# Supplementary material for: Expanding the fragrance chemical space for virtual screening
Source: J Cheminform. 2014 May 22;6:27. doi: 10.1186/1758-2946-6-27 (PMC4037718; doi:10.1186/1758-2946-6-27)
Supplement: Additional file 1 — SMILES of fragrance molecules in each of the family in Table 2. [file 1758-2946-6-27-S1.zip]

Archive with 15 entries (15 files):
- Actives-Table2/Balsamic.smi
- Actives-Table2/Chemical.smi
- Actives-Table2/Citrus.smi
- Actives-Table2/Ethereal.smi
- Actives-Table2/Fatty.smi
- Actives-Table2/Fishy.smi
- Actives-Table2/Floral.smi
- Actives-Table2/Fruity.smi
- Actives-Table2/Herbaceous.smi
- Actives-Table2/Medicinal.smi
- Actives-Table2/Minty.smi
- Actives-Table2/Nutty.smi
- Actives-Table2/Smoky.smi
- Actives-Table2/Vegetable.smi
- Actives-Table2/Waxy.smi
