# Supplementary material for: Expanding the fragrance chemical space for virtual screening
Source: J Cheminform. 2014 May 22;6:27. doi: 10.1186/1758-2946-6-27 (PMC4037718; doi:10.1186/1758-2946-6-27)
Supplement: Additional file 1 — SMILES of fragrance molecules in each of the family in Table 2. [file 1758-2946-6-27-S1.zip › Actives-Table2/Balsamic.smi]

CCCCC\C(C=O)=C/C1=CC=CC=C1 Balsamic_28
CCOC(=O)C1OC1C1=CC=CC=C1 Balsamic_61
C(OCC1=CC=CC=C1)C1=CC=CC=C1 Balsamic_89
CCC(CC)C(O)=O Balsamic_30
SCC1=CC=CO1 Balsamic_102
COC1=C(O)C=CC(=C1)C(C)=O Balsamic_81
O=CSCC1=CC=CO1 Balsamic_101
CC1SCCC1=O Balsamic_8
C=CCOC(=O)CC1=CC=CC=C1 Balsamic_42
CCCCCCCCC(=O)OCC=C Balsamic_24
C=CCOC(=O)CCC1CCCCC1 Balsamic_43
CCCCCC(C)=O Balsamic_27
O=C\C=C\C1=CC=CC=C1 Balsamic_95
COC1=CC=C(CC=C)C=C1 Balsamic_71
COC1=CC=C(C=C1)C(C)=O Balsamic_67
CC(C)=CCC\C(C)=C\COC(=O)CC1=CC=CC=C1 Balsamic_23
CCOC(=O)\C=C\C1=CC=CC=C1 Balsamic_64
CCCCCCC(=O)OCC=C Balsamic_29
CCCCCO Balsamic_32
CC1OC(C)=C(O)C1=O Balsamic_6
CCC1=C(O)C(=O)CC1 Balsamic_11
O=C(CC1=CC=CC=C1)OCC1=CC=CC=C1 Balsamic_94
CC1CC(=O)C(=O)C1C Balsamic_5
OC(C(=O)C1=CC=CC=C1)C1=CC=CC=C1 Balsamic_97
C=CCOC(=O)C1=CC=CO1 Balsamic_41
CCC(=S)OCC=C Balsamic_46
CCOC(=O)CC1=CC=CC=C1 Balsamic_63
CCOC(=O)C1=CC=C(OC)C=C1 Balsamic_60
CCCCCCCCCCCCCC(=O)OC(C)C Balsamic_22
O=CCCC1=CC=CC=C1 Balsamic_96
CC(=O)C1=CC=CC=C1 Balsamic_47
CCCCO Balsamic_37
CC\C=C\C=C\C=O Balsamic_26
COC1=C(OC(=O)CC2=CC=CC=C2)C=CC(\C=C\C)=C1 Balsamic_88
CCCCCCCC(=O)OCCCCC Balsamic_25
CCOC(C)OCC Balsamic_56
C=CCOC(=O)COC1=CC=CC=C1 Balsamic_44
CC(=O)\C=C\C1=CC=CC=C1 Balsamic_53
COC1=CC=C(CO)C=C1 Balsamic_76
CCC1OC(C)=C(O)C1=O Balsamic_14
COC1=C(O)C=CC(CC=C)=C1 Balsamic_82
CCCCC(=O)O[C@@H]1CC2CC[C@@]1(C)C2(C)C Balsamic_35
CCC1=C(O)C(=O)C=CO1 Balsamic_12
CCCCOC(=O)C(C)CC Balsamic_39
COC1=CC=C(COC(=O)CC2=CC=CC=C2)C=C1 Balsamic_79
CCCCC(=O)OCCC(C)CCC=C(C)C Balsamic_34
CC(C)CC(=O)OC\C=C\C1=CC=CC=C1 Balsamic_33
CC(CCOC=O)CCC=C(C)C Balsamic_40
CCCCOC(=O)CC1=CC=CC=C1 Balsamic_38
CC1=CC2=C(OC(=O)C=C2)C=C1 Balsamic_2
CC(C)=CCC\C(C)=C\CC\C(C)=C\CO Balsamic_21
CCC(=O)OCC1=CC=C(OC)C=C1 Balsamic_45
CCOC(=O)C1=CC=CC=C1 Balsamic_58
COC1=CC=C(\C=C\C)C=C1 Balsamic_69
COC(=O)C1=CC=C(OC)C=C1 Balsamic_91
COC1=CC=C(\C=C\C=O)C=C1 Balsamic_72
OC(=O)\C=C\C1=CC=CC=C1 Balsamic_99
O=C(OCC1=CC=CC=C1)\C=C\C1=CC=CC=C1 Balsamic_98
CCC(C)C1CCCCC1=O Balsamic_19
CC1=CC(=C(O)C(=C1)C(C)(C)C)C(C)(C)C Balsamic_3
CCOC(C)=O Balsamic_55
O=C(OC\C=C\C1=CC=CC=C1)\C=C\C1=CC=CC=C1 Balsamic_100
COC1=C(OC)C=C(C=O)C=C1 Balsamic_87
CCC1OC(=O)C(O)=C1C Balsamic_15
