# Supplementary material for: Expanding the fragrance chemical space for virtual screening
Source: J Cheminform. 2014 May 22;6:27. doi: 10.1186/1758-2946-6-27 (PMC4037718; doi:10.1186/1758-2946-6-27)
Supplement: Additional file 1 — SMILES of fragrance molecules in each of the family in Table 2. [file 1758-2946-6-27-S1.zip › Actives-Table2/Chemical.smi]

CC1=CC=CC(C)=C1S Chemical_2
CSC1=C(C)OC=C1 Chemical_23
CCCC(C)=O Chemical_10
SCC1=CC=CO1 Chemical_28
O=C(CC1=CC=CC=C1)CC1=CC=CC=C1 Chemical_27
CSSC1=C(C)OC=C1 Chemical_24
CCC1=CC=C(O)C=C1 Chemical_4
CCCC(O)CC Chemical_13
CC(C)[C@@H]1CC[C@@H](C)C[C@H]1OC(=O)[C@H](C)O Chemical_12
CC1(C)C2CC1C(C)(S)CC2 Chemical_1
COC1=CC=CC=C1 Chemical_19
CCCCC(C)CCC(O)=O Chemical_6
CCCCCCS Chemical_9
CC(C)=CC(O)=O Chemical_11
CSC Chemical_22
COC1=CC=C(CC=C)C=C1 Chemical_20
COC(=O)CCSC Chemical_21
CC(C)SSC(C)C Chemical_15
CC1OCCC1S Chemical_3
CC(C)=C1CCC(C)=CC1 Chemical_5
CCCO Chemical_14
CCC\C=C/CO Chemical_8
CCCCC\C(CO)=C/C1=CC=CC=C1 Chemical_7
