# Supplementary material for: Expanding the fragrance chemical space for virtual screening
Source: J Cheminform. 2014 May 22;6:27. doi: 10.1186/1758-2946-6-27 (PMC4037718; doi:10.1186/1758-2946-6-27)
Supplement: Additional file 1 — SMILES of fragrance molecules in each of the family in Table 2. [file 1758-2946-6-27-S1.zip › Actives-Table2/Citrus.smi]

CCCCCCCCC\C=C\C=O Citrus_13
CC(CCOC(C)=O)CCC=C(C)C Citrus_40
CCCC(=O)OCCC(C)C Citrus_41
CC(CCC=C(C)C)CC=O Citrus_18
CCCC(CCO)SC Citrus_34
CCCCCCCCC=O Citrus_22
CC(=O)\C=C\C1=C(C)CCCC1(C)C Citrus_43
CC\C=C/CC=O Citrus_30
CC(C)=CCC\C(C)=C\C\C=C(/C)C=C Citrus_10
CCCCCCCCCCOC(C)=O Citrus_20
CC1=CCC2C(C1)C2(C)C Citrus_3
CCCCCCC(=O)OCC Citrus_29
CC\C=C\CC1C(CC(=O)OC)CCC1=O Citrus_9
CCCCC\C=C/CCC=O Citrus_15
CC(C)=CCC\C(C)=C\C=O Citrus_17
CCCCC\C=C\CC(=O)OC Citrus_24
CC(C)CC(=O)OC\C=C(/C)CCC=C(C)C Citrus_35
CC(C)=CCC\C(C)=C\CC\C(C)=C\CO Citrus_11
CCC1(O)C(C)(C)C2CCC1(C)C2 Citrus_6
CC\C=C/CCOC(=O)C\C=C/CC Citrus_33
COC(=O)C1=CC=C(OC)C=C1 Citrus_51
CCCC\C=C\C=O Citrus_27
CC(C)=CCC\C(C)=C\C(O)=O Citrus_21
CCCCCC(O)CC Citrus_31
CCOC(=O)CC1=CC=CC=C1 Citrus_44
CCCCCCCOC(=O)C(C)C Citrus_28
CCCCCCOC(=O)CC Citrus_32
CC1(C)C2CC1C(C=O)=CC2 Citrus_1
COC(OC)\C=C(\C)CCC=C(C)C Citrus_52
C[C@@H]1CCC(=C(C)C)C(=O)C1 Citrus_42
CC(C)=CCC\C(C)=C/COC(C)=O Citrus_19
CC(C)=CCCC(C)(O)C=C Citrus_26
CCCCCCC\C=C\C=O Citrus_14
CC(C)[C@@H]1CC[C@@H](C)C[C@H]1OC(C)=O Citrus_37
CC(=C)[C@@H]1CCC(C)=CC1 Citrus_36
