# Supplementary material for: Expanding the fragrance chemical space for virtual screening
Source: J Cheminform. 2014 May 22;6:27. doi: 10.1186/1758-2946-6-27 (PMC4037718; doi:10.1186/1758-2946-6-27)
Supplement: Additional file 1 — SMILES of fragrance molecules in each of the family in Table 2. [file 1758-2946-6-27-S1.zip › Actives-Table2/Ethereal.smi]

COC1=CC=CC=C1 Ethereal_14
CC1=CC(O)=CC=C1 Ethereal_8
CCC(C)=O Ethereal_13
CCC(=O)OCC=C Ethereal_10
CCCCOC(=O)CCCC Ethereal_9
CC(C)=O Ethereal_5
CCCCOC(=O)CC(C)C Ethereal_15
CCCCCCCCCCOC(=O)CC Ethereal_6
CC=O Ethereal_4
CCCOC(C)OCCC1=CC=CC=C1 Ethereal_11
CCC(CC)C(=O)OCC=C Ethereal_12
CCCCOC(=O)CC Ethereal_1
CCCCCOC(C)=O Ethereal_2
CCCCCOC=O Ethereal_3
