# Supplementary material for: Expanding the fragrance chemical space for virtual screening
Source: J Cheminform. 2014 May 22;6:27. doi: 10.1186/1758-2946-6-27 (PMC4037718; doi:10.1186/1758-2946-6-27)
Supplement: Additional file 1 — SMILES of fragrance molecules in each of the family in Table 2. [file 1758-2946-6-27-S1.zip › Actives-Table2/Fatty.smi]

CCC(CC)COC(C)=O Fatty_20
CCCCCC1CCCC(=O)O1 Fatty_8
CCCC(=O)OCCC(C)C Fatty_38
CCCCC(=O)C(C)=O Fatty_27
CCOC(=O)[C@H](C)O Fatty_48
CCCC(=O)OC(C)C(C)=O Fatty_39
CC(=O)\C=C\C1=CC=CC=C1 Fatty_42
CCC(CC)C(O)=O Fatty_22
CCCCCC(O)=O Fatty_24
CCCC(=O)OCC1=CC=CC=C1 Fatty_37
CCC(CC)C(=O)OCC=C Fatty_25
CCCC(C)C(O)=O Fatty_23
OC(=O)COC1=CC=CC=C1 Fatty_67
CCCC(O)=O Fatty_36
CCCCOC(=O)CCCCCCCCC=C Fatty_33
COC1=CC=CC=C1 Fatty_53
CCCCCCCC(=O)OCC=C Fatty_18
CCCCCCCCCCCC(=O)OCCCC Fatty_11
CC(=O)OC1CCC(CC1)C(C)(C)C Fatty_50
CC(C)CC=O Fatty_26
COC1=CC=CC=C1OC Fatty_55
CCC(C)O Fatty_32
CCC(C)C(O)=O Fatty_29
CCCCCOC(=O)C1=CC=CO1 Fatty_28
CCCCOC(=O)[C@H](C)O Fatty_35
O=C1CCC2=CC=CC=C2O1 Fatty_62
COC1=CC=C(C=C1)C(C)=O Fatty_54
CCCCC\C=C/C=C/C(=O)OCC Fatty_14
O=C(OCC1=CC=CC=C1)C1=CC=CC=C1 Fatty_64
CSCSC Fatty_60
O=C1CCSC1 Fatty_63
CCCCCCC(O)=O Fatty_19
CCCC(=O)OC(=O)CCC Fatty_40
CC\C=C\CC(O)=O Fatty_21
CC(=O)C(C)=O Fatty_44
CCCCCCCCCC(=O)OCC Fatty_15
CC1=CCC(=O)O1 Fatty_2
COC1=C(OC)C=C(C=O)C=C1 Fatty_59
CC(O)C(C)=O Fatty_43
CCCCCCC\C=C\C=O Fatty_12
CCOC(OCC)\C=C(/C)CCC=C(C)C Fatty_45
CCCCCCCC1CCCC(=O)O1 Fatty_9
