# Supplementary material for: Expanding the fragrance chemical space for virtual screening
Source: J Cheminform. 2014 May 22;6:27. doi: 10.1186/1758-2946-6-27 (PMC4037718; doi:10.1186/1758-2946-6-27)
Supplement: Additional file 1 — SMILES of fragrance molecules in each of the family in Table 2. [file 1758-2946-6-27-S1.zip › Actives-Table2/Fishy.smi]

CCCCCCCC(C)=O Fishy_3
CCCCCC(OC(=O)CCC)C=C Fishy_7
CSSCC1=CC=CO1 Fishy_11
CC\C=C/CCC=O Fishy_10
CCCCCC(O)C=C Fishy_6
CSCCC=O Fishy_5
C1CSCCS1 Fishy_1
CCCCCCCCC=O Fishy_8
CCCC(C)=O Fishy_13
CCCC\C=C\C=C\C=O Fishy_9
SCC1=CC=CO1 Fishy_12
