# Supplementary material for: Expanding the fragrance chemical space for virtual screening
Source: J Cheminform. 2014 May 22;6:27. doi: 10.1186/1758-2946-6-27 (PMC4037718; doi:10.1186/1758-2946-6-27)
Supplement: Additional file 1 — SMILES of fragrance molecules in each of the family in Table 2. [file 1758-2946-6-27-S1.zip › Actives-Table2/Floral.smi]

CCC(=O)OCC1=CC=CC=C1 Floral_50
CC(CCC=C(C)C)CC=O Floral_11
C1=CC=C(C=C1)C1=CC=CC=C1 Floral_1
CC(C)=CCOC(C)=O Floral_33
COC(=O)C1=CC=CC=C1OC Floral_76
CC1=CC=C(OC(=O)CC2=CC=CC=C2)C=C1 Floral_3
CC(CCOC(=O)C(C)C)CCC=C(C)C Floral_44
CC(C)C(=O)OC1=CC=C(C)C=C1 Floral_45
CC(=O)C1=CC=C(C)C=C1 Floral_59
CCCCCC(OC(C)=O)C=C Floral_32
CC(CCCC(C)(C)O)CC=O Floral_26
CC\C=C/CC\C=C\C=O Floral_19
CCCCC\C(CO)=C/C1=CC=CC=C1 Floral_29
CCCCCCC#CC(=O)OC Floral_22
CC(OC(C)=O)C1=CC=CC=C1 Floral_62
CC(C)CCOC(=O)CC1=CC=CC=C1 Floral_34
CC(=O)C1=CC2=CC=CC=C2C=C1 Floral_55
CCC(=O)OC(C)C1=CC=CC=C1 Floral_51
CC\C=C/CC1=C(C)CCC1=O Floral_6
CC(=O)\C=C\C1C(C)=CCCC1(C)C Floral_60
CCCCCC#CC(=O)OC Floral_28
O=CCCC1=CC=CC=C1 Floral_87
CCCCCCCCCC(C)=O Floral_9
CC(=O)C1=CC=CC=C1 Floral_57
CC(C)=CCC\C(C)=C\COC(C)=O Floral_14
OC\C=C\C1=CC=CC=C1 Floral_86
CC(=O)C1=CC=CC=C1O Floral_58
CC(CCOC(C)=O)CCC=C(C)C Floral_41
CC(=O)\C=C\C1=C(C)CCCC1(C)C Floral_61
CC\C=C/CC=O Floral_31
COC1=CC=C(CO)C=C1 Floral_72
CCCCCCC(=O)OCCCC Floral_30
CC(CCO)CCC=C(C)C Floral_40
CC(C)=CCC\C(C)=C\C\C=C(/C)C=C Floral_7
CCCC(=O)OCC1=CC=CC=C1 Floral_47
O=CCC1=CC=CC=C1 Floral_83
CCCCCCCCCCOC(C)=O Floral_15
CCCC(=O)OCCC(C)CCC=C(C)C Floral_49
OC(=O)CC1CCCCC1 Floral_89
O(C1=CC=CC=C1)C1=CC=CC=C1 Floral_80
O=CC1=CC2=C(OCO2)C=C1 Floral_82
CCCCCC\C=C\C(=O)OC Floral_21
CCCCC(=O)OCCC(C)CCC=C(C)C Floral_36
CC(C)CC(=O)OC\C=C\C1=CC=CC=C1 Floral_35
CC(CCOC=O)CCC=C(C)C Floral_43
CCCCOC(=O)CC1=CC=CC=C1 Floral_42
CCCCCC\C(C=O)=C\C1=CC=CC=C1 Floral_25
CCC(=O)OCCC(C)CCC=C(C)C Floral_52
CC1=CCC(CC1)C(C)(C)O Floral_2
COC1=C(OC(C)=O)C=CC(\C=C\C)=C1 Floral_75
CC(C)C(=O)OCC1=CC=CC=C1 Floral_46
CCCCCC\C=C\CO Floral_17
CCCCCCCCCCO Floral_12
CC(C)=CCCC(C)(OC(=O)C1=CC=CC=C1)C=C Floral_27
CC(=O)OCC1=CC=CC=C1 Floral_68
OCCCCCC1=CC=CC=C1 Floral_88
CC(C)C(=O)OC\C=C(\C)CCC=C(C)C Floral_48
CCOC(=O)C(CC1=CC=CC=C1)C(C)=O Floral_64
C[C@@H]1CCO[C@H](C1)C=C(C)C Floral_53
CCCCCCC#CC(=O)OCC Floral_23
CC\C=C/CC\C=C\CO Floral_16
O=C(CC1=CC=CC=C1)OCCC1=CC=CC=C1 Floral_84
OC1=CC=CC=C1C(=O)OCCC1=CC=CC=C1 Floral_81
C\C=C(/C)C(=O)OCCC(C)CCC=C(C)C Floral_37
O=C(OC\C=C\C1=CC=CC=C1)\C=C\C1=CC=CC=C1 Floral_90
OCCCC1=CC=CC=C1 Floral_85
CCCCCCCCCOC(C)=O Floral_20
C[C@@H](CO)C1=CC=CC=C1 Floral_54
CC(O)C1=CC=CC=C1 Floral_56
