# Supplementary material for: Expanding the fragrance chemical space for virtual screening
Source: J Cheminform. 2014 May 22;6:27. doi: 10.1186/1758-2946-6-27 (PMC4037718; doi:10.1186/1758-2946-6-27)
Supplement: Additional file 1 — SMILES of fragrance molecules in each of the family in Table 2. [file 1758-2946-6-27-S1.zip › Actives-Table2/Fruity.smi]

CCCC(=O)OC(C)C(C)=O Fruity_96
CCCC(=O)OCC=C Fruity_93
CCC(CC)C(O)=O Fruity_54
O=CSCC1=CC=CO1 Fruity_155
CCCCOC(C)=O Fruity_76
CCCCCC[C@@H]1CCC(=O)O1 Fruity_39
C=CCOC(=O)CC1=CC=CC=C1 Fruity_98
CCCCCCCCC(=O)OCC=C Fruity_32
COC1=CC=C(CC=C)C=C1 Fruity_134
CCCCCCCC(=O)OCCC(C)C Fruity_37
CCOC(=O)C1=CC=CO1 Fruity_116
CC(=O)CCC1=CC=C(O)C=C1 Fruity_111
CCCC(=O)CC Fruity_75
CCOC(=O)\C=C\C1=CC=CC=C1 Fruity_119
CCCCCCC(=O)OCC=C Fruity_46
CCCCCO Fruity_57
CC(C)CCOC(=O)CC1=CC=CC=C1 Fruity_59
CC1OC(C)=C(O)C1=O Fruity_7
OCC1=CC=CC=C1 Fruity_148
CCCCOC(=O)CCCC Fruity_83
CCC(=S)OCC=C Fruity_105
CCOC(=O)CC1=CC=CC=C1 Fruity_117
CCCCCOC(C)=O Fruity_58
CCCCCCCCCCC(=O)OCC Fruity_23
CC(=O)\C=C\C1C(C)=CCCC1(C)C Fruity_109
CCCCCC(=O)OCC=C Fruity_55
CC(C)=CCC\C(C)=C/COC(C)=O Fruity_26
CC(C)[C@@H]1CC[C@@H](C)C[C@H]1OC(C)=O Fruity_70
CCCCCCCC(=O)OCCCCC Fruity_38
CC(C)CCOC(=O)CC(C)C Fruity_61
C=CCOC(=O)\C=C\C1=CC=CC=C1 Fruity_100
CCCC(=O)OC1CCCCC1 Fruity_87
CCCCCCCC1CCCC(=O)O1 Fruity_19
C=CCOC(=O)COC1=CC=CC=C1 Fruity_101
CC(=O)\C=C\C1=CC=CC=C1 Fruity_108
CC(=O)\C=C\C1=C(C)CCCC1(C)C Fruity_110
CCCCCCC(=O)OCCCC Fruity_47
CCCCCCCCCCOC(C)=O Fruity_27
O=CC1=CC=CC=C1 Fruity_147
CCCCCC1=CC=CC(=O)O1 Fruity_16
CC1(C)C2CC1C(C)(S)CC2 Fruity_2
CCCCCCCC(=O)OCC=C Fruity_36
CCCCCCC(=O)OCC Fruity_45
CCC(=O)OCC=C Fruity_104
CC(C)CC(=O)OC\C=C\C1=CC=CC=C1 Fruity_66
CCCCC\C=C\CC(=O)OC Fruity_31
CC(CCOC=O)CCC=C(C)C Fruity_85
COC1=CC(OC)=CC=C1 Fruity_139
CCCCCOC(=O)CCCCC Fruity_62
CC1=CC2=C(OC(=O)C=C2)C=C1 Fruity_4
CCC1(O)C(C)(C)C2CCC1(C)C2 Fruity_10
CC(C)CC(=O)OCC=C Fruity_64
COC(=O)C1=CC=C(OC)C=C1 Fruity_143
CC(=O)OCC1=CC=CC=C1 Fruity_129
CCCC1CCC(=O)O1 Fruity_12
CC(=O)CCC1=CC=C(OC(C)=O)C=C1 Fruity_112
CCCCCC(O)CC Fruity_50
CCCCCCCCCCCCO Fruity_22
CCCC1CCOC(C)S1 Fruity_13
CCCCCCCCCC(=O)OCC Fruity_28
CCCC(=O)OC(C)(C)CC1=CC=CC=C1 Fruity_94
CCOC(=O)C(C)CC Fruity_120
CCC(=O)OCC1=CC=CC=C1 Fruity_103
CCCCC\C(C=O)=C/C1=CC=CC=C1 Fruity_41
CCC(CC)COC(C)=O Fruity_51
CC(CCC=C(C)C)CC=O Fruity_25
CCCCCCCCC=O Fruity_29
C\C=C\C(=O)C1=C(C)C=CCC1(C)C Fruity_74
CCCCCCCOC(C)=O Fruity_42
CCOC(=O)C(\C)=C\C Fruity_121
CC(C)=C\C=C\C(C)=O Fruity_33
CCCC(=O)C1=CC=CC=C1 Fruity_73
C=CCOC(=O)CCC1CCCCC1 Fruity_99
CC\C=C\CC1C(CC(=O)OC)CCC1=O Fruity_17
CCCCOC(=O)CC(C)C Fruity_84
CCC\C=C\CO Fruity_48
COC1=CC=C(C=C1)C(C)=O Fruity_133
CCCC(=O)OCC1=CC=CO1 Fruity_91
CC(=O)OC(C)(C)CC1=CC=CC=C1 Fruity_130
O=C(OCC1=CC=CC=C1)C1=CC=CC=C1 Fruity_152
CCCCCCOC(=O)CC Fruity_52
CCCCCOC(=O)CCC Fruity_60
C\C=C(/C)C(=O)OCC=C Fruity_65
CC(=O)C1=CC=CC=C1 Fruity_106
CC(C)=O Fruity_97
O=C(C1=CC=CC=C1)C1=CC=CC=C1 Fruity_149
CCOC(C)OCC Fruity_113
CCCCOC(=O)CCC Fruity_82
CCCCOC=O Fruity_78
CCOC(=O)CC(C)O Fruity_123
CCCCCC1CCCC(=O)O1 Fruity_15
CCCC(O)CC(=O)OCC Fruity_77
CCCC(=O)OCCC(C)C Fruity_95
CCCC(CCO)SC Fruity_56
CCC(=O)OC1CCCCC1 Fruity_102
CC1=C(S)C=CO1 Fruity_6
CC\C=C/CC=O Fruity_49
CC(C)CC(=O)OCC1=CC=CC=C1 Fruity_63
CCCC(=O)OCC1=CC=CC=C1 Fruity_90
CCCC(=O)OCC Fruity_92
CCOC(=O)CCC1CCCCC1 Fruity_118
O=CCC1=CC=CC=C1 Fruity_150
CC(C)[C@@H]1CC[C@@H](C)CC1=O Fruity_69
CCCCC(=O)O[C@@H]1CC2CC[C@@]1(C)C2(C)C Fruity_68
COC1=CC=C(CCC(C)=O)C=C1 Fruity_135
CCCCCCCC(=O)OCC Fruity_35
CC(C)CC(=O)OC\C=C(/C)CCC=C(C)C Fruity_67
O=C1CCC2=CC=CC=C2O1 Fruity_146
CC(C)=CCC\C(C)=C\CC\C(C)=C\CO Fruity_20
CCOC(=O)C1=CC=CC=C1 Fruity_114
CC\C=C/CCOC(=O)C\C=C/CC Fruity_53
O=C(OCC1=CC=CC=C1)\C=C\C1=CC=CC=C1 Fruity_153
CCCCOC(=O)C(C)C Fruity_81
CCCCCCCOC(=O)C(C)C Fruity_44
CC1=CC(C)=C(C=O)C=C1 Fruity_5
CCCCCCCO Fruity_40
O=C(OC\C=C\C1=CC=CC=C1)\C=C\C1=CC=CC=C1 Fruity_154
COC1=C(OC)C=C(C=O)C=C1 Fruity_141
O=COCC1=CC=CC=C1 Fruity_151
C1CCC(CC1)SSC1CCCCC1 Fruity_1
CCCCOC(=O)CC Fruity_80
CCCCCCCOC=O Fruity_43
