# Supplementary material for: Expanding the fragrance chemical space for virtual screening
Source: J Cheminform. 2014 May 22;6:27. doi: 10.1186/1758-2946-6-27 (PMC4037718; doi:10.1186/1758-2946-6-27)
Supplement: Additional file 1 — SMILES of fragrance molecules in each of the family in Table 2. [file 1758-2946-6-27-S1.zip › Actives-Table2/Herbaceous.smi]

COC1=C(O)C=CC(\C=C\C)=C1 Herbaceous_24
COC1=C(O)C=CC(CC=C)=C1 Herbaceous_23
COC1=C(OC(C)=O)C=CC(CC=C)=C1 Herbaceous_27
CC1=CC=C(C=C1)C1=CC=CC=C1 Herbaceous_2
CC(=C)[C@H]1CC=C(C)C(=O)C1 Herbaceous_14
COC1=C(O)C=CC(CCC(C)=O)=C1 Herbaceous_26
CC(C)CC(=O)OC(C)(CCC=C(C)C)C=C Herbaceous_12
COC1=CC=C(OC)C=C1 Herbaceous_21
O=CCCC1=CC=CC=C1 Herbaceous_30
O=C\C=C\C1=CC=CC=C1 Herbaceous_29
CC1=C(C)C2=CC=CC=C2O1 Herbaceous_1
CC(C)CC(=O)OC\C=C(\C)CCC=C(C)C Herbaceous_13
CC(C)=CCC\C(C)=C\CC\C(C)=C\CO Herbaceous_7
