# Supplementary material for: Expanding the fragrance chemical space for virtual screening
Source: J Cheminform. 2014 May 22;6:27. doi: 10.1186/1758-2946-6-27 (PMC4037718; doi:10.1186/1758-2946-6-27)
Supplement: Additional file 1 — SMILES of fragrance molecules in each of the family in Table 2. [file 1758-2946-6-27-S1.zip › Actives-Table2/Medicinal.smi]

CC1=CC(O)=CC=C1 Medicinal_9
CC(C)C1=CC=CC=C1O Medicinal_11
CC(C)C1=CC=C(O)C=C1 Medicinal_13
CC1=CC=C(O)C=C1 Medicinal_4
CC1=CC=CC=C1O Medicinal_8
CCCCO Medicinal_3
COC1=CC=CC=C1O Medicinal_10
CC1CCC(CC1OC(C)=O)C(C)=C Medicinal_5
CC1(C)C2CC[C@@]1(C)C(=O)C2 Medicinal_2
OC(C(=O)C1=CC=CC=C1)C1=CC=CC=C1 Medicinal_14
CCC1=CC=C(O)C=C1 Medicinal_6
CCCC(O)CC Medicinal_1
