# Supplementary material for: Expanding the fragrance chemical space for virtual screening
Source: J Cheminform. 2014 May 22;6:27. doi: 10.1186/1758-2946-6-27 (PMC4037718; doi:10.1186/1758-2946-6-27)
Supplement: Additional file 1 — SMILES of fragrance molecules in each of the family in Table 2. [file 1758-2946-6-27-S1.zip › Actives-Table2/Minty.smi]

CCOC(=O)C1=CC=CC=C1 Minty_8
CC1CCC(CC1=O)C(C)=C Minty_3
CC(=C)C1CC=C(C)C(O)C1 Minty_11
CCC(C)C1CCCCC1=O Minty_7
CC(=O)OC1CC(CC=C1C)C(C)=C Minty_9
CCC(=O)OC1CC(CC=C1C)C(C)=C Minty_10
CC(=C)[C@@H]1CC=C(C)C(=O)C1 Minty_6
CCOC(=O)C1=CC=CC=C1O Minty_12
COC1=CC=C(CC=C)C=C1 Minty_14
COC1=C(OC)C=C(C=O)C=C1 Minty_13
CC1CCC(CC1OC(C)=O)C(C)=C Minty_4
CC1=C(C=O)C(C)(C)CCC1 Minty_15
CC1CCC(CC1O)C(C)=C Minty_2
