# Supplementary material for: Expanding the fragrance chemical space for virtual screening
Source: J Cheminform. 2014 May 22;6:27. doi: 10.1186/1758-2946-6-27 (PMC4037718; doi:10.1186/1758-2946-6-27)
Supplement: Additional file 1 — SMILES of fragrance molecules in each of the family in Table 2. [file 1758-2946-6-27-S1.zip › Actives-Table2/Nutty.smi]

COC1=C(O)C=CC(C=C)=C1 Nutty_42
C(OCC1=CC=CC=C1)C1=CC=CC=C1 Nutty_43
CC(=O)\C=C\C1=CC=CC=C1 Nutty_32
CSSC1=C(C)OC=C1 Nutty_47
O=CCC1=CC=CC=C1 Nutty_51
O=CC1=CC=CC=C1 Nutty_49
CCC(C)C(=O)\C=C\C Nutty_21
CCCCCC1=CC=CC(=O)O1 Nutty_14
COC(OC)C(C)C1=CC=CC=C1 Nutty_44
CSCCC=O Nutty_45
CCCC(C)C(=O)OC Nutty_20
COC1=CC=CC=C1OC(C)=O Nutty_38
CCCO Nutty_26
O=C1CCC2=CC=CC=C2O1 Nutty_48
COC1=CC(OC)=CC=C1 Nutty_41
CCC(C)COC(C)=O Nutty_22
CCC1=CC=C(C=O)C=C1 Nutty_8
CC1OC(C)=C(O)C1=O Nutty_7
OCC1=CC=CC=C1 Nutty_50
O=C(OCC1=CC=CC=C1)C1=CC=CC=C1 Nutty_52
CC1=CC(C)=C(C=O)C=C1 Nutty_3
CC1=CC=C(C=C1)C(C)(C)O Nutty_2
CCCC(=O)CCC Nutty_25
COC1=CC=CC=C1C Nutty_37
O=C(OC\C=C\C1=CC=CC=C1)\C=C\C1=CC=CC=C1 Nutty_53
CC(=O)C1=CC=CC=C1 Nutty_27
CC\C=C\C=C\C=O Nutty_19
CC(=O)C1=CC=CO1 Nutty_29
