# Supplementary material for: Expanding the fragrance chemical space for virtual screening
Source: J Cheminform. 2014 May 22;6:27. doi: 10.1186/1758-2946-6-27 (PMC4037718; doi:10.1186/1758-2946-6-27)
Supplement: Additional file 1 — SMILES of fragrance molecules in each of the family in Table 2. [file 1758-2946-6-27-S1.zip › Actives-Table2/Smoky.smi]

CCCC(O)CC(=O)OCC Smoky_7
COC1=CC=CC(OC)=C1O Smoky_12
CCC1=CC(OC)=C(O)C=C1 Smoky_9
COC1=CC=CC=C1O Smoky_5
CC(CCC=C(C)C)CC(O)=O Smoky_1
CC1=C(C)C2=CC=CC=C2O1 Smoky_4
CCC1=C(O)C(=O)CC1 Smoky_10
C\C=C\C(=O)C1=C(C)C=CCC1(C)C Smoky_6
SCC1=CC=CO1 Smoky_14
C(SSCC1=CC=CC=C1)C1=CC=CC=C1 Smoky_15
COC1=CC=CC=C1OC(=O)CC1=CC=CC=C1 Smoky_8
CC1CCC(=O)C1=O.CC1=C(O)C(=O)CC1 Smoky_3
