# Supplementary material for: Expanding the fragrance chemical space for virtual screening
Source: J Cheminform. 2014 May 22;6:27. doi: 10.1186/1758-2946-6-27 (PMC4037718; doi:10.1186/1758-2946-6-27)
Supplement: Additional file 1 — SMILES of fragrance molecules in each of the family in Table 2. [file 1758-2946-6-27-S1.zip › Actives-Table2/Vegetable.smi]

CCCOC(C)=O Vegetable_15
CCC(=O)OCCC(C)C Vegetable_16
CCCC(C)=O Vegetable_11
CSCSC Vegetable_27
C=CCSCC=C Vegetable_17
CSCCCCO Vegetable_25
CCC(O)C=C Vegetable_14
O=CSCC1=CC=CO1 Vegetable_29
CC(=O)C1=CC=CO1 Vegetable_18
CSC(C)CC=O Vegetable_26
