# Supplementary material for: Expanding the fragrance chemical space for virtual screening
Source: J Cheminform. 2014 May 22;6:27. doi: 10.1186/1758-2946-6-27 (PMC4037718; doi:10.1186/1758-2946-6-27)
Supplement: Additional file 1 — SMILES of fragrance molecules in each of the family in Table 2. [file 1758-2946-6-27-S1.zip › Actives-Table2/Waxy.smi]

CCCCCCC\C=C\C(=O)OCC Waxy_11
CCCCCCCCC(=O)OCC=C Waxy_12
C=CCOC(=O)CCC1CCCCC1 Waxy_3
CCCCC\C=C/C=C/C(=O)OCC Waxy_8
CCCCCCCCCCO Waxy_13
CCCCCCCCCC=O Waxy_14
CCCCCCCCCCCC=O Waxy_15
CCCCCCC\C=C\C=O Waxy_9
CCCCCCCCCCCCCC(=O)OCC Waxy_7
CCCCCCCCCCOC(=O)CCC Waxy_4
CCCCCCCCCCCCCCCC(=O)OCC Waxy_1
