# Supplementary material for: Expanding the fragrance chemical space for virtual screening
Source: J Cheminform. 2014 May 22;6:27. doi: 10.1186/1758-2946-6-27 (PMC4037718; doi:10.1186/1758-2946-6-27)
Supplement: Additional file 2 — SMILES of the reference molecules used for LBVS examples in Table 2. [file 1758-2946-6-27-S2.xls]

## Sheet: QueryMolecules_01
For MQN			For Sfp
CCOC(=O)CC1=CC=CC=C1	Balsamic_63		CCOC(C)=O	Balsamic_55
CCC1=CC=C(O)C=C1	Chemical_4		CCCO	Chemical_14
CC(CCC=C(C)C)CC=O	Citrus_18		CCCC\C=C\C=O	Citrus_27
CCCCCOC(C)=O	Ethereal_2		CCCCOC(=O)CC	Ethereal_1
CCC(CC)COC(C)=O	Fatty_20		CCCC(O)=O	Fatty_36
CC\C=C/CCC=O	Fishy_10		CCCC(C)=O	Fishy_13
CCCC(=O)OCC1=CC=CC=C1	Floral_47		CCCCCCCCCCO	Floral_12
CCCCCOC(C)=O	Fruity_58		CCCC(=O)OCC	Fruity_92
COC1=C(O)C=CC(CC=C)=C1	Herbaceous_23		O=CCCC1=CC=CC=C1	Herbaceous_30
CCC1=CC=C(O)C=C1	Medicinal_6		CC1=CC=C(O)C=C1	Medicinal_4
CC(=C)[C@@H]1CC=C(C)C(=O)C1	Minty_6		CCC(C)C1CCCCC1=O	Minty_7
CCC1=CC=C(C=O)C=C1	Nutty_8		O=CC1=CC=CC=C1	Nutty_49
CCC1=CC(OC)=C(O)C=C1	Smoky_9		COC1=CC=CC=C1O	Smoky_5
CSC(C)CC=O	Vegetable_26		CCCC(C)=O	Vegetable_11
CCCCCCC\C=C\C(=O)OCC	Waxy_11		CCCCCCCCCCCCCCCC(=O)OCC	Waxy_1
For ECfp4			For Molecular Weight
CCOC(C)=O	Balsamic_55		CCOC(=O)CC1=CC=CC=C1	Balsamic_63
CSC	Chemical_22		CSC1=C(C)OC=C1	Chemical_23
CCCCCCCCC=O	Citrus_22		CCOC(=O)CC1=CC=CC=C1	Citrus_44
CC(C)=O	Ethereal_5		CCCCCOC(C)=O	Ethereal_2
CC(=O)C(C)=O	Fatty_44		CC(=O)\C=C\C1=CC=CC=C1	Fatty_42
CCCCCCCCC=O	Fishy_8		CCCCCC(O)C=C	Fishy_6
CC(=O)C1=CC=CC=C1	Floral_57		CCCCCC\C=C\C(=O)OC	Floral_21
CC(C)=O	Fruity_97		CC1=CC2=C(OC(=O)C=C2)C=C1	Fruity_4
COC1=CC=C(OC)C=C1	Herbaceous_21		COC1=C(O)C=CC(CC=C)=C1	Herbaceous_23
CC1=CC=C(O)C=C1	Medicinal_4		CCC1=CC=C(O)C=C1	Medicinal_6
CC(=C)[C@@H]1CC=C(C)C(=O)C1	Minty_6		CC1CCC(CC1O)C(C)=C	Minty_2
CCCO	Nutty_26		CC1=CC(C)=C(C=O)C=C1	Nutty_3
COC1=CC=CC=C1O	Smoky_5		CCCC(O)CC(=O)OCC	Smoky_7
CSCSC	Vegetable_27		C=CCSCC=C	Vegetable_17
CCCCCCCCCCCCCCCC(=O)OCC	Waxy_1		CCCCC\C=C/C=C/C(=O)OCC	Waxy_8
These are the query molecules for FragranceDB, PubChem.FL, ChEMBL.FL ZINC.FL

## Sheet: QueryMolecules_02
For MQN			For Sfp
CCOC(=O)C1=CC=CC=C1	Balsamic_58		CCCCO	Balsamic_37
CSC1=C(C)OC=C1	Chemical_23		CCCO	Chemical_14
CC(CCC=C(C)C)CC=O	Citrus_18		CCCC\C=C\C=O	Citrus_27
CCCCCOC(C)=O	Ethereal_2		CCCCOC(=O)CC	Ethereal_1
CCCCC(=O)C(C)=O	Fatty_27		CCCC(O)=O	Fatty_36
CC\C=C/CCC=O	Fishy_10		CCCC(C)=O	Fishy_13
CCC(=O)OCC1=CC=CC=C1	Floral_50		CCCCCCCCCCO	Floral_12
CCCCCOC(C)=O	Fruity_58		CCCC(=O)OCC	Fruity_92
CCC1=CC=C(O)C=C1	Medicinal_6		CC1=CC=C(O)C=C1	Medicinal_4
CCC(C)C1CCCCC1=O	Minty_7		CCC(C)C1CCCCC1=O	Minty_7
CCC1=CC=C(C=O)C=C1	Nutty_8		O=CC1=CC=CC=C1	Nutty_49
CSC(C)CC=O	Vegetable_26		CCCC(C)=O	Vegetable_11
For ECfp4			For Molecular Weight
CCOC(C)=O	Balsamic_55		CC(=O)\C=C\C1=CC=CC=C1	Balsamic_53
CSC	Chemical_22		CCC1=CC=C(O)C=C1	Chemical_4
CCCCCCCCC=O	Citrus_22		CCCCCCC\C=C\C=O	Citrus_14
CC(C)=O	Ethereal_5		CCCCCOC=O	Ethereal_3
CC(=O)C(C)=O	Fatty_44		CCCCCCC(O)=O	Fatty_19
CCCCCCCCC=O	Fishy_8		C1CSCCS1	Fishy_1
C1=CC=C(C=C1)C1=CC=CC=C1	Floral_1		CC1=CCC(CC1)C(C)(C)O	Floral_2
CC(C)=O	Fruity_97		CCCC(CCO)SC	Fruity_56
CC1=CC=C(O)C=C1	Medicinal_4		CC1=CC=CC=C1O	Medicinal_8
CC1CCC(CC1=O)C(C)=C	Minty_3		CC1CCC(CC1=O)C(C)=C	Minty_3
CCCO	Nutty_26		CCCC(C)C(=O)OC	Nutty_20
CSCSC	Vegetable_27		C=CCSCC=C	Vegetable_17
These are the query molecules for GDB-13.FL
