# Supplementary material for: Expanding the fragrance chemical space for virtual screening
Source: J Cheminform. 2014 May 22;6:27. doi: 10.1186/1758-2946-6-27 (PMC4037718; doi:10.1186/1758-2946-6-27)
Supplement: Additional file 4 — SMILES for the MQN-browser search examples in Table 3. [file 1758-2946-6-27-S4.zip]

Archive with 51 entries (51 files):
- Camphor.GDBIso.smi
- Camphor.GDB.smi
- Camphor.ZincIso.smi
- Camphor.Zinc.smi
- CaprylicAcid.GDBIso.smi
- CaprylicAcid.GDB.smi
- CaprylicAcid.ZincIso.smi
- CaprylicAcid.Zinc.smi
- Cinnamaldehyde.GDBIso.smi
- Cinnamaldehyde.GDB.smi
- Cinnamaldehyde.ZincIso.smi
- Cinnamaldehyde.Zinc.smi
- Citronellol.GDB13Iso.smi
- Citronellol.GDB13.smi
- Citronellol.ZincIso.smi
- Citronellol.Zinc.smi
- Furaneol.GDBIso.smi
- Furaneol.GDB.smi
- Furaneol.ZincIso.smi
- Furaneol.Zinc.smi
- IsoamylAcetate.GDBIso.smi
- IsoamylAcetate.GDB.smi
- IsoamylAcetate.ZincIso.smi
- IsoamylAcetate.Zinc.smi
- Lauraldehyde.GDBIso.smi
- Lauraldehyde.GDB.smi
- Lauraldehyde.ZincIso.smi
- Lauraldehyde.Zinc.smi
- Limonene.GDBIso.smi
- Limonene.GDB.smi
- Limonene.ZincIso.smi
- Limonene.Zinc.smi
- Menthol.GDB13Iso.smi
- Menthol.ZincIso.smi
- Menthol.Zinc.smi
- Menthone.GDBIso.smi
- Menthone.GDB.smi
- Menthone.ZincIso.smi
- Menthone.Zinc.smi
- Pinene.GDBIso.smi
- Pinene.GDB.smi
- Pinene.ZincIso.smi
- Pinene.Zinc.smi
- RoseOxide.GDB13Iso.smi
- RoseOxide.GDB13.smi
- RoseOxide.ZincIso.smi
- RoseOxide.Zinc.smi
- Vanillin.GDBIso.smi
- Vanillin.GDB.smi
- Vanillin.ZincIso.smi
- Vanillin.Zinc.smi
