# Supplementary material for: Expanding the fragrance chemical space for virtual screening
Source: J Cheminform. 2014 May 22;6:27. doi: 10.1186/1758-2946-6-27 (PMC4037718; doi:10.1186/1758-2946-6-27)
Supplement: Additional file 4 — SMILES for the MQN-browser search examples in Table 3. [file 1758-2946-6-27-S4.zip › Camphor.GDBIso.smi]

CC1CC2(C)CC1(C)CC2=O
CC1CC2(C)CCC1(C)C2=O
CC1CC2(C)CC(=O)C1(C)C2
CC1(C)CC2CC1(C)CC2=O
CC1(C)CC2CCC1(C)C2=O
CC1(C)CC2(C)CCC1C2=O
CC1(C)CC2CC(=O)C1(C)C2
CC1C(=O)C2(C)CCC1(C)C2
CC12CCC(C1)C(=O)C2(C)C
CC1C2(C)CCC1(C)C(=O)C2
CC1(C)C2CCC1(C)CC2=O
CC1(C)CC2(C)CC1CC2=O
CC1(C)CC2(C)CC1C(=O)C2
CC1(C)C2CCC1(C)C(=O)C2
CC1(C)C2CCC(C)(C2)C1=O
CC12CC(C(=C)C1)C(C)(C)O2
CC12COC(C1)C(=C)C2(C)C
CC12COC(C1)C(C)(C)C2=C
CC12COC(C(=C)C1)C2(C)C
CC1C2(C)CC(=C)C1(C)CO2
CC1C2(C)COC1(C)C(=C)C2
CC1(C)C2CC(=C)C1(C)CO2
CC1CC2(C)CC(=C)C1(C)O2
CC12CCC(O1)C(C)(C)C2=C
CC1CC2(C)COC1(C)C2=C
CC12CC(=C)C(CO1)C2(C)C
CC1CC2(C)OC1(C)CC2=C
CC1(C)C2COC1(C)C(=C)C2
CC1CC2(C)OCC1(C)C2=C
CC12CC(CO1)C(C)(C)C2=C
CC1C(=C)C2(C)CC1(C)CO2
CC1(C)CC2CC(=C)C1(C)O2
CC1C(=C)C2(C)CCC1(C)O2
CC12CC(=C)C(O1)C(C)(C)C2
CC1(C)CC2(C)COC1C2=C
CC1C(=C)C2(C)COC1(C)C2
CC1(C)CC2(C)OC1CC2=C
CC1(C)CC2COC1(C)C2=C
CC1(C)CC2(C)OCC1C2=C
CC1(C)CC2OC1(C)CC2=C
CC1(C)CC2OCC1(C)C2=C
CC12CCC(O1)C(=C)C2(C)C
CC12CC(CO1)C(=C)C2(C)C
CC1(C)OC2CC1(C)CC2=C
CC1(C)OC2(C)CC1CC2=C
CC1(C)OC2CCC1(C)C2=C
CC1(C)OC2(C)CCC1C2=C
CC1(C)OC2CC(=C)C1(C)C2
CC1OC2(C)CC1(C)CC2=C
CC1OC2(C)CCC1(C)C2=C
CC1OC2(C)CC(=C)C1(C)C2
CC12CCC(C)(C1)C(=C)C2O
CC12CCC(C)(C1O)C(=C)C2
CC12CC(=C)C(C)(CC1O)C2
CC12CCC(C)(C(O)C1)C2=C
CC12CC(O)C(C)(C1)C(=C)C2
CC1C2(O)CCC1(C)C(=C)C2
CC1C2(C)CCC1(O)C(=C)C2
CC1(C)C2CCC1(O)CC2=C
CC1CC2(C)CC1(O)CC2=C
CC1CC2(C)CCC1(O)C2=C
CC1CC2(C)CC(=C)C1(O)C2
CC1CC2(O)CC1(C)CC2=C
CC1CC2(O)CCC1(C)C2=C
CC1CC2(O)CC(=C)C1(C)C2
CC1(C)CC2CC1(O)CC2=C
CC1(C)CC2CCC1(O)C2=C
CC1(C)CC2CC(=C)C1(O)C2
CC1C(=C)C2(C)CCC1(O)C2
CC1(C)CC2(O)CC1CC2=C
CC1(C)CC2(O)CC1C(=C)C2
CC1(C)CC2(O)CCC1C2=C
CC1C(=C)C2(O)CCC1(C)C2
CC1(C)C(=C)C2CCC1(O)C2
CC1(O)C2CCC1(C)CC2=C
CC1(O)C2CCC1(C)C(=C)C2
CC1(O)C2CCC(C)(C2)C1=C
CC1(O)CC2CC1(C)CC2=C
CC1(O)CC2(C)CC1CC2=C
CC1(O)CC2CCC1(C)C2=C
CC12CC(C(=C)C1)C(C)(O)C2
CC1(O)CC2(C)CCC1C2=C
CC1(O)CC2CC(=C)C1(C)C2
CC12CCC(C1)C(=C)C2(C)O
CC1(C)C2CCC1(O)C(=C)C2
CC1(C)C2CCC(O)(C2)C1=C
CC12CCC1CC(C)(C)C2=O
CC12CCC1CC(=O)C2(C)C
CC12CCC1C(=O)CC2(C)C
CC12CCC1C(=O)C(C)(C)C2
CC12C(CC1=O)CCC2(C)C
CC12CC(C)(C)CC1CC2=O
CC12CCC(C)(C)C1CC2=O
CC12CC(=O)C1CCC2(C)C
CC12CC(=O)C1C(C)(C)CC2
CC12CC(=O)C1CC(C)(C)C2
CC1(C)C2CCCC2(C)C1=O
CC1CC2(C)CCC2(C)C1=O
CC1CC2(C)CCC(=O)C12C
CC1CC2(C)CC(=O)C2(C)C1
CC1CC2(C)CC(=O)CC12C
CC1CC2(C)C(=O)CCC12C
CC1(C)CC2(C)C1CCC2=O
CC1(C)CC2(C)CCC(=O)C12
CC1(C)CC2CCC(=O)C12C
CC1CCC2(C)CC(=O)C12C
CC1(C)CC2(C)CC(=O)CC12
CC1(C)CC2CC(=O)CC12C
CC1CCC2(C)C(=O)CC12C
CC1(C)CC2C(=O)CCC12C
CC12CCCC1C(=O)C2(C)C
CC1C(=O)C2(C)CCCC12C
CC12CCC1C(C)(C)CC2=O
CC12CCC1C(C)(C)C(=O)C2
CC1CC(=O)C2(C)CCC12C
CC1C(=O)CC2(C)CCC12C
CC1C2CCC1(C)C(C)C2=O
CC1C2CCC1C(C)(C)C2=O
CC1C2CC(C1=O)C(C)(C)C2
CC1C2CCC(C1=O)C2(C)C
CC1C2CC(C)(C)C1CC2=O
CC1C2CCC(C)(C2C)C1=O
CC1C2CC(C(=O)C2)C1(C)C
CC1C2CC(=O)C1C(C)(C)C2
CC1C2CC(=O)C(C)(C2)C1C
CC1CC2CC1(C)C(C)C2=O
CC1CC2CC1C(C)(C)C2=O
CC1CC2CC1(C)C(=O)C2C
CC1CC2(C)CC1C(C)C2=O
CC1CC2C(C)C1(C)CC2=O
CC1CC2(C)CC1C(=O)C2C
CC1CC2(C)C(C)C1CC2=O
CC1CC2CC(C)C1(C)C2=O
CC1CC2(C)C(C)CC1C2=O
CC1CC2(C)CC(C)C1C2=O
CC1CC2CC(C)(C)C1C2=O
CC1CC2(C)CC(=O)C1C2C
CC1CC2CC(=O)C1(C)C2C
CC1CC2C(=O)C1CC2(C)C
CC1C(C)C2(C)CC1C(=O)C2
CC1C(C)C2(C)CCC1C2=O
CC1C2CC(CC2(C)C)C1=O
CC1C2CCC(C2=O)C1(C)C
CC1CC2CC1C(=O)C2(C)C
CC1CC2CC(=O)C1C2(C)C
CC1CC2C(=O)CC1C2(C)C
CC1C2CC(CC2=O)C1(C)C
CC12CC(C1)C(C)(C)CC2=O
CC12CC(C1)CC(C)(C)C2=O
CC12CC(C1)C(C)(C)C(=O)C2
CC12CC(C1)CC(=O)C2(C)C
CC12CC(C1)C(=O)CC2(C)C
CC12CC(C1)C(=O)C(C)(C)C2
CC12CC(C1=O)C(C)(C)CC2
CC12CC(CCC1(C)C)C2=O
CC12CC(CC(C)(C)C1)C2=O
CC1C2(C)CC1(C)CC(=O)C2
CC1C2(C)CC1(C)C(=O)CC2
CC1C2(C)CCCC1(C)C2=O
CC12CC(C(=O)CC1)C2(C)C
CC12CC(CC(=O)C1)C2(C)C
CC1(C)C2CC1(C)C(=O)CC2
CC1(C)C2CCCC1(C)C2=O
CC1CC2(C)CC(C)(C1)C2=O
CC1CC2(C)CC(C)(C2)C1=O
CC1CCC2(C)CC1(C)C2=O
CC1CC(=O)C2(C)CC1(C)C2
CC1C(=O)CC2(C)CC1(C)C2
CC1C2CCC1(C)CC2C=O
CC1C2CCC1C(C)(C2)C=O
CC1C2CCC(C2)C1(C)C=O
CC1C2CCC(C2)(C=O)C1C
CC1C2CCC(C)(C2)C1C=O
CC1CC2(CC1CC2C)C=O
CC1CC2CC1CC2(C)C=O
CC1CC2CC1(C)CC2C=O
CC1CC2(CCC1C2C)C=O
CC1CC2CCC1C2(C)C=O
CC1CC2(C)CC1CC2C=O
CC1CC2CCC1(C)C2C=O
CC1CC2CCC1(C=O)C2C
CC1CC2(C)CCC1C2C=O
CC1CC2(CC(C)C1C2)C=O
CC1CC2CC(C)C1(C2)C=O
CC1CC2(C)CC(C=O)C1C2
CC1CC2CC(C=O)C1(C)C2
CC1(C)CC2CC1CC2C=O
O=CC1C2CCC1C(C)(C)C2
CC1(C)CC2CC(C=O)C1C2
CC1C(C=O)C2CCC1(C)C2
CCC12CC(CC1C)CC2=O
CCC12CCC(C1)C(C)C2=O
CCC12CC(CC1C)C(=O)C2
CCC12CCC(C1C)C(=O)C2
CCC12CCC(C1)C(=O)C2C
CCC12CCC(CC1C)C2=O
CCC12CC(C)C(C1)C(=O)C2
CCC12CCC(CC1=O)C2C
CCC12CCC(C(C)C1)C2=O
CCC12CC(C)C(CC1=O)C2
CCC1C2CCC1(C)CC2=O
CCC1C2CCC1(C)C(=O)C2
CCC1CC2CC1(C)CC2=O
CCC1CC2(C)CC1CC2=O
CCC1CC2CCC1(C)C2=O
CCC1(C)C2CCC1C(=O)C2
CCC1CC2(C)CC1C(=O)C2
CCC1CC2(C)CCC1C2=O
CCC1(C)C2CCC(C2)C1=O
CCC1CC2CC(=O)C1(C)C2
CCC1(C)CC2CC1CC2=O
CCC1(C)CC2CC1C(=O)C2
CCC1(C)CC2CCC1C2=O
CCC1C(=O)C2CCC1(C)C2
CC1CC2CC1C(C)(C2)C=O
CC1(C)C2CCC1C(C2)C=O
CC1(C)C2CCC(C2)C1C=O
CCC1C2CCC(C)(C2)C1=O
CC1C2CCC1(C)C(C2)C=O
CC1C2CCC1(CC2)C(C)=O
CC1CC2(CCC1C2)C(C)=O
CC1CC2CCC1(C2)C(C)=O
CC(C)C12CCC(C1)C(=O)C2
CC(C)C12CCC(CC1)C2=O
CC(=O)C1C2CCC1(C)CC2
CC(=O)C1(C)C2CCC1CC2
CC(=O)C1CC2CCC1(C)C2
CC(=O)C1CC2(C)CCC1C2
CC(C)C12CCC(CC1=O)C2
CC(=O)C1(C)CC2CCC1C2
CC12CCC(C1)CC2(C)C=O
CC12CCC(C1)C(C)(C2)C=O
CC12CCC(CC1)C2(C)C=O
CC12CCC(C)(C1)C(C2)C=O
CC12CCC(C)(CC1)C2C=O
CC1C2(C)CCC1(CC2)C=O
CC1CC2(CCC1(C)C2)C=O
CC1CC2(C)CCC1(C2)C=O
CC1(C)CC2(CCC1C2)C=O
CCC12CCC(C)(C1)C(=O)C2
CCC12CCC(C)(CC1)C2=O
CCC12CCC(C)(CC1=O)C2
CC1(C)C2CCC1(CC2)C=O
CC1(C)CC2CCC1(C2)C=O
CC1C2(CC2)CC(=O)C1(C)C
CC1C2(CC2)C(=O)CC1(C)C
CC1CC11CC(C)(C)CC1=O
CC1CC11CCC(C)(C)C1=O
CC1CC11CCC(=O)C1(C)C
CC1CC11CC(=O)CC1(C)C
CC1CC11CC(=O)C(C)(C)C1
CC1CC11C(=O)CCC1(C)C
CC1CC2(CC2(C)C)CC1=O
CC1CC2(CC2)C(C)(C)C1=O
CC1CCC2(CC2(C)C)C1=O
CC1C(C)(C)C11CCCC1=O
CC1C(C)(C)C11CCC(=O)C1
CC1CC(C)(C)C2(CC2)C1=O
CC1CCC(=O)C11CC1(C)C
CC1CC(=O)C2(CC2)C1(C)C
CC1CC(=O)C2(CC2(C)C)C1
CC1CC(=O)CC11CC1(C)C
CC1CC(=O)C(C)(C)C11CC1
CC1C(=O)CC2(CC2)C1(C)C
CC1C(=O)CCC11CC1(C)C
CC1C(=O)C(C)(C)CC11CC1
CC1C(=O)CC(C)(C)C11CC1
CC12CC1C(C)(C)CCC2=O
CC12CC1CC(C)(C)CC2=O
CC12CC1CCC(C)(C)C2=O
CC12CC1C(C)(C)CC(=O)C2
CC12CC1CC(C)(C)C(=O)C2
CC12CC1C(C)(C)C(=O)CC2
CC12CC1CCC(=O)C2(C)C
CC12CC1CC(=O)CC2(C)C
CC12CC1CC(=O)C(C)(C)C2
CC12CC1C(=O)CCC2(C)C
CC12CC1C(=O)C(C)(C)CC2
CC1C2(C)CCCC(=O)C12C
CC1C2(C)CCC(=O)CC12C
CC1CC2(C)CC2(C)CC1=O
CC1(C)C2CCCC(=O)C12C
CC1(C)C2CCC(=O)CC12C
CC1(C)C2CC(=O)CCC12C
CC1(C)C2C(=O)CCCC12C
CC1CCC2(C)CC2(C)C1=O
CC1CCC(=O)C2(C)CC12C
CC1CC(=O)C2(C)CC2(C)C1
CC1CC(=O)CC2(C)CC12C
CC1C(=O)CCC2(C)CC12C
CC12CC1C(=O)CC(C)(C)C2
COC12CC(CC1C)CC2=C
COC12CCC(C1)C(=C)C2C
COC12CCC(C1)C(C)C2=C
COC12CC(CC1C)C(=C)C2
COC12CCC(C1C)C(=C)C2
COC12CCC(CC1=C)C2C
COC12CCC(CC1C)C2=C
COC12CC(C)C(C1)C(=C)C2
COC12CCC(C(C)C1)C2=C
COC12CC(C)C(CC1=C)C2
COC1C2CCC1(C)CC2=C
COC1C2CCC1(C)C(=C)C2
COC1C2CCC(C)(C2)C1=C
COC1CC2CC1(C)CC2=C
COC1CC2(C)CC1CC2=C
COC1CC2CCC1(C)C2=C
COC1(C)C2CCC1C(=C)C2
COC1CC2(C)CC1C(=C)C2
COC1CC2(C)CCC1C2=C
COC1CC2CC(=C)C1(C)C2
COC1(C)C2CCC(C2)C1=C
COC1(C)CC2CC1CC2=C
COC1(C)CC2CC1C(=C)C2
COC1(C)CC2CCC1C2=C
COC1C(=C)C2CCC1(C)C2
COC12CCC(C)(C1)C(=C)C2
COC12CCC(C)(CC1)C2=C
COC12CCC(C)(CC1=C)C2
CC12CCC1C(=C)C(C)(C)O2
CC12CCC1OC(C)(C)C2=C
CC12CC(=C)C(C)(C)C1CO2
CC12CC(C)(C)C(=C)C1CO2
CC12COC1C(=C)CC2(C)C
CC12COC1CC(=C)C2(C)C
CC12COC1C(C)(C)CC2=C
CC12COC1CC(C)(C)C2=C
CC12COC1C(=C)C(C)(C)C2
CC12COC1C(C)(C)C(=C)C2
CC12OCC1C(=C)CC2(C)C
CC12OCC1CC(=C)C2(C)C
CC12OCC1C(C)(C)CC2=C
CC12OCC1CC(C)(C)C2=C
CC1CC2(C)C(=C)COC12C
CC1CC2(C)COC2(C)C1=C
CC1CC2(C)OCC2(C)C1=C
CC1CC2(C)OCC(=C)C12C
CC1(C)CC2(C)C1OCC2=C
CC1(C)CC2C(=C)COC12C
CC1(C)CC2(C)OCC(=C)C12
CC1(C)CC2OCC(=C)C12C
CC1C(=C)CC2(C)COC12C
CC1CC(=C)C2(C)COC12C
CC1C(=C)CC2(C)OCC12C
CC1CC(=C)C2(C)OCC12C
CC1(C)OC2(C)C1CCC2=C
CC1(C)OC2C(=C)CCC12C
CC1(C)OC2CC(=C)CC12C
CC1(C)OC2CCC(=C)C12C
CC1(C)OC2(C)CC(=C)CC12
CC1(C)OC2(C)CCC(=C)C12
CC1OC2(C)CCC2(C)C1=C
CC1OC2(C)C(=C)CCC12C
CC1OC2(C)CC(=C)CC12C
CC1OC2(C)CCC(=C)C12C
CC1C2C=CC1(C)OC2(C)C
CC1C2(C)COC1(C)C(C)=C2
CC1C2(C)OCC1(C)C(C)=C2
CC1C2OC(C)(C)C1(C)C=C2
CC1C2OC(C)(C=C2)C1(C)C
CC1=CC2CC1(C)C(C)(C)O2
CC1=CC2CC1(C)OC2(C)C
CC1=CC2(C)CC1C(C)(C)O2
CC1=CC2(C)CC1OC2(C)C
CC1=CC2CC(C)(C)C1(C)O2
CC1=CC2(C)CC(C)(C)C1O2
CC1=CC2(C)COC1C2(C)C
CC1=CC2(C)OC1CC2(C)C
CC1=CC2COC1(C)C2(C)C
CC1CC2(C)OC1(C)C=C2C
CC1CC2(C)OC1(C)C(C)=C2
CC1=CC2(C)OCC1C2(C)C
CC1=CC2OC1(C)CC2(C)C
CC1=CC2OCC1(C)C2(C)C
CC1(C)C2OC(C=C2)C1(C)C
CC1=C(C)C2(C)CC1(C)CO2
CC1=C(C)C2(C)CCC1(C)O2
CC1C2(C)OC(C=C2)C1(C)C
CC1(C)OC2C=CC1C2(C)C
CC1OC2C=CC1(C)C2(C)C
CC1OC2(C)CC1(C)C=C2C
CC1OC2(C)CC1(C)C(C)=C2
CC1OC2(C)C=CC1C2(C)C
CC1OC2(C)C=CC1(C)C2C
CC1C(C)C2(C)OC1(C)C=C2
CC1C2CC(C1=C)C(C)(C)O2
CC1C2CC(=C)C1C(C)(C)O2
CC1C2OC(C)(C)C1CC2=C
CC1C2CC(=C)C(C)(O2)C1C
CC1C2CC(C)(C(C)O2)C1=C
CC1C2CC(C)(C)C(O2)C1=C
CC1C2CC(=C)C(O2)C1(C)C
CC1C2CC(OC2(C)C)C1=C
CC1C2OCC1C(C)(C)C2=C
CC1C2COC1(C)C(C)C2=C
CC1C2COC1C(C)(C)C2=C
CC1C2COC(C1=C)C2(C)C
CC1C2COC(C2=C)C1(C)C
CC1C2COC(C)(C2C)C1=C
CC1C2OCC1(C)C(C)C2=C
CC1C2OCC(C1=C)C2(C)C
CC1C2OC(CC2=C)C1(C)C
CC1C2OCC(C2=C)C1(C)C
CC1C2OC(CC2(C)C)C1=C
CC1C2OCC(C)(C2C)C1=C
CC1CC2C(=C)C1OC2(C)C
CC1CC2(C)C(C)OC1C2=C
CC1CC2(C)OC1C(=C)C2C
CC1CC2(C)OC1C(C)C2=C
CC1CC2(C)OC(C)C1C2=C
CC1CC2OC1C(=C)C2(C)C
CC1CC2OC1(C)C(=C)C2C
CC1CC2OC1(C)C(C)C2=C
CC1CC2OC1C(C)(C)C2=C
CC1CC2OC(C)C1(C)C2=C
CC1CC2OC(C)(C)C1C2=C
CC1C(C)C2(C)CC(=C)C1O2
CC1C(C)C2(C)COC1C2=C
CC1C2COC(C)(C1C)C2=C
CC1OC2CC1C(=C)C2(C)C
CC1OC2CC1(C)C(C)C2=C
CC1OC2CC1C(C)(C)C2=C
CC1OC2C(=C)C1CC2(C)C
CC1OC2(C)CC1C(=C)C2C
CC1OC2(C)CC1C(C)C2=C
CC1OC2C(C)C1(C)CC2=C
CC1OC2C(=C)CC1C2(C)C
CC1OC2CC(=C)C1C2(C)C
CC1OC2(C)C(C)C1CC2=C
CC1OC2CC(=C)C1(C)C2C
CC1OC2(C)C(C)CC1C2=C
CC1OC2(C)CC(=C)C1C2C
CC1OC2CC(C)(C)C1C2=C
CC12CC(C1)C(=C)C(C)(C)O2
CC12CC(C1)OC(C)(C)C2=C
CC12CC(CC(=C)C1(C)C)O2
CC12CC(CC(C)(C)C1=C)O2
CC12CC(O1)C(=C)CC2(C)C
CC12CC(O1)C(C)(C)CC2=C
CC12CC(O1)C(=C)C(C)(C)C2
CC12CC(O1)C(C)(C)C(=C)C2
CC1C2(C)CC1(C)C(=C)CO2
CC1C2(C)CC(=C)CC1(C)O2
CC1C2(C)CCC(=C)C1(C)O2
CC1(C)C2CC1(C)C(=C)CO2
CC1(C)C2CC1(C)OCC2=C
CC12CC(=C)CC(O1)C2(C)C
CC1(C)C2CCC(=C)C1(C)O2
CC1CC2(C)CC(C)(O2)C1=C
CC12CCC(=C)C(O1)C2(C)C
CC1C(=C)CC2(C)CC1(C)O2
CC1CC(=C)C2(C)CC1(C)O2
CC1OC2(C)CC(C)(C2)C1=C
CC=C1C2CCC1(C)C(C)O2
CC=C1C2CCC1C(C)(C)O2
CC=C1C2CCC1(C)OC2C
CC=C1C2CC(C)C1(C)CO2
CC=C1C2CC(C)(C)C1CO2
CC=C1C2CC(C)(CO2)C1C
CC=C1C2CCC(C)(O2)C1C
CC=C1C2CC(CO2)C1(C)C
CC=C1C2CCC(O2)C1(C)C
CC=C1C2COC1(C)CC2C
CC=C1C2COC1(C)C(C)C2
CC=C1C2COC1C(C)(C)C2
CC=C1C2COC(C2)C1(C)C
CC=C1C2COC(C)(C2)C1C
CC=C1C2OCC1(C)CC2C
CC=C1CC2CC1(C)C(C)O2
CC=C1CC2CC1C(C)(C)O2
CC=C1CC2CC1(C)OC2C
CC=C1CC2CC1OC2(C)C
CC=C1CC2(C)CC1C(C)O2
CC=C1CC2(C)CC1OC2C
CC=C1CC2CC(C)C1(C)O2
CC=C1CC2(C)CC(C)C1O2
CC=C1CC2CC(C)(C)C1O2
CC=C1CC2(C)COC1C2C
CC=C1CC2COC1C2(C)C
CC=C1CC2(C)OC1CC2C
CC=C1CC2COC1(C)C2C
CC=C1CC2(C)OCC1C2C
CC=C1CC2OC1CC2(C)C
CC=C1CC2OC1(C)CC2C
CC=C1CC2OCC1C2(C)C
CC=C1CC2OCC1(C)C2C
CC=C1C(C)C2CC1(C)CO2
CC=C1C(C)C2CCC1(C)O2
CC=C1C(C)C2COC1(C)C2
CC(C)=C1C2CCC1(C)CO2
CC(C)=C1C2CCC1(C)OC2
CC(C)=C1CC2CC1(C)CO2
CC(C)=C1CC2(C)CC1CO2
CC(C)=C1CC2CCC1(C)O2
CC(C)=C1CC2(C)CCC1O2
CC(C)=C1CC2(C)COC1C2
CC(C)=C1CC2COC1(C)C2
CC=C1C2(C)CCC1(C)OC2
CC=C1CC2(C)CC1(C)CO2
CC=C1CC2(C)CCC1(C)O2
CC=C1CC2(C)COC1(C)C2
CC12CCC1C(=C)CC2(C)O
CC12CCC1CC(=C)C2(C)O
CC12CCC1(C)C(=C)CC2O
CC12CCC1(C)C(=C)C(O)C2
CC12CCC1C(=C)C(C)(O)C2
CC12CCC1CC(C)(O)C2=C
CC12CCC1C(C)(O)CC2=C
CC12CCC1(C)C(O)C(=C)C2
CC12CCC1C(C)(O)C(=C)C2
CC12CC(O)C1(C)CCC2=C
CC12CC(O)C1(C)C(=C)CC2
CC12CC(O)C1(C)CC(=C)C2
CC1(C)C2CCC2(O)CC1=C
CC1CC2(C)CCC2(O)C1=C
CC1CC2(C)C(=C)CCC12O
CC1CC2(C)CC(=C)CC12O
CC1CC2(C)CCC(=C)C12O
CC1CC2(O)CCC2(C)C1=C
CC1CC2(O)C(=C)CCC12C
CC1CC2(O)CC(=C)CC12C
CC1CC2(O)CCC(=C)C12C
CC1(C)CC2CCC2(O)C1=C
CC1(C)CC2C(=C)CCC12O
CC1(C)CC2CC(=C)CC12O
CC1(C)CC2CCC(=C)C12O
CC1(C)CC2(O)C1CCC2=C
CC1(C)CC2(O)CCC2C1=C
CC1(C)CC2(O)CC(=C)CC12
CC1(C)CC2(O)CCC(=C)C12
CC1C(=C)CC2(C)CCC12O
CC1CC(=C)C2(C)CCC12O
CC1C(=C)CC2(O)CCC12C
CC1CC(=C)C2(O)CCC12C
CC1(C)C(=C)CC2CCC12O
CC1(C)CC(=C)C2CCC12O
CC1(C)CC(=C)C2(O)CCC12
CC1(O)CC2(C)C1CCC2=C
CC1(O)CC2C(=C)CCC12C
CC1(O)CC2CC(=C)CC12C
CC1(O)CC2CCC(=C)C12C
CC1(O)CC2(C)CC(=C)CC12
CC1(O)CC2(C)CCC(=C)C12
CC12CC(C1)C(C)(C)C2C=O
CC12CC(C1)C(C=O)C2(C)C
CC12CC(C1C=O)C(C)(C)C2
CC12CC(CC1(C)C)C2C=O
CC1C2CC1(CC2(C)C)C=O
CC1C2CC1(C)CC2(C)C=O
CC1C2CC1(C)C(C)(C2)C=O
CC1C2CC1(C=O)C(C)(C)C2
CC1C2(CC1(C)C(C)C2)C=O
CC1C2CCC1(C)C2(C)C=O
CC1C2(C)CC1(C)C(C2)C=O
CC1C2CCC1(C=O)C2(C)C
CC1C2(C)CC1(C=O)C(C)C2
CC1C2(CC(C2)C1(C)C)C=O
CC1C2CC(C2)(C=O)C1(C)C
CC1C2(C)CCC1(C)C2C=O
CC1C2(C)CCC1(C=O)C2C
CC1C2(C)CC(C2)C1(C)C=O
CC1C2CC(C)(C2)C1(C)C=O
CC1CC2(CC1C2(C)C)C=O
CC1CC2CC1(C)C2(C)C=O
CC12CC(C(C1)C=O)C2(C)C
CC1CC2CC1(C=O)C2(C)C
CC1(C)C2CCC1C2(C)C=O
CC1CC2(C)CC1C2(C)C=O
CC1CC2(C)CC1(C)C2C=O
CC1(C)C2CC(C2)C1(C)C=O
CC1C(C)C2(CC1(C)C2)C=O
CC1C(C=O)C2(C)CC1(C)C2
CC1(C=O)C2CC1C(C)(C)C2
CCC12CC(C1)C(C)(C)C2=O
CCC12CC(C1)C(=O)C2(C)C
CCC12CC(C1=O)C(C)(C)C2
CCC12CC(C)(C1)C(C)C2=O
CCC12CC(CC1(C)C)C2=O
CCC12CC(C)(C1C)C(=O)C2
CCC12CC(C)(C1)C(=O)C2C
CCC12CC(CC1=O)C2(C)C
CCC12CCC(C1=O)C2(C)C
CCC12CC(C)(CC1C)C2=O
CCC12CCC(C)(C1C)C2=O
CCC12CC(C)(CC1=O)C2C
CCC12CC(C)(C(C)C1)C2=O
CCC12CC(C(=O)C1)C2(C)C
CCC1C2(C)CC1(C)C(=O)C2
CCC1C2(C)CCC1(C)C2=O
CCC1(C)C2CC1(C)CC2=O
CCC1(C)C2CC1(C)C(=O)C2
CCC1(C)C2CCC1(C)C2=O
CCC1CC2(C)CC1(C)C2=O
CCC1(C)C2CC(C)(C2)C1=O
CCC1(C)CC2CC1(C)C2=O
CCC1(C)CC2(C)CC1C2=O
CCC1(C)C(=O)C2CC1(C)C2
CCC1C(=O)C2(C)CC1(C)C2
CC1(C)C2CC1(C)C(C2)C=O
CC1(C)C2CC1C(C)(C2)C=O
CC1(C)C2CCC1(C)C2C=O
CC1C2(C)CC1(CC2)C(C)=O
CC1CC2(CC1(C)C2)C(C)=O
CC1CC2(C)CC1(C2)C(C)=O
CC(C)C12CC(C)(C1)CC2=O
CC(C)C12CC(C)(C1)C(=O)C2
CC(C)C12CC(C)(CC1)C2=O
CC(=O)C12CC(C1)CC2(C)C
CC(=O)C12CC(C1)C(C)(C)C2
CC(=O)C12CC(CC1)C2(C)C
CC(=O)C1C2(C)CC1(C)CC2
CC(=O)C1(C)C2CC1(C)CC2
CC(=O)C1CC2(C)CC1(C)C2
CC(=O)C1(C)CC2CC1(C)C2
CC(=O)C1(C)CC2(C)CC1C2
CC(C)(C)C12CC(C1)CC2=O
CC(C)(C)C12CC(C1)C(=O)C2
CC(C)(C)C12CC(CC1)C2=O
CC1C2CCC1C(C2)C(C)=O
CC1CC2CC1CC2C(C)=O
CC1CC2CCC1C2C(C)=O
CC(C)C1C2CCC1C(=O)C2
CC(C)C1C2CCC(C2)C1=O
CC(C)C1CC2CC1CC2=O
CC(C)C1CC2CC1C(=O)C2
CC(C)C1CC2CCC1C2=O
CC1C2CCC(C2)C1C(C)=O
CC1CC2CC1C(C2)C(C)=O
CC(=O)C12CCC(C)(CC1)C2
CC1C2C=CC1(C)CC2(C)O
CC1C2C=CC1(O)CC2(C)C
CC1C2(O)CCC1(C)C(C)=C2
CC1C2(C)CCC1(O)C(C)=C2
CC1C2CC(C)(C)C1(O)C=C2
CC1C2(C)CC(C=C2)C1(C)O
CC1C2CC(C)(C=C2)C1(C)O
CC1C2(C)CC(O)C1(C)C=C2
CC1C2CC(C)(O)C1(C)C=C2
CC1C2C=CC(O)(C2)C1(C)C
CC1=CC2CC1(C)CC2(C)O
CC1=CC2CC1(O)CC2(C)C
CC1=CC2(C)CC1CC2(C)O
CC1=CC2CCC1(C)C2(C)O
CC1CC2C=CC1(C)C2(C)O
CC1=CC2(C)CC1(C)CC2O
CC12CC(O)C(C=C1)C2(C)C
CC1=CC2(C)CC1C(C)(O)C2
CC1CC2C=CC1(O)C2(C)C
CC1CC2(C)CC1(O)C=C2C
CC1CC2(C)CC1(O)C(C)=C2
CC1=CC2(C)CCC1C2(C)O
CC1CC2(C)C=CC1C2(C)O
CC1=CC2(C)CCC1(C)C2O
CC1CC2(C)C=CC1(C)C2O
CC1CC2(C)C=CC1(O)C2C
CC1=CC2CC(C)(C)C1(O)C2
CC12CC(C=C1)C(C)(C)C2O
CC1=CC2(C)CC(O)C1(C)C2
CC1=CC2CC(C)(O)C1(C)C2
CC1=CC2(O)CC1CC2(C)C
CC1CC2(O)CC1(C)C=C2C
CC1=CC2(O)CC1C(C)(C)C2
CC1CC2(O)CC1(C)C(C)=C2
CC1=CC2(O)CCC1C2(C)C
CC1CC2(O)C=CC1C2(C)C
CC1CC2(O)C=CC1(C)C2C
CC1(C)CC2C=CC1C2(C)O
CC1(C)CC2C=CC1(C)C2O
CC1(C)CC2(C)C=CC1C2O
CC1C(C)C2(O)CC1(C)C=C2
CC1=C(C)C2(O)CCC1(C)C2
CC1C(C)(C)C2CC1(O)C=C2
CC12CC(C=C1)C(O)C2(C)C
CC1C(O)C2(C)CC1(C)C=C2
CC1(O)CC2C=CC1C2(C)C
CC1=CC2CCC1(O)C2(C)C
CC1(C)C2CC(C=C2)C1(C)O
CC1(C)C2CC(O)C1(C)C=C2
CC1C2CCC1(C)C(=C)C2O
CC1C2CC(C1=C)C(C)(O)C2
CC1C2CCC1(C)C(O)C2=C
CC1C2CCC1C(C)(O)C2=C
CC1C2CCC1(O)C(C)C2=C
CC1C2CCC(C1=C)C2(C)O
CC1C2CC(=C)C1(C)CC2O
CC1C2CC(=C)C1C(C)(O)C2
CC1C2CC(CC2=C)C1(C)O
CC1C2CCC(C2=C)C1(C)O
CC1C2CC(CC2(C)O)C1=C
CC1C2CC(C(=C)C2)C1(C)O
CC1C2CC(C)(CC2O)C1=C
CC1C2CCC(C)(C2O)C1=C
CC1C2CC(=C)C(C)(C2)C1O
CC1CC2CC1(O)C(=C)C2C
CC1C2CC(C)(O)C1CC2=C
CC1C2CCC(O)(C2C)C1=C
CC1C2CC(O)C1(C)CC2=C
CC1C2CC(O)C1(C)C(=C)C2
CC1C2CC(O)C(C)(C2)C1=C
CC1C2C(O)CC1(C)CC2=C
CC1CC2CC1C(=C)C2(C)O
CC1CC2CC1(C)C(=C)C2O
CC1CC2CC1(C)C(O)C2=C
CC1CC2CC1C(C)(O)C2=C
CC1CC2CC1(O)C(C)C2=C
CC1CC2C(=C)C1CC2(C)O
CC1(C)C2CCC1C(=C)C2O
CC1CC2(C)CC1C(=C)C2O
CC1CC2(C)CC1C(O)C2=C
CC1CC2C(C)C1(O)CC2=C
CC1CC2C(=C)CC1C2(C)O
CC1CC2CC(=C)C1C2(C)O
CC1(C)C2CC(=C)C1CC2O
CC1CC2CC(=C)C1(C)C2O
CC1CC2CC(=C)C1(O)C2C
CC1CC2CC(C)C1(O)C2=C
CC1CC2(C)CC(=C)C1C2O
CC1CC2(C)CC(O)C1C2=C
CC1CC2CC(C)(O)C1C2=C
CC1CC2(C)C(O)C1CC2=C
CC1CC2CC(O)C1(C)C2=C
CC1CC2(C)C(O)CC1C2=C
CC1CC2C(O)C1(C)CC2=C
CC1CC2C(O)CC1(C)C2=C
CC1CC2(O)CC1C(=C)C2C
CC1CC2(O)CC1C(C)C2=C
CC1CC2(O)C(C)C1CC2=C
CC1CC2(O)C(C)CC1C2=C
CC1CC2(O)CC(=C)C1C2C
CC1CC2(O)CC(C)C1C2=C
CC1(C)CC2CC1C(=C)C2O
CC1C(=C)C2CC1(C)CC2O
CC1(C)CC2CC1C(O)C2=C
CC1C(=C)C2CCC1(C)C2O
CC1(C)CC2CC(=C)C1C2O
CC1(C)CC2CC(O)C1C2=C
CC1C(=C)C2CC(O)C1(C)C2
CC1(C)CC2C(O)C1CC2=C
CC1(C)CC2C(O)CC1C2=C
CC1C2CC(=C)C(O)(C2)C1C
CC1C(C)C2(O)CC1C(=C)C2
CC1C(C)C2(O)CCC1C2=C
CC1(C)C(O)C2CC1CC2=C
CC1(C)C(O)C2CC1C(=C)C2
CC1(C)C(O)C2CCC1C2=C
CC1C(O)C2CC1(C)CC2=C
CC1C(O)C2CCC1(C)C2=C
CC1C(O)C2(C)CC1C(=C)C2
CC1C(O)C2(C)CCC1C2=C
CC1C(O)C2CC(=C)C1(C)C2
CC1(C)C2CC(CC2O)C1=C
CC1(C)C2CCC(C2O)C1=C
CC1(C)C2CC(O)C1C(=C)C2
CC1(C)C2CC(O)C(C2)C1=C
CC12CC(C1)C(=C)CC2(C)O
CC12CC(C1)CC(=C)C2(C)O
CC12CC(C1)C(=C)C(C)(O)C2
CC12CC(C1)CC(C)(O)C2=C
CC12CC(C1)C(C)(O)CC2=C
CC12CC(C1)C(C)(O)C(=C)C2
CC12CC(C)(C1)C(=C)CC2O
CC12CC(C)(C1)C(=C)C(O)C2
CC12CC(C)(C1)C(O)C(=C)C2
CC12CC(C)(C1O)C(=C)CC2
CC12CC(C)(CC(=C)C1)C2O
CC1C2(O)CC1(C)C(=C)CC2
CC1C2(C)CC1(O)C(=C)CC2
CC1C2(C)CC1(O)CC(=C)C2
CC1(C)C2CC1(O)CCC2=C
CC1(C)C2CC1(O)C(=C)CC2
CC1(C)C2CC1(O)CC(=C)C2
CC1CC2(C)CC(O)(C2)C1=C
CC1(C)C2CC(O)(C2)CC1=C
CC1CC2(O)CC(C)(C2)C1=C
CC1(C)CC2CC(O)(C2)C1=C
CC1(C)CC2(O)CC(C2)C1=C
CC1C(=C)CC2(C)CC1(O)C2
CC1CC(=C)C2(C)CC1(O)C2
CC1C(=C)CC2(O)CC1(C)C2
CC1CC(=C)C2(O)CC1(C)C2
CC1(C)C(=C)CC2CC1(O)C2
CC1(C)CC(=C)C2CC1(O)C2
CC1(C)CC(=C)C2(O)CC1C2
CC1(O)C2CC1(C)CCC2=C
CC1(O)C2CC1(C)C(=C)CC2
CC1(O)C2CC1(C)CC(=C)C2
CC=C1C2CCC1(C)CC2O
CC=C1C2CCC1(C)C(O)C2
CC=C1C2CCC1C(C)(O)C2
CC=C1C2CCC1(O)CC2C
CC=C1C2CCC1(O)C(C)C2
CC=C1C2CCC(C2)C1(C)O
CC=C1C2CCC(C)(C2)C1O
CC=C1C2CCC(O)(C2)C1C
CC=C1CC2CC1CC2(C)O
CC=C1CC2CC1(C)CC2O
CC=C1CC2CC1C(C)(O)C2
CC=C1CC2CC1(O)CC2C
CC=C1CC2CCC1C2(C)O
CC=C1CC2(C)CC1CC2O
CC=C1CC2CCC1(C)C2O
CC=C1CC2CCC1(O)C2C
CC=C1CC2(C)CCC1C2O
CC=C1CC2CC(C)C1(O)C2
CC=C1CC2(C)CC(O)C1C2
CC=C1CC2(O)CC1CC2C
CC=C1CC2(O)CCC1C2C
CC=C1CC2(O)CC(C)C1C2
CC=C1C(C)C2CCC1(O)C2
CC=C1C(O)C2CCC1(C)C2
CC=C1CC2CC(O)C1(C)C2
CC(C)=C1C2CCC1(O)CC2
CC(C)=C1CC2CCC1(O)C2
CC(C)=C1CC2(O)CCC1C2
CC=C1C2(C)CCC1(O)CC2
CC=C1CC2(C)CCC1(O)C2
CC=C1CC2(O)CCC1(C)C2
CC1C2C(CC2(C)C)CC1=O
CC1C2CCC2(C)C(C)C1=O
CC1C2CCC2C(C)(C)C1=O
CC1C2CCC2(C)C(=O)C1C
CC1C2CCC2C(=O)C1(C)C
CC1C2C(CC2=O)CC1(C)C
CC1C2C(CCC2(C)C)C1=O
CC1C2C(CCC2=O)C1(C)C
CC1C2C(C)CCC2(C)C1=O
CC1C2CC(C)(C)C2CC1=O
CC1C2CC(C)CC2(C)C1=O
CC1C2CCC(C)C2(C)C1=O
CC1C2CC(C)(C)CC2C1=O
CC1C2CCC(C)(C)C2C1=O
CC1C2CCC(=O)C2C1(C)C
CC1C2CC(=O)C2CC1(C)C
CC1C2CC(=O)CC2C1(C)C
CC1CC2C1C(C)(C)CC2=O
CC1CC2C1CC(C)(C)C2=O
CC1CC2C1CC(=O)C2(C)C
CC1CC2C1C(=O)CC2(C)C
CC1CC2(C)C1C(C)CC2=O
CC1CC2(C)C1CC(C)C2=O
CC1CC2C(C1)C(C)(C)C2=O
CC1CC2(C)C1CC(=O)C2C
CC1CC2(C)C1C(=O)CC2C
CC1CC2C(CC2(C)C)C1=O
CC1CC2C(=O)CC2C1(C)C
CC1CC2(C)C(CC2=O)C1C
CC1CC2CC(C)(C)C2C1=O
CC1CC2(C)CC(C)C(=O)C12
CC1CC2CC(C)(C)C(=O)C12
CC1CC2C(C)CC(=O)C12C
CC1CC2CC(C)C(=O)C12C
CC1CC2(C)CC(=O)C2C1C
CC1CC2(C)CC(=O)C(C)C12
CC1CC2CC(=O)C2C1(C)C
CC1CC2CC(=O)C2(C)C1C
CC1CC2CC(=O)C(C)C12C
CC1CC2CC(=O)C(C)(C)C12
CC1CC2C(=O)CC2(C)C1C
CC1CC2C(=O)C(C)CC12C
CC1CC2C(=O)CC(C)C12C
CC1CCC2C1C(C)(C)C2=O
CC1C(C)C2(C)C1CCC2=O
CC1C(C)C2(C)CCC2C1=O
CC1C(C)C2(C)CCC(=O)C12
CC1C(C)C2(C)CC(=O)CC12
CC1CC(C)C2(C)C1CC2=O
CC1CC(C)C2(C)CC(=O)C12
CC1CC(C)(C)C2C1CC2=O
CC1CC(C)(C)C2CC(=O)C12
CC1CC(=O)C2C1CC2(C)C
CC1CC(=O)C2CC(C)(C)C12
CC1C(=O)C2CCC2C1(C)C
CC1C(=O)C2C(C)CCC12C
CC1C(=O)C2CC(C)CC12C
CC1C(=O)C2CCC(C)C12C
CC1CC2C(C)C(=O)CC12C
CC1CCC2C1C(=O)C2(C)C
CC1C2CCCC2(C)CC1=O
CC1(C)C2CCCC2CC1=O
CC1CC2CCCC2(C)C1=O
CC1CC2(C)CCCC2C1=O
CC1CC2CCC(=O)C2(C)C1
CC1CC2CC(=O)CC2(C)C1
CC1CC2C(=O)CCC2(C)C1
CC1CCC2(C)C1CCC2=O
CC1CCC2(C)CCC(=O)C12
CC1CCC2CCC(=O)C12C
CC1CCC2(C)CC(=O)CC12
CC1CCC2CC(=O)CC12C
CC1CCC2C(=O)CCC12C
CC1(C)CCC2C(=O)CCC12
CC1(C)CCC2CCC(=O)C12
CC1(C)CCC2CC(=O)CC12
CC1(C)CC(=O)C2CCCC12
CC1CC(=O)C2CCCC12C
CC1CC(=O)C2(C)CCCC12
CC1(C)CC2CCCC2C1=O
CC1(C)CC2CCC(=O)C2C1
CC1(C)CC2CC(=O)CC2C1
CC1C(=O)CC2CCCC12C
CC12CCCC1(C)CC(=O)C2
CC12CCCC1(C)C(=O)CC2
CC1C2CC1(C)C(C)(C)C2=O
CC1C2CC1(C)C(=O)C2(C)C
CC1C2(C)CC1(C)C(=O)C2C
CC1C2CC(C)(C1=O)C2(C)C
CC1C2(C)CC(C2=O)C1(C)C
CC1C2CC(C)(C2=O)C1(C)C
CC1C2(C)CC(C)C1(C)C2=O
CC1C2CC(C)(C)C1(C)C2=O
CC1C2(C)CC(=O)C1(C)C2C
CC1C2CC(=O)C1(C)C2(C)C
CC1C2C(=O)C1(C)CC2(C)C
CC1C2C(=O)CC1(C)C2(C)C
CC1(C)C2CC1C(C)(C)C2=O
CC1(C)C2CC(C2=O)C1(C)C
CC1(C)C2CC(C)(C)C1C2=O
CC1(C)C2CC(=O)C1C2(C)C
CC1CC2(C)C(=O)C1C2(C)C
CC1CC2C(=O)C1(C)C2(C)C
CC1C(C)C2(C)CC1(C)C2=O
CC1C(=O)C2CC1(C)C2(C)C
CC12CC(C)(C1)C(C)(C)C2=O
CC12CC(C)(C1=O)C(C)(C)C2
CC12CC(C)(C(=O)C1)C2(C)C
CC12CCC(C)(C1=O)C2(C)C
COC12CC(C1)C(=C)C2(C)C
COC12CC(C1)C(C)(C)C2=C
COC12CC(CC1=C)C2(C)C
COC12CC(C)(C1)C(=C)C2C
COC12CC(C)(C1)C(C)C2=C
COC12CC(C)(C1C)C(=C)C2
COC12CC(C(=C)C1)C2(C)C
COC12CC(C)(CC1=C)C2C
COC1C2(C)CC1(C)C(=C)C2
COC1(C)C2CC1(C)CC2=C
COC1(C)C2CC1(C)C(=C)C2
COC1(C)C2CC(C)(C2)C1=C
COC1C(=C)C2(C)CC1(C)C2
COC1(C)C(=C)C2CC1(C)C2
CC1CC2C(C)C1C(C)C2=O
CC1CC2C(C)C1C(=O)C2C
CC1CC2C(C)C(C)C1C2=O
CC1C(C)C2CC1C(C)C2=O
CC1C(C)C2C(C)C1CC2=O
CC1C2CC1(C)C(C)CC2=O
CC1C2CC1(C)CC(C)C2=O
CC1C2CC1C(C)(C)CC2=O
CC1C2CC1(C)C(C)C(=O)C2
CC1C2CC1C(C)(C)C(=O)C2
CC1C2CC1(C)CC(=O)C2C
CC1C2CC1(C)C(=O)CC2C
CC1C2CC1(C)C(=O)C(C)C2
CC1C2CC1C(=O)C(C)(C)C2
CC1C2C(C)C1(C)CCC2=O
CC1C2CC(C2)C(C)(C)C1=O
CC1C2CC(C2)C(=O)C1(C)C
CC1C2CC(CC1(C)C)C2=O
CC1C2CC(C)(C2)C(C)C1=O
CC1C2CC(C)(C2)C(=O)C1C
CC1C2C(C)CCC1(C)C2=O
CC1C2CC(C)CC1(C)C2=O
CC1C2CCC(C)C1(C)C2=O
CC1C2CC(C)(C)CC1C2=O
CC1C2CCC(C)(C)C1C2=O
CC1C2CCC(=O)C1C2(C)C
CC1C2CCC(=O)C1(C)C2C
CC1C2CC(=O)CC1C2(C)C
CC1C2CC(=O)CC1(C)C2C
CC1CC2CC(C2=O)C1(C)C
CC1CC2(C)CC(C1C)C2=O
CC1CC2CC(C)(C1C)C2=O
CC1CC2C(=O)C(C1)C2(C)C
CC1C(C)C2(C)CC(C2)C1=O
CC1CC(C)C2(C)CC1C2=O
CC1CC(C)(C)C2CC1C2=O
CC1C(=O)C2CC(C2)C1(C)C
CC1CC2CC(C1=O)C2(C)C
CC1CCC2C(=O)C1C2(C)C
CC1CC(=O)C2CC1C2(C)C
CC1C2CC(CC1=O)C2(C)C
CC1C2CCC1(C)C(O2)C=C
CC1C2CCC1C(C)(O2)C=C
CC1C2CCC1(C)OC2C=C
CC1C2CC(C=C)C1(C)CO2
CC1C2CC(C)(C=C)C1CO2
CC1C2CC(C)(CO2)C1C=C
CC1C2CCC(C)(O2)C1C=C
CC1C2CC(CO2)C1(C)C=C
CC1C2CCC(O2)C1(C)C=C
CC1C2CC(CO2)(C=C)C1C
CC1C2CCC(O2)(C=C)C1C
CC1C2COC1(C)C(C2)C=C
CC1C2COC1(C)CC2C=C
CC1C2COC1C(C)(C2)C=C
CC1C2COC(C2)C1(C)C=C
CC1C2COC(C2)(C=C)C1C
CC1C2COC(C)(C2)C1C=C
CC1C2OCC1(C)CC2C=C
CC1CC2CC1(C=C)C(C)O2
CC1CC2(CC1C(C)O2)C=C
CC1CC2CC1(C)C(O2)C=C
CC1CC2CC1C(C)(O2)C=C
CC1CC2CC1(C)OC2C=C
CC1CC2(CC1OC2C)C=C
CC1OC2(CC1CC2C)C=C
CC1CC2CC1OC2(C)C=C
CC1(C)C2CCC1C(O2)C=C
CC1CC2(C)CC1C(O2)C=C
CC1CC2(C)CC1OC2C=C
CC1CC2(CC(C)C1O2)C=C
CC1CC2CC(C)C1(O2)C=C
CC1(C)C2CC(C=C)C1CO2
CC1CC2CC(C=C)C1(C)O2
CC1CC2(C)CC(C=C)C1O2
CC1CC2CC(C)(C=C)C1O2
CC1(C)C2CC(CO2)C1C=C
CC1(C)C2CCC(O2)C1C=C
CC1CC2(C)COC1C2C=C
CC1CC2(COC1C2C)C=C
CC1CC2COC1C2(C)C=C
CC1(C)C2COC1C(C2)C=C
CC1CC2(C)OC1CC2C=C
CC1CC2COC1(C)C2C=C
CC1CC2COC1(C=C)C2C
CC1CC2(C)OCC1C2C=C
CC1(C)C2COC(C2)C1C=C
CC1CC2(OC1CC2C)C=C
CC1CC2OC1CC2(C)C=C
CC1CC2OC1(C)CC2C=C
CC1CC2(OCC1C2C)C=C
CC1CC2OCC1C2(C)C=C
CC1CC2OCC1(C)C2C=C
CC1CC2OCC1(C=C)C2C
CC1(C)CC2CC1C(O2)C=C
CC1(C)CC2CC1OC2C=C
CC1(C)CC2CC(C=C)C1O2
CC1(C)CC2COC1C2C=C
CC1(C)CC2OC1CC2C=C
CC1(C)CC2OCC1C2C=C
CC1C(C=C)C2CC1(C)CO2
CC1C(C=C)C2CCC1(C)O2
CC1C(C=C)C2COC1(C)C2
CC1(C)OC2CC1CC2C=C
CC1(C)OC2CCC1C2C=C
CC1(C)OC2CC(C=C)C1C2
CC1OC2CC1CC2(C)C=C
CC1OC2CC1(C)CC2C=C
CC1OC2CC1C(C)(C2)C=C
CC1OC2(CCC1C2C)C=C
CC1OC2CCC1C2(C)C=C
CC1OC2(C)CC1CC2C=C
CC1OC2CCC1(C)C2C=C
CC1OC2CCC1(C=C)C2C
CC1OC2(C)CCC1C2C=C
CC1OC2CC(C=C)C1(C)C2
CC1OC2(C)CC(C=C)C1C2
CCC12CC(CC1=C)C(C)O2
CCC12CC(CC1=C)OC2C
CCC12CC(=C)C(CC1C)O2
CCC12CC(C)C(CC1=C)O2
CCC12CC(=C)C(CO1)C2C
CCC12CC(C)C(CO1)C2=C
CCC12CCC(C(C)O1)C2=C
CCC12CC(C(C)O1)C(=C)C2
CCC12CC(C)C(O1)C(=C)C2
CCC12CC(CO1)C(=C)C2C
CCC12CC(CO1)C(C)C2=C
CCC12CCC(O1)C(=C)C2C
CCC12CCC(O1)C(C)C2=C
CCC12CCC(OC1C)C2=C
CCC12CC(OC1C)C(=C)C2
CCC12COC(C1)C(=C)C2C
CCC12COC(C1)C(C)C2=C
CCC12COC(C1C)C(=C)C2
CCC12COC(CC1=C)C2C
CCC12COC(CC1C)C2=C
CCC12COC(C(C)C1)C2=C
CCC12OC(CC1C)CC2=C
CCC12OCC(CC1=C)C2C
CCC12OCC(CC1C)C2=C
CCC1C2CC(=C)C1(C)CO2
CCC1C2CC(C)(CO2)C1=C
CCC1C2CCC(C)(O2)C1=C
CCC1C2COC1(C)CC2=C
CCC1C2COC1(C)C(=C)C2
CCC1C2COC(C)(C2)C1=C
CCC1C2OCC1(C)CC2=C
CCC1(C)C2CC(=C)C1CO2
CCC1CC2CC(=C)C1(C)O2
CCC1CC2(C)CC(=C)C1O2
CCC1(C)C2CC(CO2)C1=C
CCC1(C)C2CCC(O2)C1=C
CCC1CC2(C)COC1C2=C
CCC1CC2(C)OC1CC2=C
CCC1CC2COC1(C)C2=C
CCC1(C)C2COC1C(=C)C2
CCC1CC2(C)OCC1C2=C
CCC1(C)C2COC(C2)C1=C
CCC1CC2OC1(C)CC2=C
CCC1CC2OCC1(C)C2=C
CCC1C(=C)C2CC1(C)CO2
CCC1C(=C)C2CCC1(C)O2
CCC1(C)CC2CC(=C)C1O2
CCC1(C)CC2COC1C2=C
CCC1C(=C)C2COC1(C)C2
CCC1(C)CC2OC1CC2=C
CCC1(C)CC2OCC1C2=C
CCC1(C)OC2CC1CC2=C
CCC1(C)OC2CC1C(=C)C2
CCC1(C)OC2CCC1C2=C
CCC1OC2CC1(C)CC2=C
CCC1OC2(C)CC1CC2=C
CCC1OC2CCC1(C)C2=C
CCC1OC2(C)CC1C(=C)C2
CCC1OC2(C)CCC1C2=C
CCC1OC2CC(=C)C1(C)C2
CC1C2CCC1(CO2)C(C)=C
CC1C2CCC1(OC2)C(C)=C
CC1CC2(CC1CO2)C(C)=C
CC1CC2CC1(CO2)C(C)=C
CC1CC2(CCC1O2)C(C)=C
CC1CC2CCC1(O2)C(C)=C
CC1CC2(COC1C2)C(C)=C
CC1CC2COC1(C2)C(C)=C
CC1OC2(CCC1C2)C(C)=C
CC1OC2CCC1(C2)C(C)=C
CC(C)C12CCC(CC1=C)O2
CC(C)C12CCC(CO1)C2=C
CC(C)C12CC(CO1)CC2=C
CC(C)C12CC(CO1)C(=C)C2
CC(C)C12CCC(O1)C(=C)C2
CC(C)C12CCC(OC1)C2=C
CC(C)C12COC(C1)C(=C)C2
CC(C)C12COC(CC1=C)C2
CC(=C)C1C2CCC1(C)CO2
CC(=C)C1C2CCC1(C)OC2
CC(=C)C1CC2CC1(C)CO2
CC(=C)C1CC2(C)CC1CO2
CC(=C)C1CC2CCC1(C)O2
CC(=C)C1(C)C2CCC1OC2
CC(=C)C1CC2(C)CCC1O2
CC(=C)C1CC2(C)COC1C2
CC(=C)C1CC2COC1(C)C2
CC(=C)C1(C)CC2CC1CO2
CC(=C)C1(C)CC2CCC1O2
CC(=C)C1(C)CC2COC1C2
CC(=C)C1(C)OC2CCC1C2
CC(=C)C1OC2CCC1(C)C2
CC(=C)C1OC2(C)CCC1C2
CC12CCC(C1)C(C)(O2)C=C
CC12CCC(C1)OC2(C)C=C
CC12CCC(CC1(C)C=C)O2
CC12CCC(C)(C1)C(O2)C=C
CC12CC(C=C)C(C)(CO1)C2
CC12CCC(CO1)C2(C)C=C
CC12CCC(C)(O1)C(C2)C=C
CC12CCC(C)(OC1)C2C=C
CC12CC(CO1)CC2(C)C=C
CC12CC(CO1)C(C)(C2)C=C
CC12CCC(O1)C(C)(C2)C=C
CC12CCC(OC1)C2(C)C=C
CC12COC(C1)CC2(C)C=C
CC12COC(C1)C(C)(C2)C=C
CC12COC(C)(C1)C(C2)C=C
CC1C2(C)CCC1(CO2)C=C
CC1C2(C)CCC1(OC2)C=C
CC1CC2(CC1(C)CO2)C=C
CC1(C)C2CCC1(CO2)C=C
CC1CC2(C)CC1(CO2)C=C
CC1CC2(CCC1(C)O2)C=C
CC1(C)C2CCC1(OC2)C=C
CC1CC2(C)CCC1(O2)C=C
CC1CC2(C)COC1(C2)C=C
CC1CC2(COC1(C)C2)C=C
CC1(C)CC2(CC1CO2)C=C
CC1(C)CC2CC1(CO2)C=C
CC1(C)CC2(CCC1O2)C=C
CC1(C)CC2CCC1(O2)C=C
CC1(C)CC2(COC1C2)C=C
CC1(C)CC2COC1(C2)C=C
CC1(C)OC2(CCC1C2)C=C
CC1(C)OC2CCC1(C2)C=C
CC1OC2(CCC1(C)C2)C=C
CC1OC2(C)CCC1(C2)C=C
CCC12CCC(C)(CC1=C)O2
CCC12CC(=C)C(C)(CO1)C2
CCC12CCC(C)(CO1)C2=C
CCC12CC(C)(CO1)CC2=C
CCC12CCC(C)(O1)C(=C)C2
CCC12CCC(C)(OC1)C2=C
CCC12COC(C)(C1)C(=C)C2
CCC12COC(C)(CC1=C)C2
COC12CCC(C1)C(C2)=CC
COC12CCC(CC1)C2=CC
COC12CCC(CC1=CC)C2
CC1C2CCC1(C)CCC2=O
CC1C2CCC1(C)CC(=O)C2
CC1C2CCC1(C)C(=O)CC2
CC1C2CCCC1(C)CC2=O
CC1C2CC(C)(CCC2)C1=O
CC1C2CC(=O)C1(C)CCC2
CC1CC2CC1(C)CCC2=O
CC1CC2CC1(C)CC(=O)C2
CC1CC2CC1(C)C(=O)CC2
CC1CC2(C)CC1CCC2=O
CC1CC2(C)CC1CC(=O)C2
CC1CC2(C)CC1C(=O)CC2
CC1CC2CCCC1(C)C2=O
CC1CC2(C)CCCC1C2=O
CC1CC2CCC(C)(C1)C2=O
CC1CC2(C)CCC(C2)C1=O
CC1CC2CCC(C)(C2)C1=O
CC1CC2CC(C)(CC2=O)C1
CC1(C)C2CC(=O)C1CCC2
CC1CC2CC(=O)C(C)(C2)C1
CC1(C)CC2CC1CCC2=O
CC1CCC2CC1(C)CC2=O
CC1(C)CC2CC1CC(=O)C2
CC1(C)CC2CC1C(=O)CC2
CC1CCC2(C)CC1CC2=O
CC1(C)CC2CC(C1)C(=O)C2
CC1CCC2(C)CC1C(=O)C2
CC1(C)CC2CCC(C1)C2=O
CC1(C)CC2CCCC1C2=O
CC1CCC2(C)CCC1C2=O
CC1CCC2CC(=O)C1(C)C2
CC1(C)CCC2CC1CC2=O
CC1(C)CCC2CC1C(=O)C2
CC1(C)CCC2CCC1C2=O
CC1CC(=O)C2CCC1(C)C2
CC1CC(=O)C2(C)CCC1C2
CC1C(=O)C2CC1(C)CCC2
CC1C(=O)CC2CCC1(C)C2
CC1C2CCC(C)(C2)CC1=O
CC1(C)C2CCC1CC(=O)C2
CC1(C)C2CCC(C2)CC1=O
CC1(C)C2CC(CCC2)C1=O
CC1CCC2CCC1(C)C2=O
CC1(C)CC2CCC(C2)C1=O
CC1(C)CC(=O)C2CCC1C2
CC1(C)C2CCC1C(=O)CC2
CC12CCC(C)(C1)C(=O)CC2
CC12CC(=O)C(C)(C1)CCC2
CC12CCC(C)(C1)CC(=O)C2
CC12CCC(C)(CCC1)C2=O
CC12CCC(C1)C(CC=O)C2
CC12CCC(CC1)C2CC=O
CC1C2CCC1(CC=O)CC2
CC1CC2CCC1(CC=O)C2
CC1CC2(CC=O)CCC1C2
CC1(CC=O)C2CCC1CC2
CC1(CC=O)CC2CCC1C2
CCC12CCC(C1)C(C2)C=O
CCC12CCC(CC1)C2C=O
CCC12CCC(CC1C=O)C2
CCC1C2CCC1(CC2)C=O
CCC1CC2(CCC1C2)C=O
CCC1CC2CCC1(C2)C=O
CCC1(C=O)C2CCC1CC2
CCCC12CCC(C1)C(=O)C2
CCCC12CCC(CC1)C2=O
CCCC12CCC(CC1=O)C2
CC12CCC(CC1CC=O)C2
CCC1(CC2CCC1C2)C=O
CC12CCC(C1)C(=C)C2CO
CC12CCC(C1)C(C=C)C2O
CC12CCC(C1)C(CO)C2=C
CC12CCC(C1)C(O)C2C=C
CC12CC(CC1CO)CC2=C
CC12CC(CC1CO)C(=C)C2
CC12CCC(C1CO)C(=C)C2
CC12CC(CC1O)C(C2)C=C
CC12CCC(C(C1)C=C)C2O
CC12CCC(CC1=C)C2CO
CC12CCC(CC1C=C)C2O
CC12CCC(CC1CO)C2=C
CC12CCC(CC1O)C2C=C
CC12CCC(C(CO)C1)C2=C
CC12CCC(C(O)C1)C2C=C
CC12CC(CO)C(C1)C(=C)C2
CC12CC(CO)C(CC1=C)C2
CC12CC(O)C(C1)C(C2)C=C
CC12CC(O)C(CC1C=C)C2
CC1C2CCC1(CC2O)C=C
CC1C2CCC1(C=C)C(O)C2
CC1C2CCC1C(O)(C2)C=C
CC1C2CCC1(CO)CC2=C
CC1C2CCC1(CO)C(=C)C2
CC1C2CCC1(O)C(C2)C=C
CC1C2CCC1(O)CC2C=C
CC1C2CCC(C2)C1(O)C=C
CC1C2CCC(C2)(C=C)C1O
CC1C2CCC(CO)(C2)C1=C
CC1C2CCC(O)(C2)C1C=C
CC1(CC2CC1CC2O)C=C
CC1CC2(CC1CC2O)C=C
CC1CC2CC1(CC2O)C=C
CC1CC2CC1CC2(O)C=C
CC1CC2CC1C(O)(C2)C=C
CC1CC2CC1(CO)CC2=C
CC1CC2CC1(O)CC2C=C
CC1(CC2CCC1C2O)C=C
CC1CC2(CCC1C2O)C=C
CC1CC2CCC1C2(O)C=C
CC1CC2CCC1(C=C)C2O
CC1CC2CCC1(CO)C2=C
CC1CC2CCC1(O)C2C=C
CC1CC2CC(=C)C1(CO)C2
CC1CC2CC(C=C)C1(O)C2
CC1(CC2CC(O)C1C2)C=C
CC1CC2(CC(O)C1C2)C=C
CC1CC2CC(O)C1(C2)C=C
CC1CC2(CO)CC1CC2=C
CC1CC2(CO)CC1C(=C)C2
CC1CC2(CO)CCC1C2=C
CC1CC2(O)CC1CC2C=C
CC1CC2(O)CCC1C2C=C
CC1CC2(O)CC(C=C)C1C2
CC1(C=C)C2CCC1C(O)C2
CC1C(=C)C2CCC1(CO)C2
CC1C(C=C)C2CCC1(O)C2
CC1(C=C)C2CCC(C2)C1O
CC1C(O)C2CCC1(C2)C=C
CC1(CO)C2CCC1C(=C)C2
CC1(CO)C2CCC(C2)C1=C
CC1(CO)CC2CC1CC2=C
CC1(CO)CC2CC1C(=C)C2
CC1(CO)CC2CCC1C2=C
CC1(O)C2CCC1C(C2)C=C
CC1(O)C2CCC(C2)C1C=C
CC1(O)CC2CC1CC2C=C
CC1(O)CC2CCC1C2C=C
CC1(O)CC2CC(C=C)C1C2
CCC12CCC(C1)C(=C)C2O
CCC12CCC(C1)C(O)C2=C
CCC12CC(CC1O)CC2=C
CCC12CC(CC1O)C(=C)C2
CCC12CCC(C1O)C(=C)C2
CCC12CCC(CC1=C)C2O
CCC12CCC(CC1O)C2=C
CCC12CCC(C(O)C1)C2=C
CCC12CC(O)C(C1)C(=C)C2
CCC12CC(O)C(CC1=C)C2
CCC1C2CCC1(O)CC2=C
CCC1C2CCC1(O)C(=C)C2
CCC1C2CCC(O)(C2)C1=C
CCC1CC2CC1(O)CC2=C
CCC1CC2CCC1(O)C2=C
CCC1CC2CC(=C)C1(O)C2
CCC1CC2(O)CC1CC2=C
CCC1CC2(O)CC1C(=C)C2
CCC1CC2(O)CCC1C2=C
CCC1C(=C)C2CCC1(O)C2
CCC1(O)C2CCC1C(=C)C2
CCC1(O)C2CCC(C2)C1=C
CCC1(O)CC2CC1CC2=C
CCC1(O)CC2CC1C(=C)C2
CCC1(O)CC2CCC1C2=C
CC12CC(CC1O)CC2C=C
CC(=C)C12CCC(C1)C(O)C2
CC(=C)C12CCC(CC1)C2O
CC(=C)C12CCC(CC1O)C2
CC(=C)C1C2CCC1(O)CC2
CC(=C)C1CC2CCC1(O)C2
CC(=C)C1CC2(O)CCC1C2
CC(=C)C1(O)C2CCC1CC2
CC(=C)C1(O)CC2CCC1C2
CC(O)C12CCC(C1)C(=C)C2
CC(O)C12CCC(CC1)C2=C
CC(O)C12CCC(CC1=C)C2
CC12CCC(C1)CC2(O)C=C
CC12CCC(C1)(C=C)C(O)C2
CC12CCC(C1)C(O)(C2)C=C
CC12CCC(CC1)C2(O)C=C
CC12CCC(CC1)(C=C)C2O
CC12CCC(CC1O)(C2)C=C
CC12CCC(CO)(C1)C(=C)C2
CC12CCC(CO)(CC1)C2=C
CC12CCC(CO)(CC1=C)C2
CC12CCC(O)(C1)C(C2)C=C
CC12CCC(O)(CC1)C2C=C
CC12CCC(O)(CC1C=C)C2
CC1C2(O)CCC1(CC2)C=C
CC1(CC2CCC1(O)C2)C=C
CC1CC2(CCC1(O)C2)C=C
CC1(CC2(O)CCC1C2)C=C
CC1CC2(O)CCC1(C2)C=C
CC1(C=C)C2CCC1(O)CC2
CC1(O)C2CCC1(CC2)C=C
CC1(O)CC2(CCC1C2)C=C
CC1(O)CC2CCC1(C2)C=C
CCC12CCC(O)(C1)C(=C)C2
CCC12CCC(O)(CC1)C2=C
CCC12CCC(O)(CC1=C)C2
CC1C2(CO2)C(=C)CC1(C)C
CC1C2(CO2)CC(=C)C1(C)C
CC1CC11CC(=C)C(C)(C)O1
CC1CC11C(=C)COC1(C)C
CC1CC11COC(C)(C)C1=C
CC1CC11OCC(=C)C1(C)C
CC1CC11OC(C)(C)CC1=C
CC1CC11OCC(C)(C)C1=C
CC1CC2(CC1=C)OC2(C)C
CC1CC2(CO2)C(C)(C)C1=C
CC1CCC2(OC2(C)C)C1=C
CC1C(C)(C)C11CC(=C)CO1
CC1C(C)(C)C11COCC1=C
CC1C(C)(C)C11OCCC1=C
CC1CC(=C)C2(C1)OC2(C)C
CC1CC(=C)C2(CC2(C)C)O1
CC1C(=C)CC2(CO2)C1(C)C
CC1CC(=C)C2(CO2)C1(C)C
CC1C(=C)CCC11OC1(C)C
CC1CC(=C)CC11OC1(C)C
CC1CCC(=C)C11OC1(C)C
CC1CC(C)(C)C2(CO2)C1=C
CC1C(=C)C(C)(C)CC11CO1
CC1C(=C)CC(C)(C)C11CO1
CC1CC(=C)C(C)(C)C11CO1
CC1C(=C)C(C)(C)OC11CC1
CC1C(=C)COC11CC1(C)C
CC1COC2(CC2(C)C)C1=C
CC1OC11C(=C)CCC1(C)C
CC1OC11CC(=C)CC1(C)C
CC1OC11CCC(=C)C1(C)C
CC1OC11CC(C)(C)CC1=C
CC1OC11CCC(C)(C)C1=C
CC1OC11CC(=C)C(C)(C)C1
CC1OC2(CC2(C)C)CC1=C
CC1OC2(CC2)C(C)(C)C1=C
CC1OCC2(CC2(C)C)C1=C
CC1OCC(=C)C11CC1(C)C
CC1OC(C)(C)C2(CC2)C1=C
CC12CC1C(=C)C(C)(C)CO2
CC12CC1C(=C)CC(C)(C)O2
CC12CC1C(C)(C)C(=C)CO2
CC12CC1CC(=C)C(C)(C)O2
CC12CC1C(=C)C(C)(C)OC2
CC12CC1C(=C)COC2(C)C
CC12CC1C(C)(C)OCC2=C
CC12CC1COC(C)(C)C2=C
CC12CC1OCC(=C)C2(C)C
CC12CC1OC(C)(C)CC2=C
CC12CC1OCC(C)(C)C2=C
CC12CC1OC(C)(C)C(=C)C2
CC12OC1CC(C)(C)C(=C)C2
CC12CC(=C)CC(C)(C)C1O2
CC12CC(C)(C)C(=C)CC1O2
CC12CCC(=C)C(C)(C)C1O2
CC12CCC(C)(C)C(=C)C1O2
CC12OC1C(=C)CCC2(C)C
CC12OC1CC(=C)CC2(C)C
CC12OC1CCC(=C)C2(C)C
CC12OC1C(C)(C)CCC2=C
CC12OC1CC(C)(C)CC2=C
CC1C2(C)CC(=C)COC12C
CC1C2(C)COCC(=C)C12C
CC1C2(C)OCCC(=C)C12C
CC1(C)C2C(=C)CCOC12C
CC1(C)C2CC(=C)COC12C
CC1(C)C2C(=C)COCC12C
CC1CC2(C)OC2(C)CC1=C
CC1(C)C2COCC(=C)C12C
CC1(C)C2OCC(=C)CC12C
CC1(C)C2OCCC(=C)C12C
CC1CCC2(C)OC2(C)C1=C
CC1CC(=C)C2(C)CC2(C)O1
CC1CC(=C)C2(C)OC2(C)C1
CC1C(=C)CCC2(C)OC12C
CC1CC(=C)CC2(C)OC12C
CC1CCC(=C)C2(C)OC12C
CC1C(=C)COC2(C)CC12C
CC1COC2(C)CC2(C)C1=C
CC1OC2(C)CC2(C)CC1=C
CC1OCC2(C)CC2(C)C1=C
CC1OCC(=C)C2(C)CC12C
CC12CC(C)(C)CC(=C)C1O2
CC12OC1CCC(C)(C)C2=C
CC1C2(CC2)C(=C)CC1(C)O
CC1C2(CC2)CC(=C)C1(C)O
CC1CC11C(=C)CCC1(C)O
CC1CC11CC(=C)CC1(C)O
CC1CC11CCC(=C)C1(C)O
CC1CC11CC(=C)C(C)(O)C1
CC1CC11CCC(C)(O)C1=C
CC1CC11CC(C)(O)CC1=C
CC1CC2(CC2)C(C)(O)C1=C
CC1CC2(CC2(C)O)CC1=C
CC1(C)CC11CC(=C)CC1O
CC1(C)CC11CCC(=C)C1O
CC1(C)CC11CCC(O)C1=C
CC1(C)CC11CC(O)CC1=C
CC1(C)CC11CC(O)C(=C)C1
CC1(C)CC11C(O)CCC1=C
CC1(C)CC2(CC2)C(O)C1=C
CC1CCC2(CC2(C)O)C1=C
CC1(C)CC2(CC2O)CC1=C
CC1C(=C)CC2(CC2)C1(C)O
CC1CC(=C)C2(CC2)C1(C)O
CC1CC(=C)C2(CC2(C)O)C1
CC1(C)CCC2(CC2O)C1=C
CC1C(=C)CCC11CC1(C)O
CC1CC(=C)CC11CC1(C)O
CC1CCC(=C)C11CC1(C)O
CC1(C)CC(=C)C2(CC2)C1O
CC1(C)CC(=C)C2(CC2O)C1
CC1(C)C(=C)CCC11CC1O
CC1(C)CC(=C)CC11CC1O
CC1(C)CCC(=C)C11CC1O
CC1(C)C(=C)CC(O)C11CC1
CC1(C)CC(=C)C(O)C11CC1
CC1C(=C)CC(C)(O)C11CC1
CC1CC(=C)C(C)(O)C11CC1
CC1(C)C(=C)C(O)CC11CC1
CC1C(=C)C(C)(O)CC11CC1
CC1CC(C)(O)C2(CC2)C1=C
CC1(C)CC(O)C(=C)C11CC1
CC1(C)C(O)C11CCCC1=C
CC1C(C)(O)C11CCCC1=C
CC1(C)C(O)C11CCC(=C)C1
CC1C(C)(O)C11CCC(=C)C1
CC1(C)C(O)C2(CC2)CC1=C
CC1(C)C(O)C(=C)CC11CC1
CC1(C)C(O)CC(=C)C11CC1
CC12CC1C(CC2(C)C)C=O
CC12CC1C(C)(C)C(C2)C=O
CC12CC1C(C)(C)CC2C=O
CC12CC1CC(C)(C)C2C=O
CC12CC1CC(C=O)C2(C)C
CC12CC1C(C=O)C(C)(C)C2
CC12C(CCC1(C)C)C2C=O
CC12CC(C)(C)CC1C2C=O
CC12CCC(C)(C)C1C2C=O
CC1C2C1(CCC2(C)C)C=O
CC1C2C1(C)CCC2(C)C=O
CC1C2(CC2CC1(C)C)C=O
CC1C2CC2(CC1(C)C)C=O
CC1C2CC2(C)CC1(C)C=O
CC1C2(C)CC2CC1(C)C=O
CC1C2(C)CC(CC12C)C=O
CC1C2CC(C)(CC12C)C=O
CC1C2(CCC(C)C12C)C=O
CC1C2(C)CC(C)CC12C=O
CC1C2(C)CCC(C)C12C=O
CC1C2CC(C)(C)CC12C=O
CC1C2CCC(C)(C)C12C=O
CC1C2(C)CCC(C=O)C12C
CC1C2CCC(C)(C=O)C12C
CC1CC2(CC2C1(C)C)C=O
CC1(C)C2CC2CC1(C)C=O
CC1CC2(CC2(C)C1C)C=O
CC1CC2CC2(C)C1(C)C=O
CC1CC2CC2(C=O)C1(C)C
CC1CC2C(C)(C1)C2(C)C=O
CC1CC2(C)CC2C1(C)C=O
CC1CC2(C)CC2(C)C1C=O
CC1CC2(C)CC2(C=O)C1C
CC1(C)C2C(CCC12C)C=O
CC1(C)C2CC(CC12C)C=O
CC1CC2C(C)(C)C2(C1)C=O
CC1(C)C2CCC(C)(C=O)C12
CC1(C)C2CCC(C=O)C12C
CC1CC2(C)C(C=O)C2(C)C1
CC1CCC2(C)C1C2(C)C=O
CC1(C)CC2CC2C1(C)C=O
CC1C(CC2(C)CC12C)C=O
CC1CCC2C(C)(C)C12C=O
CC1CCC2(C)C(C=O)C12C
CC1CCC2C(C)(C=O)C12C
CC1CCC2(C=O)C1C2(C)C
CC1CC(C)C2(CC12C)C=O
CC1CC(C)(C)C2(CC12)C=O
CC1CC(C)(C)C2CC12C=O
CC1(C)CC(C)(C=O)C2CC12
CC1CC(C)(C=O)C2CC12C
CC1CC(C)(C=O)C2(C)CC12
CC1CC(C=O)C2(C)CC12C
CC1(C=O)C2CC(C)(C)CC12
CC1(C=O)C2CCC(C)(C)C12
CCC12CC1(C)C(C)C(=O)C2
CCC12CC1(C)CC(=O)C2C
CCC12CC1CC(=O)C2(C)C
CCC12CC1(C)C(=O)CC2C
CCC12CC1C(=O)CC2(C)C
CCC12C(C)C1(C)CCC2=O
CCC12C(CCC1=O)C2(C)C
CCC12CCC(=O)C1C2(C)C
CCC12CCC(=O)C1(C)C2C
CCC12CC(=O)CC1C2(C)C
CCC12CC(=O)CC1(C)C2C
CCC1C2(C)CCC(=O)C12C
CCC1C2(C)CC(=O)CC12C
CCC1CC2(C)CC2(C)C1=O
CCC1(C)C2CCC(=O)C12C
CCC1(C)C2CC(=O)CC12C
CCC1(C)C2C(=O)CCC12C
CCC1(C)CC(=O)C2CC12C
CCC1CC(=O)C2(C)CC12C
CCC1(C)C(=O)CC2CC12C
CCC1C(=O)CC2(C)CC12C
CC1(C)C2CC(C)(CC12)C=O
CC=C1C2(C)CC(O2)C1(C)C
CC=C1C2CC(C)(O2)C1(C)C
CC=C1CC2(C)OC1C2(C)C
CC=C1CC2(C)OC1(C)C2C
CC=C1CC2OC1(C)C2(C)C
CC=C1C(C)C2(C)CC1(C)O2
CC1C2(C)CCCC12C(C)=O
CC1CC2(C)CC2(C1)C(C)=O
CC1CCC2(CC12C)C(C)=O
CC1CCC2(C)CC12C(C)=O
CC(=O)C12CC1CCC2(C)C
CC(=O)C12CC1C(C)(C)CC2
CC(=O)C12CC1CC(C)(C)C2
CC(=O)C12CCCC1C2(C)C
CC(=O)C1C2(C)CCCC12C
CC(=O)C1CC2(C)CC2(C)C1
CC(=O)C1(C)C2CCCC12C
CC(=O)C1(C)CC2CC2(C)C1
CC(=O)C1CCC2(C)CC12C
CC(=O)C1(C)CCC2CC12C
CC(=O)C1(C)CCC2(C)CC12
CC(C)(C)C12CC1CCC2=O
CC(C)(C)C12CC1CC(=O)C2
CC(C)(C)C12CC1C(=O)CC2
CC(C)=C1CC2(C)CC1(C)O2
CC1C2CCC2CC1(C)C=O
CC1C2CCC2(C)CC1C=O
CC1C2CCCC2C1(C)C=O
CC1C2CCCC2(C)C1C=O
CC1CC2C1CCC2(C)C=O
CC1CC2(C)C1CCC2C=O
CC1CC2(CCC2C1C)C=O
CC1CC2CCC2C1(C)C=O
CC1(C)C2CCC2CC1C=O
CC1CC2C(CC2(C)C1)C=O
CC1CC2CCC2(C)C1C=O
CC1CC2CCC2(C=O)C1C
CC1CC2C(CCC12C)C=O
CC1CC2CC(CC12C)C=O
CC1(C)C2CCCC2C1C=O
CC1CC2(C)CCC2C1C=O
CC1CC2(C)CC(CC12)C=O
CC1CC2(CC(C)CC12)C=O
CC1CC2(CCC(C)C12)C=O
CC1CC2C(C)CCC12C=O
CC1CC2CC(C)(CC12)C=O
CC1CC2CC(C)CC12C=O
CC1CC2CCC(C)C12C=O
CC1CC2(C)CCC(C=O)C12
CC1CC2CCC(C)(C=O)C12
CC1CC2CCC(C=O)C12C
CC1CC2CC(C)(C=O)C2C1
CC1CC2CC(C=O)C2(C)C1
CC1CC2(C=O)C1CCC2C
CC1CCC2C1CC2(C)C=O
CC1(C)CC2C1CCC2C=O
CC1C(CC2CCC12C)C=O
CC1CCC2C(CC12C)C=O
CC1(C)CC2CCC2C1C=O
CC1(C)CC2CC(CC12)C=O
CC1C(C)C2(CCCC12)C=O
CC1CCC2(C)C(CC12)C=O
CC1(C)CC2CCC(C=O)C12
CC1CCC2(C)CC(C=O)C12
CC1CCC2CC(C)(C=O)C12
CC1CCC2CC(C=O)C12C
CC1(C)CC2CC(C=O)C2C1
CC1(C)CCC2C(CC12)C=O
CC1CC(C)C2(CCC12)C=O
CC1(C)CCC2CC(C=O)C12
CC1(C)CC(C=O)C2CCC12
CC1CC(C)(C=O)C2CCC12
CC1CC(C=O)C2CCC12C
CC1CC(C=O)C2(C)CCC12
CC1C(C=O)C2CCCC12C
CCC12CCC1C(C)CC2=O
CCC12CCC1CC(C)C2=O
CCC12CCC1C(C)C(=O)C2
CCC12CCC1CC(=O)C2C
CCC12CCC1C(=O)CC2C
CCC12CCC1C(=O)C(C)C2
CCC12C(CC1=O)CCC2C
CCC12C(C)CC1CCC2=O
CCC12CC(C)C1CCC2=O
CCC12CCCC1C(C)C2=O
CCC12CC(C)C1CC(=O)C2
CCC12CCCC1C(=O)C2C
CCC12CC(C)C1C(=O)CC2
CCC12CC(C)CC1CC2=O
CCC12CCC(C)C1CC2=O
CCC12CCC(=O)C1CC2C
CCC12CC(=O)C1CCC2C
CCC12CC(=O)C1C(C)CC2
CCC12CC(=O)C1CC(C)C2
CCC12CC(=O)CC1CC2C
CCC1C2CCC2(C)CC1=O
CCC1C2CCCC2(C)C1=O
CCC1CC2(C)C1CCC2=O
CCC1(C)C2CCC2CC1=O
CCC1CC2CCC2(C)C1=O
CCC1(C)C2CCCC2C1=O
CCC1CC2(C)CCC2C1=O
CCC1CC2(C)CCC(=O)C12
CCC1CC2CCC(=O)C12C
CCC1CC2(C)CC(=O)CC12
CCC1CC2CC(=O)C2(C)C1
CCC1CC2CC(=O)CC12C
CCC1CC2C(=O)CC2(C)C1
CCC1CC2C(=O)CCC12C
CCC1(C)CC2C1CCC2=O
CCC1CCC2(C)C1CC2=O
CCC1(C)CC2CCC2C1=O
CCC1(C)CC2CCC(=O)C12
CCC1CCC2(C)CC(=O)C12
CCC1CCC2CC(=O)C12C
CCC1(C)CC2CC(=O)C2C1
CCC1(C)CC2CC(=O)CC12
CCC1CCC2C(=O)CC12C
CCC1(C)CCC2C1CC2=O
CCC1(C)CCC2CC(=O)C12
CCC1(C)CC(=O)C2CCC12
CCC1CC(=O)C2CCC12C
CCC1CC(=O)C2(C)CCC12
CCC1C(=O)C2CCCC12C
CCC1C(=O)CC2CCC12C
CC1C2CC(C1CO2)=C(C)C
CC1C2CC(CO2)C1=C(C)C
CC1C2CCC(O2)C1=C(C)C
CC1C2COC1C(C2)=C(C)C
CC1C2COC(C2)C1=C(C)C
CC1CC2CC(C1O2)=C(C)C
CC1CC2COC1C2=C(C)C
CC1CC2OC1CC2=C(C)C
CC1CC2OCC1C2=C(C)C
CC1OC2CC1C(C2)=C(C)C
CC1OC2CC1CC2=C(C)C
CC1OC2CCC1C2=C(C)C
CC1CC2CCC2(C1)C(C)=O
CC1CC2(CCCC12)C(C)=O
CC1CC2CCCC12C(C)=O
CC1CCC2(CCC12)C(C)=O
CC1CCC2CCC12C(C)=O
CC(C)C12CCC1CCC2=O
CC(C)C12CCC1CC(=O)C2
CC(C)C12CCC1C(=O)CC2
CC(C)C12CCCC1CC2=O
CC(C)C12CC(=O)C1CCC2
CC(=O)C1CC2CCC2(C)C1
CC(=O)C1CC2CCCC12C
CC(=O)C1CC2(C)CCCC12
CC(=O)C1CCC2CCC12C
CC(=O)C1(C)CC2CCC2C1
CC(=O)C1(C)CC2CCCC12
CC(=O)C1CCC2(C)CCC12
CC(=O)C1(C)CCC2CCC12
CC12CCC1CCC2(C)C=O
CC12CCC1(C)C(CC2)C=O
CC12CCC1(C)CC(C2)C=O
CC12CCC1C(C)(CC2)C=O
CC12CCC1CC(C)(C2)C=O
CC12CC(C)(C=O)C1CCC2
CC12CC(C=O)C1(C)CCC2
CC1(CC2CCCC12C)C=O
CC1CC2(CCCC12C)C=O
CC1CC2(C)CCC2(C1)C=O
CC1CC2(C)CCCC12C=O
CC1CCC2(CCC12C)C=O
CC1(C)CC2CCC2(C1)C=O
CC1(C)CC2(CCCC12)C=O
CC1(C)CC2CCCC12C=O
CC1CCC2(C)CCC12C=O
CC1(C)CCC2(CCC12)C=O
CC1(C)CCC2CCC12C=O
CCC12CCC1(C)CCC2=O
CCC12CCC1(C)CC(=O)C2
CCC12CCC1(C)C(=O)CC2
CCC12CCCC1(C)CC2=O
CCC12CC(=O)C1(C)CCC2
CC12CC1C(=C)CCC2(C)O
CC12CC1CC(=C)CC2(C)O
CC12CC1CCC(=C)C2(C)O
CC12CC1(C)C(=C)CCC2O
CC12CC1(C)C(=C)CC(O)C2
CC12CC1(C)CC(=C)C(O)C2
CC12CC1C(=C)CC(C)(O)C2
CC12CC1CC(=C)C(C)(O)C2
CC12CC1CCC(C)(O)C2=C
CC12CC1(C)C(=C)C(O)CC2
CC12CC1C(=C)C(C)(O)CC2
CC12CC1CC(C)(O)CC2=C
CC12CC1CC(C)(O)C(=C)C2
CC12CC1C(C)(O)CCC2=C
CC12CC1(C)C(O)C(=C)CC2
CC12CC1(C)C(O)CC(=C)C2
CC12CC1C(C)(O)C(=C)CC2
CC12CC1C(C)(O)CC(=C)C2
CC12CCC(=C)CC1(C)C2O
CC12CCCC(=C)C1(C)C2O
CC1C2(O)CCCC(=C)C12C
CC1C2(C)CC(=C)CCC12O
CC1C2(C)CCC(=C)CC12O
CC1C2(C)CCCC(=C)C12O
CC1(C)C2CC2(O)CCC1=C
CC1CC2(C)CC2(O)CC1=C
CC1(C)C2C(=C)CCCC12O
CC1(C)C2CC(=C)CCC12O
CC1(C)C2CCC(=C)CC12O
CC1(C)C2CCCC(=C)C12O
CC1CC2(O)CC2(C)CC1=C
CC1(C)CC2CC2(O)CC1=C
CC1(C)CC2CC2(O)C(=C)C1
CC1CCC2(C)CC2(O)C1=C
CC1(C)CC2(O)CC2CC1=C
CC1CCC2(O)CC2(C)C1=C
CC1(C)CCC2CC2(O)C1=C
CC1CC(=C)C2(C)CC2(O)C1
CC1(C)CCC2(O)CC2C1=C
CC1CC(=C)C2(O)CC2(C)C1
CC1(C)CC(=C)C2CC2(O)C1
CC1C(=C)CCC2(C)CC12O
CC1CC(=C)CC2(C)CC12O
CC1CCC(=C)C2(C)CC12O
CC1C(=C)CCC2(O)CC12C
CC1CC(=C)CC2(O)CC12C
CC1CCC(=C)C2(O)CC12C
CC1(C)C(=C)CCC2CC12O
CC1(C)CC(=C)CC2CC12O
CC1(C)CCC(=C)C2CC12O
CC1(C)CC(=C)CC2(O)CC12
CC1(C)CCC(=C)C2(O)CC12
CC1(O)C2C(=C)CCCC12C
CC1(O)C2CC(=C)CCC12C
CC1(O)C2CCC(=C)CC12C
CC1(O)C2CCCC(=C)C12C
CC1C2CC1(CC2C)C(C)=O
CC1C2CC1(C(C)C2)C(C)=O
CC1C2CC1(C)C(C2)C(C)=O
CC1C2CC1(C)CC2C(C)=O
CC1C2CC1C(C)(C2)C(C)=O
CC1C2CCC1(C2C)C(C)=O
CC1C2CCC1C2(C)C(C)=O
CC1C2CCC1(C)C2C(C)=O
CC1C2CC(C2)(C1C)C(C)=O
CC1C2CC(C2)C1(C)C(C)=O
CC1C2CC(C)(C2)C1C(C)=O
CC1CC2CC1C2(C)C(C)=O
CC1C(C2CC1(C)C2)C(C)=O
CC1CC2CC1(C)C2C(C)=O
CC1CC2(C)CC1C2C(C)=O
CC(C)C12CC(C1)C(C)C2=O
CC(C)C12CC(C1C)C(=O)C2
CC(C)C12CC(C1)C(=O)C2C
CC(C)C12CC(CC1C)C2=O
CC(C)C12CCC(C1C)C2=O
CC(C)C12CC(CC1=O)C2C
CC(C)C12CC(C(C)C1)C2=O
CC(C)C1C2CC1(C)CC2=O
CC(C)C1C2CC1(C)C(=O)C2
CC(C)C1C2CCC1(C)C2=O
CC(C)C1C2CC(C)(C2)C1=O
CC(C)C1CC2CC1(C)C2=O
CC(C)C1(C)C2CC1C(=O)C2
CC(C)C1(C)C2CCC1C2=O
CC(C)C1CC2(C)CC1C2=O
CC(C)C1(C)C2CC(C2)C1=O
CC(C)C1(C)CC2CC1C2=O
CC(C)C1C(=O)C2CC1(C)C2
CC(=O)C1C2CC1C(C)(C)C2
CC(=O)C1C2CCC1C2(C)C
CC(=O)C1C2CC(C2)C1(C)C
CC(=O)C1CC2CC1C2(C)C
CC12CC(C1)(CC2(C)C)C=O
CC12CC(C1)(C=O)C(C)(C)C2
CC12CC(C)(C1)C(C)(C2)C=O
CC12CC(C)(CC1)C2(C)C=O
CC12CC(CC1)(C=O)C2(C)C
CC1C2CCC1C(C=O)C2C
CC1C2CC(C=O)C(C2)C1C
CC1CC2CC1C(C)C2C=O
CC1CC2CC1C(C=O)C2C
CC1CC2C(CC1C2C)C=O
CC1CC2C(C)CC1C2C=O
CC1CC2CC(C)C1C2C=O
CC1CC2CC(C=O)C1C2C
CC1C(C)C2CCC1C2C=O
CCC1C2CCC1C(=O)C2C
CCC1C2CC(C)C1C(=O)C2
CCC1C2CC(CC2C)C1=O
CCC1C2CCC(C2C)C1=O
CCC1C2CC(C)C(C2)C1=O
CCC1C2CC(=O)C1CC2C
CCC1CC2CC1C(C)C2=O
CCC1CC2CC1C(=O)C2C
CCC1CC2C(C)C1CC2=O
CCC1CC2C(C)CC1C2=O
CCC1CC2CC(C)C1C2=O
CCC1CC2CC(=O)C1C2C
CCC1C(C)C2CC1CC2=O
CCC1C(C)C2CC1C(=O)C2
CCC1C(C)C2CCC1C2=O
CC1C2CC1(CCC2C)C=O
CC1C2CC1(C)C(CC2)C=O
CC1C2CC1(C)CC(C2)C=O
CC1C2CC1(C)CCC2C=O
CC1C2CC1(CC(C)C2)C=O
CC1C2CC1C(C)(CC2)C=O
CC1C2CC1CC(C)(C2)C=O
CC1C2CC1(C=O)C(C)CC2
CC1C2CC(C2)CC1(C)C=O
CC1C2CCCC1C2(C)C=O
CC1C2CCCC1(C)C2C=O
CC1C2CCCC1(C=O)C2C
CC1C2CC(C)(C2)CC1C=O
CC1(C)C2CC1CC(C2)C=O
CC1CC2CC(C1)C2(C)C=O
CC1CC2(CC(C2)C1C)C=O
CC1CC2CC(C2)C1(C)C=O
CC1(C)C2CC(C2)CC1C=O
CC1CC2CC(C2)(C=O)C1C
O=CC1C2CCCC1C2(C)C
CC1CC2CC(C)(C1)C2C=O
CC1CC2(C)CC(C2)C1C=O
CC1CC2CC(C)(C2)C1C=O
CC1C(CC2CC1(C)C2)C=O
CC1CCC2CC1(C)C2C=O
CC1(C)CC2CC(C1)C2C=O
CC1CCC2(C)CC1C2C=O
CC1(C)CC2CC(C2)C1C=O
CC1(C)CCC2CC1C2C=O
CC1CC(C)C2(CC1C2)C=O
CC1(C)CC(C=O)C2CC1C2
CC1CC(C)(C=O)C2CC1C2
CC1CC(C=O)C2CC1(C)C2
CC1CC(C=O)C2(C)CC1C2
CCC12CC(C1)C(C)CC2=O
CCC12CC(C1)CC(C)C2=O
CCC12CC(C1)C(C)C(=O)C2
CCC12CC(C1)CC(=O)C2C
CCC12CC(C1C)C(=O)CC2
CCC12CC(C1)C(=O)CC2C
CCC12CC(C1)C(=O)C(C)C2
CCC12CC(CCC1C)C2=O
CCC12CCCC(C1C)C2=O
CCC12CC(CCC1=O)C2C
CCC12CC(C(C)CC1)C2=O
CCC12CC(CC(C)C1)C2=O
CCC12CC(CC(=O)C1)C2C
CCC1C2CC1(C)CCC2=O
CCC1C2CC1(C)CC(=O)C2
CCC1C2CC1(C)C(=O)CC2
CCC1C2CCCC1(C)C2=O
CCC1C2CC(C)(C2)CC1=O
CCC1(C)C2CC1CC(=O)C2
CCC1(C)C2CC1C(=O)CC2
CCC1(C)C2CC(C2)CC1=O
CCC1(C)C2CCCC1C2=O
CCC1CC2CC(C)(C1)C2=O
CCC1CC2(C)CC(C2)C1=O
CCC1CC2CC(C)(C2)C1=O
CCC1CCC2CC1(C)C2=O
CCC1(C)CC2CC(C1)C2=O
CCC1CCC2(C)CC1C2=O
CCC1(C)CC2CC(C2)C1=O
CCC1(C)CCC2CC1C2=O
CCC1(C)CC(=O)C2CC1C2
CCC1CC(=O)C2CC1(C)C2
CCC1CC(=O)C2(C)CC1C2
CCC1C(=O)CC2CC1(C)C2
CC1CCC2CC1C2(C)C=O
CC1(C)C2CC1C(CC2)C=O
CC1C2CC1(CCC2)C(C)=O
CC1CC2CC(C2)(C1)C(C)=O
CC1CCC2(CC1C2)C(C)=O
CC1CCC2CC1(C2)C(C)=O
CC(C)C12CC(C1)CCC2=O
CC(C)C12CC(C1)CC(=O)C2
CC(C)C12CC(C1)C(=O)CC2
CC(C)C12CC(CCC1)C2=O
CC(=O)C1C2CC1(C)CCC2
CC(=O)C1(C)C2CC1CCC2
CC(=O)C1CC2CC(C)(C2)C1
CC(=O)C1CCC2CC1(C)C2
CC(=O)C1CCC2(C)CC1C2
CC(=O)C1(C)CC2CC(C2)C1
CC(=O)C1(C)CCC2CC1C2
CC12CC(C1)CCC2(C)C=O
CC12CC(C1)C(C)(CC2)C=O
CC12CC(C1)CC(C)(C2)C=O
CC12CC(C)(C1)C(CC2)C=O
CC12CC(C)(C1)CC(C2)C=O
CC12CC(CCC1)C2(C)C=O
CC12CC(C)(CCC1)C2C=O
CC1C2(C)CC1(CCC2)C=O
CC1(C)C2CC1(CCC2)C=O
CC1CC2(C)CC(C2)(C1)C=O
CC1CCC2(CC1(C)C2)C=O
CC1CCC2(C)CC1(C2)C=O
CC1(C)CC2CC(C2)(C1)C=O
CC1(C)CCC2(CC1C2)C=O
CC1(C)CCC2CC1(C2)C=O
CCC12CC(C)(C1)CCC2=O
CCC12CC(C)(C1)CC(=O)C2
CCC12CC(C)(C1)C(=O)CC2
CCC12CC(C)(CCC1)C2=O
CCOC12CCC(C1)C(=C)C2
CCOC12CCC(CC1)C2=C
CCOC12CCC(CC1=C)C2
COC12CCC(C1)C(C2)C=C
COC12CCC(CC1)C2C=C
COC12CCC(CC1C=C)C2
COC1C2CCC1(CC2)C=C
COC1(CC2CCC1C2)C=C
COC1CC2(CCC1C2)C=C
COC1CC2CCC1(C2)C=C
COC1(C=C)C2CCC1CC2
COCC12CCC(C1)C(=C)C2
COCC12CCC(CC1)C2=C
COCC12CCC(CC1=C)C2
CC=C1C2(C)CC(C2)C1(C)O
CC=C1C2CC(C)(C2)C1(C)O
CC=C1C2CC(O)(C2)C1(C)C
CC=C1C2(O)CC(C2)C1(C)C
CC=C1CC2CC1(C)C2(C)O
CC=C1CC2CC1(O)C2(C)C
CC=C1CC2(C)CC1C2(C)O
CC=C1CC2(C)CC1(C)C2O
CC=C1CC2(C)CC1(O)C2C
CC=C1CC2(O)CC1C2(C)C
CC=C1CC2(O)CC1(C)C2C
CC=C1C(C)C2(C)CC1(O)C2
CC=C1C(C)C2(O)CC1(C)C2
CC=C1C(O)C2(C)CC1(C)C2
CC(C)=C1CC2(C)CC1(O)C2
CC(C)=C1CC2(O)CC1(C)C2
CC(C)=C1C2CCC1C(O)C2
CC(C)=C1C2CCC(C2)C1O
CC(C)=C1CC2CC1CC2O
CC(C)=C1CC2CCC1C2O
CC(C)=C1CC2CC(O)C1C2
CC1CC11C(C)C(C)CC1=O
CC1CC11C(C)CC(C)C1=O
CC1CC11CC(C)C(C)C1=O
CC1CC11C(C)CC(=O)C1C
CC1CC11CC(C)C(=O)C1C
CC1CC11CC(=O)C(C)C1C
CC1C(C)C11C(C)CCC1=O
CC1C(C)C11CC(C)CC1=O
CC1C(C)C11CCC(C)C1=O
CC1C(C)C11CC(C)C(=O)C1
CC1C(C)C11CCC(=O)C1C
CC1C(C)C11CC(=O)CC1C
CC1C(C)C2(CC2)C(C)C1=O
CC1C(C)C(=O)C2(CC2)C1C
CC1C2C1(C)CC(=O)C2(C)C
CC1C2C1(C)C(=O)CC2(C)C
CC1C2CC2(C)C(C)(C)C1=O
CC1C2(C)CC2C(=O)C1(C)C
CC1C2C(C)(C)C2(C)CC1=O
CC1C2(C)C(C)CC(=O)C12C
CC1C2(C)CC(C)C(=O)C12C
CC1C2CC(C)(C)C(=O)C12C
CC1C2(C)CC(=O)C(C)C12C
CC1C2CC(=O)C(C)(C)C12C
CC1C2C(=O)C(C)(C)CC12C
CC1C2C(=O)CC(C)(C)C12C
CC1(C)C2C1C(C)(C)CC2=O
CC1(C)C2CC2C(C)(C)C1=O
CC1(C)C2CC2C(=O)C1(C)C
CC1CC2(C)C(C1=O)C2(C)C
CC1CC2C(C)(C)C2(C)C1=O
CC1(C)C2CC(=O)C(C)(C)C12
CC1C(C)C2(C)CC2(C)C1=O
CC1CC(=O)C2(C)C1C2(C)C
CC1CC(=O)C2C(C)(C)C12C
CC1C(=O)C2CC2(C)C1(C)C
CC1C(=O)CC2C(C)(C)C12C
CC1C(=O)C(C)C2(C)CC12C
CC1C(=O)C(C)(C)C2CC12C
CC1(C)C2CC(C)(C)C(=O)C12
COC12CC1C(=C)CC2(C)C
COC12CC1CC(=C)C2(C)C
COC12CC1(C)C(=C)CC2C
COC12CC1(C)CC(=C)C2C
COC12CC1(C)C(C)C(=C)C2
COC12C(C)C1(C)CCC2=C
COC12C(CCC1=C)C2(C)C
COC12CC(=C)CC1C2(C)C
COC12CCC(=C)C1C2(C)C
COC12CC(=C)CC1(C)C2C
COC12CCC(=C)C1(C)C2C
COC1C2(C)CC(=C)CC12C
COC1C2(C)CCC(=C)C12C
COC1CC2(C)CC2(C)C1=C
COC1(C)C2C(=C)CCC12C
COC1(C)C2CC(=C)CC12C
COC1(C)C2CCC(=C)C12C
COC1C(=C)CC2(C)CC12C
COC1CC(=C)C2(C)CC12C
COC1(C)C(=C)CC2CC12C
COC1(C)CC(=C)C2CC12C
CC1C2C1C(C)(C)CCC2=O
CC1C2CC2C(C)(C)CC1=O
CC1C2CC2CC(C)(C)C1=O
CC1C2CC2(C)CC(=O)C1C
CC1C2CC2CC(=O)C1(C)C
CC1C2CC2C(=O)CC1(C)C
CC1C2C(CCC1=O)C2(C)C
CC1C2CC(C)(C)CC(=O)C12
CC1C2CCC(C)(C)C(=O)C12
CC1C2C(C)CCC(=O)C12C
CC1C2CC(C)CC(=O)C12C
CC1C2CCC(C)C(=O)C12C
CC1C2C(C)CC(=O)CC12C
CC1C2CC(C)C(=O)CC12C
CC1C2C(C)C(=O)CCC12C
CC1C2CCC(=O)C(C)C12C
CC1C2CCC(=O)C(C)(C)C12
CC1C2CC(=O)C(C)CC12C
CC1C2CC(=O)CC(C)C12C
CC1C2CC(=O)C(C)(C)CC12
CC1C2CC(=O)CC(C)(C)C12
CC1C2C(=O)C(C)CCC12C
CC1C2C(=O)CC(C)CC12C
CC1C2C(=O)CCC(C)C12C
CC1CC2CC2(C)C(C)C1=O
CC1CC2CC2C(C)(C)C1=O
CC1CC2CC2(C)C(=O)C1C
CC1CC2CC2C(=O)C1(C)C
CC1CC2(C)CC2C(C)C1=O
CC1CC2(C)CC2C(=O)C1C
CC1C(C)C2(C)CC2CC1=O
CC1CC(C)C2(C)CC2C1=O
CC1CC(C)(C)C(=O)C2CC12
CC1CC(C)C(=O)C2(C)CC12
CC1CCC(=O)C2C1C2(C)C
CC1CC(=O)C2CC2C1(C)C
CC1CC(=O)C2CC2(C)C1C
CC1CC(=O)C2(C)CC2C1C
CC1CC(=O)CC2C1C2(C)C
CC1CC(=O)C(C)C2CC12C
CC1CC(=O)C(C)C2(C)CC12
CC1CC(=O)C(C)(C)C2CC12
CC1C(=O)C2CC2CC1(C)C
CC1C(=O)CC2CC2C1(C)C
CC1CC2C(CC1=O)C2(C)C
CC1CC2C(C(=O)C1)C2(C)C
CC1CCC2C(C1=O)C2(C)C
CC1CC(C)(C)C2CC2C1=O
COC12CCC1C(=C)CC2C
COC12CCC1C(C)CC2=C
COC12CCC1CC(=C)C2C
COC12CCC1CC(C)C2=C
COC12CCC1C(=C)C(C)C2
COC12CCC1C(C)C(=C)C2
COC12C(C)CC1CCC2=C
COC12CC(C)C1CCC2=C
COC12CC(C)C1C(=C)CC2
COC12CC(C)C1CC(=C)C2
COC12CC(=C)CC1CC2C
COC12CCC(=C)C1CC2C
COC1C2CCC2(C)CC1=C
COC1CC2(C)C1CCC2=C
COC1(C)C2CCC2CC1=C
COC1CC2CCC2(C)C1=C
COC1CC2(C)CCC2C1=C
COC1CC2C(=C)CCC12C
COC1CC2CC(=C)CC12C
COC1CC2CCC(=C)C12C
COC1CC2(C)CC(=C)CC12
COC1CC2(C)CCC(=C)C12
COC1(C)CC2C1CCC2=C
COC1(C)CC2CCC2C1=C
COC1(C)CC2CC(=C)CC12
COC1(C)CC2CCC(=C)C12
COC1C(=C)CC2CCC12C
COC1CC(=C)C2CCC12C
COC1CC(=C)C2(C)CCC12
COC1(C)CC(=C)C2CCC12
COC12CCC1(C)CCC2=C
COC12CCC1(C)C(=C)CC2
COC12CCC1(C)CC(=C)C2
CC1C2CCCC2C(C)C1=O
CC1CC2C(CCC2=O)C1C
CC1CC2C(C)CC(=O)C2C1
CC1CC2CC(C)C(=O)C2C1
CC1CC2CCC(=O)C2C1C
CC1CC2CC(=O)CC2C1C
CC1CC2CC(=O)C(C)C2C1
CC1CCC2C1C(C)CC2=O
CC1CCC2C1CC(C)C2=O
CC1CCC2CC(C)C(=O)C12
CC1CCC2CC(=O)C(C)C12
CC1CC(C)C2C1CCC2=O
CC1CC(C)C2CC(=O)CC12
CC1C2CCCC2C(=O)C1C
CC1CC(=O)C2C(C)CCC12
CC1CCC2C1CC(=O)C2C
CC12CC(C1C=C)C(C)(C)O2
CC12CC(C)(C)C(O1)C2C=C
CC12CC(O1)C(C=C)C2(C)C
CC12CC(O1)C(C)(C)C2C=C
CC12CC(OC1(C)C)C2C=C
CC12OC(CC1(C)C)C2C=C
CC1C2CC1(C=C)C(C)(C)O2
CC1C2CC1(C)C(C)(O2)C=C
CC1C2CC1(C)OC2(C)C=C
CC1C2CC1(OC2(C)C)C=C
CC1C2(C)CC1(C=C)C(C)O2
CC1C2(C)CC1(C)C(O2)C=C
CC1C2(CC1(C)C(C)O2)C=C
CC1C2(C)CC(C)C1(O2)C=C
CC1C2CC(C)(C)C1(O2)C=C
CC1C2(C)CC(C=C)C1(C)O2
CC1C2CC(C)(C=C)C1(C)O2
CC1C2(C)CC(O2)C1(C)C=C
CC1C2CC(C)(O2)C1(C)C=C
CC1C2(CC(O2)C1(C)C)C=C
CC1C2CC(O2)(C=C)C1(C)C
CC1C2(C)COC1(C)C2C=C
CC1C2(C)COC1(C=C)C2C
CC1C2(CC(C)C1(C)O2)C=C
CC1C2COC1(C)C2(C)C=C
CC1C2COC1(C=C)C2(C)C
CC1C2(C)OCC1(C=C)C2C
CC1C2OC1(CC2(C)C)C=C
CC1C2OC1(C)CC2(C)C=C
CC1C2OCC1(C)C2(C)C=C
CC1C2OCC1(C=C)C2(C)C
CC1(C)C2CC1(C)C(O2)C=C
CC1(C)C2CC1C(C)(O2)C=C
CC12CC(C(O1)C=C)C2(C)C
CC1(C)C2CC(C=C)C1(C)O2
CC1(C)C2CC(C)(C=C)C1O2
CC1(C)C2CC(O2)C1(C)C=C
CC1(C)C2COC1C2(C)C=C
CC1CC2(C)OC1C2(C)C=C
CC1(C)C2COC1(C)C2C=C
CC1CC2(C)OC1(C)C2C=C
CC1CC2(OC1C2(C)C)C=C
CC1CC2OC1(C)C2(C)C=C
CC12CC(C=C)C(O1)C2(C)C
CC1CC2OC1(C=C)C2(C)C
CC1(C)C2OCC1(C)C2C=C
CC1(C=C)C2CC1C(C)(C)O2
CC1C(C)C2(CC1(C)O2)C=C
CC1(C=C)C2CC(C)(C)C1O2
CC1C(C=C)C2(C)CC1(C)O2
CC1OC2(CC1C2(C)C)C=C
CC1OC2CC1(C)C2(C)C=C
CC1OC2CC1(C=C)C2(C)C
CC1OC2(C)CC1C2(C)C=C
CC1OC2(C)CC1(C)C2C=C
CCC12CC(=C)C(C)(O1)C2C
CCC12CC(=C)C(O1)C2(C)C
CCC12CC(C)(O1)C(=C)C2C
CCC12CC(C)(O1)C(C)C2=C
CCC12CC(O1)C(=C)C2(C)C
CCC12CC(O1)C(C)(C)C2=C
CCC12OC(CC1=C)C2(C)C
CCC12OC(C)(CC1=C)C2C
CCC1C2(C)CC(=C)C1(C)O2
CCC1(C)C2CC(=C)C1(C)O2
CCC1(C)C2CC(C)(O2)C1=C
CCC1(C)C2OC1(C)CC2=C
CCC1C(=C)C2(C)CC1(C)O2
CCC1(C)C(=C)C2CC1(C)O2
CC1C2(C)CC1(CO2)C(C)=C
CC1C2(C)CC1(OC2)C(C)=C
CC1C2(C)CCC1(O2)C(C)=C
CC1CC2(CC1(C)O2)C(C)=C
CC1CC2(C)CC1(O2)C(C)=C
CC1OC2(CC1(C)C2)C(C)=C
CC1OC2(C)CC1(C2)C(C)=C
CC(=C)C12CC(C1)C(C)(C)O2
CC(=C)C12CC(C1)OC2(C)C
CC(=C)C12CC(CC1(C)C)O2
CC(C)C12CC(C)(CC1=C)O2
CC(=C)C12CC(CO1)C2(C)C
CC(=C)C12CCC(O1)C2(C)C
CC(C)C12CC(C)(O1)C(=C)C2
CC(=C)C12CC(O1)C(C)(C)C2
CC(=C)C12CC(OC1)C2(C)C
CC(=C)C1C2(C)CC1(C)OC2
CC(=C)C1C2(C)CCC1(C)O2
CC(=C)C1(C)C2CC1(C)CO2
CC(=C)C1(C)C2CC1(C)OC2
CC(=C)C1(C)C2CCC1(C)O2
CC(=C)C1CC2(C)CC1(C)O2
CC(=C)C1(C)CC2CC1(C)O2
CC(=C)C1(C)CC2(C)CC1O2
CC(=C)C1(C)OC2CC1(C)C2
CC(=C)C1(C)OC2(C)CC1C2
CC(=C)C1OC2(C)CC1(C)C2
CC(C)(C)C12CC(CC1=C)O2
CC(C)(C)C12CC(O1)C(=C)C2
COC12CC(C1)C(C2)=C(C)C
COC12CC(C1)CC2=C(C)C
COC12CC(C=C1)C(C)C2C
COC12CC(CC1C)C=C2C
COC12CC(CC1C)C(C)=C2
COC12CCC(C1C)C(C)=C2
COC12C=CC(CC1C)C2C
COC12CC(C)C(C1)C=C2C
COC12CCC(C=C1C)C2C
COC12CC(C)C(C1)C(C)=C2
COC12CC(C)C(C=C1)C2C
COC1C2C=CC1(C)CC2C
COC1C2CCC1(C)C=C2C
COC1C2CCC1(C)C(C)=C2
COC1C2CC(C)C1(C)C=C2
COC1C2CC(C=C2)C1(C)C
COC1C2CC(C)(C)C1C=C2
COC1CC2CC1(C)C=C2C
COC1CC2CC1(C)C(C)=C2
COC1CC2C=CC1C2(C)C
COC1CC2(C)CC1C=C2C
COC1CC2C=CC1(C)C2C
COC1(C)C2CCC1C(C)=C2
COC1CC2(C)CC1C(C)=C2
COC1CC2(C)C=CC1C2C
COC1(C)CC2CC1C=C2C
COC1(C)CC2CC1C(C)=C2
COC1C(C)C2CC1(C)C=C2
COC1(C)CC2C=CC1C2C
COC1C2CC(C)(C=C2)C1C
COC1(C)C2CC(C=C2)C1C
COC12CCC(C1)C(C)=C2C
COC1(C)C2CC(C)C1C=C2
COC12CC(C)(C1)C(C2)=CC
COC12CC(C)(C1)CC2=CC
COC12CC(C=C1)C(C)(C)C2
COC12CC(CC1(C)C)C=C2
COC12CCC(C=C1)C2(C)C
COC12CCC(C)(C1)C=C2C
COC12CC(C)(CC1C)C=C2
COC12CCC(C)(C1)C(C)=C2
COC12CCC(C)(C=C1)C2C
COC12CC(C)C(C)(C1)C=C2
COC1C2(C)CCC1(C)C=C2
COC1(C)C2CCC1(C)C=C2
COC1CC2(C)CC1(C)C=C2
COC1(C)CC2CC1(C)C=C2
COC1(C)CC2(C)CC1C=C2
COC1C2CCC1C(=C)C2C
COC1C2CC(C1C)C(=C)C2
COC1C2CC(=C)C1CC2C
COC1C2CC(C)C1C(=C)C2
COC1C2CC(CC2C)C1=C
COC1C2CCC(C2C)C1=C
COC1C2CC(C)C(C2)C1=C
COC1CC2CC1C(=C)C2C
COC1CC2CC1C(C)C2=C
COC1CC2C(C)C1CC2=C
COC1CC2C(C)CC1C2=C
COC1CC2CC(=C)C1C2C
COC1CC2CC(C)C1C2=C
COC1C(C)C2CC1C(=C)C2
COC1C(C)C2CCC1C2=C
CC1C2CC(C1CO2)C(C)=C
CC1C2CCC1C(O2)C(C)=C
CC1C2CC(CO2)C1C(C)=C
CC1C2CCC(O2)C1C(C)=C
CC1C2COC1C(C2)C(C)=C
CC1C2COC(C2)C1C(C)=C
CC1CC2CC1C(O2)C(C)=C
CC1CC2CC1OC2C(C)=C
CC1CC2CC(C1O2)C(C)=C
CC1CC2COC1C2C(C)=C
CC1CC2OC1CC2C(C)=C
CC1CC2OCC1C2C(C)=C
CC1OC2CC1C(C2)C(C)=C
CC1OC2CC1CC2C(C)=C
CC1OC2CCC1C2C(C)=C
CC(C)C1C2CC(=C)C1CO2
CC(C)C1C2CC(CO2)C1=C
CC(C)C1C2CCC(O2)C1=C
CC(C)C1C2COC1C(=C)C2
CC(C)C1C2COC(C2)C1=C
CC(C)C1CC2CC(=C)C1O2
CC(C)C1CC2COC1C2=C
CC(C)C1CC2OC1CC2=C
CC(C)C1CC2OCC1C2=C
CC(C)C1OC2CC1CC2=C
CC(C)C1OC2CC1C(=C)C2
CC(C)C1OC2CCC1C2=C
COC12CC(C1)C(=C)CC2C
COC12CC(C1)C(C)CC2=C
COC12CC(C1)CC(=C)C2C
COC12CC(C1)CC(C)C2=C
COC12CC(C1)C(=C)C(C)C2
COC12CC(C1)C(C)C(=C)C2
COC12CC(C1C)C(=C)CC2
COC12CC(CCC1=C)C2C
COC12CC(CC(=C)C1)C2C
COC1C2CC1(C)CCC2=C
COC1C2CC1(C)C(=C)CC2
COC1C2CC1(C)CC(=C)C2
COC1C2CC(C)(C2)CC1=C
COC1(C)C2CC1C(=C)CC2
COC1(C)C2CC1CC(=C)C2
COC1(C)C2CC(C2)CC1=C
COC1CC2(C)CC(C2)C1=C
COC1CC2CC(C)(C2)C1=C
COC1(C)CC2CC(C2)C1=C
COC1C(=C)CC2CC1(C)C2
COC1CC(=C)C2CC1(C)C2
COC1CC(=C)C2(C)CC1C2
COC1(C)CC(=C)C2CC1C2
COC1C2CCC1C(C2)=CC
COC1C2CCC(C2)C1=CC
COC1CC2CCC1C2=CC
COC1CC2CC1C(C2)=CC
COC1CC2CC1CC2=CC
COC12CC(C)(C1)CCC2=C
COC12CC(C)(C1)C(=C)CC2
COC12CC(C)(C1)CC(=C)C2
CCC12CCC(CC1=CC)O2
CCC12CCC(CO1)C2=CC
CCC12CC(CO1)C(C2)=CC
CCC12CC(CO1)CC2=CC
CCC12CCC(O1)C(C2)=CC
CCC12CCC(OC1)C2=CC
CCC12COC(C1)C(C2)=CC
CCC12COC(CC1=CC)C2
CC=CC12CCC(C1)C(C)O2
CC=CC12CCC(C1)OC2C
CC=CC12CCC(CC1C)O2
CC=CC12CC(C)C(CO1)C2
CC=CC12CCC(CO1)C2C
CC=CC12CC(CO1)CC2C
CC=CC12CCC(O1)C(C)C2
CC=CC12CCC(OC1)C2C
CC=CC12COC(C1)C(C)C2
CC=CC12COC(CC1C)C2
CC=CC1C2CCC1(C)CO2
CCC=C1C2CCC1(C)CO2
CC=CC1C2CCC1(C)OC2
CCC=C1C2CCC1(C)OC2
CC=CC1CC2CC1(C)CO2
CCC=C1CC2CC1(C)CO2
CC=CC1CC2(C)CC1CO2
CC=CC1CC2CCC1(C)O2
CCC=C1CC2(C)CC1CO2
CCC=C1CC2CCC1(C)O2
CC=CC1(C)C2CCC1OC2
CC=CC1CC2(C)CCC1O2
CCC=C1CC2(C)CCC1O2
CC=CC1CC2(C)COC1C2
CCC=C1CC2(C)COC1C2
CC=CC1CC2COC1(C)C2
CCC=C1CC2COC1(C)C2
CC=CC1(C)CC2CC1CO2
CC=CC1(C)CC2CCC1O2
CC=CC1(C)CC2COC1C2
CC=CC1(C)OC2CCC1C2
CC=CC1OC2CCC1(C)C2
CC=CC1OC2(C)CCC1C2
CC(=C)C12CCC(C)(C1)OC2
CC(=C)C12CCC(C)(CC1)O2
CC(=C)C12CCC(C)(CO1)C2
CC1C2CCC1C(C)C(=O)C2
CC1C2CCC1C(=O)CC2C
CC1C2CCC1C(=O)C(C)C2
CC1C2CCCC1C(=O)C2C
CC1C2CCC(C2)C(C)C1=O
CC1C2CCC(C2)C(=O)C1C
CC1C2CC(CCC2C)C1=O
CC1C2CC(CC(C)C2)C1=O
CC1C2CC(=O)C1CCC2C
CC1C2CC(=O)C1C(C)CC2
CC1C2CC(=O)C1CC(C)C2
CC1CC2CC1C(C)CC2=O
CC1CC2CC1CC(C)C2=O
CC1CC2CC1C(C)C(=O)C2
CC1CC2CC1CC(=O)C2C
CC1CC2CC1C(=O)CC2C
CC1CC2CC1C(=O)C(C)C2
CC1CC2C(C)C1CCC2=O
CC1CC2CC(C1C)C(=O)C2
CC1CC2CCC(C1C)C2=O
CC1CC2CC(CC2=O)C1C
CC1CC2C(C)CCC1C2=O
CC1CC2CC(C)CC1C2=O
CC1CC2CCC(C)C1C2=O
CC1CC2CCC(=O)C1C2C
CC1CC2CC(=O)CC1C2C
CC1C2CC(C1C)C(=O)CC2
CC1C2CC(CC(=O)C2)C1C
CC1C(C)C2CCCC1C2=O
CC1CC(C)C2CC1CC2=O
CC1CC(C)C2CCC1C2=O
CC1C2CC(C(C)CC2)C1=O
CC1C2CC1(C)CCCC2=O
CC1C2CC1(C)CCC(=O)C2
CC1C2CC1(C)CC(=O)CC2
CC1C2CC1(C)C(=O)CCC2
CC1C2CC(C)(C2)CCC1=O
CC1C2CCCCC1(C)C2=O
CC1(C)C2CC(C2)CCC1=O
CC1CC2(C)CC(C2)CC1=O
CC1CC2CC(C)(C2)CC1=O
CC1CC2CC(C)(C2)C(=O)C1
CC1(C)C2CCCCC1C2=O
CC1(C)CC2CC(C2)CC1=O
CC1(C)CC2CC(C2)C(=O)C1
CC1CCC2(C)CC(C1)C2=O
CC1CCC2CC(C)(C1)C2=O
CC1CCC2(C)CC(C2)C1=O
CC1CCC2CC(C)(C2)C1=O
CC1CCCC2CC1(C)C2=O
CC1(C)CCC2CC(C1)C2=O
CC1CCCC2(C)CC1C2=O
CC1(C)CCC2CC(C2)C1=O
CC1(C)CCCC2CC1C2=O
CC1(C)CCC(=O)C2CC1C2
CC1CCC(=O)C2CC1(C)C2
CC1CCC(=O)C2(C)CC1C2
CC1(C)CC(=O)CC2CC1C2
CC1CC(=O)C2CC(C)(C2)C1
CC1CC(=O)CC2CC1(C)C2
CC1CC(=O)CC2(C)CC1C2
CC1C(=O)CCC2CC1(C)C2
CC1(C)C2CC1CC(=O)CC2
CC1(C)C2CC1C(=O)CCC2
CC12CC(C)(C1)CC(=O)CC2
CC12CC(C)(C1)C(=O)CCC2
CC12CC(C)(CCCC1)C2=O
CC1C2CC1(CC(C)=O)CC2
CC1CC2CC1(CC(C)=O)C2
CC1CC2(CC(C)=O)CC1C2
CCC12CC(C1)C(C2)C(C)=O
CCC12CC(C1)CC2C(C)=O
CCC12CC(CC1)C2C(C)=O
CCC1(C2CC1CC2)C(C)=O
CCC1C2CC1(CC2)C(C)=O
CCC1(CC2CC1C2)C(C)=O
CCC1CC2(CC1C2)C(C)=O
CCC1CC2CC1(C2)C(C)=O
CC(C)C12CC(C1)C(C2)C=O
CC(C)C12CC(C1)CC2C=O
CC(C)C12CC(CC1)C2C=O
CC(C)C1C2CC1(CC2)C=O
CC(C)C1(CC2CC1C2)C=O
CC(C)C1CC2(CC1C2)C=O
CC(C)C1CC2CC1(C2)C=O
CC(C)C1(C=O)C2CC1CC2
CC(C)CC12CC(C1)CC2=O
CCC(C)C12CC(C1)CC2=O
CC(C)CC12CC(C1)C(=O)C2
CCC(C)C12CC(C1)C(=O)C2
CC(C)CC12CC(CC1)C2=O
CCC(C)C12CC(CC1)C2=O
CC(C=O)C12CC(C1)CC2C
CCC(=O)C12CC(C1)CC2C
CC(C=O)C12CC(C1)C(C)C2
CCC(=O)C12CC(C1)C(C)C2
CC(C=O)C12CC(CC1)C2C
CCC(=O)C12CC(CC1)C2C
CC(C=O)C1C2CC1(C)CC2
CCC(=O)C1C2CC1(C)CC2
CC(C=O)C1(C)C2CC1CC2
CC(C=O)C1CC2CC1(C)C2
CCC(=O)C1(C)C2CC1CC2
CCC(=O)C1CC2CC1(C)C2
CC(C=O)C1CC2(C)CC1C2
CCC(=O)C1CC2(C)CC1C2
CC(C=O)C1(C)CC2CC1C2
CCC(=O)C1(C)CC2CC1C2
CC(=O)CC1C2CC1(C)CC2
CC(=O)CC1(C)C2CC1CC2
CC(=O)CC1CC2CC1(C)C2
CC(=O)CC1CC2(C)CC1C2
CC(=O)CC1(C)CC2CC1C2
CC12CC(C1)CC2(C)CC=O
CC12CC(C1)C(C)(CC=O)C2
CC12CC(CC1)C2(C)CC=O
CC12CC(C)(C1)C(CC=O)C2
CC12CC(C)(CC1)C2CC=O
CC1C2(C)CC1(CC=O)CC2
CC1(C)C2CC1(CC=O)CC2
CC1CC2(C)CC1(CC=O)C2
CC1CC2(CC=O)CC1(C)C2
CC1(C)CC2CC1(CC=O)C2
CC1(C)CC2(CC=O)CC1C2
CCC12CC(C1)(CC2C)C=O
CCC12CC(C1)CC2(C)C=O
CCC12CC(C1)C(C)(C2)C=O
CCC12CC(C1)(C=O)C(C)C2
CCC12CC(CC1)C2(C)C=O
CCC12CC(C)(C1)C(C2)C=O
CCC12CC(C)(C1)CC2C=O
CCC12CC(CC1)(C=O)C2C
CCC12CC(C)(CC1)C2C=O
CCC12CC(CC)(C1)C(=O)C2
CCC12CC(CC)(CC1)C2=O
CCC1C2(C)CC1(CC2)C=O
CCC1(C)C2CC1(CC2)C=O
CCC1(CC2CC1(C)C2)C=O
CCC1CC2(CC1(C)C2)C=O
CCC1(CC2(C)CC1C2)C=O
CCC1CC2(C)CC1(C2)C=O
CCC1(C)CC2(CC1C2)C=O
CCC1(C)CC2CC1(C2)C=O
CCC1(C=O)C2CC1(C)CC2
CCCC12CC(C)(C1)CC2=O
CCCC12CC(C)(C1)C(=O)C2
CCCC12CC(C)(CC1)C2=O
CC1C2CCC1C(CC=O)C2
CC1CC2CC1CC2CC=O
CC1CC2CCC1C2CC=O
CC1CC2CC(CC=O)C1C2
CCC1C2CCC1C(C2)C=O
CCC1C2CCC(C2)C1C=O
CCC1CC2CCC1C2C=O
CCCC1C2CCC1C(=O)C2
CCCC1CC2CC1CC2=O
CCCC1CC2CC1C(=O)C2
CCCC1CC2CCC1C2=O
CC1C2CCC(C2)C1CC=O
CCC1CC2CC1CC2C=O
CCC1CC2CC(C=O)C1C2
CCCC1C2CCC(C2)C1=O
CC(C=O)C1C2CCC1CC2
CCC(=O)C1C2CCC1CC2
CC(C=O)C1CC2CCC1C2
CC(=O)CC1C2CCC1CC2
CCC(=O)C1CC2CCC1C2
CC(=O)CC1CC2CCC1C2
CC(C=O)C12CCC(CC1)C2
CCC(=O)C12CCC(CC1)C2
CC(=O)CC12CCC(CC1)C2
CC12CCC(CC=O)(CC1)C2
CCC12CCC(CC1)(C2)C=O
CC12CC(C1)C(=C)C2(C)CO
CC12CC(C1)C(C=C)C2(C)O
CC12CC(C1)C(C)(C=C)C2O
CC12CC(C1C=C)C(C)(O)C2
CC12CC(C1)C(C)(CO)C2=C
CC12CC(C1)C(C)(O)C2C=C
CC12CC(C1)C(O)C2(C)C=C
CC12CC(C1O)C(C)(C2)C=C
CC12CC(C)(C1)C(=C)C2CO
CC12CC(C)(C1)C(C=C)C2O
CC12CC(CC1(C)C=C)C2O
CC12CC(C)(C1C=C)C(O)C2
CC12CC(CC1(C)O)C2C=C
CC12CC(C)(C1CO)C(=C)C2
CC12CC(CC1O)C2(C)C=C
CC12CCC(C1O)C2(C)C=C
CC12CC(C)(C1O)C(C2)C=C
CC1(CO)C2CC1(C)CC2=C
CC12CCC(C)(C1O)C2C=C
CC12CC(C(O)C1)C2(C)C=C
CC1C2CC1(CC2(C)O)C=C
CC1C2CC1(C)CC2(O)C=C
CC1C2CC1(C=C)C(C)(O)C2
CC1C2CC1(C)C(O)(C2)C=C
CC1C2CC1(O)CC2(C)C=C
CC1C2CC1(O)C(C)(C2)C=C
CC1C2(C)CC1(CC2O)C=C
CC1C2CCC1(C)C2(O)C=C
CC1C2CCC1(C=C)C2(C)O
CC1C2(C)CC1(C=C)C(O)C2
CC1C2(CO)CC1(C)C(=C)C2
CC1C2(C)CC1(CO)C(=C)C2
CC1C2CCC1(O)C2(C)C=C
CC1C2(C)CC1(O)C(C2)C=C
CC1C2(CC(C2)C1(C)O)C=C
CC1C2CC(C2)(C=C)C1(C)O
CC1C2(C)CCC1(C=C)C2O
CC1C2(C)CCC1(O)C2C=C
CC1C2(C)CC(C2)C1(O)C=C
CC1C2CC(C)(C2)C1(O)C=C
CC1C2CC(O)(C2)C1(C)C=C
CC1C2(O)CC1(CC2C)C=C
CC1C2(O)CC1(C)C(C2)C=C
CC1C2(O)CC1(C=C)C(C)C2
CC1C2(O)CCC1(C=C)C2C
CC1C2(O)CC(C2)C1(C)C=C
CC1CC2(CC1C2(C)O)C=C
CC1CC2(CC1(C)C2O)C=C
CC1CC2CC1(C)C2(O)C=C
CC1CC2CC1(C=C)C2(C)O
CC1(C)C2CC1(C=C)C(O)C2
CC1(C)C2CC1C(O)(C2)C=C
CC1(C)C2CC1(CO)CC2=C
CC1(C)C2CC1(CO)C(=C)C2
CC1CC2CC1(O)C2(C)C=C
CC1(C)C2CC1(O)C(C2)C=C
CC1(C)C2CC1(O)CC2C=C
CC1(C)C2CCC1C2(O)C=C
CC1CC2(C)CC1C2(O)C=C
CC1(C)C2CCC1(C=C)C2O
CC1CC2(C)CC1(C=C)C2O
CC1(C)C2CCC1(O)C2C=C
CC1CC2(C)CC1(O)C2C=C
CC1(C)C2CC(C2)C1(O)C=C
CC1(C)C2CC(C2)(C=C)C1O
CC1(C)C2CC(CO)(C2)C1=C
CC1(C)C2CC(O)(C2)C1C=C
CC1CC2(O)CC1C2(C)C=C
CC1CC2(O)CC1(C)C2C=C
CC1(C)CC2(CC1C2O)C=C
CC1(C)CC2CC1C2(O)C=C
CC1(C)CC2CC1(C=C)C2O
CC1(C=C)C2CC1C(C)(O)C2
CC1(C)CC2CC1(O)C2C=C
CC1C(C)C2(CC1(O)C2)C=C
CC1C(=C)C2(C)CC1(CO)C2
CC1C(=C)C2(CO)CC1(C)C2
CC1(C)CC2(O)CC1C2C=C
CC1(C)C(=C)C2CC1(CO)C2
CC1C(C=C)C2(C)CC1(O)C2
CC1C(C=C)C2(O)CC1(C)C2
CC1(C)C(C=C)C2CC1(O)C2
CC1(C)C(O)C2CC1(C2)C=C
CC1C(O)C2(CC1(C)C2)C=C
CC1(CO)C2CC1(C)C(=C)C2
CC1C(O)C2(C)CC1(C2)C=C
CC1(O)C2CC1(C)C(C2)C=C
CC12CC(C(C1)C=C)C2(C)O
CC1(O)C2CC1C(C)(C2)C=C
CC1(O)C2CCC1C2(C)C=C
CC1(O)C2CCC1(C)C2C=C
CC1(O)C2CC(C2)C1(C)C=C
CCC12CC(C1)C(=C)C2(C)O
CCC12CC(C1)C(C)(O)C2=C
CCC12CC(CC1=C)C2(C)O
CCC12CC(C)(C1)C(=C)C2O
CCC12CC(C)(C1)C(O)C2=C
CCC12CC(C)(C1O)C(=C)C2
CCC12CC(C(=C)C1)C2(C)O
CCC12CC(C)(CC1=C)C2O
CCC12CC(O)(C1)C(=C)C2C
CCC12CC(O)(C1)C(C)C2=C
CCC12CC(O)(C1C)C(=C)C2
CCC12CC(O)(CC1=C)C2C
CCC1C2(C)CC1(O)C(=C)C2
CCC1C2(O)CC1(C)C(=C)C2
CCC1(C)C2CC1(O)CC2=C
CCC1(C)C2CC1(O)C(=C)C2
CCC1(C)C2CC(O)(C2)C1=C
CCC1C(=C)C2(C)CC1(O)C2
CCC1C(=C)C2(O)CC1(C)C2
CCC1(C)C(=C)C2CC1(O)C2
CCC1(O)C2CC1(C)CC2=C
CCC1(O)C2CC1(C)C(=C)C2
CCC1(O)C2CC(C)(C2)C1=C
CCC1(O)C(=C)C2CC1(C)C2
CC1(C)C2CC1(CC2O)C=C
CC1C2(O)CC1(CC2)C(C)=C
CC1CC2(CC1(O)C2)C(C)=C
CC1CC2(O)CC1(C2)C(C)=C
CC(=C)C12CC(C1)CC2(C)O
CC(=C)C12CC(C1)C(C)(O)C2
CC(=C)C12CC(CC1)C2(C)O
CC(=C)C12CC(C)(C1)CC2O
CC(=C)C12CC(C)(C1)C(O)C2
CC(=C)C12CC(C)(CC1)C2O
CC(C)C12CC(O)(C1)CC2=C
CC(C)C12CC(O)(C1)C(=C)C2
CC(=C)C1C2(C)CC1(O)CC2
CC(=C)C1(C)C2CC1(O)CC2
CC(=C)C1CC2(C)CC1(O)C2
CC(=C)C1CC2(O)CC1(C)C2
CC(=C)C1(C)CC2CC1(O)C2
CC(=C)C1(C)CC2(O)CC1C2
CC(=C)C1(O)C2CC1(C)CC2
CC(=C)C1(O)CC2CC1(C)C2
CC(=C)C1(O)CC2(C)CC1C2
CC(O)C12CC(C)(C1)CC2=C
CC(O)C12CC(C)(C1)C(=C)C2
CC(C)(O)C12CC(C1)CC2=C
CC(C)(O)C12CC(C1)C(=C)C2
CC(=C)C1C2CCC1C(O)C2
CC(=C)C1CC2CC1CC2O
CC(=C)C1CC2CCC1C2O
CC(=C)C1CC2CC(O)C1C2
CC(=C)C1C(O)C2CCC1C2
CC(O)C1C2CCC1C(=C)C2
CC(O)C1C2CCC(C2)C1=C
CC(O)C1CC2CC1CC2=C
CC(O)C1CC2CC1C(=C)C2
CC(O)C1CC2CCC1C2=C
CC12CCC(C1)C(C2)=CCO
CC12CCC(CC1)C2=CCO
CC12CCC(CC1=CCO)C2
CC=C1C2CCC1(CO)CC2
CC=C1CC2CCC1(CO)C2
CC=C1CC2(CO)CCC1C2
CC=CC12CCC(C1)C(O)C2
CC=CC12CCC(CC1)C2O
CC=CC1C2CCC1(O)CC2
CCC=C1C2CCC1(O)CC2
CC=CC1CC2CCC1(O)C2
CCC=C1CC2CCC1(O)C2
CC=CC1CC2(O)CCC1C2
CCC=C1CC2(O)CCC1C2
CC=CC1(O)C2CCC1CC2
CC=CC12CCC(CC1O)C2
CC=CC1(O)CC2CCC1C2
CC(=C)C12CCC(O)(CC1)C2
CC=C1CC2OC2(C)C1(C)C
CC=C1CC(C)(C)C2(C)OC12
CC=C1COC2(C)C1C2(C)C
CC=C1COC2C(C)(C)C12C
CC1=CC2(C)C(C1)OC2(C)C
CC1=CC2C(C)(C)OC2(C)C1
CC1=CC2(C)COC2C1(C)C
CC1=CC2COC2(C)C1(C)C
CC1=CC2(C)OCC2C1(C)C
CC1=CC2(C)OC(C)(C)C2C1
CC1=CC2OCC2(C)C1(C)C
CC1=CC2OC(C)(C)C2(C)C1
CC1=CCC2(C)C1OC2(C)C
CC1C=CC2(C)C1OC2(C)C
CC1=CCC2C(C)(C)OC12C
CC1C=CC2C(C)(C)OC12C
CC1=C(C)C2(C)COC2(C)C1
CC1=C(C)C2(C)OCC2(C)C1
CC1=CCC2(C)OC(C)(C)C12
CC1C=CC2(C)OC(C)(C)C12
CC1=CCC2OC(C)(C)C12C
CC1C=CC2OC(C)(C)C12C
CC1C=C(C)C2(C)COC12C
CC1C(C)=CC2(C)COC12C
CC1C=C(C)C2(C)OCC12C
CC1C(C)=CC2(C)OCC12C
CC1=CC(C)(C)C2(C)COC12
CC1=CC(C)(C)C2COC12C
CC1=CC(C)(C)C2(C)OCC12
CC1=CC(C)(C)C2OCC12C
CC1(C)OC2C(C)(C)C=CC12
CC1(C)OC2C=CC(C)(C)C12
CC1OC2C1(C)C=CC2(C)C
CC1OC2(C)C1C=CC2(C)C
CC1OC2(C)C=C(C)CC12C
CC1OC2(C)C=CC(C)C12C
CC1OC2(C)C(C)=CCC12C
CC1OC2(C)C(C)C=CC12C
CC1OC2(C)CC=C(C)C12C
CC1OC2(C)CC(C)=CC12C
CC1OC2C=CC(C)(C)C12C
CC1OC2(C)C=CC(C)(C)C12
CC1C2C(CC1=C)OC2(C)C
CC1C2COC2C(=C)C1(C)C
CC1C2COC2(C)C(=C)C1C
CC1C2COC2(C)C(C)C1=C
CC1C2COC2C(C)(C)C1=C
CC1C2C(OCC2=C)C1(C)C
CC1C2OCC2C(=C)C1(C)C
CC1C2OCC2(C)C(=C)C1C
CC1C2OCC2(C)C(C)C1=C
CC1C2OCC2C(C)(C)C1=C
CC1C2OCC(=C)C2C1(C)C
CC1C2OC(C)(C)C2CC1=C
CC1CC2C1OC(C)(C)C2=C
CC1CC2(C)C1OC(C)C2=C
CC1CC2C(=C)C(C)OC12C
CC1CC2C(C)(C)OC2C1=C
CC1CC2(C)OC(C)C(=C)C12
CC1CC2OC(C)(C)C2C1=C
CC1CC2OC(C)C(=C)C12C
CC1CC2OC(C)(C)C(=C)C12
CC1C(C)C2(C)C1OCC2=C
CC1C(C)C2(C)COC2C1=C
CC1C(=C)C2COC2C1(C)C
CC1C(C)C2(C)OCC2C1=C
CC1C(C)C2(C)OCC(=C)C12
CC1C(=C)C2OCC2C1(C)C
CC1CC(=C)C2C1OC2(C)C
CC1CC(=C)C2OC(C)(C)C12
CC1OC2C1C(=C)CC2(C)C
CC1OC2C1CC(=C)C2(C)C
CC1OC2C1C(C)(C)CC2=C
CC1OC2C1CC(C)(C)C2=C
CC1OC2(C)C1C(=C)CC2C
CC1OC2(C)C1C(C)CC2=C
CC1OC2(C)C1CC(=C)C2C
CC1OC2(C)C1CC(C)C2=C
CC1OC2C(CC2(C)C)C1=C
CC1OC2CC(C)(C)C2C1=C
CC1OC2C(=C)C(C)CC12C
CC1OC2C(=C)CC(C)C12C
CC1OC2C(C)C(=C)CC12C
CC1OC2C(C)CC(=C)C12C
CC1OC2CC(=C)C(C)C12C
CC1OC2CC(C)C(=C)C12C
CC1OC2(C)CC(=C)C(C)C12
CC1OC2(C)CC(C)C(=C)C12
CC1OC2CC(=C)C(C)(C)C12
CC1OC2CC(C)(C)C(=C)C12
CC1CC11CC(CC1C)C=O
CC1CC11C(C)CCC1C=O
CC1CC11CC(C)C(C1)C=O
CC1CC11CC(C)CC1C=O
CC1CC11CCC(C)C1C=O
CC1CC11CCC(C=O)C1C
CC1CC2(CC2)C(C)C1C=O
CC1CC2(CC2)C(C=O)C1C
CC1CC2(CC2C=O)CC1C
CC1C(C)C11CCC(C1)C=O
CC1C(C)C11CCCC1C=O
CC1C(CC2(CC2)C1C)C=O
CC1CCC2(CC2C=O)C1C
CC1CC(C)C2(CC2)C1C=O
CC1CC(C)C2(CC2C=O)C1
CC1CCC(C)C11CC1C=O
CC1CC(C=O)C2(CC2)C1C
CC1CC(C=O)C(C)C11CC1
CC1C(C=O)C11CCCC1C
CC1C(C=O)C11CCC(C)C1
CCC1CC11C(C)CCC1=O
CCC1CC11CC(C)CC1=O
CCC1CC11CCC(C)C1=O
CCC1CC11CC(C)C(=O)C1
CCC1CC11CCC(=O)C1C
CCC1CC11CC(=O)CC1C
CCC1CC2(CC2)C(C)C1=O
CCC1CC2(CC2C)CC1=O
CCC1CC2(CC2)C(=O)C1C
CCC1C(C)C11CCCC1=O
CCC1C(C)C11CCC(=O)C1
CCC1C(C)C2(CC2)CC1=O
CCC1CCC2(CC2C)C1=O
CCC1C(C)CC2(CC2)C1=O
CCC1CC(C)C2(CC2)C1=O
CCC1C(C)CC(=O)C11CC1
CCC1CC(C)C(=O)C11CC1
CCC1CCC(=O)C11CC1C
CCC1C(C)C(=O)CC11CC1
CCC1CC(=O)C2(CC2)C1C
CCC1CC(=O)C2(CC2C)C1
CCC1CC(=O)CC11CC1C
CCC1CC(=O)C(C)C11CC1
CCC1C(=O)CCC11CC1C
CCC1C(=O)C(C)CC11CC1
CCC1C(=O)CC(C)C11CC1
CC=C1C2CCC2(C)OC1C
CC=C1C2CCC2OC1(C)C
CC=C1C2COC2CC1(C)C
CC=C1C2COC2(C)CC1C
CC=C1C2OCC2CC1(C)C
CC=C1C2OCC2(C)CC1C
CC=C1CC2(C)COC2C1C
CC=C1CC2C(C)OC2(C)C1
CC=C1CC2COC2C1(C)C
CC=C1CC2COC2(C)C1C
CC=C1CC2(C)OCC2C1C
CC=C1CC2OCC2C1(C)C
CC=C1CC2OCC2(C)C1C
CC=C1CC2OC(C)C2(C)C1
CC=C1CC2OC(C)(C)C2C1
CC=C1CCC2C1OC2(C)C
CC=C1CCC2(C)C(C)OC12
CC=C1CCC2C(C)OC12C
CC=C1CCC2(C)OC(C)C12
CC=C1CCC2OC(C)C12C
CC=C1CCC2OC(C)(C)C12
CC=C1CC(C)C2(C)COC12
CC=C1C(C)CC2COC12C
CC=C1CC(C)C2COC12C
CC=C1CC(C)C2(C)OCC12
CC=C1C(C)CC2OCC12C
CC=C1CC(C)C2OCC12C
CC=C1CC(C)(C)C2COC12
CC=C1CC(C)(C)C2OCC12
CC=C1C(C)OC2CCC12C
CC=C1COC2C1CC2(C)C
CC=C1COC2C(C)CC12C
CC=C1COC2CC(C)C12C
CC=C1COC2(C)C(C)CC12
CC=C1COC2(C)CC(C)C12
CC=C1COC2CC(C)(C)C12
CC1CC11CCC(C1)C(C)=O
CC1CC11CCCC1C(C)=O
CC1CC2(CC2)CC1C(C)=O
CC1CCC2(CC2)C1C(C)=O
CC1CCC2(CC2C(C)=O)C1
CC1C(CCC11CC1)C(C)=O
CC1CC(CC11CC1)C(C)=O
CC1CCCC11CC1C(C)=O
CC1CCC(C(C)=O)C11CC1
CC1CC(C(C)=O)C2(CC2)C1
CC1C(C(C)=O)C11CCCC1
CC(C)C1CC11CCCC1=O
CC(C)C1CC11CCC(=O)C1
CC(C)C1CC2(CC2)CC1=O
CC(C)C1CCC2(CC2)C1=O
CC(C)C1CCC(=O)C11CC1
CC(C)C1CC(=O)C2(CC2)C1
CC(C)C1CC(=O)CC11CC1
CC(C)C1C(=O)CCC11CC1
CC1C2(CC2)CCC1(C)C=O
CC1CC11CCCC1(C)C=O
CC1CC11CCC(C)(C1)C=O
CC1CC2(CC2)CC1(C)C=O
CC1CC2(CC2)C(C)(C1)C=O
CC1(C)CC11CCC(C1)C=O
CC1(C)CC11CCCC1C=O
CC1CCC2(CC2)C1(C)C=O
CC1(C)CC2(CC2)CC1C=O
CC1CCC2(CC2(C)C=O)C1
CC1CCCC11CC1(C)C=O
CC1(C)CCC2(CC2)C1C=O
CC1(C)CCC2(CC2C=O)C1
CC1(C)C(CCC11CC1)C=O
CC1(C)CC(CC11CC1)C=O
CC1(C)CCCC11CC1C=O
CC1CC(C)(CC11CC1)C=O
CC1(C)CCC(C=O)C11CC1
CC1CCC(C)(C=O)C11CC1
CC1(C)CC(C=O)C2(CC2)C1
CC1(C)C(C=O)C11CCCC1
CC1C(C)(C=O)C11CCCC1
CCC1(C)CC11CCCC1=O
CCC1(C)CC11CCC(=O)C1
CCC1(C)CCC(=O)C11CC1
CCC1(C)CC(=O)CC11CC1
CCC1(C)C(=O)CCC11CC1
CC(C)=C1CC2COC2(C)C1
CC(C)=C1CC2OCC2(C)C1
CC(C)=C1CCC2(C)COC12
CC(C)=C1CCC2COC12C
CC(C)=C1CCC2(C)OCC12
CC(C)=C1CCC2OCC12C
CC(C)=C1COC2CCC12C
CC(C)=C1COC2(C)CCC12
CC1=C2C(CC1)COC2(C)C
CC1=C2C(CC1)OCC2(C)C
CC1=C2C(C)(C)CCC2OC1
CC1=C2CCCC2OC1(C)C
CC1C2=CCCC2OC1(C)C
CC1C2C=CCC2OC1(C)C
CC1C2CC=CC2OC1(C)C
CC1=C2CC(C)(C)CC2OC1
CC1=C2CCC(C)(C)C2OC1
CC1=C2CC(C)(C)OC2CC1
CC1=C2CCOC2CC1(C)C
CC1C2=C(COC2)CC1(C)C
CC1C2=CCOC2CC1(C)C
CC1C2CCOC2(C)C=C1C
CC1=C2CCOC2C(C)(C)C1
CC1=C2COCC2CC1(C)C
CC1C2COCC2=CC1(C)C
CC1C2COCC2(C)C=C1C
CC1=C2COCC2C(C)(C)C1
CC1=C2COC(C)(C)C2CC1
CC1C2OCC=C2CC1(C)C
CC1C2OCCC2=CC1(C)C
CC1C2OCCC2(C)C=C1C
CC1CC2=C(C1)C(C)(C)OC2
CC1=CC2C(C1)OCC2(C)C
CC1CC2=C(C)CCC2(C)O1
CC1CC2=CC(C)CC2(C)O1
CC1CC2=CCC(C)C2(C)O1
CC1CC2(C)C(CC=C2C)O1
CC1CC2C=C(C)CC2(C)O1
CC1CC2C=CC(C)C2(C)O1
CC1CC2C(C)=CCC2(C)O1
CC1CC2C(C)C=CC2(C)O1
CC1CC2CC=C(C)C2(C)O1
CC1CC2CC(C)=CC2(C)O1
CC1CC2=CC(C)(C)CC2O1
CC1CC2=CCC(C)(C)C2O1
CC1CC2(C)C=C(C)CC2O1
CC1CC2(C)C=CC(C)C2O1
CC1CC2(C)C(C)C=CC2O1
CC1CC2(C)CC=C(C)C2O1
CC1CC2(C)CC(C)=CC2O1
CC1CC2C=CC(C)(C)C2O1
CC1=CC2CC(C)(C)OC2C1
CC1CC2=C(C)COC2(C)C1
CC1CC2=CC(C)OC2(C)C1
CC1CC2(C)C(C)OCC2=C1
CC1=CC2CCOC2C1(C)C
CC1C=C2CCOC2C1(C)C
CC1CC2=C(COC2)C1(C)C
CC1CC2=CCOC2C1(C)C
CC1C=C2CCOC2(C)C1C
CC1CC2=CCOC2(C)C1C
CC1=CC2C(COC2(C)C)C1
CC1CC2C(COC2(C)C)=C1
CC1CC2(C)COCC2=C1C
CC1CC2(C)COC(C)C2=C1
CC1CC2C(O1)C=CC2(C)C
CC1=CC2COCC2C1(C)C
CC1C=C2COCC2C1(C)C
CC1C=C2COCC2(C)C1C
CC1CC2(C)OCC=C2C1C
CC1CC2(C)OCCC2=C1C
CC1=CC2COC(C)(C)C2C1
CC1CC2(C)OCC(C)C2=C1
CC1CC2COC(C)(C)C2=C1
CC1CC2OCC=C2C1(C)C
CC1=CC2OC(C)(C)CC2C1
CC1=CC2OCC(C)(C)C2C1
CC1CC2OC(C)(C)C=C2C1
CC1CC2OC(C)(C)CC2=C1
CC1CC2OCC(C)(C)C2=C1
CC1CCC2=C1C(C)(C)OC2
CC1=CCC2C1COC2(C)C
CC1C=CC2C1COC2(C)C
CC1CC=C2C1COC2(C)C
CC1CCC2=C1COC2(C)C
CC1=CCC2C1OCC2(C)C
CC1C=CC2C1OCC2(C)C
CC1CC=C2C1OCC2(C)C
CC1=CCC2CC(C)(C)OC12
CC1C=CC2CC(C)(C)OC12
CC1CC=C2CC(C)(C)OC12
CC1CCC2=CC(C)(C)OC12
CC1CCC2=C(C)COC12C
CC1=C(C)C2(C)CCOC2C1
CC1=C(C)C2CCOC2(C)C1
CC1=C(C)C2(C)COCC2C1
CC1=C(C)C2COCC2(C)C1
CC1CC=C2COC(C)C12C
CC1=C(C)C2(C)OCCC2C1
CC1=CCC2COC(C)(C)C12
CC1C=CC2COC(C)(C)C12
CC1CC=C2COC(C)(C)C12
CC1CCC2(C)OCC(C)=C12
CC1=C(C)C2OCCC2(C)C1
CC1=CCC2OC(C)(C)CC12
CC1=CCC2OCC(C)(C)C12
CC1C=CC2OC(C)(C)CC12
CC1C=CC2OCC(C)(C)C12
CC1CCC2OC(C)(C)C=C12
CC1C=C(C)C2(C)CCOC12
CC1C=C(C)C2CCOC12C
CC1C(C)=CC2CCOC12C
CC1CC(C)=C2CCOC12C
CC1C=C(C)C2(C)COCC12
CC1C=C(C)C2COCC12C
CC1C(C)=CC2COCC12C
CC1CC(C)=C2COCC12C
CC1C=C(C)C2(C)OCCC12
CC1CC(C)C2(C)OCC=C12
CC1C=C(C)C2OCCC12C
CC1C(C)=CC2OCCC12C
CC1CC(C)(C)C2=C1COC2
CC1=CC(C)(C)C2CCOC12
CC1CC(C)(C)C2=CCOC12
CC1=CC(C)(C)C2COCC12
CC1=CC(C)(C)C2OCCC12
CC1CC(C)(C)C2OCC=C12
CC1COC2C1=CCC2(C)C
CC1COC2C1C=CC2(C)C
CC1COC2(C)C1CC=C2C
CC1COC2C=C(C)CC12C
CC1COC2C=CC(C)C12C
CC1COC2C(C)=CCC12C
CC1COC2C(C)C=CC12C
CC1COC2CC=C(C)C12C
CC1COC2CC(C)=CC12C
CC1COC2(C)C=C(C)CC12
CC1COC2(C)C=CC(C)C12
CC1COC2(C)C(C)C=CC12
CC1COC2(C)C(C)CC=C12
CC1COC2(C)CC=C(C)C12
CC1COC2(C)CC(C)=CC12
CC1COC2(C)CCC(C)=C12
CC1COC2C=CC(C)(C)C12
CC1COC2CC(C)(C)C=C12
CC1OC2C=CCC2C1(C)C
CC1OC2CC=CC2C1(C)C
CC1OC2CCC=C2C1(C)C
CC1OC2C=CCC2(C)C1C
CC1OC2CC=CC2(C)C1C
CC1OC2C(CCC2(C)C)=C1
CC1OC2(C)C=CCC2C1C
CC1OC2(C)CC=CC2C1C
CC1OC2(C)CCC=C2C1C
CC1OC2(C)CCCC2=C1C
CC1OC2(C)C(C)CCC2=C1
CC1OC2(C)CCC(C)C2=C1
CC1OC2CC(C)(C)CC2=C1
CC1OC2CCC(C)(C)C2=C1
CC1OCC2=C1CCC2(C)C
CC1OCC2C1=CCC2(C)C
CC1OCC2C1C=CC2(C)C
CC1OCC2=C1C(C)(C)CC2
CC1OCC2=C1CC(C)(C)C2
CC1OCC2(C)C1CC=C2C
CC1OCC2=C(C)CCC12C
CC1OCC2C=C(C)CC12C
CC1OCC2C=CC(C)C12C
CC1OCC2C(C)=CCC12C
CC1OCC2C(C)C=CC12C
CC1OCC2CC=C(C)C12C
CC1OCC2CC(C)=CC12C
CC1OCC2=CC(C)(C)CC12
CC1OCC2=CCC(C)(C)C12
CC1OCC2(C)C=C(C)CC12
CC1OCC2(C)C=CC(C)C12
CC1OCC2(C)C(C)C=CC12
CC1OCC2(C)C(C)CC=C12
CC1OCC2(C)CC=C(C)C12
CC1OCC2(C)CC(C)=CC12
CC1OCC2(C)CCC(C)=C12
CC1OCC2C=CC(C)(C)C12
CC1OCC2CC(C)(C)C=C12
CC1OC(C)C2(C)C=CCC12
CC1OC(C)C2(C)CC=CC12
CC1OC(C)C2(C)CCC=C12
CC1OC(C)(C)C2=C1CCC2
CC1OC(C)(C)C2=CCCC12
CC1OC(C)(C)C2C=CCC12
CC1OC(C)(C)C2CC=CC12
CC1OC(C)(C)C2CCC=C12
CC1=CC2OCCC2C1(C)C
CC=C1CC2(C)COC2(C)C1
CC=C1CCC2(C)COC12C
CC=C1CCC2(C)OCC12C
CC=C1COC2(C)CCC12C
CC1CC2(C)C=CCC2(C)O1
CC1CC2(C)CC=CC2(C)O1
CC1=CC2(C)CCOC2(C)C1
CC1=CC2(C)COCC2(C)C1
CC1=CC2(C)OCCC2(C)C1
CC1(C)CC2=CCCC2(C)O1
CC1(C)CC2C=CCC2(C)O1
CC1(C)CC2CC=CC2(C)O1
CC1(C)CC2(C)C=CCC2O1
CC1(C)CC2(C)CC=CC2O1
CC1=CCC2(C)CCOC12C
CC1C=CC2(C)CCOC12C
CC1(C)CC2=CCOC2(C)C1
CC1=CCC2(C)COCC12C
CC1C=CC2(C)COCC12C
CC1(C)CC2(C)COCC2=C1
CC1=CCC2(C)OCCC12C
CC1C=CC2(C)OCCC12C
CC1(C)CC2(C)OCCC2=C1
CC1(C)C=CC2(C)CCOC12
CC1(C)CC=C2CCOC12C
CC1(C)CCC2=CCOC12C
CC1(C)C=CC2(C)COCC12
CC1(C)C=CC2COCC12C
CC1(C)CC=C2COCC12C
CC1(C)C=CC2(C)OCCC12
CC1(C)CCC2(C)OCC=C12
CC1(C)C=CC2OCCC12C
CC1(C)COC2C=CCC12C
CC1(C)COC2CC=CC12C
CC1(C)COC2(C)C=CCC12
CC1(C)COC2(C)CC=CC12
CC1(C)COC2(C)CCC=C12
CC1COC2(C)C=CCC12C
CC1COC2(C)CC=CC12C
CC1(C)OC2(C)CCCC2=C1
CC1(C)OCC2=CCCC12C
CC1(C)OCC2C=CCC12C
CC1(C)OCC2CC=CC12C
CC1(C)OCC2(C)C=CCC12
CC12COC(C)(C)C1C=CC2
CC12CCC=C1C(C)(C)OC2
CC1OCC2(C)C=CCC12C
CC1OCC2(C)CC=CC12C
CC1(C)C=CC2CCOC12C
CC1C2CCOC2(C)CC1=C
CC1C2COCC2(C)CC1=C
CC1C2OCCC2(C)CC1=C
CC1CC2(C)C(CCC2=C)O1
CC1CC2C(=C)CCC2(C)O1
CC1CC2CC(=C)CC2(C)O1
CC1CC2CCC(=C)C2(C)O1
CC1CC2(C)CC(=C)CC2O1
CC1CC2(C)CCC(=C)C2O1
CC1CC2(C)CCOC2C1=C
CC1CC2C(=C)COC2(C)C1
CC1(C)C2CCOC2CC1=C
CC1CC2CCOC2(C)C1=C
CC1CC2(C)COCC2C1=C
CC1(C)C2COCC2CC1=C
CC1CC2COCC2(C)C1=C
CC1CC2(C)OCCC2C1=C
CC1(C)C2OCCC2CC1=C
CC1CC2OCCC2(C)C1=C
CC1CC2OCC(=C)C2(C)C1
CC1CCC2(C)C1OCC2=C
CC1(C)CC2C(CCC2=C)O1
CC1(C)CC2CC(=C)CC2O1
CC1(C)CC2CCC(=C)C2O1
CC1CCC2C(=C)COC12C
CC1(C)CC2CCOC2C1=C
CC1(C)CC2COCC2C1=C
CC1CCC2(C)OCC(=C)C12
CC1(C)CC2OCCC2C1=C
CC1CCC2OCC(=C)C12C
CC1(C)CC2OCC(=C)C2C1
CC1(C)CCC2C1OCC2=C
CC1CC(=C)C2(C)CCOC12
CC1C(=C)CC2CCOC12C
CC1CC(=C)C2CCOC12C
CC1CC(=C)C2(C)COCC12
CC1C(=C)CC2COCC12C
CC1CC(=C)C2COCC12C
CC1CC(=C)C2(C)OCCC12
CC1C(=C)CC2OCCC12C
CC1CC(=C)C2OCCC12C
CC1(C)CCC2OCC(=C)C12
CC1(C)CC(=C)C2CCOC12
CC1(C)CC(=C)C2COCC12
CC1(C)CC(=C)C2OCCC12
CC1(C)COC2C1CCC2=C
CC1(C)COC2CC(=C)CC12
CC1(C)COC2CCC(=C)C12
CC1COC2(C)C1CCC2=C
CC1(C)OC2CCCC2C1=C
CC1COC2C(=C)CCC12C
CC1COC2CC(=C)CC12C
CC1COC2CCC(=C)C12C
CC1COC2(C)CC(=C)CC12
CC1COC2(C)CCC(=C)C12
CC1(C)OCC2CC(=C)CC12
CC1(C)OCC2CCC(=C)C12
CC1OC2CCCC2(C)C1=C
CC1OC2(C)CCCC2C1=C
CC1OCC2(C)C1CCC2=C
CC1OCC2C(=C)CCC12C
CC1OCC2CC(=C)CC12C
CC1OCC2CCC(=C)C12C
CC1OCC2(C)CC(=C)CC12
CC1OCC2(C)CCC(=C)C12
CC1(C)OCC2C(=C)CCC12
CC12CCCC1(C)C(=C)CO2
CC12CCC(=C)C1(C)CCO2
CC12CCC(=C)C1(C)COC2
CC12CCOC1(C)C(=C)CC2
CC12CCOC1(C)CC(=C)C2
CC12COCC1(C)CC(=C)C2
CC1C2(C)OC1(C)C(=C)C2C
CC1C2OC1(C)C(=C)C2(C)C
CC1C2OC1(C)C(C)(C)C2=C
CC1C2OC(C)(C1=C)C2(C)C
CC1(C)C2OC1C(C)(C)C2=C
CC1C(=C)C2OC1(C)C2(C)C
CC1C2CC2CC1(C)C(C)=O
CC1C2CC2(C)CC1C(C)=O
CC1C2C(CCC12C)C(C)=O
CC1C2CC(CC12C)C(C)=O
CC1C2C(C)CCC12C(C)=O
CC1C2CC(C)(CC12)C(C)=O
CC1C2CC(C)CC12C(C)=O
CC1C2CCC(C)(C12)C(C)=O
CC1C2CCC(C)C12C(C)=O
CC1C2CCC(C(C)=O)C12C
CC1CC2C(C1)C2(C)C(C)=O
CC1CC2(CC2C1C)C(C)=O
CC1CC2CC2(C1C)C(C)=O
CC1CC2CC2C1(C)C(C)=O
CC1CC2CC2(C)C1C(C)=O
CC1CC2(C)CC2C1C(C)=O
CC1CC2C(C(C)=O)C2(C)C1
CC1CCC2C1C2(C)C(C)=O
CC1C(CC2CC12C)C(C)=O
CC1CC(C2CC12C)C(C)=O
CC1CCC2(C)C1C2C(C)=O
CC1CCC2C(C(C)=O)C12C
CC1CC(C)(C2CC12)C(C)=O
CC1CC(C)C2(CC12)C(C)=O
CC1CC(C(C)=O)C2(C)CC12
CC(C)C12CC1CC(C)C2=O
CC(C)C12CC1CC(=O)C2C
CC(C)C12CC1C(=O)CC2C
CC(C)C12CC1C(=O)C(C)C2
CC(C)C12C(C)C1CCC2=O
CC(C)C12CCC(=O)C1C2C
CC(C)C12CC(=O)CC1C2C
CC(C)C1C2CC2(C)CC1=O
CC(C)C1C2CCC(=O)C12C
CC(C)C1C2CC(=O)CC12C
CC(C)C1C2C(=O)CCC12C
CC(C)C1(C)C2CC2CC1=O
CC(C)C1CC2CC2(C)C1=O
CC(C)C1CC2(C)CC2C1=O
CC(C)C1(C)C2CCC(=O)C12
CC(C)C1(C)C2CC(=O)CC12
CC(C)C1(C)CC2CC2C1=O
CC(C)C1(C)CC(=O)C2CC12
CC(C)C1CC(=O)C2CC12C
CC(C)C1C(=O)CC2CC12C
CC(=O)C1C2CC2CC1(C)C
CC(=O)C1C2CC(C)(C)CC12
CC(=O)C1C2CCC(C)(C)C12
CC(=O)C1CC2CC2C1(C)C
CC(=O)C1CCC2C1C2(C)C
CC(=O)C1CC(C)(C)C2CC12
CC(C)C12CC1C(C)CC2=O
CC(C)C1CC(=O)C2(C)CC12
CC(=O)C1CC2C(C1)C2(C)C
CC(C)C12CC1C(C)C(=O)C2
CC12CC(C)(O1)C(C)(C)C2=C
CC12CC(=C)C(C)(O1)C2(C)C
CC1C2CC(=C(C)C)C1(C)O2
CC1C2CC(C)(O2)C1=C(C)C
CC1C2OC1(C)CC2=C(C)C
CC1C(C2CC1(C)O2)=C(C)C
CC(C)=C1C2CC(O2)C1(C)C
CC(C)=C1CC2OC1C2(C)C
CC1C2COC1(C)C(C)=C2C
CC1C2OCC1(C)C(C)=C2C
CC1C2OC(C)(C1C)C(C)=C2
CC1C2OC(C=C2C)C1(C)C
CC1C2OC(C)(C)C1C=C2C
CC1C2OC(C)(C)C1C(C)=C2
CC1C2OC(C(C)=C2)C1(C)C
CC1CC2(C)OC1C(C)=C2C
CC1CC2OC1(C)C(C)=C2C
CC1=C(C)C2CC1OC2(C)C
CC1C2OC(C)(C=C2C)C1C
CC1=C(C)C2OC1CC2(C)C
CC1=C(C)C2OCC1C2(C)C
CC1OC2CC1(C)C(C)=C2C
CC1OC2(C)CC1C(C)=C2C
CC1OC2C(C)C1(C)C=C2C
CC1OC2C=C(C)C1C2(C)C
CC1OC2C(C)=CC1C2(C)C
CC1OC2(C)C(C)C1C=C2C
CC1OC2C=C(C)C1(C)C2C
CC1OC2(C)C=C(C)C1C2C
CC1C2(C)CC=C(C)C1(C)O2
CC1C2(C)CC(C)=CC1(C)O2
CC1C2(C)OC1(C)C(C)C=C2
CC1C2OC1(C)C=CC2(C)C
CC1C2OC1(C)C(C)(C)C=C2
CC1=CC2(C)CC(O2)C1(C)C
CC1=CC2CC(C)(O2)C1(C)C
CC1=CC2(C)OC(C1)C2(C)C
CC1(C)C2OC1C(C)(C)C=C2
CC1=CC2OC(C)(C1)C2(C)C
CC1=C(C)C2(C)CC(C)(C1)O2
CC1=CCC2(C)OC1C2(C)C
CC1C=CC2(C)OC1C2(C)C
CC1=CCC2OC1(C)C2(C)C
CC1C=CC2OC1(C)C2(C)C
CC1C=C(C)C2(C)CC1(C)O2
CC1C(C)=CC2(C)CC1(C)O2
CC1=CC(C)(C)C2CC1(C)O2
CC1=CC(C)(C)C2(C)CC1O2
CC12COC(C)(C=C1)C2(C)C
CC12CC(C)(C)C(C)(O1)C=C2
CC12CC(C)(C=C1)C(C)(C)O2
CC1C(C)C2OC1C(C)C2=C
CC1OC2C(C)C1C(=C)C2C
CC1OC2C(C)C1C(C)C2=C
CC1OC2C(C)C(C)C1C2=C
CC1C2CC1(C)C(=C)C(C)O2
CC1C2CC1C(=C)C(C)(C)O2
CC1C2CC1(C)OC(C)C2=C
CC1C2C(C)C1(C)OCC2=C
CC1C2CC(=C)C(C)C1(C)O2
CC1C2CC(C)C(=C)C1(C)O2
CC1C2CC(=C)C(C)(C)C1O2
CC1C2CC(C)(C)C(=C)C1O2
CC1C2CC(C)(O2)C(=C)C1C
CC1C2CC(C)(O2)C(C)C1=C
CC1C2CC(O2)C(=C)C1(C)C
CC1C2CC(O2)C(C)(C)C1=C
CC1C2OC1(C)C(=C)CC2C
CC1C2OC1(C)C(C)CC2=C
CC1C2OC1(C)CC(=C)C2C
CC1C2OC1(C)CC(C)C2=C
CC1C2OC1C(C)(C)CC2=C
CC1C2OC(CC1=C)C2(C)C
CC1C2OCC(=C)C1C2(C)C
CC1C2OCC(=C)C1(C)C2C
CC1CC2OC(C1=C)C2(C)C
CC1C(C)C2(C)CC(O2)C1=C
CC1C(=C)C2CC(O2)C1(C)C
CC1CC(=C)C2OC1C2(C)C
CC1OC2CC(C1=C)C2(C)C
CC=C1C2CC(C)C1C(C)O2
CC=C1C2CC(C)C1OC2C
CC=C1C2CC(C(C)O2)C1C
CC=C1C2CC(C)C(O2)C1C
CC=C1C2COC1C(C)C2C
CC=C1CC2C(C)OC1C2C
CC=C1CC2OC1C(C)C2C
CC=C1CC2OC(C)C1C2C
CC=C1C(C)C2CC1C(C)O2
CC=C1C(C)C2CC(C)C1O2
CC=C1C(C)C2COC1C2C
CC=C1C(C)C2OCC1C2C
CC1C2CCC2CC1C(C)=O
CC1C2CCCC2C1C(C)=O
CC1CC2C1CCC2C(C)=O
CC1CC2CC(C2C1)C(C)=O
CC1CC2CCC2C1C(C)=O
CC1CC2CC(CC12)C(C)=O
CC1CC2CCC(C12)C(C)=O
CC1CCC2C1CC2C(C)=O
CC1CC(C2CCC12)C(C)=O
CC1CCC2CC(C12)C(C)=O
CC(C)C1C2CCC2CC1=O
CC(C)C1C2CCCC2C1=O
CC(C)C1CC2C1CCC2=O
CC(C)C1CC2CCC2C1=O
CC(C)C1CC2CCC(=O)C12
CC(C)C1CC2CC(=O)C2C1
CC(C)C1CC2CC(=O)CC12
CC(C)C1CCC2C1CC2=O
CC(C)C1CCC2CC(=O)C12
CC(C)C1CC(=O)C2CCC12
CC1C2CC2CCC1(C)C=O
CC1C2CC2(C)CCC1C=O
CC1C2C(CCCC12C)C=O
CC1C2CC(CCC12C)C=O
CC1C2CCC(CC12C)C=O
CC1C2C(C)CCCC12C=O
CC1C2CC(C)CCC12C=O
CC1C2CCC(C)(CC12)C=O
CC1C2CCC(C)CC12C=O
CC1C2CCCC(C)C12C=O
CC1C2CCCC(C)(C=O)C12
CC1C2CCCC(C=O)C12C
CC1CC2CC2(CC1C)C=O
CC1CC2CC2CC1(C)C=O
CC1(C)C2CC2CCC1C=O
CC1CC2CC2(C)C(C1)C=O
CC1CC2CC2(C)CC1C=O
CC1CC2CC2C(C)(C1)C=O
CC1CC2CC2(C=O)C(C)C1
CC1CC2(C)CC2CC1C=O
CC1(C)C2CCC(CC12)C=O
CC1(C)C2CCCC(C=O)C12
CC1CCC2C(C1)C2(C)C=O
CC1CCC2(CC2C1C)C=O
CC1CCC2CC2C1(C)C=O
CC1(C)CC2CC2C(C1)C=O
CC1(C)CC2CC2CC1C=O
CC1CCC2CC2(C)C1C=O
CC1CCC2CC2(C=O)C1C
CC1CCC2(C)C(C1)C2C=O
CC1CCC2(C)CC2C1C=O
CC1CCC2C(C=O)C2(C)C1
CC1CCCC2C1C2(C)C=O
CC1C(CCC2CC12C)C=O
CC1CC(CC2CC12C)C=O
CC1(C)CCC2C(C1)C2C=O
CC1(C)CCC2CC2C1C=O
CC1CC(C)C2CC2(C1)C=O
CC1CC(CC2(C)CC12)C=O
CC1CCCC2(C)C(C=O)C12
CC1CCCC2C(C=O)C12C
CC1(C)CC(CC2CC12)C=O
CC1CC(C)(CC2CC12)C=O
CC1CCC(C)C2(CC12)C=O
CC1(C)CCCC2C(C=O)C12
CC1(C)CCC(C=O)C2CC12
CC1CCC(C)(C=O)C2CC12
CC1CCC(C=O)C2CC12C
CC1CCC(C=O)C2(C)CC12
CC1CC(C=O)C2CC2(C)C1
CCC12CC1C(C)CCC2=O
CCC12CC1CC(C)CC2=O
CCC12CC1CCC(C)C2=O
CCC12CC1C(C)CC(=O)C2
CCC12CC1CC(C)C(=O)C2
CCC12CC1CCC(=O)C2C
CCC12CC1C(C)C(=O)CC2
CCC12CC1CC(=O)CC2C
CCC12CC1CC(=O)C(C)C2
CCC12CC1C(=O)CCC2C
CCC12CC1C(=O)C(C)CC2
CCC12CC1C(=O)CC(C)C2
CCC12C(C)C1CCCC2=O
CCC12CCCC(=O)C1C2C
CCC12CCC(=O)CC1C2C
CCC12CC(=O)CCC1C2C
CCC1C2CC2(C)CCC1=O
CCC1C2CCCC(=O)C12C
CCC1C2CCC(=O)CC12C
CCC1C2CC(=O)CCC12C
CCC1C2C(=O)CCCC12C
CCC1(C)C2CC2CCC1=O
CCC1CC2CC2(C)CC1=O
CCC1CC2CC2(C)C(=O)C1
CCC1CC2(C)CC2CC1=O
CCC1(C)C2CCCC(=O)C12
CCC1(C)C2CCC(=O)CC12
CCC1(C)CC2CC2CC1=O
CCC1CCC2CC2(C)C1=O
CCC1(C)CC2CC2C(=O)C1
CCC1CCC2(C)CC2C1=O
CCC1(C)CCC2CC2C1=O
CCC1(C)CCC(=O)C2CC12
CCC1CCC(=O)C2CC12C
CCC1CCC(=O)C2(C)CC12
CCC1(C)CC(=O)CC2CC12
CCC1CC(=O)C2CC2(C)C1
CCC1CC(=O)CC2CC12C
CCC1CC(=O)CC2(C)CC12
CCC1C(=O)CCC2CC12C
CC=C1C2CC(C2)OC1(C)C
CC=C1C2CC(CC1(C)C)O2
CC=C1C2CC(C)(C2)OC1C
CC=C1C2CC(C)(CC1C)O2
CC=C1CC2(C)CC(O2)C1C
CC=C1CC2CC(C)(O2)C1C
CC=C1CC2CC(O2)C1(C)C
CC=C1CC2OC(C1)C2(C)C
CC=C1CC2OC(C)(C1)C2C
CC=C1CCC2(C)OC1C2C
CC=C1CCC2OC1C2(C)C
CC=C1CCC2OC1(C)C2C
CC=C1C(C)CC2CC1(C)O2
CC=C1CC(C)C2CC1(C)O2
CC=C1CC(C)C2(C)CC1O2
CC=C1CC(C)(C)C2CC1O2
CC=C1C(C)OC2CC1(C)C2
CC=C1COC2CC1C2(C)C
CC=C1COC2CC1(C)C2C
CC=C1COC2(C)CC1C2C
CC1C2CCCCC12C(C)=O
CC1CCC2(CC2C1)C(C)=O
CC1CCC2CC2(C1)C(C)=O
CC1CCCC2(CC12)C(C)=O
CC1CCCC2CC12C(C)=O
CC(C)C12CC1CCCC2=O
CC(C)C12CC1CCC(=O)C2
CC(C)C12CC1CC(=O)CC2
CC(C)C12CC1C(=O)CCC2
CC(=O)C1C2CCCCC12C
CC(=O)C1(C)C2CCCCC12
CC(=O)C1CCC2CC2(C)C1
CC(=O)C1CCC2(C)CC2C1
CC(=O)C1CCCC2CC12C
CC(=O)C1(C)CCC2CC2C1
CC(=O)C1CCCC2(C)CC12
CC(=O)C1(C)CCCC2CC12
CC12CC1CCCC2(C)C=O
CC12CC1(C)C(CCC2)C=O
CC12CC1(C)CC(CC2)C=O
CC12CC1C(C)(CCC2)C=O
CC12CC1CC(C)(CC2)C=O
CC12CC1CCC(C)(C2)C=O
CC12CCCCC1C2(C)C=O
CC12CCCCC1(C)C2C=O
CC1C2(C)CCCCC12C=O
CC1(C)C2CCCCC12C=O
CC1CCC2(CC2(C)C1)C=O
CC1CCC2(C)CC2(C1)C=O
CC1CCCC2(CC12C)C=O
CC1(C)CCC2(CC2C1)C=O
CC1(C)CCC2CC2(C1)C=O
CC1CCCC2(C)CC12C=O
CC1(C)CCCC2(CC12)C=O
CC1(C)CCCC2CC12C=O
CCC12CC1(C)CCCC2=O
CCC12CC1(C)CCC(=O)C2
CCC12CC1(C)CC(=O)CC2
CCC12CC1(C)C(=O)CCC2
CC(C)=C1CC2CC(C)(C1)O2
CC(C)=C1CCC2CC1(C)O2
CC(C)=C1CCC2(C)CC1O2
CC(C)=C1COC2CC1(C)C2
CC(C)=C1COC2(C)CC1C2
CC1C2C=CC1(C)COC2C
CC1C2C=CC1(C)OCC2C
CC1C2CC=CC1C(C)(C)O2
CC1C2CC=C(C)C1(C)CO2
CC1C2CC(C)=CC1(C)CO2
CC1C2CC=CC(C)(O2)C1C
CC1C2CC=CC(O2)C1(C)C
CC1C2CC(C)(CO2)C=C1C
CC1C2CCC(C)(O2)C=C1C
CC1C2CC(C)(C)OC1C=C2
CC1C2CC(C)OC1(C)C=C2
CC1C2CCOC1(C)C=C2C
CC1C2CC(OC1(C)C)C=C2
CC1C2CCOC1(C)C(C)=C2
CC1C2COC1(C)C=CC2C
CC1C2COC1(C)CC=C2C
CC1C2COC1(C)C=C(C)C2
CC1C2COC1(C)C(C)=CC2
CC1C2COC1(C)C(C)C=C2
CC1C2COC1(C)CC(C)=C2
CC1C2COC1C(C)(C)C=C2
CC1C2COCC1(C)C=C2C
CC1C2COCC1(C)C(C)=C2
CC1C2COC(C)C1(C)C=C2
CC1C2COC(C)(C2)C=C1C
CC1C2COC(C)(C)C1C=C2
CC1C2OCC1(C)C=CC2C
CC1C2OCC1(C)CC=C2C
CC1C2OCC1(C)C(C)C=C2
CC1C2OCC1(C)CC(C)=C2
CC1C2OCC1C(C)(C)C=C2
CC1C2OCCC1(C)C=C2C
CC1C2OC(CC1(C)C)C=C2
CC1C2OCCC1(C)C(C)=C2
CC1C2OC(C)(C)C1CC=C2
CC1C2OC(C)CC1(C)C=C2
CC1C2OCC(C)C1(C)C=C2
CC1C2OC(CC=C2)C1(C)C
CC1C2OCC(C)(C)C1C=C2
CC1=CC2CC1C(C)(C)CO2
CC1=CC2CC1CC(C)(C)O2
CC1=CC2CC1C(C)(C)OC2
CC1=CC2CC1COC2(C)C
CC1=CC2CC1OCC2(C)C
CC1=CC2CC1OC(C)(C)C2
CC1=CC2CC(C1)C(C)(C)O2
CC1=CC2CC(C1)OC2(C)C
CC1CC2CC=C(C)C1(C)O2
CC1CC2CC(C)=CC1(C)O2
CC1=CC2CC(C)(C)CC1O2
CC1=CC2CC(C)(C)C(C1)O2
CC1=CC2CCC(C)(C)C1O2
CC1CC2(C)CC=C(C)C1O2
CC1CC2(C)CC(C)=CC1O2
CC1CC2C=CC(O1)C2(C)C
CC1CC2(C)CC(O1)C=C2C
CC1CC2CC(C)(O1)C=C2C
CC1CC2(C)CC(O1)C(C)=C2
CC1CC2CC(C)(O1)C(C)=C2
CC1=CC2CC(CO2)C1(C)C
CC1=CC2CCC(O2)C1(C)C
CC1=CC2CCOC1C2(C)C
CC1CC2(C)OC1C=CC2C
CC1CC2(C)OC1CC=C2C
CC1CC2(C)OC1C(C)C=C2
CC1CC2(C)OC1CC(C)=C2
CC1=CC2COC(C1)C2(C)C
CC1=CC2COCC1C2(C)C
CC1=CC2COC(C2)C1(C)C
CC1CC2(C)OC(C=C2)C1C
CC1=CC2OC1CCC2(C)C
CC1CC2OC1C=CC2(C)C
CC1CC2OC1(C)C=CC2C
CC1CC2OC1(C)CC=C2C
CC1CC2OC1(C)C(C)C=C2
CC1CC2OC1(C)CC(C)=C2
CC1CC2OC1C(C)(C)C=C2
CC1=CC2OCC(C1)C2(C)C
CC1=CC2OCCC1C2(C)C
CC1CC2OC(C)(C1)C=C2C
CC1CC2OC(C)(C1)C(C)=C2
CC1CC2OC(C=C2)C1(C)C
CC1=CC2OC(CC2(C)C)C1
CC1CC2OC(C)(C=C2)C1C
CC1=CCC2CC1C(C)(C)O2
CC1C=CC2CC1C(C)(C)O2
CC1=C(C)C2(C)CC1CCO2
CC1=C(C)C2(C)CC1COC2
CC1=C(C)C2(C)CC1OCC2
CC1=C(C)C2(C)CCCC1O2
CC1=C(C)C2(C)CCC(C1)O2
CC1=C(C)C2CCC(C)(C1)O2
CC1=CCC2CC(C)(C)C1O2
CC1C=CC2CC(C)(C)C1O2
CC1C2OC(C)(CC=C2)C1C
CC1=C(C)C2(C)CC(CO2)C1
CC1=C(C)C2CC(C)(CO2)C1
CC1=C(C)C2(C)COC(C2)C1
CC1=CCC2COC1C2(C)C
CC1C=CC2COC1C2(C)C
CC1CCC2(C)OC1C=C2C
CC1CCC2(C)OC1C(C)=C2
CC1=C(C)C2COC(C)(C2)C1
CC1=CCC2OC1CC2(C)C
CC1C=CC2OC1CC2(C)C
CC1CCC2OC1(C)C=C2C
CC1CCC2OC1(C)C(C)=C2
CC1C=CC2OCC1C2(C)C
CC1C=C(C)C2CC1(C)CO2
CC1C(C)=CC2CC1(C)CO2
CC1C=C(C)C2(C)CC1CO2
CC1C=C(C)C2CCC1(C)O2
CC1C(C)=CC2CCC1(C)O2
CC1C=C(C)C2(C)CCC1O2
CC1C=C(C)C2(C)COC1C2
CC1C=C(C)C2COC1(C)C2
CC1C(C)=CC2COC1(C)C2
CC1CC(C)C2(C)OC1C=C2
CC1=CC(C)(C)C2CC1CO2
CC1=CC(C)(C)C2CCC1O2
CC1=CC(C)(C)C2COC1C2
CC1CC(C)(C)C2OC1C=C2
CC1COC2CC1(C)C=C2C
CC1COC2CC1(C)C(C)=C2
CC1COC2C=CC1C2(C)C
CC1COC2(C)CC1C=C2C
CC1COC2(C)CC1C(C)=C2
CC1OC2CC1C=CC2(C)C
CC1OC2CC1(C)C=CC2C
CC1OC2CC1(C)CC=C2C
CC1OC2CC1(C)C=C(C)C2
CC1OC2CC1(C)C(C)=CC2
CC1OC2CC1(C)C(C)C=C2
CC1OC2CC1(C)CC(C)=C2
CC1OC2CC1C(C)(C)C=C2
CC1OC2(C)CC1C=CC2C
CC1OC2(C)CC1CC=C2C
CC1OC2(C)CC1C=C(C)C2
CC1OC2(C)CC1C(C)=CC2
CC1OC2(C)CC1C(C)C=C2
CC1OC2(C)CC1CC(C)=C2
CC1OC2C=CCC1C2(C)C
CC1OC2CC=CC1C2(C)C
CC1OC2C=CCC1(C)C2C
CC1OC2CC=CC1(C)C2C
CC1OC2CC(C=C2)C1(C)C
CC1OC2(C)C=CCC1C2C
CC1OC2(C)CC=CC1C2C
CC1OC2(C)CC(C=C2)C1C
CC1OC2CC(C)(C=C2)C1C
CC1OCC2CC1(C)C=C2C
CC1OCC2CC1(C)C(C)=C2
CC1OCC2C=CC1C2(C)C
CC1OCC2(C)CC1C=C2C
CC1OCC2(C)CC1C(C)=C2
CC1OC(C)C2(C)CC1C=C2
CC1OC(C)(C)C2CC1C=C2
CC1=CCC2CC1OC2(C)C
CC1C=CC2CC1OC2(C)C
CC1=CCC2OCC1C2(C)C
CC=C1CC2(C)CC(C)(C1)O2
CC=C1CCC2(C)CC1(C)O2
CC=C1COC2(C)CC1(C)C2
CC(=O)C12CCC1(C)CCC2
CC12CC(C=C1)C(C)(C)CO2
CC12CC(C=C1)C(C)(C)OC2
CC12CC(C=CC1)C(C)(C)O2
CC12CC(C)(C)CC(O1)C=C2
CC12CC(CC(C)(C)O1)C=C2
CC12CCC(C)(C)C(O1)C=C2
CC12CC(CO1)C=CC2(C)C
CC12CCC(O1)C=CC2(C)C
CC12CC(CO1)C(C)(C)C=C2
CC12CCC(O1)C(C)(C)C=C2
CC12CC(COC1(C)C)C=C2
CC12CC(OCC1(C)C)C=C2
CC12CC(OC(C)(C)C1)C=C2
CC12COC(C1)C=CC2(C)C
CC12COC(C1)C(C)(C)C=C2
CC12COC(C=CC1)C2(C)C
CC12OC(CCC1(C)C)C=C2
CC1C2(C)CC=CC1(C)CO2
CC1C2(C)CCOC1(C)C=C2
CC1C2(C)COC1(C)C=CC2
CC1C2(C)COCC1(C)C=C2
CC1=CC2(C)CC1(C)CCO2
CC1=CC2(C)CC1(C)COC2
CC1=CC2(C)CC1(C)OCC2
CC12COC(CC=C1)C2(C)C
CC1=CC2(C)CCCC1(C)O2
CC1CC2(C)CC=CC1(C)O2
CC1=CC2(C)CCC(C)(C1)O2
CC1=CC2(C)CC(C)(CO2)C1
CC1CC2(C)CC(C)(O1)C=C2
CC1=CC2(C)COC(C)(C2)C1
CC1(C)C2COC1(C)C=CC2
CC12CC=CC(CO1)C2(C)C
CC1CC2(C)OC1(C)CC=C2
CC12COCC(C=C1)C2(C)C
CC1CC2(C)OC(C)(C1)C=C2
CC12CCOC(C=C1)C2(C)C
CC1=CCC2(C)CC1(C)CO2
CC1C=CC2(C)CC1(C)CO2
CC1=CCC2(C)CCC1(C)O2
CC1(C)CC2CC=CC1(C)O2
CC1C=CC2(C)CCC1(C)O2
CC12CC(C)(C)C(O1)C=CC2
CC1=CCC2(C)COC1(C)C2
CC1C=CC2(C)COC1(C)C2
CC1(C)CC2(C)OC1CC=C2
CC1CCC2(C)OC1(C)C=C2
CC1(C)CC2OC1(C)CC=C2
CC1(C)OC2CC1(C)C=CC2
CC12CC(OC1(C)C)C=CC2
CC12CC(CC=C1)C(C)(C)O2
CC1COC2(C)CC1(C)C=C2
CC1OC2(C)CC1(C)C=CC2
CC1OC2(C)CC1(C)CC=C2
CC1OCC2(C)CC1(C)C=C2
CC12OCCC(C=C1)C2(C)C
CC1C2CCC1(C)C(=C)CO2
CC1C2CCC1(C)OCC2=C
CC1C2CC(=C)C1(C)CCO2
CC1C2CC(=C)C1(C)COC2
CC1C2CC(=C)C1(C)OCC2
CC1C2CC(=C)CC1(C)CO2
CC1C2CCC(=C)C1(C)CO2
CC1C2CCC(C)(CC1=C)O2
CC1C2CC(C)(CCO2)C1=C
CC1C2CCCC(C)(O2)C1=C
CC1C2CC(C)(CO2)CC1=C
CC1C2CC(C)(COC2)C1=C
CC1C2CC(C)(OCC2)C1=C
CC1C2CCOC1(C)CC2=C
CC1C2COC1(C)CCC2=C
CC1C2COC1(C)C(=C)CC2
CC1C2COC1(C)CC(=C)C2
CC1C2COCC1(C)CC2=C
CC1C2COC(C)(C2)CC1=C
CC1C2OCC1(C)CCC2=C
CC1C2OCCC1(C)CC2=C
CC1CC2CC1(C)C(=C)CO2
CC1CC2CC1(C)OCC2=C
CC1(C)C2CCC1C(=C)CO2
CC1CC2(C)CC1C(=C)CO2
CC1CC2(C)CC1OCC2=C
CC1(C)C2CC(=C)C1CCO2
CC1(C)C2CC(=C)C1COC2
CC1(C)C2CC(=C)C1OCC2
CC1(C)C2CCC(CC1=C)O2
CC1CC2CC(=C)CC1(C)O2
CC1CC2CCC(=C)C1(C)O2
CC1CC2(C)CC(CC2=C)O1
CC1CC2CC(C)(CC2=C)O1
CC1CC2(C)CC(=C)CC1O2
CC1CC2(C)CCC(=C)C1O2
CC1CC2CC(=C)C(C)(C1)O2
CC1CC2CC(=C)C(C)(C2)O1
CC1CC2(C)CCC(O1)C2=C
CC1CC2CCC(C)(O1)C2=C
CC1(C)C2CC(CCO2)C1=C
CC1(C)C2CCCC(O2)C1=C
CC1CC2(C)CC(CO2)C1=C
CC1CC2(C)CCC(O2)C1=C
CC1CC2CC(C)(CO2)C1=C
CC1CC2CCC(C)(O2)C1=C
CC1CC2(C)CC(O1)C(=C)C2
CC1(C)C2CC(CO2)CC1=C
CC1CC2(C)CCOC1C2=C
CC1(C)C2CC(COC2)C1=C
CC1CC2CCOC1(C)C2=C
CC1CC2(C)COCC1C2=C
CC1(C)C2CC(OCC2)C1=C
CC1CC2(C)COC(C2)C1=C
CC1CC2(C)OC1CCC2=C
CC1(C)C2COC1C(=C)CC2
CC1(C)C2COC1CC(=C)C2
CC1CC2COCC1(C)C2=C
CC1(C)C2COC(C2)CC1=C
CC1CC2(C)OCCC1C2=C
CC1CC2COC(C)(C1)C2=C
CC1CC2COC(C)(C2)C1=C
CC1CC2OC1(C)CCC2=C
CC1CC2OCCC1(C)C2=C
CC1CC2OCC(C)(C1)C2=C
CC1CC2OC(C)(CC2=C)C1
CC1(C)CC2CC1C(=C)CO2
CC1C(=C)C2CC1(C)CCO2
CC1C(=C)C2CC1(C)COC2
CC1C(=C)C2CC1(C)OCC2
CC1(C)CC2CC1OCC2=C
CC1C(=C)C2CCCC1(C)O2
CC1CCC2CC(=C)C1(C)O2
CC1(C)CC2CC(CC2=C)O1
CC1(C)CC2CC(=C)CC1O2
CC1(C)CC2CC(=C)C(C1)O2
CC1(C)CC2CCC(=C)C1O2
CC1CCC2(C)CC(=C)C1O2
CC1(C)CC2CCC(O1)C2=C
CC1(C)CC2CC(CO2)C1=C
CC1(C)CC2CCC(O2)C1=C
CC1(C)CC2CC(O1)C(=C)C2
CC1(C)CC2CCOC1C2=C
CC1CCC2(C)COC1C2=C
CC1CCC2(C)OC1CC2=C
CC1CCC2COC1(C)C2=C
CC1(C)CC2COC(C1)C2=C
CC1(C)CC2COCC1C2=C
CC1CCC2(C)OCC1C2=C
CC1(C)CC2COC(C2)C1=C
CC1(C)CC2OC1CCC2=C
CC1CCC2OC1(C)CC2=C
CC1CCC2OCC1(C)C2=C
CC1(C)CC2OCCC1C2=C
CC1C(=C)CC2CC1(C)CO2
CC1CC(=C)C2CC1(C)CO2
CC1C(=C)CC2CCC1(C)O2
CC1CC(=C)C2(C)CC1CO2
CC1CC(=C)C2CCC1(C)O2
CC1(C)CCC2CC(=C)C1O2
CC1CC(=C)C2(C)CCC1O2
CC1CC(=C)C2(C)COC1C2
CC1(C)CCC2COC1C2=C
CC1C(=C)CC2COC1(C)C2
CC1CC(=C)C2COC1(C)C2
CC1(C)CCC2OC1CC2=C
CC1(C)CCC2OCC1C2=C
CC1(C)CC(=C)C2CC1CO2
CC1(C)CC(=C)C2CCC1O2
CC1(C)CC(=C)C2COC1C2
CC1(C)COC2CC1CC2=C
CC1(C)COC2CC1C(=C)C2
CC1(C)COC2CCC1C2=C
CC1COC2CC1(C)CC2=C
CC1(C)OC2CC1C(=C)CC2
CC1(C)OC2CC1CC(=C)C2
CC1COC2(C)CC1CC2=C
CC1COC2CCC1(C)C2=C
CC1COC2(C)CC1C(=C)C2
CC1(C)OC2CCCC1C2=C
CC1COC2CC(=C)C1(C)C2
CC1(C)OC2CCC(C2)C1=C
CC1(C)OCC2CC1CC2=C
CC1(C)OCC2CC1C(=C)C2
CC1(C)OCC2CCC1C2=C
CC1OC2CC1(C)CCC2=C
CC1OC2CC1(C)C(=C)CC2
CC1OC2CC1(C)CC(=C)C2
CC1OC2(C)CC1CCC2=C
CC1OC2(C)CC1C(=C)CC2
CC1OC2(C)CC1CC(=C)C2
CC1OC2CCCC1(C)C2=C
CC1OC2(C)CCCC1C2=C
CC1OC2(C)CCC(C2)C1=C
CC1OC2CCC(C)(C2)C1=C
CC1OCC2CC1(C)CC2=C
CC1OCC2(C)CC1CC2=C
CC1OCC2CCC1(C)C2=C
CC1OCC2(C)CC1C(=C)C2
CC1OCC2(C)CCC1C2=C
CC1OCC2CC(=C)C1(C)C2
CC1(C)C2CCC(=C)C1CO2
CC1(C)OC2CC1CCC2=C
CC1COC2(C)CCC1C2=C
CC12CCCC1C(CC2)C=O
CC12CCCC1CC(C2)C=O
CC12CCCC1CCC2C=O
CC1(CC2CCCC2C1)C=O
CC1CC2CCCC2(C1)C=O
CC1CCC2(CCCC12)C=O
CC1CCC2CCCC12C=O
CCC12CCCC1CCC2=O
CCC12CCCC1CC(=O)C2
CCC12CCCC1C(=O)CC2
CC1(CCC2CCCC12)C=O
CC12CCC(C)(C1)C(=C)CO2
CC12CC(=C)C(C)(C1)CCO2
CC12CC(=C)C(C)(C1)COC2
CC12CC(=C)C(C)(C1)OCC2
CC12CC(=C)C(C)(CCC1)O2
CC12CCC(C)(CC(=C)C1)O2
CC12CCC(C)(COC1)C2=C
CC12CCC(C)(O1)C(=C)CC2
CC12CCC(C)(OCC1)C2=C
CC12COC(C)(C1)CCC2=C
CC12COC(C)(C1)C(=C)CC2
CC12COC(C)(C1)CC(=C)C2
CC12COC(C)(CCC1)C2=C
CC=C1CC2CC2(C)C1(C)O
CC=C1CC2CC2(O)C1(C)C
CC=C1CC2C(C)(C)C2(O)C1
CC=C1CC2C(C)(O)C2(C)C1
CC=C1CCC2(C)C1C2(C)O
CC=C1CCC2C(C)(C)C12O
CC=C1CCC2C(C)(O)C12C
CC=C1CCC2(O)C1C2(C)C
CC=C1CC(C)(C)C2(O)CC12
CC=C1CC(C)(O)C2(C)CC12
CC12C=CC(C)(C)C1CC2O
CC12CC(O)C1C=CC2(C)C
CC12CC(O)C1C(C)(C)C=C2
CC12C(O)CC1C=CC2(C)C
CC1C2C=CCC2(C)C1(C)O
CC1C2CC=CC2(C)C1(C)O
CC1C2C=CCC2(O)C1(C)C
CC1C2CC=CC2(O)C1(C)C
CC1CC2C1(C)C=CC2(C)O
CC1CC2C1(O)C=CC2(C)C
CC1CC2(C)C1C=CC2(C)O
CC1=CC2CCC2(C)C1(C)O
CC1=CC2CCC2(O)C1(C)C
CC1=CC2(C)CCC2C1(C)O
CC1(C)C2C=CCC2C1(C)O
CC1(C)C2CC=CC2C1(C)O
CC1=CC2(C)CCC2(C)C1O
CC1=CC2(C)C(CC2(C)O)C1
CC1=CC2C(C)(C)CC2(O)C1
CC1=CC2CC(C)(C)C2(O)C1
CC1CC2(C)C=C(C)CC12O
CC1CC2(C)C=CC(C)C12O
CC1CC2(C)C(C)=CCC12O
CC1CC2(C)C(C)C=CC12O
CC1CC2(C)CC=C(C)C12O
CC1CC2(C)CC(C)=CC12O
CC1CC2C=CC(C)(C)C12O
CC1CC2(C)C=CC(C)(O)C12
CC1CC2(C)C=CC(O)C12C
CC1CC2C=CC(C)(O)C12C
CC1=CC2(C)CC(C)(O)C2C1
CC1=CC2(C)CC(O)C2(C)C1
CC1=CC2CC(C)(O)C2(C)C1
CC1=CC2(C)C(O)CC2(C)C1
CC1=CC2C(C)(O)CC2(C)C1
CC1CC2(C)C(O)C=CC12C
CC1CC2(O)C1C=CC2(C)C
CC1=CC2(O)CCC2C1(C)C
CC1=CC2(O)C(CC2(C)C)C1
CC1CC2(O)C=C(C)CC12C
CC1CC2(O)C=CC(C)C12C
CC1CC2(O)C(C)=CCC12C
CC1CC2(O)C(C)C=CC12C
CC1CC2(O)CC=C(C)C12C
CC1CC2(O)CC(C)=CC12C
CC1=CC2(O)CC(C)(C)C2C1
CC1CC2(O)C=CC(C)(C)C12
CC1(C)CC2C1C=CC2(C)O
CC1=CCC2(C)C1CC2(C)O
CC1C=CC2(C)C1CC2(C)O
CC1(C)CC2(C)C1C=CC2O
CC1=C(C)C2(C)CCC2(O)C1
CC1=CCC2C(C)(C)CC12O
CC1=CCC2CC(C)(C)C12O
CC1C=CC2C(C)(C)CC12O
CC1C=CC2CC(C)(C)C12O
CC1=CCC2(C)CC(C)(O)C12
CC1(C)CC2(C)C=CC(O)C12
CC1(C)CC2C=CC(C)(O)C12
CC1C=CC2(C)CC(C)(O)C12
CC1=CCC2(C)CC(O)C12C
CC1=CCC2CC(C)(O)C12C
CC1(C)CC2C=CC(O)C12C
CC1C=CC2(C)CC(O)C12C
CC1C=CC2CC(C)(O)C12C
CC1=CCC2(C)C(O)CC12C
CC1=CCC2C(C)(O)CC12C
CC1C=CC2(C)C(O)CC12C
CC1C=CC2C(C)(O)CC12C
CC1(C)CC2C(O)C=CC12C
CC1=CCC2(O)C1CC2(C)C
CC1C=CC2(O)C1CC2(C)C
CC1=C(C)C2(O)CCC2(C)C1
CC1C(C)C2(O)C=CCC12C
CC1C(C)C2(C)C=CCC12O
CC1=CCC2(O)CC(C)(C)C12
CC1C=CC2(O)CC(C)(C)C12
CC1C=C(C)C2(C)CCC12O
CC1C(C)=CC2(C)CCC12O
CC1C(C)(C)C2C=CCC12O
CC1C(C)(C)C2CC=CC12O
CC1C=C(C)C2(O)CCC12C
CC1C(C)=CC2(O)CCC12C
CC1=CC(C)(C)C2CCC12O
CC1=CC(C)(C)C2(O)CCC12
CC1=CC(C)(O)C2CCC12C
CC1=CC(C)(O)C2(C)CCC12
CC1=CC(O)C2(C)CCC12C
CC1(C)C(O)C2C=CCC12C
CC1(C)C(O)C2CC=CC12C
CC1C(C)(O)C2C=CCC12C
CC1C(C)(O)C2CC=CC12C
CC1(C)C(O)C2(C)C=CCC12
CC1(C)C(O)C2(C)CC=CC12
CC1C(O)C2(C)C=CCC12C
CC1C(O)C2(C)CC=CC12C
CC1(O)CC2C1C=CC2(C)C
CC1(O)CC2C=CC(C)(C)C12
CC1C2CCC2C(=C)C1(C)O
CC1C2CCC2(C)C(=C)C1O
CC1C2CCC2(C)C(O)C1=C
CC1C2CCC2C(C)(O)C1=C
CC1C2C(CC2(C)O)CC1=C
CC1C2CCC2(O)C(=C)C1C
CC1C2CCC2(O)C(C)C1=C
CC1C2C(CCC2=C)C1(C)O
CC1C2CC(=C)CC2C1(C)O
CC1C2CCC(=C)C2C1(C)O
CC1C2CC(C)(O)C2CC1=C
CC1C2CC(O)C2(C)CC1=C
CC1C2C(O)CC2(C)CC1=C
CC1CC2C1C(=C)CC2(C)O
CC1CC2C1CC(=C)C2(C)O
CC1CC2C1CC(C)(O)C2=C
CC1CC2C1C(C)(O)CC2=C
CC1CC2(C)C1C(=C)CC2O
CC1CC2(C)C1CC(=C)C2O
CC1CC2(C)C1CC(O)C2=C
CC1CC2(C)C1C(O)CC2=C
CC1(C)C2CCC2C(=C)C1O
CC1(C)C2CCC2C(O)C1=C
CC1CC2C(CC2(C)O)C1=C
CC1CC2C(=C)C(C)CC12O
CC1CC2C(=C)CC(C)C12O
CC1CC2C(C)C(=C)CC12O
CC1CC2C(C)CC(=C)C12O
CC1CC2CC(=C)C(C)C12O
CC1CC2CC(C)C(=C)C12O
CC1CC2(C)CC(=C)C(O)C12
CC1CC2CC(=C)C(C)(O)C12
CC1CC2C(=C)CC(O)C12C
CC1CC2CC(=C)C(O)C12C
CC1CC2(C)CC(O)C2C1=C
CC1CC2CC(C)(O)C2C1=C
CC1CC2C(=C)C(O)CC12C
CC1CC2(C)CC(O)C(=C)C12
CC1CC2CC(C)(O)C(=C)C12
CC1(C)C2CC(O)C2CC1=C
CC1CC2CC(O)C2(C)C1=C
CC1CC2(C)C(O)CC2C1=C
CC1CC2CC(O)C(=C)C12C
CC1(C)C2C(O)CC2CC1=C
CC1CC2C(O)CC2(C)C1=C
CC1CC2C(O)C(=C)CC12C
CC1CC2C(O)CC(=C)C12C
CC1CC2(O)C1C(=C)CC2C
CC1CC2(O)C1C(C)CC2=C
CC1CC2(O)C1CC(=C)C2C
CC1CC2(O)C1CC(C)C2=C
CC1CC2(O)CC(=C)C(C)C12
CC1CC2(O)CC(C)C(=C)C12
CC1(C)CC2C1C(=C)CC2O
CC1(C)CC2C1CC(=C)C2O
CC1(C)CC2C1C(O)CC2=C
CC1C(=C)C2CCC2C1(C)O
CC1(C)CC2CC(=C)C(O)C12
CC1(C)CC2CC(O)C2C1=C
CC1(C)CC2CC(O)C(=C)C12
CC1(C)CC2C(O)CC2C1=C
CC1C(C)C2(O)C1CCC2=C
CC1C(C)C2(O)CCC2C1=C
CC1C(C)C2(O)CC(=C)CC12
CC1C(C)C2(O)CCC(=C)C12
CC1CC(=C)C2C1CC2(C)O
CC1CC(=C)C2(C)CC(O)C12
CC1CC(=C)C2CC(C)(O)C12
CC1C(=C)CC2CC(O)C12C
CC1CC(=C)C2CC(O)C12C
CC1CC(=C)C2(C)C(O)CC12
CC1C(=C)CC2C(O)CC12C
CC1CC(=C)C2C(O)CC12C
CC1(C)CC(=C)C2CC(O)C12
CC1(C)CC(=C)C2C(O)CC12
CC1C(=C)C(O)C2CCC12C
CC1(C)C(O)C2C1CCC2=C
CC1(C)C(O)C2CCC2C1=C
CC1(C)C(O)C2CC(=C)CC12
CC1(C)C(O)C2CCC(=C)C12
CC1C(O)C2(C)C1CCC2=C
CC1C(O)C2CCC2(C)C1=C
CC1C(O)C2(C)CCC2C1=C
CC1C(O)C2C(=C)CCC12C
CC1C(O)C2CC(=C)CC12C
CC1C(O)C2CCC(=C)C12C
CC1C(O)C2(C)CC(=C)CC12
CC1C(O)C2(C)CCC(=C)C12
CC1C(O)C(=C)C2CCC12C
CC1(C)CC2C1CC(O)C2=C
CC=C1C2CCC2CC1(C)O
CC=C1C2CCC2(C)CC1O
CC=C1C2CCC2(O)CC1C
CC=C1CC2CCC2C1(C)O
CC=C1CC2CCC2(C)C1O
CC=C1CC2CCC2(O)C1C
CC=C1CC2(C)CCC2C1O
CC=C1CC2C(C)CC2(O)C1
CC=C1CC2CC(C)C2(O)C1
CC=C1CC2CC(C)(O)C2C1
CC=C1CC2CC(O)C2(C)C1
CC=C1CC2C(O)CC2(C)C1
CC=C1CC2(O)CCC2C1C
CC=C1CCC2C1CC2(C)O
CC=C1CCC2C(C)CC12O
CC=C1CCC2CC(C)C12O
CC=C1CCC2(C)CC(O)C12
CC=C1CCC2CC(C)(O)C12
CC=C1CCC2CC(O)C12C
CC=C1CCC2(C)C(O)CC12
CC=C1CCC2C(O)CC12C
CC=C1CCC2(O)C(C)CC12
CC=C1CCC2(O)CC(C)C12
CC=C1C(C)CC2CCC12O
CC=C1CC(C)C2CCC12O
CC=C1CC(C)C2(O)CCC12
CC=C1CC(C)(O)C2CCC12
CC=C1CC(O)C2CCC12C
CC=C1CC(O)C2(C)CCC12
CC=C1C(O)CC2CCC12C
CC(C)=C1CC2CCC2(O)C1
CC(C)=C1CCC2CCC12O
CC(C)=C1CCC2(O)CCC12
CC1=C2C(CC1)CCC2(C)O
CC1=C2CCCC2CC1(C)O
CC1C2=C(CCC2)CC1(C)O
CC1C2=CCCC2CC1(C)O
CC1C2C=CCC2CC1(C)O
CC1C2CC=CC2CC1(C)O
CC1C2CCC=C2CC1(C)O
CC1C2CCCC2=CC1(C)O
CC1=C2CCCC2(C)CC1O
CC1=C2CCCC2(C)C(O)C1
CC1=C2CCCC2C(C)(O)C1
CC1C2CCCC2(O)C=C1C
CC1=C2CCC(C)(O)C2CC1
CC1=C2CCC(O)C2(C)CC1
CC1=C2CC(C)(O)CC2CC1
CC1=C2CC(O)CC2(C)CC1
CC1=C2C(O)CCC2(C)CC1
CC1CC2C(C1)=CCC2(C)O
CC1CC2=C(C1)CC(C)(O)C2
CC1CC2=C(C1)C(C)(O)CC2
CC1=CC2CCCC2C1(C)O
CC1C=C2CCCC2C1(C)O
CC1CC2=C(CCC2)C1(C)O
CC1CC2=CCCC2C1(C)O
CC1CC2C=CCC2C1(C)O
CC1CC2CC=CC2C1(C)O
CC1CC2CCC=C2C1(C)O
CC1=CC2CCCC2(C)C1O
CC1C=C2CCCC2(C)C1O
CC1CC2=CCCC2(C)C1O
CC1CC2C=CCC2(C)C1O
CC1CC2CC=CC2(C)C1O
CC1=CC2C(CCC2(C)O)C1
CC1CC2C(CCC2(C)O)=C1
CC1C=C2CCCC2(O)C1C
CC1CC2=CCCC2(O)C1C
CC1CC2C=CCC2(O)C1C
CC1CC2CC=CC2(O)C1C
CC1=CC2(C)CCCC2C1O
CC1CC2(C)C=CCC2C1O
CC1CC2(C)CC=CC2C1O
CC1CC2(C)CCC=C2C1O
CC1CC2=C(C)CCC2(O)C1
CC1CC2=CC(C)CC2(O)C1
CC1CC2=CCC(C)C2(O)C1
CC1CC2C=C(C)CC2(O)C1
CC1CC2C=CC(C)C2(O)C1
CC1CC2C(C)=CCC2(O)C1
CC1CC2C(C)C=CC2(O)C1
CC1CC2CC=C(C)C2(O)C1
CC1CC2CC(C)=CC2(O)C1
CC1=CC2(C)CCC(O)C2C1
CC1=CC2CCC(C)(O)C2C1
CC1CC2(C)CCC(O)C2=C1
CC1CC2C=CC(C)(O)C2C1
CC1CC2CCC(C)(O)C2=C1
CC1=CC2CCC(O)C2(C)C1
CC1CC2=CCC(O)C2(C)C1
CC1CC2C=CC(O)C2(C)C1
CC1=CC2(C)CC(O)CC2C1
CC1=CC2CC(C)(O)CC2C1
CC1CC2(C)CC(O)CC2=C1
CC1CC2CC(C)(O)C=C2C1
CC1CC2CC(C)(O)CC2=C1
CC1=CC2CC(O)CC2(C)C1
CC1CC2=CC(O)CC2(C)C1
CC1=CC2(C)C(O)CCC2C1
CC1CC2(C)C(O)CCC2=C1
CC1=CC2C(O)CCC2(C)C1
CC1CC2C(O)C=CC2(C)C1
CC1CC2(O)C=CCC2C1C
CC1CC2(O)CC=CC2C1C
CC1CC2(O)CCC=C2C1C
CC1CC2(O)CCCC2=C1C
CC1CC2(O)C(C)CCC2=C1
CC1CC2(O)CCC(C)C2=C1
CC1=CCC2C1CCC2(C)O
CC1C=CC2C1CCC2(C)O
CC1CC=C2C1CCC2(C)O
CC1CCC2=C1CCC2(C)O
CC1CCC2C1=CCC2(C)O
CC1CCC2C1C=CC2(C)O
CC1CCC2=C1CC(C)(O)C2
CC1CCC2=C1C(C)(O)CC2
CC1(C)CC2=C(C1)C(O)CC2
CC1(C)C=C2CCCC2C1O
CC1(C)CC2=CCCC2C1O
CC1(C)CC2=C(CCC2)C1O
CC1(C)CC2C=CCC2C1O
CC1(C)CC2CC=CC2C1O
CC1(C)CC2CCC=C2C1O
CC1=C(C)C2CCCC2(O)C1
CC1CCC2=C(C)CCC12O
CC1CCC2=CCC(C)C12O
CC1CCC2C=C(C)CC12O
CC1CCC2C=CC(C)C12O
CC1CCC2C(C)=CCC12O
CC1CCC2C(C)C=CC12O
CC1CCC2CC=C(C)C12O
CC1CCC2CC(C)=CC12O
CC1=CCC2(C)CCC(O)C12
CC1=CCC2CCC(C)(O)C12
CC1C=CC2(C)CCC(O)C12
CC1C=CC2CCC(C)(O)C12
CC1CC=C2CCC(C)(O)C12
CC1CCC2=CCC(C)(O)C12
CC1CCC2(C)C=CC(O)C12
CC1CCC2C=CC(C)(O)C12
CC1=CCC2CCC(O)C12C
CC1C=CC2CCC(O)C12C
CC1CC=C2CCC(O)C12C
CC1CCC2=CCC(O)C12C
CC1CCC2C=CC(O)C12C
CC1(C)CC2=C(CC(O)C2)C1
CC1(C)CC2C=CC(O)C2C1
CC1(C)CC2CCC(O)C2=C1
CC1=CCC2(C)CC(O)CC12
CC1=CCC2CC(C)(O)CC12
CC1C=CC2(C)CC(O)CC12
CC1C=CC2CC(C)(O)CC12
CC1CC=C2CC(C)(O)CC12
CC1CCC2=CC(C)(O)CC12
CC1CCC2(C)CC(O)C=C12
CC1CCC2CC(C)(O)C=C12
CC1=CCC2CC(O)CC12C
CC1C=CC2CC(O)CC12C
CC1CC=C2CC(O)CC12C
CC1CCC2=CC(O)CC12C
CC1(C)CC2CC(O)C=C2C1
CC1(C)CC2CC(O)CC2=C1
CC1=CCC2(C)C(O)CCC12
CC1C=CC2(C)C(O)CCC12
CC1CCC2(C)C(O)C=CC12
CC1CCC2(C)C(O)CC=C12
CC1=CCC2C(O)CCC12C
CC1C=CC2C(O)CCC12C
CC1CC=C2C(O)CCC12C
CC1CCC2C(O)C=CC12C
CC1(C)CC2C(O)CC=C2C1
CC1(C)CC2C(O)CCC2=C1
CC1CCC2(O)C1CC=C2C
CC1=C(C)C2(O)CCCC2C1
CC1CCC2(O)C=C(C)CC12
CC1CCC2(O)C=CC(C)C12
CC1CCC2(O)C(C)C=CC12
CC1CCC2(O)C(C)CC=C12
CC1CCC2(O)CC=C(C)C12
CC1CCC2(O)CC(C)=CC12
CC1CCC2(O)CCC(C)=C12
CC1(C)CCC2=C1CCC2O
CC1(C)CCC2=C1CC(O)C2
CC1(C)CCC2=C1C(O)CC2
CC1C=C(C)C2CCCC12O
CC1C(C)=CC2CCCC12O
CC1CC(C)=C2CCCC12O
CC1(C)C=CC2CCC(O)C12
CC1(C)CC=C2CCC(O)C12
CC1(C)CCC2=CCC(O)C12
CC1(C)CCC2C=CC(O)C12
CC1(C)C=CC2CC(O)CC12
CC1(C)CC=C2CC(O)CC12
CC1(C)CCC2=CC(O)CC12
CC1(C)CCC2CC(O)C=C12
CC1(C)C=CC2C(O)CCC12
CC1(C)CC=C2C(O)CCC12
CC1(C)CCC2C(O)C=CC12
CC1(C)CCC2C(O)CC=C12
CC1C=C(C)C2(O)CCCC12
CC1CC(C)C2(O)C=CCC12
CC1CC(C)C2(O)CC=CC12
CC1CC(C)C2(O)CCC=C12
CC1(C)CC(O)C2=C1CCC2
CC1CC(C)(O)C2=C1CCC2
CC1=CC(C)(O)C2CCCC12
CC1(C)CC(O)C2=CCCC12
CC1(C)CC(O)C2C=CCC12
CC1(C)CC(O)C2CC=CC12
CC1(C)CC(O)C2CCC=C12
CC1CC(C)(O)C2=CCCC12
CC1CC(C)(O)C2C=CCC12
CC1CC(C)(O)C2CC=CC12
CC1CC(C)(O)C2CCC=C12
CC1=CC(O)C2CCCC12C
CC1CC(O)C2=CCCC12C
CC1CC(O)C2C=CCC12C
CC1CC(O)C2CC=CC12C
CC1=CC(O)C2(C)CCCC12
CC1CC(O)C2(C)C=CCC12
CC1CC(O)C2(C)CC=CC12
CC1CC(O)C2(C)CCC=C12
CC1(C)C(O)CC2=C1CCC2
CC1(C)C(O)C=C2CCCC12
CC1(C)C(O)CC2=CCCC12
CC1(C)C(O)CC2C=CCC12
CC1(C)C(O)CC2CC=CC12
CC1(C)C(O)CC2CCC=C12
CC1C(O)C=C2CCCC12C
CC1C(O)CC2=CCCC12C
CC1C(O)CC2C=CCC12C
CC1C(O)CC2CC=CC12C
CC1C(O)CC2(C)C=CCC12
CC1C(O)CC2(C)CC=CC12
CC1C(O)CC2(C)CCC=C12
CC=C1CC2(C)CCC2(O)C1
CC=C1CCC2(C)CCC12O
CC=C1CCC2(O)CCC12C
CC12CC=CC1(C)CC(O)C2
CC12CCCC1(C)C(O)C=C2
CC12CCC(O)C1(C)C=CC2
CC12CCC(O)C1(C)CC=C2
CC1=CC2(C)CCCC2(O)C1
CC1CC2(O)CC=CC2(C)C1
CC1CC2(C)CC=CC2(O)C1
CC1=CC2(O)CCCC2(C)C1
CC1(C)CC2=CCCC2(O)C1
CC1(C)CC2C=CCC2(O)C1
CC1(C)CC2CC=CC2(O)C1
CC1=CCC2(C)CCCC12O
CC1C=CC2(C)CCCC12O
CC1CCC2(C)C=CCC12O
CC1CCC2(C)CC=CC12O
CC1=CCC2(O)CCCC12C
CC1C=CC2(O)CCCC12C
CC1CCC2(O)C=CCC12C
CC1CCC2(O)CC=CC12C
CC1(C)CC2(O)CCCC2=C1
CC1(C)C=CC2CCCC12O
CC1(C)CC=C2CCCC12O
CC1(C)CCC2=CCCC12O
CC1(C)CCC2C=CCC12O
CC1(C)CCC2CC=CC12O
CC1(C)C=CC2(O)CCCC12
CC1(C)CCC2(O)C=CCC12
CC1(C)CCC2(O)CC=CC12
CC1(C)CCC2(O)CCC=C12
CC1(O)CC2=CCCC2(C)C1
CC1(O)CC2C=CCC2(C)C1
CC1(O)CC2CC=CC2(C)C1
CC1(O)CC2(C)CCCC2=C1
CC1(O)C=CC2CCCC12C
CC1(O)CC=C2CCCC12C
CC1(O)CCC2=CCCC12C
CC1(O)CCC2C=CCC12C
CC1(O)CCC2CC=CC12C
CC1(O)C=CC2(C)CCCC12
CC1(O)CCC2(C)C=CCC12
CC1(O)CCC2(C)CC=CC12
CC1(O)CCC2(C)CCC=C12
CC12CCCC1C(=C)CC2O
CC12CCCC1CC(=C)C2O
CC12CCCC1C(=C)C(O)C2
CC12CCCC1CC(O)C2=C
CC12CCCC1C(O)CC2=C
CC12CCCC1C(O)C(=C)C2
CC12CC(=C)CC1CCC2O
CC12CCC(=C)C1CCC2O
CC12CCC(=C)C1CC(O)C2
CC12CCC(O)C1CCC2=C
CC12CCC(O)C1C(=C)CC2
CC12CCC(O)C1CC(=C)C2
CC12CC(O)CC1CCC2=C
CC12CC(O)CC1CC(=C)C2
CC12C(O)CCC1CCC2=C
CC1C2CCCC2(O)CC1=C
CC1CC2CCCC2(O)C1=C
CC1CC2C(=C)CCC2(O)C1
CC1CC2CC(=C)CC2(O)C1
CC1CC2CCC(=C)C2(O)C1
CC1CC2(O)CCCC2C1=C
CC1CCC2C(=C)CCC12O
CC1CCC2CC(=C)CC12O
CC1CCC2CCC(=C)C12O
CC1CCC2(O)C1CCC2=C
CC1CCC2(O)CC(=C)CC12
CC1CCC2(O)CCC(=C)C12
CC1C(=C)CC2CCCC12O
CC1CC(=C)C2CCCC12O
CC1CC(=C)C2(O)CCCC12
CC1(O)C2CCCC2CC1=C
CC1(O)CC2CCCC2C1=C
CC1(O)CC2CC(=C)CC2C1
CC1(O)CC2CCC(=C)C2C1
CC1(O)CCC2C1CCC2=C
CC1(O)CCC2CC(=C)CC12
CC1(O)CCC2CCC(=C)C12
CC1(O)CC(=C)C2CCCC12
CC12CCCC1(O)CCC2=C
CC12CCCC1(O)C(=C)CC2
CC12CCCC1(O)CC(=C)C2
CC1C2CC1(C)C(C)C2C=O
CC1C2CC1C(C)(C)C2C=O
CC1C2CC1(C)C(C=O)C2C
CC1C2CC1C(C)(C=O)C2C
CC1C2CC1(C=O)C(C)C2C
CC1C2C(C)C1(CC2C)C=O
CC1C2CC(C1C)C2(C)C=O
CC1C2C(C)C1(C)CC2C=O
CC1C2CC(C1C=O)C2(C)C
CC1C2CC(C2C=O)C1(C)C
CC1C2CC(C)C1C2(C)C=O
CC1C2CC(C)C1(C)C2C=O
CC1C2CC(C)C1(C=O)C2C
CC1C2CC(C)(C2C=O)C1C
CC1C2CC(C)(C)C1C2C=O
CC1C2CC(C)(C=O)C1C2C
CC1C2CC(C=O)C1C2(C)C
CC1C2CC(C=O)C1(C)C2C
CC1C2C(C=O)C1(C)CC2C
CC1CC2C(C=O)C1C2(C)C
CCC12CC(C1C)C(C)C2=O
CCC12CC(C1C)C(=O)C2C
CCC12C(C)C(CC1C)C2=O
CCC12CC(C(C)C1C)C2=O
CCC12CC(C)C(C1C)C2=O
CCC12C(C)C(CC1=O)C2C
CCC12CC(=O)C(C1C)C2C
CCC1C2CC1(C)C(C)C2=O
CCC1C2CC1C(C)(C)C2=O
CCC1C2CC1(C)C(=O)C2C
CCC1C2C(C)C1(C)CC2=O
CCC1C2CC(C1=O)C2(C)C
CCC1C2CC(C2=O)C1(C)C
CCC1C2C(C)CC1(C)C2=O
CCC1C2CC(C)(C1C)C2=O
CCC1C2CC(C)C1(C)C2=O
CCC1C2CC(C)(C2C)C1=O
CCC1C2CC(C)(C)C1C2=O
CCC1C2CC(=O)C1C2(C)C
CCC1C2CC(=O)C1(C)C2C
CCC1(C)C2CC1C(=O)C2C
CCC1(C)C2CC(C1C)C2=O
CCC1CC2C(C)C1(C)C2=O
CCC1(C)C2CC(C2C)C1=O
CCC1(C)C2CC(C)C1C2=O
CCC1CC2(C)C(C)C1C2=O
CCC1(C)C2CC(=O)C1C2C
CCC1CC2C(=O)C1C2(C)C
CCC1C(C)C2CC1(C)C2=O
CCC1(C)CC2C(C)C1C2=O
CCC1C(=O)C2CC1(C)C2C
CC(C)(C)C1C2CC1C(=O)C2
CC(C)(C)C1C2CCC1C2=O
CC(C)(C)C1C2CC(C2)C1=O
CC(C)(C)C1CC2CC1C2=O
CC(C)OC12CC(C1)CC2=C
CC(C)OC12CC(C1)C(=C)C2
COC12CC(C1)C(C2)C(C)=C
COC12CC(C1)CC2C(C)=C
COC12CC(CC1)C2C(C)=C
COC1(C2CC1CC2)C(C)=C
COC1C2CC1(CC2)C(C)=C
COC1(CC2CC1C2)C(C)=C
COC1CC2(CC1C2)C(C)=C
COC1CC2CC1(C2)C(C)=C
COC(C)C12CC(C1)CC2=C
COC(C)C12CC(C1)C(=C)C2
CCC12CC(C1)(CC2=C)OC
CCC12CC(C1)(OC)C(=C)C2
CCOC12CC(C)(C1)CC2=C
CCOC12CC(C)(C1)C(=C)C2
COC12CC(C1)(CC2C)C=C
COC12CC(C1)CC2(C)C=C
COC12CC(C1)C(C)(C2)C=C
COC12CC(C1)(C=C)C(C)C2
COC12CC(CC1)C2(C)C=C
COC12CC(C)(C1)C(C2)C=C
COC12CC(C)(C1)CC2C=C
COC12CC(CC1)(C=C)C2C
COC12CC(C)(CC1)C2C=C
COC1C2(C)CC1(CC2)C=C
COC1(C)C2CC1(CC2)C=C
COC1(CC2CC1(C)C2)C=C
COC1CC2(CC1(C)C2)C=C
COC1(CC2(C)CC1C2)C=C
COC1CC2(C)CC1(C2)C=C
COC1(C)CC2(CC1C2)C=C
COC1(C)CC2CC1(C2)C=C
COC1(C=C)C2CC1(C)CC2
COCC12CC(C)(C1)CC2=C
COCC12CC(C)(C1)C(=C)C2
CC1C2CC1C(CC2)C(C)=O
CC1C2CC1CC(C2)C(C)=O
CC1C2CC(C2)CC1C(C)=O
CC1C2CCCC1C2C(C)=O
CC1CC2CC(C1)C2C(C)=O
CC1CC2CC(C2)C1C(C)=O
CC1CC(C2CC1C2)C(C)=O
CC1CCC2CC1C2C(C)=O
CC(C)C1C2CC1CC(=O)C2
CC(C)C1C2CC1C(=O)CC2
CC(C)C1C2CC(C2)CC1=O
CC(C)C1C2CCCC1C2=O
CC(C)C1CC2CC(C1)C2=O
CC(C)C1CC2CC(C2)C1=O
CC(C)C1CCC2CC1C2=O
CC(C)C1CC(=O)C2CC1C2
CCOC1C2CCC1C(=C)C2
CCOC1C2CCC(C2)C1=C
CCOC1CC2CC1CC2=C
CCOC1CC2CC1C(=C)C2
CCOC1CC2CCC1C2=C
COC1C2CCC1C(C2)C=C
COC1C2CCC(C2)C1C=C
COC1CC2CC1CC2C=C
COC1CC2CCC1C2C=C
COC1CC2CC(C=C)C1C2
COCC1C2CCC1C(=C)C2
COCC1C2CCC(C2)C1=C
COCC1CC2CC1CC2=C
COCC1CC2CC1C(=C)C2
COCC1CC2CCC1C2=C
CC12CCC(C1)C(CC=C)O2
CC12CCC(C1)OC2CC=C
CC12CCC(CC1CC=C)O2
CC12CC(CC=C)C(CO1)C2
CC12CCC(CO1)C2CC=C
CC12CC(CO1)CC2CC=C
CC12CCC(O1)C(CC=C)C2
CC12CCC(OC1)C2CC=C
CC12COC(C1)C(CC=C)C2
CC12COC(CC1CC=C)C2
CC1C2CCC1(CC=C)CO2
CC1C2CCC1(CC=C)OC2
CC1CC2CC1(CC=C)CO2
CC1CC2CCC1(CC=C)O2
CC1CC2(CC=C)CC1CO2
CC1CC2(CC=C)CCC1O2
CC1CC2(CC=C)COC1C2
CC1CC2COC1(CC=C)C2
CC1(CC=C)C2CCC1OC2
CC1(CC=C)CC2CC1CO2
CC1(CC=C)CC2CCC1O2
CC1(CC=C)CC2COC1C2
CC1(CC=C)OC2CCC1C2
CC1OC2CCC1(CC=C)C2
CC1OC2(CC=C)CCC1C2
CCC12CCC(C1)C(O2)C=C
CCC12CCC(C1)OC2C=C
CCC12CCC(CC1C=C)O2
CCC12CCC(CO1)C2C=C
CCC12CC(CO1)C(C2)C=C
CCC12CC(CO1)CC2C=C
CCC12CCC(O1)C(C2)C=C
CCC12CCC(OC1)C2C=C
CCC12COC(C1)C(C2)C=C
CCC12COC(CC1C=C)C2
CCC1C2CCC1(CO2)C=C
CCC1C2CCC1(OC2)C=C
CCC1(CC2CC1CO2)C=C
CCC1CC2(CC1CO2)C=C
CCC1CC2CC1(CO2)C=C
CCC1(CC2CCC1O2)C=C
CCC1CC2(CCC1O2)C=C
CCC1CC2CCC1(O2)C=C
CCC1(CC2COC1C2)C=C
CCC1CC2(COC1C2)C=C
CCC1CC2COC1(C2)C=C
CCC1(C=C)C2CCC1OC2
CCC1(OC2CCC1C2)C=C
CCC1OC2(CCC1C2)C=C
CCC1OC2CCC1(C2)C=C
CCCC12CCC(CC1=C)O2
CCCC12CCC(CO1)C2=C
CCCC12CC(CO1)CC2=C
CCCC12CC(CO1)C(=C)C2
CCCC12CCC(O1)C(=C)C2
CCCC12CCC(OC1)C2=C
CCCC12COC(C1)C(=C)C2
CCCC12COC(CC1=C)C2
CC(=O)C12CC(C)(C1)CCC2
COC12CCC(CC1)(C2)C=C
CC12CCC(C1)C(CC2)C=O
CC12CCC(C1)CC(C2)C=O
CC12CCC(C1)CCC2C=O
CC12CC(CC1C=O)CCC2
CC12CC(CCC1)C(C2)C=O
CC12CCC(CCC1)C2C=O
CC1C2CCC1(CCC2)C=O
CC1(CC2CC1CCC2)C=O
CC1CC2(CC1CCC2)C=O
CC1CC2CC1(CCC2)C=O
CC1(CC2CCC(C2)C1)C=O
CC1CC2CCC(C2)(C1)C=O
CC1(CCC2CCC1C2)C=O
CC1CCC2(CCC1C2)C=O
CC1CCC2CCC1(C2)C=O
CC1(C=O)C2CCC1CCC2
CCC12CCC(C1)CC(=O)C2
CCC12CCC(C1)C(=O)CC2
CCC12CC(CC1=O)CCC2
CCC12CC(CCC1)C(=O)C2
CCC12CCC(CCC1)C2=O
CCC12CCC(C1)CCC2=O
CC12CC(C1O)C(=C)C2(C)C
CC12CC(C1O)C(C)(C)C2=C
CC1C2CC1(C)C(=C)C2(C)O
CC1C2CC1(C)C(C)(O)C2=C
CC1C2CC1(O)C(=C)C2(C)C
CC1C2CC1(O)C(C)(C)C2=C
CC1C2(C)CC1(C)C(=C)C2O
CC1C2(C)CC1(O)C(=C)C2C
CC1C2(O)CC1(C)C(=C)C2C
CC1C2C(=C)CC1(C)C2(C)O
CC1C2CC(=C)C1(C)C2(C)O
CC1C2CC(C)(C1=C)C2(C)O
CC1C2C(=C)CC1(O)C2(C)C
CC1C2CC(=C)C1(O)C2(C)C
CC1C2(O)CC(=C)C1(C)C2C
CC1C2(C)CC(=C)C1(C)C2O
CC1C2(C)CC(=C)C1(O)C2C
CC1C2CC(O)(C1=C)C2(C)C
CC1(C)C2CC1(C)C(=C)C2O
CC1(C)C2CC1(C)C(O)C2=C
CC1(C)C2CC1C(C)(O)C2=C
CC1(C)C2CC(=C)C1C2(C)O
CC1(C)C2CC(=C)C1(C)C2O
CC1(C)C2C(O)C1(C)CC2=C
CC1C(=C)C2CC1(C)C2(C)O
CC1C(=C)C2CC1(O)C2(C)C
CC1C(=C)C2(C)CC1(C)C2O
CC1(O)C2CC1C(C)(C)C2=C
CC12CC(C)(C1)C(C)(O)C2=C
CC12CC(O)(C1)C(=C)C2(C)C
CC12CC(O)(C1)C(C)(C)C2=C
CC1(C)C2(O)CC1(C)C(=C)C2
CC12CC(O)(C(=C)C1)C2(C)C
CC12CC(C)(C(=C)C1)C2(C)O
CC1C2CC1(O)C(C2)=C(C)C
CC1C2CC1(O)CC2=C(C)C
CC1C2CC(O)(C2)C1=C(C)C
CC1C(C2CC1(O)C2)=C(C)C
CC(C)=C1C2CC(C2)C1(C)O
CC(C)=C1C2CC(C)(C2)C1O
CC(C)=C1CC2CC1C2(C)O
CC(C)=C1CC2CC1(C)C2O
CC(C)=C1CC2(C)CC1C2O
CC(C)=C1C(O)C2CC1(C)C2
CC1C2C=CC1C(C)(C)C2O
CC1C2C=CC1C(C)(O)C2C
CC1C2CCC1(O)C(C)=C2C
CC1C2C=C(C)C1(C)CC2O
CC1C2CC(C)(C1O)C(C)=C2
CC1C2CC(C=C2C)C1(C)O
CC1C2C=CC(C2O)C1(C)C
CC1C2CC(C(C)=C2)C1(C)O
CC1C2C=CC(C)(C2C)C1O
CC1C2CC(C)(C=C2C)C1O
CC1C2CC(C)(O)C1C=C2C
CC1C2CC(C)(O)C1C(C)=C2
CC1C2CC(O)C1(C)C=C2C
CC1C2CC(O)(C1C)C(C)=C2
CC1C2CC(O)C1(C)C(C)=C2
CC1C2C(O)CC1(C)C=C2C
CC1=CC2CC1C(C)(C)C2O
CC1=CC2CC1C(O)C2(C)C
CC1CC2CC1(O)C(C)=C2C
CC1CC2C(C)C1(O)C=C2C
CC1CC2C=C(C)C1C2(C)O
CC1CC2C(C)=CC1C2(C)O
CC1CC2C=C(C)C1(C)C2O
CC1CC2C=C(C)C1(O)C2C
CC1=CC2CC(C)(C)C1C2O
CC1CC2(C)C=C(C)C1C2O
CC1=CC2CC(O)C1C2(C)C
CC1CC2(C)C(O)C1C=C2C
CC1=CC2C(O)C1CC2(C)C
CC1CC2C(O)C1(C)C=C2C
CC1=CC2C(O)CC1C2(C)C
CC1CC2(O)CC1C(C)=C2C
CC1CC2(O)C(C)C1C=C2C
CC1CC2(O)C=C(C)C1C2C
CC1=C(C)C2CC1CC2(C)O
CC1=C(C)C2CCC1C2(C)O
CC1C(C)C2C=CC1C2(C)O
CC1=C(C)C2(C)CCC1C2O
CC1C2C=CC(C)(C1C)C2O
CC1=C(C)C2(C)CC(O)C1C2
CC1C2CC(O)(C=C2C)C1C
CC1C2C=CC(O)(C1C)C2C
CC1C(O)C2CC1(C)C=C2C
CC1C(O)C2CC1(C)C(C)=C2
CC1C(O)C2C=CC1C2(C)C
CC1C(O)C2C=CC1(C)C2C
CC1=C(C)C2(C)CC1CC2O
CC12CC(C1O)C(C)(C)C=C2
CC12CC(C=CC1(C)C)C2O
CC1C2CC1(C)C=CC2(C)O
CC1C2CC1(C)C(C)(O)C=C2
CC1C2CC1(O)C=CC2(C)C
CC1C2CC1(O)C(C)(C)C=C2
CC1C2(C)CC1(C)C(O)C=C2
CC1C2(O)CC1(C)C(C)C=C2
CC1C2(C)CC1(O)C=C(C)C2
CC1C2(C)CC1(O)C(C)=CC2
CC1C2(C)CC1(O)C(C)C=C2
CC1C2(O)CC1(C)C=C(C)C2
CC1C2C=CCC1(C)C2(C)O
CC1C2CC=CC1(C)C2(C)O
CC1C2C=CCC1(O)C2(C)C
CC1C2CC=CC1(O)C2(C)C
CC1C2(C)CC=CC1(C)C2O
CC1C2(O)CC=CC1(C)C2C
CC1C2(C)CC=CC1(O)C2C
CC1C2(O)CC1(C)C(C)=CC2
CC12CC(C(O)C=C1)C2(C)C
CC1(C)C2CC1(C)C(O)C=C2
CC1=CC2(C)CC(C1)C2(C)O
CC1=CC2CC(C)(C1)C2(C)O
CC1(C)C2CC=CC1C2(C)O
CC1(C)C2C=CCC1(C)C2O
CC1(C)C2CC=CC1(C)C2O
CC1=CC2(C)CC(C2)C1(C)O
CC1=CC2CC(C)(C2)C1(C)O
CC1=CC2(C)CC(C)(C1)C2O
CC1=CC2(C)CC(C)(C2)C1O
CC1=CC2CC(O)(C1)C2(C)C
CC1=CC2CC(O)(C2)C1(C)C
CC1=CC2(O)CC(C1)C2(C)C
CC1=CC2(O)CC(C2)C1(C)C
CC1=CCC2CC1(C)C2(C)O
CC1C=CC2CC1(C)C2(C)O
CC1=CCC2CC1(O)C2(C)C
CC1C=CC2CC1(O)C2(C)C
CC1=CCC2(C)CC1C2(C)O
CC1C=CC2(C)CC1C2(C)O
CC1=CCC2(C)CC1(C)C2O
CC1C=CC2(C)CC1(C)C2O
CC1=C(C)C2(C)CC(O)(C2)C1
CC1C=CC2(O)CC1C2(C)C
CC1=C(C)C2(O)CC(C)(C2)C1
CC1C=C(C)C2(C)CC1(O)C2
CC1C(C)=CC2(C)CC1(O)C2
CC1C=C(C)C2(O)CC1(C)C2
CC1C(C)=CC2(O)CC1(C)C2
CC1=CC(C)(C)C2CC1(O)C2
CC1=CC(C)(C)C2(O)CC1C2
CC1=CC(C)(O)C2CC1(C)C2
CC1=CC(C)(O)C2(C)CC1C2
CC1=CC(O)C2(C)CC1(C)C2
CC1(O)C2CC1C(C)(C)C=C2
CC1(C)C2CC1C(C)(O)C=C2
CC1=CCC2(O)CC1C2(C)C
CC12CCC(C)(C=C1)C2(C)O
CC12CC(C)(O)C(C)(C1)C=C2
CC12CCC(O)(C=C1)C2(C)C
CC12CC(C)(C)C(O)(C1)C=C2
CC1(C)CC2(O)CC1(C)C=C2
CC1C2CC(O)C1C(=C)C2C
CC1C2CC(O)C1C(C)C2=C
CC1CC2C(C)C1C(=C)C2O
CC1CC2C(C)C1C(O)C2=C
CC1CC2C(O)C1C(=C)C2C
CC1CC2C(C)C(O)C1C2=C
CC1CC2C(O)C1C(C)C2=C
CC1CC2C(O)C(C)C1C2=C
CC1C(C)C2CC1C(O)C2=C
CC1C(C)C2C(O)C1CC2=C
CC1C(C)C2C(O)CC1C2=C
CC1C(O)C2CC1C(=C)C2C
CC1C(O)C2CC1C(C)C2=C
CC1C(O)C2C(C)C1CC2=C
CC1C(O)C2CC(=C)C1C2C
CC1C2CC1(C)C(=C)CC2O
CC1C2CC1(C)CC(=C)C2O
CC1C2CC1(C)C(=C)C(O)C2
CC1C2CC1C(=C)C(C)(O)C2
CC1C2CC1(C)CC(O)C2=C
CC1C2CC1(C)C(O)CC2=C
CC1C2CC1C(C)(O)CC2=C
CC1C2CC1(C)C(O)C(=C)C2
CC1C2CC1C(C)(O)C(=C)C2
CC1C2CC1(O)C(=C)CC2C
CC1C2CC1(O)C(C)CC2=C
CC1C2CC1(O)CC(=C)C2C
CC1C2CC1(O)CC(C)C2=C
CC1C2CC1(O)C(=C)C(C)C2
CC1C2CC1(O)C(C)C(=C)C2
CC1C2C(C)C1(O)CCC2=C
CC1C2CC(C2)C(=C)C1(C)O
CC1C2CC(C2)C(C)(O)C1=C
CC1C2CC(CC1=C)C2(C)O
CC1C2CC(C)(C2)C(=C)C1O
CC1C2CC(C)(C2)C(O)C1=C
CC1C2CC(=C)CC1C2(C)O
CC1C2CCC(=C)C1C2(C)O
CC1C2CC(=C)CC1(C)C2O
CC1C2CC(C)(CC1=C)C2O
CC1C2CCC(=C)C1(C)C2O
CC1C2CC(=C)CC1(O)C2C
CC1C2CCC(=C)C1(O)C2C
CC1C2CC(O)(C2)C(=C)C1C
CC1C2CC(O)(C2)C(C)C1=C
CC1C2C(O)C1(C)CCC2=C
CC1(C)C2CC1C(O)C(=C)C2
CC1CC2CC(C1=C)C2(C)O
CC1(C)C2CC(C2)C(=C)C1O
CC1(C)C2CC(C2)C(O)C1=C
CC1(C)C2CC(CC1=C)C2O
CC1CC2(C)CC(C2O)C1=C
CC1CC2CC(C)(C2O)C1=C
CC1(C)C2CC(=C)CC1C2O
CC1(C)C2CCC(=C)C1C2O
CC1C(=C)C2CC(C2)C1(C)O
CC1(C)CC2CC(C2O)C1=C
CC1C(C)C2(O)CC(C2)C1=C
CC1CC(=C)C2CC1C2(C)O
CC1C(=C)CC2CC1(C)C2O
CC1CC(=C)C2CC1(C)C2O
CC1CC(=C)C2(C)CC1C2O
CC1(C)CC(=C)C2CC1C2O
CC1C(=C)C(O)C2CC1(C)C2
CC1(C)C(O)C2CC(C2)C1=C
CC1C(O)C2(C)CC(C2)C1=C
CC1C(O)C2CC(C)(C2)C1=C
CC1C(O)C(=C)C2CC1(C)C2
CC1(C)C2CC1C(=C)CC2O
CC1(C)C2CC1C(=C)C(O)C2
CC=C1C2CCC1C(O)C2C
CC=C1C2CC(C)C1C(O)C2
CC=C1C2CC(C)C(C2)C1O
CC=C1C2CC(O)C1CC2C
CC=C1C2CC(O)C(C2)C1C
CC=C1CC2CC1C(C)C2O
CC=C1CC2CC1C(O)C2C
CC=C1CC2C(C)CC1C2O
CC=C1CC2CC(C)C1C2O
CC=C1CC2CC(O)C1C2C
CC=C1CC2C(O)CC1C2C
CC=C1C(C)C2CCC1C2O
CC=C1C(C)C2CC(O)C1C2
CC=C1C(O)C2CCC1C2C
CC=C1C(O)C2CC(C)C1C2
CC=C1C2CC(C2)CC1(C)O
CC=C1C2CC(C)(C2)CC1O
CC=C1C2CC(O)(C2)CC1C
CC=C1CC2CC(C1)C2(C)O
CC=C1CC2CC(C2)C1(C)O
CC=C1CC2CC(C)(C1)C2O
CC=C1CC2(C)CC(C2)C1O
CC=C1CC2CC(C)(C2)C1O
CC=C1CC2CC(O)(C1)C2C
CC=C1CC2CC(O)(C2)C1C
CC=C1CC2(O)CC(C2)C1C
CC=C1CCC2CC1C2(C)O
CC=C1CCC2CC1(C)C2O
CC=C1CCC2CC1(O)C2C
CC=C1CCC2(C)CC1C2O
CC=C1CCC2(O)CC1C2C
CC=C1C(C)CC2CC1(O)C2
CC=C1CC(C)C2CC1(O)C2
CC=C1CC(C)C2(O)CC1C2
CC=C1CC(C)(O)C2CC1C2
CC=C1CC(O)C2CC1(C)C2
CC=C1CC(O)C2(C)CC1C2
CC=C1C(O)CC2CC1(C)C2
CC(C)=C1CC2CC(O)(C2)C1
CC(C)=C1CCC2CC1(O)C2
CC(C)=C1CCC2(O)CC1C2
CC1C2C=CC1(C)CCC2O
CC1C2CCC1(C)C=CC2O
CC1C2CCC1(C)C(O)C=C2
CC1C2CCC1C(C)(O)C=C2
CC1C2C=CC1(O)CCC2C
CC1C2CCC1(O)C=CC2C
CC1C2CCC1(O)CC=C2C
CC1C2CCC1(O)C=C(C)C2
CC1C2CCC1(O)C(C)=CC2
CC1C2CCC1(O)C(C)C=C2
CC1C2CCC1(O)CC(C)=C2
CC1C2C=CCC1(C)CC2O
CC1C2CC=CC1(C)CC2O
CC1C2CC(CC1(C)O)C=C2
CC1C2CCCC1(O)C=C2C
CC1C2CCCC1(O)C(C)=C2
CC1C2CC(C)(CC1O)C=C2
CC1C2CC(C)CC1(O)C=C2
CC1C2CCC(C)C1(O)C=C2
CC1C2CC(C=CC2)C1(C)O
CC1C2CC(CC=C2)C1(C)O
CC1C2CC(C)(C=CC2)C1O
CC1C2CC(C)(CC=C2)C1O
CC1C2CCC(C)(O)C1C=C2
CC1C2CC(C)(O)C1C=CC2
CC1C2CC(C)(O)C1CC=C2
CC1C2CCC(O)C1(C)C=C2
CC1C2CCC(O)(C2)C=C1C
CC1C2CC(C)(O)CC1C=C2
CC1C2CC(O)C1(C)C=CC2
CC1C2CC(O)C1(C)CC=C2
CC1C2CC(O)CC1(C)C=C2
CC1C2CC(O)(C=CC2)C1C
CC1=CC2CC1CCC2(C)O
CC1CC2CC1C=CC2(C)O
CC1=CC2CC1(C)CCC2O
CC1CC2CC1(C)C=CC2O
CC1=CC2CC1(C)CC(O)C2
CC1=CC2CC1CC(C)(O)C2
CC1=CC2CC1(C)C(O)CC2
CC1=CC2CC1C(C)(O)CC2
CC1CC2CC1(C)C(O)C=C2
CC1CC2CC1C(C)(O)C=C2
CC1CC2CC1(O)C=CC2C
CC1CC2CC1(O)CC=C2C
CC1CC2CC1(O)C=C(C)C2
CC1CC2CC1(O)C(C)=CC2
CC1CC2CC1(O)C(C)C=C2
CC1CC2CC1(O)CC(C)=C2
CC1=CC2(C)CC1CCC2O
CC1CC2(C)CC1C=CC2O
CC1=CC2(C)CC1CC(O)C2
CC1=CC2CC(C1)C(C)(O)C2
CC1=CC2(C)CC1C(O)CC2
CC1(C)C2CCC1C(O)C=C2
CC1CC2(C)CC1C(O)C=C2
CC1=CC2CCC(C1)C2(C)O
CC1=CC2CCCC1C2(C)O
CC1CC2C=CC(C1)C2(C)O
CC1CC2C=CCC1C2(C)O
CC1CC2CC=CC1C2(C)O
CC1=CC2CCCC1(C)C2O
CC1CC2C=CCC1(C)C2O
CC1CC2CC=CC1(C)C2O
CC1CC2C=CCC1(O)C2C
CC1CC2CC=CC1(O)C2C
CC1(C)C2CC(CC1O)C=C2
CC1=CC2CCC(C2)C1(C)O
CC1CC2CC(C=C2)C1(C)O
CC1=CC2CC(CC2(C)O)C1
CC1=CC2(C)CCCC1C2O
CC1=CC2(C)CCC(C1)C2O
CC1=CC2CCC(C)(C1)C2O
CC1CC2(C)C=CCC1C2O
CC1CC2(C)CC=CC1C2O
CC1CC2C=CC(C)(C1)C2O
CC1=CC2(C)CCC(C2)C1O
CC1=CC2CCC(C)(C2)C1O
CC1(C)C2CC(C=CC2)C1O
CC1CC2(C)CC(C=C2)C1O
CC1CC2CC(C)(C=C2)C1O
CC1=CC2(C)CC(CC2O)C1
CC1=CC2CC(C)(CC2O)C1
CC1(C)C2CCC(O)C1C=C2
CC1=CC2(C)CC(O)C(C2)C1
CC1CC2CC(O)(C1)C=C2C
CC1(C)C2CC(O)C1C=CC2
CC1(C)C2CC(O)C1CC=C2
CC1CC2CC(O)(C1)C(C)=C2
CC1(C)C2CC(O)CC1C=C2
CC1CC2CC(O)(C=C2)C1C
CC1=CC2CC(O)C(C)(C2)C1
CC1CC2(O)CC1C=CC2C
CC1CC2(O)CC1CC=C2C
CC1CC2(O)CC1C=C(C)C2
CC1CC2(O)CC1C(C)=CC2
CC1CC2(O)CC1C(C)C=C2
CC1CC2(O)CC1CC(C)=C2
CC1CC2(O)C=CCC1C2C
CC1CC2(O)CC=CC1C2C
CC1CC2(O)CC(C=C2)C1C
CC1=CCC2CC1CC2(C)O
CC1C=CC2CC1CC2(C)O
CC1=CCC2CC1(C)CC2O
CC1(C)CC2CC1C=CC2O
CC1C=CC2CC1(C)CC2O
CC1=CCC2CC1C(C)(O)C2
CC1C=CC2CC1C(C)(O)C2
CC1(C)CC2CC1C(O)C=C2
CC1CCC2CC1(O)C=C2C
CC1CCC2CC1(O)C(C)=C2
CC1=CCC2CCC1C2(C)O
CC1C=CC2CCC1C2(C)O
CC1CCC2C=CC1C2(C)O
CC1=CCC2(C)CC1CC2O
CC1=CCC2CCC1(C)C2O
CC1C=CC2(C)CC1CC2O
CC1C=CC2CCC1(C)C2O
CC1CCC2C=CC1(C)C2O
CC1=CCC2(C)CCC1C2O
CC1(C)CC2C=CCC1C2O
CC1(C)CC2C=CC(C1)C2O
CC1(C)CC2CC=CC1C2O
CC1C=CC2(C)CCC1C2O
CC1CCC2(C)C=CC1C2O
CC1(C)CC2CC(C=C2)C1O
CC1=CCC2(C)CC(O)C1C2
CC1C=CC2(C)CC(O)C1C2
CC1=C(C)C2CCC(O)(C2)C1
CC1=CCC2CC(O)C1(C)C2
CC1C=CC2CC(O)C1(C)C2
CC1CCC2(O)CC1C=C2C
CC1=C(C)C2(O)CC1CCC2
CC1C2CC(O)(CC=C2)C1C
CC1CCC2(O)CC1C(C)=C2
CC1=C(C)C2(O)CCC(C2)C1
CC1(C)C=CC2CC1CC2O
CC1(C)C=CC2CCC1C2O
CC1(C)CCC2C=CC1C2O
CC1C=C(C)C2CCC1(O)C2
CC1C(C)=CC2CCC1(O)C2
CC1(C)C=CC2CC(O)C1C2
CC1CC(C)C2(O)CC1C=C2
CC1C=C(C)C2(O)CCC1C2
CC1(C)CC(O)C2CC1C=C2
CC1CC(C)(O)C2CC1C=C2
CC1=CC(C)(O)C2CCC1C2
CC1(C)C2CC(CC=C2)C1O
CC1CC(O)C2CC1(C)C=C2
CC1=CC(O)C2CCC1(C)C2
CC1CC(O)C2(C)CC1C=C2
CC1=CC(O)C2(C)CCC1C2
CC1C(O)C2CC1(C)C=CC2
CC1C(O)C2CC1(C)CC=C2
CC1C(O)CC2CC1(C)C=C2
CC=C1CC2(C)CC(O)(C2)C1
CC=C1CCC2(C)CC1(O)C2
CC=C1CCC2(O)CC1(C)C2
CC12CCC(C1)C=CC2(C)O
CC12CC(C=C1)C(C)(O)CC2
CC12CCC(C1)C(C)(O)C=C2
CC12CC(C=CC1)C(C)(O)C2
CC12CC(C)(C=C1)C(O)CC2
CC12CC(CCC1(C)O)C=C2
CC12CCC(C)(C1)C(O)C=C2
CC12CCC(C=CC1)C2(C)O
CC12CCCC(C=C1)C2(C)O
CC12CCC(C)(C=CC1)C2O
CC12CCCC(C)(C=C1)C2O
CC12CC(C)(CC(O)C1)C=C2
CC12CC(CC(C)(O)C1)C=C2
CC12CC(O)C(C)(C1)C=CC2
CC12CC(O)C(C)(C1)CC=C2
CC1C2(C)CCC1(O)C=CC2
CC1C2(O)CCC1(C)C=CC2
CC1C2(C)CCCC1(O)C=C2
CC1=CC2(C)CC1(O)CCC2
CC1(C)C2CCC1(O)C=CC2
CC1(C)C2CCC1(O)CC=C2
CC1CC2(C)CC1(O)C=CC2
CC1CC2(C)CC1(O)CC=C2
CC1(C)C2CCCC1(O)C=C2
CC1=CC2(C)CCC(O)(C2)C1
CC1CC2(C)CC(O)(C1)C=C2
CC1=CC2(O)CC1(C)CCC2
CC1CC2(O)CC1(C)C=CC2
CC1CC2(O)CC1(C)CC=C2
CC1=CC2(O)CCC(C)(C2)C1
CC1(C)CC2CC1(O)C=CC2
CC1(C)CC2CC1(O)CC=C2
CC1CCC2(C)CC1(O)C=C2
CC1=CCC2(C)CCC1(O)C2
CC1C=CC2(C)CCC1(O)C2
CC1(C)CC2CC(O)(C1)C=C2
CC1(C)CC2(O)CC1C=CC2
CC1(C)CC2(O)CC1CC=C2
CC1CCC2(O)CC1(C)C=C2
CC1=CCC2(O)CCC1(C)C2
CC1C=CC2(O)CCC1(C)C2
CC1(C)CCC2CC1(O)C=C2
CC1(C)C=CC2CCC1(O)C2
CC1(C)CCC2(O)CC1C=C2
CC1(C)C=CC2(O)CCC1C2
CC1(O)C2CCC1(C)C=CC2
CC1(O)CC2CC1(C)C=CC2
CC1(O)CC2CC1(C)CC=C2
CC1(O)CC2(C)CC1CC=C2
CC12CC(CC1=C)CCC2O
CC12CCC(C1)C(=C)CC2O
CC12CCC(C1)CC(=C)C2O
CC12CC(CC1=C)CC(O)C2
CC12CCC(C1)C(=C)C(O)C2
CC12CCC(C1)CC(O)C2=C
CC12CC(CC1=C)C(O)CC2
CC12CCC(C1)C(O)CC2=C
CC12CCC(C1)C(O)C(=C)C2
CC12CC(CC1O)CCC2=C
CC12CC(CC1O)C(=C)CC2
CC12CC(CC1O)CC(=C)C2
CC12CCC(C1O)C(=C)CC2
CC12CC(CCC1)C(=C)C2O
CC12CC(CCC1)C(O)C2=C
CC12CC(CCC1O)C(=C)C2
CC12CCC(CCC1=C)C2O
CC12CCCC(CC1=C)C2O
CC12CCC(CCC1O)C2=C
CC12CCCC(CC1O)C2=C
CC12CC(=C)C(CCC1)C2O
CC12CCC(CC(=C)C1)C2O
CC12CCC(CC(O)C1)C2=C
CC12CC(CC(O)C1)C(=C)C2
CC12CCC(C(O)CC1)C2=C
CC12CC(C(O)CC1)C(=C)C2
CC12CC(O)C(C1)CCC2=C
CC12CC(O)C(C1)C(=C)CC2
CC12CC(O)C(C1)CC(=C)C2
CC12CC(O)C(CCC1)C2=C
CC1C2CCC1(O)CCC2=C
CC1C2CCC1(O)C(=C)CC2
CC1C2CCC1(O)CC(=C)C2
CC1C2CCCC1(O)CC2=C
CC1C2CC(=C)C1(O)CCC2
CC1C2CCC(O)(C2)CC1=C
CC1C2CC(O)(CCC2)C1=C
CC1CC2CC1(O)CCC2=C
CC1CC2CC1(O)C(=C)CC2
CC1CC2CC1(O)CC(=C)C2
CC1CC2CCCC1(O)C2=C
CC1CC2CC(=C)C(O)(C2)C1
CC1CC2CCC(O)(C1)C2=C
CC1CC2CCC(O)(C2)C1=C
CC1CC2CC(O)(CC2=C)C1
CC1CC2(O)CC1CCC2=C
CC1CC2(O)CC1C(=C)CC2
CC1CC2(O)CC1CC(=C)C2
CC1CC2(O)CCCC1C2=C
CC1CC2(O)CCC(C2)C1=C
CC1CCC2CC1(O)CC2=C
CC1C(=C)C2CC1(O)CCC2
CC1CCC2CCC1(O)C2=C
CC1CCC2CC(=C)C1(O)C2
CC1CCC2(O)CC1CC2=C
CC1CCC2(O)CC1C(=C)C2
CC1CCC2(O)CCC1C2=C
CC1C(=C)CC2CCC1(O)C2
CC1CC(=C)C2CCC1(O)C2
CC1CC(=C)C2(O)CCC1C2
CC1(O)C2CCC1C(=C)CC2
CC1(O)C2CCC1CC(=C)C2
CC1(O)C2CC(=C)C1CCC2
CC1(O)C2CCC(C2)CC1=C
CC1(O)C2CC(CCC2)C1=C
CC1(O)CC2CC1CCC2=C
CC1(O)CC2CC1C(=C)CC2
CC1(O)CC2CC1CC(=C)C2
CC1(O)CC2CC(C1)C(=C)C2
CC1(O)CC2CCC(C1)C2=C
CC1(O)CC2CCCC1C2=C
CC1(O)CC2CCC(C2)C1=C
CC1(O)CCC2CC1CC2=C
CC1(O)CCC2CC1C(=C)C2
CC1(O)CCC2CCC1C2=C
CC1(O)CC(=C)C2CCC1C2
CC12CC(=C)C(O)(C1)CCC2
CC12CCC(O)(C1)CCC2=C
CC12CCC(O)(C1)C(=C)CC2
CC12CCC(O)(C1)CC(=C)C2
CC12CCC(O)(CCC1)C2=C
CC12CC(O)(CC1=C)CCC2
CC12C3CC1C(C3)OC2(C)C
CC12C3CC1C(CC2(C)C)O3
CC12C3CCC1C3OC2(C)C
CC12C3CC(CC1(C)C)C2O3
CC12C3COC1C3CC2(C)C
CC12CC3CC(C)(C)C1C3O2
CC12CCC3C1OC2C3(C)C
CC12CCC3C1OC(C)(C)C23
CC12CC(C)(C)C3C1COC23
CC12CC(C)(C)C3CC1OC23
CC12CC(C)(C)C3OC1CC23
CC12COC3C1CC2C3(C)C
CC12COC3C1CC(C)(C)C23
CC12OCC3C1CC2C3(C)C
CC12OCC3C1CC(C)(C)C23
CC12OC(C)(C)C3C1CCC23
CC12OC(C)(C)C3CC1CC23
CC1C2CCC3C1(C)OC23C
CC1C2CCC3(C)C2OC13C
CC1C2COC3C1(C)CC23C
CC1C2COC3(C)C2CC13C
CC1C2OCC3C1(C)CC23C
CC1C2OCC3(C)C2CC13C
CC1CC2C3CC1(C)C2(C)O3
CC1CC2C3CC2(C)C1(C)O3
CC1CC2C3CC2(C)OC13C
CC1CC2C3(C)CC1C2(C)O3
CC1CC2C3(C)CC2(C)C1O3
CC1CC2C3(C)COC2(C)C13
CC1CC2C3COC2(C)C13C
CC1CC2C3OC2(C)CC13C
CC1CC2C3OCC2(C)C13C
CC1CC2(C)C3CC1C2(C)O3
CC1CC2(C)C3CC1(C)C2O3
CC1CC2(C)C3CC2C1(C)O3
CC1CC2(C)C3CC2(C)C1O3
CC1CC2(C)C3CC2(C)OC13
CC1CC2(C)C3COC2C13C
CC1CC2(C)C3COC2(C)C13
CC1CC2(C)C3OC2(C)CC13
CC1CC2(C)C3OCC2(C)C13
CC1(C)CC2C3CC1(C)C2O3
CC1(C)CC2C3CC2C1(C)O3
CC1(C)OC2C3CC2C1(C)C3
CC1OC2C3CC2(C)C1(C)C3
CC1OC2C3CC2(C)CC13C
CC1OC2C3CCC2(C)C13C
CC1OC2C3(C)CC2(C)C1C3
CC1OC2C3(C)CCC2(C)C13
CC1OC2(C)C3CC2C1(C)C3
CC1OC2(C)C3CC2(C)C1C3
CC1OC2(C)C3CC2(C)CC13
CC1OC2(C)C3CCC2C13C
CC1OC2(C)C3CCC2(C)C13
CC12C3CCC1C(C)(C)OC23
CC12C3CCC1OC(C)(C)C23
CC12C3CC(C)(C)C1COC23
CC12C3CCC(OC1(C)C)C23
CC12C3COC1C(C)(C)CC23
CC12C3COC1CC(C)(C)C23
CC12C3COC(CC1(C)C)C23
CC12C3OCC1CC(C)(C)C23
CC12C3OCC(CC1(C)C)C23
CC12CCC3C1C2OC3(C)C
CC12CCC3OC(C)(C)C1C23
CC12CC(C)(C)C3COC1C23
CC12CC(C)(C)C3OCC1C23
CC12COC3C1C2CC3(C)C
CC12COC3CC(C)(C)C1C23
CC12OCC3C1C2CC3(C)C
CC12OCC3CC(C)(C)C1C23
CC12OC(C)(C)C3CCC1C23
CC1CC2C3C2(C)COC13C
CC1CC2C3C2(C)OCC13C
CC1CC2C3(C)COC1C23C
CC1CC2C3COC1(C)C23C
CC1CC2C3(C)OCC1C23C
CC1CC2C3OCC1(C)C23C
CC1CC2(C)C3C1COC23C
CC1CC2(C)C3C1OCC23C
CC1CC2(C)C3COC1C23C
CC1CC2(C)C3COC1(C)C23
CC1CC2(C)C3OCC1C23C
CC1CC2(C)C3OCC1(C)C23
CC1CC2(C)COC3C1C23C
CC1CC2(C)COC3C2C13C
CC1CC2(C)COC3(C)C1C23
CC1CC2COC3C1(C)C23C
CC1CC2COC3(C)C1C23C
CC1CC2COC3(C)C2C13C
CC1CC2(C)OCC3C1C23C
CC1CC2(C)OCC3C2C13C
CC1CC2(C)OCC3(C)C1C23
CC1CC2OCC3C1(C)C23C
CC1CC2OCC3(C)C1C23C
CC1CC2OCC3(C)C2C13C
CC1(C)CC2C3COC1(C)C23
CC1(C)CC2C3OCC1(C)C23
CC1(C)CC2(C)COC3C1C23
CC1(C)CC2(C)OCC3C1C23
CC1(C)OC2C3CCC1(C)C23
CC1(C)OC2(C)CCC3C1C23
CC1OC2C3C2(C)CCC13C
CC1OC2C3CCC1(C)C23C
CC1OC2C3(C)CCC1C23C
CC1OC2(C)C3C1CCC23C
CC1OC2(C)C3CCC1C23C
CC1OC2(C)C3CCC1(C)C23
CC1OC2CCC3C1(C)C23C
CC1OC2CCC3(C)C1C23C
CC1OC2CCC3(C)C2C13C
CC1OC2(C)CCC3C1C23C
CC1OC2(C)CCC3C2C13C
CC1OC2(C)CCC3(C)C1C23
OC12CCC(C1)C(CC=C)C2
OC12CCC(CC1)C2CC=C
OC1C2CCC1(CC=C)CC2
OC1CC2(CC=C)CCC1C2
OC1(CC=C)C2CCC1CC2
OCC12CCC(C1)C(C2)C=C
OCC12CCC(CC1)C2C=C
OCC12CCC(CC1C=C)C2
OCC1C2CCC1(CC2)C=C
OCC1(CC2CCC1C2)C=C
OCC1CC2(CCC1C2)C=C
OCC1(C=C)C2CCC1CC2
OCCC12CCC(C1)C(=C)C2
OCCC12CCC(CC1)C2=C
OCCC12CCC(CC1=C)C2
OC12CCC(CC1CC=C)C2
OC1CC2CCC1(CC=C)C2
OC1(CC=C)CC2CCC1C2
OCC1CC2CCC1(C2)C=C
CC12C3CC1C(C3)CC2(C)O
CC12C3CC1C(C)(C3)CC2O
CC12C3CCC1C3CC2(C)O
CC12CC3CCC1C3(C)C2O
CC12CCC3CC1(C)C(O)C23
CC12CC3(C)CCC1C3C2O
CC12CCC3C1CC2C3(C)O
CC12CCC3C1CC(C)(O)C23
CC12CCC3C1CC(O)C23C
CC12CCC3(C)C1CC2C3O
CC12CCC3(C)C1CC(O)C23
CC12CCC3CC1C(O)C23C
CC12CCC3(C)CC1C(O)C23
CC12CC(C)(O)C3C1CCC23
CC12CC(C)(O)C3CC1CC23
CC12CCC3C1C(O)CC23C
CC12CC(O)C3(C)C1CCC23
CC12CC(O)C3(C)CC1CC23
CC1C2CCC3C1(C)CC23O
CC1C2CCC3C2(C)CC13O
CC1C2CCC3(C)C2CC13O
CC1C2CCC3(O)C2CC13C
CC1CC2C3CC2(C)C1(O)C3
CC1CC2C3CC2(C)CC13O
CC1CC2C3CC2(O)C1(C)C3
CC1CC2C3CC2(O)CC13C
CC1CC2C3CCC2(C)C13O
CC1CC2C3CCC2(O)C13C
CC1CC2C3(C)CC2(O)C1C3
CC1CC2C3(O)CC2(C)C1C3
CC1CC2C3(C)CCC2(O)C13
CC1CC2(C)C3CC2C1(O)C3
CC1CC2(C)C3CC2(O)C1C3
CC1CC2(C)C3CC2(O)CC13
CC1CC2(C)C3CCC2C13O
CC1CC2(C)C3CCC2(O)C13
CC1(C)C2CCC3C2CC13O
CC1CC2(O)C3CC2C1(C)C3
CC1CC2(O)C3CC2(C)C1C3
CC1CC2(O)C3CC2(C)CC13
CC1CC2(O)C3CCC2C13C
CC1CC2(O)C3CCC2(C)C13
CC1(C)CC2C3CC2C1(O)C3
CC1(C)CC2C3CC2(O)C1C3
CC1(C)CC2C3CC2(O)CC13
CC1(C)CC2C3CCC2C13O
CC1(C)CC2C3CCC2(O)C13
CC1(C)CC2(O)C3CC2C1C3
CC1(C)CC2(O)C3CCC2C13
CC1(O)CC2C3CC2C1(C)C3
CC12C3CCC1(C)CC(O)C23
CC12C3CCC1CC(C)(O)C23
CC12C3CCC1(C)C(O)CC23
CC12C3CCC1C(C)(O)CC23
CC12C3CCC(CC1(C)O)C23
CC12C3CCC(CC1O)C23C
CC12C3CCC(C)(CC1O)C23
CC12CCC3C1C2CC3(C)O
CC12CCC3C1C2(C)CC3O
CC12CCC3(C)C1C2CC3O
CC12CCC3(C)CC(O)C1C23
CC12CCC3CC(C)(O)C1C23
CC12CCC3CC(O)C1C23C
CC12CCC3CC(O)C1(C)C23
CC12CCC3C(O)CC1C23C
CC12CC(C)(O)C3CCC1C23
CC12CC(O)C3CCC1C23C
CC12CC(O)C3(C)CCC1C23
CC1CC2C3C2(C)CCC13O
CC1CC2C3C2(O)CCC13C
CC1CC2C3CCC1(C)C23O
CC1CC2C3CCC1(O)C23C
CC1CC2C3(C)CCC1C23O
CC1CC2C3(O)CCC1C23C
CC1CC2(C)C3C1CCC23O
CC1CC2(C)C3CCC1C23O
CC1CC2(C)C3CCC1(O)C23
CC1CC2CCC3C1(C)C23O
CC1CC2CCC3C2(C)C13O
CC1CC2CCC3(C)C1C23O
CC1CC2CCC3(C)C2C13O
CC1CC2CCC3(O)C1C23C
CC1CC2CCC3(O)C2C13C
CC1CC2(C)CCC3C1C23O
CC1CC2(C)CCC3C2C13O
CC1CC2(C)CCC3(O)C1C23
CC1CC2(O)C3C1CCC23C
CC1CC2(O)C3CCC1C23C
CC1CC2(O)C3CCC1(C)C23
CC1CC2(O)CCC3C1C23C
CC1CC2(O)CCC3C2C13C
CC1CC2(O)CCC3(C)C1C23
CC1(C)CC2C3C1CCC23O
CC1(C)CC2C3CCC1C23O
CC1(C)CC2C3CCC1(O)C23
CC1(C)CC2CCC3C1C23O
CC1(C)CC2CCC3C2C13O
CC1(C)CC2CCC3(O)C2C13
CC1(C)CC2(O)C3CCC1C23
CC1(C)CC2(O)CCC3C1C23
CC1(O)CC2C3CCC1(C)C23
CC1(O)CC2(C)CCC3C1C23
COC1CC11C(C)CCC1=C
COC1CC11CC(=C)CC1C
COC1CC11CC(C)CC1=C
COC1CC11CCC(=C)C1C
COC1CC11CCC(C)C1=C
COC1CC11CC(C)C(=C)C1
COC1CC2(CC2)C(=C)C1C
COC1CC2(CC2)C(C)C1=C
COC1CC2(CC2C)CC1=C
COC1C(C)C11CCCC1=C
COC1C(C)C11CCC(=C)C1
COC1C(C)C2(CC2)CC1=C
COC1CCC2(CC2C)C1=C
COC1C(C)CC2(CC2)C1=C
COC1CC(=C)C2(CC2)C1C
COC1CC(C)C2(CC2)C1=C
COC1CC(=C)C2(CC2C)C1
COC1C(=C)CCC11CC1C
COC1CC(=C)CC11CC1C
COC1CCC(=C)C11CC1C
COC1C(=C)C(C)CC11CC1
COC1C(=C)CC(C)C11CC1
COC1C(C)C(=C)CC11CC1
COC1C(C)CC(=C)C11CC1
COC1CC(=C)C(C)C11CC1
COC1CC(C)C(=C)C11CC1
CC1CC1C1(C)CCCC1=O
CC1CC1C1(C)CCC(=O)C1
CC1CC1(C)C1CCCC1=O
CC1CC1(C)C1CCC(=O)C1
CC1(C)CC1C1CCCC1=O
CC1(C)CC1C1CCC(=O)C1
CC1C(CCC1=O)C1(C)CC1
CC1CC(CC1=O)C1(C)CC1
CC1CCC(C1=O)C1(C)CC1
CC1(C)CC(C2CC2)C(=O)C1
CC1(C)C(CCC1=O)C1CC1
CC1(C)CC(CC1=O)C1CC1
CC1CC(C)(CC1=O)C1CC1
CC1(C)CCC(C2CC2)C1=O
CC1CCC(C)(C2CC2)C1=O
CC1(C)CCC(=O)C1C1CC1
CC1CC(C(=O)C1)C1(C)CC1
CC1CCC(=O)C1C1(C)CC1
CC1CCC(=O)C1(C)C1CC1
CC1(C)CC(=O)CC1C1CC1
CC1CC(=O)CC1C1(C)CC1
CC1CC(=O)CC1(C)C1CC1
CC1CC(=O)C(C)(C1)C1CC1
CC1C(=O)CCC1(C)C1CC1
COC1(C)CC11CCCC1=C
COC1(C)CC11CCC(=C)C1
COC1(C)C(=C)CCC11CC1
COC1(C)CC(=C)CC11CC1
COC1(C)CCC(=C)C11CC1
CC1(CC1)C1(C)CCCC1=O
CC1(CC1)C1(C)CCC(=O)C1
CC1CC2(C1)C(C)CCC2=O
CC1CC2(C1)CC(C)CC2=O
CC1CC2(C1)CCC(C)C2=O
CC1CC2(C1)CC(C)C(=O)C2
CC1CC2(C1)CCC(=O)C2C
CC1CC2(C1)CC(=O)CC2C
CC1CC2(CCC2)C(C)C1=O
CC1CC2(CCC2)C(=O)C1C
CC1CC2(CCC2=O)CC1C
CC1CC2(CCCC2C)C1=O
CC1CC2(CCCC2=O)C1C
CC1CC2(CCC(C)C2)C1=O
CC1CC2(CCC(=O)C2)C1C
CC1CC2(CC(=O)C2)CC1C
CC1CCC11C(C)CCC1=O
CC1CCC11CC(C)CC1=O
CC1CCC11CCC(C)C1=O
CC1CCC11CC(C)C(=O)C1
CC1CCC11CCC(=O)C1C
CC1CCC11CC(=O)CC1C
CC1C(C)C2(CCC2)CC1=O
CC1CCC2(CCC2=O)C1C
CC1C(C)C2(CCCC2)C1=O
CC1CCC2(CC(=O)C2)C1C
CC1CC(C)C11CCCC1=O
CC1CC(C)C11CCC(=O)C1
CC1CC(C)C2(CCC2)C1=O
CC1CC(C)C2(CCC2=O)C1
CC1CC(C)C2(CC(=O)C2)C1
CC1CCC(C)C11CCC1=O
CC1CCC(C)C11CC(=O)C1
CC1CC(=O)C11CCCC1C
CC1CC(=O)C11CCC(C)C1
CC1CC(=O)C2(CCC2)C1C
CC1CC(=O)C(C)C11CCC1
CC1C(=O)CC11CCCC1C
CC1C(=O)CC11CCC(C)C1
CC1C(=O)C(C)C11CCCC1
CC1(C)CC2(C1)CCCC2=O
CC1(C)CC2(C1)CCC(=O)C2
CC1(C)CC2(CCC2)CC1=O
CC1(C)CC2(CCCC2)C1=O
CC1(C)CCC11CCCC1=O
CC1(C)CCC11CCC(=O)C1
CC1(C)CCC2(CCC2=O)C1
CC1(C)CCC2(CC(=O)C2)C1
CC1(C)CCCC11CCC1=O
CC1(C)CCCC11CC(=O)C1
CC1(C)CCC(=O)C11CCC1
CC1(C)CC(=O)C2(CCC2)C1
CC1(C)CC(=O)CC11CCC1
CC1(C)C(=O)CC11CCCC1
CC1(C)C(=O)CCC11CCC1
CC1(C)CCC2(CCC2)C1=O
CC1(C)CC(=O)C11CCCC1
CC12CC1C(C=C)C(C)(C)O2
CC12CC1C(C)(C)C(O2)C=C
CC12CC1C(C)(C)OC2C=C
CC12CC1C(OC2(C)C)C=C
CC12CC1OC(C=C)C2(C)C
CC12CC1OC(C)(C)C2C=C
CC12CC(C=C)C(C)(C)C1O2
CC12CC(C)(C)C(C=C)C1O2
CC12CC(C)(C)OC1C2C=C
CC12C(COC1(C)C)C2C=C
CC12C(OCC1(C)C)C2C=C
CC12OC1C(CC2(C)C)C=C
CC12OC1C(C)(C)CC2C=C
CC12OC1CC(C=C)C2(C)C
CC12OC1CC(C)(C)C2C=C
CC12OC(C)(C)CC1C2C=C
CC12OCC(C)(C)C1C2C=C
CC1C2C1(C)COC2(C)C=C
CC1C2C1(COC2(C)C)C=C
CC1C2C1(C)OCC2(C)C=C
CC1C2C1(OCC2(C)C)C=C
CC1C2CC2(C)OC1(C)C=C
CC1C2(CC2OC1(C)C)C=C
CC1C2CC2(OC1(C)C)C=C
CC1C2(C)CC2OC1(C)C=C
CC1C2(OCC(C)C12C)C=C
CC1C2(C)CC(C)OC12C=C
CC1C2CC(C)(C)OC12C=C
CC1C2(C)CC(OC12C)C=C
CC1C2CC(C)(OC12C)C=C
CC1C2(COC(C)C12C)C=C
CC1C2(C)COC(C)C12C=C
CC1C2(C)COC(C=C)C12C
CC1C2(C)OC2CC1(C)C=C
CC1C2(C)OC(C)CC12C=C
CC1C2(C)OCC(C)C12C=C
CC1C2COC(C)(C)C12C=C
CC1C2(C)OCC(C=C)C12C
CC1C2COC(C)(C=C)C12C
CC1C2(OC2CC1(C)C)C=C
CC1C2OC2(CC1(C)C)C=C
CC1C2OC2(C)CC1(C)C=C
CC1C2OC(C)(CC12C)C=C
CC1C2OC(C)(C)CC12C=C
CC1C2OCC(C)(C)C12C=C
CC1C2OCC(C)(C=C)C12C
CC1(C)C2CC2OC1(C)C=C
CC1CC2C(C)(C)C2(O1)C=C
CC1CC2(C)C(C=C)C2(C)O1
CC1CC2(C=C)C(O1)C2(C)C
CC1(C)C2CC(C)(OC12)C=C
CC1CC2(C)C(O1)C2(C)C=C
CC1CC2C(C)(O1)C2(C)C=C
CC1(C)C2C(COC12C)C=C
CC1(C)C2CC(OC12C)C=C
CC1CC2(C)OC2C1(C)C=C
CC1CC2(C)OC2(C)C1C=C
CC1CC2(C)OC2(C=C)C1C
CC1(C)C2C(OCC12C)C=C
CC1(C)C2COC(C=C)C12C
CC1(C)C2COC(C)(C=C)C12
CC1CC2(OC2C1(C)C)C=C
CC1(C)C2OC2CC1(C)C=C
CC1CC2(OC2(C)C1C)C=C
CC1CC2OC2(C)C1(C)C=C
CC1CC2OC2(C=C)C1(C)C
CC1(C)C2OC(CC12C)C=C
CC1(C)C2OCC(C=C)C12C
CC1(C)C2OCC(C)(C=C)C12
CC1(C=C)C2CC(C)(C)OC12
CC1C(CC2(C)OC12C)C=C
CC1(C=C)C2COC(C)(C)C12
CC1(C)CC2OC2C1(C)C=C
CC1(C=C)C2OCC(C)(C)C12
CC1CC(C)C2(OC12C)C=C
CC1CC(C=C)C2(C)OC12C
CC1CC(C)(C)C2(OC12)C=C
CC1CC(C)(C)C2OC12C=C
CC1CC(C)(C=C)C2(C)OC12
CC1CC(C)(C=C)C2OC12C
CC1(C)CC(C)(C=C)C2OC12
CC1COC2(C)C1C2(C)C=C
CC1(C)OC2CC2C1(C)C=C
CC1C(OC2(C)CC12C)C=C
CC1COC2(C=C)C1C2(C)C
CC1COC2C(C)(C)C12C=C
CC1COC2(C)C(C=C)C12C
CC1COC2C(C)(C=C)C12C
CC1(C)OC(C)(C=C)C2CC12
CC1OC2(CC2C1(C)C)C=C
CC1OC2(CC2(C)C1C)C=C
CC1OC2CC2(C)C1(C)C=C
CC1OC2CC2(C=C)C1(C)C
CC1OC2(C)CC2C1(C)C=C
CC1OC2(C)CC2(C)C1C=C
CC1OC2(C)CC2(C=C)C1C
CC1OCC2(C)C1C2(C)C=C
CC1OCC2(C=C)C1C2(C)C
CC1OCC2C(C)(C)C12C=C
CC1OCC2(C)C(C=C)C12C
CC1OCC2C(C)(C=C)C12C
CC1OC(C)C2(CC12C)C=C
CC1OC(C)(C)C2(CC12)C=C
CC1OC(C)(C)C2CC12C=C
CC1OC(C=C)C2(C)CC12C
CC1OC(C)(C=C)C2CC12C
CC1OC(C)(C=C)C2(C)CC12
CCC12C(C)C1(C)OCC2=C
CCC12CC(=C)C(C)C1(C)O2
CCC12C(OCC1=C)C2(C)C
CCC12OC1C(=C)CC2(C)C
CCC12OC1CC(=C)C2(C)C
CCC12OC1(C)C(=C)CC2C
CCC12OC1(C)CC(=C)C2C
CCC12OCC(=C)C1C2(C)C
CCC12OCC(=C)C1(C)C2C
CCC1C2(C)OCC(=C)C12C
CCC1(C)C2C(=C)COC12C
CCC1CC2(C)OC2(C)C1=C
CCC1(C)C2OCC(=C)C12C
CCC1C(=C)CC2(C)OC12C
CCC1CC(=C)C2(C)OC12C
CCC1(C)C(=C)CC2OC12C
CCC1(C)CC(=C)C2OC12C
CCC1OC2(C)CC2(C)C1=C
CC12COC(C)(C)C1C2C=C
CC1C2(C)CCOC12C(C)=C
CC1C2(C)COCC12C(C)=C
CC1C2(C)OCCC12C(C)=C
CC1CC2(CC2(C)O1)C(C)=C
CC1CC2(C)CC2(O1)C(C)=C
CC1CC2(C)OC2(C1)C(C)=C
CC1CCC2(C)OC12C(C)=C
CC1CCC2(OC12C)C(C)=C
CC1COC2(CC12C)C(C)=C
CC1COC2(C)CC12C(C)=C
CC1OCC2(CC12C)C(C)=C
CC1OCC2(C)CC12C(C)=C
CC(=C)C12CC1C(C)(C)CO2
CC(=C)C12CC1CC(C)(C)O2
CC(=C)C12CC1C(C)(C)OC2
CC(=C)C12CC1COC2(C)C
CC(=C)C12CC1OCC2(C)C
CC(=C)C12CC1OC(C)(C)C2
CC(=C)C12CC(C)(C)CC1O2
CC(=C)C12CCC(C)(C)C1O2
CC(=C)C12CCOC1C2(C)C
CC(=C)C12COCC1C2(C)C
CC(=C)C12OC1CCC2(C)C
CC(=C)C12OCCC1C2(C)C
CC(=C)C1C2(C)CCOC12C
CC(=C)C1C2(C)COCC12C
CC(=C)C1CC2(C)CC2(C)O1
CC(=C)C1(C)C2CCOC12C
CC(=C)C1CC2(C)OC2(C)C1
CC(=C)C1(C)C2COCC12C
CC(=C)C1(C)C2OCCC12C
CC(=C)C1(C)CC2CC2(C)O1
CC(=C)C1(C)CC2(C)CC2O1
CC(=C)C1CCC2(C)OC12C
CC(=C)C1(C)CC2OC2(C)C1
CC(=C)C1(C)CCC2(C)OC12
CC(=C)C1(C)CCC2OC12C
CC(=C)C1(C)COC2CC12C
CC(=C)C1(C)COC2(C)CC12
CC(=C)C1COC2(C)CC12C
CC(=C)C1(C)OCC2CC12C
CC(=C)C1(C)OCC2(C)CC12
CC(=C)C1OCC2(C)CC12C
CC(C)(C)C12CC1C(=C)CO2
CC(C)(C)C12CC1OCC2=C
CC(C)(C)C12CC(=C)CC1O2
CC(C)(C)C12CCC(=C)C1O2
CC(C)(C)C12OC1CCC2=C
CC1C2C(C(C)CC2C)C1=O
CC1C2C(CC(C)C2C)C1=O
CC1C2CC(C)C(C)C2C1=O
CC1C2CC(=O)C2C(C)C1C
CC1CC2C1C(C)C(C)C2=O
CC1CC2C1C(C)C(=O)C2C
CC1CC2C1C(=O)C(C)C2C
CC1C(C)C2C1C(C)CC2=O
CC1C(C)C2C1CC(C)C2=O
CC1C(C)C2C1CC(=O)C2C
CC1C2CCC2(C)OC1C=C
CC1C2CCC2OC1(C)C=C
CC1C2CCOC2C1(C)C=C
CC1C2CCOC2(C)C1C=C
CC1C2COC2CC1(C)C=C
CC1C2COC2(C)CC1C=C
CC1C2COCC2C1(C)C=C
CC1C2COCC2(C)C1C=C
CC1C2OCC2CC1(C)C=C
CC1C2OCC2(C)CC1C=C
CC1C2OCCC2C1(C)C=C
CC1C2OCCC2(C)C1C=C
CC1CC2C1COC2(C)C=C
CC1CC2C1OCC2(C)C=C
CC1CC2(C)C1COC2C=C
CC1CC2(C)C1OCC2C=C
CC1CC2(C=C)C1COC2C
CC1CC2(C=C)C1OCC2C
CC1CC2C(CC2(C)C=C)O1
CC1CC2C(CC2(C)O1)C=C
CC1(C)C2CCC2OC1C=C
CC1CC2(C)C(CC2C=C)O1
CC1CC2CC(C=C)C2(C)O1
CC1CC2(C)CC(C=C)C2O1
CC1CC2CC(C)(C=C)C2O1
CC1CC2(C)CC(OC12)C=C
CC1CC2(CC(C)OC12)C=C
CC1CC2C(C)COC12C=C
CC1CC2CC(C)(OC12)C=C
CC1CC2CC(C)OC12C=C
CC1CC2C(COC12C)C=C
CC1CC2CC(OC12C)C=C
CC1(C)C2CCOC2C1C=C
CC1CC2(C)COC2C1C=C
CC1CC2C(C)OCC12C=C
CC1CC2(C)COC(C=C)C12
CC1CC2(COC2C1C)C=C
CC1CC2COC2C1(C)C=C
CC1(C)C2COC2CC1C=C
CC1CC2C(OC2(C)C1)C=C
CC1CC2COC2(C)C1C=C
CC1CC2COC2(C=C)C1C
CC1CC2C(OCC12C)C=C
CC1(C)C2COCC2C1C=C
CC1CC2(C)OCC2C1C=C
CC1CC2(C)OC(CC12)C=C
CC1CC2(COC(C)C12)C=C
CC1CC2COC(C)C12C=C
CC1CC2COC(C=C)C12C
CC1CC2(C)OCC(C=C)C12
CC1CC2COC(C)(C=C)C12
CC1CC2(OCC2C1C)C=C
CC1CC2OCC2C1(C)C=C
CC1(C)C2OCC2CC1C=C
CC1CC2OCC2(C)C1C=C
CC1CC2OCC2(C=C)C1C
CC1CC2OC(CC12C)C=C
CC1(C)C2OCCC2C1C=C
CC1CC2(OC(C)CC12)C=C
CC1CC2(OCC(C)C12)C=C
CC1CC2OC(C)(CC12)C=C
CC1CC2OC(C)CC12C=C
CC1CC2OCC(C)C12C=C
CC1CC2OC(C=C)C2(C)C1
CC1CC2OCC(C=C)C12C
CC1CC2OC(C)(C=C)C2C1
CC1CC2OCC(C)(C=C)C12
CC1(C)CC2C1COC2C=C
CC1CCC2C1OC2(C)C=C
CC1(C)CC2C1OCC2C=C
CC1(C)CC2C(CC2C=C)O1
CC1(C)CC2CC(C=C)C2O1
CC1(C)CC2CC(OC12)C=C
CC1C(C)C2(CCOC12)C=C
CC1CCC2(C)C(OC12)C=C
CC1C(CC2COC12C)C=C
CC1CCC2C(OC12C)C=C
CC1(C)CC2COC2C1C=C
CC1C(C)C2(COCC12)C=C
CC1(C)CC2COC(C=C)C12
CC1CCC2(C)OC(C=C)C12
CC1C(CC2OCC12C)C=C
CC1(C)CC2OCC2C1C=C
CC1(C)CC2OC(CC12)C=C
CC1C(C)C2(OCCC12)C=C
CC1CCC2OC(C=C)C12C
C=CC1OC2CC(C)(C)CC12
CC1(C)CC2OCC(C=C)C12
CC1CCC2OC(C)(C=C)C12
CC1C(C=C)C2CCOC12C
C=CC1OC2C(C)(C)CCC12
CC1CC(C)C2(COC12)C=C
CC1C(C=C)C2COCC12C
CC1CC(C)C2(OCC12)C=C
CC1C(C=C)C2OCCC12C
CC1(C)CCC2OC(C=C)C12
CC1CC(C=C)C2(C)COC12
CC1CC(C=C)C2COC12C
CC1CC(C=C)C2(C)OCC12
CC1CC(C=C)C2OCC12C
CC1(C)CC(C=C)C2COC12
CC1CC(C)(C=C)C2COC12
CC1(C)CC(C=C)C2OCC12
CC1CC(C)(C=C)C2OCC12
CC1(C)COC2C(CC12)C=C
CC1(C)COC2CC(C=C)C12
CC1COC2C1CC2(C)C=C
CC1(C)OC2C1CCC2C=C
CC1C(OC2CCC12C)C=C
CC1COC2C(CC12C)C=C
CC1(C)OC2CCC2C1C=C
CC1(C)OC2CC(CC12)C=C
CC1COC2(C)C(CC12)C=C
CC1COC2CC(C=C)C12C
CC1(C)OC2CCC(C=C)C12
CC1COC2(C)CC(C=C)C12
CC1COC2CC(C)(C=C)C12
CC1(C)OCC2C(CC12)C=C
CC1(C)OCC2CC(C=C)C12
CC1(C)OC(C=C)C2CCC12
CC1OC2C1CCC2(C)C=C
CC1OC2(C)C1CCC2C=C
CC1OC2(C=C)C1CCC2C
CC1OC2(CCC2C1C)C=C
CC1OC2CCC2C1(C)C=C
CC1OC2CCC2(C)C1C=C
CC1OC2CCC2(C=C)C1C
CC1OC2C(CCC12C)C=C
CC1OC2CC(CC12C)C=C
CC1OC2(C)CCC2C1C=C
CC1OC2(C)CC(CC12)C=C
CC1OC2(CC(C)CC12)C=C
CC1OC2(CCC(C)C12)C=C
CC1OC2C(C)CCC12C=C
CC1OC2CC(C)(CC12)C=C
CC1OC2CC(C)CC12C=C
CC1OC2CCC(C)C12C=C
CC1OC2CCC(C=C)C12C
CC1OC2(C)CCC(C=C)C12
CC1OC2CCC(C)(C=C)C12
CC1OCC2C1CC2(C)C=C
CC1OCC2C(CC12C)C=C
CC1OCC2(C)C(CC12)C=C
CC1OCC2CC(C=C)C12C
CC1OCC2(C)CC(C=C)C12
CC1OCC2CC(C)(C=C)C12
CC1OC(C)C2(CCC12)C=C
CC1OC(C=C)C2CCC12C
CC1OC(C=C)C2(C)CCC12
CC1OC(C)(C=C)C2CCC12
CCC12CCC1C(=C)C(C)O2
CCC12CCC1OC(C)C2=C
CCC12CC(C)C1C(=C)CO2
CCC12C(C)CC1OCC2=C
CCC12CC(C)C1OCC2=C
CCC12CC(=C)CC1C(C)O2
CCC12CCC(=C)C1C(C)O2
CCC12CC(=C)CC1OC2C
CCC12CCC(=C)C1OC2C
CCC12CC(=C)C(C)C1CO2
CCC12CC(C)C(=C)C1CO2
CCC12C(C)OC1CCC2=C
CCC12COC1C(=C)CC2C
CCC12COC1C(C)CC2=C
CCC12COC1CC(=C)C2C
CCC12COC1CC(C)C2=C
CCC12COC1C(=C)C(C)C2
CCC12COC1C(C)C(=C)C2
CCC12OCC1C(=C)CC2C
CCC12OCC1C(C)CC2=C
CCC12OCC1CC(=C)C2C
CCC12OCC1CC(C)C2=C
CCC12OC(C)C1CCC2=C
CCC12OCC(=C)C1CC2C
CCC1C2COC2(C)CC1=C
CCC1C2OCC2(C)CC1=C
CCC1CC2(C)C1OCC2=C
CCC1CC2C(=C)COC12C
CCC1CC2(C)COC2C1=C
CCC1(C)C2COC2CC1=C
CCC1CC2COC2(C)C1=C
CCC1CC2(C)OCC2C1=C
CCC1CC2(C)OCC(=C)C12
CCC1(C)C2OCC2CC1=C
CCC1CC2OCC2(C)C1=C
CCC1CC2OCC(=C)C12C
CCC1(C)CC2C1OCC2=C
CCC1(C)CC2COC2C1=C
CCC1(C)CC2OCC2C1=C
CCC1(C)CC2OCC(=C)C12
CCC1CC(=C)C2(C)COC12
CCC1C(=C)CC2COC12C
CCC1CC(=C)C2COC12C
CCC1CC(=C)C2(C)OCC12
CCC1C(=C)CC2OCC12C
CCC1CC(=C)C2OCC12C
CCC1(C)CC(=C)C2COC12
CCC1(C)CC(=C)C2OCC12
CCC1(C)OC2C1CCC2=C
CCC1(C)OC2CCC2C1=C
CCC1(C)OC2CC(=C)CC12
CCC1(C)OC2CCC(=C)C12
CCC1OC2(C)C1CCC2=C
CCC1OC2CCC2(C)C1=C
CCC1OC2(C)CCC2C1=C
CCC1OC2C(=C)CCC12C
CCC1OC2CC(=C)CC12C
CCC1OC2CCC(=C)C12C
CCC1OC2(C)CC(=C)CC12
CCC1OC2(C)CCC(=C)C12
COC12CC1C(=C)CCC2C
COC12CC1C(C)CCC2=C
COC12CC1CC(=C)CC2C
COC12CC1CC(C)CC2=C
COC12CC1CCC(=C)C2C
COC12CC1CCC(C)C2=C
COC12CC1C(=C)C(C)CC2
COC12CC1C(=C)CC(C)C2
COC12CC1C(C)C(=C)CC2
COC12CC1C(C)CC(=C)C2
COC12CC1CC(=C)C(C)C2
COC12CC1CC(C)C(=C)C2
COC12C(C)C1CCCC2=C
COC12CC(=C)CCC1C2C
COC12CCC(=C)CC1C2C
COC12CCCC(=C)C1C2C
COC1C2CC2(C)CCC1=C
COC1C2C(=C)CCCC12C
COC1C2CC(=C)CCC12C
COC1C2CCC(=C)CC12C
COC1C2CCCC(=C)C12C
COC1(C)C2CC2CCC1=C
COC1CC2CC2(C)CC1=C
COC1CC2CC2(C)C(=C)C1
COC1CC2(C)CC2CC1=C
COC1(C)C2CCC(=C)CC12
COC1(C)C2CCCC(=C)C12
COC1(C)CC2CC2CC1=C
COC1CCC2CC2(C)C1=C
COC1(C)CC2CC2C(=C)C1
COC1CCC2(C)CC2C1=C
COC1(C)CCC2CC2C1=C
COC1CC(=C)C2CC2(C)C1
COC1C(=C)CCC2CC12C
COC1CC(=C)CC2CC12C
COC1CCC(=C)C2CC12C
COC1CC(=C)CC2(C)CC12
COC1CCC(=C)C2(C)CC12
COC1(C)CC(=C)CC2CC12
COC1(C)CCC(=C)C2CC12
CC1CC2(CCC2O1)C(C)=C
CC1CC2CCC2(O1)C(C)=C
CC1CC2(CCOC12)C(C)=C
CC1CC2CCOC12C(C)=C
CC1CC2COC2(C1)C(C)=C
CC1CC2(COCC12)C(C)=C
CC1CC2COCC12C(C)=C
CC1CC2OCC2(C1)C(C)=C
CC1CC2(OCCC12)C(C)=C
CC1CC2OCCC12C(C)=C
CC1CCC2(COC12)C(C)=C
CC1CCC2COC12C(C)=C
CC1CCC2(OCC12)C(C)=C
CC1CCC2OCC12C(C)=C
CC1COC2(CCC12)C(C)=C
CC1COC2CCC12C(C)=C
CC1OC2(CCCC12)C(C)=C
CC1OC2CCCC12C(C)=C
CC1OCC2(CCC12)C(C)=C
CC1OCC2CCC12C(C)=C
CC(C)C12CCC1C(=C)CO2
CC(C)C12CCC1OCC2=C
CC(C)C12CC(=C)CC1CO2
CC(C)C12CCC(=C)C1CO2
CC(C)C12COC1CCC2=C
CC(C)C12COC1C(=C)CC2
CC(C)C12COC1CC(=C)C2
CC(C)C12OCC1CCC2=C
CC(=C)C1CC2CCC2(C)O1
CC(=C)C1CC2(C)CCC2O1
CC(=C)C1CC2(C)CCOC12
CC(=C)C1CC2CCOC12C
CC(=C)C1CC2(C)COCC12
CC(=C)C1CC2COC2(C)C1
CC(=C)C1CC2COCC12C
CC(=C)C1CC2(C)OCCC12
CC(=C)C1CC2OCC2(C)C1
CC(=C)C1CC2OCCC12C
CC(=C)C1(C)CC2CCC2O1
CC(=C)C1(C)CC2CCOC12
CC(=C)C1CCC2(C)COC12
CC(=C)C1CCC2COC12C
CC(=C)C1(C)CC2COC2C1
CC(=C)C1(C)CC2COCC12
CC(=C)C1CCC2(C)OCC12
CC(=C)C1CCC2OCC12C
CC(=C)C1(C)CC2OCCC12
CC(=C)C1(C)CCC2COC12
CC(=C)C1(C)CCC2OCC12
CC(=C)C1(C)COC2CCC12
CC(=C)C1COC2CCC12C
CC(=C)C1(C)OC2CCCC12
CC(=C)C1COC2(C)CCC12
CC(=C)C1(C)OCC2CCC12
CC(=C)C1OC2CCCC12C
CC(=C)C1OC2(C)CCCC12
CC(=C)C1OCC2CCC12C
CC(=C)C1OCC2(C)CCC12
CC12CCC1(C)C(CO2)C=C
CC12CCC1C(C)(CO2)C=C
CC12CCC1CC(C)(O2)C=C
CC12CCC1(C)C(OC2)C=C
CC12CCC1C(C)(OC2)C=C
CC12CCC1COC2(C)C=C
CC12CCC1(C)OC(C2)C=C
CC12CCC1OCC2(C)C=C
CC12CCC1OC(C)(C2)C=C
CC12CCCC1(C)C(O2)C=C
CC12CCCC1C(C)(O2)C=C
CC12CCCC1OC2(C)C=C
CC12CC(C=C)C1(C)CCO2
CC12CC(C=C)C1(C)COC2
CC12CC(C)(CC1CO2)C=C
CC12CC(C=C)C1(C)OCC2
CC12CC(C)(C=C)C1CCO2
CC12CCC(C=C)C1(C)CO2
CC12CC(C)(C=C)C1COC2
CC12CC(C)(C=C)C1OCC2
CC12CCC(C)(C=C)C1CO2
CC12COC1CCC2(C)C=C
CC12COC1(C)C(CC2)C=C
CC12COC1(C)CC(C2)C=C
CC12COC1C(C)(CC2)C=C
CC12COC1CC(C)(C2)C=C
CC12OCC1CCC2(C)C=C
CC1CC2(CCC2(C)O1)C=C
CC1CC2(C)CCC2(O1)C=C
CC1CC2(C)CCOC12C=C
CC1(CC2CCOC12C)C=C
CC1CC2(CCOC12C)C=C
CC1CC2(C)COC2(C1)C=C
CC1CC2(C)COCC12C=C
CC1(CC2COCC12C)C=C
CC1CC2(COCC12C)C=C
CC1CC2(C)OCC2(C1)C=C
CC1CC2(C)OCCC12C=C
CC1(CC2OCCC12C)C=C
CC1CC2(OCCC12C)C=C
CC1(C)CC2(CCC2O1)C=C
CC1(C)CC2CCC2(O1)C=C
CC1(C)CC2(CCOC12)C=C
CC1(C)CC2CCOC12C=C
CC1CCC2(C)COC12C=C
CC1CCC2(COC12C)C=C
CC1(C)CC2COC2(C1)C=C
CC1(C)CC2(COCC12)C=C
CC1(C)CC2COCC12C=C
CC1CCC2(C)OCC12C=C
CC1CCC2(OCC12C)C=C
CC1(C)CC2OCC2(C1)C=C
CC1(C)CC2(OCCC12)C=C
CC1(C)CC2OCCC12C=C
CC1(C)CCC2(COC12)C=C
CC1(C)CCC2COC12C=C
CC1(C)CCC2(OCC12)C=C
CC1(C)CCC2OCC12C=C
CC1(C)COC2(CCC12)C=C
CC1(C)COC2CCC12C=C
CC1COC2(CCC12C)C=C
CC1(C)OC2(CCCC12)C=C
CC1(C)OC2CCCC12C=C
CC1COC2(C)CCC12C=C
CC1(C)OCC2(CCC12)C=C
CC1(C)OCC2CCC12C=C
CC1OC2(CCCC12C)C=C
CC1OC2(C)CCCC12C=C
CC1OCC2(CCC12C)C=C
CC1OCC2(C)CCC12C=C
CCC12CCC1(C)C(=C)CO2
CCC12CCC1(C)OCC2=C
CCC12CC(=C)CC1(C)CO2
CCC12CCC(=C)C1(C)CO2
CCC12COC1(C)CCC2=C
CCC12COC1(C)C(=C)CC2
CCC12COC1(C)CC(=C)C2
CCC12OCC1(C)CCC2=C
COC12CC1(C)CCCC2=C
COC12CC1(C)C(=C)CCC2
COC12CC1(C)CC(=C)CC2
COC12CC1(C)CCC(=C)C2
COC12CCC1C(CC2)=CC
COC12CCC1CC(C2)=CC
COC12CCC1CCC2=CC
COC12C=CCC1CCC2C
COC12CC=CC1CCC2C
COC12CCC=C1CCC2C
COC12CCCC1=CCC2C
COC12CCCC1C=CC2C
COC12CCCC1CC=C2C
COC12CC=CC1CC(C)C2
COC12CCC=C1C(C)CC2
COC12CCC=C1CC(C)C2
COC12CCCC1=C(C)CC2
COC12CCCC1=CC(C)C2
COC12CCCC1C=C(C)C2
COC12CCCC1C(C)=CC2
COC12CCCC1C(C)C=C2
COC12CCCC1CC(C)=C2
COC12CC(C)CC1CC=C2
COC12CCC(C)C1C=CC2
COC12CCC(C)C1CC=C2
COC1CC2=CCCC2(C)C1
COC1CC2C=CCC2(C)C1
COC1CC2CC=CC2(C)C1
COC1CC2(C)CCCC2=C1
COC1C=CC2CCCC12C
COC1CC=C2CCCC12C
COC1CCC2=CCCC12C
COC1CCC2C=CCC12C
COC1CCC2CC=CC12C
COC1(C)CC2=C(CCC2)C1
COC1(C)CC2CC=CC2C1
COC1(C)CC2CCC=C2C1
COC1(C)CC2CCCC2=C1
COC1C=CC2(C)CCCC12
COC1CCC2(C)C=CCC12
COC1CCC2(C)CC=CC12
COC1CCC2(C)CCC=C12
COC1(C)CCC2=C1CCC2
COC1(C)C=CC2CCCC12
COC1(C)CC=C2CCCC12
COC1(C)CCC2=CCCC12
COC1(C)CCC2C=CCC12
COC1(C)CCC2CC=CC12
COC1(C)CCC2CCC=C12
CC1C2CCC2(C)CCC1=O
CC1C2CCCCC2(C)C1=O
CC1CC2(C)C1CCCC2=O
CC1(C)C2CCC2CCC1=O
CC1CC2CCC2(C)CC1=O
CC1CC2CCC2(C)C(=O)C1
CC1CC2(C)CCC2CC1=O
CC1CC2(C)CCCC(=O)C12
CC1CC2CCCC(=O)C12C
CC1CC2(C)CCC(=O)CC12
CC1CC2CCC(=O)CC12C
CC1CC2(C)CC(=O)CCC12
CC1CC2CC(=O)CCC12C
CC1CC2C(=O)CCCC12C
CC1(C)CC2CCC2CC1=O
CC1CCC2CCC2(C)C1=O
CC1(C)CC2CCC2C(=O)C1
CC1CCC2(C)CCC2C1=O
CC1CCC2(C)C(CC2=O)C1
CC1CCC2(C)CC(=O)C2C1
CC1(C)CC2CCC(=O)CC12
CC1CCC2CC(=O)C2(C)C1
CC1(C)CC2CC(=O)CCC12
CC1CCC2C(=O)CC2(C)C1
CC1CCCC2(C)C1CC2=O
CC1(C)CCC2CCC2C1=O
CC1(C)CCC2C(CC2=O)C1
CC1CCCC2(C)CC(=O)C12
CC1CCCC2CC(=O)C12C
CC1(C)CCC2CC(=O)C2C1
CC1(C)CCCC2C1CC2=O
CC1(C)CCCC2CC(=O)C12
CC1(C)CCC(=O)C2CCC12
CC1CCC(=O)C2CCC12C
CC1CCC(=O)C2(C)CCC12
CC1(C)CC(=O)CC2CCC12
CC1CC(=O)C2CCC2(C)C1
CC1CC(=O)CC2CCC12C
CC1CC(=O)CC2(C)CCC12
CC1C(=O)C2CCCCC12C
CC1C(=O)CCC2CCC12C
CC1(C)C2CCCCC2C1=O
CC1(C)CC2C1CCCC2=O
CC1(C)CC2CCCC(=O)C12
CC1CCCC2C(=O)CC12C
CC1C2CC2(C)CCCC1=O
CC1C2CCCCC(=O)C12C
CC1C2CCCC(=O)CC12C
CC1C2CCC(=O)CCC12C
CC1C2CC(=O)CCCC12C
CC1C2C(=O)CCCCC12C
CC1(C)C2CC2CCCC1=O
CC1CC2CC2(C)CCC1=O
CC1CC2CC2(C)CC(=O)C1
CC1CC2(C)CC2CCC1=O
CC1(C)C2CCCCC(=O)C12
CC1(C)C2CCCC(=O)CC12
CC1(C)C2CCC(=O)CCC12
CC1(C)CC2CC2CCC1=O
CC1CCC2CC2(C)CC1=O
CC1(C)CC2CC2CC(=O)C1
CC1CCC2CC2(C)C(=O)C1
CC1CCC2(C)CC2CC1=O
CC1CCC2(C)CC2C(=O)C1
CC1(C)CCC2CC2CC1=O
CC1CCCC2CC2(C)C1=O
CC1(C)CCC2CC2C(=O)C1
CC1CCCC2(C)CC2C1=O
CC1(C)CCCC2CC2C1=O
CC1(C)CCCC(=O)C2CC12
CC1CCCC(=O)C2CC12C
CC1(C)CCC(=O)C2CC2C1
CC1CCCC(=O)C2(C)CC12
CC1(C)CCC(=O)CC2CC12
CC1CCC(=O)C2CC2(C)C1
CC1CCC(=O)C2(C)CC2C1
CC1CCC(=O)CC2CC12C
CC1CCC(=O)CC2(C)CC12
CC1(C)CC(=O)CCC2CC12
CC1CC(=O)CC2CC2(C)C1
CC1CC(=O)CCC2CC12C
CC1CC(=O)CCC2(C)CC12
CC1C(=O)CCCC2CC12C
CC12CCC1(C)CC(=O)CC2
CC12CCC1(C)C(=O)CCC2
CC12CC(=O)C1(C)CCCC2
CC12CC1(C)CCC(=O)CC2
CC12CC1(C)CC(=O)CCC2
CC12CC1(C)C(=O)CCCC2
COC12CCCC1CCC2=C
COC12CCCC1C(=C)CC2
COC12CCCC1CC(=C)C2
COC12C=CC(C1C)C2(C)C
COC12CC(C=C1C)C2(C)C
COC12CC(C)(C1)C(C)=C2C
COC12CC(C)(C1C)C(C)=C2
COC12CC(C(C)=C1)C2(C)C
COC12C=CC(C)(C1C)C2C
COC12CC(C)(C=C1C)C2C
COC1C2C=CC1(C)C2(C)C
COC1C2(C)CC1(C)C(C)=C2
COC1C2(C)C=CC1(C)C2C
COC1(C)C2CC1(C)C=C2C
COC1(C)C2CC1(C)C(C)=C2
COC1(C)C2C=CC1C2(C)C
COC1(C)C2C=CC1(C)C2C
CC1C2C(C)C1(C)C(C)C2=O
CC1C2C(C)C1C(C)(C)C2=O
CC1C2C(C)C1(C)C(=O)C2C
CC1C2C(C)C(C)C1(C)C2=O
CC1C2C(C)C(C)(C)C1C2=O
CC1C2C(C)C(=O)C1C2(C)C
CC1C2C(=O)C(C1C)C2(C)C
COC12CC(C1C)C(=C)C2C
COC12CC(C1C)C(C)C2=C
COC12C(C)C(CC1=C)C2C
COC12CC(=C)C(C1C)C2C
COC1C2CC1(C)C(=C)C2C
COC1C2CC1(C)C(C)C2=C
COC1C2CC1C(C)(C)C2=C
COC1C2CC(C1=C)C2(C)C
COC1C2C(C)C1(C)CC2=C
COC1C2CC(=C)C1C2(C)C
COC1C2CC(=C)C1(C)C2C
COC1C2CC(C)(C2C)C1=C
COC1(C)C2CC1C(=C)C2C
COC1(C)C2CC(C2C)C1=C
COC1(C)C2CC(=C)C1C2C
COC1C(=C)C2CC1(C)C2C
CC1C2CC1(C(C)O2)C(C)=C
CC1C2CC1(C)C(O2)C(C)=C
CC1C2CC1C(C)(O2)C(C)=C
CC1C2CC1(C)OC2C(C)=C
CC1C2CC1(OC2C)C(C)=C
CC1C2CC(C)(C1O2)C(C)=C
CC1C2CC(C)C1(O2)C(C)=C
CC1C2CC(C(C)=C)C1(C)O2
CC1C2CC(C)(O2)C1C(C)=C
CC1C2CC(O2)(C1C)C(C)=C
CC1C2CC(O2)C1(C)C(C)=C
CC1C2COC1(C2C)C(C)=C
CC1C2COC1C2(C)C(C)=C
CC1C2COC1(C)C2C(C)=C
CC1C2OC1(CC2C)C(C)=C
CC1C2OC1(C)CC2C(C)=C
CC1C2OCC1(C2C)C(C)=C
CC1C2OCC1(C)C2C(C)=C
CC1C(C2CC1(C)O2)C(C)=C
CC1CC2(C)OC1C2C(C)=C
CC1CC2OC1C2(C)C(C)=C
CC1CC2OC1(C)C2C(C)=C
CC1OC2CC1C2(C)C(C)=C
CC1OC2CC1(C)C2C(C)=C
CC1OC2(C)CC1C2C(C)=C
CC(C)C12CC(=C)C(O1)C2C
CC(C)C12CC(O1)C(=C)C2C
CC(C)C12CC(O1)C(C)C2=C
CC(C)C12OC(CC1=C)C2C
CC(=C)C1C2CC1C(C)(C)O2
CC(C)C1C2CC(=C)C1(C)O2
CC(=C)C1C2CC(C)(C)C1O2
CC(C)C1C2CC(C)(O2)C1=C
CC(=C)C1C2CC(O2)C1(C)C
CC(=C)C1C2COC1C2(C)C
CC(C)C1C2OC1(C)CC2=C
CC(C)C1(C)C2CC(=C)C1O2
CC(C)C1(C)C2CC(O2)C1=C
CC(=C)C1CC2OC1C2(C)C
CC(C)C1C(=C)C2CC1(C)O2
CC(=C)C1OC2CC1C2(C)C
COC12CC(C1)C(C)C2=CC
COC12CC(C1C)C(C2)=CC
COC12CC(C1)C(=CC)C2C
COC12CC(CC1=CC)C2C
COC1C2CC1(C)C(C2)=CC
COC1C2CC1(C)CC2=CC
COC1C2CC(C)(C2)C1=CC
COC1(C)C2CC1C(C2)=CC
COC1(C)C2CC(C2)C1=CC
COC1C(=CC)C2CC1(C)C2
CC1C2CCCC12CC(C)=O
CC1CC2CC2(CC(C)=O)C1
CC1CCC2CC12CC(C)=O
CC1CCC2(CC(C)=O)CC12
CCC12CC1C(CC2)C(C)=O
CCC12CC1CC(C2)C(C)=O
CCC12CC1CCC2C(C)=O
CCC12CCCC1C2C(C)=O
CCC1(C2CCCC12)C(C)=O
CCC1C2CCCC12C(C)=O
CCC1(CC2CC2C1)C(C)=O
CCC1CC2CC2(C1)C(C)=O
CCC1(CCC2CC12)C(C)=O
CCC1CCC2(CC12)C(C)=O
CCC1CCC2CC12C(C)=O
CC(C)C12CC1C(CC2)C=O
CC(C)C12CC1CC(C2)C=O
CC(C)C12CC1CCC2C=O
CC(C)C12CCCC1C2C=O
CC(C)C1C2CCCC12C=O
CC(C)C1(CC2CC2C1)C=O
CC(C)C1CC2CC2(C1)C=O
CC(C)C1(CCC2CC12)C=O
CC(C)C1CCC2(CC12)C=O
CC(C)C1CCC2CC12C=O
CC(C)C1(C=O)C2CCCC12
CC(C)CC12CC1CCC2=O
CCC(C)C12CC1CCC2=O
CC(C)CC12CC1CC(=O)C2
CCC(C)C12CC1CC(=O)C2
CC(C)CC12CC1C(=O)CC2
CCC(C)C12CC1C(=O)CC2
CC(C=O)C12CC1CCC2C
CCC(=O)C12CC1CCC2C
CC(C=O)C12CC1C(C)CC2
CC(C=O)C12CC1CC(C)C2
CCC(=O)C12CC1C(C)CC2
CCC(=O)C12CC1CC(C)C2
CC(C=O)C12CCCC1C2C
CCC(=O)C12CCCC1C2C
CC(C=O)C1C2CCCC12C
CCC(=O)C1C2CCCC12C
CC(C=O)C1CC2CC2(C)C1
CCC(=O)C1CC2CC2(C)C1
CC(C=O)C1(C)C2CCCC12
CCC(=O)C1(C)C2CCCC12
CC(C=O)C1CCC2CC12C
CCC(=O)C1CCC2CC12C
CC(C=O)C1(C)CC2CC2C1
CCC(=O)C1(C)CC2CC2C1
CC(C=O)C1CCC2(C)CC12
CCC(=O)C1CCC2(C)CC12
CC(C=O)C1(C)CCC2CC12
CCC(=O)C1(C)CCC2CC12
CC(=O)CC1C2CCCC12C
CC(=O)CC1CC2CC2(C)C1
CC(=O)CC1(C)C2CCCC12
CC(=O)CC1CCC2CC12C
CC(=O)CC1(C)CC2CC2C1
CC(=O)CC1CCC2(C)CC12
CC(=O)CC1(C)CCC2CC12
CC12CC1CCC2(C)CC=O
CC12CC1(C)CC(CC=O)C2
CC12CC1CC(C)(CC=O)C2
CC12CC1(C)C(CC=O)CC2
CC12CC1C(C)(CC=O)CC2
CC12CCCC1(C)C2CC=O
CC1C2(C)CCCC12CC=O
CC1CC2(C)CC2(CC=O)C1
CC1(C)C2CCCC12CC=O
CC1(C)CC2CC2(CC=O)C1
CC1CCC2(C)CC12CC=O
CC1CCC2(CC=O)CC12C
CC1(C)CCC2CC12CC=O
CC1(C)CCC2(CC=O)CC12
CC1(CC=O)C2CCCC12C
CCC12CC1(CCC2C)C=O
CCC12CC1CCC2(C)C=O
CCC12CC1(C)C(CC2)C=O
CCC12CC1(C)CC(C2)C=O
CCC12CC1(C)CCC2C=O
CCC12CC1(CC(C)C2)C=O
CCC12CC1C(C)(CC2)C=O
CCC12CC1CC(C)(C2)C=O
CCC12CC1(C=O)C(C)CC2
CCC12CCCC1C2(C)C=O
CCC12CCCC1(C)C2C=O
CCC12CCCC1(C=O)C2C
CCC1C2(C)CCCC12C=O
CCC1(CC2CC2(C)C1)C=O
CCC1CC2(C)CC2(C1)C=O
CCC1(C)C2CCCC12C=O
CCC1(CCC2CC12C)C=O
CCC1CCC2(CC12C)C=O
CCC1(CCC2(C)CC12)C=O
CCC1CCC2(C)CC12C=O
CCC1(C)CCC2CC12C=O
CCC1(C=O)C2CCCC12C
CCCC12CC1(C)CCC2=O
CCCC12CC1(C)CC(=O)C2
CCCC12CC1(C)C(=O)CC2
CC12CC(C1)(C=C)C(C)(C)O2
CC12CC(C1)(OC2(C)C)C=C
CC12CC(C)(C1)C(C)(O2)C=C
CC12CC(CC1(C)C)(O2)C=C
CC12CCC(C)(O1)C2(C)C=C
CC12CC(C)(O1)C(C)(C2)C=C
CC12CC(C)(OC1)C2(C)C=C
CC12CC(O1)(C=C)C(C)(C)C2
CC12CC(OC1)(C=C)C2(C)C
CC12CC(CO1)(C=C)C2(C)C
CC12CCC(O1)(C=C)C2(C)C
CC1C2CC1(CO2)C=C(C)C
CC1C2CC1(OC2)C=C(C)C
CC1C2CCC1(O2)C=C(C)C
CC1CC2(CC1O2)C=C(C)C
CC1CC2CC1(O2)C=C(C)C
CC1OC2(CC1C2)C=C(C)C
CC1OC2CC1(C2)C=C(C)C
CCC12CC(CC1=C(C)C)O2
CCC12CC(O1)C(C2)=C(C)C
CC=C1CC2(CC1O2)C(C)C
CC=C1CC2CC1(O2)C(C)C
CC=C(C)C12CC(C1)C(C)O2
CC=C(C)C12CC(C1)OC2C
CC=C(C)C12CC(CC1C)O2
CC=C(C)C12CC(CO1)C2C
CC=C(C)C12CCC(O1)C2C
CC=C(C)C12CC(O1)C(C)C2
CC=C(C)C12CC(OC1)C2C
CC=C(C)C1C2CC1(C)CO2
CC(C)=CC1C2CC1(C)CO2
CC=C(C)C1C2CC1(C)OC2
CC(C)=CC1C2CC1(C)OC2
CC=C(C)C1C2CCC1(C)O2
CC(C)=CC1C2CCC1(C)O2
CC=C(C)C1CC2CC1(C)O2
CC(C)=CC1CC2CC1(C)O2
CC(C)C=C1CC2CC1(C)O2
CCC(C)=C1CC2CC1(C)O2
CC=C(C)C1(C)C2CC1OC2
CC(C)=CC1(C)C2CC1OC2
CC=C(C)C1(C)C2CCC1O2
CC=C(C)C1CC2(C)CC1O2
CC(C)=CC1(C)C2CCC1O2
CC(C)=CC1CC2(C)CC1O2
CC(C)C=C1CC2(C)CC1O2
CCC(C)=C1CC2(C)CC1O2
CC=C(C)C1(C)CC2CC1O2
CC(C)=CC1(C)CC2CC1O2
CC=C(C)C1(C)OC2CC1C2
CC(C)=CC1(C)OC2CC1C2
CC=C(C)C1OC2CC1(C)C2
CC(C)=CC1OC2CC1(C)C2
CC=C(C)C1OC2(C)CC1C2
CC(C)=CC1OC2(C)CC1C2
CCC12CC(C=C1C)C(C)O2
CCC12CC(C)C(O1)C=C2C
CCC12CC(C(C)O1)C(C)=C2
CCC12CC(C)C(O1)C(C)=C2
CCC12CC(CO1)C(C)=C2C
CCC12CCC(O1)C(C)=C2C
CCC12C=CC(OC1C)C2C
CCC12CC(OC1C)C=C2C
CCC12CC(OC1C)C(C)=C2
CCC12COC(C1)C(C)=C2C
CCC12COC(C1C)C(C)=C2
CCC12COC(C=C1C)C2C
CCC12OC(C=C1)C(C)C2C
CCC12OC(CC1C)C=C2C
CCC12OC(CC1C)C(C)=C2
CCC12OCC(C1C)C(C)=C2
CCC12OCC(C=C1C)C2C
CCC1C2C=CC1(C)OC2C
CCC1C2COC1(C)C=C2C
CCC1C2COC1(C)C(C)=C2
CCC1C2OCC1(C)C=C2C
CCC1C2OCC1(C)C(C)=C2
CCC1C2OC(C)C1(C)C=C2
CCC1C2OC(C=C2)C1(C)C
CCC1C2OC(C)(C)C1C=C2
CCC1=CC2CC1(C)C(C)O2
CCC1=CC2CC1C(C)(C)O2
CCC1=CC2CC1(C)OC2C
CCC1=CC2CC1OC2(C)C
CCC1=CC2(C)CC1C(C)O2
CCC1=CC2(C)CC1OC2C
CCC1=CC2CC(C)C1(C)O2
CCC1=CC2(C)CC(C)C1O2
CCC1=CC2CC(C)(C)C1O2
CCC1=CC2(C)COC1C2C
CCC1=CC2COC1C2(C)C
CCC1=CC2(C)OC1CC2C
CCC1=CC2COC1(C)C2C
CCC1CC2(C)OC1C=C2C
CCC1(C)C2COC1C(C)=C2
CCC1CC2(C)OC1C(C)=C2
CCC1=CC2(C)OCC1C2C
CCC1=CC2OC1CC2(C)C
CCC1=CC2OC1(C)CC2C
CCC1CC2OC1(C)C=C2C
CCC1CC2OC1(C)C(C)=C2
CCC1=CC2OCC1C2(C)C
CCC1=CC2OCC1(C)C2C
CCC1(C)C2OCC1C(C)=C2
CCC1(C)C2OC(C)C1C=C2
CCC1=C(C)C2CC1(C)CO2
CCC1=C(C)C2(C)CC1CO2
CCC1=C(C)C2CCC1(C)O2
CCC1=C(C)C2(C)CCC1O2
CCC1=C(C)C2(C)COC1C2
CCC1=C(C)C2COC1(C)C2
CCC1C2OC(C)(C=C2)C1C
CCC1(C)CC2OC1C=C2C
CCC1(C)CC2OC1C(C)=C2
CCC1C(C)C2OC1(C)C=C2
CCC1(C)C2OC(C=C2)C1C
CCC1(C)OC2CC1C=C2C
CCC1(C)OC2CC1C(C)=C2
CCC1(C)OC2C=CC1C2C
CCC1OC2CC1(C)C=C2C
CCC1OC2CC1(C)C(C)=C2
CCC1OC2C=CC1C2(C)C
CCC1OC2(C)CC1C=C2C
CCC1OC2C=CC1(C)C2C
CCC1OC2(C)CC1C(C)=C2
CCC1OC2(C)C=CC1C2C
CCC12OC(C)C(C=C1)C2C
CCC12CC(C)(CC1=CC)O2
CCC12CC(C)(O1)C(C2)=CC
CC=CC12CC(C1)C(C)(C)O2
CC=CC12CC(C1)OC2(C)C
CC=CC12CC(C)(C1)C(C)O2
CC=CC12CC(CC1(C)C)O2
CC=CC12CC(C)(C1)OC2C
CC=CC12CC(C)(CC1C)O2
CC=CC12CC(C)(CO1)C2C
CC=CC12CCC(C)(O1)C2C
CC=CC12CC(CO1)C2(C)C
CC=CC12CCC(O1)C2(C)C
CC=CC12CC(C)(O1)C(C)C2
CC=CC12CC(C)(OC1)C2C
CC=CC12CC(O1)C(C)(C)C2
CC=CC12CC(OC1)C2(C)C
CC=CC1C2(C)CC1(C)OC2
CC=CC1C2(C)CCC1(C)O2
CC=CC1(C)C2CC1(C)CO2
CC=CC1(C)C2CC1(C)OC2
CC=CC1(C)C2CCC1(C)O2
CC=CC1CC2(C)CC1(C)O2
CCC=C1CC2(C)CC1(C)O2
CC=CC1(C)CC2CC1(C)O2
CC=CC1(C)CC2(C)CC1O2
CC=CC1(C)OC2CC1(C)C2
CC=CC1(C)OC2(C)CC1C2
CC=CC1OC2(C)CC1(C)C2
CC(C)C12CC(C=C1)C(C)O2
CC(C)C12CC(C)C(O1)C=C2
CC(C)C12CC(CO1)C=C2C
CC(C)C12CCC(O1)C=C2C
CC(C)C12CC(CO1)C(C)=C2
CC(C)C12CCC(O1)C(C)=C2
CC(C)C12CC(OC1C)C=C2
CC(C)C12COC(C1)C=C2C
CC(C)C12COC(C1)C(C)=C2
CC(C)C12COC(C=C1)C2C
CC(C)C12OC(CC1C)C=C2
CC(C)C12OCC(C=C1)C2C
CC(C)C1C2COC1(C)C=C2
CC(C)C1C2OCC1(C)C=C2
CC(C)C1=CC2CC1(C)CO2
CC(C)C1=CC2(C)CC1CO2
CC(C)C1=CC2CCC1(C)O2
CC(C)C1=CC2(C)CCC1O2
CC(C)C1=CC2(C)COC1C2
CC(C)C1=CC2COC1(C)C2
CC(C)C1(C)C2COC1C=C2
CC(C)C1CC2(C)OC1C=C2
CC(C)C1CC2OC1(C)C=C2
CC(C)C1(C)CC2OC1C=C2
CC(C)C1(C)OC2CC1C=C2
CC(C)C1OC2CC1(C)C=C2
CC(C)C1OC2(C)CC1C=C2
CCC12CC(C=C1)C(C)(C)O2
CCC12CC(C)(C=C1)C(C)O2
CCC12CC(C)(C)C(O1)C=C2
CCC12CC(C)C(C)(O1)C=C2
CCC12CC(C)(CO1)C=C2C
CCC12CCC(C)(O1)C=C2C
CCC12CC(C)(CO1)C(C)=C2
CCC12CCC(C)(O1)C(C)=C2
CCC12CC(C)(OC1C)C=C2
CCC12CC(OC1(C)C)C=C2
CCC12COC(C=C1)C2(C)C
CCC12COC(C)(C1)C=C2C
CCC12COC(C)(C1)C(C)=C2
CCC12COC(C)(C=C1)C2C
CCC12OC(CC1(C)C)C=C2
CCC12OCC(C=C1)C2(C)C
CCC12OC(C)(CC1C)C=C2
CCC12OCC(C)(C=C1)C2C
CCC1C2(C)COC1(C)C=C2
CCC1=CC2(C)CC1(C)CO2
CCC1=CC2(C)CCC1(C)O2
CCC1=CC2(C)COC1(C)C2
CCC1(C)C2COC1(C)C=C2
CCC1CC2(C)OC1(C)C=C2
CCC1(C)C2OCC1(C)C=C2
CCC1(C)CC2(C)OC1C=C2
CCC1(C)CC2OC1(C)C=C2
CCC1(C)OC2CC1(C)C=C2
CCC1(C)OC2(C)CC1C=C2
CCC1OC2(C)CC1(C)C=C2
CC1C2CC1C(C)C(=O)C2C
CC1C2CC1C(=O)C(C)C2C
CC1C2C(C)C1C(=O)CC2C
CC1C2CC(C(C)C1C)C2=O
CC1C2C(C)CC(C)C1C2=O
CC1C2CC(C)C(C)C1C2=O
CC1C2CC(C)C(=O)C1C2C
CC1C2CC(=O)C(C)C1C2C
CC1C2COC1C(C)C2C=C
CC1C2COC1C(C=C)C2C
CC1CC2C(C)C1OC2C=C
CC1CC2C(C)OC1C2C=C
CC1CC2OC1C(C)C2C=C
CC1CC2OC1C(C=C)C2C
CC1CC2OC(C)C1C2C=C
CC1CC2OC(C=C)C1C2C
CC1C2CC(C1C)C(O2)C=C
CC1C2CC(C=C)C(O2)C1C
CC1C(C)C2OCC1C2C=C
CC1OC2CC1C(C)C2C=C
CC1OC2CC1C(C=C)C2C
CC1OC2C(C)C1CC2C=C
CC1OC2CC(C=C)C1C2C
CCC1C2CC(=C)C1C(C)O2
CCC1C2CC(=C)C1OC2C
CCC1C2CC(C(C)O2)C1=C
CCC1C2CC(C)C(O2)C1=C
CCC1C2CC(OC2C)C1=C
CCC1C2COC1C(=C)C2C
CCC1C2COC(C2C)C1=C
CCC1C2OCC1C(=C)C2C
CCC1C2OC(CC2C)C1=C
CCC1C2OCC(C2C)C1=C
CCC1CC2C(C)OC1C2=C
CCC1CC2OC1C(=C)C2C
CCC1CC2OC1C(C)C2=C
CCC1CC2OC(C)C1C2=C
CCC1C(C)C2CC(=C)C1O2
CCC1C(C)C2COC1C2=C
CCC1C(C)C2OC1CC2=C
CCC1C(C)C2OCC1C2=C
CCC1OC2CC1C(=C)C2C
CCC1OC2CC1C(C)C2=C
CCC1OC2C(C)C1CC2=C
CCC1OC2C(C)CC1C2=C
CCC1OC2CC(=C)C1C2C
CCC1OC2CC(C)C1C2=C
CC1C2CC1(C=C)C(C)CO2
CC1C2CC1(C=C)C(C)OC2
CC1C2CC1(C)C(CO2)C=C
CC1C2CC1(C)CC(O2)C=C
CC1C2CC1(CC(C)O2)C=C
CC1C2CC1C(C)(CO2)C=C
CC1C2CC1(C)C(OC2)C=C
CC1C2CC1(C)COC2C=C
CC1C2CC1C(C)(OC2)C=C
CC1C2CC1(COC2C)C=C
CC1C2CC1(C)OC(C2)C=C
CC1C2CC1(C)OCC2C=C
CC1C2CC1(OCC2C)C=C
CC1C2CC1(OC(C)C2)C=C
CC1C2CC1OC(C)(C2)C=C
CC1C2CC(C2)OC1(C)C=C
CC1C2CC(CC1(C)C=C)O2
CC1C2CC(CC1(C)O2)C=C
CC1C2CC(C)(C2)OC1C=C
CC1C2CC(C)(CC1C=C)O2
CC1C2CC(C)(CC1O2)C=C
CC1C2CC(C)CC1(O2)C=C
CC1C2CCC(C)C1(O2)C=C
CC1C2CCC(C=C)C1(C)O2
CC1C2CCC(C)(C=C)C1O2
CC1C2CCOC1C2(C)C=C
CC1C2CCOC1(C)C2C=C
CC1C2CCOC1(C=C)C2C
CC1C2COCC1C2(C)C=C
CC1C2COCC1(C)C2C=C
CC1C2COCC1(C=C)C2C
CC1C2OC1(CCC2C)C=C
CC1C2OC1(C)CCC2C=C
CC1C2OCCC1(C)C2C=C
CC1C2OCCC1(C=C)C2C
CC1(C)C2CC1C(CO2)C=C
CC1(C)C2CC1C(OC2)C=C
CC1(C)C2CC1OC(C2)C=C
CC1(C)C2CC(C2)OC1C=C
CC1(C)C2CC(CC1C=C)O2
CC1(C)C2CC(CC1O2)C=C
CC1(C)C2CCC(C=C)C1O2
CC1CC2(C)CC(O1)C2C=C
CC1CC2CC(C)(O1)C2C=C
CC1CC2(C)CC(O2)C1C=C
CC1CC2CC(C)(O2)C1C=C
CC1CC2CC(O1)C2(C)C=C
CC1CC2(CC(O2)C1C)C=C
CC1CC2CC(O2)C1(C)C=C
CC1CC2CC(O2)(C=C)C1C
CC1(C)C2CCOC1C2C=C
CC1(C)C2COCC1C2C=C
CC1CC2OC(C1)C2(C)C=C
CC1CC2OC(C)(C1)C2C=C
CC1C(CC2CC1(C)O2)C=C
CC1(C)CC2CC(O1)C2C=C
CC1(C)CC2CC(O2)C1C=C
CC1CCC2(C)OC1C2C=C
CC1CCC2OC1C2(C)C=C
CC1CCC2OC1(C)C2C=C
CC1(C)CC2OC(C1)C2C=C
CC1CC(C)C2(CC1O2)C=C
CC1(C)CCC2OC1C2C=C
CC1CC(C=C)C2CC1(C)O2
CC1CC(C=C)C2(C)CC1O2
CC1(C)CC(C=C)C2CC1O2
CC1CC(C)(C=C)C2CC1O2
CC1(C)COC2CC1C2C=C
CC1COC2CC1C2(C)C=C
CC1C(OC2CC1(C)C2)C=C
CC1COC2CC1(C)C2C=C
CC1COC2(C)CC1C2C=C
CC1(C)OC2CC(C2)C1C=C
CC1(C)OCC2CC1C2C=C
CC1(C)OC(C=C)C2CC1C2
CC1OC2(CC(C2)C1C)C=C
CC1OC2CC(C2)C1(C)C=C
CC1OC2CC(C2)(C=C)C1C
CC1OC2(C)CC(C2)C1C=C
CC1OC2CC(C)(C2)C1C=C
CC1OCC2CC1C2(C)C=C
CC1OCC2CC1(C)C2C=C
CC1OCC2(C)CC1C2C=C
CC1OC(C)C2(CC1C2)C=C
CC1OC(C=C)C2CC1(C)C2
CC1OC(C=C)C2(C)CC1C2
CC1OC(C)(C=C)C2CC1C2
CCC12CC(C1)C(=C)C(C)O2
CCC12CC(C1C)C(=C)CO2
CCC12CC(C1)OC(C)C2=C
CCC12CC(CC(=C)C1C)O2
CCC12CC(CC(C)C1=C)O2
CCC12CC(=C)CC(O1)C2C
CCC12CCC(=C)C(O1)C2C
CCC12CC(O1)C(=C)CC2C
CCC12CC(O1)C(C)CC2=C
CCC12CC(O1)C(=C)C(C)C2
CCC12CC(O1)C(C)C(=C)C2
CCC12CC(OCC1=C)C2C
CCC12OC(CCC1=C)C2C
CCC1C2CC1(C)C(=C)CO2
CCC1C2CC1(C)OCC2=C
CCC1C2CC(=C)CC1(C)O2
CCC1C2CC(C)(CC1=C)O2
CCC1C2CCC(=C)C1(C)O2
CCC1C2OC1(C)CCC2=C
CCC1(C)C2CC1C(=C)CO2
CCC1(C)C2CC(CC1=C)O2
CCC1(C)C2CC(=C)CC1O2
CCC1(C)C2CCC(=C)C1O2
CCC1CC2(C)CC(O2)C1=C
CCC1CC2CC(C)(O2)C1=C
CCC1(C)CC2CC(O2)C1=C
CCC1C(=C)CC2CC1(C)O2
CCC1CC(=C)C2CC1(C)O2
CCC1CC(=C)C2(C)CC1O2
CCC1(C)CC(=C)C2CC1O2
CCC1(C)OC2CC(C2)C1=C
CCC1OC2(C)CC(C2)C1=C
CCC1OC2CC(C)(C2)C1=C
CCC1C2CC(=CC)C1CO2
CCC1C2CC(CO2)C1=CC
CCC1C2CCC(O2)C1=CC
CCC1C2COC1C(C2)=CC
CCC1C2COC(C2)C1=CC
CCC1CC2CC(=CC)C1O2
CCC1CC2COC1C2=CC
CCC1CC2OC1CC2=CC
CCC1CC2OCC1C2=CC
CCC1OC2CC1C(C2)=CC
CCC1OC2CC1CC2=CC
CCC1OC2CCC1C2=CC
CC=CC1C2CCC1C(C)O2
CCC=C1C2CCC1C(C)O2
CC=CC1C2CC(C)C1CO2
CCC=C1C2CC(C)C1CO2
CC=CC1C2CC(CO2)C1C
CC=CC1C2CCC(O2)C1C
CC=CC1C2COC1C(C)C2
CCC=C1C2COC1C(C)C2
CC=CC1C2COC(C2)C1C
CCC=C1C2COC(C2)C1C
CC=CC1CC2CC1C(C)O2
CCC=C1CC2CC1C(C)O2
CC=CC1CC2CC1OC2C
CCC=C1CC2CC1OC2C
CC=CC1CC2CC(C)C1O2
CCC=C1CC2CC(C)C1O2
CC=CC1CC2COC1C2C
CCC=C1CC2COC1C2C
CC=CC1CC2OC1CC2C
CCC=C1CC2OC1CC2C
CC=CC1CC2OCC1C2C
CCC=C1CC2OCC1C2C
CCC=C1C2CCC(O2)C1C
CCC=C1C2CC(CO2)C1C
CC=CC1OC2CC1CC2C
CC=CC1OC2CCC1C2C
CC=CC1OC2CC(C)C1C2
CC12CCC1CCC2CC=O
CC12CCC1CC(CC=O)C2
CC12CCC1C(CC=O)CC2
CC12CCCC1CC2CC=O
CC12CC(CC=O)C1CCC2
CC1CC2CCC2(CC=O)C1
CC1CC2CCCC12CC=O
CC1CC2(CC=O)CCCC12
CC1CCC2CCC12CC=O
CC1CCC2(CC=O)CCC12
CC1(CC=O)CC2CCC2C1
CC1(CC=O)CC2CCCC12
CC1(CC=O)CCC2CCC12
CCC12CCC1C(CC2)C=O
CCC12CCC1CC(C2)C=O
CCC12CCC1CCC2C=O
CCC12CCCC1CC2C=O
CCC12CC(C=O)C1CCC2
CCC1CC2CCC2(C1)C=O
CCC1(CC2CCCC12)C=O
CCC1CC2(CCCC12)C=O
CCC1CC2CCCC12C=O
CCC1(CCC2CCC12)C=O
CCC1CCC2(CCC12)C=O
CCC1CCC2CCC12C=O
CCCC12CCC1CCC2=O
CCCC12CCC1CC(=O)C2
CCCC12CCC1C(=O)CC2
CCCC12CCCC1CC2=O
CCCC12CC(=O)C1CCC2
CCC1(CC2CCC2C1)C=O
CC1C2CC1(CCO2)C(C)=C
CC1C2CC1(COC2)C(C)=C
CC1C2CC1(OCC2)C(C)=C
CC1C2CCCC1(O2)C(C)=C
CC1CC2CC(C1)(O2)C(C)=C
CC1CC2(CC(C2)O1)C(C)=C
CC1CC2CC(C2)(O1)C(C)=C
CC1CCC2(CC1O2)C(C)=C
CC1CCC2CC1(O2)C(C)=C
CC1COC2(CC1C2)C(C)=C
CC1COC2CC1(C2)C(C)=C
CC1OCC2(CC1C2)C(C)=C
CC1OCC2CC1(C2)C(C)=C
CC(C)C12CC(C1)C(=C)CO2
CC(C)C12CC(C1)OCC2=C
CC(C)C12CC(CCC1=C)O2
CC(C)C12CC(CC(=C)C1)O2
CC(C)C12CC(O1)C(=C)CC2
CC(=C)C1C2CC1(C)CCO2
CC(=C)C1C2CC1(C)COC2
CC(=C)C1C2CC1(C)OCC2
CC(=C)C1C2CCCC1(C)O2
CC(=C)C1(C)C2CC1COC2
CC(=C)C1(C)C2CC1OCC2
CC(=C)C1(C)C2CCCC1O2
CC(=C)C1CC2CC(C)(C1)O2
CC(=C)C1CC2(C)CC(C2)O1
CC(=C)C1CC2CC(C)(C2)O1
CC(=C)C1CCC2CC1(C)O2
CC(=C)C1(C)CC2CC(C1)O2
CC(=C)C1CCC2(C)CC1O2
CC(=C)C1(C)CC2CC(C2)O1
CC(=C)C1(C)CCC2CC1O2
CC(=C)C1(C)COC2CC1C2
CC(=C)C1COC2CC1(C)C2
CC(=C)C1COC2(C)CC1C2
CC(=C)C1(C)OCC2CC1C2
CC(=C)C1OCC2CC1(C)C2
CC(=C)C1OCC2(C)CC1C2
CC12CC(C1)C(C)(CO2)C=C
CC12CC(C1)CC(C)(O2)C=C
CC12CC(C1)C(C)(OC2)C=C
CC12CC(C1)COC2(C)C=C
CC12CC(C1)OCC2(C)C=C
CC12CC(C1)OC(C)(C2)C=C
CC12CC(C)(C1)C(CO2)C=C
CC12CC(C)(C1)C(OC2)C=C
CC12CC(C)(C1)OC(C2)C=C
CC12CC(CCC1(C)C=C)O2
CC12CC(C)(CC(C1)C=C)O2
CC12CC(CC(C)(C1)C=C)O2
CC12CCCC(C)(O1)C2C=C
CC12CC(CCO1)C2(C)C=C
CC12CCCC(O1)C2(C)C=C
CC12CC(C)(COC1)C2C=C
CC12CC(C)(O1)C(CC2)C=C
CC12CC(COC1)C2(C)C=C
CC12CC(C)(OCC1)C2C=C
CC12CC(O1)C(C)(CC2)C=C
CC12CC(OCC1)C2(C)C=C
CC1C2(C)CC1(CCO2)C=C
CC1C2(C)CC1(COC2)C=C
CC1C2(C)CC1(OCC2)C=C
CC1C2(C)CCCC1(O2)C=C
CC1(C)C2CC1(CCO2)C=C
CC1(C)C2CC1(COC2)C=C
CC1(C)C2CC1(OCC2)C=C
CC1(C)C2CCCC1(O2)C=C
CC1CC2(C)CC(C1)(O2)C=C
CC1CC2(C)CC(C2)(O1)C=C
CC1CC2(CC(C)(C2)O1)C=C
CC1CCC2(CC1(C)O2)C=C
CC1(C)CC2CC(C1)(O2)C=C
CC1CCC2(C)CC1(O2)C=C
CC1(C)CC2(CC(C2)O1)C=C
CC1(C)CC2CC(C2)(O1)C=C
CC1(C)CCC2(CC1O2)C=C
CC1(C)CCC2CC1(O2)C=C
CC1(C)COC2(CC1C2)C=C
CC1(C)COC2CC1(C2)C=C
CC1COC2(CC1(C)C2)C=C
CC1COC2(C)CC1(C2)C=C
CC1(C)OCC2(CC1C2)C=C
CC1(C)OCC2CC1(C2)C=C
CC1OCC2(CC1(C)C2)C=C
CC1OCC2(C)CC1(C2)C=C
CCC12CC(C)(C1)C(=C)CO2
CCC12CC(C)(C1)OCC2=C
CCC12CC(C)(CCC1=C)O2
CCC12CC(C)(CC(=C)C1)O2
CCC12CC(C)(O1)C(=C)CC2
CC=C(C)C1C2CCC1OC2
CC(C)=CC1C2CCC1OC2
CC(C)C=C1C2CCC1OC2
CCC(C)=C1C2CCC1OC2
CC=C(C)C1CC2CC1CO2
CC(C)=CC1CC2CC1CO2
CC(C)C=C1CC2CC1CO2
CCC(C)=C1CC2CC1CO2
CC=C(C)C1CC2CCC1O2
CC(C)=CC1CC2CCC1O2
CC(C)C=C1CC2CCC1O2
CCC(C)=C1CC2CCC1O2
CC=C(C)C1CC2COC1C2
CC(C)=CC1CC2COC1C2
CC(C)C=C1CC2COC1C2
CCC(C)=C1CC2COC1C2
CC=C(C)C1OC2CCC1C2
CC(C)=CC1OC2CCC1C2
COC12CC(C1)C(CC2)=CC
COC12CC(C1)CC(C2)=CC
COC12CC(C1)CCC2=CC
CC=C(C)C12CCC(C1)OC2
CC(C)=CC12CCC(C1)OC2
CC=C(C)C12CCC(CC1)O2
CC(C)=CC12CCC(CC1)O2
CC=C(C)C12CCC(CO1)C2
CC(C)=CC12CCC(CO1)C2
COC12CCC(C1)C=CC2C
COC12CCC(C1)CC=C2C
COC12CC(C=C1)C(C)CC2
COC12CC(CC1C)C=CC2
COC12CC(CC1C)CC=C2
COC12CCC(C1)C=C(C)C2
COC12CCC(C1)C(C)=CC2
COC12CCC(C1)C(C)C=C2
COC12CCC(C1)CC(C)=C2
COC12CC(CCC1)C=C2C
COC12CC(C)C(C1)C=CC2
COC12CC(C)C(C1)CC=C2
COC12CC(CCC1)C(C)=C2
COC12CC(CCC1C)C=C2
COC12CCC(C=CC1)C2C
COC12CCC(CC=C1)C2C
COC12CCCC(C=C1)C2C
COC12CC(CC(C)C1)C=C2
COC1C2CCC1(C)C=CC2
COC1C2CCC1(C)CC=C2
COC1C2CCCC1(C)C=C2
COC1CC2CC1(C)C=CC2
COC1CC2CC1(C)CC=C2
COC1(C)C2CCC1C=CC2
COC1CC2(C)CC1C=CC2
COC1CC2(C)CC1CC=C2
COC1(C)C2CCCC1C=C2
COC1CC2CC(C)(C1)C=C2
COC1(C)CC2CC1C=CC2
COC1(C)CC2CC1CC=C2
COC1CCC2CC1(C)C=C2
COC1(C)CC2CC(C1)C=C2
COC1C=CC2CCC1(C)C2
COC1CCC2(C)CC1C=C2
COC1C=CC2(C)CCC1C2
COC1(C)CCC2CC1C=C2
COC1(C)C=CC2CCC1C2
CC=CC12CCC(C)(C1)OC2
CC=CC12CCC(C)(CC1)O2
CC=CC12CCC(C)(CO1)C2
CC1C2CC1C(C)CC(=O)C2
CC1C2CC1C(C)C(=O)CC2
CC1C2CC1CC(=O)C(C)C2
CC1C2CC1C(=O)CCC2C
CC1C2CC1C(=O)C(C)CC2
CC1C2CC1C(=O)CC(C)C2
CC1C2CC(C2)CC(=O)C1C
CC1C2CCC(C)CC1C2=O
CC1C2CCCC(C)C1C2=O
CC1C2CCCC(=O)C1C2C
CC1C2CCC(=O)CC1C2C
CC1CC2CC(C2)C(C)C1=O
CC1CC2CC(C2)C(=O)C1C
CC1CC2CC(CC1C)C2=O
CC1CC2CC(C(C)C1)C2=O
CC1CCC2CC(C1C)C2=O
CC1CCC(C)C2CC1C2=O
CC1CC(C)C(=O)C2CC1C2
CC1CC(=O)C2CC(C2)C1C
CC1CC(=O)C(C)C2CC1C2
COC12CCC(C1)CCC2=C
COC12CC(CC1=C)CCC2
COC12CCC(C1)C(=C)CC2
COC12CCC(C1)CC(=C)C2
COC12CC(CCC1)C(=C)C2
COC12CCC(CCC1)C2=C
CC12CCC(C1)CCCC2=O
CC12CCC(C1)CCC(=O)C2
CC12CCC(C1)CC(=O)CC2
CC12CCC(C1)C(=O)CCC2
CC12CC(CC1=O)CCCC2
CC12CC(CCCC1)C(=O)C2
CC12CCC(CCCC1)C2=O
CC12CC1C(CC2(C)O)C=C
CC12CC1C(=C)CC2(C)CO
CC12CC1CC(=C)C2(C)CO
CC12CC1(C)C(CC2O)C=C
CC12CC1C(C)(CC2O)C=C
CC12CC1(C)C(=C)CC2CO
CC12CC1CC(C=C)C2(C)O
CC12CC1CC(C)(C=C)C2O
CC12CC1(C)C(=C)C(CO)C2
CC12CC1(C)C(C=C)C(O)C2
CC12CC1C(C=C)C(C)(O)C2
CC12CC1C(C)(C=C)C(O)C2
CC12CC1CC(C)(O)C2C=C
CC12CC1(C)C(CO)C(=C)C2
CC12CC1CC(O)C2(C)C=C
CC12CC1(C)C(O)C(C2)C=C
CC12CC1C(C)(O)C(C2)C=C
CC12CC1C(C)(O)CC2C=C
CC12CC1C(O)CC2(C)C=C
CC12CC1C(O)C(C)(C2)C=C
CC12CC(CC1(C)C2O)C=C
CC12C(CCC1(C)O)C2C=C
CC12CC(C)(CC1C2O)C=C
CC12CC(=C)CC1(C)C2CO
CC12CCC(=C)C1(C)C2CO
CC12CCC(C=C)C1(C)C2O
CC12CCC(C)(C=C)C1C2O
CC12CCC(C)(O)C1C2C=C
CC12CCC(O)C1C2(C)C=C
CC12CCC(O)C1(C)C2C=C
CC12CC(C)(O)CC1C2C=C
CC12CC(O)CC1C2(C)C=C
CC12CC(O)CC1(C)C2C=C
CC12C(O)C1CCC2(C)C=C
CC1C2C1(CCC2(C)O)C=C
CC1C2C1(C)CCC2(O)C=C
CC1C2C1(O)CCC2(C)C=C
CC1C2(CC2CC1(C)O)C=C
CC1C2CC2(CC1(C)O)C=C
CC1C2CC2(C)CC1(O)C=C
CC1C2CC2(O)CC1(C)C=C
CC1C2(C)CC2CC1(O)C=C
CC1C2(C)CC(CC12O)C=C
CC1C2CC(C)(CC12O)C=C
CC1C2(CO)CCC(=C)C12C
CC1C2(C)CC(=C)CC12CO
CC1C2(C)CCC(=C)C12CO
CC1C2(C)CCC(C=C)C12O
CC1C2CCC(C)(C=C)C12O
CC1C2(C)CCC(O)C12C=C
CC1C2CCC(C)(O)C12C=C
CC1C2(C)CC(O)CC12C=C
CC1C2CC(C)(O)CC12C=C
CC1C2CCC(O)(C=C)C12C
CC1C2CC(O)(CC12C)C=C
CC1C2(CCC(O)C12C)C=C
CC1C2(O)CC2CC1(C)C=C
CC1C2(CCC(C)C12O)C=C
CC1C2(O)CC(C)CC12C=C
CC1C2(O)CCC(C)C12C=C
CC1C2(O)CCC(C=C)C12C
CC1CC2(CC2C1(C)O)C=C
CC1(C)C2CC2(CC1O)C=C
CC1(C)C2CC2CC1(O)C=C
CC1CC2(CC2(C)C1O)C=C
CC1CC2CC2(C)C1(O)C=C
CC1CC2CC2(C=C)C1(C)O
CC1CC2(CC2(O)C1C)C=C
CC1CC2CC2(O)C1(C)C=C
CC1(C)C2CC2(O)CC1C=C
CC1CC2C(C)(C1)C2(O)C=C
CC1CC2(C)CC2C1(O)C=C
CC1CC2(C)CC2(C=C)C1O
CC1CC2(C)CC2(O)C1C=C
CC1(C)C2C(CCC12O)C=C
CC1(C)C2CC(CC12O)C=C
CC1(C)C2C(=C)CCC12CO
CC1(C)C2CC(=C)CC12CO
CC1(C)C2CCC(=C)C12CO
CC1CC2(C)C(C=C)C2(O)C1
CC1CC2C(O)(C1)C2(C)C=C
CC1(C)C2CCC(C=C)C12O
CC1(C)C2CCC(O)C12C=C
CC1(C)C2CCC(O)(C=C)C12
CC1CC2(C)C(O)C2(C1)C=C
CC1CC2C(C)(O)C2(C1)C=C
CC1(C)C2CC(O)(CC12)C=C
CC1(C)C2CC(O)CC12C=C
CC1(C)C2C(O)CCC12C=C
CC1CC2(O)CC2C1(C)C=C
CC1CC2(O)CC2(C)C1C=C
CC1CC2(O)CC2(C=C)C1C
CC1CCC2C(O)(C=C)C12C
CC1(C)CC2C(C1)C2(O)C=C
CC1CCC2(C)C1C2(O)C=C
CC1(C)CC2(CC2C1O)C=C
CC1(C)CC2CC2C1(O)C=C
CC1(C)CC2CC2(C=C)C1O
CC1(C)CC2CC2(O)C1C=C
CC1C(CC2(C)CC12O)C=C
CC1CCC2(C=C)C1C2(C)O
CC1(C)CC2C(C=C)C2(O)C1
CC1CCC2(C)C(C=C)C12O
CC1CCC2C(C)(C=C)C12O
CC1(C=C)C2CCC(C)(O)C12
CC1(C=C)C2CCC(O)C12C
CC1CCC2(C=C)C(O)C12C
CC1(C=C)C2CC(C)(O)CC12
CC1CCC2(C)C(O)C12C=C
CC1CCC2C(C)(O)C12C=C
CC1(C)CC2C(O)C2(C1)C=C
CC1CCC2(O)C1C2(C)C=C
CC1C(CC2(O)CC12C)C=C
CC1(C)CC2(O)CC2C1C=C
CC1CCC2(O)C(C=C)C12C
CC1(C)CCC2C1C2(O)C=C
CC1(C)C(CC2CC12O)C=C
CC1CC(C)C2(CC12O)C=C
CC1C(=C)CC2(C)CC12CO
CC1CC(=C)C2(C)CC12CO
CC1(C)CCC2C(C=C)C12O
CC1(C)CCC2(C=C)C(O)C12
CC1(C)CCC2C(O)C12C=C
CC1C(=C)CC2(CO)CC12C
CC1(C)CCC2(O)C(C=C)C12
CC1(C)C(=C)CC2CC12CO
CC1(C)CC(=C)C2CC12CO
CC1CC(C=C)C2(C)CC12O
CC1CC(C=C)C2(O)CC12C
CC1(C)CC(C=C)C2CC12O
CC1CC(C)(C=C)C2CC12O
CC1(C)CC(C=C)C2(O)CC12
CC1CC(C)(C=C)C2(O)CC12
CC1(C)CC(O)C2(CC12)C=C
CC1(C)CC(O)C2CC12C=C
CC1CC(C)(O)C2(CC12)C=C
CC1CC(C)(O)C2CC12C=C
CC1(C)CC(O)(C=C)C2CC12
CC1CC(O)C2(CC12C)C=C
CC1CC(O)C2(C)CC12C=C
CC1(C)C(O)CC2CC12C=C
CC1CC(O)(C=C)C2CC12C
CC1CC(O)(C=C)C2(C)CC12
CC1(CO)C2C(=C)CCC12C
CC1(CO)C2CC(=C)CC12C
CC1(CO)C2CCC(=C)C12C
CC1C(O)CC2(CC12C)C=C
CC1C(O)CC2(C)CC12C=C
CC1(O)C2CC2CC1(C)C=C
CC1(O)C2C(CCC12C)C=C
CC1(O)C2CC(CC12C)C=C
CC1(O)C2CC(C)(CC12)C=C
CC1(O)C2CCC(C=C)C12C
CC1(O)C2CCC(C)(C=C)C12
CC1(O)CC2CC2C1(C)C=C
CC1(O)CC(C)(C=C)C2CC12
CCC12CC1C(=C)CC2(C)O
CCC12CC1CC(=C)C2(C)O
CCC12CC1(C)C(=C)CC2O
CCC12CC1(C)CC(=C)C2O
CCC12CC1(C)C(O)C(=C)C2
CCC12CC1(O)C(=C)CC2C
CCC12CC1(O)CC(=C)C2C
CCC12CC1(O)C(C)C(=C)C2
CCC12C(C)C1(O)CCC2=C
CCC12C(CCC1=C)C2(C)O
CCC12CC(=C)CC1C2(C)O
CCC12CCC(=C)C1C2(C)O
CCC12CC(=C)CC1(C)C2O
CCC12CCC(=C)C1(C)C2O
CCC12CC(=C)CC1(O)C2C
CCC12CCC(=C)C1(O)C2C
CCC12C(O)C1(C)CCC2=C
CCC1C2(O)CCC(=C)C12C
CCC1C2(C)CC(=C)CC12O
CCC1C2(C)CCC(=C)C12O
CCC1CC2(C)CC2(O)C1=C
CCC1(C)C2C(=C)CCC12O
CCC1(C)C2CC(=C)CC12O
CCC1(C)C2CCC(=C)C12O
CCC1CC2(O)CC2(C)C1=C
CCC1C(=C)CC2(C)CC12O
CCC1CC(=C)C2(C)CC12O
CCC1C(=C)CC2(O)CC12C
CCC1CC(=C)C2(O)CC12C
CCC1(C)C(=C)CC2CC12O
CCC1(C)CC(=C)C2CC12O
CCC1(O)C2C(=C)CCC12C
CCC1(O)C2CC(=C)CC12C
CCC1(O)C2CCC(=C)C12C
CCC1(O)C(=C)CC2CC12C
CCC1(O)CC(=C)C2CC12C
CC1C2(O)CCCC12C(C)=C
CC1CC2(O)CC2(C1)C(C)=C
CC1CCC2(CC12O)C(C)=C
CC1CCC2(O)CC12C(C)=C
CC(=C)C12CC1CCC2(C)O
CC(=C)C12CC1(C)CCC2O
CC(=C)C12CC1(C)CC(O)C2
CC(=C)C12CC1CC(C)(O)C2
CC(=C)C12CC1(C)C(O)CC2
CC(=C)C12CCCC1C2(C)O
CC(=C)C12CCCC1(C)C2O
CC(=C)C1C2(C)CCCC12O
CC(=C)C1CC2(C)CC2(O)C1
CC(=C)C1(C)C2CCCC12O
CC(=C)C1(C)CC2CC2(O)C1
CC(=C)C1CCC2(C)CC12O
CC(=C)C1CCC2(O)CC12C
CC(=C)C1(C)CCC2CC12O
CC(=C)C1(C)CCC2(O)CC12
CC(=C)C1(O)C2CCCC12C
CC(=C)C1(O)CC2CC2(C)C1
CC(=C)C1(O)CCC2CC12C
CC(=C)C1(O)CCC2(C)CC12
CC(=C)C12CC1C(C)(O)CC2
CC(C)(O)C12CC1CCC2=C
CC(C)(O)C12CC1C(=C)CC2
CC(C)(O)C12CC1CC(=C)C2
CC12CCC1C(CC2O)C=C
CC12CCC1C(=C)CC2CO
CC12CCC1CC(=C)C2CO
CC12C(CC1C=C)CCC2O
CC12CCC1CC(C=C)C2O
CC12CCC1C(=C)C(CO)C2
CC12CCC1C(C=C)C(O)C2
CC12CCC1CC(CO)C2=C
CC12CCC1CC(O)C2C=C
CC12CCC1C(CO)CC2=C
CC12CCC1C(CO)C(=C)C2
CC12CCC1C(O)C(C2)C=C
CC12CCC1C(O)CC2C=C
CC12CC(CC1CC2O)C=C
CC12CCCC1C(C=C)C2O
CC12CCCC1C(O)C2C=C
CC12CC(=C)CC1CC2CO
CC12CCC(=C)C1CC2CO
CC12CC(C=C)C1CCC2O
CC12CC(C=C)C1CC(O)C2
CC12CC(C=C)C1C(O)CC2
CC12CCC(C=C)C1CC2O
CC12CCC(O)C1CC2C=C
CC12CC(CO)C1CCC2=C
CC12CC(CO)C1C(=C)CC2
CC12CC(CO)C1CC(=C)C2
CC12CC(O)C1C(CC2)C=C
CC12CC(O)C1CC(C2)C=C
CC12CC(O)C1CCC2C=C
CC12CC(O)CC1CC2C=C
CC12C(CO)CC1CCC2=C
CC12C(O)CC1CCC2C=C
CC1C2CCC2(CC1O)C=C
CC1C2CCC2CC1(O)C=C
CC1C2CCC2(CO)CC1=C
CC1C2CCC2(O)CC1C=C
CC1C2CCCC2C1(O)C=C
CC1C2CCCC2(O)C1C=C
CC1(CC2C1CCC2O)C=C
CC1CC2C1CCC2(O)C=C
CC1CC2(C=C)C1CCC2O
CC1(CC2CCC2C1O)C=C
CC1CC2(CCC2C1O)C=C
CC1CC2CCC2C1(O)C=C
CC1CC2CCC2(C=C)C1O
CC1CC2CCC2(CO)C1=C
CC1CC2C(CC2(O)C1)C=C
CC1CC2CCC2(O)C1C=C
CC1CC2C(CCC12O)C=C
CC1CC2CC(CC12O)C=C
CC1CC2C(=C)CCC12CO
CC1CC2CC(=C)CC12CO
CC1CC2CCC(=C)C12CO
CC1CC2CC(C=C)C2(O)C1
CC1CC2CCC(C=C)C12O
CC1(CC2CCC(O)C12)C=C
CC1CC2(CCC(O)C12)C=C
CC1CC2CCC(O)C12C=C
CC1CC2CCC(O)(C=C)C12
CC1(CC2CC(O)C2C1)C=C
CC1CC2CC(O)C2(C1)C=C
CC1(CC2CC(O)CC12)C=C
CC1CC2(CC(O)CC12)C=C
CC1CC2CC(O)(CC12)C=C
CC1CC2CC(O)CC12C=C
CC1CC2CC(O)(C=C)C2C1
CC1CC2(CO)C1CCC2=C
CC1CC2C(O)CC2(C1)C=C
CC1CC2C(O)CCC12C=C
CC1CC2(CO)CCC2C1=C
CC1CC2(CO)CC(=C)CC12
CC1CC2(CO)CCC(=C)C12
CC1CC2(O)C1CCC2C=C
CC1CC2(O)CCC2C1C=C
CC1CC2(O)CC(CC12)C=C
CC1CC2(O)CCC(C=C)C12
CC1CCC2C1CC2(O)C=C
CC1C(CC2CCC12O)C=C
CC1CCC2C(CC12O)C=C
CC1(C=C)C2CCC2CC1O
CC1CCC2CC(C=C)C12O
CC1CCC2(C=C)C(O)CC12
CC1(CCC2CC(O)C12)C=C
CC1CCC2(CC(O)C12)C=C
CC1CCC2CC(O)C12C=C
CC1CCC2CC(O)(C=C)C12
CC1(CCC2C(O)CC12)C=C
CC1CCC2C(O)CC12C=C
CC1CCC2(O)C(CC12)C=C
CC1CCC2(O)CC(C=C)C12
CC1C(=C)CC2CCC12CO
CC1CC(=C)C2CCC12CO
CC1C(C=C)C2CCCC12O
CC1CC(=C)C2(CO)CCC12
CC1CC(C=C)C2CCC12O
CC1CC(C=C)C2(O)CCC12
CC1(C=C)C(O)C2CCCC12
CC1(CC(O)C2CCC12)C=C
CC1CC(O)C2(CCC12)C=C
CC1CC(O)C2CCC12C=C
CC1CC(O)(C=C)C2CCC12
CC1(CO)C2CCC2CC1=C
CC1C(O)C2(CCCC12)C=C
CC1C(O)C2CCCC12C=C
CC1(CO)CC2C1CCC2=C
CC1C(O)CC2CCC12C=C
CC1(CO)CC2CCC2C1=C
CC1(CO)CC2CC(=C)CC12
CC1(CO)CC2CCC(=C)C12
CC1(CO)CC(=C)C2CCC12
CC1(O)C2CCC2CC1C=C
CC1(O)C2CCCC2C1C=C
CC1(O)CC2C1CCC2C=C
CC1(O)CC2CCC2C1C=C
CC1(O)CC2CC(CC12)C=C
CC1(O)CC2CC(C=C)C2C1
CC1(O)CC2CCC(C=C)C12
CC1(O)CCC2C(CC12)C=C
CC1(O)CCC2CC(C=C)C12
CC1(O)CC(C=C)C2CCC12
CCC12CCC1C(=C)CC2O
CCC12CCC1CC(=C)C2O
CCC12CCC1C(=C)C(O)C2
CCC12CCC1CC(O)C2=C
CCC12CCC1C(O)CC2=C
CCC12CCC1C(O)C(=C)C2
CCC12CC(=C)CC1CC2O
CCC12CCC(=C)C1CC2O
CCC12CC(O)C1CCC2=C
CCC12CC(O)C1C(=C)CC2
CCC12CC(O)C1CC(=C)C2
CCC12C(O)CC1CCC2=C
CCC1C2CCC2(O)CC1=C
CCC1CC2CCC2(O)C1=C
CCC1CC2C(=C)CCC12O
CCC1CC2CC(=C)CC12O
CCC1CC2CCC(=C)C12O
CCC1CC2(O)C1CCC2=C
CCC1CC2(O)CCC2C1=C
CCC1CC2(O)CC(=C)CC12
CCC1CC2(O)CCC(=C)C12
CCC1C(=C)CC2CCC12O
CCC1CC(=C)C2CCC12O
CCC1CC(=C)C2(O)CCC12
CCC1(O)C2CCC2CC1=C
CCC1(O)CC2C1CCC2=C
CCC1(O)CC2CCC2C1=C
CCC1(O)CC2CC(=C)CC12
CCC1(O)CC2CCC(=C)C12
CCC1(O)CC(=C)C2CCC12
CC(=C)C12CCC1CCC2O
CC(=C)C12CCC1CC(O)C2
CC(=C)C12CCC1C(O)CC2
CC(=C)C12CCCC1CC2O
CC(=C)C12CC(O)C1CCC2
CC(=C)C1CC2CCC2(O)C1
CC(=C)C1CC2CCCC12O
CC(=C)C1CC2(O)CCCC12
CC(=C)C1CCC2CCC12O
CC(=C)C1CCC2(O)CCC12
CC(=C)C1(O)CC2CCC2C1
CC(=C)C1(O)CC2CCCC12
CC(=C)C1(O)CCC2CCC12
CC(O)C12CCC1CCC2=C
CC(O)C12CCC1C(=C)CC2
CC(O)C12CCC1CC(=C)C2
CC12CCC1(CCC2O)C=C
CC12CCC1CCC2(O)C=C
CC12CCC1(C=C)C(O)CC2
CC12CCC1(CC(O)C2)C=C
CC12CCC1CC(O)(C2)C=C
CC12CCC1C(O)(CC2)C=C
CC12CCC1(CO)CCC2=C
CC12CCC1(CO)C(=C)CC2
CC12CCC1(CO)CC(=C)C2
CC12CCC1(O)C(CC2)C=C
CC12CCC1(O)CC(C2)C=C
CC12CCC1(O)CCC2C=C
CC12CCCC1(CC2O)C=C
CC12CCCC1CC2(O)C=C
CC12CCCC1(O)CC2C=C
CC12CC(C=C)C1(O)CCC2
CC12CC(O)C1(CCC2)C=C
CC12CC(O)(C=C)C1CCC2
CC1(CC2CCC2(O)C1)C=C
CC1(CC2CCCC12O)C=C
CC1CC2(CCCC12O)C=C
CC1CC2(O)CCC2(C1)C=C
CC1(CC2(O)CCCC12)C=C
CC1CC2(O)CCCC12C=C
CC1(CCC2CCC12O)C=C
CC1CCC2(CCC12O)C=C
CC1(CCC2(O)CCC12)C=C
CC1CCC2(O)CCC12C=C
CC1(O)CC2CCC2(C1)C=C
CC1(O)CC2(CCCC12)C=C
CC1(O)CC2CCCC12C=C
CC1(O)CCC2(CCC12)C=C
CC1(O)CCC2CCC12C=C
CCC12CCC1(O)CCC2=C
CCC12CCC1(O)C(=C)CC2
CCC12CCC1(O)CC(=C)C2
CC1C2CC1(C)CC2CC=O
CC1C2CC1(C)C(CC=O)C2
CC1C2CC1C(C)(CC=O)C2
CC1C2CC1(CC=O)CC2C
CC1C2CC1(CC=O)C(C)C2
CC1C2CCC1C2(C)CC=O
CC1C2CCC1(C)C2CC=O
CC1C2CCC1(CC=O)C2C
CC1C2CC(C2)C1(C)CC=O
CC1C2CC(C)(C2)C1CC=O
CC1C2CC(CC=O)(C2)C1C
CC1CC2CC1C2(C)CC=O
CC1CC2CC1(C)C2CC=O
CC1(C)C2CC1C(CC=O)C2
CC1(C)C2CCC1C2CC=O
CC1CC2(C)CC1C2CC=O
CC1(C)C2CC(C2)C1CC=O
CC1(C)CC2CC1C2CC=O
CC1C(CC=O)C2CC1(C)C2
CCC12CC(C1)C(C)C2C=O
CCC12CC(C1C)C(C2)C=O
CCC12CC(C1)C(C=O)C2C
CCC12CC(C1C=O)C(C)C2
CCC12CC(CC1C)C2C=O
CCC12CCC(C1C)C2C=O
CCC12CC(CC1C=O)C2C
CCC1C2CC1(CC2C)C=O
CCC1C2CC1(C)C(C2)C=O
CCC1C2CC1(C)CC2C=O
CCC1C2CC1C(C)(C2)C=O
CCC1C2CC1(CC)CC2=O
CCC1C2CC1(CC)C(=O)C2
CCC1C2CC1(C=O)C(C)C2
CCC1C2CCC1C2(C)C=O
CCC1C2CCC1(C)C2C=O
CCC1C2CCC1(CC)C2=O
CCC1C2CCC1(C=O)C2C
CCC1C2CC(C2)C1(C)C=O
CCC1C2CC(C2)(C=O)C1C
CCC1C2CC(C)(C2)C1C=O
CCC1C2CC(CC)(C2)C1=O
CCC1(CC2CC1C2C)C=O
CCC1CC2(CC1C2C)C=O
CCC1CC2CC1C2(C)C=O
CCC1(C)C2CC1C(C2)C=O
CCC1CC2CC1(C)C2C=O
CCC1CC2CC1(CC)C2=O
CCC1CC2CC1(C=O)C2C
CCC1(C)C2CCC1C2C=O
CCC1CC2(C)CC1C2C=O
CCC1(C)C2CC(C2)C1C=O
CCC1CC2(CC)CC1C2=O
CCC1(C)CC2CC1C2C=O
CCC1C(C)C2CC1(C2)C=O
CCC1(CC)C2CC1C(=O)C2
CCC1(CC)C2CCC1C2=O
CCC1(CC)C2CC(C2)C1=O
CCC1(CC)CC2CC1C2=O
CCC1C(C=O)C2CC1(C)C2
CCC1(C=O)C2CC1C(C)C2
CCC1C(=O)C2CC1(CC)C2
CCC1(C=O)C2CCC1C2C
CCC1(C=O)C2CC(C2)C1C
CCCC12CC(C1)C(C)C2=O
CCCC12CC(C1C)C(=O)C2
CCCC12CC(C1)C(=O)C2C
CCCC12CC(CC1C)C2=O
CCCC12CCC(C1C)C2=O
CCCC12CC(CC1=O)C2C
CCCC12CC(C(C)C1)C2=O
CCCC1C2CC1(C)CC2=O
CCCC1C2CC1(C)C(=O)C2
CCCC1C2CCC1(C)C2=O
CCCC1C2CC(C)(C2)C1=O
CCCC1CC2CC1(C)C2=O
CCCC1(C)C2CC1C(=O)C2
CCCC1(C)C2CCC1C2=O
CCCC1CC2(C)CC1C2=O
CCCC1(C)C2CC(C2)C1=O
CCCC1(C)CC2CC1C2=O
CCCC1C(=O)C2CC1(C)C2
CC(C1C2CC1CC2)C(C)=O
CC(C1CC2CC1C2)C(C)=O
CC(C)C(=O)C1C2CC1CC2
CC(C)C(=O)C1CC2CC1C2
CC(C)(C=O)C1C2CC1CC2
CC(C)(C=O)C1CC2CC1C2
CC(C(C)=O)C12CC(C1)CC2
CC(C)C(=O)C12CC(C1)CC2
CCC12CC(C1)(CC2)C(C)=O
CC(C)C12CC(C1)(CC2)C=O
CC(C=O)C12CC(C)(C1)CC2
CCC(=O)C12CC(C)(C1)CC2
CC(=O)CC12CC(C)(C1)CC2
CC(C)(C=O)C12CC(C1)CC2
CC12CC(C1)CCC2CC=O
CC12CC(C1)CC(CC=O)C2
CC12CC(C1)C(CC=O)CC2
CC12CC(CCC1)C2CC=O
CC1C2CC1(CC=O)CCC2
CC1CC2CC(CC=O)(C2)C1
CC1CCC2CC1(CC=O)C2
CC1CCC2(CC=O)CC1C2
CC1(CC=O)C2CC1CCC2
CC1(CC=O)CC2CC(C2)C1
CC1(CC=O)CCC2CC1C2
CCC12CC(C1)C(CC2)C=O
CCC12CC(C1)CC(C2)C=O
CCC12CC(C1)CCC2C=O
CCC12CC(CCC1)C2C=O
CCC1C2CC1(CCC2)C=O
CCC1(CC2CC(C2)C1)C=O
CCC1CC2CC(C2)(C1)C=O
CCC1(CCC2CC1C2)C=O
CCC1CCC2(CC1C2)C=O
CCC1CCC2CC1(C2)C=O
CCC1(C=O)C2CC1CCC2
CCCC12CC(C1)CCC2=O
CCCC12CC(C1)CC(=O)C2
CCCC12CC(C1)C(=O)CC2
CCCC12CC(CCC1)C2=O
CC1CC2CCC1(C)CC2=O
CC1CC2CCC1(C)C(=O)C2
CC1CC2(C)CCC1CC2=O
CC1CC2(C)CCC1C(=O)C2
CC1C2CCC(C)(CC2)C1=O
CC1(C)C2CCC(CC2)C1=O
CC1(C)CC2CCC1CC2=O
CC1(C)CC2CCC1C(=O)C2
CC1C(=O)C2CCC1(C)CC2
CC12CCC(C)(CC1)C(=O)C2
CC1C2CC1(CC2O)C(C)=C
CC1C2CC1(C(O)C2)C(C)=C
CC1C2CC1C(O)(C2)C(C)=C
CC1C2CC1(O)C(C2)C(C)=C
CC1C2CC1(O)CC2C(C)=C
CC1C2CCC1(C2O)C(C)=C
CC1C2CCC1C2(O)C(C)=C
CC1C2CCC1(O)C2C(C)=C
CC1C2CC(C2)(C1O)C(C)=C
CC1C2CC(C2)C1(O)C(C)=C
CC1C2CC(O)(C2)C1C(C)=C
CC1CC2(CC1C2O)C(C)=C
CC1CC2CC1(C2O)C(C)=C
CC1CC2CC1C2(O)C(C)=C
CC1C(C2CC1(O)C2)C(C)=C
CC1CC2CC1(O)C2C(C)=C
CC1CC2(O)CC1C2C(C)=C
CC1C(O)C2CC1(C2)C(C)=C
CC(C)C12CC(C1)C(=C)C2O
CC(C)C12CC(C1)C(O)C2=C
CC(C)C12CC(C(=C)C1)C2O
CC(C)C12CC(CC1=C)C2O
CC(=C)C1C2CC1(C)CC2O
CC(=C)C1C2CC1(C)C(O)C2
CC(=C)C1C2CC1C(C)(O)C2
CC(C)C1C2CC1(O)CC2=C
CC(C)C1C2CC1(O)C(=C)C2
CC(=C)C1C2CCC1C2(C)O
CC(=C)C1C2CCC1(C)C2O
CC(=C)C1C2CC(C2)C1(C)O
CC(=C)C1C2CC(C)(C2)C1O
CC(C)C1C2CC(O)(C2)C1=C
CC(=C)C1CC2CC1C2(C)O
CC(=C)C1CC2CC1(C)C2O
CC(=C)C1(C)C2CC1C(O)C2
CC(=C)C1(C)C2CCC1C2O
CC(=C)C1CC2(C)CC1C2O
CC(=C)C1(C)C2CC(C2)C1O
CC(=C)C1(C)CC2CC1C2O
CC(C)C1C(=C)C2CC1(O)C2
CC(=C)C1C(O)C2CC1(C)C2
CC(C)C1(O)C2CC1C(=C)C2
CC(C)C1(O)C2CC(C2)C1=C
CC(O)C12CC(C1)C(=C)C2C
CC(O)C12CC(C1)C(C)C2=C
CC(O)C12CC(C1C)C(=C)C2
CC(O)C12CC(CC1=C)C2C
CC(O)C1C2CC1(C)CC2=C
CC(O)C1C2CC1(C)C(=C)C2
CC(O)C1C2CC(C)(C2)C1=C
CC(O)C1(C)C2CC1C(=C)C2
CC(O)C1(C)C2CC(C2)C1=C
CC(O)C1C(=C)C2CC1(C)C2
CC12CC(C1)(CC2(C)O)C=C
CC12CC(C1)(C=C)C(C)(O)C2
CC12CC(C)(C1)C(O)(C2)C=C
CC12CC(C)(CC1)C2(O)C=C
CC12CC(O)(C1)CC2(C)C=C
CC12CC(O)(C1)C(C)(C2)C=C
CC12CC(O)(CC1)C2(C)C=C
CC1(C)C2(O)CC1(CC2)C=C
CC1(C)CC2(CC1(O)C2)C=C
CC1(C)CC2(O)CC1(C2)C=C
CC12CC(CC1)(C=C)C2(C)O
CC=C1CC2(CC1C2)C(C)O
CC=C1CC2CC1(C2)C(C)O
CC(C)=C1CC2CC1(CO)C2
CC(C)=C1CC2(CO)CC1C2
CC=C(C)C12CC(C1)CC2O
CC(C)=CC12CC(C1)CC2O
CC=C(C)C12CC(C1)C(O)C2
CC(C)=CC12CC(C1)C(O)C2
CC=C(C)C12CC(CC1)C2O
CC(C)=CC12CC(CC1)C2O
CC=C(C)C1C2CC1(O)CC2
CC(C)=CC1C2CC1(O)CC2
CC=C(C)C1CC2CC1(O)C2
CC(C)=CC1CC2CC1(O)C2
CC(C)C=C1CC2CC1(O)C2
CCC(C)=C1CC2CC1(O)C2
CC=C(C)C1CC2(O)CC1C2
CC(C)=CC1CC2(O)CC1C2
CC(C)C=C1CC2(O)CC1C2
CCC(C)=C1CC2(O)CC1C2
CC=C(C)C1(O)C2CC1CC2
CC(C)=CC1(O)C2CC1CC2
CC=C(C)C1(O)CC2CC1C2
CC(C)=CC1(O)CC2CC1C2
CC(CO)=C1CC2CC1(C)C2
CC(CO)=C1CC2(C)CC1C2
CC(O)C=C1CC2CC1(C)C2
CC(O)C=C1CC2(C)CC1C2
CC1C2C=CC1(C)CC2CO
CC1C2CCC1(C)C=C2CO
CC1C2CCC1(C)C(CO)=C2
CC1C2CCC1(CO)C=C2C
CC1C2CCC1(CO)C(C)=C2
CC1C2CC(C=C2)C1(C)CO
CC1C2CC(C)(C=C2)C1CO
CC1C2CC(C)(CO)C1C=C2
CC1C2CC(CO)C1(C)C=C2
CC1=CC2CC1CC2(C)CO
CC1=CC2CC1(C)CC2CO
CC1CC2CC1(C)C=C2CO
CC1=CC2CC1C(C)(CO)C2
CC1CC2CC1(C)C(CO)=C2
CC1CC2CC1(CO)C=C2C
CC1CC2CC1(CO)C(C)=C2
CC1=CC2CCC1C2(C)CO
CC1CC2C=CC1C2(C)CO
CC1=CC2(C)CC1CC2CO
CC1=CC2CCC1(C)C2CO
CC1CC2(C)CC1C=C2CO
CC1CC2C=CC1(C)C2CO
CC1(C)C2CCC1C(CO)=C2
CC1CC2(C)CC1C(CO)=C2
CC1CC2C=CC1(CO)C2C
CC1=CC2(C)CCC1C2CO
CC1CC2(C)C=CC1C2CO
CC1=CC2(C)CC(CO)C1C2
CC1=CC2CC(CO)C1(C)C2
CC1(C)C2CC(CO)C1C=C2
CC1CC2(CO)CC1C=C2C
CC1CC2(CO)CC1C(C)=C2
CC1CC2(CO)C=CC1C2C
CC1(C)CC2CC1C=C2CO
CC1(C)CC2CC1C(CO)=C2
CC1(C)CC2C=CC1C2CO
CC1C2CC(CO)(C=C2)C1C
CC1=C(C)C2(CO)CCC1C2
CC1(C)C2CC(C=C2)C1CO
CC1C(CO)C2CC1(C)C=C2
CC1=C(CO)C2CCC1(C)C2
CC1=C(CO)C2(C)CCC1C2
CCC12CC(C=C1)C(C)C2O
CCC12CC(C=C1)C(O)C2C
CCC12CC(CC1O)C=C2C
CCC12CC(CC1O)C(C)=C2
CCC12CCC(C1O)C(C)=C2
CCC12C=CC(CC1C)C2O
CCC12CCC(C=C1C)C2O
CCC12C=CC(CC1O)C2C
CCC12CC(C)C(C=C1)C2O
CCC12CC(O)C(C1)C=C2C
CCC12CC(O)C(C1)C(C)=C2
CCC12CC(O)C(C=C1)C2C
CCC1C2C=CC1(C)CC2O
CCC1C2C=CC1(O)CC2C
CCC1C2CCC1(O)C=C2C
CCC1C2CCC1(O)C(C)=C2
CCC1C2CC(C)C1(O)C=C2
CCC1C2CC(C=C2)C1(C)O
CCC1C2CC(C)(O)C1C=C2
CCC1C2CC(O)C1(C)C=C2
CCC1=CC2CC1CC2(C)O
CCC1=CC2CC1(C)CC2O
CCC1=CC2CC1C(C)(O)C2
CCC1=CC2CC1(O)CC2C
CCC1CC2CC1(O)C=C2C
CCC1CC2CC1(O)C(C)=C2
CCC1=CC2CCC1C2(C)O
CCC1CC2C=CC1C2(C)O
CCC1=CC2(C)CC1CC2O
CCC1=CC2CCC1(C)C2O
CCC1CC2C=CC1(C)C2O
CCC1=CC2CCC1(O)C2C
CCC1CC2C=CC1(O)C2C
CCC1=CC2(C)CCC1C2O
CCC1CC2(C)C=CC1C2O
CCC1=CC2CC(C)C1(O)C2
CCC1=CC2(C)CC(O)C1C2
CCC1=CC2CC(O)C1(C)C2
CCC1(C)C2CC(O)C1C=C2
CCC1=CC2(O)CC1CC2C
CCC1CC2(O)CC1C=C2C
CCC1CC2(O)CC1C(C)=C2
CCC1=CC2(O)CCC1C2C
CCC1CC2(O)C=CC1C2C
CCC1=CC2(O)CC(C)C1C2
CCC1C(C)C2CC1(O)C=C2
CCC1(C)CC2C=CC1C2O
CCC1=C(C)C2CCC1(O)C2
CCC1C2CC(O)(C=C2)C1C
CCC1=C(C)C2(O)CCC1C2
CCC1(C)C(O)C2CC1C=C2
CCC1C(O)C2CC1(C)C=C2
CCC1C2CC(C)(C=C2)C1O
CCC1(O)C2CCC1C(C)=C2
CCC1(O)C2CC(C)C1C=C2
CCC1(O)CC2CC1C=C2C
CCC1(O)CC2CC1C(C)=C2
CCC1(O)CC2C=CC1C2C
CCC1(O)C(C)C2CC1C=C2
CC12CC(C)(C1)C(C2)=CCO
CCC12CC(O)(C1)C(C2)=CC
CCC12CC(O)(C1)CC2=CC
CC=C1CC2(C)CC1(CO)C2
CC=C1CC2(CO)CC1(C)C2
CC=CC12CC(C1)CC2(C)O
CC=CC12CC(C1)C(C)(O)C2
CC=CC12CC(CC1)C2(C)O
CC=CC12CC(C)(C1)CC2O
CC=CC12CC(C)(C1)C(O)C2
CC=CC12CC(C)(CC1)C2O
CC=CC12CC(O)(C1)CC2C
CC=CC12CC(O)(C1)C(C)C2
CC=CC12CC(O)(CC1)C2C
CC=CC1C2(C)CC1(O)CC2
CC=CC1(C)C2CC1(O)CC2
CC=CC1CC2(C)CC1(O)C2
CCC=C1CC2(C)CC1(O)C2
CC=CC1CC2(O)CC1(C)C2
CCC=C1CC2(O)CC1(C)C2
CC=CC1(C)CC2CC1(O)C2
CC=CC1(C)CC2(O)CC1C2
CC=CC1(O)C2CC1(C)CC2
CC=CC1(O)CC2CC1(C)C2
CC=CC1(O)CC2(C)CC1C2
CC(C)C12CC(CC1O)C=C2
CC(C)C12CCC(C=C1)C2O
CC(C)C1C2CCC1(O)C=C2
CC(C)C1CC2CC1(O)C=C2
CC(C)C1=CC2CCC1(O)C2
CC(C)C1CC2(O)CC1C=C2
CC(C)C1=CC2(O)CCC1C2
CC(C)C1(O)C2CCC1C=C2
CC(O)C12CCC(C1)C=C2C
CC(O)C12CC(CC1C)C=C2
CC(O)C12CCC(C1)C(C)=C2
CC(O)C12CCC(C=C1)C2C
CC(O)C12CC(C)C(C1)C=C2
CC(O)C1C2CCC1(C)C=C2
CC(O)C1CC2CC1(C)C=C2
CC(O)C1=CC2CCC1(C)C2
CC(O)C1(C)C2CCC1C=C2
CC(O)C1CC2(C)CC1C=C2
CC(O)C1=CC2(C)CCC1C2
CC(C)C12CC(O)C(C1)C=C2
CC(C)C1(O)CC2CC1C=C2
CC(O)C1(C)CC2CC1C=C2
CC12CCC(C)(C1)C(CO)=C2
CC12CCC(C)(C=C1)C2CO
CC12CC(CO)C(C)(C1)C=C2
CC1C2(C)CCC1(CO)C=C2
CC1(C)C2CCC1(CO)C=C2
CC1CC2(C)CC1(CO)C=C2
CC1=CC2(C)CCC1(CO)C2
CC1CC2(CO)CC1(C)C=C2
CC1=CC2(CO)CCC1(C)C2
CC1(C)CC2CC1(CO)C=C2
CC1(C)CC2(CO)CC1C=C2
CC1(CO)C2CCC1(C)C=C2
CC1(CO)CC2CC1(C)C=C2
CC1(CO)CC2(C)CC1C=C2
CCC12CC(C=C1)C(C)(O)C2
CCC12CC(CC1(C)O)C=C2
CCC12CCC(C=C1)C2(C)O
CCC12CC(C)(CC1O)C=C2
CCC12CCC(C)(C=C1)C2O
CCC12CC(C)C(O)(C1)C=C2
CCC12CCC(O)(C1)C=C2C
CCC12CCC(O)(C1)C(C)=C2
CCC12CCC(O)(C=C1)C2C
CCC12CC(O)(CC1C)C=C2
CCC12CC(O)C(C)(C1)C=C2
CCC1C2(C)CCC1(O)C=C2
CCC1(C)C2CCC1(O)C=C2
CCC1CC2(C)CC1(O)C=C2
CCC1=CC2(C)CCC1(O)C2
CCC1CC2(O)CC1(C)C=C2
CCC1=CC2(O)CCC1(C)C2
CCC1(C)CC2CC1(O)C=C2
CCC1(C)CC2(O)CC1C=C2
CCC1(O)C2CCC1(C)C=C2
CCC1(O)CC2CC1(C)C=C2
CCC1(O)CC2(C)CC1C=C2
CC1C2CCC1C(=C)C2CO
CC1C2CCC1C(C=C)C2O
CC1C2CC(=C)C1CC2CO
CC1C2CC(CC2CO)C1=C
CC1C2CCC(C2CO)C1=C
CC1C2CC(CC2O)C1C=C
CC1C2CCC(C2O)C1C=C
CC1C2CC(C=C)C1CC2O
CC1C2CC(CO)C1C(=C)C2
CC1C2CC(CO)C(C2)C1=C
CC1C2CC(O)C1C(C2)C=C
CC1C2CC(O)C(C2)C1C=C
CC1CC2CC1C(=C)C2CO
CC1CC2CC1C(C=C)C2O
CC1CC2CC1C(CO)C2=C
CC1CC2CC1C(O)C2C=C
CC1CC2CC(=C)C1C2CO
CC1CC2CC(C=C)C1C2O
CC1CC2CC(CO)C1C2=C
CC1CC2CC(O)C1C2C=C
CC1CC2C(CO)C1CC2=C
CC1CC2C(CO)CC1C2=C
CC1CC2C(O)C1CC2C=C
CC1CC2C(O)CC1C2C=C
CC1C(CO)C2CC1CC2=C
CC1C(CO)C2CC1C(=C)C2
CC1C(CO)C2CCC1C2=C
CC1C2CC(C=C)C(C2)C1O
CC1C(O)C2CCC1C2C=C
CC1C(O)C2CC(C=C)C1C2
CCC1C2CCC1C(=C)C2O
CCC1C2CC(=C)C1CC2O
CCC1C2CC(CC2O)C1=C
CCC1C2CCC(C2O)C1=C
CCC1C2CC(O)C1C(=C)C2
CCC1C2CC(O)C(C2)C1=C
CCC1CC2CC1C(=C)C2O
CCC1CC2CC1C(O)C2=C
CCC1CC2CC(=C)C1C2O
CCC1CC2CC(O)C1C2=C
CCC1CC2C(O)C1CC2=C
CCC1CC2C(O)CC1C2=C
CCC1C(O)C2CC1CC2=C
CCC1C(O)C2CC1C(=C)C2
CCC1C(O)C2CCC1C2=C
CC12CC(C1)C(CC2O)C=C
CC12CC(C1)C(=C)CC2CO
CC12CC(C1)CC(=C)C2CO
CC12CC(C1)CC(C=C)C2O
CC12CC(C1)C(=C)C(CO)C2
CC12CC(C1)C(C=C)C(O)C2
CC12CC(C1)CC(CO)C2=C
CC12CC(C1C=C)C(O)CC2
CC12CC(C1)CC(O)C2C=C
CC12CC(C1)C(CO)CC2=C
CC12CC(C1)C(CO)C(=C)C2
CC12CC(C1)C(O)C(C2)C=C
CC12CC(C1)C(O)CC2C=C
CC12CC(C1CO)C(=C)CC2
CC12CC(C1O)C(CC2)C=C
CC12CC(CCC1=C)C2CO
CC12CC(CC(C1)C=C)C2O
CC12CC(CCC1C=C)C2O
CC12CC(CCC1O)C2C=C
CC12CCCC(C1O)C2C=C
CC12CC(CC(=C)C1)C2CO
CC12CC(CC(O)C1)C2C=C
CC1C2CC1(CCC2O)C=C
CC1C2CC1(C=C)C(O)CC2
CC1C2CC1(CC(O)C2)C=C
CC1C2CC1CC(O)(C2)C=C
CC1C2CC1C(O)(CC2)C=C
CC1C2CC1(CO)CCC2=C
CC1C2CC1(CO)C(=C)CC2
CC1C2CC1(CO)CC(=C)C2
CC1C2CC1(O)C(CC2)C=C
CC1C2CC1(O)CC(C2)C=C
CC1C2CC1(O)CCC2C=C
CC1C2CC(C2)(CC1O)C=C
CC1C2CC(C2)CC1(O)C=C
CC1C2CCCC1C2(O)C=C
CC1C2CCCC1(C=C)C2O
CC1C2CCCC1(O)C2C=C
CC1C2CC(CO)(C2)CC1=C
CC1C2CC(O)(C2)CC1C=C
CC1(CC2CC(C1)C2O)C=C
CC1CC2CC(C1)C2(O)C=C
CC1CC2CC(C1)(C=C)C2O
CC1(CC2CC(C2)C1O)C=C
CC1CC2(CC(C2)C1O)C=C
CC1CC2CC(C2)C1(O)C=C
CC1CC2CC(C2)(C=C)C1O
CC1CC2CC(CO)(C2)C1=C
CC1CC2CC(O)(C1)C2C=C
CC1CC2CC(O)(C2)C1C=C
CC1CC2(CO)CC(C2)C1=C
CC1CC2(O)CC(C2)C1C=C
CC1(CCC2CC1C2O)C=C
CC1CCC2(CC1C2O)C=C
CC1CCC2CC1C2(O)C=C
CC1CCC2CC1(C=C)C2O
CC1(C=C)C2CC1CC(O)C2
CC1(C=C)C2CC1C(O)CC2
CC1C(CC2CC1(O)C2)C=C
CC1CCC2CC1(O)C2C=C
CC1(C=C)C2CC(C2)CC1O
CC1(C=C)C2CCCC1C2O
CC1CCC2(O)CC1C2C=C
CC1C(=C)CC2CC1(CO)C2
CC1CC(=C)C2CC1(CO)C2
CC1CC(=C)C2(CO)CC1C2
CC1CC(C=C)C2CC1(O)C2
CC1CC(C=C)C2(O)CC1C2
CC1(CC(O)C2CC1C2)C=C
CC1CC(O)C2(CC1C2)C=C
CC1CC(O)C2CC1(C2)C=C
CC1CC(O)(C=C)C2CC1C2
CC1(CO)C2CC1C(=C)CC2
CC1(CO)C2CC1CC(=C)C2
CC1(CO)C2CC(C2)CC1=C
CC1C(O)CC2CC1(C2)C=C
CC1(CO)CC2CC(C2)C1=C
CC1(CO)CC(=C)C2CC1C2
CC1(O)C2CC1C(CC2)C=C
CC1(O)C2CC1CC(C2)C=C
CC1(O)C2CC(C2)CC1C=C
CC1(O)C2CCCC1C2C=C
CC1(O)CC2CC(C1)C2C=C
CC1(O)CC2CC(C2)C1C=C
CC1(O)CCC2CC1C2C=C
CC1(O)CC(C=C)C2CC1C2
CCC12CC(C1)C(=C)CC2O
CCC12CC(C1)CC(=C)C2O
CCC12CC(C1)C(=C)C(O)C2
CCC12CC(C1)CC(O)C2=C
CCC12CC(C1)C(O)CC2=C
CCC12CC(C1)C(O)C(=C)C2
CCC12CC(C1O)C(=C)CC2
CCC12CC(CCC1=C)C2O
CCC12CC(CC(=C)C1)C2O
CCC1C2CC1(O)CCC2=C
CCC1C2CC1(O)C(=C)CC2
CCC1C2CC1(O)CC(=C)C2
CCC1C2CC(O)(C2)CC1=C
CCC1CC2CC(O)(C2)C1=C
CCC1CC2(O)CC(C2)C1=C
CCC1C(=C)CC2CC1(O)C2
CCC1CC(=C)C2CC1(O)C2
CCC1CC(=C)C2(O)CC1C2
CCC1(O)C2CC1C(=C)CC2
CCC1(O)C2CC1CC(=C)C2
CCC1(O)C2CC(C2)CC1=C
CCC1(O)CC2CC(C2)C1=C
CCC1(O)CC(=C)C2CC1C2
CC1C2CCC1C(C2)=CCO
CC1C2CCC(C2)C1=CCO
CC1CC2CC1C(C2)=CCO
CC1CC2CC1CC2=CCO
CC1CC2CCC1C2=CCO
CC=C1C2CCC1C(CO)C2
CC=C1CC2CC1CC2CO
CC=C1CC2CCC1C2CO
CC=C1C2CCC(C2)C1CO
CC=CC1C2CCC1C(O)C2
CCC=C1C2CCC1C(O)C2
CC=CC1C2CCC(C2)C1O
CC=CC1CC2CC1CC2O
CCC=C1CC2CC1CC2O
CC=CC1CC2CCC1C2O
CCC=C1CC2CCC1C2O
CC=CC1CC2CC(O)C1C2
CCC=C1CC2CC(O)C1C2
CCC=C1C2CCC(C2)C1O
CC=C1CC2CC(CO)C1C2
CC(=C)C12CC(C1)CCC2O
CC(=C)C12CC(C1)CC(O)C2
CC(=C)C12CC(C1)C(O)CC2
CC(=C)C12CC(CCC1)C2O
CC(=C)C1C2CC1(O)CCC2
CC(=C)C1CC2CC(O)(C2)C1
CC(=C)C1CCC2CC1(O)C2
CC(=C)C1CCC2(O)CC1C2
CC(=C)C1(O)C2CC1CCC2
CC(=C)C1(O)CC2CC(C2)C1
CC(=C)C1(O)CCC2CC1C2
CC(O)C12CC(C1)CCC2=C
CC(O)C12CC(C1)C(=C)CC2
CC(O)C12CC(C1)CC(=C)C2
CC12CC(C1)(CCC2O)C=C
CC12CC(C1)CCC2(O)C=C
CC12CC(C1)(C=C)C(O)CC2
CC12CC(C1)(CC(O)C2)C=C
CC12CC(C1)CC(O)(C2)C=C
CC12CC(C1)C(O)(CC2)C=C
CC12CC(CCC1)C2(O)C=C
CC12CC(CCC1)(C=C)C2O
CC12CC(CO)(C1)CCC2=C
CC12CC(CO)(C1)C(=C)CC2
CC12CC(CO)(C1)CC(=C)C2
CC12CC(O)(C1)C(CC2)C=C
CC12CC(O)(C1)CC(C2)C=C
CC12CC(O)(C1)CCC2C=C
CC12CC(O)(CCC1)C2C=C
CC1C2(O)CC1(CCC2)C=C
CC1(CC2CC(O)(C2)C1)C=C
CC1CC2(O)CC(C2)(C1)C=C
CC1(CCC2CC1(O)C2)C=C
CC1CCC2(CC1(O)C2)C=C
CC1(C=C)C2CC1(O)CCC2
CC1(CCC2(O)CC1C2)C=C
CC1CCC2(O)CC1(C2)C=C
CC1(O)C2CC1(CCC2)C=C
CC1(O)CC2CC(C2)(C1)C=C
CC1(O)CCC2(CC1C2)C=C
CC1(O)CCC2CC1(C2)C=C
CCC12CC(O)(C1)CCC2=C
CCC12CC(O)(C1)C(=C)CC2
CCC12CC(O)(C1)CC(=C)C2
CC(CO)=C1C2CCC1CC2
CC(CO)=C1CC2CCC1C2
CC(O)C=C1C2CCC1CC2
CC(O)C=C1CC2CCC1C2
CC=CC12CCC(O)(CC1)C2
CC12CC1C1CC2C(C)(C)O1
CC12CC1C1CC2OC1(C)C
CC12CC1C1CC(C)(C)C2O1
CC12CC1C1COC2C1(C)C
CC12CC1C1OC2CC1(C)C
CC12CC1C1OCC2C1(C)C
CC12OC1C1CC2CC1(C)C
CC12OC1C1CC2C(C)(C)C1
CC1C2C1C1(C)CC2(C)CO1
CC1C2C1C1(C)CCC2(C)O1
CC1C2C1(C)C1CC2(C)CO1
CC1C2C1(C)C1CCC2(C)O1
CC1C2C1(C)C1COC2(C)C1
CC1C2C3CC(C)(CO3)C12C
CC1C2C3CCC(C)(O3)C12C
CC1C2C3COC(C)(C3)C12C
CC1C2(C)C3CCC(O3)C12C
CC1C2(C)C3COC(C3)C12C
CC1C2CCC1C1(C)OC21C
CC1C2CCC1(C)C1(C)OC21
CC1C2CCC1(C)C1OC21C
CC1C2(C)CCC1(C)C1OC21
CC1C2(C)COC1(C)C1CC21
CC1C2COC1C1(C)CC21C
CC1C2COC1(C)C1CC21C
CC1C2COC1(C)C1(C)CC21
CC1C2OCC1(C)C1CC21C
CC1C2OCC1(C)C1(C)CC21
CC1(C)C2C1C1(C)CC2CO1
CC1(C)C2C1C1(C)CCC2O1
CC1(C)C2C1C1(C)COC2C1
CC1(C)C2C3CC(CO3)C12C
CC1(C)C2C3CCC(O3)C12C
CC1(C)C2C3COC(C3)C12C
CC1CC2CC1C1(C)OC21C
CC1CC2CC1(C)C1(C)OC21
CC1CC2CC1(C)C1OC21C
CC1CC2(C)CC1C1(C)OC21
CC1CC2(C)CC1C1OC21C
CC1CC2(C)CC1(C)C1OC21
CC1CC2(C)OC1C1CC21C
CC1CC2(C)OC1C1(C)CC21
CC1(C)C2COC1(C)C1CC21
CC1CC2(C)OC1(C)C1CC21
CC1CC2OC1C1(C)CC21C
CC1CC2OC1(C)C1CC21C
CC1CC2OC1(C)C1(C)CC21
CC1(C)C2OCC1(C)C1CC21
CC1(C)CC2CC1(C)C1OC21
CC12CC(C3OC13)C(C)(C)C2
CC1(C)CC2(C)OC1C1CC21
CC1(C)CC2OC1(C)C1CC21
CC1(C)OC2CC1(C)C1CC21
CC1(C)OC2(C)CC1C1CC21
CC1OC2CC1C1(C)CC21C
CC1OC2CC1(C)C1CC21C
CC1OC2CC1(C)C1(C)CC21
CC1OC2(C)CC1C1CC21C
CC1OC2(C)CC1C1(C)CC21
CC1OC2(C)CC1(C)C1CC21
CC12OC1C1CCC2C1(C)C
CC12CCC(C3OC13)C2(C)C
COC12CCC3C1CC3(C)C2
COC12CCC3C1CCC23C
COC12CCC3CC1CC23C
COC12CCC3(C)C1CCC23
COC12CCC3CC1(C)CC23
COC12CCC3C(CC13C)C2
COC12CCC3(C)CC1CC23
COC12CCC3(C)C(CC13)C2
COC12C3CCC1CCC23C
COC12C3CCC1(C)CCC23
COC12CCC3C1C3(C)CC2
COC12CCC3CCC1C23C
COC12CCC3C(CC1)C23C
COC12CCC3CCC1(C)C23
COC12CCC3(C)CCC1C23
CC12CC1C1CC2CC1(C)O
CC12CC1C1CC2(C)CC1O
CC12CC1C1CC2C(C)(O)C1
CC12CC1C1CCC2C1(C)O
CC12CC1C1(C)CC2CC1O
CC12CC1C1CCC2(C)C1O
CC12CC1C1(C)CCC2C1O
CC12CC1C1(C)CC(O)C2C1
CC12CC1C1CC(O)C2(C)C1
CC12CC1(C)C1CC2CC1O
CC12CC1(C)C1CCC2C1O
CC12CCC(C)(C1)C1C(O)C21
CC12CCC(C)(C3CC13)C2O
CC12CC(O)C(C)(C1)C1CC21
CC12C(O)C1C1CCC2(C)C1
CC12C(O)C1C1(C)CCC2C1
CC12C(O)C1(C)C1CCC2C1
CC1C2C1C1(O)CCC2(C)C1
CC1C2C1(C)C1CCC2(O)C1
CC1C2C1(O)C1CCC2(C)C1
CC1C2C3CCC(C)(C3)C12O
CC1C2C3CCC(O)(C3)C12C
CC1C2(C)C3CCC(C3)C12O
CC1C2CCC1C1(O)CC21C
CC1C2CCC1(C)C1CC21O
CC1C2CCC1(C)C1(O)CC21
CC1C2CCC1(O)C1CC21C
CC1C2CCC1(O)C1(C)CC21
CC1C2(C)CCC1(O)C1CC21
CC1(C)C2C1C1(O)CCC2C1
CC1(C)C2C3CCC(C3)C12O
CC1CC2CC1C1(C)CC21O
CC1CC2CC1C1(O)CC21C
CC1CC2CC1(C)C1CC21O
CC1CC2CC1(C)C1(O)CC21
CC1CC2CC1(O)C1CC21C
CC1CC2CC1(O)C1(C)CC21
CC1CC2(C)CC1C1CC21O
CC1(C)C2CCC1C1(O)CC21
CC1CC2(C)CC1C1(O)CC21
CC1(C)C2CCC1(O)C1CC21
CC1CC2(C)CC1(O)C1CC21
CC1CC2(O)CC1C1CC21C
CC1CC2(O)CC1C1(C)CC21
CC1CC2(O)CC1(C)C1CC21
CC1(C)CC2CC1C1CC21O
CC1(C)CC2CC1C1(O)CC21
CC1(C)CC2CC1(O)C1CC21
CC1(C)CC2(O)CC1C1CC21
CC1(O)C2C1C1(C)CCC2C1
CC1(O)C2C3CCC(C3)C12C
CC1(O)C2CCC1(C)C1CC21
CC1(O)CC2CC1(C)C1CC21
CC1(O)CC2(C)CC1C1CC21
