# Supplementary material for: Expanding the fragrance chemical space for virtual screening
Source: J Cheminform. 2014 May 22;6:27. doi: 10.1186/1758-2946-6-27 (PMC4037718; doi:10.1186/1758-2946-6-27)
Supplement: Additional file 4 — SMILES for the MQN-browser search examples in Table 3. [file 1758-2946-6-27-S4.zip › Camphor.GDB.smi]

CC1CC2(C)CC1(C)CC2=O
CC1CC2(C)CCC1(C)C2=O
CC1CC2(C)CC(=O)C1(C)C2
CC1(C)CC2CC1(C)CC2=O
CC1(C)CC2CCC1(C)C2=O
CC1(C)CC2(C)CCC1C2=O
CC1(C)CC2CC(=O)C1(C)C2
CC1C(=O)C2(C)CCC1(C)C2
CC12CCC(C1)C(=O)C2(C)C
CC1C2(C)CCC1(C)C(=O)C2
CC1(C)C2CCC1(C)CC2=O
CC1(C)CC2(C)CC1CC2=O
CC1(C)CC2(C)CC1C(=O)C2
CC1(C)C2CCC1(C)C(=O)C2
CC1(C)C2CCC(C)(C2)C1=O
CC1C2(C)CC(=O)C1(C)C=C2
CC1=CC2(C)CC1(C)CC2=O
CC12CC(=O)C(C=C1)C2(C)C
CC1=CC2(C)CCC1(C)C2=O
CC1CC2(C)C=CC1(C)C2=O
CC12CC(C=C1)C(C)(C)C2=O
CC1=CC2(C)CC(=O)C1(C)C2
CC1(C)CC2C=CC1(C)C2=O
CC1(C)CC2(C)C=CC1C2=O
CC12CC(C=C1)C(=O)C2(C)C
CC1C(=O)C2(C)CC1(C)C=C2
CC1(C)C2CC(=O)C1(C)C=C2
CC12CCC(C)(C1)C(=O)C2=C
CC12CC(=C)C(C)(C1)C(=O)C2
CC12CCC(C)(C(=C)C1)C2=O
CC12CCC(C)(C(=O)C1)C2=C
CC12CC(=O)C(C)(CC1=C)C2
CC1C2(C)CCC1(C)C(=O)O2
CC1CC2(C)CC1(C)OC2=O
CC1(C)CC2CC1(C)C(=O)O2
CC1(C)CC2CC1(C)OC2=O
CC12CC(C(=O)O1)C(C)(C)C2
CC1(C)CC2(C)CC1OC2=O
CC1(C)C2CCC1(C)C(=O)O2
CC1CC2(C)CC1(C)C(=O)O2
CC12CCC(C(=O)O1)C2(C)C
CC12CC(C(=C)C1)C(C)(C)O2
CC12COC(C1)C(=C)C2(C)C
CC12COC(C1)C(C)(C)C2=C
CC12COC(C(=C)C1)C2(C)C
CC1C2(C)CC(=C)C1(C)CO2
CC1C2(C)COC1(C)C(=C)C2
CC1(C)C2CC(=C)C1(C)CO2
CC1CC2(C)CC(=C)C1(C)O2
CC12CCC(O1)C(C)(C)C2=C
CC1CC2(C)COC1(C)C2=C
CC12CC(=C)C(CO1)C2(C)C
CC1CC2(C)OC1(C)CC2=C
CC1(C)C2COC1(C)C(=C)C2
CC1CC2(C)OCC1(C)C2=C
CC12CC(CO1)C(C)(C)C2=C
CC1C(=C)C2(C)CC1(C)CO2
CC1(C)CC2CC(=C)C1(C)O2
CC1C(=C)C2(C)CCC1(C)O2
CC12CC(=C)C(O1)C(C)(C)C2
CC1(C)CC2(C)COC1C2=C
CC1C(=C)C2(C)COC1(C)C2
CC1(C)CC2(C)OC1CC2=C
CC1(C)CC2COC1(C)C2=C
CC1(C)CC2(C)OCC1C2=C
CC1(C)CC2OC1(C)CC2=C
CC1(C)CC2OCC1(C)C2=C
CC12CCC(O1)C(=C)C2(C)C
CC12CC(CO1)C(=C)C2(C)C
CC1(C)OC2CC1(C)CC2=C
CC1(C)OC2(C)CC1CC2=C
CC1(C)OC2CCC1(C)C2=C
CC1(C)OC2(C)CCC1C2=C
CC1(C)OC2CC(=C)C1(C)C2
CC1OC2(C)CC1(C)CC2=C
CC1OC2(C)CCC1(C)C2=C
CC1OC2(C)CC(=C)C1(C)C2
CC12CCC(C)(C1)C(=C)C2O
CC12CCC(C)(C1O)C(=C)C2
CC12CC(=C)C(C)(CC1O)C2
CC12CCC(C)(C(O)C1)C2=C
CC12CC(O)C(C)(C1)C(=C)C2
CC1C2(O)CCC1(C)C(=C)C2
CC1C2(C)CCC1(O)C(=C)C2
CC1(C)C2CCC1(O)CC2=C
CC1CC2(C)CC1(O)CC2=C
CC1CC2(C)CCC1(O)C2=C
CC1CC2(C)CC(=C)C1(O)C2
CC1CC2(O)CC1(C)CC2=C
CC1CC2(O)CCC1(C)C2=C
CC1CC2(O)CC(=C)C1(C)C2
CC1(C)CC2CC1(O)CC2=C
CC1(C)CC2CCC1(O)C2=C
CC1(C)CC2CC(=C)C1(O)C2
CC1C(=C)C2(C)CCC1(O)C2
CC1(C)CC2(O)CC1CC2=C
CC1(C)CC2(O)CC1C(=C)C2
CC1(C)CC2(O)CCC1C2=C
CC1C(=C)C2(O)CCC1(C)C2
CC1(C)C(=C)C2CCC1(O)C2
CC1(O)C2CCC1(C)CC2=C
CC1(O)C2CCC1(C)C(=C)C2
CC1(O)C2CCC(C)(C2)C1=C
CC1(O)CC2CC1(C)CC2=C
CC1(O)CC2(C)CC1CC2=C
CC1(O)CC2CCC1(C)C2=C
CC12CC(C(=C)C1)C(C)(O)C2
CC1(O)CC2(C)CCC1C2=C
CC1(O)CC2CC(=C)C1(C)C2
CC12CCC(C1)C(=C)C2(C)O
CC1(C)C2CCC1(O)C(=C)C2
CC1(C)C2CCC(O)(C2)C1=C
CC12CCC1CC(C)(C)C2=O
CC12CCC1CC(=O)C2(C)C
CC12CCC1C(=O)CC2(C)C
CC12CCC1C(=O)C(C)(C)C2
CC12C(CC1=O)CCC2(C)C
CC12CC(C)(C)CC1CC2=O
CC12CCC(C)(C)C1CC2=O
CC12CC(=O)C1CCC2(C)C
CC12CC(=O)C1C(C)(C)CC2
CC12CC(=O)C1CC(C)(C)C2
CC1(C)C2CCCC2(C)C1=O
CC1CC2(C)CCC2(C)C1=O
CC1CC2(C)CCC(=O)C12C
CC1CC2(C)CC(=O)C2(C)C1
CC1CC2(C)CC(=O)CC12C
CC1CC2(C)C(=O)CCC12C
CC1(C)CC2(C)C1CCC2=O
CC1(C)CC2(C)CCC(=O)C12
CC1(C)CC2CCC(=O)C12C
CC1CCC2(C)CC(=O)C12C
CC1(C)CC2(C)CC(=O)CC12
CC1(C)CC2CC(=O)CC12C
CC1CCC2(C)C(=O)CC12C
CC1(C)CC2C(=O)CCC12C
CC12CCCC1C(=O)C2(C)C
CC1C(=O)C2(C)CCCC12C
CC12CCC1C(C)(C)CC2=O
CC12CCC1C(C)(C)C(=O)C2
CC1CC(=O)C2(C)CCC12C
CC1C(=O)CC2(C)CCC12C
CC1=CC2(C)C=CC1(C)C2=O
CC12CC(C)(C=C1)C(=O)C2=C
CC12CC(=C)C(C)(C=C1)C2=O
CC12CC(=O)C(C)(C=C1)C2=C
CC1C2(C)OC(=O)C1(C)C=C2
CC1=CC2(C)CC1(C)C(=O)O2
CC1=CC2(C)CC1(C)OC2=O
CC12OC(=O)C(C=C1)C2(C)C
CC1(C)C2OC(=O)C1(C)C=C2
CC12CC(=C)C(C)(C1)C(=O)O2
CC12CC(=C)C(C)(C1)OC2=O
CC12CCC(C)(C(=O)O1)C2=C
CC1C2CCC1(C)C(C)C2=O
CC1C2CCC1C(C)(C)C2=O
CC1C2CC(C1=O)C(C)(C)C2
CC1C2CCC(C1=O)C2(C)C
CC1C2CC(C)(C)C1CC2=O
CC1C2CCC(C)(C2C)C1=O
CC1C2CC(C(=O)C2)C1(C)C
CC1C2CC(=O)C1C(C)(C)C2
CC1C2CC(=O)C(C)(C2)C1C
CC1CC2CC1(C)C(C)C2=O
CC1CC2CC1C(C)(C)C2=O
CC1CC2CC1(C)C(=O)C2C
CC1CC2(C)CC1C(C)C2=O
CC1CC2C(C)C1(C)CC2=O
CC1CC2(C)CC1C(=O)C2C
CC1CC2(C)C(C)C1CC2=O
CC1CC2CC(C)C1(C)C2=O
CC1CC2(C)C(C)CC1C2=O
CC1CC2(C)CC(C)C1C2=O
CC1CC2CC(C)(C)C1C2=O
CC1CC2(C)CC(=O)C1C2C
CC1CC2CC(=O)C1(C)C2C
CC1CC2C(=O)C1CC2(C)C
CC1C(C)C2(C)CC1C(=O)C2
CC1C(C)C2(C)CCC1C2=O
CC1C2CC(CC2(C)C)C1=O
CC1C2CCC(C2=O)C1(C)C
CC1CC2CC1C(=O)C2(C)C
CC1CC2CC(=O)C1C2(C)C
CC1CC2C(=O)CC1C2(C)C
CC1C2CC(CC2=O)C1(C)C
CC12CC(C1)C(C)(C)CC2=O
CC12CC(C1)CC(C)(C)C2=O
CC12CC(C1)C(C)(C)C(=O)C2
CC12CC(C1)CC(=O)C2(C)C
CC12CC(C1)C(=O)CC2(C)C
CC12CC(C1)C(=O)C(C)(C)C2
CC12CC(C1=O)C(C)(C)CC2
CC12CC(CCC1(C)C)C2=O
CC12CC(CC(C)(C)C1)C2=O
CC1C2(C)CC1(C)CC(=O)C2
CC1C2(C)CC1(C)C(=O)CC2
CC1C2(C)CCCC1(C)C2=O
CC12CC(C(=O)CC1)C2(C)C
CC12CC(CC(=O)C1)C2(C)C
CC1(C)C2CC1(C)C(=O)CC2
CC1(C)C2CCCC1(C)C2=O
CC1CC2(C)CC(C)(C1)C2=O
CC1CC2(C)CC(C)(C2)C1=O
CC1CCC2(C)CC1(C)C2=O
CC1CC(=O)C2(C)CC1(C)C2
CC1C(=O)CC2(C)CC1(C)C2
CC12CC(C(=O)C1)C(C)(C)O2
CC12COC(C1)C(C)(C)C2=O
CC12COC(C1)C(=O)C2(C)C
CC12COC(C(=O)C1)C2(C)C
CC1C2(C)CC(=O)C1(C)CO2
CC1C2(C)COC1(C)C(=O)C2
CC1CC2(C)CC(=O)C1(C)O2
CC1CC2(C)COC1(C)C2=O
CC1(C)C2CC(=O)C1(C)CO2
CC12CC(=O)C(CO1)C2(C)C
CC1CC2(C)OC1(C)CC2=O
CC1(C)C2COC1(C)C(=O)C2
CC1CC2(C)OCC1(C)C2=O
CC12CC(CO1)C(C)(C)C2=O
CC12CC(=O)C(O1)C(C)(C)C2
CC1(C)CC2(C)COC1C2=O
CC1(C)CC2CC(=O)C1(C)O2
CC1(C)CC2(C)OC1CC2=O
CC1(C)CC2COC1(C)C2=O
CC1(C)CC2(C)OCC1C2=O
CC1(C)CC2OC1(C)CC2=O
CC1(C)CC2OCC1(C)C2=O
CC12CCC(O1)C(=O)C2(C)C
CC12CC(CO1)C(=O)C2(C)C
CC1(C)OC2CC1(C)CC2=O
CC1(C)OC2CCC1(C)C2=O
CC1C(=O)C2(C)CC1(C)CO2
CC1C(=O)C2(C)CCC1(C)O2
CC1(C)OC2CC(=O)C1(C)C2
CC1C(=O)C2(C)COC1(C)C2
CC1OC2(C)CC1(C)CC2=O
CC1OC2(C)CCC1(C)C2=O
CC1OC2(C)CC(=O)C1(C)C2
CC12CCC(O1)C(C)(C)C2=O
CC1(C)OC2(C)CC1CC2=O
CC1(C)OC2(C)CCC1C2=O
CC12CC(CC1(C)C#C)C(=O)O2
CC12CCC(C)(C1C#C)C(=O)O2
CC12CC(C#C)C(C)(C1)C(=O)O2
CC12CC(C#C)C(C)(C1)OC2=O
CC12CCC(C(=O)O1)C2(C)C#C
CC12CCC(OC1=O)C2(C)C#C
CC12CC(C(=O)O1)C(C)(C2)C#C
CC12CC(OC1=O)C(C)(C2)C#C
CC1C2(C)CCC1(C#C)C(=O)O2
CC1C2(C)CCC1(OC2=O)C#C
CC1(CC2CC1(C)C(=O)O2)C#C
CC1CC2(CC1(C)C(=O)O2)C#C
CC1CC2(CC1(C)OC2=O)C#C
CC1(C)C2CCC1(C#C)C(=O)O2
CC1CC2(C)CC1(C#C)C(=O)O2
CC1(C)C2CCC1(OC2=O)C#C
CC1CC2(C)CC1(OC2=O)C#C
CC1(C)CC2CC1(C#C)C(=O)O2
CC1(C)CC2(CC1C(=O)O2)C#C
CC1(C)CC2(CC1OC2=O)C#C
CC1(C)CC2CC1(OC2=O)C#C
CC=C1C2(C)CCC1(C)C(=O)O2
CC=C1CC2(C)CC1(C)C(=O)O2
CC=C1CC2(C)CC1(C)OC2=O
CC12CCC(C1)C(C)(C#C)C2=O
CC12CC(CC1(C)C#C)C(=O)C2
CC12CCC(C1)C(=O)C2(C)C#C
CC12CCC(C)(C1C#C)C(=O)C2
CC12CCC(C)(C1)C(=O)C2C#C
CC12CCC(C)(C(C1)C#C)C2=O
CC12CC(C#C)C(C)(C1)C(=O)C2
CC12CCC(C(=O)C1)C2(C)C#C
CC12CC(C(=O)C1)C(C)(C2)C#C
CC12CC(=O)C(C)(CC1C#C)C2
CC1C2(CCC1(C)C(=O)C2)C#C
CC1C2(C)CCC1(C#C)C(=O)C2
CC1CC2(CC1(C)CC2=O)C#C
CC1(C)C2CCC1(CC2=O)C#C
CC12CC(CC1=O)C(C)(C2)C#C
CC1(CC2CCC1(C)C2=O)C#C
CC1CC2(C)CC1(CC2=O)C#C
CC1CC2(CCC1(C)C2=O)C#C
CC1(C)C2CCC1(C#C)C(=O)C2
CC12CCC(C1=O)C(C)(C2)C#C
CC1CC2(C)CCC1(C#C)C2=O
CC1(C)C2CCC(C2)(C#C)C1=O
CC1CC2(C)CC(=O)C1(C2)C#C
CC1(CC2CC(=O)C1(C)C2)C#C
CC1CC2(CC(=O)C1(C)C2)C#C
CC1(C)CC2(CC1CC2=O)C#C
CC1(C)CC2CC1(CC2=O)C#C
CC1(C)CC2(CC1C(=O)C2)C#C
CC1(C)CC2(CCC1C2=O)C#C
CC1(C)CC2CCC1(C#C)C2=O
CC12CCC(CC1=O)C2(C)C#C
CC1(C)CC2CC(=O)C1(C2)C#C
CC1(C)C(=O)C2CCC1(C2)C#C
CC1C(=O)C2(CCC1(C)C2)C#C
CC1C(=O)C2(C)CCC1(C2)C#C
CC=C1C2(C)CCC1(C)C(=O)C2
CC=C1CC2(C)CC1(C)CC2=O
CC=C1CC2(C)CCC1(C)C2=O
CC=C1CC2(C)CC(=O)C1(C)C2
CC=C1C(=O)C2(C)CCC1(C)C2
CC1C2(C)CCC1(C)C(=C)C2
CC1(C)C2CCC1(C)CC2=C
CC1CC2(C)CC1(C)CC2=C
CC1CC2(C)CCC1(C)C2=C
CC1CC2(C)CC(=C)C1(C)C2
CC1(C)CC2CC1(C)CC2=C
CC1(C)CC2(C)CC1CC2=C
CC1(C)CC2CCC1(C)C2=C
CC1(C)CC2(C)CC1C(=C)C2
CC1(C)CC2(C)CCC1C2=C
CC1(C)CC2CC(=C)C1(C)C2
CC1C(=C)C2(C)CCC1(C)C2
CC12CCC(C1)C(=C)C2(C)C
CC1(C)C2CCC(C)(C2)C1=C
CC1(C)C2CCC1(C)C(=C)C2
CC1=CC2(C)CC(=C)C1(C)O2
CC1=CC2(C)COC1(C)C2=C
CC1=CC2(C)OC1(C)CC2=C
CC1=CC2(C)OCC1(C)C2=C
CC12OC(C=C1)C(C)(C)C2=C
CC1C(=C)C2(C)OC1(C)C=C2
CC12OC(C=C1)C(=C)C2(C)C
CC1(C)OC2C=CC1(C)C2=C
CC1(C)OC2(C)C=CC1C2=C
CC1OC2(C)C=CC1(C)C2=C
CC12CC(=C)C(C)(CC1=C)O2
CC12CC(=C)C(C)(CO1)C2=C
CC12CC(=C)C(C)(O1)C(=C)C2
CC12COC(C)(C1)C(=C)C2=C
CC12COC(C)(C(=C)C1)C2=C
CC12CCC(C)(O1)C(=C)C2=C
CC1C2CCC1(C)C(C)(C)O2
CC1C2CC(C)(C)C1(C)CO2
CC1C2CC(C)(CO2)C1(C)C
CC1C2CCC(C)(O2)C1(C)C
CC1C2(C)COC(C2)C1(C)C
CC1C2COC1(C)CC2(C)C
CC1C2COC1(C)C(C)(C)C2
CC1C2COC(C)(C2)C1(C)C
CC1C2OCC1(C)CC2(C)C
CC1CC2CC1(C)C(C)(C)O2
CC1CC2CC1(C)OC2(C)C
CC1CC2(C)CC1(C)C(C)O2
CC1CC2(C)CC1C(C)(C)O2
CC1CC2(C)CC1(C)OC2C
CC1CC2(C)CC1OC2(C)C
CC1CC2(C)CC(C)C1(C)O2
CC1CC2(C)CC(C)(C)C1O2
CC1(C)C2CCC(O2)C1(C)C
CC1CC2(C)COC1C2(C)C
CC1CC2(C)COC1(C)C2C
CC1CC2(C)OC1CC2(C)C
CC1CC2COC1(C)C2(C)C
CC1CC2(C)OC1(C)CC2C
CC1CC2(C)OCC1C2(C)C
CC1CC2(C)OCC1(C)C2C
CC1(C)C2COC(C2)C1(C)C
CC1CC2OC1(C)CC2(C)C
CC1CC2OCC1(C)C2(C)C
CC1(C)CC2CC1C(C)(C)O2
CC1(C)CC2CC1OC2(C)C
CC1C(C)C2(C)CC1(C)CO2
CC1C(C)C2(C)CCC1(C)O2
CC1(C)CC2CC(C)(C)C1O2
CC1(C)CC2COC1C2(C)C
CC1(C)CC2OC1CC2(C)C
CC1(C)CC2OCC1C2(C)C
CC1C2(C)CCC(O2)C1(C)C
CC1C2(C)CC(CO2)C1(C)C
CC1(C)OC2CCC1C2(C)C
CC1OC2CC1(C)CC2(C)C
CC1OC2(C)CC1CC2(C)C
CC1OC2CCC1(C)C2(C)C
CC1OC2(C)CC1C(C)(C)C2
CC1OC2(C)CCC1C2(C)C
CC1OC2(C)CCC1(C)C2C
CC1OC2CC(C)(C)C1(C)C2
CC1C2CCC1(C)OC2(C)C
CC1CC2CC(C)(C)C1(C)O2
CC1C2CCC1(C)CC2C=O
CC1C2CCC1C(C)(C2)C=O
CC1C2CCC(C2)C1(C)C=O
CC1C2CCC(C2)(C=O)C1C
CC1C2CCC(C)(C2)C1C=O
CC1CC2(CC1CC2C)C=O
CC1CC2CC1CC2(C)C=O
CC1CC2CC1(C)CC2C=O
CC1CC2(CCC1C2C)C=O
CC1CC2CCC1C2(C)C=O
CC1CC2(C)CC1CC2C=O
CC1CC2CCC1(C)C2C=O
CC1CC2CCC1(C=O)C2C
CC1CC2(C)CCC1C2C=O
CC1CC2(CC(C)C1C2)C=O
CC1CC2CC(C)C1(C2)C=O
CC1CC2(C)CC(C=O)C1C2
CC1CC2CC(C=O)C1(C)C2
CC1(C)CC2CC1CC2C=O
O=CC1C2CCC1C(C)(C)C2
CC1(C)CC2CC(C=O)C1C2
CC1C(C=O)C2CCC1(C)C2
CCC12CC(CC1C)CC2=O
CCC12CCC(C1)C(C)C2=O
CCC12CC(CC1C)C(=O)C2
CCC12CCC(C1C)C(=O)C2
CCC12CCC(C1)C(=O)C2C
CCC12CCC(CC1C)C2=O
CCC12CC(C)C(C1)C(=O)C2
CCC12CCC(CC1=O)C2C
CCC12CCC(C(C)C1)C2=O
CCC12CC(C)C(CC1=O)C2
CCC1C2CCC1(C)CC2=O
CCC1C2CCC1(C)C(=O)C2
CCC1CC2CC1(C)CC2=O
CCC1CC2(C)CC1CC2=O
CCC1CC2CCC1(C)C2=O
CCC1(C)C2CCC1C(=O)C2
CCC1CC2(C)CC1C(=O)C2
CCC1CC2(C)CCC1C2=O
CCC1(C)C2CCC(C2)C1=O
CCC1CC2CC(=O)C1(C)C2
CCC1(C)CC2CC1CC2=O
CCC1(C)CC2CC1C(=O)C2
CCC1(C)CC2CCC1C2=O
CCC1C(=O)C2CCC1(C)C2
CC1CC2CC1C(C)(C2)C=O
CC1(C)C2CCC1C(C2)C=O
CC1(C)C2CCC(C2)C1C=O
CCC1C2CCC(C)(C2)C1=O
CC1C2CCC1(C)C(C2)C=O
CC1C2CCC1(CC2)C(C)=O
CC1CC2(CCC1C2)C(C)=O
CC1CC2CCC1(C2)C(C)=O
CC(C)C12CCC(C1)C(=O)C2
CC(C)C12CCC(CC1)C2=O
CC(=O)C1C2CCC1(C)CC2
CC(=O)C1(C)C2CCC1CC2
CC(=O)C1CC2CCC1(C)C2
CC(=O)C1CC2(C)CCC1C2
CC(C)C12CCC(CC1=O)C2
CC(=O)C1(C)CC2CCC1C2
CC12CCC(C1)CC2(C)C=O
CC12CCC(C1)C(C)(C2)C=O
CC12CCC(CC1)C2(C)C=O
CC12CCC(C)(C1)C(C2)C=O
CC12CCC(C)(CC1)C2C=O
CC1C2(C)CCC1(CC2)C=O
CC1CC2(CCC1(C)C2)C=O
CC1CC2(C)CCC1(C2)C=O
CC1(C)CC2(CCC1C2)C=O
CCC12CCC(C)(C1)C(=O)C2
CCC12CCC(C)(CC1)C2=O
CCC12CCC(C)(CC1=O)C2
CC1(C)C2CCC1(CC2)C=O
CC1(C)CC2CCC1(C2)C=O
CC12CC(C)(C=C1)C(=C)C2O
CC12CC(=C)C(C)(C=C1)C2O
CC12CC(O)C(C)(C=C1)C2=C
CC1C2(C)CC(=C)C1(O)C=C2
CC1C2(O)CC(=C)C1(C)C=C2
CC1=CC2(C)CC1(O)CC2=C
CC1(C)C2C=CC1(O)CC2=C
CC1=CC2(C)CCC1(O)C2=C
CC1CC2(C)C=CC1(O)C2=C
CC1(C)C2CC(=C)C1(O)C=C2
CC1=CC2(C)CC(=C)C1(O)C2
CC1(C)C2CC(O)(C=C2)C1=C
CC1=CC2(O)CC1(C)CC2=C
CC1=CC2(O)CCC1(C)C2=C
CC1CC2(O)C=CC1(C)C2=C
CC1=CC2(O)CC(=C)C1(C)C2
CC1(C)CC2C=CC1(O)C2=C
CC1C(=C)C2(C)CC1(O)C=C2
CC1C(=C)C2(O)CC1(C)C=C2
CC1(C)CC2(O)C=CC1C2=C
CC1(C)C(=C)C2C=CC1(O)C2
CC1(O)C2C=CC1(C)CC2=C
CC1(O)C2CC(=C)C1(C)C=C2
CC1(O)C2CC(C)(C=C2)C1=C
CC1(O)CC2C=CC1(C)C2=C
CC1(O)CC2(C)C=CC1C2=C
CC12CC(C=C1)C(=C)C2(C)O
CC12CC(=C)C(O)(C1)C(=C)C2
CC12CC(=C)C(O)(CC1=C)C2
CC12CCC(O)(C1)C(=C)C2=C
CC12CCC(O)(CC1=C)C2=C
CC12CCC(O)(C(=C)C1)C2=C
CC12CC(O)(CC1=C)CC2=C
CC1C2CCC1(C)CC2(C)O
CC1C2CCC1(O)CC2(C)C
CC1C2CCC1(O)C(C)(C)C2
CC1C2(C)CCC1(C)C(O)C2
CC1C(C)(O)C2CCC1(C)C2
CC1C2CCC(O)(C2)C1(C)C
CC1CC2CC1(C)CC2(C)O
CC1CC2CC1(O)CC2(C)C
CC1CC2(C)CC1CC2(C)O
CC1CC2CCC1(C)C2(C)O
CC1CC2(C)CC1(C)CC2O
CC1CC2(C)CC1C(C)(O)C2
CC1CC2(C)CCC1C2(C)O
CC1CC2(C)CCC1(C)C2O
CC1CC2(C)CCC1(O)C2C
CC1CC2(C)CC(C)C1(O)C2
CC1CC2CC(C)(C)C1(O)C2
CC1CC2(C)CC(O)C1(C)C2
CC1CC2CC(C)(O)C1(C)C2
CC1CC2(O)CC1CC2(C)C
CC1CC2(O)CC1(C)CC2C
CC1CC2(O)CC1C(C)(C)C2
CC1CC2(O)CCC1C2(C)C
CC1CC2(O)CCC1(C)C2C
CC1CC2(O)CC(C)C1(C)C2
CC1(C)CC2CC1(C)CC2O
CC1(C)CC2CCC1C2(C)O
CC1(C)CC2CCC1(C)C2O
CC1(C)CC2CC(O)C1(C)C2
CC1C(C)C2(O)CCC1(C)C2
CC1C(C)(C)C2CCC1(O)C2
CC1(C)C(O)C2CCC1(C)C2
CC1C(O)C2(C)CCC1(C)C2
CC1C2CCC1(C)C(C)(O)C2
CC1C2CCC(C)(C2)C1(C)O
CC1CC2CCC1(O)C2(C)C
CC1(C)CC2CC1CC2(C)O
CC1(C)CC2CC1C(C)(O)C2
CC1(C)CC2(C)CCC1C2O
CC1(C)CC2(C)CC(O)C1C2
CC1(C)C2CCC1(C)CC2O
CC1(O)CC2CCC1C2(C)C
CC1(C)C2CCC(C2)C1(C)O
CC1(C)CC2(C)CC1CC2O
CC1(C)C2CCC1(C)C(O)C2
CC1(C)C2CCC(C)(C2)C1O
CC1(C)C2COC(C)(O2)C1=C
CC12COC(O1)C(C)(C)C2=C
CC1C(=C)C2(C)COC1(C)O2
CC1C(=C)C2(C)OCC1(C)O2
CC12OCC(O1)C(=C)C2(C)C
CC12COC(O1)C(=C)C2(C)C
CC1(C)OC2CC(=C)C1(C)O2
CC12CC(=C)C(O1)C(C)(C)O2
CC1(C)OC2(C)COC1C2=C
CC1(C)OC2(C)OC1CC2=C
CC1(C)OC2COC1(C)C2=C
CC1(C)OC2(C)OCC1C2=C
CC1(C)OC2OC1(C)CC2=C
CC1(C)OC2OCC1(C)C2=C
CC1OC2(C)CC(=C)C1(C)O2
CC1OC2(C)COC1(C)C2=C
CC1OC2(C)OC1(C)CC2=C
CC1OC2(C)OCC1(C)C2=C
CC12CC(=C)C(C)(CC1O)O2
CC12CC(=C)C(C)(CO1)C2O
CC12COC(C)(C1)C(O)C2=C
CC12CCC(C)(O1)C(=C)C2O
CC12CC(O)C(C)(CO1)C2=C
CC12CC(O)C(C)(O1)C(=C)C2
CC12COC(C1)C(=C)C2(C)O
CC12COC(C)(C1)C(=C)C2O
CC12COC(C)(C1O)C(=C)C2
CC12COC(C)(C(O)C1)C2=C
CC1C2(C)CC(=C)C1(O)CO2
CC1C2(O)COC1(C)C(=C)C2
CC1(C)C2CC(=C)C1(O)CO2
CC1(C)C2OCC(O)(C2)C1=C
CC1CC2(C)OCC1(O)C2=C
CC1(C)C2(O)COC1C(=C)C2
CC1CC2(O)COC1(C)C2=C
CC1C(=C)C2(C)CC1(O)CO2
CC1(C)CC2OCC1(O)C2=C
CC1(C)CC2(O)COC1C2=C
CC1C(=C)C2(O)COC1(C)C2
CC1(C)C(=C)C2CC1(O)CO2
CC1(C)OC2CC1(O)CC2=C
CC1(C)OC2CCC1(O)C2=C
CC1(C)OC2CC(=C)C1(O)C2
CC1OC2(C)CC1(O)CC2=C
CC1(O)C2CC(=C)C1(C)CO2
CC1OC2(C)CCC1(O)C2=C
CC1OC2(C)CC(=C)C1(O)C2
CC12COC(C1)C(C)(O)C2=C
CC1(O)C2CCC(C)(O2)C1=C
CC1(O)C2COC1(C)CC2=C
CC1(O)C2COC1(C)C(=C)C2
CC1(O)C2COC(C)(C2)C1=C
CC12COC(C(=C)C1)C2(C)O
CC1(O)CC2CC(=C)C1(C)O2
CC1(O)CC2(C)CC(=C)C1O2
CC1(O)CC2(C)COC1C2=C
CC1(O)CC2(C)OC1CC2=C
CC1(O)CC2COC1(C)C2=C
CC1(O)CC2(C)OCC1C2=C
CC1(O)CC2OC1(C)CC2=C
CC1(O)CC2OCC1(C)C2=C
CC12CCC(O1)C(=C)C2(C)O
CC12CC(CO1)C(=C)C2(C)O
CC12CC(CC1(C)C=C)C(=O)O2
CC12CCC(C)(C1C=C)C(=O)O2
CC12CC(C=C)C(C)(C1)C(=O)O2
CC12CC(C=C)C(C)(C1)OC2=O
CC12CCC(C(=O)O1)C2(C)C=C
CC12CCC(OC1=O)C2(C)C=C
CC12CC(C(=O)O1)C(C)(C2)C=C
CC12CC(OC1=O)C(C)(C2)C=C
CC1C2(C)CCC1(C=C)C(=O)O2
CC1C2(C)CCC1(OC2=O)C=C
CC1(CC2CC1(C)C(=O)O2)C=C
CC1CC2(CC1(C)C(=O)O2)C=C
CC1CC2(CC1(C)OC2=O)C=C
CC1(C)C2CCC1(C=C)C(=O)O2
CC1CC2(C)CC1(C=C)C(=O)O2
CC1(C)C2CCC1(OC2=O)C=C
CC1CC2(C)CC1(OC2=O)C=C
CC1(C)CC2CC1(C=C)C(=O)O2
CC1(C)CC2(CC1C(=O)O2)C=C
CC1(C)CC2(CC1OC2=O)C=C
CC1(C)CC2CC1(OC2=O)C=C
CCC12CC(C)(CC1=C)C(=O)O2
CCC12CC(C)(CC1=C)OC2=O
CCC12CC(=C)C(C)(C1)C(=O)O2
CCC12CC(=C)C(C)(C1)OC2=O
CCC12CCC(C)(C(=O)O1)C2=C
CCC12CCC(C)(OC1=O)C2=C
CC12CCC(C1)C(=C)C2(C)C=O
CC12CCC(C1)C(C)(C=C)C2=O
CC12CC(CC1(C)C=C)C(=O)C2
CC12CCC(C1)C(C)(C=O)C2=C
CC12CC(CC1(C)C=O)C(=C)C2
CC12CCC(C1)C(=O)C2(C)C=C
CC12CC(C(=C)C1)C(C)(C2)C=O
CC12CCC(C)(C1)C(=C)C2C=O
CC12CCC(C)(C1C=C)C(=O)C2
CC12CCC(C)(C1)C(=O)C2C=C
CC12CCC(C)(C1C=O)C(=C)C2
CC12CCC(C(=C)C1)C2(C)C=O
CC12CCC(C)(C(C1)C=C)C2=O
CC12CCC(C)(C(C1)C=O)C2=C
CC12CC(=C)C(C)(CC1C=O)C2
CC12CC(C=C)C(C)(C1)C(=O)C2
CC12CCC(C(=O)C1)C2(C)C=C
CC12CC(C(=O)C1)C(C)(C2)C=C
CC12CC(C=O)C(C)(C1)C(=C)C2
CC12CC(=O)C(C)(CC1C=C)C2
CC1C2(CCC1(C)C(=C)C2)C=O
CC1C2(CCC1(C)C(=O)C2)C=C
CC1C2(C)CCC1(C=C)C(=O)C2
CC1C2(C)CCC1(C=O)C(=C)C2
CC1CC2(CC1(C)CC2=C)C=O
CC1CC2(CC1(C)CC2=O)C=C
CC1(C)C2CCC1(CC2=C)C=O
CC12CC(CC1=C)C(C)(C2)C=O
CC1(CC2CCC1(C)C2=C)C=O
CC1CC2(C)CC1(CC2=C)C=O
CC1CC2(CCC1(C)C2=C)C=O
CC1(C)C2CCC1(CC2=O)C=C
CC12CC(CC1=O)C(C)(C2)C=C
CC1(CC2CCC1(C)C2=O)C=C
CC1CC2(C)CC1(CC2=O)C=C
CC1CC2(CCC1(C)C2=O)C=C
CC1(C)C2CCC1(C=O)C(=C)C2
CC12CCC(C1=C)C(C)(C2)C=O
CC12CCC(C1=O)C(C)(C2)C=C
CC1(CC2CC(=C)C1(C)C2)C=O
CC1CC2(CC(=C)C1(C)C2)C=O
CC1CC2(C)CCC1(C=C)C2=O
CC1CC2(C)CCC1(C=O)C2=C
CC1(C)C2CCC(C2)(C=O)C1=C
CC1CC2(C)CC(=C)C1(C2)C=O
CC1CC2(C)CC(=O)C1(C2)C=C
CC1(CC2CC(=O)C1(C)C2)C=C
CC1CC2(CC(=O)C1(C)C2)C=C
CC1(C)CC2(CC1CC2=C)C=O
CC1(C)CC2CC1(CC2=C)C=O
CC1(C)CC2(CC1CC2=O)C=C
CC1(C)CC2CC1(CC2=O)C=C
CC1(C)CC2(CC1C(=C)C2)C=O
CC1(C)CC2(CC1C(=O)C2)C=C
CC1(C)CC2(CCC1C2=C)C=O
CC1(C)CC2(CCC1C2=O)C=C
CC1C(=C)C2(CCC1(C)C2)C=O
CC1(C)CC2CCC1(C=C)C2=O
CC12CCC(CC1=O)C2(C)C=C
CC1(C)CC2CCC1(C=O)C2=C
CC1(C)CC2CC(=C)C1(C2)C=O
CC1C(=C)C2(C)CCC1(C2)C=O
CC1(C)CC2CC(=O)C1(C2)C=C
CC1(C)C(=O)C2CCC1(C2)C=C
CC1C(=O)C2(CCC1(C)C2)C=C
CC12CCC(CC1=C)C2(C)C=O
CC1C(=O)C2(C)CCC1(C2)C=C
CCC12CC(C)(CC1=C)CC2=O
CCC12CCC(C)(C1)C(=C)C2=O
CCC12CCC(C)(C1)C(=O)C2=C
CCC12CCC(C)(CC1=C)C2=O
CCC12CC(=C)C(C)(C1)C(=O)C2
CCC12CCC(C)(CC1=O)C2=C
CCC12CCC(C)(C(=C)C1)C2=O
CCC12CC(=C)C(C)(CC1=O)C2
CCC12CCC(C)(C(=O)C1)C2=C
CCC12CC(=O)C(C)(CC1=C)C2
CC1(C)C2CCC1(C=C)C(=O)C2
CC1(C)C(=C)C2CCC1(C2)C=O
CC1(C)C2CCC(C2)(C=C)C1=O
CCC12CC(CC1(C)C)C(=O)O2
CCC12CC(CC1(C)C)OC2=O
CCC12CC(C)(CC1C)C(=O)O2
CCC12CCC(C)(C1C)C(=O)O2
CCC12CC(C)(CC1C)OC2=O
CCC12CC(C)C(C)(C1)C(=O)O2
CCC12CC(C)C(C)(C1)OC2=O
CCC12CCC(C)(OC1=O)C2C
CCC12CCC(C(=O)O1)C2(C)C
CCC12CCC(OC1=O)C2(C)C
CCC12CC(C(=O)O1)C(C)(C)C2
CCC12CC(OC1=O)C(C)(C)C2
CCC1C2(C)CCC1(C)C(=O)O2
CCC1(C)C2CCC1(C)C(=O)O2
CCC1CC2(C)CC1(C)C(=O)O2
CCC1(C)C2CCC1(C)OC2=O
CCC1CC2(C)CC1(C)OC2=O
CCC1(C)CC2CC1(C)C(=O)O2
CCC1(C)CC2CC1(C)OC2=O
CCC1(C)CC2(C)CC1C(=O)O2
CCC1(C)CC2(C)CC1OC2=O
CC12CCC(C1)C(C)(C)C2C=O
CC12CCC(C1)C(C=O)C2(C)C
CC12CCC(C(C1)C=O)C2(C)C
CC12CC(C=O)C(C1)C(C)(C)C2
CC1C2CCC1(CC2(C)C)C=O
CC1C2CCC1(C)CC2(C)C=O
CC1C2CCC1(C)C(C)(C2)C=O
CC1C2CCC1(C=O)C(C)(C)C2
CC1C2(C)CCC1(C)C(C2)C=O
CC1C2CCC(C2)(C=O)C1(C)C
CC1C2(C)CCC(C2)C1(C)C=O
CC1C2CCC(C)(C2)C1(C)C=O
CC1CC2(CC1CC2(C)C)C=O
CC1CC2CC1(CC2(C)C)C=O
CC1CC2(CC1(C)CC2C)C=O
CC1CC2CC1(C)CC2(C)C=O
CC1CC2(CC1C(C)(C)C2)C=O
CC1CC2(CCC1C2(C)C)C=O
CC1CC2(C)CC1CC2(C)C=O
CC1CC2(CCC1(C)C2C)C=O
CC1CC2CCC1(C)C2(C)C=O
CC1(CC2CCC1C2(C)C)C=O
CC1CC2(C)CC1(C)CC2C=O
CC1CC2(C)CC1C(C)(C2)C=O
CC1CC2CCC1(C=O)C2(C)C
CC1CC2(C)CCC1C2(C)C=O
CC1CC2(C)CCC1(C)C2C=O
CC1CC2(CC(C)C1(C)C2)C=O
CC1CC2(C)CCC1(C=O)C2C
CC1(C)C2CCC(C2)C1(C)C=O
CC1CC2(C)CC(C)C1(C2)C=O
CC1CC2CC(C)(C)C1(C2)C=O
CC1CC2(C)CC(C=O)C1(C)C2
CC1CC2CC(C)(C=O)C1(C)C2
CC1(C)CC2CC1CC2(C)C=O
CC1(C)CC2CC1(C)CC2C=O
CC1(C)CC2CC1C(C)(C2)C=O
CC1(C)CC2CCC1C2(C)C=O
CC1(C)CC2(C)CC1CC2C=O
CC1(C)CC2CCC1(C)C2C=O
CC1C(C)C2(CCC1(C)C2)C=O
CC1(C)CC2(C)CCC1C2C=O
CC1(C)CC2CC(C=O)C1(C)C2
CC1C(C)(C)C2CCC1(C2)C=O
CC1C(C=O)C2(C)CCC1(C)C2
CCC12CCC(C1)C(C)(C)C2=O
CCC12CC(CC1(C)C)C(=O)C2
CCC12CCC(C1)C(=O)C2(C)C
CCC12CC(CC1=O)CC2(C)C
CCC12CC(CC1=O)C(C)(C)C2
CCC12CCC(C1=O)C(C)(C)C2
CCC12CC(C)(CC1C)CC2=O
CCC12CCC(C)(C1)C(C)C2=O
CCC12CCC(CC1(C)C)C2=O
CCC12CCC(C)(C1C)C(=O)C2
CCC12CCC(C)(C1)C(=O)C2C
CCC12CCC(C)(CC1C)C2=O
CCC12CC(C)C(C)(C1)C(=O)C2
CCC12CCC(C)(CC1=O)C2C
CCC12CCC(C)(C(C)C1)C2=O
CCC12CC(C)C(C)(CC1=O)C2
CCC12CCC(C(=O)C1)C2(C)C
CCC12CC(C(=O)C1)C(C)(C)C2
CCC12CC(=O)C(C)(CC1C)C2
CCC1C2(C)CCC1(C)C(=O)C2
CCC1(C)C2CCC1(C)CC2=O
CCC1CC2(C)CC1(C)CC2=O
CCC1(C)C2CCC1(C)C(=O)C2
CCC1CC2(C)CCC1(C)C2=O
CCC1(C)C2CCC(C)(C2)C1=O
CCC1CC2(C)CC(=O)C1(C)C2
CCC1(C)CC2CC1(C)CC2=O
CCC1(C)CC2(C)CC1CC2=O
CCC1(C)CC2CCC1(C)C2=O
CCC1(C)CC2(C)CC1C(=O)C2
CCC1(C)CC2(C)CCC1C2=O
CCC1(C)CC2CC(=O)C1(C)C2
CCC1(C)C(=O)C2CCC1(C)C2
CCC1C(=O)C2(C)CCC1(C)C2
CC1(C)C2CCC1(C)C(C2)C=O
CCC12CCC(CC1=O)C2(C)C
CC12CC(C1)C(=O)C2(C)C
CC12CC(C1=O)C(C)(C)C2
CC12CC(CC1(C)C)C2=O
CC1C2(C)CC1(C)C(=O)C2
CC1C2(C)CCC1(C)C2=O
CC12CC(C(=O)C1)C2(C)C
CC1(C)C2CC1(C)C(=O)C2
CC1(C)C2CCC1(C)C2=O
CC1CC2(C)CC1(C)C2=O
CC1C(=O)C2(C)CC1(C)C2
CC12CC(C1)C(C)(C)C2=O
CC1C2CCC1(C)CC2=O
CC1CC2CC1(C)CC2=O
CC1CC2(C)CC1CC2=O
CC1CC2CCC1(C)C2=O
CC1CC2(C)CC1C(=O)C2
CC1CC2(C)CCC1C2=O
CC1CC2CC(=O)C1(C)C2
CC1(C)CC2CCC1C2=O
CC1C(=O)C2CCC1(C)C2
CC1C2CCC1(C)C(=O)C2
CC1C2CCC(C)(C2)C1=O
CC1(C)CC2CC1CC2=O
CC1(C)C2CCC1C(=O)C2
CC1(C)C2CCC(C2)C1=O
CC1(C)CC2CC1C(=O)C2
CC12CCC(C)(C1)C(=O)C2
CC12CCC(C)(CC1)C2=O
CC1C2(CC2)CC(=O)C1(C)C
CC1C2(CC2)C(=O)CC1(C)C
CC1CC11CC(C)(C)CC1=O
CC1CC11CCC(C)(C)C1=O
CC1CC11CCC(=O)C1(C)C
CC1CC11CC(=O)CC1(C)C
CC1CC11CC(=O)C(C)(C)C1
CC1CC11C(=O)CCC1(C)C
CC1CC2(CC2(C)C)CC1=O
CC1CC2(CC2)C(C)(C)C1=O
CC1CCC2(CC2(C)C)C1=O
CC1C(C)(C)C11CCCC1=O
CC1C(C)(C)C11CCC(=O)C1
CC1CC(C)(C)C2(CC2)C1=O
CC1CCC(=O)C11CC1(C)C
CC1CC(=O)C2(CC2)C1(C)C
CC1CC(=O)C2(CC2(C)C)C1
CC1CC(=O)CC11CC1(C)C
CC1CC(=O)C(C)(C)C11CC1
CC1C(=O)CC2(CC2)C1(C)C
CC1C(=O)CCC11CC1(C)C
CC1C(=O)C(C)(C)CC11CC1
CC1C(=O)CC(C)(C)C11CC1
CC12C(CC1=O)C=CC2(C)C
CC12C=CC(C)(C)C1CC2=O
CC12CC(=O)C1C=CC2(C)C
CC12CC(=O)C1C(C)(C)C=C2
CC1=CC2(C)CCC2(C)C1=O
CC1(C)C2C=CCC2(C)C1=O
CC1(C)C2CC=CC2(C)C1=O
CC1CC2(C)C=CC(=O)C12C
CC1=CC2(C)CC(=O)C2(C)C1
CC1=CC2(C)C(=O)CC2(C)C1
CC1CC2(C)C(=O)C=CC12C
CC1(C)CC2(C)C1C=CC2=O
CC1(C)CC2(C)C=CC(=O)C12
CC1=CCC2(C)CC(=O)C12C
CC1(C)CC2C=CC(=O)C12C
CC1C=CC2(C)CC(=O)C12C
CC1=CCC2(C)C(=O)CC12C
CC1C=CC2(C)C(=O)CC12C
CC1(C)CC2C(=O)C=CC12C
CC1=CC(=O)C2(C)CCC12C
CC1(C)C(=O)C2C=CCC12C
CC1(C)C(=O)C2CC=CC12C
CC1C(=O)C2(C)C=CCC12C
CC1C(=O)C2(C)CC=CC12C
CC12CCC1(C)C(=C)C(=O)C2
CC12CCC1(C)C(=O)CC2=C
CC12CCC1(C)C(=O)C(=C)C2
CC12CC(=O)C1(C)CCC2=C
CC12CC(=O)C1(C)C(=C)CC2
CC12CC(=O)C1(C)CC(=C)C2
CC12CCC1C(C)(C)C(=O)O2
CC12CCC1C(C)(C)OC2=O
CC12CCC1C(=O)OC2(C)C
CC12CCC1OC(=O)C2(C)C
CC12C(CCC1(C)C)OC2=O
CC12CC(C)(C)CC1C(=O)O2
CC12CCC(C)(C)C1C(=O)O2
CC12CC(C)(C)CC1OC2=O
CC12CCC(C)(C)C1OC2=O
CC12OC(=O)C1CCC2(C)C
CC1CC2(C)CC(=O)OC12C
CC1CC2(C)COC(=O)C12C
CC1CC2(C)C(=O)OCC12C
CC1CC2(C)OC(=O)C2(C)C1
CC1CC2(C)OC(=O)CC12C
CC1(C)CC2(C)C1COC2=O
CC1(C)CC2(C)CC(=O)OC12
CC1(C)CC2(C)COC(=O)C12
CC1CCC2(C)C(=O)OC12C
CC1(C)CC2COC(=O)C12C
CC1CCC2(C)OC(=O)C12C
CC1(C)CC2(C)OC(=O)CC12
CC1(C)CC2C(=O)OCC12C
CC1(C)CC2OC(=O)CC12C
CC1C(=O)OC2(C)CCC12C
CC1OC(=O)C2(C)CCC12C
CC1(C)CC2CC(=O)OC12C
CC12CC1C(C)(C)CCC2=O
CC12CC1CC(C)(C)CC2=O
CC12CC1CCC(C)(C)C2=O
CC12CC1C(C)(C)CC(=O)C2
CC12CC1CC(C)(C)C(=O)C2
CC12CC1C(C)(C)C(=O)CC2
CC12CC1CCC(=O)C2(C)C
CC12CC1CC(=O)CC2(C)C
CC12CC1CC(=O)C(C)(C)C2
CC12CC1C(=O)CCC2(C)C
CC12CC1C(=O)C(C)(C)CC2
CC1C2(C)CCCC(=O)C12C
CC1C2(C)CCC(=O)CC12C
CC1CC2(C)CC2(C)CC1=O
CC1(C)C2CCCC(=O)C12C
CC1(C)C2CCC(=O)CC12C
CC1(C)C2CC(=O)CCC12C
CC1(C)C2C(=O)CCCC12C
CC1CCC2(C)CC2(C)C1=O
CC1CCC(=O)C2(C)CC12C
CC1CC(=O)C2(C)CC2(C)C1
CC1CC(=O)CC2(C)CC12C
CC1C(=O)CCC2(C)CC12C
CC12CC1C(=O)CC(C)(C)C2
CC12OC(=O)C(C)(C=C1)C2=C
CC1C2C=CC1(C)C(C)C2=O
CC1C2C=CC1C(C)(C)C2=O
CC1C2C=C(C)C1(C)CC2=O
CC1C2C(=O)CC1(C)C=C2C
CC1C2C=CC(C1=O)C2(C)C
CC1C2C=CC(C2=O)C1(C)C
CC1C2C=CC(C)(C2C)C1=O
CC1C2CC(C)(C=C2C)C1=O
CC1C2CC(C)(C(C)=C2)C1=O
CC1C2CC(=O)C1(C)C=C2C
CC1C2CC(=O)C1(C)C(C)=C2
CC1=CC2CC1C(C)(C)C2=O
CC1=CC2CC1C(=O)C2(C)C
CC1CC2C=C(C)C1(C)C2=O
CC1CC2C(C)=CC1(C)C2=O
CC1=CC2CC(C)(C)C1C2=O
CC1CC2(C)C=C(C)C1C2=O
CC1CC2(C)C(C)=CC1C2=O
CC1=CC2CC(=O)C1C2(C)C
CC1=CC2C(=O)C1CC2(C)C
CC1=CC2C(=O)CC1C2(C)C
CC1=C(C)C2(C)CC1CC2=O
CC1=C(C)C2(C)CC1C(=O)C2
CC1=C(C)C2(C)CCC1C2=O
CC1C(C)C2(C)C=CC1C2=O
CC1C(=O)C2CC1(C)C=C2C
CC1C(=O)C2CC1(C)C(C)=C2
CC12CC(C1)C(C)(C#C)C2=O
CC12CC(C1)C(=O)C2(C)C#C
CC12CC(C1=O)C(C)(C2)C#C
CC12CC(CC1(C)C#C)C2=O
CC12CC(C)(C1C#C)C(=O)C2
CC12CC(C)(C1)C(=O)C2C#C
CC12CC(CC1=O)C2(C)C#C
CC12CC(C)(C(C1)C#C)C2=O
CC12CCC(C)(C1C#C)C2=O
CC12CC(C(=O)C1)C2(C)C#C
CC1C2(C)CC1(CC2=O)C#C
CC1C2(C)CC1(C#C)C(=O)C2
CC1C2(C)CCC1(C#C)C2=O
CC1(C)C2CC1(CC2=O)C#C
CC1CC2(CC1(C)C2=O)C#C
CC1(C)C2CC1(C#C)C(=O)C2
CC1(C)C2CCC1(C#C)C2=O
CC1CC2(C)CC1(C#C)C2=O
CC1(C)C2CC(C2)(C#C)C1=O
CC1(C)CC2(CC1C2=O)C#C
CC1(C)CC2CC1(C#C)C2=O
CC12CCC(C1=O)C2(C)C#C
CC1(C)C(=O)C2CC1(C2)C#C
CC1C(=O)C2(CC1(C)C2)C#C
CC1C(=O)C2(C)CC1(C2)C#C
CC=C1CC2(C)CC1(C)C2=O
CC=C1C(=O)C2(C)CC1(C)C2
CC12CC(C1=O)C(C)(C)C=C2
CC12CC(C=CC1(C)C)C2=O
CC1C2(C)CC1(C)C(=O)C=C2
CC1C2(C)CC=CC1(C)C2=O
CC1(C)C2CC1(C)C(=O)C=C2
CC1(C)C2C=CCC1(C)C2=O
CC1(C)C2CC=CC1(C)C2=O
CC1=CC2(C)CC(C)(C1)C2=O
CC1=CC2(C)CC(C)(C2)C1=O
CC1=CCC2(C)CC1(C)C2=O
CC1C=CC2(C)CC1(C)C2=O
CC1=CC(=O)C2(C)CC1(C)C2
CC12CC(C(=O)C=C1)C2(C)C
CC1C2CCC1(C)C(=C)C2=O
CC1C2CCC1(C)C(=O)C2=C
CC1C2C(=C)CC1(C)CC2=O
CC1C2CC(=C)C1(C)CC2=O
CC1C2CC(=C)C1(C)C(=O)C2
CC1C2CCC(C)(C1=C)C2=O
CC1C2CC(C)(CC2=C)C1=O
CC1C2CCC(C)(C2=C)C1=O
CC1C2CC(C)(CC2=O)C1=C
CC1C2CC(=C)C(C)(C2)C1=O
CC1C2CC(=O)C1(C)CC2=C
CC1C2CC(=O)C(C)(C2)C1=C
CC1CC2CC1(C)C(=C)C2=O
CC1CC2CC1(C)C(=O)C2=C
CC1CC2(C)CC1C(=C)C2=O
CC1CC2(C)CC1C(=O)C2=C
CC1CC2C(=C)CC1(C)C2=O
CC1CC2CC(=C)C1(C)C2=O
CC1(C)C2CC(=C)C1C(=O)C2
CC1(C)C2CC(CC2=C)C1=O
CC1(C)C2CCC(C2=C)C1=O
CC1(C)C2CCC(C2=O)C1=C
CC1CC2(C)C(=C)CC1C2=O
CC1CC2(C)CC(=C)C1C2=O
CC1(C)C2CC(C(=C)C2)C1=O
CC1CC2(C)CC(=O)C1C2=C
CC1CC2CC(=O)C1(C)C2=C
CC1CC2(C)C(=O)CC1C2=C
CC1CC2C(=O)CC1(C)C2=C
CC1C(=C)C2CC1(C)CC2=O
CC1(C)CC2CC1C(=O)C2=C
CC1C(=C)C2CCC1(C)C2=O
CC1(C)CC2C(=C)CC1C2=O
CC1(C)CC2CC(=C)C1C2=O
CC1(C)CC2CC(=O)C1C2=C
CC1C(=C)C2CC(=O)C1(C)C2
CC1(C)CC2C(=O)CC1C2=C
CC1C(=O)C2CC1(C)CC2=C
CC1C(=O)C2CCC1(C)C2=C
CC1C(=O)C2CC(=C)C1(C)C2
CC1(C)C2CCC1C(=O)C2=C
CC1(C)C2CC(CC2=O)C1=C
CC1(C)C2CC(C(=O)C2)C1=C
CC1(C)C2CC(=O)C1CC2=C
CC1(C)CC2CC1C(=C)C2=O
CC12CC(C)(C1)C(=C)C(=O)C2
CC12CC(C)(C1)C(=O)CC2=C
CC12CC(C)(C1)C(=O)C(=C)C2
CC12CC(C)(C1=O)C(=C)CC2
CC12CC(C)(CC(=C)C1)C2=O
CC12CC(CC1C#C)CC2=O
CC12CCC(C1)C(C#C)C2=O
CC12CC(CC1C#C)C(=O)C2
CC12CCC(C1C#C)C(=O)C2
CC12CCC(C1)C(=O)C2C#C
CC12CC(CC1=O)C(C2)C#C
CC12CCC(C(C1)C#C)C2=O
CC12CCC(CC1C#C)C2=O
CC12CCC(CC1=O)C2C#C
CC12CC(C#C)C(C1)C(=O)C2
CC1C2CCC1(CC2=O)C#C
CC1C2CCC1(C#C)C(=O)C2
CC1C2CCC(C2)(C#C)C1=O
CC1(CC2CC1CC2=O)C#C
CC1CC2(CC1CC2=O)C#C
CC1CC2CC1(CC2=O)C#C
CC1(CC2CC1C(=O)C2)C#C
CC1CC2(CC1C(=O)C2)C#C
CC1(CC2CCC1C2=O)C#C
CC1CC2(CCC1C2=O)C#C
CC1CC2CCC1(C#C)C2=O
CC1CC2CC(=O)C1(C2)C#C
CC1(C#C)C2CCC1C(=O)C2
CC1(C#C)C2CCC(C2)C1=O
CC1C(=O)C2CCC1(C2)C#C
CC=C1C2CCC1(C)CC2=O
CC=C1C2CCC1(C)C(=O)C2
CC=C1C2CCC(C)(C2)C1=O
CC=C1CC2CC1(C)CC2=O
CC=C1CC2(C)CC1CC2=O
CC=C1CC2CCC1(C)C2=O
CC=C1CC2(C)CC1C(=O)C2
CC=C1CC2(C)CCC1C2=O
CC=C1CC2CC(=O)C1(C)C2
CC=C1C(=O)C2CCC1(C)C2
CC12CCC(C1)(C#C)C(=O)C2
CC12CCC(CC1)(C#C)C2=O
CC12CCC(CC1=O)(C2)C#C
CC1C2CC(C)(C1C)C(=O)O2
CC1C2CC(C)(C)C1C(=O)O2
CC1C2CC(C)(C)C1OC2=O
CC1C2CC(C(=O)O2)C1(C)C
CC1C2CC(OC2=O)C1(C)C
CC1CC2C(C)C1(C)OC2=O
CC1CC2(C)C(C)C1OC2=O
CC1CC2(C)OC(=O)C1C2C
CC1CC2C(=O)OC1C2(C)C
CC1CC2OC(=O)C1C2(C)C
CC1CC2OC(=O)C1(C)C2C
CC1C2CC(C)(OC2=O)C1C
CC12CC(C1)C(C)(C)C(=O)O2
CC12CC(C1)C(C)(C)OC2=O
CC12CC(C1)C(=O)OC2(C)C
CC12CC(C1)OC(=O)C2(C)C
CC1C2(C)CC1(C)C(=O)OC2
CC1C2(C)CC1(C)OC(=O)C2
CC12CC(OC(=O)C1)C2(C)C
CC12CC(C(=O)OC1)C2(C)C
CC1(C)C2CC1(C)C(=O)OC2
CC1(C)C2CC1(C)OC(=O)C2
CC1C(=O)OC2(C)CC1(C)C2
CC1OC(=O)C2(C)CC1(C)C2
COC12CC(CC1C)CC2=C
COC12CCC(C1)C(=C)C2C
COC12CCC(C1)C(C)C2=C
COC12CC(CC1C)C(=C)C2
COC12CCC(C1C)C(=C)C2
COC12CCC(CC1=C)C2C
COC12CCC(CC1C)C2=C
COC12CC(C)C(C1)C(=C)C2
COC12CCC(C(C)C1)C2=C
COC12CC(C)C(CC1=C)C2
COC1C2CCC1(C)CC2=C
COC1C2CCC1(C)C(=C)C2
COC1C2CCC(C)(C2)C1=C
COC1CC2CC1(C)CC2=C
COC1CC2(C)CC1CC2=C
COC1CC2CCC1(C)C2=C
COC1(C)C2CCC1C(=C)C2
COC1CC2(C)CC1C(=C)C2
COC1CC2(C)CCC1C2=C
COC1CC2CC(=C)C1(C)C2
COC1(C)C2CCC(C2)C1=C
COC1(C)CC2CC1CC2=C
COC1(C)CC2CC1C(=C)C2
COC1(C)CC2CCC1C2=C
COC1C(=C)C2CCC1(C)C2
COC12CCC(C)(C1)C(=C)C2
COC12CCC(C)(CC1)C2=C
COC12CCC(C)(CC1=C)C2
CC12CC=CC1C(C)(C)C(=O)O2
CC12OC(=O)C(C)(C)C1CC=C2
CC1=CC2(C)CC(=O)OC2(C)C1
CC1=CC2(C)COC(=O)C2(C)C1
CC1=CC2(C)C(=O)OCC2(C)C1
CC1=CC2(C)OC(=O)CC2(C)C1
CC1=CCC2(C)CC(=O)OC12C
CC1C=CC2(C)CC(=O)OC12C
CC1=CCC2(C)COC(=O)C12C
CC1C=CC2(C)COC(=O)C12C
CC1(C)CC2(C)COC(=O)C2=C1
CC1(C)CC2=CC(=O)OC2(C)C1
CC1=CCC2(C)C(=O)OCC12C
CC1C=CC2(C)C(=O)OCC12C
CC1(C)CC2(C)C(=O)OCC2=C1
CC1=CCC2(C)OC(=O)CC12C
CC1C=CC2(C)OC(=O)CC12C
CC1(C)CC2(C)OC(=O)CC2=C1
CC1(C)C=CC2(C)C1COC2=O
CC1(C)C=CC2(C)CC(=O)OC12
CC1(C)C=CC2(C)COC(=O)C12
CC1(C)C=CC2CC(=O)OC12C
CC1(C)CC=C2CC(=O)OC12C
CC1(C)CCC2=CC(=O)OC12C
CC1(C)C=CC2COC(=O)C12C
CC1(C)CC=C2COC(=O)C12C
CC1(C)C=CC2(C)OC(=O)CC12
CC1(C)CCC2(C)OC(=O)C=C12
CC1(C)C=CC2C(=O)OCC12C
CC1(C)CC=C2C(=O)OCC12C
CC1(C)C=CC2OC(=O)CC12C
CC12CC=CC1OC(=O)C2(C)C
CC1(C)C(=O)OC2CC=CC12C
CC12CCC=C1C(C)(C)C(=O)O2
CC1(C)OC(=O)C2=CCCC12C
CC1(C)OC(=O)C2C=CCC12C
CC1(C)OC(=O)C2CC=CC12C
CC1(C)OC(=O)C2(C)C=CCC12
CC1(C)OC(=O)C2(C)CC=CC12
CC1(C)OC(=O)C2(C)CCC=C12
CC1C(=O)OC2(C)C=CCC12C
CC1C(=O)OC2(C)CC=CC12C
CC1OC(=O)C2(C)C=CCC12C
CC1OC(=O)C2(C)CC=CC12C
CC12CC=CC1C(C)(C)C(=O)C2
CC12CCC=C1C(C)(C)C(=O)C2
CC12CC(=O)C(C)(C)C1CC=C2
CC1=CC2(C)CCCC2(C)C1=O
CC1CC2(C)C=CCC2(C)C1=O
CC1CC2(C)CC=CC2(C)C1=O
CC1CC2(C)C=CC(=O)C2(C)C1
CC1=CC2(C)CC(=O)CC2(C)C1
CC1(C)C=C2CCCC2(C)C1=O
CC1(C)CC2=CCCC2(C)C1=O
CC1(C)CC2C=CCC2(C)C1=O
CC1(C)CC2CC=CC2(C)C1=O
CC1(C)CC2(C)C=CCC2C1=O
CC1(C)CC2(C)CC=CC2C1=O
CC1C=CC2(C)CCC(=O)C12C
CC1CCC2(C)C=CC(=O)C12C
CC1(C)CC2=CCC(=O)C2(C)C1
CC1(C)CC2C=CC(=O)C2(C)C1
CC1=CCC2(C)CC(=O)CC12C
CC1C=CC2(C)CC(=O)CC12C
CC1(C)CC2(C)CC(=O)CC2=C1
CC1(C)CC2=CC(=O)CC2(C)C1
CC1=CCC2(C)C(=O)CCC12C
CC1C=CC2(C)C(=O)CCC12C
CC1CCC2(C)C(=O)C=CC12C
CC1(C)CC2(C)C(=O)CCC2=C1
CC1(C)CC2C(=O)C=CC2(C)C1
CC1(C)C=CC2(C)C1CCC2=O
CC1(C)C=CC2(C)CCC(=O)C12
CC1(C)C=CC2CCC(=O)C12C
CC1(C)CC=C2CCC(=O)C12C
CC1(C)CCC2=CCC(=O)C12C
CC1(C)CCC2C=CC(=O)C12C
CC1(C)C=CC2(C)CC(=O)CC12
CC1(C)CCC2(C)CC(=O)C=C12
CC1(C)C=CC2CC(=O)CC12C
CC1(C)CC=C2CC(=O)CC12C
CC1(C)CCC2=CC(=O)CC12C
CC1(C)CCC2(C)C(=O)CC=C12
CC1(C)C=CC2C(=O)CCC12C
CC1(C)CC=C2C(=O)CCC12C
CC1(C)CCC2C(=O)C=CC12C
CC1(C)CC(=O)C2=CCCC12C
CC1(C)CC(=O)C2C=CCC12C
CC1(C)CC(=O)C2CC=CC12C
CC1(C)CC(=O)C2(C)C=CCC12
CC1(C)CC(=O)C2(C)CC=CC12
CC1(C)CC(=O)C2(C)CCC=C12
CC1=CC(=O)C2(C)CCCC12C
CC1CC(=O)C2(C)C=CCC12C
CC1CC(=O)C2(C)CC=CC12C
CC1(C)C(=O)C=C2CCCC12C
CC1(C)C(=O)CC2=CCCC12C
CC1(C)C(=O)CC2C=CCC12C
CC1(C)C(=O)CC2CC=CC12C
CC1C(=O)CC2(C)C=CCC12C
CC1C(=O)CC2(C)CC=CC12C
CC1=CC2(C)CCC(=O)C2(C)C1
CC1=CC2(C)C(=O)CCC2(C)C1
CC1(C)CC2(C)CCC=C2C1=O
CC1=CCC2(C)CCC(=O)C12C
CC1(C)CC2(C)CCC(=O)C2=C1
CC1(C)CCC2(C)C1C=CC2=O
CC1(C)CCC2(C)C=CC(=O)C12
CC12CCCC1C(C)(C)C(=O)O2
CC1CC2(C)CC(=O)OC2(C)C1
CC1CC2(C)COC(=O)C2(C)C1
CC1CCC2(C)CC(=O)OC12C
CC1CCC2(C)COC(=O)C12C
CC1(C)CC2CC(=O)OC2(C)C1
CC1CCC2(C)C(=O)OCC12C
CC1(C)CC2COC(=O)C2(C)C1
CC1CCC2(C)OC(=O)CC12C
CC1(C)CC2C(=O)OCC2(C)C1
CC1(C)CC2OC(=O)CC2(C)C1
CC1(C)CCC2(C)C1COC2=O
CC1(C)CCC2(C)CC(=O)OC12
CC1(C)CCC2(C)COC(=O)C12
CC1(C)CCC2COC(=O)C12C
CC1(C)CCC2C(=O)OCC12C
CC1(C)CCC2OC(=O)CC12C
CC1(C)C(=O)OC2CCCC12C
CC1(C)OC(=O)C2CCCC12C
CC1(C)OC(=O)C2(C)CCCC12
CC1C(=O)OC2(C)CCCC12C
CC1OC(=O)C2(C)CCCC12C
CC1(C)CCC2CC(=O)OC12C
CC1(C)CCC2(C)OC(=O)CC12
CC12CCCC1C(C)(C)C(=O)C2
CC1CC2(C)CCCC2(C)C1=O
CC1CC2(C)CCC(=O)C2(C)C1
CC1CC2(C)CC(=O)CC2(C)C1
CC12CCCC1C(=O)C(C)(C)C2
CC1CCC2(C)CCC(=O)C12C
CC1(C)CC2CCC(=O)C2(C)C1
CC1CCC2(C)CC(=O)CC12C
CC1(C)CC2CC(=O)CC2(C)C1
CC1CCC2(C)C(=O)CCC12C
CC1(C)CC2C(=O)CCC2(C)C1
CC1(C)CCC2(C)C1CCC2=O
CC1(C)CCC2CCC(=O)C12C
CC1(C)CCC2(C)CC(=O)CC12
CC1(C)CCC2CC(=O)CC12C
CC1(C)CCC2C(=O)CCC12C
CC1(C)CC(=O)C2CCCC12C
CC1(C)CC(=O)C2(C)CCCC12
CC1CC(=O)C2(C)CCCC12C
CC12CCCC1CC(=O)C2(C)C
CC1C(=O)CC2(C)CCCC12C
CC1(C)CC2CCCC2(C)C1=O
CC1(C)CCC2(C)CCC(=O)C12
CC1=CC2(C)CC(=O)C1(C)O2
CC1=CC2(C)COC1(C)C2=O
CC1=CC2(C)OC1(C)CC2=O
CC1=CC2(C)OCC1(C)C2=O
CC12OC(C=C1)C(C)(C)C2=O
CC12OC(C=C1)C(=O)C2(C)C
CC1(C)OC2C=CC1(C)C2=O
CC1(C)OC2(C)C=CC1C2=O
CC1C(=O)C2(C)OC1(C)C=C2
CC1OC2(C)C=CC1(C)C2=O
CC12CC(=C)C(C)(CO1)C2=O
CC12CC(=C)C(C)(O1)C(=O)C2
CC12CCC(C)(O1)C(=O)C2=C
CC12CC(=O)C(C)(CC1=C)O2
CC12CC(=O)C(C)(CO1)C2=C
CC12COC(C)(C1)C(=C)C2=O
CC12COC(C)(C1)C(=O)C2=C
CC12COC(C)(C(=C)C1)C2=O
CC12COC(C)(C(=O)C1)C2=C
CC1C2(C)COC1(C)C(=O)O2
CC1(C)C2COC1(C)C(=O)O2
CC12COC(C(=O)O1)C2(C)C
CC1(C)OC2CC1(C)OC2=O
CC1(C)OC2(C)CC1OC2=O
CC1OC2(C)CC1(C)OC2=O
CC12CC(C)(C=C1C#C)C(=O)O2
CC12CC(C)(C(=O)O1)C(=C2)C#C
CC12OC(=O)C(C=C1)C2(C)C#C
CC12OC(=O)C(C)(C=C1)C2C#C
CC1C2(OC(=O)C1(C)C=C2)C#C
CC1C2(C)OC(=O)C1(C=C2)C#C
CC1=CC2(CC1(C)C(=O)O2)C#C
CC1=CC2(CC1(C)OC2=O)C#C
CC1=CC2(C)CC1(C#C)C(=O)O2
CC1=CC2(C)CC1(OC2=O)C#C
CC1(C)C2C=CC1(OC2=O)C#C
CC1(C)C2OC(=O)C1(C=C2)C#C
CC12C=CC(OC1=O)C2(C)C#C
CC=C1C2(C)OC(=O)C1(C)C=C2
CC12CC(C=C1)C(C)(C#C)C2=O
CC12CC(C=C1)C(=O)C2(C)C#C
CC12CC(C)(C=C1)C(=O)C2C#C
CC12CCC(C)(C1=O)C(=C2)C#C
CC12CC(C#C)C(C)(C=C1)C2=O
CC12CC(=O)C(C=C1)C2(C)C#C
CC12CC(=O)C(C)(C1)C=C2C#C
CC12CC(=O)C(C)(C1)C(=C2)C#C
CC12CC(=O)C(C)(C=C1)C2C#C
CC1C2(CC(=O)C1(C)C=C2)C#C
CC1C2(C)CC(=O)C1(C=C2)C#C
CC1=CC2(CC1(C)CC2=O)C#C
CC1=CC2(C)CC1(CC2=O)C#C
CC1=CC2(CCC1(C)C2=O)C#C
CC1(C)C2C=CC1(CC2=O)C#C
CC1(CC2C=CC1(C)C2=O)C#C
CC1CC2(C=CC1(C)C2=O)C#C
CC12CC(C)(C#C)C(C=C1)C2=O
CC1=CC2(C)CCC1(C#C)C2=O
CC1CC2(C)C=CC1(C#C)C2=O
CC1(C)C2CC(C=C2)(C#C)C1=O
CC1=CC2(C)CC(=O)C1(C2)C#C
CC1=CC2(CC(=O)C1(C)C2)C#C
CC1(C)C2CC(=O)C1(C=C2)C#C
CC1(C)CC2(C=CC1C2=O)C#C
CC1(C)CC2C=CC1(C#C)C2=O
CC12C=CC(CC1=O)C2(C)C#C
CC1(C)C(=O)C2CC1(C=C2)C#C
CC1C(=O)C2(CC1(C)C=C2)C#C
CC1C(=O)C2(C)CC1(C=C2)C#C
CC=C1C2(C)CC(=O)C1(C)C=C2
CC=C1CC2(C)C=CC1(C)C2=O
CC=C1C(=O)C2(C)CC1(C)C=C2
CC12CC(CC1=C)(C#C)C(=O)O2
CC12CC(CC1=C)(OC2=O)C#C
CC12CC(=C)C(C1)(C#C)C(=O)O2
CC12CC(=C)C(C1)(OC2=O)C#C
CC12CCC(C#C)(C(=O)O1)C2=C
CC12CCC(OC1=O)(C#C)C2=C
CC12CC(CC1=C)(CC2=O)C#C
CC12CCC(C1)(C#C)C(=C)C2=O
CC12CCC(C1)(C#C)C(=O)C2=C
CC12CCC(CC1=C)(C#C)C2=O
CC12CC(=C)C(C1)(C#C)C(=O)C2
CC12CCC(CC1=O)(C#C)C2=C
CC12CC(=C)C(CC1=O)(C2)C#C
CC12CCC(C#C)(C(=C)C1)C2=O
CC12CCC(C#C)(C(=O)C1)C2=C
CC12CC(=O)C(CC1=C)(C2)C#C
CC1C2(C)CC(=C)C1(C)C(=O)O2
CC1C2(C)CC(=C)C1(C)OC2=O
CC1(C)C2CC(=C)C1(C)C(=O)O2
CC1(C)C2C(=C)CC1(C)OC2=O
CC1(C)C2CC(=C)C1(C)OC2=O
CC1(C)C2CC(C)(C(=O)O2)C1=C
CC1(C)C2CC(C)(OC2=O)C1=C
CC1CC2(C)C(=O)OC1(C)C2=C
CC1CC2(C)OC(=O)C1(C)C2=C
CC1(C)C2OC(=O)C1(C)CC2=C
CC1C(=C)C2(C)CC1(C)C(=O)O2
CC1C(=C)C2(C)CC1(C)OC2=O
CC1(C)CC2(C)C(=C)C1OC2=O
CC1(C)CC2(C)OC(=O)C1C2=C
CC1(C)CC2C(=O)OC1(C)C2=C
CC1(C)CC2OC(=O)C1(C)C2=C
CC1(C)C(=C)C2CC1(C)C(=O)O2
CC12CC(C(=O)O1)C(=C)C2(C)C
CC1C2(C)CCC1(C)C(=O)C2=C
CC1C2(C)CC(=C)C1(C)C(=O)C2
CC1C2(C)CC(=O)C1(C)CC2=C
CC1CC2(C)CC1(C)C(=C)C2=O
CC1CC2(C)CC1(C)C(=O)C2=C
CC1(C)C2C(=C)CC1(C)CC2=O
CC1(C)C2CC(=C)C1(C)CC2=O
CC1(C)C2CC(=C)C1(C)C(=O)C2
CC1CC2(C)C(=C)CC1(C)C2=O
CC1CC2(C)CC(=C)C1(C)C2=O
CC1(C)C2CC(C)(CC2=C)C1=O
CC1(C)C2CCC(C)(C2=C)C1=O
CC1(C)C2CC(C)(CC2=O)C1=C
CC1(C)C2CCC(C)(C2=O)C1=C
CC1(C)C2CC(=C)C(C)(C2)C1=O
CC1CC2(C)CC(=O)C1(C)C2=C
CC1CC2(C)C(=O)CC1(C)C2=C
CC1(C)C2CC(=O)C(C)(C2)C1=C
CC1(C)CC2CC1(C)C(=C)C2=O
CC1(C)CC2CC1(C)C(=O)C2=C
CC1(C)CC2(C)CC1C(=C)C2=O
CC1C(=C)C2(C)CC1(C)CC2=O
CC1(C)CC2(C)CC1C(=O)C2=C
CC1(C)CC2C(=C)CC1(C)C2=O
CC1(C)CC2CC(=C)C1(C)C2=O
CC1C(=C)C2(C)CCC1(C)C2=O
CC1(C)CC2(C)C(=C)CC1C2=O
CC1(C)CC2(C)CC(=C)C1C2=O
CC1(C)CC2(C)CC(=O)C1C2=C
CC1C(=C)C2(C)CC(=O)C1(C)C2
CC1(C)CC2CC(=O)C1(C)C2=C
CC1(C)CC2(C)C(=O)CC1C2=C
CC1(C)CC2C(=O)CC1(C)C2=C
CC12CC(C(=O)C1)C(=C)C2(C)C
CC1(C)C(=C)C2CCC1(C)C2=O
CC1(C)C(=C)C2CC(=O)C1(C)C2
CC12CC(C(=C)C1)C(=O)C2(C)C
CC1(C)C(=O)C2CCC1(C)C2=C
CC1(C)C(=O)C2CC(=C)C1(C)C2
CC1C(=O)C2(C)CC1(C)CC2=C
CC1C(=O)C2(C)CCC1(C)C2=C
CC1C(=O)C2(C)CC(=C)C1(C)C2
CC1(C)C2CC(=O)C1(C)CC2=C
CC1(C)C2CCC1(C)C(=C)C2=O
CC1(C)C2CCC1(C)C(=O)C2=C
CC(C)=C1C2CCC1(C)C(=O)O2
CC(C)=C1C2CCC1(C)OC2=O
CC(C)=C1CC2CC1(C)C(=O)O2
CC(C)=C1CC2CC1(C)OC2=O
CC(C)=C1CC2(C)CC1C(=O)O2
CC(C)=C1CC2(C)CC1OC2=O
CC(C)=C1C2CCC1(C)CC2=O
CC(C)=C1C2CCC1(C)C(=O)C2
CC(C)=C1C2CCC(C)(C2)C1=O
CC(C)=C1CC2CC1(C)CC2=O
CC(C)=C1CC2(C)CC1CC2=O
CC(C)=C1CC2CCC1(C)C2=O
CC(C)=C1CC2(C)CC1C(=O)C2
CC(C)=C1CC2(C)CCC1C2=O
CC(C)=C1CC2CC(=O)C1(C)C2
CC(C)=C1C(=O)C2CCC1(C)C2
COC12CC(C)(CC1=C)CC2=C
COC12CCC(C)(C1)C(=C)C2=C
COC12CCC(C)(CC1=C)C2=C
COC12CC(=C)C(C)(C1)C(=C)C2
COC12CCC(C)(C(=C)C1)C2=C
COC12CC(=C)C(C)(CC1=C)C2
CC12CC(C=C1)C(C)(C)C(=O)O2
CC12CC(C=C1)C(C)(C)OC2=O
CC12CC(C=C1)C(=O)OC2(C)C
CC12CC(C=CC1(C)C)C(=O)O2
CC12CC(C(=O)O1)C(C)(C)C=C2
CC12CC(OC1=O)C=CC2(C)C
CC12CC(OC1=O)C(C)(C)C=C2
CC12CC(OC(=O)C1(C)C)C=C2
CC1C2(C)CC=CC1(C)C(=O)O2
CC1C2(C)CC(=O)OC1(C)C=C2
CC1C2(C)COC(=O)C1(C)C=C2
CC1C2(C)OC(=O)C1(C)CC=C2
CC1=CC2(C)CC1(C)CC(=O)O2
CC1=CC2(C)CC1(C)COC2=O
CC1(C)C2C=CC1(C)COC2=O
CC1=CC2(C)CC1(C)C(=O)OC2
CC1=CC2(C)CC1(C)OC(=O)C2
CC1(C)C2CC=CC1(C)C(=O)O2
CC12CC=CC(C(=O)O1)C2(C)C
CC1(C)C2CC=CC1(C)OC2=O
CC1=CC2(C)CC(C)(C1)C(=O)O2
CC1=CC2(C)CC(C)(C1)OC2=O
CC1(C)C2CC(=O)OC1(C)C=C2
CC1(C)C2COC(=O)C1(C)C=C2
CC1(C)C2OC(=O)C1(C)CC=C2
CC1(C)C2OC(=O)CC1(C)C=C2
CC1=CCC2(C)CC1(C)C(=O)O2
CC1C=CC2(C)CC1(C)C(=O)O2
CC1=CCC2(C)CC1(C)OC2=O
CC1C=CC2(C)CC1(C)OC2=O
CC1C(=O)OC2(C)CC1(C)C=C2
CC1OC(=O)C2(C)CC1(C)C=C2
CC12CC(C=C1)C(C)(C)CC2=O
CC12CC(C=C1)C(C)(C)C(=O)C2
CC12CC(C=C1)C(=O)CC2(C)C
CC12CC(C=C1)C(=O)C(C)(C)C2
CC12CC(CC1=O)C=CC2(C)C
CC12CC(CC1=O)C(C)(C)C=C2
CC12CC(C=CC1(C)C)C(=O)C2
CC12CC(C=CC1)C(=O)C2(C)C
CC12C=CC(CCC1(C)C)C2=O
CC12CCC(C=CC1(C)C)C2=O
CC12CC(CC(C)(C)C1=O)C=C2
CC12CC(C)(C)CC(C=C1)C2=O
CC12CCC(C)(C)C(C=C1)C2=O
CC12CC(CC(=O)C1(C)C)C=C2
CC12CC(C(=O)C1)C(C)(C)C=C2
CC1C2(C)CCC1(C)C(=O)C=C2
CC1C2(C)CCC(=O)C1(C)C=C2
CC1C2(C)CC(=O)C1(C)C=CC2
CC1C2(C)CC(=O)C1(C)CC=C2
CC1C2(C)CC(=O)CC1(C)C=C2
CC1=CC2(C)CC1(C)CCC2=O
CC12CCC(=O)C(C=C1)C2(C)C
CC12CCC(C(=O)C=C1)C2(C)C
CC1CC2(C)CC1(C)C=CC2=O
CC1=CC2(C)CC1(C)CC(=O)C2
CC1=CC2(C)CC1(C)C(=O)CC2
CC1CC2(C)CC1(C)C(=O)C=C2
CC12CC(=O)C(C=CC1)C2(C)C
CC1(C)C2CC=CC1(C)CC2=O
CC1=CC2(C)CCCC1(C)C2=O
CC1CC2(C)C=CCC1(C)C2=O
CC1CC2(C)CC=CC1(C)C2=O
CC1=CC2(C)CCC(C)(C1)C2=O
CC1CC2(C)C=CC(C)(C1)C2=O
CC1=CC2(C)CCC(C)(C2)C1=O
CC1(C)C2CC(C)(C=CC2)C1=O
CC12CC(C=CC1)C(C)(C)C2=O
CC1CC2(C)CC(C)(C=C2)C1=O
CC1=CC2(C)CC(C)(CC2=O)C1
CC1=CC2(C)CC(=O)C(C)(C2)C1
CC1(C)C2CC(=O)C1(C)C=CC2
CC1(C)C2CC(=O)C1(C)CC=C2
CC12CC(=O)CC(C=C1)C2(C)C
CC1(C)CC2CC1(C)C=CC2=O
CC1(C)CC2CC1(C)C(=O)C=C2
CC1=CCC2(C)CC1(C)CC2=O
CC1(C)CC2(C)CC1C=CC2=O
CC1C=CC2(C)CC1(C)CC2=O
CC12CC(C(=O)C=C1)C(C)(C)C2
CC1=CCC2(C)CCC1(C)C2=O
CC1(C)CC2C=CCC1(C)C2=O
CC1(C)CC2CC=CC1(C)C2=O
CC1C=CC2(C)CCC1(C)C2=O
CC1CCC2(C)C=CC1(C)C2=O
CC1(C)CC2(C)C=CCC1C2=O
CC1(C)CC2(C)CC=CC1C2=O
CC1=CCC2(C)CC(=O)C1(C)C2
CC1C=CC2(C)CC(=O)C1(C)C2
CC12CC(CC=C1)C(=O)C2(C)C
CC1CC(=O)C2(C)CC1(C)C=C2
CC1=CC(=O)C2(C)CCC1(C)C2
CC1C(=O)C2(C)CC1(C)C=CC2
CC1C(=O)C2(C)CC1(C)CC=C2
CC1C(=O)CC2(C)CC1(C)C=C2
CC12CCC(C1=O)C(C)(C)C=C2
CC1(C)C2CCC(=O)C1(C)C=C2
CC1(C)C2CCC1(C)C(=O)C=C2
CC1C2CC(C)(C)C1(C)C(=O)O2
CC1C2CC(C)(C)C1(C)OC2=O
CC1C2CC(C)(C(=O)O2)C1(C)C
CC1C2CC(C)(OC2=O)C1(C)C
CC1C2C(=O)OC1(C)CC2(C)C
CC1C2OC(=O)C1(C)CC2(C)C
CC1CC2(C)C(C)C1(C)OC2=O
CC1(C)C2CC(C(=O)O2)C1(C)C
CC1CC2(C)C(=O)OC1C2(C)C
CC1CC2(C)OC(=O)C1C2(C)C
CC1CC2(C)OC(=O)C1(C)C2C
CC1CC2C(=O)OC1(C)C2(C)C
CC1CC2OC(=O)C1(C)C2(C)C
CC1C(C)C2(C)CC1(C)OC2=O
CC1(C)CC2C(=O)OC1C2(C)C
CC1(C)CC2OC(=O)C1C2(C)C
CC1C(C)(C)C2CC1(C)C(=O)O2
CC1C2(C)CC(C(=O)O2)C1(C)C
CC1C2CCC1(C)C(C)(C)C2=O
CC1C2CC(C)(C)C1(C)CC2=O
CC1C2CC(C)(CC2(C)C)C1=O
CC1C2CC(C)(CC2=O)C1(C)C
CC1C2CCC(C)(C2=O)C1(C)C
CC1C2CC(C)(C)C(C)(C2)C1=O
CC1C2CC(=O)C1(C)CC2(C)C
CC1C2CC(=O)C1(C)C(C)(C)C2
CC1C2CC(=O)C(C)(C2)C1(C)C
CC1C2C(=O)CC1(C)CC2(C)C
CC1CC2CC1(C)C(C)(C)C2=O
CC1CC2CC1(C)C(=O)C2(C)C
CC1(C)C2CCC1C(C)(C)C2=O
CC1CC2(C)CC1(C)C(C)C2=O
CC1CC2(C)CC1C(C)(C)C2=O
CC1CC2(C)CC1(C)C(=O)C2C
CC1CC2(C)CC1C(=O)C2(C)C
CC1CC2(C)C(C)C1(C)CC2=O
CC1(C)C2CCC(C2=O)C1(C)C
CC1CC2(C)C(C)CC1(C)C2=O
CC1CC2(C)CC(C)C1(C)C2=O
CC1CC2CC(C)(C)C1(C)C2=O
CC1CC2(C)CC(C)(C)C1C2=O
CC1CC2(C)CC(=O)C1C2(C)C
CC1CC2(C)CC(=O)C1(C)C2C
CC1(C)C2CC(C(=O)C2)C1(C)C
CC1CC2(C)C(=O)C1CC2(C)C
CC1CC2CC(=O)C1(C)C2(C)C
CC1CC2(C)C(=O)CC1C2(C)C
CC1CC2C(=O)C1(C)CC2(C)C
CC1CC2C(=O)CC1(C)C2(C)C
CC1(C)CC2CC1C(=O)C2(C)C
CC1C(C)C2(C)CC1(C)CC2=O
CC1C(C)C2(C)CCC1(C)C2=O
CC1(C)CC2CC(C)(C)C1C2=O
CC1(C)CC2CC(=O)C1C2(C)C
CC1(C)CC2C(=O)C1CC2(C)C
CC1(C)CC2C(=O)CC1C2(C)C
CC1C(C)(C)C2CC1(C)CC2=O
CC1C(C)(C)C2CCC1(C)C2=O
CC1C(C)(C)C2CC(=O)C1(C)C2
CC1C(=O)C2CC1(C)CC2(C)C
CC1C(=O)C2CCC1(C)C2(C)C
CC1C(=O)C2(C)CCC1(C)C2C
CC1C(=O)C2CC(C)(C)C1(C)C2
CC1C2CCC1(C)C(=O)C2(C)C
CC1(C)CC2CC1C(C)(C)C2=O
CC1C2CCC(C)(C1=O)C2(C)C
CC12CC(C)(C)C(C)(C1)C(=O)O2
CC1(C)CC2(C)CC1(C)OC2=O
CC12CCC(C)(C(=O)O1)C2(C)C
CC12CCC(C)(C1)C(C)(C)C2=O
CC12CC(=O)C(C)(C1)C(C)(C)C2
CC12CC(C)(C)C(C)(CC1=O)C2
CC12CCC(C)(C1=O)C(C)(C)C2
CC12CCC(C)(C(=O)C1)C2(C)C
COC12CC(CC1=C)CC2(C)C
COC12CCC(C1)C(=C)C2(C)C
COC12CCC(C1)C(C)(C)C2=C
COC12CC(CC1=C)C(C)(C)C2
COC12CC(CC1(C)C)C(=C)C2
COC12CCC(C1=C)C(C)(C)C2
COC12CCC(CC1=C)C2(C)C
COC12CC(C)(CC1C)CC2=C
COC12CCC(C)(C1)C(=C)C2C
COC12CCC(C)(C1)C(C)C2=C
COC12CCC(CC1(C)C)C2=C
COC12CC(C(=C)C1)C(C)(C)C2
COC12CCC(C)(C1C)C(=C)C2
COC12CCC(C(=C)C1)C2(C)C
COC12CCC(C)(CC1=C)C2C
COC12CCC(C)(CC1C)C2=C
COC12CC(C)C(C)(C1)C(=C)C2
COC12CCC(C)(C(C)C1)C2=C
COC12CC(=C)C(C)(CC1C)C2
COC12CC(C)C(C)(CC1=C)C2
COC1C2(C)CCC1(C)C(=C)C2
COC1(C)C2CCC1(C)CC2=C
COC1CC2(C)CC1(C)CC2=C
COC1(C)C2CCC1(C)C(=C)C2
COC1CC2(C)CCC1(C)C2=C
COC1CC2(C)CC(=C)C1(C)C2
COC1(C)C2CCC(C)(C2)C1=C
COC1(C)CC2CC1(C)CC2=C
COC1(C)CC2(C)CC1CC2=C
COC1(C)CC2CCC1(C)C2=C
COC1(C)CC2(C)CC1C(=C)C2
COC1(C)CC2(C)CCC1C2=C
COC1(C)CC2CC(=C)C1(C)C2
COC1C(=C)C2(C)CCC1(C)C2
COC1(C)C(=C)C2CCC1(C)C2
CC12CCC(C1)C(=O)OC2(C)C
CC12CCC(C1)OC(=O)C2(C)C
CC12CC(CCC1(C)C)OC2=O
CC12CC(CC(C)(C)C1)C(=O)O2
CC12CC(CC(C)(C)C1)OC2=O
CC12CC(C(=O)O1)C(C)(C)CC2
CC1C2(C)CCC1(C)C(=O)OC2
CC1C2(C)CCC1(C)OC(=O)C2
CC1C2(C)CCCC1(C)C(=O)O2
CC12CCC(OC(=O)C1)C2(C)C
CC1CC2(C)CC1(C)CC(=O)O2
CC1CC2(C)CC1(C)COC2=O
CC1CC2(C)CC1(C)C(=O)OC2
CC1CC2(C)CC1(C)OC(=O)C2
CC1(C)C2CCCC1(C)C(=O)O2
CC12CCCC(C(=O)O1)C2(C)C
CC1(C)CC2CC1(C)CC(=O)O2
CC1(C)CC2CC1(C)COC2=O
CC1(C)CC2CC1(C)C(=O)OC2
CC1(C)CC2CC1(C)OC(=O)C2
CC1CCC2(C)CC1(C)C(=O)O2
CC1(C)CC2(C)CC1COC2=O
CC12CC(C(=O)OC1)C(C)(C)C2
CC12CC(OC(=O)C1)C(C)(C)C2
CC1C(=O)OC2(C)CCC1(C)C2
CC1OC(=O)C2(C)CCC1(C)C2
CC12CCC(C1)C(C)(C)C(=O)O2
CC12CCC(C1)C(C)(C)OC2=O
CC12CC(CCC1(C)C)C(=O)O2
CC12CC(OC1=O)C(C)(C)CC2
CC12CCC(C(=O)OC1)C2(C)C
CC1CC2(C)CC(C)(C1)C(=O)O2
CC1(C)CC2(C)CC1CC(=O)O2
CC1CCC2(C)CC1(C)OC2=O
CC1(C)C2CCC1(C)C(=O)OC2
CC1(C)C2CCC1(C)OC(=O)C2
CC12CCC(C1)C(C)(C)CC2=O
CC12CCC(C1)CC(C)(C)C2=O
CC12CCC(C1)C(C)(C)C(=O)C2
CC12CCC(C1)C(=O)CC2(C)C
CC12CCC(C1)C(=O)C(C)(C)C2
CC12CC(CC1=O)CCC2(C)C
CC12CC(CC1=O)C(C)(C)CC2
CC12CC(CC1=O)CC(C)(C)C2
CC12CCC(C1=O)C(C)(C)CC2
CC12CC(CCC1(C)C)C(=O)C2
CC12CCC(CCC1(C)C)C2=O
CC12CC(CC(C)(C)C1)C(=O)C2
CC12CCC(CC(C)(C)C1)C2=O
CC12CC(C(=O)C1)C(C)(C)CC2
CC1C2(C)CCC1(C)CC(=O)C2
CC1C2(C)CCC1(C)C(=O)CC2
CC1C2(C)CC(=O)C1(C)CCC2
CC12CCC(C(=O)CC1)C2(C)C
CC1CC2(C)CC1(C)CCC2=O
CC1CC2(C)CC1(C)CC(=O)C2
CC1CC2(C)CC1(C)C(=O)CC2
CC12CC(=O)C(CCC1)C2(C)C
CC1CC2(C)CCCC1(C)C2=O
CC1CC2(C)CCC(C)(C1)C2=O
CC12CC(CCC1)C(C)(C)C2=O
CC1CC2(C)CCC(C)(C2)C1=O
CC1CC2(C)CC(=O)C(C)(C2)C1
CC1(C)C2CC(=O)C1(C)CCC2
CC1(C)CC2CC1(C)CCC2=O
CC1(C)CC2CC1(C)CC(=O)C2
CC1(C)CC2CC1(C)C(=O)CC2
CC1(C)CC2(C)CC1CCC2=O
CC1CCC2(C)CC1(C)CC2=O
CC12CC(CC(=O)C1)C(C)(C)C2
CC12CC(C(=O)CC1)C(C)(C)C2
CC1(C)CC2CCCC1(C)C2=O
CC1CCC2(C)CCC1(C)C2=O
CC1(C)CC2(C)CCCC1C2=O
CC1CCC2(C)CC(=O)C1(C)C2
CC12CC(CCC1)C(=O)C2(C)C
CC1CC(=O)C2(C)CCC1(C)C2
CC1C(=O)C2(C)CC1(C)CCC2
CC1C(=O)CC2(C)CCC1(C)C2
CC12CCC(C1)CC(=O)C2(C)C
CC12CCC(CC(=O)C1)C2(C)C
CC1(C)C2CCC1(C)C(=O)CC2
CC12CCC(C)(C1)C(=O)C2O
CC12CCC(C)(C1O)C(=O)C2
CC12CCC(C)(C(O)C1)C2=O
CC12CC(O)C(C)(C1)C(=O)C2
CC12CC(=O)C(C)(CC1O)C2
CC1C2(O)CCC1(C)C(=O)C2
CC1C2(C)CCC1(O)C(=O)C2
CC1(C)C2CCC1(O)CC2=O
CC1CC2(C)CC1(O)CC2=O
CC1(C)C2CCC1(O)C(=O)C2
CC1CC2(C)CCC1(O)C2=O
CC1CC2(C)CC(=O)C1(O)C2
CC1CC2(O)CC1(C)CC2=O
CC1CC2(O)CCC1(C)C2=O
CC1CC2(O)CC(=O)C1(C)C2
CC1(C)CC2CC1(O)CC2=O
CC1(C)CC2CCC1(O)C2=O
CC1(C)CC2CC(=O)C1(O)C2
CC1(C)CC2(O)CC1CC2=O
CC1(C)CC2(O)CC1C(=O)C2
CC1(C)CC2(O)CCC1C2=O
CC1(C)C(=O)C2CCC1(O)C2
CC1C(=O)C2(C)CCC1(O)C2
CC1C(=O)C2(O)CCC1(C)C2
CC1(O)C2CCC1(C)CC2=O
CC1(O)C2CCC1(C)C(=O)C2
CC1(O)C2CCC(C)(C2)C1=O
CC1(O)CC2CC1(C)CC2=O
CC1(O)CC2(C)CC1CC2=O
CC1(O)CC2CCC1(C)C2=O
CC12CC(C(=O)C1)C(C)(O)C2
CC1(O)CC2(C)CCC1C2=O
CC1(O)CC2CC(=O)C1(C)C2
CC12CCC(C1)C(=O)C2(C)O
CC1(C)C2CCC(O)(C2)C1=O
COC12CC(=C)C(C)(CC1=C)O2
COC12CC(=C)C(C)(CO1)C2=C
COC12CC(=C)C(C)(O1)C(=C)C2
COC12CC(C)(CO1)C(=C)C2=C
COC12CCC(C)(O1)C(=C)C2=C
COC12COC(C)(C1)C(=C)C2=C
COC12COC(C)(CC1=C)C2=C
COC12COC(C)(C(=C)C1)C2=C
COC12OC(C)(CC1=C)CC2=C
COC12OCC(C)(CC1=C)C2=C
CC12CC(CC1=O)C(C)(O2)C#C
CC12CCC(C1=O)C(C)(O2)C#C
CC12CC(C#C)C(C)(CO1)C2=O
CC12CC(C#C)C(C)(O1)C(=O)C2
CC12CCC(C)(C(O1)C#C)C2=O
CC12CCC(C)(O1)C(=O)C2C#C
CC12CC(CO1)C(C)(C#C)C2=O
CC12CCC(O1)C(C)(C#C)C2=O
CC12CC(CO1)C(=O)C2(C)C#C
CC12CCC(O1)C(=O)C2(C)C#C
CC12CC(C(=O)C1)C(C)(O2)C#C
CC12CC(OC1(C)C#C)C(=O)C2
CC12CC(=O)C(CC1(C)C#C)O2
CC12CC(=O)C(C)(C1)C(O2)C#C
CC12CC(=O)C(C)(C1)OC2C#C
CC12CC(=O)C(C)(CC1C#C)O2
CC12CC(=O)C(C)(CO1)C2C#C
CC12CC(=O)C(CO1)C2(C)C#C
CC12CC(=O)C(O1)C(C)(C2)C#C
CC12COC(C1)C(C)(C#C)C2=O
CC12COC(C1)C(=O)C2(C)C#C
CC12COC(C1=O)C(C)(C2)C#C
CC12COC(C)(C1)C(C#C)C2=O
CC12COC(C)(C1C#C)C(=O)C2
CC12COC(C)(C1)C(=O)C2C#C
CC12COC(CC1=O)C2(C)C#C
CC12COC(C)(C(C1)C#C)C2=O
CC12COC(C(=O)C1)C2(C)C#C
CC1C2(C)CC(=O)C1(CO2)C#C
CC1C2(C)COC1(CC2=O)C#C
CC1C2(C)COC1(C#C)C(=O)C2
CC1C2(COC1(C)C(=O)C2)C#C
CC1(C)C2CC(CO2)(C#C)C1=O
CC1(C)C2CCC(O2)(C#C)C1=O
CC1CC2(C)CC(=O)C1(O2)C#C
CC1CC2(C)COC1(C#C)C2=O
CC1(C)C2CC(=O)C1(CO2)C#C
CC1(CC2CC(=O)C1(C)O2)C#C
CC1CC2(CC(=O)C1(C)O2)C#C
CC1(C)C2COC1(CC2=O)C#C
CC12CC(C)(C#C)C(CC1=O)O2
CC1(CC2COC1(C)C2=O)C#C
CC1CC2(C)OC1(CC2=O)C#C
CC1CC2(COC1(C)C2=O)C#C
CC1(C)C2COC1(C#C)C(=O)C2
CC12CC(C)(C#C)C(CO1)C2=O
CC1CC2(C)OCC1(C#C)C2=O
CC1(C)C2COC(C2)(C#C)C1=O
CC1CC2(OC1(C)CC2=O)C#C
CC1(C)C2OCC1(CC2=O)C#C
CC1(CC2OCC1(C)C2=O)C#C
CC1CC2(OCC1(C)C2=O)C#C
CC1(C)CC2(CC(=O)C1O2)C#C
CC1(C)CC2CC(=O)C1(O2)C#C
CC1(C)CC2(COC1C2=O)C#C
CC1(C)CC2COC1(C#C)C2=O
CC12OCC(CC1=O)C2(C)C#C
CC1(C)CC2(OC1CC2=O)C#C
CC1(C)CC2OC1(CC2=O)C#C
CC1(C)CC2(OCC1C2=O)C#C
CC1(C)CC2OCC1(C#C)C2=O
CC1(C)C(=O)C2CC1(CO2)C#C
CC1(C)C(=O)C2CCC1(O2)C#C
CC1(C)C(=O)C2COC1(C2)C#C
CC1(C)OC2(CC1CC2=O)C#C
CC1(C)OC2CC1(CC2=O)C#C
CC1C(=O)C2(CC1(C)CO2)C#C
CC1(C)OC2(CC1C(=O)C2)C#C
CC1(C)OC2(CCC1C2=O)C#C
CC1(C)OC2CCC1(C#C)C2=O
CC1C(=O)C2(C)CC1(CO2)C#C
CC1C(=O)C2(CCC1(C)O2)C#C
CC1C(=O)C2(C)CCC1(O2)C#C
CC1(C)OC2CC(=O)C1(C2)C#C
CC1C(=O)C2(C)COC1(C2)C#C
CC1C(=O)C2(COC1(C)C2)C#C
CC1OC2(CC1(C)CC2=O)C#C
CC1(OC2CCC1(C)C2=O)C#C
CC1OC2(C)CC1(CC2=O)C#C
CC1OC2(CCC1(C)C2=O)C#C
CC1OC2(C)CCC1(C#C)C2=O
CC1OC2(C)CC(=O)C1(C2)C#C
CC1(OC2CC(=O)C1(C)C2)C#C
CC1OC2(CC(=O)C1(C)C2)C#C
CC=C1C2(C)CC(=O)C1(C)CO2
CC=C1C2(C)COC1(C)C(=O)C2
CC=C1CC2(C)CC(=O)C1(C)O2
CC=C1CC2(C)COC1(C)C2=O
CC=C1CC2(C)OC1(C)CC2=O
CC=C1CC2(C)OCC1(C)C2=O
CC=C1C(=O)C2(C)CC1(C)CO2
CC=C1C(=O)C2(C)CCC1(C)O2
CC=C1C(=O)C2(C)COC1(C)C2
COC12CC(CC1=C)C(C)(C)O2
COC12CCC(C1=C)C(C)(C)O2
COC12CC(CC1=C)OC2(C)C
COC12CC(C(=C)C1)C(C)(C)O2
COC12CC(C)(CC1=C)C(C)O2
COC12CC(C)(CC1=C)OC2C
COC12CC(=C)C(C)(C1)C(C)O2
COC12CC(=C)C(CC1(C)C)O2
COC12CC(=C)C(C)(C1)OC2C
COC12CC(=C)C(C)(CC1C)O2
COC12CC(C)(C)C(CC1=C)O2
COC12CC(C)C(C)(CC1=C)O2
COC12CC(=C)C(C)(CO1)C2C
COC12CC(C)(C)C(CO1)C2=C
COC12CC(C)C(C)(CO1)C2=C
COC12CCC(C)(C(C)O1)C2=C
COC12CC(=C)C(CO1)C2(C)C
COC12CC(C)C(C)(O1)C(=C)C2
COC12CC(C)(CO1)C(=C)C2C
COC12CC(C)(CO1)C(C)C2=C
COC12CCC(C)(O1)C(=C)C2C
COC12CCC(C)(O1)C(C)C2=C
COC12CC(=C)C(O1)C(C)(C)C2
COC12CCC(C)(OC1C)C2=C
COC12CC(CO1)C(=C)C2(C)C
COC12CCC(O1)C(=C)C2(C)C
COC12CC(CO1)C(C)(C)C2=C
COC12CCC(O1)C(C)(C)C2=C
COC12CCC(OC1(C)C)C2=C
COC12CC(OC1(C)C)C(=C)C2
COC12COC(C1)C(=C)C2(C)C
COC12COC(C1)C(C)(C)C2=C
COC12COC(C1=C)C(C)(C)C2
COC12COC(CC1=C)C2(C)C
COC12COC(C)(C1)C(=C)C2C
COC12COC(C)(C1)C(C)C2=C
COC12COC(CC1(C)C)C2=C
COC12COC(C)(C1C)C(=C)C2
COC12COC(C(=C)C1)C2(C)C
COC12COC(C)(CC1=C)C2C
COC12COC(C)(CC1C)C2=C
COC12COC(C)(C(C)C1)C2=C
COC12OC(CC1=C)CC2(C)C
COC12OCC(CC1=C)C2(C)C
COC12OC(C)(CC1C)CC2=C
COC12OCC(CC1(C)C)C2=C
COC12OCC(C)(CC1=C)C2C
COC12OCC(C)(CC1C)C2=C
COC1C2(C)CC(=C)C1(C)CO2
COC1C2(C)COC1(C)C(=C)C2
COC1(C)C2CC(=C)C1(C)CO2
COC1CC2(C)CC(=C)C1(C)O2
COC1(C)C2CC(C)(CO2)C1=C
COC1(C)C2CCC(C)(O2)C1=C
COC1CC2(C)COC1(C)C2=C
COC1(C)C2COC1(C)CC2=C
COC1CC2(C)OC1(C)CC2=C
COC1(C)C2COC1(C)C(=C)C2
COC1CC2(C)OCC1(C)C2=C
COC1(C)C2COC(C)(C2)C1=C
COC1(C)C2OCC1(C)CC2=C
COC1C(=C)C2(C)CC1(C)CO2
COC1(C)CC2CC(=C)C1(C)O2
COC1C(=C)C2(C)CCC1(C)O2
COC1(C)CC2(C)CC(=C)C1O2
COC1(C)CC2(C)COC1C2=C
COC1C(=C)C2(C)COC1(C)C2
COC1(C)CC2(C)OC1CC2=C
COC1(C)CC2COC1(C)C2=C
COC1(C)CC2(C)OCC1C2=C
COC1(C)CC2OC1(C)CC2=C
COC1(C)CC2OCC1(C)C2=C
COC1(C)C(=C)C2CC1(C)CO2
COC1(C)C(=C)C2CCC1(C)O2
COC1(C)C(=C)C2COC1(C)C2
COC1(C)OC2CC1(C)CC2=C
COC1(C)OC2(C)CC1CC2=C
COC1(C)OC2CCC1(C)C2=C
COC1(C)OC2(C)CC1C(=C)C2
COC1(C)OC2(C)CCC1C2=C
COC1(C)OC2CC(=C)C1(C)C2
COC1OC2(C)CC1(C)CC2=C
COC1OC2(C)CCC1(C)C2=C
COC1OC2(C)CC(=C)C1(C)C2
CC1C2(C)CC(=C)C1(C)C=C2
CC1=CC2(C)CC1(C)CC2=C
CC1=CC2(C)CCC1(C)C2=C
CC1CC2(C)C=CC1(C)C2=C
CC1(C)C2CC(=C)C1(C)C=C2
CC1=CC2(C)CC(=C)C1(C)C2
CC12CC(C=C1)C(C)(C)C2=C
CC1(C)CC2C=CC1(C)C2=C
CC1C(=C)C2(C)CC1(C)C=C2
CC1(C)CC2(C)C=CC1C2=C
CC12CC(C=C1)C(=C)C2(C)C
CC12CC(=C)C(C=C1)C2(C)C
CC12CCC(C)(C1)C(=C)C2=C
CC12CC(=C)C(C)(C1)C(=C)C2
CC12CCC(C)(C(=C)C1)C2=C
CC12CC(=C)C(C)(CC1=C)C2
CC1C2CCC1(C)CC2(C)C
CC1C2CCC1(C)C(C)(C)C2
CC1CC2CC1(C)CC2(C)C
CC1CC2(C)CC1CC2(C)C
CC1CC2(C)CC1(C)CC2C
CC1CC2(C)CCC1(C)C2C
CC1CC2(C)CC(C)C1(C)C2
CC1CC2CC(C)(C)C1(C)C2
CC1(C)CC2CC1CC2(C)C
CC1(C)CC2CC1C(C)(C)C2
CC1C(C)C2(C)CCC1(C)C2
CC1C2CCC(C)(C2)C1(C)C
CC1CC2CCC1(C)C2(C)C
CC1CC2(C)CC1C(C)(C)C2
CC1CC2(C)CCC1C2(C)C
CC1(C)C2CCC(C2)C1(C)C
CC1(C)CC2CCC1C2(C)C
CC1C2(C)CCC(C2)C1(C)C
CC12CCC1C(=C)C(C)(C)O2
CC12CCC1OC(C)(C)C2=C
CC12CC(=C)C(C)(C)C1CO2
CC12CC(C)(C)C(=C)C1CO2
CC12COC1C(=C)CC2(C)C
CC12COC1CC(=C)C2(C)C
CC12COC1C(C)(C)CC2=C
CC12COC1CC(C)(C)C2=C
CC12COC1C(=C)C(C)(C)C2
CC12COC1C(C)(C)C(=C)C2
CC12OCC1C(=C)CC2(C)C
CC12OCC1CC(=C)C2(C)C
CC12OCC1C(C)(C)CC2=C
CC12OCC1CC(C)(C)C2=C
CC1CC2(C)C(=C)COC12C
CC1CC2(C)COC2(C)C1=C
CC1CC2(C)OCC2(C)C1=C
CC1CC2(C)OCC(=C)C12C
CC1(C)CC2(C)C1OCC2=C
CC1(C)CC2C(=C)COC12C
CC1(C)CC2(C)OCC(=C)C12
CC1(C)CC2OCC(=C)C12C
CC1C(=C)CC2(C)COC12C
CC1CC(=C)C2(C)COC12C
CC1C(=C)CC2(C)OCC12C
CC1CC(=C)C2(C)OCC12C
CC1(C)OC2(C)C1CCC2=C
CC1(C)OC2C(=C)CCC12C
CC1(C)OC2CC(=C)CC12C
CC1(C)OC2CCC(=C)C12C
CC1(C)OC2(C)CC(=C)CC12
CC1(C)OC2(C)CCC(=C)C12
CC1OC2(C)CCC2(C)C1=C
CC1OC2(C)C(=C)CCC12C
CC1OC2(C)CC(=C)CC12C
CC1OC2(C)CCC(=C)C12C
CC12OC(C)(C=C1)C(=C)C2=C
CC1C2C=CC1(C)OC2(C)C
CC1C2(C)COC1(C)C(C)=C2
CC1C2(C)OCC1(C)C(C)=C2
CC1C2OC(C)(C)C1(C)C=C2
CC1C2OC(C)(C=C2)C1(C)C
CC1=CC2CC1(C)C(C)(C)O2
CC1=CC2CC1(C)OC2(C)C
CC1=CC2(C)CC1C(C)(C)O2
CC1=CC2(C)CC1OC2(C)C
CC1=CC2CC(C)(C)C1(C)O2
CC1=CC2(C)CC(C)(C)C1O2
CC1=CC2(C)COC1C2(C)C
CC1=CC2(C)OC1CC2(C)C
CC1=CC2COC1(C)C2(C)C
CC1CC2(C)OC1(C)C=C2C
CC1CC2(C)OC1(C)C(C)=C2
CC1=CC2(C)OCC1C2(C)C
CC1=CC2OC1(C)CC2(C)C
CC1=CC2OCC1(C)C2(C)C
CC1(C)C2OC(C=C2)C1(C)C
CC1=C(C)C2(C)CC1(C)CO2
CC1=C(C)C2(C)CCC1(C)O2
CC1C2(C)OC(C=C2)C1(C)C
CC1(C)OC2C=CC1C2(C)C
CC1OC2C=CC1(C)C2(C)C
CC1OC2(C)CC1(C)C=C2C
CC1OC2(C)CC1(C)C(C)=C2
CC1OC2(C)C=CC1C2(C)C
CC1OC2(C)C=CC1(C)C2C
CC1C(C)C2(C)OC1(C)C=C2
CC1C2CC(C1=C)C(C)(C)O2
CC1C2CC(=C)C1C(C)(C)O2
CC1C2OC(C)(C)C1CC2=C
CC1C2CC(=C)C(C)(O2)C1C
CC1C2CC(C)(C(C)O2)C1=C
CC1C2CC(C)(C)C(O2)C1=C
CC1C2CC(=C)C(O2)C1(C)C
CC1C2CC(OC2(C)C)C1=C
CC1C2OCC1C(C)(C)C2=C
CC1C2COC1(C)C(C)C2=C
CC1C2COC1C(C)(C)C2=C
CC1C2COC(C1=C)C2(C)C
CC1C2COC(C2=C)C1(C)C
CC1C2COC(C)(C2C)C1=C
CC1C2OCC1(C)C(C)C2=C
CC1C2OCC(C1=C)C2(C)C
CC1C2OC(CC2=C)C1(C)C
CC1C2OCC(C2=C)C1(C)C
CC1C2OC(CC2(C)C)C1=C
CC1C2OCC(C)(C2C)C1=C
CC1CC2C(=C)C1OC2(C)C
CC1CC2(C)C(C)OC1C2=C
CC1CC2(C)OC1C(=C)C2C
CC1CC2(C)OC1C(C)C2=C
CC1CC2(C)OC(C)C1C2=C
CC1CC2OC1C(=C)C2(C)C
CC1CC2OC1(C)C(=C)C2C
CC1CC2OC1(C)C(C)C2=C
CC1CC2OC1C(C)(C)C2=C
CC1CC2OC(C)C1(C)C2=C
CC1CC2OC(C)(C)C1C2=C
CC1C(C)C2(C)CC(=C)C1O2
CC1C(C)C2(C)COC1C2=C
CC1C2COC(C)(C1C)C2=C
CC1OC2CC1C(=C)C2(C)C
CC1OC2CC1(C)C(C)C2=C
CC1OC2CC1C(C)(C)C2=C
CC1OC2C(=C)C1CC2(C)C
CC1OC2(C)CC1C(=C)C2C
CC1OC2(C)CC1C(C)C2=C
CC1OC2C(C)C1(C)CC2=C
CC1OC2C(=C)CC1C2(C)C
CC1OC2CC(=C)C1C2(C)C
CC1OC2(C)C(C)C1CC2=C
CC1OC2CC(=C)C1(C)C2C
CC1OC2(C)C(C)CC1C2=C
CC1OC2(C)CC(=C)C1C2C
CC1OC2CC(C)(C)C1C2=C
CC12CC(C1)C(=C)C(C)(C)O2
CC12CC(C1)OC(C)(C)C2=C
CC12CC(CC(=C)C1(C)C)O2
CC12CC(CC(C)(C)C1=C)O2
CC12CC(O1)C(=C)CC2(C)C
CC12CC(O1)C(C)(C)CC2=C
CC12CC(O1)C(=C)C(C)(C)C2
CC12CC(O1)C(C)(C)C(=C)C2
CC1C2(C)CC1(C)C(=C)CO2
CC1C2(C)CC(=C)CC1(C)O2
CC1C2(C)CCC(=C)C1(C)O2
CC1(C)C2CC1(C)C(=C)CO2
CC1(C)C2CC1(C)OCC2=C
CC12CC(=C)CC(O1)C2(C)C
CC1(C)C2CCC(=C)C1(C)O2
CC1CC2(C)CC(C)(O2)C1=C
CC12CCC(=C)C(O1)C2(C)C
CC1C(=C)CC2(C)CC1(C)O2
CC1CC(=C)C2(C)CC1(C)O2
CC1OC2(C)CC(C)(C2)C1=C
CC=C1C2CCC1(C)C(C)O2
CC=C1C2CCC1C(C)(C)O2
CC=C1C2CCC1(C)OC2C
CC=C1C2CC(C)C1(C)CO2
CC=C1C2CC(C)(C)C1CO2
CC=C1C2CC(C)(CO2)C1C
CC=C1C2CCC(C)(O2)C1C
CC=C1C2CC(CO2)C1(C)C
CC=C1C2CCC(O2)C1(C)C
CC=C1C2COC1(C)CC2C
CC=C1C2COC1(C)C(C)C2
CC=C1C2COC1C(C)(C)C2
CC=C1C2COC(C2)C1(C)C
CC=C1C2COC(C)(C2)C1C
CC=C1C2OCC1(C)CC2C
CC=C1CC2CC1(C)C(C)O2
CC=C1CC2CC1C(C)(C)O2
CC=C1CC2CC1(C)OC2C
CC=C1CC2CC1OC2(C)C
CC=C1CC2(C)CC1C(C)O2
CC=C1CC2(C)CC1OC2C
CC=C1CC2CC(C)C1(C)O2
CC=C1CC2(C)CC(C)C1O2
CC=C1CC2CC(C)(C)C1O2
CC=C1CC2(C)COC1C2C
CC=C1CC2COC1C2(C)C
CC=C1CC2(C)OC1CC2C
CC=C1CC2COC1(C)C2C
CC=C1CC2(C)OCC1C2C
CC=C1CC2OC1CC2(C)C
CC=C1CC2OC1(C)CC2C
CC=C1CC2OCC1C2(C)C
CC=C1CC2OCC1(C)C2C
CC=C1C(C)C2CC1(C)CO2
CC=C1C(C)C2CCC1(C)O2
CC=C1C(C)C2COC1(C)C2
CC(C)=C1C2CCC1(C)CO2
CC(C)=C1C2CCC1(C)OC2
CC(C)=C1CC2CC1(C)CO2
CC(C)=C1CC2(C)CC1CO2
CC(C)=C1CC2CCC1(C)O2
CC(C)=C1CC2(C)CCC1O2
CC(C)=C1CC2(C)COC1C2
CC(C)=C1CC2COC1(C)C2
CC=C1C2(C)CCC1(C)OC2
CC=C1CC2(C)CC1(C)CO2
CC=C1CC2(C)CCC1(C)O2
CC=C1CC2(C)COC1(C)C2
CC12CCC1C(=C)CC2(C)O
CC12CCC1CC(=C)C2(C)O
CC12CCC1(C)C(=C)CC2O
CC12CCC1(C)C(=C)C(O)C2
CC12CCC1C(=C)C(C)(O)C2
CC12CCC1CC(C)(O)C2=C
CC12CCC1C(C)(O)CC2=C
CC12CCC1(C)C(O)C(=C)C2
CC12CCC1C(C)(O)C(=C)C2
CC12CC(O)C1(C)CCC2=C
CC12CC(O)C1(C)C(=C)CC2
CC12CC(O)C1(C)CC(=C)C2
CC1(C)C2CCC2(O)CC1=C
CC1CC2(C)CCC2(O)C1=C
CC1CC2(C)C(=C)CCC12O
CC1CC2(C)CC(=C)CC12O
CC1CC2(C)CCC(=C)C12O
CC1CC2(O)CCC2(C)C1=C
CC1CC2(O)C(=C)CCC12C
CC1CC2(O)CC(=C)CC12C
CC1CC2(O)CCC(=C)C12C
CC1(C)CC2CCC2(O)C1=C
CC1(C)CC2C(=C)CCC12O
CC1(C)CC2CC(=C)CC12O
CC1(C)CC2CCC(=C)C12O
CC1(C)CC2(O)C1CCC2=C
CC1(C)CC2(O)CCC2C1=C
CC1(C)CC2(O)CC(=C)CC12
CC1(C)CC2(O)CCC(=C)C12
CC1C(=C)CC2(C)CCC12O
CC1CC(=C)C2(C)CCC12O
CC1C(=C)CC2(O)CCC12C
CC1CC(=C)C2(O)CCC12C
CC1(C)C(=C)CC2CCC12O
CC1(C)CC(=C)C2CCC12O
CC1(C)CC(=C)C2(O)CCC12
CC1(O)CC2(C)C1CCC2=C
CC1(O)CC2C(=C)CCC12C
CC1(O)CC2CC(=C)CC12C
CC1(O)CC2CCC(=C)C12C
CC1(O)CC2(C)CC(=C)CC12
CC1(O)CC2(C)CCC(=C)C12
CC12CC(C1)C(=C)C2(C)C=O
CC12CC(C1)C(C)(C=C)C2=O
CC12CC(C1)C(C)(C=O)C2=C
CC12CC(C1)C(=O)C2(C)C=C
CC12CC(C1=O)C(C)(C2)C=C
CC12CC(CC1=C)C2(C)C=O
CC12CC(C)(C1)C(=C)C2C=O
CC12CC(CC1(C)C=C)C2=O
CC12CC(C)(C1C=C)C(=O)C2
CC12CC(C)(C1)C(=O)C2C=C
CC12CC(C)(C1C=O)C(=C)C2
CC12CC(CC1=O)C2(C)C=C
CC12CC(C(=C)C1)C2(C)C=O
CC12CC(C)(C(C1)C=C)C2=O
CC12CCC(C)(C1C=C)C2=O
CC12CC(C(=O)C1)C2(C)C=C
CC1C2(C)CC1(CC2=C)C=O
CC1C2(C)CC1(CC2=O)C=C
CC1C2(C)CC1(C=C)C(=O)C2
CC1C2(C)CC1(C=O)C(=C)C2
CC1C2(C)CCC1(C=C)C2=O
CC1(C)C2CC1(CC2=C)C=O
CC1(C)C2CC1(CC2=O)C=C
CC1CC2(CC1(C)C2=O)C=C
CC1(C)C2CC1(C=C)C(=O)C2
CC1(C)C2CC1(C=O)C(=C)C2
CC1(C)C2CCC1(C=C)C2=O
CC1CC2(C)CC1(C=C)C2=O
CC1(C)C2CC(C2)(C=C)C1=O
CC1(C)C2CC(C2)(C=O)C1=C
CC1(C)CC2(CC1C2=O)C=C
CC1C(=C)C2(CC1(C)C2)C=O
CC1(C)CC2CC1(C=C)C2=O
CC1C(=C)C2(C)CC1(C2)C=O
CC12CCC(C1=O)C2(C)C=C
CC1(C)C(=C)C2CC1(C2)C=O
CC1(C)C(=O)C2CC1(C2)C=C
CC1C(=O)C2(CC1(C)C2)C=C
CC1C(=O)C2(C)CC1(C2)C=C
CCC12CC(C)(C1)C(=C)C2=O
CCC12CC(C)(C1)C(=O)C2=C
CCC12CC(C)(C1=O)C(=C)C2
CCC12CC(C)(CC1=C)C2=O
CC(=C)C12CC(C)(C1)CC2=O
CC(=C)C12CC(C)(C1)C(=O)C2
CC(=C)C12CC(C)(CC1)C2=O
CC(=O)C12CC(C)(C1)CC2=C
CC(=O)C12CC(C)(C1)C(=C)C2
CC1C2C=CC1(C)CC2C=O
CC1C2CCC1(C)C=C2C=O
CC1C2CCC1(C)C(C=O)=C2
CC1C2CCC1(C=O)C=C2C
CC1C2CCC1(C=O)C(C)=C2
CC1C2CC(C)(C=C2)C1C=O
CC1C2CC(C)(C=O)C1C=C2
CC1C2CC(C=O)C1(C)C=C2
CC1=CC2CC1CC2(C)C=O
CC1CC2(CC1C=C2C)C=O
CC1=CC2CC1(C)CC2C=O
CC1=CC2CC1C(C)(C2)C=O
CC1CC2CC1(C)C=C2C=O
CC1CC2CC1(C)C(C=O)=C2
CC1CC2CC1(C=O)C=C2C
CC1CC2CC1(C=O)C(C)=C2
CC1=CC2CCC1C2(C)C=O
CC1CC2C=CC1C2(C)C=O
CC1=CC2(C)CC1CC2C=O
CC1=CC2CCC1(C)C2C=O
CC1CC2(C)CC1C=C2C=O
CC1CC2C=CC1(C)C2C=O
CC1CC2(C)CC1C(C=O)=C2
CC1CC2C=CC1(C=O)C2C
CC1=CC2(C)CCC1C2C=O
CC1CC2(C)C=CC1C2C=O
CC1(C)C2CC(C=C2)C1C=O
CC1=CC2(C)CC(C=O)C1C2
CC1=CC2CC(C=O)C1(C)C2
CC1(C)C2CC(C=O)C1C=C2
CC1CC2(C=O)C=CC1C2C
CC1(C)CC2CC1C=C2C=O
CC1C2CC(C=O)(C=C2)C1C
CC1(C)CC2CC1C(C=O)=C2
CC1=C(C)C2(CCC1C2)C=O
CC1(C)CC2C=CC1C2C=O
CC1C(C=O)C2CC1(C)C=C2
CC1=C(C=O)C2CCC1(C)C2
CC1=C(C=O)C2(C)CCC1C2
CCC12CC(C=C1)C(C)C2=O
CCC12CC(C=C1C)C(=O)C2
CCC12CC(C=C1)C(=O)C2C
CCC12CC(CC1=O)C=C2C
CCC12CC(CC1=O)C(C)=C2
CCC12C=CC(CC1C)C2=O
CCC12CCC(C=C1C)C2=O
CCC12CC(C(=O)C1)C(C)=C2
CCC12C=CC(CC1=O)C2C
CCC12CC(C)C(C=C1)C2=O
CCC12CCC(C(C)=C1)C2=O
CCC12CC(=O)C(C=C1)C2C
CCC1C2C=CC1(C)CC2=O
CCC1C2CC(C)(C=C2)C1=O
CCC1C2CC(=O)C1(C)C=C2
CCC1=CC2CC1(C)CC2=O
CCC1=CC2(C)CC1CC2=O
CCC1=CC2CCC1(C)C2=O
CCC1CC2C=CC1(C)C2=O
CCC1=CC2(C)CC1C(=O)C2
CCC1=CC2(C)CCC1C2=O
CCC1CC2(C)C=CC1C2=O
CCC1(C)C2CC(C=C2)C1=O
CCC1=CC2CC(=O)C1(C)C2
CCC1(C)C2CC(=O)C1C=C2
CCC1(C)CC2C=CC1C2=O
CCC1C(=O)C2CC1(C)C=C2
CC1C2CC(C=C2)C1(C)C=O
CC1CC2(CC1C(C)=C2)C=O
CC1(C)C2CCC1C(C=O)=C2
CC1C2CCC1(C=C2)C(C)=O
CC1CC2(CC1C=C2)C(C)=O
CC1CC2CC1(C=C2)C(C)=O
CC(C)C12CC(C=C1)C(=O)C2
CC(C)C12CC(CC1=O)C=C2
CC(C)C12CCC(C=C1)C2=O
CC(=O)C12CCC(C1)C=C2C
CC(=O)C12CCC(C1)C(C)=C2
CC(=O)C1C2CCC1(C)C=C2
CC(=O)C1CC2CC1(C)C=C2
CC(=O)C1(C)C2CCC1C=C2
CC(=O)C1CC2(C)CC1C=C2
CC(=O)C1=CC2(C)CCC1C2
CC(=O)C1=CC2CCC1(C)C2
CC(=O)C1(C)CC2CC1C=C2
CC12CC(C=C1)C(C)(C2)C=O
CC12CCC(C=C1)C2(C)C=O
CC12CCC(C)(C1)C(C=O)=C2
CC12CCC(C)(C=C1)C2C=O
CC12CC(C=O)C(C)(C1)C=C2
CC1C2(C)CCC1(C=O)C=C2
CC1(CC2CC1(C)C=C2)C=O
CC1CC2(CC1(C)C=C2)C=O
CC1=CC2(CCC1(C)C2)C=O
CC1(C)C2CCC1(C=O)C=C2
CC1CC2(C)CC1(C=O)C=C2
CC1=CC2(C)CCC1(C2)C=O
CC1(C)CC2(CC1C=C2)C=O
CC1(C)CC2CC1(C=O)C=C2
CCC12CC(C)(CC1=O)C=C2
CCC12CCC(C)(C=C1)C2=O
CCC12CC(=O)C(C)(C1)C=C2
CC12CC(C1)C(C)(C)C2C=O
CC12CC(C1)C(C=O)C2(C)C
CC12CC(C1C=O)C(C)(C)C2
CC12CC(CC1(C)C)C2C=O
CC1C2CC1(CC2(C)C)C=O
CC1C2CC1(C)CC2(C)C=O
CC1C2CC1(C)C(C)(C2)C=O
CC1C2CC1(C=O)C(C)(C)C2
CC1C2(CC1(C)C(C)C2)C=O
CC1C2CCC1(C)C2(C)C=O
CC1C2(C)CC1(C)C(C2)C=O
CC1C2CCC1(C=O)C2(C)C
CC1C2(C)CC1(C=O)C(C)C2
CC1C2(CC(C2)C1(C)C)C=O
CC1C2CC(C2)(C=O)C1(C)C
CC1C2(C)CCC1(C)C2C=O
CC1C2(C)CCC1(C=O)C2C
CC1C2(C)CC(C2)C1(C)C=O
CC1C2CC(C)(C2)C1(C)C=O
CC1CC2(CC1C2(C)C)C=O
CC1CC2CC1(C)C2(C)C=O
CC12CC(C(C1)C=O)C2(C)C
CC1CC2CC1(C=O)C2(C)C
CC1(C)C2CCC1C2(C)C=O
CC1CC2(C)CC1C2(C)C=O
CC1CC2(C)CC1(C)C2C=O
CC1(C)C2CC(C2)C1(C)C=O
CC1C(C)C2(CC1(C)C2)C=O
CC1C(C=O)C2(C)CC1(C)C2
CC1(C=O)C2CC1C(C)(C)C2
CCC12CC(C1)C(C)(C)C2=O
CCC12CC(C1)C(=O)C2(C)C
CCC12CC(C1=O)C(C)(C)C2
CCC12CC(C)(C1)C(C)C2=O
CCC12CC(CC1(C)C)C2=O
CCC12CC(C)(C1C)C(=O)C2
CCC12CC(C)(C1)C(=O)C2C
CCC12CC(CC1=O)C2(C)C
CCC12CCC(C1=O)C2(C)C
CCC12CC(C)(CC1C)C2=O
CCC12CCC(C)(C1C)C2=O
CCC12CC(C)(CC1=O)C2C
CCC12CC(C)(C(C)C1)C2=O
CCC12CC(C(=O)C1)C2(C)C
CCC1C2(C)CC1(C)C(=O)C2
CCC1C2(C)CCC1(C)C2=O
CCC1(C)C2CC1(C)CC2=O
CCC1(C)C2CC1(C)C(=O)C2
CCC1(C)C2CCC1(C)C2=O
CCC1CC2(C)CC1(C)C2=O
CCC1(C)C2CC(C)(C2)C1=O
CCC1(C)CC2CC1(C)C2=O
CCC1(C)CC2(C)CC1C2=O
CCC1(C)C(=O)C2CC1(C)C2
CCC1C(=O)C2(C)CC1(C)C2
CC1(C)C2CC1(C)C(C2)C=O
CC1(C)C2CC1C(C)(C2)C=O
CC1(C)C2CCC1(C)C2C=O
CC1C2(C)CC1(CC2)C(C)=O
CC1CC2(CC1(C)C2)C(C)=O
CC1CC2(C)CC1(C2)C(C)=O
CC(C)C12CC(C)(C1)CC2=O
CC(C)C12CC(C)(C1)C(=O)C2
CC(C)C12CC(C)(CC1)C2=O
CC(=O)C12CC(C1)CC2(C)C
CC(=O)C12CC(C1)C(C)(C)C2
CC(=O)C12CC(CC1)C2(C)C
CC(=O)C1C2(C)CC1(C)CC2
CC(=O)C1(C)C2CC1(C)CC2
CC(=O)C1CC2(C)CC1(C)C2
CC(=O)C1(C)CC2CC1(C)C2
CC(=O)C1(C)CC2(C)CC1C2
CC(C)(C)C12CC(C1)CC2=O
CC(C)(C)C12CC(C1)C(=O)C2
CC(C)(C)C12CC(CC1)C2=O
CC12CC(CC1=C)C(C2)C=O
CC12CCC(C1)C(=C)C2C=O
CC12CC(CC1C=C)CC2=O
CC12CCC(C1)C(C=C)C2=O
CC12CC(CC1C=C)C(=O)C2
CC12CCC(C1C=C)C(=O)C2
CC12CCC(C1)C(C=O)C2=C
CC12CCC(C1)C(=O)C2C=C
CC12CC(CC1C=O)CC2=C
CC12CC(CC1C=O)C(=C)C2
CC12CCC(C1C=O)C(=C)C2
CC12CC(CC1=O)C(C2)C=C
CC12CCC(CC1=C)C2C=O
CC12CCC(C(C1)C=C)C2=O
CC12CCC(CC1C=C)C2=O
CC12CCC(C(C1)C=O)C2=C
CC12CCC(CC1C=O)C2=C
CC12CCC(CC1=O)C2C=C
CC12CC(C=C)C(C1)C(=O)C2
CC12CC(C=O)C(C1)C(=C)C2
CC1C2CCC1(CC2=C)C=O
CC1C2CCC1(CC2=O)C=C
CC1C2CCC1(C=C)C(=O)C2
CC1C2CCC1(C=O)C(=C)C2
CC1C2CCC(C2)(C=C)C1=O
CC1C2CCC(C2)(C=O)C1=C
CC1(CC2CC1CC2=C)C=O
CC1CC2(CC1CC2=C)C=O
CC1CC2CC1(CC2=C)C=O
CC1(CC2CC1CC2=O)C=C
CC1CC2(CC1CC2=O)C=C
CC1CC2CC1(CC2=O)C=C
CC1(CC2CC1C(=C)C2)C=O
CC1CC2(CC1C(=C)C2)C=O
CC1(CC2CC1C(=O)C2)C=C
CC1CC2(CC1C(=O)C2)C=C
CC1(CC2CCC1C2=C)C=O
CC1CC2(CCC1C2=C)C=O
CC1CC2(CCC1C2=O)C=C
CC1CC2CCC1(C=C)C2=O
CC1CC2CCC1(C=O)C2=C
CC1CC2CC(=C)C1(C2)C=O
CC1CC2CC(=O)C1(C2)C=C
CC1C(=C)C2CCC1(C2)C=O
CC1(C=C)C2CCC1C(=O)C2
CC1(C=C)C2CCC(C2)C1=O
CC1C(=O)C2CCC1(C2)C=C
CC1(C=O)C2CCC1C(=C)C2
CCC12CC(CC1=C)CC2=O
CCC12CCC(C1)C(=C)C2=O
CCC12CC(CC1=C)C(=O)C2
CCC12CCC(C1)C(=O)C2=C
CCC12CC(CC1=O)C(=C)C2
CCC12CCC(CC1=C)C2=O
CCC12CC(C(=C)C1)C(=O)C2
CCC12CCC(CC1=O)C2=C
CCC12CCC(C(=C)C1)C2=O
CCC12CCC(C(=O)C1)C2=C
CC1(CC2CCC1C2=O)C=C
CC1(C=O)C2CCC(C2)C1=C
CC(=C)C12CCC(C1)C(=O)C2
CC(=C)C12CCC(CC1)C2=O
CC(=C)C12CCC(CC1=O)C2
CC(=O)C12CCC(C1)C(=C)C2
CC(=O)C12CCC(CC1)C2=C
CC(=O)C12CCC(CC1=C)C2
CC12CCC(C1)(C=C)C(=O)C2
CC12CCC(C1)(C=O)C(=C)C2
CC12CCC(CC1=C)(C2)C=O
CC12CCC(CC1)(C=C)C2=O
CC12CCC(CC1)(C=O)C2=C
CC12CCC(CC1=O)(C2)C=C
CC1C2CCC1C(C2)C(C)=O
CC1CC2CC1CC2C(C)=O
CC1CC2CCC1C2C(C)=O
CC(C)C1C2CCC1C(=O)C2
CC(C)C1C2CCC(C2)C1=O
CC(C)C1CC2CC1CC2=O
CC(C)C1CC2CC1C(=O)C2
CC(C)C1CC2CCC1C2=O
CC1C2CCC(C2)C1C(C)=O
CC1CC2CC1C(C2)C(C)=O
CCC12CC(CC1C)C(=O)O2
CCC12CCC(C1C)C(=O)O2
CCC12CC(CC1C)OC2=O
CCC12CC(C)C(C1)C(=O)O2
CCC12CC(C)C(C1)OC2=O
CCC12CCC(OC1=O)C2C
CCC1C2CCC1(C)C(=O)O2
CCC1C2CCC1(C)OC2=O
CCC1CC2CC1(C)C(=O)O2
CCC1CC2CC1(C)OC2=O
CCC1(C)C2CCC1C(=O)O2
CCC1CC2(C)CC1C(=O)O2
CCC1CC2(C)CC1OC2=O
CCC1(C)CC2CC1C(=O)O2
CCC1(C)CC2CC1OC2=O
CC(C)C12CCC(C1)C(=O)O2
CC(C)C12CCC(C1)OC2=O
CCC12CCC(C)(C1)C(=O)O2
CCC12CCC(C)(C1)OC2=O
CC(=O)C12CCC(C)(CC1)C2
CC1=CC2(C)C=CC1(O)C2=C
CC1=CC2(O)C=CC1(C)C2=C
CC12CC(=C)C(O)(C=C1)C2=C
CC12C=CC(O)(CC1=C)C2=C
CC12CC(O)(C=C1)C(=C)C2=C
CC1C2C=CC1(C)CC2(C)O
CC1C2C=CC1(O)CC2(C)C
CC1C2(O)CCC1(C)C(C)=C2
CC1C2(C)CCC1(O)C(C)=C2
CC1C2CC(C)(C)C1(O)C=C2
CC1C2(C)CC(C=C2)C1(C)O
CC1C2CC(C)(C=C2)C1(C)O
CC1C2(C)CC(O)C1(C)C=C2
CC1C2CC(C)(O)C1(C)C=C2
CC1C2C=CC(O)(C2)C1(C)C
CC1=CC2CC1(C)CC2(C)O
CC1=CC2CC1(O)CC2(C)C
CC1=CC2(C)CC1CC2(C)O
CC1=CC2CCC1(C)C2(C)O
CC1CC2C=CC1(C)C2(C)O
CC1=CC2(C)CC1(C)CC2O
CC12CC(O)C(C=C1)C2(C)C
CC1=CC2(C)CC1C(C)(O)C2
CC1CC2C=CC1(O)C2(C)C
CC1CC2(C)CC1(O)C=C2C
CC1CC2(C)CC1(O)C(C)=C2
CC1=CC2(C)CCC1C2(C)O
CC1CC2(C)C=CC1C2(C)O
CC1=CC2(C)CCC1(C)C2O
CC1CC2(C)C=CC1(C)C2O
CC1CC2(C)C=CC1(O)C2C
CC1=CC2CC(C)(C)C1(O)C2
CC12CC(C=C1)C(C)(C)C2O
CC1=CC2(C)CC(O)C1(C)C2
CC1=CC2CC(C)(O)C1(C)C2
CC1=CC2(O)CC1CC2(C)C
CC1CC2(O)CC1(C)C=C2C
CC1=CC2(O)CC1C(C)(C)C2
CC1CC2(O)CC1(C)C(C)=C2
CC1=CC2(O)CCC1C2(C)C
CC1CC2(O)C=CC1C2(C)C
CC1CC2(O)C=CC1(C)C2C
CC1(C)CC2C=CC1C2(C)O
CC1(C)CC2C=CC1(C)C2O
CC1(C)CC2(C)C=CC1C2O
CC1C(C)C2(O)CC1(C)C=C2
CC1=C(C)C2(O)CCC1(C)C2
CC1C(C)(C)C2CC1(O)C=C2
CC12CC(C=C1)C(O)C2(C)C
CC1C(O)C2(C)CC1(C)C=C2
CC1(O)CC2C=CC1C2(C)C
CC1=CC2CCC1(O)C2(C)C
CC1(C)C2CC(C=C2)C1(C)O
CC1(C)C2CC(O)C1(C)C=C2
CC1C2CCC1(C)C(=C)C2O
CC1C2CC(C1=C)C(C)(O)C2
CC1C2CCC1(C)C(O)C2=C
CC1C2CCC1C(C)(O)C2=C
CC1C2CCC1(O)C(C)C2=C
CC1C2CCC(C1=C)C2(C)O
CC1C2CC(=C)C1(C)CC2O
CC1C2CC(=C)C1C(C)(O)C2
CC1C2CC(CC2=C)C1(C)O
CC1C2CCC(C2=C)C1(C)O
CC1C2CC(CC2(C)O)C1=C
CC1C2CC(C(=C)C2)C1(C)O
CC1C2CC(C)(CC2O)C1=C
CC1C2CCC(C)(C2O)C1=C
CC1C2CC(=C)C(C)(C2)C1O
CC1CC2CC1(O)C(=C)C2C
CC1C2CC(C)(O)C1CC2=C
CC1C2CCC(O)(C2C)C1=C
CC1C2CC(O)C1(C)CC2=C
CC1C2CC(O)C1(C)C(=C)C2
CC1C2CC(O)C(C)(C2)C1=C
CC1C2C(O)CC1(C)CC2=C
CC1CC2CC1C(=C)C2(C)O
CC1CC2CC1(C)C(=C)C2O
CC1CC2CC1(C)C(O)C2=C
CC1CC2CC1C(C)(O)C2=C
CC1CC2CC1(O)C(C)C2=C
CC1CC2C(=C)C1CC2(C)O
CC1(C)C2CCC1C(=C)C2O
CC1CC2(C)CC1C(=C)C2O
CC1CC2(C)CC1C(O)C2=C
CC1CC2C(C)C1(O)CC2=C
CC1CC2C(=C)CC1C2(C)O
CC1CC2CC(=C)C1C2(C)O
CC1(C)C2CC(=C)C1CC2O
CC1CC2CC(=C)C1(C)C2O
CC1CC2CC(=C)C1(O)C2C
CC1CC2CC(C)C1(O)C2=C
CC1CC2(C)CC(=C)C1C2O
CC1CC2(C)CC(O)C1C2=C
CC1CC2CC(C)(O)C1C2=C
CC1CC2(C)C(O)C1CC2=C
CC1CC2CC(O)C1(C)C2=C
CC1CC2(C)C(O)CC1C2=C
CC1CC2C(O)C1(C)CC2=C
CC1CC2C(O)CC1(C)C2=C
CC1CC2(O)CC1C(=C)C2C
CC1CC2(O)CC1C(C)C2=C
CC1CC2(O)C(C)C1CC2=C
CC1CC2(O)C(C)CC1C2=C
CC1CC2(O)CC(=C)C1C2C
CC1CC2(O)CC(C)C1C2=C
CC1(C)CC2CC1C(=C)C2O
CC1C(=C)C2CC1(C)CC2O
CC1(C)CC2CC1C(O)C2=C
CC1C(=C)C2CCC1(C)C2O
CC1(C)CC2CC(=C)C1C2O
CC1(C)CC2CC(O)C1C2=C
CC1C(=C)C2CC(O)C1(C)C2
CC1(C)CC2C(O)C1CC2=C
CC1(C)CC2C(O)CC1C2=C
CC1C2CC(=C)C(O)(C2)C1C
CC1C(C)C2(O)CC1C(=C)C2
CC1C(C)C2(O)CCC1C2=C
CC1(C)C(O)C2CC1CC2=C
CC1(C)C(O)C2CC1C(=C)C2
CC1(C)C(O)C2CCC1C2=C
CC1C(O)C2CC1(C)CC2=C
CC1C(O)C2CCC1(C)C2=C
CC1C(O)C2(C)CC1C(=C)C2
CC1C(O)C2(C)CCC1C2=C
CC1C(O)C2CC(=C)C1(C)C2
CC1(C)C2CC(CC2O)C1=C
CC1(C)C2CCC(C2O)C1=C
CC1(C)C2CC(O)C1C(=C)C2
CC1(C)C2CC(O)C(C2)C1=C
CC12CC(C1)C(=C)CC2(C)O
CC12CC(C1)CC(=C)C2(C)O
CC12CC(C1)C(=C)C(C)(O)C2
CC12CC(C1)CC(C)(O)C2=C
CC12CC(C1)C(C)(O)CC2=C
CC12CC(C1)C(C)(O)C(=C)C2
CC12CC(C)(C1)C(=C)CC2O
CC12CC(C)(C1)C(=C)C(O)C2
CC12CC(C)(C1)C(O)C(=C)C2
CC12CC(C)(C1O)C(=C)CC2
CC12CC(C)(CC(=C)C1)C2O
CC1C2(O)CC1(C)C(=C)CC2
CC1C2(C)CC1(O)C(=C)CC2
CC1C2(C)CC1(O)CC(=C)C2
CC1(C)C2CC1(O)CCC2=C
CC1(C)C2CC1(O)C(=C)CC2
CC1(C)C2CC1(O)CC(=C)C2
CC1CC2(C)CC(O)(C2)C1=C
CC1(C)C2CC(O)(C2)CC1=C
CC1CC2(O)CC(C)(C2)C1=C
CC1(C)CC2CC(O)(C2)C1=C
CC1(C)CC2(O)CC(C2)C1=C
CC1C(=C)CC2(C)CC1(O)C2
CC1CC(=C)C2(C)CC1(O)C2
CC1C(=C)CC2(O)CC1(C)C2
CC1CC(=C)C2(O)CC1(C)C2
CC1(C)C(=C)CC2CC1(O)C2
CC1(C)CC(=C)C2CC1(O)C2
CC1(C)CC(=C)C2(O)CC1C2
CC1(O)C2CC1(C)CCC2=C
CC1(O)C2CC1(C)C(=C)CC2
CC1(O)C2CC1(C)CC(=C)C2
CC=C1C2CCC1(C)CC2O
CC=C1C2CCC1(C)C(O)C2
CC=C1C2CCC1C(C)(O)C2
CC=C1C2CCC1(O)CC2C
CC=C1C2CCC1(O)C(C)C2
CC=C1C2CCC(C2)C1(C)O
CC=C1C2CCC(C)(C2)C1O
CC=C1C2CCC(O)(C2)C1C
CC=C1CC2CC1CC2(C)O
CC=C1CC2CC1(C)CC2O
CC=C1CC2CC1C(C)(O)C2
CC=C1CC2CC1(O)CC2C
CC=C1CC2CCC1C2(C)O
CC=C1CC2(C)CC1CC2O
CC=C1CC2CCC1(C)C2O
CC=C1CC2CCC1(O)C2C
CC=C1CC2(C)CCC1C2O
CC=C1CC2CC(C)C1(O)C2
CC=C1CC2(C)CC(O)C1C2
CC=C1CC2(O)CC1CC2C
CC=C1CC2(O)CCC1C2C
CC=C1CC2(O)CC(C)C1C2
CC=C1C(C)C2CCC1(O)C2
CC=C1C(O)C2CCC1(C)C2
CC=C1CC2CC(O)C1(C)C2
CC(C)=C1C2CCC1(O)CC2
CC(C)=C1CC2CCC1(O)C2
CC(C)=C1CC2(O)CCC1C2
CC=C1C2(C)CCC1(O)CC2
CC=C1CC2(C)CCC1(O)C2
CC=C1CC2(O)CCC1(C)C2
CC12COC(C)(O1)C(=C)C2=C
CC1C2COC1(C)C(C)(C)O2
CC1C2COC1(C)OC2(C)C
CC1C2COC(C)(O2)C1(C)C
CC1C2OCC1(C)C(C)(C)O2
CC1C2OCC1(C)OC2(C)C
CC1C2OCC(C)(O2)C1(C)C
CC1CC2(C)OC1C(C)(C)O2
CC1CC2(C)OC1(C)OC2C
CC1CC2(C)OC1OC2(C)C
CC1CC2(C)OC(C)C1(C)O2
CC1(C)C2COC(O2)C1(C)C
CC1CC2OC1(C)OC2(C)C
CC1CC2OC(C)(C)C1(C)O2
CC1C(C)C2(C)OCC1(C)O2
CC1(C)CC2OC1C(C)(C)O2
CC1(C)CC2OC1OC2(C)C
CC1C(C)(C)C2COC1(C)O2
CC1C2(C)COC(O2)C1(C)C
CC1(C)OC2CC1C(C)(C)O2
CC1(C)OC2CC1OC2(C)C
CC1(C)OC2COC1C2(C)C
CC1(C)OC2OCC1C2(C)C
CC1OC2CC1(C)C(C)(C)O2
CC1OC2CC1(C)OC2(C)C
CC1OC2(C)CC1(C)C(C)O2
CC1OC2(C)CC1C(C)(C)O2
CC1OC2(C)CC1(C)OC2C
CC1OC2(C)CC1OC2(C)C
CC1OC2CC(C)(C)C1(C)O2
CC1OC2(C)CC(C)(C)C1O2
CC1OC2(C)COC1C2(C)C
CC1OC2(C)COC1(C)C2C
CC1OC2(C)OC1CC2(C)C
CC1OC2COC1(C)C2(C)C
CC1OC2(C)OCC1C2(C)C
CC1OC2(C)OCC1(C)C2C
CC1OC2OC1(C)CC2(C)C
CC1OC2OCC1(C)C2(C)C
CC12CC(CC1=C)C(C)(O2)C#C
CC12CCC(C1=C)C(C)(O2)C#C
CC12CC(C(=C)C1)C(C)(O2)C#C
CC12CC(=C)C(CC1(C)C#C)O2
CC12CC(=C)C(C)(C1)C(O2)C#C
CC12CC(=C)C(C)(C1)OC2C#C
CC12CC(=C)C(C)(CC1C#C)O2
CC12CC(C#C)C(C)(CO1)C2=C
CC12CC(=C)C(C)(CO1)C2C#C
CC12CC(C#C)C(C)(O1)C(=C)C2
CC12CC(=C)C(CO1)C2(C)C#C
CC12CCC(C)(C(O1)C#C)C2=C
CC12CC(=C)C(O1)C(C)(C2)C#C
CC12CCC(C)(O1)C(=C)C2C#C
CC12CC(CO1)C(=C)C2(C)C#C
CC12CCC(O1)C(=C)C2(C)C#C
CC12CC(CO1)C(C)(C#C)C2=C
CC12CCC(O1)C(C)(C#C)C2=C
CC12CC(OC1(C)C#C)C(=C)C2
CC12COC(C1)C(=C)C2(C)C#C
CC12COC(C1=C)C(C)(C2)C#C
CC12COC(C1)C(C)(C#C)C2=C
CC12COC(CC1=C)C2(C)C#C
CC12COC(C)(C1)C(=C)C2C#C
CC12COC(C)(C1)C(C#C)C2=C
CC12COC(C)(C1C#C)C(=C)C2
CC12COC(C(=C)C1)C2(C)C#C
CC12COC(C)(C(C1)C#C)C2=C
CC1C2(C)CC(=C)C1(CO2)C#C
CC1C2(C)COC1(CC2=C)C#C
CC1C2(C)COC1(C#C)C(=C)C2
CC1C2(COC1(C)C(=C)C2)C#C
CC1(C)C2CC(=C)C1(CO2)C#C
CC1(CC2CC(=C)C1(C)O2)C#C
CC1CC2(CC(=C)C1(C)O2)C#C
CC1CC2(C)CC(=C)C1(O2)C#C
CC1(C)C2CC(CO2)(C#C)C1=C
CC1(C)C2CCC(O2)(C#C)C1=C
CC1CC2(C)COC1(C#C)C2=C
CC1(C)C2COC1(CC2=C)C#C
CC12CC(C)(C#C)C(CC1=C)O2
CC1(CC2COC1(C)C2=C)C#C
CC1CC2(C)OC1(CC2=C)C#C
CC1CC2(COC1(C)C2=C)C#C
CC1(C)C2COC1(C#C)C(=C)C2
CC12CC(C)(C#C)C(CO1)C2=C
CC1CC2(C)OCC1(C#C)C2=C
CC1(C)C2COC(C2)(C#C)C1=C
CC1CC2(OC1(C)CC2=C)C#C
CC1(C)C2OCC1(CC2=C)C#C
CC1(CC2OCC1(C)C2=C)C#C
CC1CC2(OCC1(C)C2=C)C#C
CC1C(=C)C2(CC1(C)CO2)C#C
CC1C(=C)C2(C)CC1(CO2)C#C
CC1C(=C)C2(CCC1(C)O2)C#C
CC1(C)CC2(CC(=C)C1O2)C#C
CC1(C)CC2CC(=C)C1(O2)C#C
CC1C(=C)C2(C)CCC1(O2)C#C
CC1C(=C)C2(C)COC1(C2)C#C
CC1(C)CC2(COC1C2=C)C#C
CC1C(=C)C2(COC1(C)C2)C#C
CC1(C)CC2COC1(C#C)C2=C
CC12OCC(CC1=C)C2(C)C#C
CC1(C)CC2(OC1CC2=C)C#C
CC1(C)CC2OC1(CC2=C)C#C
CC1(C)CC2(OCC1C2=C)C#C
CC1(C)CC2OCC1(C#C)C2=C
CC1(C)C(=C)C2CC1(CO2)C#C
CC1(C)C(=C)C2CCC1(O2)C#C
CC1(C)C(=C)C2COC1(C2)C#C
CC1(C)OC2(CC1CC2=C)C#C
CC1(C)OC2CC1(CC2=C)C#C
CC1(C)OC2(CC1C(=C)C2)C#C
CC1(C)OC2(CCC1C2=C)C#C
CC1(C)OC2CCC1(C#C)C2=C
CC1(C)OC2CC(=C)C1(C2)C#C
CC1OC2(CC1(C)CC2=C)C#C
CC1(OC2CCC1(C)C2=C)C#C
CC1OC2(C)CC1(CC2=C)C#C
CC1OC2(CCC1(C)C2=C)C#C
CC1(OC2CC(=C)C1(C)C2)C#C
CC1OC2(CC(=C)C1(C)C2)C#C
CC1OC2(C)CCC1(C#C)C2=C
CC1OC2(C)CC(=C)C1(C2)C#C
CC=C1C2(C)CC(=C)C1(C)CO2
CC=C1C2(C)COC1(C)C(=C)C2
CC=C1CC2(C)CC(=C)C1(C)O2
CC=C1CC2(C)COC1(C)C2=C
CC=C1CC2(C)OC1(C)CC2=C
CC=C1CC2(C)OCC1(C)C2=C
CC=C1C(=C)C2(C)CC1(C)CO2
CC=C1C(=C)C2(C)CCC1(C)O2
CC=C1C(=C)C2(C)COC1(C)C2
CC=C1C2CCC1(C)C(C)(C)O2
CC=C1C2CCC1(C)OC2(C)C
CC=C1C2(C)CCC1(C)C(C)O2
CC=C1C2(C)CC(C)C1(C)CO2
CC=C1C2CC(C)(C)C1(C)CO2
CC=C1C2(C)CC(CO2)C1(C)C
CC=C1C2(C)CCC(O2)C1(C)C
CC=C1C2CC(C)(CO2)C1(C)C
CC=C1C2CCC(C)(O2)C1(C)C
CC=C1C2(C)COC1(C)C(C)C2
CC=C1C2(C)COC(C2)C1(C)C
CC=C1C2COC1(C)CC2(C)C
CC=C1C2COC1(C)C(C)(C)C2
CC=C1C2COC(C)(C2)C1(C)C
CC=C1C2OCC1(C)CC2(C)C
CC=C1CC2CC1(C)C(C)(C)O2
CC=C1CC2CC1(C)OC2(C)C
CC=C1CC2(C)CC1(C)C(C)O2
CC=C1CC2(C)CC1C(C)(C)O2
CC=C1CC2(C)CC1(C)OC2C
CC=C1CC2(C)CC1OC2(C)C
CC=C1CC2(C)CC(C)C1(C)O2
CC=C1CC2CC(C)(C)C1(C)O2
CC=C1CC2(C)CC(C)(C)C1O2
CC=C1CC2(C)COC1C2(C)C
CC=C1CC2(C)COC1(C)C2C
CC=C1CC2(C)OC1CC2(C)C
CC=C1CC2COC1(C)C2(C)C
CC=C1CC2(C)OC1(C)CC2C
CC=C1CC2(C)OCC1C2(C)C
CC=C1CC2(C)OCC1(C)C2C
CC=C1CC2OC1(C)CC2(C)C
CC=C1CC2OCC1(C)C2(C)C
CC=C1C(C)C2(C)CC1(C)CO2
CC=C1C(C)C2(C)CCC1(C)O2
CC=C1C(C)C2(C)COC1(C)C2
CC12CCC(C)(C1)C(=O)C2=O
CC12CCC(C)(C(=O)C1)C2=O
CC12CC(=O)C(C)(C1)C(=O)C2
CC12CC(=O)C(C)(CC1=O)C2
CC12OC(C)(C=C1)C(=C)C2O
CC1=CC2(C)OCC1(O)C2=C
CC1=CC2(O)COC1(C)C2=C
CC1(C)OC2C=CC1(O)C2=C
CC1OC2(C)C=CC1(O)C2=C
CC1(O)C2OC(C)(C=C2)C1=C
CC12OC(C=C1)C(=C)C2(C)O
CC12CC(=C)C(O)(CO1)C2=C
CC12CC(O)(CO1)C(=C)C2=C
CC12OCC(O)(CC1=C)C2=C
CC12CC(O)C(C1)C(C)(C)O2
CC12COC(C1)C(C)(C)C2O
CC12COC(C1)C(O)C2(C)C
CC12COC(C(O)C1)C2(C)C
CC1C2CCC1(O)C(C)(C)O2
CC1C2CC(C)(C)C1(O)CO2
CC1C2(C)CC(CO2)C1(C)O
CC1C2(C)CCC(O2)C1(C)O
CC1C2CC(C)(CO2)C1(C)O
CC1C2CCC(C)(O2)C1(C)O
CC1C2(C)CC(O)C1(C)CO2
CC1C2CC(C)(O)C1(C)CO2
CC1C2(C)COC1(C)C(O)C2
CC1C2(C)COC(C2)C1(C)O
CC1C2CC(O)(CO2)C1(C)C
CC1C2COC1(C)CC2(C)O
CC1C2COC1(C)C(C)(O)C2
CC1C2COC(C)(C2)C1(C)O
CC1C2OCC1(C)CC2(C)O
CC1C2OCC1(O)CC2(C)C
CC1CC2CC1(O)C(C)(C)O2
CC1CC2(C)CC1(O)C(C)O2
CC1CC2(C)CC(C)(O)C1O2
CC1(C)C2CC(CO2)C1(C)O
CC1(C)C2CCC(O2)C1(C)O
CC1CC2(C)CC(O)C1(C)O2
CC1CC2CC(C)(O)C1(C)O2
CC1CC2(C)COC1C2(C)O
CC1CC2(C)COC1(C)C2O
CC1(C)C2CC(O)C1(C)CO2
CC1CC2(C)OC1CC2(C)O
CC1CC2COC1(C)C2(C)O
CC12CC(O)C(CO1)C2(C)C
CC1CC2(C)OC1(C)CC2O
CC1(C)C2COC1(C)C(O)C2
CC1CC2(C)OCC1C2(C)O
CC1CC2(C)OCC1(C)C2O
CC1CC2(C)OCC1(O)C2C
CC1(C)C2COC(C2)C1(C)O
CC12CC(CO1)C(C)(C)C2O
CC1CC2OC1(C)CC2(C)O
CC1CC2OCC1(C)C2(C)O
CC1CC2(O)CC1(C)OC2C
CC1CC2(O)CC1OC2(C)C
CC1CC2OCC1(O)C2(C)C
CC1CC2(O)COC1C2(C)C
CC1CC2(O)COC1(C)C2C
CC12CC(O)C(O1)C(C)(C)C2
CC1(C)CC2CC(C)(O)C1O2
CC1(C)CC2(C)COC1C2O
CC1(C)CC2CC(O)C1(C)O2
CC1(C)CC2COC1C2(C)O
CC1(C)CC2(C)OC1CC2O
CC1(C)CC2COC1(C)C2O
CC1(C)CC2(C)OCC1C2O
CC1(C)CC2OC1CC2(C)O
CC1(C)CC2OC1(C)CC2O
CC1(C)CC2OCC1C2(C)O
CC1(C)CC2OCC1(C)C2O
CC1C(C)C2(C)CC1(O)CO2
CC1C2(O)COC(C2)C1(C)C
CC12CCC(O1)C(O)C2(C)C
CC12CC(CO1)C(O)C2(C)C
CC1(O)CC2CC1OC2(C)C
CC1(C)OC2CC1(C)CC2O
CC1(O)CC2CC1C(C)(C)O2
CC1(C)OC2CCC1C2(C)O
CC1(C)OC2CCC1(C)C2O
CC1C(O)C2(C)CC1(C)CO2
CC1(C)OC2(C)CCC1C2O
CC1C(O)C2(C)CCC1(C)O2
CC1(C)OC2CC(O)C1(C)C2
CC1C(O)C2(C)COC1(C)C2
CC1OC2CC1(C)CC2(C)O
CC1OC2CC1(O)CC2(C)C
CC1OC2(C)CC1CC2(C)O
CC1OC2CCC1(C)C2(C)O
CC1OC2(C)CC1(C)CC2O
CC1OC2(C)CC1C(C)(O)C2
CC1OC2CCC1(O)C2(C)C
CC1OC2(C)CCC1C2(C)O
CC1OC2(C)CCC1(C)C2O
CC1OC2(C)CCC1(O)C2C
CC1OC2CC(C)(C)C1(O)C2
CC1OC2(C)CC(O)C1(C)C2
CC1OC2CC(C)(O)C1(C)C2
CC1(O)CC2COC1C2(C)C
CC1(O)CC2OCC1C2(C)C
CC12CCC(O1)C(C)(C)C2O
CC1(C)OC2(C)CC1CC2O
CC12CC(C)(C=C1C=C)C(=O)O2
CC12CC(C)(C(=O)O1)C(C=C)=C2
CC12OC(=O)C(C=C1)C2(C)C=C
CC12OC(=O)C(C)(C=C1)C2C=C
CC1C2(OC(=O)C1(C)C=C2)C=C
CC1C2(C)OC(=O)C1(C=C)C=C2
CC1=CC2(CC1(C)C(=O)O2)C=C
CC1=CC2(CC1(C)OC2=O)C=C
CC1=CC2(C)CC1(C=C)C(=O)O2
CC1=CC2(C)CC1(OC2=O)C=C
CC1(C)C2C=CC1(OC2=O)C=C
CC1(C)C2OC(=O)C1(C=C)C=C2
CC1(C=C)C2OC(=O)C1(C)C=C2
CCC12C=CC(C)(OC1=O)C2=C
CCC12OC(=O)C(C)(C=C1)C2=C
CC12CC(C=C1)C(=C)C2(C)C=O
CC12CC(C=C1)C(C)(C=C)C2=O
CC12CC(C=C1)C(C)(C=O)C2=C
CC12CC(C=C1)C(=O)C2(C)C=C
CC12CC(C)(C=C1)C(=C)C2C=O
CC12CCC(C)(C1=C)C(C=O)=C2
CC12CC(C)(C=C1)C(=O)C2C=C
CC12CCC(C)(C1=O)C(C=C)=C2
CC12CC(=C)C(C=C1)C2(C)C=O
CC12CC(=C)C(C)(C1)C=C2C=O
CC12CC(=C)C(C)(C1)C(C=O)=C2
CC12CC(=C)C(C)(C=C1)C2C=O
CC12CC(C=C)C(C)(C=C1)C2=O
CC12CC(C=O)C(C)(C=C1)C2=C
CC12CC(=O)C(C=C1)C2(C)C=C
CC12CC(=O)C(C)(C1)C=C2C=C
CC12CC(=O)C(C)(C1)C(C=C)=C2
CC12CC(=O)C(C)(C=C1)C2C=C
CC1C2(CC(=C)C1(C)C=C2)C=O
CC1C2(CC(=O)C1(C)C=C2)C=C
CC1C2(C)CC(=C)C1(C=O)C=C2
CC1C2(C)CC(=O)C1(C=C)C=C2
CC1=CC2(CC1(C)CC2=C)C=O
CC1=CC2(CC1(C)CC2=O)C=C
CC1=CC2(C)CC1(CC2=C)C=O
CC1=CC2(CCC1(C)C2=C)C=O
CC1(C)C2C=CC1(CC2=C)C=O
CC1(CC2C=CC1(C)C2=C)C=O
CC1=CC2(C)CC1(CC2=O)C=C
CC1=CC2(CCC1(C)C2=O)C=C
CC1(C)C2C=CC1(CC2=O)C=C
CC1(CC2C=CC1(C)C2=O)C=C
CC1(CC2(C)C=CC1C2=C)C=O
CC1(CC2(C)C=CC1C2=O)C=C
CC1=CC2(CC(=C)C1(C)C2)C=O
CC1=CC2(C)CCC1(C=C)C2=O
CC1CC2(C)C=CC1(C=C)C2=O
CC1=CC2(C)CCC1(C=O)C2=C
CC1CC2(C)C=CC1(C=O)C2=C
CC1(C)C2CC(=C)C1(C=O)C=C2
CC1=CC2(C)CC(=C)C1(C2)C=O
CC1CC2(C=C)C=CC1(C)C2=O
CC1(C)C2CC(C=C)(C=C2)C1=O
CC1=CC2(C)CC(=O)C1(C2)C=C
CC1(C)C2CC(C=O)(C=C2)C1=C
CC1=CC2(CC(=O)C1(C)C2)C=C
CC1(C)C2CC(=O)C1(C=C)C=C2
CC1CC2(C=O)C=CC1(C)C2=C
CC1C(=C)C2(CC1(C)C=C2)C=O
CC1(C)CC2C=CC1(C=C)C2=O
CC1(C)CC2C=CC1(C=O)C2=C
CC1C(=C)C2(C)CC1(C=O)C=C2
CC1(C)CC2(C=C)C=CC1C2=O
CC1(C=C)C2CC(=O)C1(C)C=C2
CC1(C)CC2(C=O)C=CC1C2=C
CC1(C)C(=C)C2CC1(C=O)C=C2
CC1(C)C(=O)C2CC1(C=C)C=C2
CC1C(=O)C2(CC1(C)C=C2)C=C
CC1C(=O)C2(C)CC1(C=C)C=C2
CC1(C=O)C2CC(=C)C1(C)C=C2
CCC12CC(C)(C=C1)C(=C)C2=O
CCC12CC(C)(C=C1)C(=O)C2=C
CCC12C=CC(C)(CC1=C)C2=O
CCC12C=CC(C)(CC1=O)C2=C
CCC12CC(=C)C(C)(C=C1)C2=O
CCC12CC(=O)C(C)(C=C1)C2=C
CCC12CC(C)(C=C1C)C(=O)O2
CCC12CC(C)(C(=O)O1)C(C)=C2
CCC12C=CC(C)(OC1=O)C2C
CCC12C=CC(OC1=O)C2(C)C
CCC12CC(C)(OC1=O)C=C2C
CCC12CC(C)(OC1=O)C(C)=C2
CCC12OC(=O)C(C=C1)C2(C)C
CCC12OC(=O)C(C)(C=C1)C2C
CCC1C2(C)OC(=O)C1(C)C=C2
CCC1=CC2(C)CC1(C)C(=O)O2
CCC1=CC2(C)CC1(C)OC2=O
CCC1(C)C2C=CC1(C)OC2=O
CCC1(C)C2OC(=O)C1(C)C=C2
CC1C2C=CC1(CC2(C)C)C=O
CC1C2C=CC1(C)CC2(C)C=O
CC1C2(C)CCC1(C)C(C=O)=C2
CC1C2(CCC1(C)C(C)=C2)C=O
CC1C2(C)CCC1(C=O)C(C)=C2
CC1C2CC(C)(C)C1(C=O)C=C2
CC1C2(C)CC(C=C2)C1(C)C=O
CC1C2CC(C)(C=C2)C1(C)C=O
CC1C2(C)CC(C=O)C1(C)C=C2
CC1C2CC(C)(C=O)C1(C)C=C2
CC1C2CC(C=O)(C=C2)C1(C)C
CC1=CC2(CC1CC2(C)C)C=O
CC1=CC2CC1(CC2(C)C)C=O
CC1=CC2CC1(C)CC2(C)C=O
CC1CC2(CC1(C)C=C2C)C=O
CC1=CC2(CC1C(C)(C)C2)C=O
CC1CC2(CC1(C)C(C)=C2)C=O
CC1=CC2(CCC1C2(C)C)C=O
CC1=CC2(C)CC1CC2(C)C=O
CC1=CC2CCC1(C)C2(C)C=O
CC1CC2C=CC1(C)C2(C)C=O
CC1=CC2(C)CC1(C)CC2C=O
CC1=CC2(C)CC1C(C)(C2)C=O
CC1(C)C2C=CC1(C)CC2C=O
CC1(C)C2CCC1(C)C=C2C=O
CC1CC2(C)CC1(C)C=C2C=O
CC1(C)C2CCC1(C)C(C=O)=C2
CC1CC2(C)CC1(C)C(C=O)=C2
CC1=CC2CCC1(C=O)C2(C)C
CC1CC2C=CC1(C=O)C2(C)C
CC1CC2(C)CC1(C=O)C=C2C
CC1CC2(C)CC1(C=O)C(C)=C2
CC1=CC2(C)CCC1C2(C)C=O
CC1CC2(C)C=CC1C2(C)C=O
CC1=CC2(C)CCC1(C)C2C=O
CC1CC2(C)C=CC1(C)C2C=O
CC1CC2(C)C=CC1(C=O)C2C
CC1(C)C2CC(C=C2)C1(C)C=O
CC1=CC2CC(C)(C)C1(C2)C=O
CC1(C)C2CC(C)(C=C2)C1C=O
CC1=CC2(C)CC(C=O)C1(C)C2
CC1=CC2CC(C)(C=O)C1(C)C2
CC1(CC2C=CC1C2(C)C)C=O
CC1CC2(C=O)C=CC1C2(C)C
CC1CC2(C=O)C=CC1(C)C2C
CC1(C)CC2CC1(C)C=C2C=O
CC1C(C)C2(CC1(C)C=C2)C=O
CC1(C)CC2CC1(C)C(C=O)=C2
CC1(C)CC2C=CC1C2(C)C=O
CC1=C(C)C2(CCC1(C)C2)C=O
CC1(C)CC2(C)CC1C=C2C=O
CC1(C)CC2C=CC1(C)C2C=O
CC1(C)CC2(C)CC1C(C=O)=C2
CC1(C)CC2(C)C=CC1C2C=O
CC1C(C)(C)C2CC1(C=O)C=C2
CC1(C)C(C=O)C2CC1(C)C=C2
CC1C(C=O)C2(C)CC1(C)C=C2
CC1=C(C=O)C2(C)CCC1(C)C2
CCC12CC(C=C1)C(C)(C)C2=O
CCC12CC(C=C1)C(=O)C2(C)C
CCC12C=CC(CC1(C)C)C2=O
CCC12CC(C)(C=C1)C(C)C2=O
CCC12CC(C)(C=C1)C(=O)C2C
CCC12C=CC(CC1=O)C2(C)C
CCC12CC(C)(CC1=O)C=C2C
CCC12CC(C)(CC1=O)C(C)=C2
CCC12C=CC(C)(CC1C)C2=O
CCC12CCC(C)(C=C1C)C2=O
CCC12C=CC(C)(CC1=O)C2C
CCC12CC(C)(C)C(C=C1)C2=O
CCC12CC(C)C(C)(C=C1)C2=O
CCC12CCC(C)(C1=O)C(C)=C2
CCC12CC(=O)C(C=C1)C2(C)C
CCC12CC(=O)C(C)(C1)C=C2C
CCC12CC(=O)C(C)(C1)C(C)=C2
CCC12CC(=O)C(C)(C=C1)C2C
CCC1C2(C)CC(=O)C1(C)C=C2
CCC1=CC2(C)CC1(C)CC2=O
CCC1(C)C2C=CC1(C)CC2=O
CCC1=CC2(C)CCC1(C)C2=O
CCC1CC2(C)C=CC1(C)C2=O
CCC1(C)C2CC(C)(C=C2)C1=O
CCC1=CC2(C)CC(=O)C1(C)C2
CCC1(C)C2CC(=O)C1(C)C=C2
CCC1(C)CC2C=CC1(C)C2=O
CCC1(C)CC2(C)C=CC1C2=O
CCC1(C)C(=O)C2CC1(C)C=C2
CCC1C(=O)C2(C)CC1(C)C=C2
CC1(C)C2CC(C=O)C1(C)C=C2
CC12CC(CC1=C)(C=C)C(=O)O2
CC12CC(CC1=C)(OC2=O)C=C
CC12CC(=C)C(C1)(C=C)C(=O)O2
CC12CC(=C)C(C1)(OC2=O)C=C
CC12CCC(C=C)(C(=O)O1)C2=C
CC12CCC(OC1=O)(C=C)C2=C
CC12CC(CC1=C)(CC2=C)C=O
CC12CC(CC1=C)(CC2=O)C=C
CC12CCC(C1)(C=C)C(=C)C2=O
CC12CCC(C1)(C=C)C(=O)C2=C
CC12CCC(C1)(C=O)C(=C)C2=C
CC12CCC(CC1=C)(C=C)C2=O
CC12CC(=C)C(C1)(C=C)C(=O)C2
CC12CCC(CC1=C)(C=O)C2=C
CC12CC(=C)C(C1)(C=O)C(=C)C2
CC12CCC(CC1=O)(C=C)C2=C
CC12CC(=C)C(CC1=C)(C2)C=O
CC12CC(=C)C(CC1=O)(C2)C=C
CC12CCC(C=C)(C(=C)C1)C2=O
CC12CCC(C=C)(C(=O)C1)C2=C
CC12CCC(C=O)(C(=C)C1)C2=C
CC12CC(=O)C(CC1=C)(C2)C=C
CC1C2CCC1(C(C)=C)C(=O)O2
CC1C2CCC1(OC2=O)C(C)=C
CC1CC2CC1(C(C)=C)C(=O)O2
CC1CC2(CC1C(=O)O2)C(C)=C
CC1CC2(CC1OC2=O)C(C)=C
CC1CC2CC1(OC2=O)C(C)=C
CC(C)C12CC(CC1=C)C(=O)O2
CC(C)C12CC(CC1=C)OC2=O
CC(C)C12CC(C(=C)C1)C(=O)O2
CC(C)C12CCC(C(=O)O1)C2=C
CC(C)C12CCC(OC1=O)C2=C
CC(C)C12CC(OC1=O)C(=C)C2
CC(=C)C1C2CCC1(C)C(=O)O2
CC(=C)C1C2CCC1(C)OC2=O
CC(=C)C1CC2CC1(C)C(=O)O2
CC(=C)C1CC2CC1(C)OC2=O
CC(=C)C1(C)C2CCC1C(=O)O2
CC(=C)C1CC2(C)CC1C(=O)O2
CC(=C)C1CC2(C)CC1OC2=O
CC(=C)C1(C)CC2CC1C(=O)O2
CC(=C)C1(C)CC2CC1OC2=O
CC1C2CCC1(CC2=C)C(C)=O
CC1C2CCC1(CC2=O)C(C)=C
CC1C2CCC1(C(C)=C)C(=O)C2
CC1C2CCC1(C(C)=O)C(=C)C2
CC1C2CCC(C2)(C(C)=C)C1=O
CC1C2CCC(C2)(C(C)=O)C1=C
CC1CC2(CC1CC2=C)C(C)=O
CC1CC2CC1(CC2=C)C(C)=O
CC1CC2(CC1CC2=O)C(C)=C
CC1CC2CC1(CC2=O)C(C)=C
CC1CC2(CC1C(=C)C2)C(C)=O
CC1CC2(CC1C(=O)C2)C(C)=C
CC1CC2(CCC1C2=C)C(C)=O
CC1CC2(CCC1C2=O)C(C)=C
CC1CC2CCC1(C(C)=C)C2=O
CC1CC2CCC1(C(C)=O)C2=C
CC1CC2CC(=C)C1(C2)C(C)=O
CC1CC2CC(=O)C1(C2)C(C)=C
CC1C(=C)C2CCC1(C2)C(C)=O
CC1C(=O)C2CCC1(C2)C(C)=C
CC(C)C12CC(CC1=C)CC2=O
CC(C)C12CCC(C1)C(=C)C2=O
CC(C)C12CC(CC1=C)C(=O)C2
CC(C)C12CCC(C1)C(=O)C2=C
CC(C)C12CC(CC1=O)C(=C)C2
CC(C)C12CCC(CC1=C)C2=O
CC(C)C12CC(C(=C)C1)C(=O)C2
CC(C)C12CCC(CC1=O)C2=C
CC(C)C12CCC(C(=C)C1)C2=O
CC(C)C12CCC(C(=O)C1)C2=C
CC(=C)C1C2CCC1(C)CC2=O
CC(=C)C1C2CCC1(C)C(=O)C2
CC(=C)C1C2CCC(C)(C2)C1=O
CC(=C)C1CC2CC1(C)CC2=O
CC(=C)C1CC2(C)CC1CC2=O
CC(=C)C1CC2CCC1(C)C2=O
CC(=C)C1(C)C2CCC1C(=O)C2
CC(=C)C1CC2(C)CC1C(=O)C2
CC(=C)C1CC2(C)CCC1C2=O
CC(=C)C1(C)C2CCC(C2)C1=O
CC(=C)C1CC2CC(=O)C1(C)C2
CC(=C)C1(C)CC2CC1CC2=O
CC(=C)C1(C)CC2CC1C(=O)C2
CC(=C)C1(C)CC2CCC1C2=O
CC(=C)C1C(=O)C2CCC1(C)C2
CC(=O)C1C2CCC1(C)CC2=C
CC(=O)C1C2CCC1(C)C(=C)C2
CC(=O)C1C2CCC(C)(C2)C1=C
CC(=O)C1CC2CC1(C)CC2=C
CC(=O)C1CC2(C)CC1CC2=C
CC(=O)C1CC2CCC1(C)C2=C
CC(=O)C1(C)C2CCC1C(=C)C2
CC(=O)C1CC2(C)CC1C(=C)C2
CC(=O)C1CC2(C)CCC1C2=C
CC(=O)C1CC2CC(=C)C1(C)C2
CC(=O)C1(C)C2CCC(C2)C1=C
CC(=O)C1(C)CC2CC1CC2=C
CC(=O)C1(C)CC2CC1C(=C)C2
CC(=O)C1(C)CC2CCC1C2=C
CC(=O)C1C(=C)C2CCC1(C)C2
CC(=C)C12CCC(C)(C1)C(=O)O2
CC(=C)C12CCC(C)(C1)OC2=O
CC(=C)C12CCC(C)(C1)C(=O)C2
CC(=C)C12CCC(C)(CC1)C2=O
CC(=C)C12CCC(C)(CC1=O)C2
CC(=O)C12CCC(C)(C1)C(=C)C2
CC(=O)C12CCC(C)(CC1)C2=C
CC(=O)C12CCC(C)(CC1=C)C2
CC(C)C12CC(CC1C)C(=O)O2
CC(C)C12CCC(C1C)C(=O)O2
CC(C)C12CC(CC1C)OC2=O
CC(C)C12CC(C)C(C1)C(=O)O2
CC(C)C12CC(C)C(C1)OC2=O
CC(C)C12CCC(OC1=O)C2C
CC(C)C1C2CCC1(C)C(=O)O2
CC(C)C1C2CCC1(C)OC2=O
CC(C)C1CC2CC1(C)C(=O)O2
CC(C)C1CC2CC1(C)OC2=O
CC(C)C1(C)C2CCC1C(=O)O2
CC(C)C1CC2(C)CC1C(=O)O2
CC(C)C1CC2(C)CC1OC2=O
CC(C)C1(C)CC2CC1C(=O)O2
CC(C)C1(C)CC2CC1OC2=O
CC1C2CCC1(C)C(C2)C(C)=O
CC1C2CCC1(C)CC2C(C)=O
CC1C2CCC1C(C)(C2)C(C)=O
CC1C2CCC(C2)(C1C)C(C)=O
CC1C2CCC(C)(C2)C1C(C)=O
CC1CC2(CC1CC2C)C(C)=O
CC1CC2CC1CC2(C)C(C)=O
CC1CC2CC1(C)CC2C(C)=O
CC1CC2CC1C(C)(C2)C(C)=O
CC1CC2(CCC1C2C)C(C)=O
CC1CC2CCC1(C2C)C(C)=O
CC1CC2CCC1C2(C)C(C)=O
CC1C(C2CCC1(C)C2)C(C)=O
CC1CC2(C)CC1C(C2)C(C)=O
CC1CC2(C)CC1CC2C(C)=O
CC1CC2CCC1(C)C2C(C)=O
CC1CC2(C)CCC1C2C(C)=O
CC1CC2(CC(C)C1C2)C(C)=O
CC1CC2CC(C)C1(C2)C(C)=O
CC1CC2CC(C(C)=O)C1(C)C2
CC(C)C12CC(CC1C)CC2=O
CC(C)C12CCC(C1)C(C)C2=O
CC(C)C12CC(CC1C)C(=O)C2
CC(C)C12CCC(C1C)C(=O)C2
CC(C)C12CCC(C1)C(=O)C2C
CC(C)C12CCC(CC1C)C2=O
CC(C)C12CC(C)C(C1)C(=O)C2
CC(C)C12CCC(CC1=O)C2C
CC(C)C12CCC(C(C)C1)C2=O
CC(C)C12CC(C)C(CC1=O)C2
CC(C)C1C2CCC1(C)CC2=O
CC(C)C1C2CCC1(C)C(=O)C2
CC(C)C1C2CCC(C)(C2)C1=O
CC(C)C1CC2CC1(C)CC2=O
CC(C)C1CC2(C)CC1CC2=O
CC(C)C1CC2CCC1(C)C2=O
CC(C)C1(C)C2CCC1C(=O)C2
CC(C)C1CC2(C)CC1C(=O)C2
CC(C)C1CC2(C)CCC1C2=O
CC(C)C1(C)C2CCC(C2)C1=O
CC(C)C1CC2CC(=O)C1(C)C2
CC(C)C1(C)CC2CC1CC2=O
CC(C)C1(C)CC2CC1C(=O)C2
CC(C)C1(C)CC2CCC1C2=O
CC(C)C1C(=O)C2CCC1(C)C2
CC(=O)C1C2CCC1C(C)(C)C2
CC(=O)C1CC2CC1CC2(C)C
CC(=O)C1CC2CC1C(C)(C)C2
CC(=O)C1CC2CCC1C2(C)C
CC1C2CCC(C2)C1(C)C(C)=O
CC(=O)C1C2CCC(C2)C1(C)C
CC(C)C12CCC(C)(C1)OC2=O
CC(C)C12CCC(C)(C1)C(=O)O2
CC1C2(C)CCC1(CC2)C(C)=O
CC1CC2(CCC1(C)C2)C(C)=O
CC1CC2(C)CCC1(C2)C(C)=O
CC(C)C12CCC(C)(C1)C(=O)C2
CC(C)C12CCC(C)(CC1)C2=O
CC(=O)C12CCC(C1)C(C)(C)C2
CC(=O)C12CCC(CC1)C2(C)C
CC(=O)C12CCC(CC1(C)C)C2
CC(=O)C1C2(C)CCC1(C)CC2
CC(=O)C1(C)C2CCC1(C)CC2
CC(=O)C1CC2(C)CCC1(C)C2
CC(=O)C1(C)CC2CCC1(C)C2
CC(=O)C1(C)CC2(C)CCC1C2
CC(C)C12CCC(C)(CC1=O)C2
CC(C)(C)C12CCC(C1)C(=O)O2
CC(C)(C)C12CCC(C1)OC2=O
CC(C)(C)C12CCC(C1)C(=O)C2
CC(C)(C)C12CCC(CC1)C2=O
CC(C)(C)C12CCC(CC1=O)C2
CC12CC(CC1=C)CC2(O)C#C
CC12CCC(C1)C(=C)C2(O)C#C
CC12CCC(C1)(C#C)C(=C)C2O
CC12CCC(C1)(C#C)C(O)C2=C
CC12CC(CC1=C)C(O)(C2)C#C
CC12CCC(C1=C)C(O)(C2)C#C
CC12CCC(C1)C(O)(C#C)C2=C
CC12CC(CC1O)(CC2=C)C#C
CC12CC(CC1(O)C#C)C(=C)C2
CC12CCC(CC1=C)C2(O)C#C
CC12CCC(CC1=C)(C#C)C2O
CC12CC(C(=C)C1)C(O)(C2)C#C
CC12CCC(CC1(O)C#C)C2=C
CC12CCC(CC1O)(C#C)C2=C
CC12CCC(C(=C)C1)C2(O)C#C
CC12CC(=C)C(CC1O)(C2)C#C
CC12CCC(C#C)(C1O)C(=C)C2
CC12CCC(C#C)(C(O)C1)C2=C
CC12CC(C#C)C(O)(C1)C(=C)C2
CC12CC(C#C)C(O)(CC1=C)C2
CC12CC(=C)C(O)(CC1C#C)C2
CC12CCC(O)(C1)C(=C)C2C#C
CC12CCC(O)(C1)C(C#C)C2=C
CC12CCC(O)(C1C#C)C(=C)C2
CC12CCC(O)(CC1=C)C2C#C
CC12CCC(O)(C(C1)C#C)C2=C
CC12CCC(O)(CC1C#C)C2=C
CC12CC(O)(CC1C#C)CC2=C
CC12CC(O)C(C1)(C#C)C(=C)C2
CC12CC(O)C(CC1=C)(C2)C#C
CC1C2(O)CCC1(CC2=C)C#C
CC1C2(O)CCC1(C#C)C(=C)C2
CC1(CC2CC1(O)CC2=C)C#C
CC1CC2(CC1(O)CC2=C)C#C
CC1(CC2CCC1(O)C2=C)C#C
CC1CC2(CCC1(O)C2=C)C#C
CC1(CC2CC(=C)C1(O)C2)C#C
CC1CC2(CC(=C)C1(O)C2)C#C
CC1(CC2(O)CC1CC2=C)C#C
CC1CC2(O)CC1(CC2=C)C#C
CC1(CC2(O)CC1C(=C)C2)C#C
CC1(CC2(O)CCC1C2=C)C#C
CC1CC2(O)CCC1(C#C)C2=C
CC1CC2(O)CC(=C)C1(C2)C#C
CC1C(=C)C2(CCC1(O)C2)C#C
CC1(C#C)C2CCC1(O)CC2=C
CC1(C#C)C2CCC1(O)C(=C)C2
CC1(C#C)C2CCC(O)(C2)C1=C
CC1C(=C)C2(O)CCC1(C2)C#C
CC1(C#C)C(=C)C2CCC1(O)C2
CC1(O)C2CCC1(CC2=C)C#C
CC1(O)C2CCC1(C#C)C(=C)C2
CC1(O)C2CCC(C2)(C#C)C1=C
CC1(O)CC2(CC1CC2=C)C#C
CC1(O)CC2CC1(CC2=C)C#C
CC1(O)CC2(CC1C(=C)C2)C#C
CC1(O)CC2(CCC1C2=C)C#C
CC1(O)CC2CCC1(C#C)C2=C
CC1(O)CC2CC(=C)C1(C2)C#C
CC1(O)C(=C)C2CCC1(C2)C#C
CC=C1C2(O)CCC1(C)C(=C)C2
CC=C1C2(C)CCC1(O)C(=C)C2
CC=C1CC2(C)CC1(O)CC2=C
CC=C1CC2(C)CCC1(O)C2=C
CC=C1CC2(C)CC(=C)C1(O)C2
CC=C1CC2(O)CC1(C)CC2=C
CC=C1CC2(O)CCC1(C)C2=C
CC=C1CC2(O)CC(=C)C1(C)C2
CC=C1C(=C)C2(C)CCC1(O)C2
CC=C1C(=C)C2(O)CCC1(C)C2
CC=C1C2CCC1(C)CC2(C)O
CC=C1C2CCC1(C)C(C)(O)C2
CC=C1C2CCC1(O)CC2(C)C
CC=C1C2CCC1(O)C(C)(C)C2
CC=C1C2(C)CCC1(C)C(O)C2
CC=C1C2(C)CCC1(O)C(C)C2
CC=C1C2(C)CCC(C2)C1(C)O
CC=C1C2CCC(C)(C2)C1(C)O
CC=C1C2CCC(O)(C2)C1(C)C
CC=C1C2(O)CCC1(C)C(C)C2
CC=C1CC2CC1(C)CC2(C)O
CC=C1CC2CC1(O)CC2(C)C
CC=C1CC2(C)CC1CC2(C)O
CC=C1CC2CCC1(C)C2(C)O
CC=C1CC2(C)CC1(C)CC2O
CC=C1CC2(C)CC1C(C)(O)C2
CC=C1CC2CCC1(O)C2(C)C
CC=C1CC2(C)CC1(O)CC2C
CC=C1CC2(C)CCC1C2(C)O
CC=C1CC2(C)CCC1(C)C2O
CC=C1CC2(C)CCC1(O)C2C
CC=C1CC2(C)CC(C)C1(O)C2
CC=C1CC2CC(C)(C)C1(O)C2
CC=C1CC2(C)CC(O)C1(C)C2
CC=C1CC2CC(C)(O)C1(C)C2
CC=C1CC2(O)CC1CC2(C)C
CC=C1CC2(O)CC1(C)CC2C
CC=C1CC2(O)CC1C(C)(C)C2
CC=C1CC2(O)CCC1C2(C)C
CC=C1CC2(O)CCC1(C)C2C
CC=C1CC2(O)CC(C)C1(C)C2
CC=C1C(C)C2(C)CCC1(O)C2
CC=C1C(C)C2(O)CCC1(C)C2
CC=C1C2(O)CCC(C2)C1(C)C
CC=C1C(O)C2(C)CCC1(C)C2
CC12CC(=C)C(C)(O1)C(O2)C#C
CC12CC(=C)C(C)(OC1C#C)O2
CC12CC(=C)C(O1)C(C)(O2)C#C
CC12CC(=C)C(O1)OC2(C)C#C
CC12COC(C1=C)C(C)(O2)C#C
CC12COC(C)(C(O1)C#C)C2=C
CC12COC(C)(O1)C(=C)C2C#C
CC12COC(C)(O1)C(C#C)C2=C
CC12COC(O1)C(=C)C2(C)C#C
CC12COC(O1)C(C)(C#C)C2=C
CC12OCC(C)(C(O1)C#C)C2=C
CC12OCC(O1)C(=C)C2(C)C#C
CC12OCC(O1)C(C)(C#C)C2=C
CC1(C)C2COC(O2)(C#C)C1=C
CC1(C)C2OCC(O2)(C#C)C1=C
CC1C(=C)C2(C)COC1(O2)C#C
CC1C(=C)C2(COC1(C)O2)C#C
CC1C(=C)C2(C)OCC1(O2)C#C
CC1C(=C)C2(OCC1(C)O2)C#C
CC1(C)C(=C)C2COC1(O2)C#C
CC1(C)C(=C)C2OCC1(O2)C#C
CC1(C)OC2(CC(=C)C1O2)C#C
CC1(C)OC2CC(=C)C1(O2)C#C
CC1(C)OC2(COC1C2=C)C#C
CC1(C)OC2COC1(C#C)C2=C
CC1(C)OC2(OC1CC2=C)C#C
CC1(C)OC2OC1(CC2=C)C#C
CC1(C)OC2(OCC1C2=C)C#C
CC1(C)OC2OCC1(C#C)C2=C
CC1(OC2CC(=C)C1(C)O2)C#C
CC1OC2(CC(=C)C1(C)O2)C#C
CC1OC2(C)CC(=C)C1(O2)C#C
CC1OC2(C)COC1(C#C)C2=C
CC12OC(CC1=C)C(C)(O2)C#C
CC1(OC2COC1(C)C2=C)C#C
CC1OC2(C)OC1(CC2=C)C#C
CC1OC2(COC1(C)C2=C)C#C
CC12OCC(C1=C)C(C)(O2)C#C
CC1OC2(C)OCC1(C#C)C2=C
CC1OC2(OC1(C)CC2=C)C#C
CC1(OC2OCC1(C)C2=C)C#C
CC1OC2(OCC1(C)C2=C)C#C
CC=C1C(=C)C2(C)COC1(C)O2
CC=C1C(=C)C2(C)OCC1(C)O2
CC=C1C2(C)COC1(C)C(C)O2
CC=C1C2(C)COC(O2)C1(C)C
CC=C1C2COC1(C)C(C)(C)O2
CC=C1C2COC1(C)OC2(C)C
CC=C1C2(C)OCC1(C)C(C)O2
CC=C1C2(C)OCC(O2)C1(C)C
CC=C1C2COC(C)(O2)C1(C)C
CC=C1C2OCC1(C)C(C)(C)O2
CC=C1C2OCC1(C)OC2(C)C
CC=C1C2OCC(C)(O2)C1(C)C
CC=C1CC2(C)OC1C(C)(C)O2
CC=C1CC2(C)OC1(C)OC2C
CC=C1CC2(C)OC1OC2(C)C
CC=C1CC2(C)OC(C)C1(C)O2
CC=C1CC2OC1(C)OC2(C)C
CC=C1CC2OC(C)(C)C1(C)O2
CC=C1C(C)C2(C)COC1(C)O2
CC=C1C(C)C2(C)OCC1(C)O2
CC12CC(CC1=C)C(C)(O2)C=O
CC12CCC(C1=C)C(C)(O2)C=O
CC12CC(CC1=O)C(C)(O2)C=C
CC12CCC(C1=O)C(C)(O2)C=C
CC12CC(C(=C)C1)C(C)(O2)C=O
CC12CC(=C)C(CC1(C)C=O)O2
CC12CC(=C)C(C)(C1)C(O2)C=O
CC12CC(=C)C(C)(C1)OC2C=O
CC12CC(=C)C(C)(CC1C=O)O2
CC12CC(C=C)C(C)(CO1)C2=O
CC12CC(=C)C(C)(CO1)C2C=O
CC12CC(C=C)C(C)(O1)C(=O)C2
CC12CC(=C)C(CO1)C2(C)C=O
CC12CCC(C)(C(O1)C=C)C2=O
CC12CCC(C)(C(O1)C=O)C2=C
CC12CC(=C)C(O1)C(C)(C2)C=O
CC12CCC(C)(O1)C(=C)C2C=O
CC12CCC(C)(O1)C(=O)C2C=C
CC12CC(CO1)C(=C)C2(C)C=O
CC12CCC(O1)C(=C)C2(C)C=O
CC12CC(CO1)C(C)(C=C)C2=O
CC12CCC(O1)C(C)(C=C)C2=O
CC12CC(CO1)C(C)(C=O)C2=C
CC12CCC(O1)C(C)(C=O)C2=C
CC12CC(CO1)C(=O)C2(C)C=C
CC12CCC(O1)C(=O)C2(C)C=C
CC12CC(C(=O)C1)C(C)(O2)C=C
CC12CC(C=O)C(C)(CO1)C2=C
CC12CC(C=O)C(C)(O1)C(=C)C2
CC12CC(OC1(C)C=C)C(=O)C2
CC12CC(OC1(C)C=O)C(=C)C2
CC12CC(=O)C(CC1(C)C=C)O2
CC12CC(=O)C(C)(C1)C(O2)C=C
CC12CC(=O)C(C)(C1)OC2C=C
CC12CC(=O)C(C)(CC1C=C)O2
CC12CC(=O)C(C)(CO1)C2C=C
CC12CC(=O)C(CO1)C2(C)C=C
CC12CC(=O)C(O1)C(C)(C2)C=C
CC12COC(C1)C(=C)C2(C)C=O
CC12COC(C1=C)C(C)(C2)C=O
CC12COC(C1)C(C)(C=C)C2=O
CC12COC(C1)C(C)(C=O)C2=C
CC12COC(C1)C(=O)C2(C)C=C
CC12COC(C1=O)C(C)(C2)C=C
CC12COC(CC1=C)C2(C)C=O
CC12COC(C)(C1)C(=C)C2C=O
CC12COC(C)(C1)C(C=C)C2=O
CC12COC(C)(C1C=C)C(=O)C2
CC12COC(C)(C1)C(C=O)C2=C
CC12COC(C)(C1)C(=O)C2C=C
CC12COC(C)(C1C=O)C(=C)C2
CC12COC(CC1=O)C2(C)C=C
CC12COC(C(=C)C1)C2(C)C=O
CC12COC(C)(C(C1)C=C)C2=O
CC12COC(C)(C(C1)C=O)C2=C
CC12COC(C(=O)C1)C2(C)C=C
CC1C2(C)CC(=C)C1(CO2)C=O
CC1C2(C)CC(=O)C1(CO2)C=C
CC1C2(C)COC1(CC2=C)C=O
CC1C2(C)COC1(CC2=O)C=C
CC1C2(C)COC1(C=C)C(=O)C2
CC1C2(C)COC1(C=O)C(=C)C2
CC1C2(COC1(C)C(=C)C2)C=O
CC1C2(COC1(C)C(=O)C2)C=C
CC1(C)C2CC(=C)C1(CO2)C=O
CC1(CC2CC(=C)C1(C)O2)C=O
CC1CC2(CC(=C)C1(C)O2)C=O
CC1CC2(C)CC(=C)C1(O2)C=O
CC1(C)C2CC(CO2)(C=C)C1=O
CC1(C)C2CCC(O2)(C=C)C1=O
CC1(C)C2CC(CO2)(C=O)C1=C
CC1(C)C2CCC(O2)(C=O)C1=C
CC1CC2(C)CC(=O)C1(O2)C=C
CC1CC2(C)COC1(C=C)C2=O
CC1(C)C2CC(=O)C1(CO2)C=C
CC1(CC2CC(=O)C1(C)O2)C=C
CC1CC2(CC(=O)C1(C)O2)C=C
CC1CC2(C)COC1(C=O)C2=C
CC1(C)C2COC1(CC2=C)C=O
CC12CC(C)(C=O)C(CC1=C)O2
CC1(CC2COC1(C)C2=C)C=O
CC1CC2(C)OC1(CC2=C)C=O
CC1CC2(COC1(C)C2=C)C=O
CC1(C)C2COC1(CC2=O)C=C
CC12CC(C)(C=C)C(CC1=O)O2
CC1(CC2COC1(C)C2=O)C=C
CC1CC2(C)OC1(CC2=O)C=C
CC1CC2(COC1(C)C2=O)C=C
CC1(C)C2COC1(C=C)C(=O)C2
CC1(C)C2COC1(C=O)C(=C)C2
CC12CC(C)(C=O)C(CO1)C2=C
CC12CC(C)(C=C)C(CO1)C2=O
CC1CC2(C)OCC1(C=C)C2=O
CC1CC2(C)OCC1(C=O)C2=C
CC1(C)C2COC(C2)(C=C)C1=O
CC1(C)C2COC(C2)(C=O)C1=C
CC1CC2(OC1(C)CC2=C)C=O
CC1CC2(OC1(C)CC2=O)C=C
CC1(C)C2OCC1(CC2=C)C=O
CC1(CC2OCC1(C)C2=C)C=O
CC1CC2(OCC1(C)C2=C)C=O
CC1(C)C2OCC1(CC2=O)C=C
CC1(CC2OCC1(C)C2=O)C=C
CC1CC2(OCC1(C)C2=O)C=C
CC1C(=C)C2(CC1(C)CO2)C=O
CC1C(=C)C2(C)CC1(CO2)C=O
CC1C(=C)C2(CCC1(C)O2)C=O
CC1(C)CC2(CC(=C)C1O2)C=O
CC1(C)CC2CC(=C)C1(O2)C=O
CC1C(=C)C2(C)CCC1(O2)C=O
CC1C(=C)C2(C)COC1(C2)C=O
CC1(C)CC2(CC(=O)C1O2)C=C
CC1(C)CC2CC(=O)C1(O2)C=C
CC1(C)CC2(COC1C2=C)C=O
CC1(C)CC2(COC1C2=O)C=C
CC1C(=C)C2(COC1(C)C2)C=O
CC1(C)CC2COC1(C=C)C2=O
CC12OCC(CC1=O)C2(C)C=C
CC1(C)CC2COC1(C=O)C2=C
CC1(C)CC2(OC1CC2=C)C=O
CC1(C)CC2OC1(CC2=C)C=O
CC1(C)CC2(OC1CC2=O)C=C
CC1(C)CC2OC1(CC2=O)C=C
CC1(C)CC2(OCC1C2=C)C=O
CC1(C)CC2(OCC1C2=O)C=C
CC1(C)CC2OCC1(C=C)C2=O
CC1(C)CC2OCC1(C=O)C2=C
CC1(C)C(=C)C2CC1(CO2)C=O
CC1(C)C(=C)C2CCC1(O2)C=O
CC1(C)C(=C)C2COC1(C2)C=O
CC1(C)C(=O)C2CC1(CO2)C=C
CC1(C)C(=O)C2CCC1(O2)C=C
CC1(C)C(=O)C2COC1(C2)C=C
CC1(C)OC2(CC1CC2=C)C=O
CC1(C)OC2CC1(CC2=C)C=O
CC1(C)OC2(CC1CC2=O)C=C
CC1(C)OC2CC1(CC2=O)C=C
CC1(C)OC2(CC1C(=C)C2)C=O
CC1C(=O)C2(CC1(C)CO2)C=C
CC1(C)OC2(CC1C(=O)C2)C=C
CC1(C)OC2(CCC1C2=C)C=O
CC1(C)OC2(CCC1C2=O)C=C
CC1(C)OC2CCC1(C=C)C2=O
CC1C(=O)C2(C)CC1(CO2)C=C
CC1C(=O)C2(CCC1(C)O2)C=C
CC1(C)OC2CCC1(C=O)C2=C
CC1(C)OC2CC(=C)C1(C2)C=O
CC1C(=O)C2(C)CCC1(O2)C=C
CC1(C)OC2CC(=O)C1(C2)C=C
CC1C(=O)C2(C)COC1(C2)C=C
CC1C(=O)C2(COC1(C)C2)C=C
CC12OCC(CC1=C)C2(C)C=O
CC1OC2(CC1(C)CC2=C)C=O
CC1OC2(CC1(C)CC2=O)C=C
CC1(OC2CCC1(C)C2=C)C=O
CC1OC2(C)CC1(CC2=C)C=O
CC1OC2(CCC1(C)C2=C)C=O
CC1(OC2CCC1(C)C2=O)C=C
CC1OC2(C)CC1(CC2=O)C=C
CC1OC2(CCC1(C)C2=O)C=C
CC1(OC2CC(=C)C1(C)C2)C=O
CC1OC2(CC(=C)C1(C)C2)C=O
CC1OC2(C)CCC1(C=C)C2=O
CC1OC2(C)CCC1(C=O)C2=C
CC1OC2(C)CC(=C)C1(C2)C=O
CC1OC2(C)CC(=O)C1(C2)C=C
CC1(OC2CC(=O)C1(C)C2)C=C
CC1OC2(CC(=O)C1(C)C2)C=C
CCC12CC(=C)C(C)(CC1=O)O2
CCC12CC(=C)C(C)(CO1)C2=O
CCC12CC(=C)C(C)(O1)C(=O)C2
CCC12CC(C)(CO1)C(=C)C2=O
CCC12CCC(C)(O1)C(=C)C2=O
CCC12CC(C)(CO1)C(=O)C2=C
CCC12CCC(C)(O1)C(=O)C2=C
CCC12CC(=O)C(C)(CC1=C)O2
CCC12CC(=O)C(C)(CO1)C2=C
CCC12COC(C)(C1)C(=C)C2=O
CCC12COC(C)(C1)C(=O)C2=C
CCC12COC(C)(CC1=C)C2=O
CCC12COC(C)(CC1=O)C2=C
CCC12COC(C)(C(=C)C1)C2=O
CCC12COC(C)(C(=O)C1)C2=C
CCC12OC(C)(CC1=C)CC2=O
CCC12OCC(C)(CC1=C)C2=O
CCC12OCC(C)(CC1=O)C2=C
COC12CC(C)(CC1=C)CC2=O
COC12CCC(C)(C1)C(=C)C2=O
COC12CCC(C)(C1)C(=O)C2=C
COC12CCC(C)(CC1=C)C2=O
COC12CC(=C)C(C)(C1)C(=O)C2
COC12CCC(C)(CC1=O)C2=C
COC12CCC(C)(C(=C)C1)C2=O
COC12CC(=C)C(C)(CC1=O)C2
COC12CCC(C)(C(=O)C1)C2=C
COC12CC(=O)C(C)(CC1=C)C2
CC12CC(C=O)C(C1)C(C)(C)O2
CC12COC(C1)C(C)(C)C2C=O
CC12COC(C1)C(C=O)C2(C)C
CC12COC(C(C1)C=O)C2(C)C
CC1C2CCC1(C)C(C)(O2)C=O
CC1C2CCC1(C)OC2(C)C=O
CC1C2CCC1(C=O)C(C)(C)O2
CC1C2CCC1(OC2(C)C)C=O
CC1C2(C)CCC1(C)C(O2)C=O
CC1C2CC(C)(C)C1(CO2)C=O
CC1C2(C)CC(CO2)C1(C)C=O
CC1C2(C)CCC(O2)C1(C)C=O
CC1C2CC(C)(CO2)C1(C)C=O
CC1C2CCC(C)(O2)C1(C)C=O
CC1C2(C)CC(C=O)C1(C)CO2
CC1C2CC(C)(C=O)C1(C)CO2
CC1C2CC(CO2)(C=O)C1(C)C
CC1C2CCC(O2)(C=O)C1(C)C
CC1C2(C)COC1(C)C(C2)C=O
CC1C2(C)COC(C2)C1(C)C=O
CC1C2COC1(CC2(C)C)C=O
CC1C2COC1(C)CC2(C)C=O
CC1C2COC1(C)C(C)(C2)C=O
CC1C2COC1(C=O)C(C)(C)C2
CC1C2COC(C2)(C=O)C1(C)C
CC1C2COC(C)(C2)C1(C)C=O
CC1C2OCC1(CC2(C)C)C=O
CC1C2OCC1(C)CC2(C)C=O
CC1CC2(CC1(C)C(C)O2)C=O
CC1CC2(CC1C(C)(C)O2)C=O
CC1CC2CC1(C)C(C)(O2)C=O
CC1CC2(CC1(C)OC2C)C=O
CC1CC2CC1(C)OC2(C)C=O
CC1CC2CC1(C=O)C(C)(C)O2
CC1CC2(CC1OC2(C)C)C=O
CC1CC2CC1(OC2(C)C)C=O
CC1(C)C2CCC1(C)C(O2)C=O
CC1(C)C2CCC1C(C)(O2)C=O
CC1CC2(C)CC1(C)C(O2)C=O
CC1CC2(C)CC1C(C)(O2)C=O
CC12CCC(C(O1)C=O)C2(C)C
CC1CC2(C)CC1(C)OC2C=O
CC1CC2(C)CC1(C=O)C(C)O2
CC1CC2(C)CC1(OC2C)C=O
CC1CC2(C)CC1OC2(C)C=O
CC1CC2(CC(C)C1(C)O2)C=O
CC1CC2(C)CC(C)C1(O2)C=O
CC1CC2(CC(C)(C)C1O2)C=O
CC1CC2(C)CC(C)(C=O)C1O2
CC1(C)C2CC(C)(C=O)C1CO2
CC1CC2(C)CC(C=O)C1(C)O2
CC1CC2CC(C)(C=O)C1(C)O2
CC1(C)C2CC(CO2)C1(C)C=O
CC1(C)C2CCC(O2)C1(C)C=O
CC1(C)C2CC(C=O)C1(C)CO2
CC1CC2(C)COC1C2(C)C=O
CC1CC2(C)COC1(C)C2C=O
CC1CC2(C)COC1(C=O)C2C
CC1CC2(COC1C2(C)C)C=O
CC1CC2(C)OC1CC2(C)C=O
CC1CC2(COC1(C)C2C)C=O
CC1CC2COC1(C)C2(C)C=O
CC1(C)C2COC1(C)C(C2)C=O
CC12CC(C=O)C(CO1)C2(C)C
CC1(C)C2COC1C(C)(C2)C=O
CC1CC2(C)OC1(C)CC2C=O
CC1CC2COC1(C=O)C2(C)C
CC1CC2(C)OCC1C2(C)C=O
CC1CC2(C)OCC1(C)C2C=O
CC1CC2(C)OCC1(C=O)C2C
CC1(C)C2COC(C2)C1(C)C=O
CC12CC(CO1)C(C)(C)C2C=O
CC1CC2(OC1CC2(C)C)C=O
CC1CC2OC1(CC2(C)C)C=O
CC1CC2(OC1(C)CC2C)C=O
CC1CC2OC1(C)CC2(C)C=O
CC1CC2(OCC1C2(C)C)C=O
CC1CC2(OCC1(C)C2C)C=O
CC1CC2OCC1(C)C2(C)C=O
CC1CC2OCC1(C=O)C2(C)C
CC1(C)CC2CC1(C)C(O2)C=O
CC1(C)CC2CC1C(C)(O2)C=O
CC1C(C)C2(CC1(C)CO2)C=O
CC1(C)CC2CC1(C)OC2C=O
CC1(C)CC2CC1OC2(C)C=O
CC12CC(C(O1)C=O)C(C)(C)C2
CC1C(C)C2(CCC1(C)O2)C=O
CC1(C)CC2(C)CC1OC2C=O
CC12CC(C=O)C(O1)C(C)(C)C2
CC1(C)CC2CC(C)(C=O)C1O2
CC1(C)CC2CC(C=O)C1(C)O2
CC1(C)CC2(C)COC1C2C=O
CC1(C)CC2COC1C2(C)C=O
CC1(C)CC2(C)OC1CC2C=O
CC1(C)CC2COC1(C)C2C=O
CC1C(C)C2(COC1(C)C2)C=O
CC1(C)CC2(C)OCC1C2C=O
CC1(C)CC2OC1CC2(C)C=O
CC1(C)CC2OC1(C)CC2C=O
CC1(C)CC2OCC1C2(C)C=O
CC1(C)CC2OCC1(C)C2C=O
CC1C(C)(C)C2CC1(CO2)C=O
CC1C(C)(C)C2CCC1(O2)C=O
CC1C(C)(C)C2COC1(C2)C=O
CC12CCC(O1)C(C=O)C2(C)C
CC12CC(CO1)C(C=O)C2(C)C
CC1C(C=O)C2(C)CC1(C)CO2
CC1C(C=O)C2(C)CCC1(C)O2
CC1C(C=O)C2(C)COC1(C)C2
CC1(C)OC2CC1CC2(C)C=O
CC1(C)OC2CC1(C)CC2C=O
CC1(C)OC2CC1C(C)(C2)C=O
CC1(C)OC2CCC1C2(C)C=O
CC1(C)OC2(C)CC1CC2C=O
CC1(C)OC2CCC1(C)C2C=O
CC1(C)OC2(C)CCC1C2C=O
CC1(C)OC2CC(C=O)C1(C)C2
CC1OC2(CC1CC2(C)C)C=O
CC1OC2CC1(CC2(C)C)C=O
CC1OC2CC1(C)CC2(C)C=O
CC1OC2(CC1C(C)(C)C2)C=O
CC1OC2(CCC1C2(C)C)C=O
CC1OC2(C)CC1CC2(C)C=O
CC1OC2(CCC1(C)C2C)C=O
CC1OC2CCC1(C)C2(C)C=O
CC1OC2(C)CC1(C)CC2C=O
CC1OC2(C)CC1C(C)(C2)C=O
CC1OC2CCC1(C=O)C2(C)C
CC1OC2(C)CCC1C2(C)C=O
CC1OC2(C)CCC1(C)C2C=O
CC1OC2(C)CCC1(C=O)C2C
CC1OC2CC(C)(C)C1(C2)C=O
CC1OC2(C)CC(C=O)C1(C)C2
CC1OC2CC(C)(C=O)C1(C)C2
CCC12CC(CC1=O)C(C)(C)O2
CCC12CCC(C1=O)C(C)(C)O2
CCC12CC(CC1=O)OC2(C)C
CCC12CC(C)(CC1=O)C(C)O2
CCC12CC(C)(CC1=O)OC2C
CCC12CC(C)(C)C(CC1=O)O2
CCC12CC(C)C(C)(CC1=O)O2
CCC12CC(C)(C)C(CO1)C2=O
CCC12CC(C)C(C)(CO1)C2=O
CCC12CCC(C)(C(C)O1)C2=O
CCC12CC(C)C(C)(O1)C(=O)C2
CCC12CC(C)(CO1)C(C)C2=O
CCC12CCC(C)(O1)C(C)C2=O
CCC12CC(C)(CO1)C(=O)C2C
CCC12CCC(C)(O1)C(=O)C2C
CCC12CCC(C)(OC1C)C2=O
CCC12CC(CO1)C(C)(C)C2=O
CCC12CCC(O1)C(C)(C)C2=O
CCC12CC(CO1)C(=O)C2(C)C
CCC12CCC(O1)C(=O)C2(C)C
CCC12CCC(OC1(C)C)C2=O
CCC12CC(C(=O)C1)C(C)(C)O2
CCC12CC(OC1(C)C)C(=O)C2
CCC12CC(=O)C(C)(C1)C(C)O2
CCC12CC(=O)C(CC1(C)C)O2
CCC12CC(=O)C(C)(C1)OC2C
CCC12CC(=O)C(C)(CC1C)O2
CCC12CC(=O)C(C)(CO1)C2C
CCC12CC(=O)C(CO1)C2(C)C
CCC12CC(=O)C(O1)C(C)(C)C2
CCC12COC(C1)C(C)(C)C2=O
CCC12COC(C1)C(=O)C2(C)C
CCC12COC(C1=O)C(C)(C)C2
CCC12COC(C)(C1)C(C)C2=O
CCC12COC(CC1(C)C)C2=O
CCC12COC(C)(C1C)C(=O)C2
CCC12COC(C)(C1)C(=O)C2C
CCC12COC(CC1=O)C2(C)C
CCC12COC(C)(CC1C)C2=O
CCC12COC(C)(CC1=O)C2C
CCC12COC(C)(C(C)C1)C2=O
CCC12COC(C(=O)C1)C2(C)C
CCC12OC(CC1=O)CC2(C)C
CCC12OC(C)(CC1C)CC2=O
CCC12OCC(CC1(C)C)C2=O
CCC12OCC(CC1=O)C2(C)C
CCC12OCC(C)(CC1C)C2=O
CCC12OCC(C)(CC1=O)C2C
CCC1C2(C)CC(=O)C1(C)CO2
CCC1C2(C)COC1(C)C(=O)C2
CCC1(C)C2CC(C)(CO2)C1=O
CCC1(C)C2CCC(C)(O2)C1=O
CCC1CC2(C)CC(=O)C1(C)O2
CCC1CC2(C)COC1(C)C2=O
CCC1(C)C2CC(=O)C1(C)CO2
CCC1(C)C2COC1(C)CC2=O
CCC1CC2(C)OC1(C)CC2=O
CCC1(C)C2COC1(C)C(=O)C2
CCC1CC2(C)OCC1(C)C2=O
CCC1(C)C2COC(C)(C2)C1=O
CCC1(C)C2OCC1(C)CC2=O
CCC1(C)CC2(C)CC(=O)C1O2
CCC1(C)CC2(C)COC1C2=O
CCC1(C)CC2CC(=O)C1(C)O2
CCC1(C)CC2(C)OC1CC2=O
CCC1(C)CC2COC1(C)C2=O
CCC1(C)CC2(C)OCC1C2=O
CCC1(C)CC2OC1(C)CC2=O
CCC1(C)CC2OCC1(C)C2=O
CCC1(C)C(=O)C2CC1(C)CO2
CCC1(C)C(=O)C2CCC1(C)O2
CCC1(C)C(=O)C2COC1(C)C2
CCC1(C)OC2CC1(C)CC2=O
CCC1(C)OC2(C)CC1CC2=O
CCC1(C)OC2CCC1(C)C2=O
CCC1C(=O)C2(C)CC1(C)CO2
CCC1(C)OC2(C)CC1C(=O)C2
CCC1(C)OC2(C)CCC1C2=O
CCC1C(=O)C2(C)CCC1(C)O2
CCC1(C)OC2CC(=O)C1(C)C2
CCC1C(=O)C2(C)COC1(C)C2
CCC1OC2(C)CC1(C)CC2=O
CCC1OC2(C)CCC1(C)C2=O
CCC1OC2(C)CC(=O)C1(C)C2
CC1CC2CC(C)(C)C1(O2)C=O
CC12CCC(O1)C(C)(C)C2C=O
COC12CCC(C1)C(C)(C)C2=O
COC12CC(CC1(C)C)C(=O)C2
COC12CCC(C1)C(=O)C2(C)C
COC12CC(CC1=O)CC2(C)C
COC12CC(CC1=O)C(C)(C)C2
COC12CCC(C1=O)C(C)(C)C2
COC12CC(C)(CC1C)CC2=O
COC12CCC(C)(C1)C(C)C2=O
COC12CCC(CC1(C)C)C2=O
COC12CCC(C)(C1C)C(=O)C2
COC12CCC(C)(C1)C(=O)C2C
COC12CCC(CC1=O)C2(C)C
COC12CCC(C)(CC1C)C2=O
COC12CC(C)C(C)(C1)C(=O)C2
COC12CCC(C)(CC1=O)C2C
COC12CCC(C)(C(C)C1)C2=O
COC12CC(C)C(C)(CC1=O)C2
COC12CCC(C(=O)C1)C2(C)C
COC12CC(C(=O)C1)C(C)(C)C2
COC12CC(=O)C(C)(CC1C)C2
COC1C2(C)CCC1(C)C(=O)C2
COC1(C)C2CCC1(C)CC2=O
COC1CC2(C)CC1(C)CC2=O
COC1(C)C2CCC1(C)C(=O)C2
COC1CC2(C)CCC1(C)C2=O
COC1(C)C2CCC(C)(C2)C1=O
COC1CC2(C)CC(=O)C1(C)C2
COC1(C)CC2CC1(C)CC2=O
COC1(C)CC2(C)CC1CC2=O
COC1(C)CC2CCC1(C)C2=O
COC1(C)CC2(C)CC1C(=O)C2
COC1(C)CC2(C)CCC1C2=O
COC1(C)CC2CC(=O)C1(C)C2
COC1(C)C(=O)C2CCC1(C)C2
COC1C(=O)C2(C)CCC1(C)C2
CC12CC(=C)C(CC1(O)C#C)O2
CC12CC(=C)C(CC1O)(O2)C#C
CC12CC(=C)C(CO1)C2(O)C#C
CC12CC(=C)C(CO1)(C#C)C2O
CC12CC(C#C)C(O)(CO1)C2=C
CC12CC(=C)C(O1)C(O)(C2)C#C
CC12CC(=C)C(O)(C1)C(O2)C#C
CC12CC(=C)C(O)(CO1)C2C#C
CC12CC(CO1)C(=C)C2(O)C#C
CC12CCC(O1)C(=C)C2(O)C#C
CC12CC(CO1)(C#C)C(=C)C2O
CC12CCC(O1)(C#C)C(=C)C2O
CC12CC(CO1)(C#C)C(O)C2=C
CC12CCC(O1)(C#C)C(O)C2=C
CC12CC(CO1)C(O)(C#C)C2=C
CC12CCC(O1)C(O)(C#C)C2=C
CC12CCC(O)(C(O1)C#C)C2=C
CC12CC(O)(CC1=C)C(O2)C#C
CC12CC(O)C(CC1=C)(O2)C#C
CC12CC(O)(C#C)C(CC1=C)O2
CC12CC(O)(C#C)C(CO1)C2=C
CC12CC(O)C(CO1)(C#C)C2=C
CC12CC(O)(CO1)C(=C)C2C#C
CC12CC(O)(CO1)C(C#C)C2=C
CC12CC(O)C(O1)(C#C)C(=C)C2
CC12COC(C1)C(=C)C2(O)C#C
CC12COC(C1)(C#C)C(=C)C2O
CC12COC(C1)(C#C)C(O)C2=C
CC12COC(C1=C)C(O)(C2)C#C
CC12COC(C1)C(O)(C#C)C2=C
CC12COC(CC1=C)C2(O)C#C
CC12COC(CC1=C)(C#C)C2O
CC12COC(CC1(O)C#C)C2=C
CC12COC(CC1O)(C#C)C2=C
CC12COC(C(=C)C1)C2(O)C#C
CC12COC(C#C)(C1O)C(=C)C2
CC12COC(C#C)(C(O)C1)C2=C
CC12OC(CC1=C)CC2(O)C#C
CC12OC(CC1O)(CC2=C)C#C
CC12OCC(CC1=C)C2(O)C#C
CC12OCC(CC1=C)(C#C)C2O
CC12OCC(CC1(O)C#C)C2=C
CC12OCC(CC1O)(C#C)C2=C
CC12OCC(O)(CC1=C)C2C#C
CC12OCC(O)(CC1C#C)C2=C
CC1C2(O)COC1(CC2=C)C#C
CC1C2(O)COC1(C#C)C(=C)C2
CC1(CC2OCC1(O)C2=C)C#C
CC1CC2(OCC1(O)C2=C)C#C
CC1(CC2(O)COC1C2=C)C#C
CC1CC2(O)COC1(C#C)C2=C
CC1C(=C)C2(CC1(O)CO2)C#C
CC1(C#C)C2CC(=C)C1(O)CO2
CC1(C#C)C2CC(O)(CO2)C1=C
CC1(C#C)C2OCC1(O)CC2=C
CC1C(=C)C2(O)COC1(C2)C#C
CC1(C#C)C(=C)C2CC1(O)CO2
CC1(OC2CC1(O)CC2=C)C#C
CC1OC2(CC1(O)CC2=C)C#C
CC1(OC2CCC1(O)C2=C)C#C
CC1OC2(CCC1(O)C2=C)C#C
CC1(O)C2CC(=C)C1(CO2)C#C
CC1(OC2CC(=C)C1(O)C2)C#C
CC1OC2(CC(=C)C1(O)C2)C#C
CC1(O)C2CC(CO2)(C#C)C1=C
CC1(O)C2CCC(O2)(C#C)C1=C
CC1(O)C2COC1(CC2=C)C#C
CC1(O)C2COC1(C#C)C(=C)C2
CC1(O)C2COC(C2)(C#C)C1=C
CC1(O)C2OCC1(CC2=C)C#C
CC1(O)CC2(CC(=C)C1O2)C#C
CC1(O)CC2CC(=C)C1(O2)C#C
CC1(O)CC2(COC1C2=C)C#C
CC1(O)CC2COC1(C#C)C2=C
CC1(O)CC2(OC1CC2=C)C#C
CC1(O)CC2OC1(CC2=C)C#C
CC1(O)CC2(OCC1C2=C)C#C
CC1(O)CC2OCC1(C#C)C2=C
CC1(O)C(=C)C2CC1(CO2)C#C
CC1(O)C(=C)C2CCC1(O2)C#C
CC1(O)C(=C)C2COC1(C2)C#C
CC=C1C2(C)CC(=C)C1(O)CO2
CC=C1C2(O)COC1(C)C(=C)C2
CC=C1CC2(C)OCC1(O)C2=C
CC=C1CC2(O)COC1(C)C2=C
CC=C1C(=C)C2(C)CC1(O)CO2
CC=C1C(=C)C2(O)COC1(C)C2
CC=C1C2CCC1(O)C(C)(C)O2
CC=C1C2(C)CCC1(O)C(C)O2
CC=C1C2(C)CC(C)C1(O)CO2
CC=C1C2CC(C)(C)C1(O)CO2
CC=C1C2(C)CC(CO2)C1(C)O
CC=C1C2(C)CCC(O2)C1(C)O
CC=C1C2CC(C)(CO2)C1(C)O
CC=C1C2CCC(C)(O2)C1(C)O
CC=C1C2(C)CC(O)C1(C)CO2
CC=C1C2CC(C)(O)C1(C)CO2
CC=C1C2(C)COC1(C)C(O)C2
CC=C1C2(C)COC(C2)C1(C)O
CC=C1C2CC(O)(CO2)C1(C)C
CC=C1C2COC1(C)CC2(C)O
CC=C1C2COC1(C)C(C)(O)C2
CC=C1C2COC(C)(C2)C1(C)O
CC=C1C2OCC1(C)CC2(C)O
CC=C1C2OCC1(O)CC2(C)C
CC=C1C2(O)COC1(C)C(C)C2
CC=C1CC2CC1(O)C(C)(C)O2
CC=C1CC2(C)CC1(O)C(C)O2
CC=C1CC2(C)CC(C)(O)C1O2
CC=C1CC2(C)CC(O)C1(C)O2
CC=C1CC2CC(C)(O)C1(C)O2
CC=C1CC2(C)COC1C2(C)O
CC=C1CC2(C)COC1(C)C2O
CC=C1CC2(C)OC1CC2(C)O
CC=C1CC2COC1(C)C2(C)O
CC=C1CC2(C)OC1(C)CC2O
CC=C1CC2(C)OCC1C2(C)O
CC=C1CC2(C)OCC1(C)C2O
CC=C1CC2(C)OCC1(O)C2C
CC=C1CC2OC1(C)CC2(C)O
CC=C1CC2OCC1(C)C2(C)O
CC=C1CC2(O)CC1(C)OC2C
CC=C1CC2(O)CC1OC2(C)C
CC=C1CC2OCC1(O)C2(C)C
CC=C1CC2(O)COC1C2(C)C
CC=C1CC2(O)COC1(C)C2C
CC=C1C(C)C2(C)CC1(O)CO2
CC=C1C(C)C2(O)COC1(C)C2
CC=C1C2(O)COC(C2)C1(C)C
CC=C1C(O)C2(C)CC1(C)CO2
CC=C1C(O)C2(C)CCC1(C)O2
CC=C1C(O)C2(C)COC1(C)C2
CC12CC1CC(=O)C2(C)C
CC12CC1C(=O)CC2(C)C
CC1C2(C)CCC(=O)C12C
CC1C2(C)CC(=O)CC12C
CC1(C)C2CC(=O)CC12C
CC1CC(=O)C2(C)CC12C
CC1C(=O)CC2(C)CC12C
CC1(C)C2CCC(=O)C12C
CC1(C)C2C(=O)CCC12C
CC1C2(C)C=CC1(C)C2=O
CC1=CC2(C)CC1(C)C2=O
CC1(C)C2C=CC1(C)C2=O
CC12CC(C)(C1)C(=O)C2=C
CC12CC(C)(C1=O)C(=C)C2
CC1C2C=CC1(C)CC2=O
CC1C2CC(C)(C=C2)C1=O
CC1C2CC(=O)C1(C)C=C2
CC1=CC2CC1(C)CC2=O
CC1=CC2(C)CC1CC2=O
CC1=CC2CCC1(C)C2=O
CC1CC2C=CC1(C)C2=O
CC1=CC2(C)CC1C(=O)C2
CC1=CC2(C)CCC1C2=O
CC1CC2(C)C=CC1C2=O
CC1=CC2CC(=O)C1(C)C2
CC1(C)C2CC(=O)C1C=C2
CC1(C)CC2C=CC1C2=O
CC1C(=O)C2CC1(C)C=C2
CC1(C)C2CC(C=C2)C1=O
CC12CCC(C)(C=C1)C2=O
CC12CC(=O)C(C)(C1)C=C2
CC1C2(C)CC1(C)C(=O)O2
CC1(C)C2CC1(C)C(=O)O2
CC12CC(C(=O)O1)C2(C)C
CC12CC(CC1=C)CC2=O
CC12CCC(C1)C(=C)C2=O
CC12CC(CC1=C)C(=O)C2
CC12CCC(C1)C(=O)C2=C
CC12CC(CC1=O)C(=C)C2
CC12CCC(CC1=C)C2=O
CC12CC(C(=C)C1)C(=O)C2
CC12CCC(CC1=O)C2=C
CC12CCC(C(=C)C1)C2=O
CC12CCC(C(=O)C1)C2=C
CC1(C)CC11C(=C)CCC1=O
CC1(C)CC11CC(=C)CC1=O
CC1(C)CC11CCC(=C)C1=O
CC1(C)CC11CC(=C)C(=O)C1
CC1(C)CC11CCC(=O)C1=C
CC1(C)CC11CC(=O)CC1=C
CC1(C)C(=C)CC(=O)C11CC1
CC1(C)CC(=C)C(=O)C11CC1
CC1(C)C(=C)C(=O)CC11CC1
CC1(C)CC(=O)C(=C)C11CC1
CC1(C)C(=O)C(=C)CC11CC1
CC1(C)C(=O)CC(=C)C11CC1
CC1C2CCC1(C)C(=O)O2
CC1C2CCC1(C)OC2=O
CC1CC2CC1(C)C(=O)O2
CC1CC2CC1(C)OC2=O
CC1(C)C2CCC1C(=O)O2
CC1CC2(C)CC1C(=O)O2
CC1CC2(C)CC1OC2=O
CC1(C)CC2CC1C(=O)O2
CC1(C)CC2CC1OC2=O
CC12CCC(C)(C1)C(=O)O2
CC1C2(CC2)C(=O)OC1(C)C
CC1C2(CC2)OC(=O)C1(C)C
CC1CC11CC(C)(C)C(=O)O1
CC1CC11CC(C)(C)OC1=O
CC1CC11CC(=O)OC1(C)C
CC1CC11COC(=O)C1(C)C
CC1CC11C(=O)OCC1(C)C
CC1CC11OC(=O)CC1(C)C
CC1CC2(CC2(C)C)C(=O)O1
CC1CC2(CC2(C)C)OC1=O
CC1C(C)(C)C11CCC(=O)O1
CC1C(C)(C)C11CCOC1=O
CC1C(C)(C)C11COC(=O)C1
CC1CC(=O)OC11CC1(C)C
CC1COC(=O)C11CC1(C)C
CC1C(=O)OC2(CC2)C1(C)C
CC1C(=O)OCC11CC1(C)C
CC1C(=O)OC(C)(C)C11CC1
CC1OC(=O)C2(CC2)C1(C)C
CC1OC(=O)CC11CC1(C)C
CC1OC(=O)C(C)(C)C11CC1
CC12CC(=O)C1(C)C=CC2=C
CC12CC(=O)C1(C)C(=C)C=C2
CC12CC1(C)C(C#C)C(=O)C2
CC12CC1CC(=O)C2(C)C#C
CC12CC1(C)C(=O)C(C2)C#C
CC12CC1(C)C(=O)CC2C#C
CC12CC1C(=O)CC2(C)C#C
CC12CCC(=O)C1C2(C)C#C
CC12CCC(=O)C1(C)C2C#C
CC12CC(=O)CC1C2(C)C#C
CC12CC(=O)CC1(C)C2C#C
CC1C2(C)CCC(=O)C12C#C
CC1C2(C)CC(=O)CC12C#C
CC1C2(CCC(=O)C12C)C#C
CC1(C)C2CCC(=O)C12C#C
CC1(C)C2CC(=O)CC12C#C
CC1(C)C2C(=O)CCC12C#C
CC1(C#C)C2CCC(=O)C12C
CC1(C)CC(=O)C2CC12C#C
CC1CC(=O)C2(C)CC12C#C
CC1(C)C(=O)CC2CC12C#C
CC1C(=O)CC2(CC12C)C#C
CC1C(=O)CC2(C)CC12C#C
CC12C=CC(C)(C)C1OC2=O
CC12C(OC1=O)C=CC2(C)C
CC12OC(=O)C1C=CC2(C)C
CC12OC(=O)C1C(C)(C)C=C2
CC1=CC2(C)C(=O)OC2(C)C1
CC1=CC2(C)OC(=O)C2(C)C1
CC1=CCC2(C)C(=O)OC12C
CC1C=CC2(C)C(=O)OC12C
CC1=CCC2(C)OC(=O)C12C
CC1C=CC2(C)OC(=O)C12C
CC12CC1C=CC(=O)C2(C)C
CC12CC1C(=O)C=CC2(C)C
CC1(C)C2CC=CC(=O)C12C
CC1(C)C2C=CC(=O)CC12C
CC1(C)C2CC(=O)C=CC12C
CC1(C)C2C(=O)C=CCC12C
CC12CCC1(C)C(=C)C(=O)O2
CC12CC(=C)CC1(C)C(=O)O2
CC12CCC(=C)C1(C)C(=O)O2
CC12CCC(=C)C1(C)OC2=O
CC12CC1(C)C(=C)CC(=O)C2
CC12CC1(C)C(=C)C(=O)CC2
CC12CC1(C)CC(=O)C(=C)C2
CC12CC1(C)C(=O)CCC2=C
CC12CC1(C)C(=O)C(=C)CC2
CC12CC1(C)C(=O)CC(=C)C2
CC1C2C=CCC2(C)CC1=O
CC1C2CC=CC2(C)CC1=O
CC1=C2CCCC2(C)C(=O)C1
CC1=C2CCC(=O)C2(C)CC1
CC1=C2CC(=O)CC2(C)CC1
CC1=C2C(=O)CCC2(C)CC1
CC1=CC2CCCC2(C)C1=O
CC1(C)C2C=CCC2CC1=O
CC1(C)C2CC=CC2CC1=O
CC1(C)C2CCC=C2CC1=O
CC1(C)C2CCCC2=CC1=O
CC1C=C2CCCC2(C)C1=O
CC1CC2=CCCC2(C)C1=O
CC1CC2C=CCC2(C)C1=O
CC1CC2CC=CC2(C)C1=O
CC1=CC2(C)CCCC2C1=O
CC1CC2(C)C=CCC2C1=O
CC1CC2(C)CC=CC2C1=O
CC1CC2(C)CCC=C2C1=O
CC1=CC2(C)C(CCC2=O)C1
CC1=CC2(C)CCC(=O)C2C1
CC1CC2(C)CCC(=O)C2=C1
CC1=CC2CCC(=O)C2(C)C1
CC1CC2=CCC(=O)C2(C)C1
CC1CC2C=CC(=O)C2(C)C1
CC1=CC2(C)CC(=O)CC2C1
CC1CC2(C)CC(=O)CC2=C1
CC1=CC2CC(=O)CC2(C)C1
CC1CC2=CC(=O)CC2(C)C1
CC1CC2(C)C(=O)CCC2=C1
CC1=CC2C(=O)CCC2(C)C1
CC1CC2C(=O)C=CC2(C)C1
CC1=CCC2(C)C1CCC2=O
CC1C=CC2(C)C1CCC2=O
CC1CCC2(C)C1C=CC2=O
CC1(C)CC2=C(C1)C(=O)CC2
CC1(C)C=C2CCCC2C1=O
CC1(C)CC2=C(CCC2)C1=O
CC1(C)CC2=CCCC2C1=O
CC1(C)CC2C=CCC2C1=O
CC1(C)CC2CC=CC2C1=O
CC1(C)CC2CCC=C2C1=O
CC1C=CC2(C)CCC(=O)C12
CC1CCC2(C)C=CC(=O)C12
CC1=CCC2CCC(=O)C12C
CC1CC=C2CCC(=O)C12C
CC1CCC2=CCC(=O)C12C
CC1CCC2C=CC(=O)C12C
CC1(C)CC2=C(CC(=O)C2)C1
CC1(C)CC2CCC(=O)C2=C1
CC1C=CC2(C)CC(=O)CC12
CC1CCC2(C)CC(=O)C=C12
CC1=CCC2CC(=O)CC12C
CC1C=CC2CC(=O)CC12C
CC1CC=C2CC(=O)CC12C
CC1CCC2=CC(=O)CC12C
CC1(C)CC2CC(=O)CC2=C1
CC1CCC2(C)C(=O)CC=C12
CC1=CCC2C(=O)CCC12C
CC1C=CC2C(=O)CCC12C
CC1CC=C2C(=O)CCC12C
CC1CCC2C(=O)C=CC12C
CC1(C)CC2C(=O)CC=C2C1
CC1(C)CC2C(=O)CCC2=C1
CC1(C)CC=C2C1CCC2=O
CC1(C)CCC2=C1CCC2=O
CC1(C)CCC2C1C=CC2=O
CC1(C)CCC2=C1CC(=O)C2
CC1(C)C=CC2CCC(=O)C12
CC1(C)CC=C2CCC(=O)C12
CC1(C)CCC2=CCC(=O)C12
CC1(C)CCC2C=CC(=O)C12
CC1(C)C=CC2CC(=O)CC12
CC1(C)CC=C2CC(=O)CC12
CC1(C)CCC2=CC(=O)CC12
CC1(C)CCC2CC(=O)C=C12
CC1(C)CCC2C(=O)CC=C12
CC1(C)CC(=O)C2C=CCC12
CC1(C)CC(=O)C2CC=CC12
CC1(C)CC(=O)C2CCC=C12
CC1CC(=O)C2=CCCC12C
CC1CC(=O)C2C=CCC12C
CC1CC(=O)C2CC=CC12C
CC1CC(=O)C2(C)C=CCC12
CC1CC(=O)C2(C)CC=CC12
CC1CC(=O)C2(C)CCC=C12
CC1(C)C(=O)CC2=C1CCC2
CC1(C)C(=O)CC2CCC=C12
CC1C(=O)C=C2CCCC12C
CC1C(=O)CC2=CCCC12C
CC1C(=O)CC2C=CCC12C
CC1C(=O)CC2CC=CC12C
CC1C(=O)CC2(C)CCC=C12
CC1=CCC2(C)CCC(=O)C12
CC1C=CC2CCC(=O)C12C
CC1(C)CC2C=CC(=O)C2C1
CC1=CCC2(C)CC(=O)CC12
CC1(C)CC2CC(=O)C=C2C1
CC1(C)C=CC2C1CCC2=O
CC1(C)CC(=O)C2=CCCC12
CC1=CC(=O)C2CCCC12C
CC1=CC(=O)C2(C)CCCC12
CC1=C2CCCC2(C)CC1=O
CC1(C)CCC2=C1C(=O)CC2
CC1(C)CC(=O)C2=C1CCC2
CC12CC=CC1(C)CC(=O)C2
CC12CCCC1(C)C(=O)C=C2
CC12CCC(=O)C1(C)C=CC2
CC12CCC(=O)C1(C)CC=C2
CC1C2C(CC2(C)C)CC1=O
CC1C2CCC2(C)C(C)C1=O
CC1C2CCC2C(C)(C)C1=O
CC1C2CCC2(C)C(=O)C1C
CC1C2CCC2C(=O)C1(C)C
CC1C2C(CC2=O)CC1(C)C
CC1C2C(CCC2(C)C)C1=O
CC1C2C(CCC2=O)C1(C)C
CC1C2C(C)CCC2(C)C1=O
CC1C2CC(C)(C)C2CC1=O
CC1C2CC(C)CC2(C)C1=O
CC1C2CCC(C)C2(C)C1=O
CC1C2CC(C)(C)CC2C1=O
CC1C2CCC(C)(C)C2C1=O
CC1C2CCC(=O)C2C1(C)C
CC1C2CC(=O)C2CC1(C)C
CC1C2CC(=O)CC2C1(C)C
CC1CC2C1C(C)(C)CC2=O
CC1CC2C1CC(C)(C)C2=O
CC1CC2C1CC(=O)C2(C)C
CC1CC2C1C(=O)CC2(C)C
CC1CC2(C)C1C(C)CC2=O
CC1CC2(C)C1CC(C)C2=O
CC1CC2C(C1)C(C)(C)C2=O
CC1CC2(C)C1CC(=O)C2C
CC1CC2(C)C1C(=O)CC2C
CC1CC2C(CC2(C)C)C1=O
CC1CC2C(=O)CC2C1(C)C
CC1CC2(C)C(CC2=O)C1C
CC1CC2CC(C)(C)C2C1=O
CC1CC2(C)CC(C)C(=O)C12
CC1CC2CC(C)(C)C(=O)C12
CC1CC2C(C)CC(=O)C12C
CC1CC2CC(C)C(=O)C12C
CC1CC2(C)CC(=O)C2C1C
CC1CC2(C)CC(=O)C(C)C12
CC1CC2CC(=O)C2C1(C)C
CC1CC2CC(=O)C2(C)C1C
CC1CC2CC(=O)C(C)C12C
CC1CC2CC(=O)C(C)(C)C12
CC1CC2C(=O)CC2(C)C1C
CC1CC2C(=O)C(C)CC12C
CC1CC2C(=O)CC(C)C12C
CC1CCC2C1C(C)(C)C2=O
CC1C(C)C2(C)C1CCC2=O
CC1C(C)C2(C)CCC2C1=O
CC1C(C)C2(C)CCC(=O)C12
CC1C(C)C2(C)CC(=O)CC12
CC1CC(C)C2(C)C1CC2=O
CC1CC(C)C2(C)CC(=O)C12
CC1CC(C)(C)C2C1CC2=O
CC1CC(C)(C)C2CC(=O)C12
CC1CC(=O)C2C1CC2(C)C
CC1CC(=O)C2CC(C)(C)C12
CC1C(=O)C2CCC2C1(C)C
CC1C(=O)C2C(C)CCC12C
CC1C(=O)C2CC(C)CC12C
CC1C(=O)C2CCC(C)C12C
CC1CC2C(C)C(=O)CC12C
CC1CCC2C1C(=O)C2(C)C
CC12CC1C(C)(C)CC(=O)O2
CC12CC1CC(C)(C)C(=O)O2
CC12CC1C(C)(C)COC2=O
CC12CC1CC(C)(C)OC2=O
CC12CC1C(C)(C)C(=O)OC2
CC12CC1C(C)(C)OC(=O)C2
CC12CC1CC(=O)OC2(C)C
CC12CC1COC(=O)C2(C)C
CC12CC1C(=O)OCC2(C)C
CC12CC1C(=O)OC(C)(C)C2
CC12CC1OC(=O)CC2(C)C
CC12CC1OC(=O)C(C)(C)C2
CC1C2(C)CCC(=O)OC12C
CC1C2(C)CCOC(=O)C12C
CC1C2(C)COC(=O)CC12C
CC1CC2(C)CC2(C)C(=O)O1
CC1CC2(C)CC2(C)OC1=O
CC1(C)C2CCC(=O)OC12C
CC1(C)C2CCOC(=O)C12C
CC1(C)C2CC(=O)OCC12C
CC1(C)C2COC(=O)CC12C
CC1(C)C2C(=O)OCCC12C
CC1(C)C2OC(=O)CCC12C
CC1CC(=O)OC2(C)CC12C
CC1COC(=O)C2(C)CC12C
CC1C(=O)OCC2(C)CC12C
CC1OC(=O)CC2(C)CC12C
CC1C2CCCC2(C)CC1=O
CC1(C)C2CCCC2CC1=O
CC1CC2CCCC2(C)C1=O
CC1CC2(C)CCCC2C1=O
CC1CC2CCC(=O)C2(C)C1
CC1CC2CC(=O)CC2(C)C1
CC1CC2C(=O)CCC2(C)C1
CC1CCC2(C)C1CCC2=O
CC1CCC2(C)CCC(=O)C12
CC1CCC2CCC(=O)C12C
CC1CCC2(C)CC(=O)CC12
CC1CCC2CC(=O)CC12C
CC1CCC2C(=O)CCC12C
CC1(C)CCC2C(=O)CCC12
CC1(C)CCC2CCC(=O)C12
CC1(C)CCC2CC(=O)CC12
CC1(C)CC(=O)C2CCCC12
CC1CC(=O)C2CCCC12C
CC1CC(=O)C2(C)CCCC12
CC1(C)CC2CCCC2C1=O
CC1(C)CC2CCC(=O)C2C1
CC1(C)CC2CC(=O)CC2C1
CC1C(=O)CC2CCCC12C
CC12CCCC1(C)CC(=O)C2
CC12CCCC1(C)C(=O)CC2
CC1=CC2C=C(C)C1(C)C2=O
CC1=CC2(C)C=C(C)C1C2=O
CC1=CC2(C)C(C)=CC1C2=O
CC1=C(C)C2(C)C=CC1C2=O
CC12CC(C)(C1=O)C(=C2)C#C
CC12C=CC(C)(C1C#C)C2=O
CC1C2(C)C=CC1(C#C)C2=O
CC1=CC2(CC1(C)C2=O)C#C
CC1=CC2(C)CC1(C#C)C2=O
CC1(C)C2C=CC1(C#C)C2=O
CC12C=CC(C1=O)C2(C)C#C
CC1C2C=CC1(C)C(=C)C2=O
CC1C2C=CC1(C)C(=O)C2=C
CC1C2C=CC(C)(C1=C)C2=O
CC1C2C=CC(C)(C2=C)C1=O
CC1=CC2CC1(C)C(=C)C2=O
CC1=CC2CC1(C)C(=O)C2=C
CC1=CC2(C)CC1C(=C)C2=O
CC1=CC2(C)CC1C(=O)C2=C
CC1(C)C2C=CC1C(=O)C2=C
CC1=CC2C(=C)CC1(C)C2=O
CC1=CC2CC(=C)C1(C)C2=O
CC1(C)C2C=CC(C2=C)C1=O
CC1(C)C2C=CC(C2=O)C1=C
CC1=CC2(C)C(=C)CC1C2=O
CC1=CC2(C)CC(=C)C1C2=O
CC1=CC2(C)CC(=O)C1C2=C
CC1=CC2CC(=O)C1(C)C2=C
CC1=CC2(C)C(=O)CC1C2=C
CC1=CC2C(=O)CC1(C)C2=C
CC1C(=C)C2C=CC1(C)C2=O
CC1C(=O)C2C=CC1(C)C2=C
CC12CC(C1)(C#C)C(=C)C2=O
CC12CC(C1)(C#C)C(=O)C2=C
CC12CC(CC1=C)(C#C)C2=O
CC12CC(C#C)(C1=O)C(=C)C2
CC12CC(C)(C1=O)C(=C)C=C2
CC12CC(C=C1)C(C#C)C2=O
CC12CC(C=C1C#C)C(=O)C2
CC12CC(C=C1)C(=O)C2C#C
CC12CC(CC1=O)C=C2C#C
CC12CC(CC1=O)C(=C2)C#C
CC12C=CC(CC1C#C)C2=O
CC12CCC(C=C1C#C)C2=O
CC12CCC(C1=O)C(=C2)C#C
CC12C=CC(CC1=O)C2C#C
CC12CC(C#C)C(C=C1)C2=O
CC12CC(C(=O)C1)C(=C2)C#C
CC12CC(=O)C(C=C1)C2C#C
CC1C2C=CC1(CC2=O)C#C
CC1C2CC(C=C2)(C#C)C1=O
CC1C2CC(=O)C1(C=C2)C#C
CC1=CC2(CC1CC2=O)C#C
CC1=CC2CC1(CC2=O)C#C
CC1=CC2(CC1C(=O)C2)C#C
CC1=CC2(CCC1C2=O)C#C
CC1(CC2C=CC1C2=O)C#C
CC1CC2(C=CC1C2=O)C#C
CC1=CC2CCC1(C#C)C2=O
CC1CC2C=CC1(C#C)C2=O
CC1=CC2CC(=O)C1(C2)C#C
CC1(C#C)C2CC(C=C2)C1=O
CC1(C#C)C2CC(=O)C1C=C2
CC1C(=O)C2CC1(C=C2)C#C
CC=C1C2C=CC1(C)CC2=O
CC=C1C2CC(C)(C=C2)C1=O
CC=C1C2CC(=O)C1(C)C=C2
CC=C1CC2C=CC1(C)C2=O
CC=C1CC2(C)C=CC1C2=O
CC=C1C(=O)C2CC1(C)C=C2
CC12CC(CC1=O)(C=C2)C#C
CC12CCC(C=C1)(C#C)C2=O
CC12CC(=O)C(C1)(C=C2)C#C
CC12CC(C1=O)C(=C)C2(C)C
CC12CC(C1=O)C(C)(C)C2=C
CC1C2(C)CC1(C)C(=O)C2=C
CC1C2(C)CC(=C)C1(C)C2=O
CC1(C)C2CC1(C)C(=C)C2=O
CC1(C)C2CC1(C)C(=O)C2=C
CC1(C)C2CC(=C)C1(C)C2=O
CC1(C)C2C(=O)C1(C)CC2=C
CC1C(=C)C2(C)CC1(C)C2=O
CC(C)=C1C2CC(C)(C2)C1=O
CC(C)=C1CC2CC1(C)C2=O
CC(C)=C1CC2(C)CC1C2=O
CC(C)=C1C(=O)C2CC1(C)C2
CC1C2C=C(C)C1(C)OC2=O
CC1C2C(=O)OC1(C)C=C2C
CC1C2OC(=O)C1(C)C=C2C
CC1C2OC(=O)C1(C)C(C)=C2
CC1=CC2C(=O)OC1C2(C)C
CC1=CC2OC(=O)C1C2(C)C
CC1=C(C)C2(C)CC1C(=O)O2
CC1=C(C)C2(C)CC1OC2=O
COC12CC(C)(C1)C(=C)C2=C
CC12CC(C)(C1C#C)C(=O)O2
CC12CC(C(=O)O1)C2(C)C#C
CC12CC(OC1=O)C2(C)C#C
CC1C2(C)CC1(C#C)C(=O)O2
CC1C2(C)CC1(OC2=O)C#C
CC1(C)C2CC1(C#C)C(=O)O2
CC1(C)C2CC1(OC2=O)C#C
COC12CC(C=C1)C(=C)C2C
COC12CC(C=C1)C(C)C2=C
COC12CC(CC1=C)C=C2C
COC12CC(C=C1C)C(=C)C2
COC12CC(CC1=C)C(C)=C2
COC12C=CC(CC1=C)C2C
COC12C=CC(CC1C)C2=C
COC12CCC(C=C1C)C2=C
COC12CC(C(=C)C1)C(C)=C2
COC12CC(=C)C(C=C1)C2C
COC12CC(C)C(C=C1)C2=C
COC12CCC(C(C)=C1)C2=C
COC1C2C=CC1(C)CC2=C
COC1C2CC(=C)C1(C)C=C2
COC1C2CC(C)(C=C2)C1=C
COC1CC2C=CC1(C)C2=C
COC1CC2(C)C=CC1C2=C
COC1(C)C2CC(=C)C1C=C2
COC1(C)C2CC(C=C2)C1=C
COC1C(=C)C2CC1(C)C=C2
COC1(C)CC2C=CC1C2=C
COC12CC(C)(CC1=C)C=C2
COC12CCC(C)(C=C1)C2=C
COC12CC(=C)C(C)(C1)C=C2
CC1C2CC1(C)C(C)(C)C2=O
CC1C2CC1(C)C(=O)C2(C)C
CC1C2(C)CC1(C)C(=O)C2C
CC1C2CC(C)(C1=O)C2(C)C
CC1C2(C)CC(C2=O)C1(C)C
CC1C2CC(C)(C2=O)C1(C)C
CC1C2(C)CC(C)C1(C)C2=O
CC1C2CC(C)(C)C1(C)C2=O
CC1C2(C)CC(=O)C1(C)C2C
CC1C2CC(=O)C1(C)C2(C)C
CC1C2C(=O)C1(C)CC2(C)C
CC1C2C(=O)CC1(C)C2(C)C
CC1(C)C2CC1C(C)(C)C2=O
CC1(C)C2CC(C2=O)C1(C)C
CC1(C)C2CC(C)(C)C1C2=O
CC1(C)C2CC(=O)C1C2(C)C
CC1CC2(C)C(=O)C1C2(C)C
CC1CC2C(=O)C1(C)C2(C)C
CC1C(C)C2(C)CC1(C)C2=O
CC1C(=O)C2CC1(C)C2(C)C
CC12CC(C)(C1)C(C)(C)C2=O
CC12CC(C)(C1=O)C(C)(C)C2
CC12CC(C)(C(=O)C1)C2(C)C
CC12CCC(C)(C1=O)C2(C)C
COC12CC(C1)C(=C)C2(C)C
COC12CC(C1)C(C)(C)C2=C
COC12CC(CC1=C)C2(C)C
COC12CC(C)(C1)C(=C)C2C
COC12CC(C)(C1)C(C)C2=C
COC12CC(C)(C1C)C(=C)C2
COC12CC(C(=C)C1)C2(C)C
COC12CC(C)(CC1=C)C2C
COC1C2(C)CC1(C)C(=C)C2
COC1(C)C2CC1(C)CC2=C
COC1(C)C2CC1(C)C(=C)C2
COC1(C)C2CC(C)(C2)C1=C
COC1C(=C)C2(C)CC1(C)C2
COC1(C)C(=C)C2CC1(C)C2
CC12CC(CC1=C)C(=C)C2=O
CC12CC(CC1=C)C(=O)C2=C
CC12CC(CC1=O)C(=C)C2=C
CC12CC(C(=C)C1)C(=C)C2=O
CC12CC(C(=C)C1)C(=O)C2=C
CC12C(=C)CC(CC1=C)C2=O
CC12CC(=C)C(CC1=C)C2=O
CC12CCC(C(=C)C1=C)C2=O
CC12C(=C)CC(CC1=O)C2=C
CC12CC(=C)C(CC1=O)C2=C
CC12CCC(C(=C)C1=O)C2=C
CC12CC(=C)C(C(=C)C1)C2=O
CC12CC(=C)C(C(=O)C1)C2=C
CC12CCC(C1=C)C(=O)C2=C
CC12CC(C(=O)C1)C(=C)C2=C
CC12CC(=O)C(CC1=C)C2=C
C=C1C2CCC1(CC2=O)C#C
C=C1C2CCC1(C#C)C(=O)C2
C=C1C2CCC(C2)(C#C)C1=O
C=C1CC2(CC1CC2=O)C#C
C=C1CC2CC1(CC2=O)C#C
C=C1CC2(CC1C(=O)C2)C#C
C=C1CC2(CCC1C2=O)C#C
C=C1CC2CCC1(C#C)C2=O
C=C1CC2CC(=O)C1(C2)C#C
C=C1C(=O)C2CCC1(C2)C#C
CC1C2CC(=C)C1(C)C(=O)O2
CC1C2CC(C)(C1=C)C(=O)O2
CC1C2C(=C)CC1(C)OC2=O
CC1C2CC(=C)C1(C)OC2=O
CC1C2CC(C)(OC2=O)C1=C
CC1C2OC(=O)C1(C)CC2=C
CC1(C)C2CC(=C)C1C(=O)O2
CC1(C)C2CC(=C)C1OC2=O
CC1CC2(C)C(=C)C1OC2=O
CC1(C)C2CC(C(=O)O2)C1=C
CC1(C)C2CC(OC2=O)C1=C
CC1CC2(C)OC(=O)C1C2=C
CC1CC2C(=O)OC1(C)C2=C
CC1CC2OC(=O)C1(C)C2=C
CC1C(=C)C2CC1(C)C(=O)O2
CC1C(=C)C2CC1(C)OC2=O
CC1(C)CC2C(=C)C1OC2=O
CC1(C)CC2OC(=O)C1C2=C
CC12CC(C)(C1)C(=C)C(=O)O2
CC(C)=C1C2CCC1C(=O)C2
CC(C)=C1C2CCC(C2)C1=O
CC(C)=C1CC2CC1CC2=O
CC(C)=C1CC2CC1C(=O)C2
CC(C)=C1CC2CCC1C2=O
COC12CC(CC1=C)CC2=C
COC12CCC(C1)C(=C)C2=C
COC12CC(CC1=C)C(=C)C2
COC12CCC(CC1=C)C2=C
COC12CC(C(=C)C1)C(=C)C2
COC12CCC(C(=C)C1)C2=C
CC12CC(CC1C#C)C(=O)O2
CC12CCC(C1C#C)C(=O)O2
CC12CC(CC1C#C)OC2=O
CC12CC(C#C)C(C1)C(=O)O2
CC12CCC(OC1=O)C2C#C
CC12CC(OC1=O)C(C2)C#C
CC1C2CCC1(C#C)C(=O)O2
CC1C2CCC1(OC2=O)C#C
CC1CC2CC1(C#C)C(=O)O2
CC1(CC2CC1C(=O)O2)C#C
CC1CC2(CC1C(=O)O2)C#C
CC1(CC2CC1OC2=O)C#C
CC1CC2(CC1OC2=O)C#C
CC1CC2CC1(OC2=O)C#C
CC1(C#C)C2CCC1C(=O)O2
CC=C1C2CCC1(C)C(=O)O2
CC=C1C2CCC1(C)OC2=O
CC=C1CC2CC1(C)C(=O)O2
CC=C1CC2CC1(C)OC2=O
CC=C1CC2(C)CC1C(=O)O2
CC=C1CC2(C)CC1OC2=O
CC1C2C=CC1(C)CCC2=O
CC1C2CCC1(C)C=CC2=O
CC1C2CCC1(C)C(=O)C=C2
CC1C2C=CCC1(C)CC2=O
CC1C2CC=CC1(C)CC2=O
CC1C2CC(C)(CC1=O)C=C2
CC1C2CC(C)(C=CC2)C1=O
CC1C2CC(C)(CC=C2)C1=O
CC1C2CCC(=O)C1(C)C=C2
CC1C2CC(=O)C1(C)C=CC2
CC1C2CC(=O)C1(C)CC=C2
CC1C2CC(=O)CC1(C)C=C2
CC1=CC2CC1(C)CCC2=O
CC1CC2CC1(C)C=CC2=O
CC1=CC2CC1(C)CC(=O)C2
CC1=CC2CC1(C)C(=O)CC2
CC1CC2CC1(C)C(=O)C=C2
CC1=CC2(C)CC1CCC2=O
CC1CC2(C)CC1C=CC2=O
CC1=CC2(C)CC1CC(=O)C2
CC1=CC2(C)CC1C(=O)CC2
CC1CC2(C)CC1C(=O)C=C2
CC1=CC2CCCC1(C)C2=O
CC1CC2C=CCC1(C)C2=O
CC1CC2CC=CC1(C)C2=O
CC1=CC2(C)CC(C1)C(=O)C2
CC1=CC2(C)CCC(C1)C2=O
CC1=CC2(C)CCCC1C2=O
CC1=CC2CCC(C)(C1)C2=O
CC1CC2(C)C=CCC1C2=O
CC1CC2(C)CC=CC1C2=O
CC1CC2C=CC(C)(C1)C2=O
CC1=CC2(C)CCC(C2)C1=O
CC1=CC2CCC(C)(C2)C1=O
CC1CC2(C)CC(C=C2)C1=O
CC1CC2CC(C)(C=C2)C1=O
CC1=CC2(C)CC(CC2=O)C1
CC1=CC2CC(C)(CC2=O)C1
CC1(C)C2CC(=O)C1C=CC2
CC1(C)C2CC(=O)C1CC=C2
CC1(C)C2CC(=O)CC1C=C2
CC1=CC2CC(=O)C(C)(C2)C1
CC1=CCC2CC1(C)CC2=O
CC1(C)CC2CC1C=CC2=O
CC1C=CC2CC1(C)CC2=O
CC1(C)CC2CC1C(=O)C=C2
CC1=CCC2(C)CC1CC2=O
CC1=CCC2CCC1(C)C2=O
CC1C=CC2(C)CC1CC2=O
CC1C=CC2CCC1(C)C2=O
CC1CCC2C=CC1(C)C2=O
CC1=CCC2(C)CC1C(=O)C2
CC1C=CC2(C)CC1C(=O)C2
CC1=CCC2(C)CCC1C2=O
CC1(C)CC2C=CC(C1)C2=O
CC1(C)CC2C=CCC1C2=O
CC1(C)CC2CC=CC1C2=O
CC1C=CC2(C)CCC1C2=O
CC1CCC2(C)C=CC1C2=O
CC1=CCC2CC(=O)C1(C)C2
CC1C=CC2CC(=O)C1(C)C2
CC1(C)C=CC2CC1CC2=O
CC1(C)C=CC2CC1C(=O)C2
CC1(C)C=CC2CCC1C2=O
CC1(C)CCC2C=CC1C2=O
CC1(C)CC(=O)C2CC1C=C2
CC1CC(=O)C2CC1(C)C=C2
CC1=CC(=O)C2CCC1(C)C2
CC1CC(=O)C2(C)CC1C=C2
CC1C(=O)C2CC1(C)C=CC2
CC1C(=O)C2CC1(C)CC=C2
CC1C(=O)CC2CC1(C)C=C2
CC1(C)C2CCC1C(=O)C=C2
CC1(C)C2CC(CC1=O)C=C2
CC1(C)C2CC(C=CC2)C1=O
CC1(C)C2CC(CC=C2)C1=O
CC1(C)CC2CC(C=C2)C1=O
CC1=CC(=O)C2(C)CCC1C2
CC1(C)C2CCC(=O)C1C=C2
CC12CCC(C1)(C#C)C(=O)O2
CC12CCC(C1)(OC2=O)C#C
CC12CCC(C)(C=CC1)C2=O
CC12CCCC(C)(C=C1)C2=O
CC12CC(=O)C(C)(C1)C=CC2
CC12CC(=O)C(C)(C1)CC=C2
CC12CC(C)(C=C1)C(=O)CC2
CC12CCC(C)(C1)C(=O)C=C2
CC12CC(C)(CC(=O)C1)C=C2
CC1CC2C(C)C1C(C)C2=O
CC1CC2C(C)C1C(=O)C2C
CC1CC2C(C)C(C)C1C2=O
CC1C(C)C2CC1C(C)C2=O
CC1C(C)C2C(C)C1CC2=O
CC1C2CC1(C)C(C)CC2=O
CC1C2CC1(C)CC(C)C2=O
CC1C2CC1C(C)(C)CC2=O
CC1C2CC1(C)C(C)C(=O)C2
CC1C2CC1C(C)(C)C(=O)C2
CC1C2CC1(C)CC(=O)C2C
CC1C2CC1(C)C(=O)CC2C
CC1C2CC1(C)C(=O)C(C)C2
CC1C2CC1C(=O)C(C)(C)C2
CC1C2C(C)C1(C)CCC2=O
CC1C2CC(C2)C(C)(C)C1=O
CC1C2CC(C2)C(=O)C1(C)C
CC1C2CC(CC1(C)C)C2=O
CC1C2CC(C)(C2)C(C)C1=O
CC1C2CC(C)(C2)C(=O)C1C
CC1C2C(C)CCC1(C)C2=O
CC1C2CC(C)CC1(C)C2=O
CC1C2CCC(C)C1(C)C2=O
CC1C2CC(C)(C)CC1C2=O
CC1C2CCC(C)(C)C1C2=O
CC1C2CCC(=O)C1C2(C)C
CC1C2CCC(=O)C1(C)C2C
CC1C2CC(=O)CC1C2(C)C
CC1C2CC(=O)CC1(C)C2C
CC1CC2CC(C2=O)C1(C)C
CC1CC2(C)CC(C1C)C2=O
CC1CC2CC(C)(C1C)C2=O
CC1CC2C(=O)C(C1)C2(C)C
CC1C(C)C2(C)CC(C2)C1=O
CC1CC(C)C2(C)CC1C2=O
CC1CC(C)(C)C2CC1C2=O
CC1C(=O)C2CC(C2)C1(C)C
CC1CC2CC(C1=O)C2(C)C
CC1CCC2C(=O)C1C2(C)C
CC1CC(=O)C2CC1C2(C)C
CC1C2CC(CC1=O)C2(C)C
CC1C2CCC1(C)C(O2)C=C
CC1C2CCC1C(C)(O2)C=C
CC1C2CCC1(C)OC2C=C
CC1C2CC(C=C)C1(C)CO2
CC1C2CC(C)(C=C)C1CO2
CC1C2CC(C)(CO2)C1C=C
CC1C2CCC(C)(O2)C1C=C
CC1C2CC(CO2)C1(C)C=C
CC1C2CCC(O2)C1(C)C=C
CC1C2CC(CO2)(C=C)C1C
CC1C2CCC(O2)(C=C)C1C
CC1C2COC1(C)C(C2)C=C
CC1C2COC1(C)CC2C=C
CC1C2COC1C(C)(C2)C=C
CC1C2COC(C2)C1(C)C=C
CC1C2COC(C2)(C=C)C1C
CC1C2COC(C)(C2)C1C=C
CC1C2OCC1(C)CC2C=C
CC1CC2CC1(C=C)C(C)O2
CC1CC2(CC1C(C)O2)C=C
CC1CC2CC1(C)C(O2)C=C
CC1CC2CC1C(C)(O2)C=C
CC1CC2CC1(C)OC2C=C
CC1CC2(CC1OC2C)C=C
CC1OC2(CC1CC2C)C=C
CC1CC2CC1OC2(C)C=C
CC1(C)C2CCC1C(O2)C=C
CC1CC2(C)CC1C(O2)C=C
CC1CC2(C)CC1OC2C=C
CC1CC2(CC(C)C1O2)C=C
CC1CC2CC(C)C1(O2)C=C
CC1(C)C2CC(C=C)C1CO2
CC1CC2CC(C=C)C1(C)O2
CC1CC2(C)CC(C=C)C1O2
CC1CC2CC(C)(C=C)C1O2
CC1(C)C2CC(CO2)C1C=C
CC1(C)C2CCC(O2)C1C=C
CC1CC2(C)COC1C2C=C
CC1CC2(COC1C2C)C=C
CC1CC2COC1C2(C)C=C
CC1(C)C2COC1C(C2)C=C
CC1CC2(C)OC1CC2C=C
CC1CC2COC1(C)C2C=C
CC1CC2COC1(C=C)C2C
CC1CC2(C)OCC1C2C=C
CC1(C)C2COC(C2)C1C=C
CC1CC2(OC1CC2C)C=C
CC1CC2OC1CC2(C)C=C
CC1CC2OC1(C)CC2C=C
CC1CC2(OCC1C2C)C=C
CC1CC2OCC1C2(C)C=C
CC1CC2OCC1(C)C2C=C
CC1CC2OCC1(C=C)C2C
CC1(C)CC2CC1C(O2)C=C
CC1(C)CC2CC1OC2C=C
CC1(C)CC2CC(C=C)C1O2
CC1(C)CC2COC1C2C=C
CC1(C)CC2OC1CC2C=C
CC1(C)CC2OCC1C2C=C
CC1C(C=C)C2CC1(C)CO2
CC1C(C=C)C2CCC1(C)O2
CC1C(C=C)C2COC1(C)C2
CC1(C)OC2CC1CC2C=C
CC1(C)OC2CCC1C2C=C
CC1(C)OC2CC(C=C)C1C2
CC1OC2CC1CC2(C)C=C
CC1OC2CC1(C)CC2C=C
CC1OC2CC1C(C)(C2)C=C
CC1OC2(CCC1C2C)C=C
CC1OC2CCC1C2(C)C=C
CC1OC2(C)CC1CC2C=C
CC1OC2CCC1(C)C2C=C
CC1OC2CCC1(C=C)C2C
CC1OC2(C)CCC1C2C=C
CC1OC2CC(C=C)C1(C)C2
CC1OC2(C)CC(C=C)C1C2
CCC12CC(CC1=C)C(C)O2
CCC12CC(CC1=C)OC2C
CCC12CC(=C)C(CC1C)O2
CCC12CC(C)C(CC1=C)O2
CCC12CC(=C)C(CO1)C2C
CCC12CC(C)C(CO1)C2=C
CCC12CCC(C(C)O1)C2=C
CCC12CC(C(C)O1)C(=C)C2
CCC12CC(C)C(O1)C(=C)C2
CCC12CC(CO1)C(=C)C2C
CCC12CC(CO1)C(C)C2=C
CCC12CCC(O1)C(=C)C2C
CCC12CCC(O1)C(C)C2=C
CCC12CCC(OC1C)C2=C
CCC12CC(OC1C)C(=C)C2
CCC12COC(C1)C(=C)C2C
CCC12COC(C1)C(C)C2=C
CCC12COC(C1C)C(=C)C2
CCC12COC(CC1=C)C2C
CCC12COC(CC1C)C2=C
CCC12COC(C(C)C1)C2=C
CCC12OC(CC1C)CC2=C
CCC12OCC(CC1=C)C2C
CCC12OCC(CC1C)C2=C
CCC1C2CC(=C)C1(C)CO2
CCC1C2CC(C)(CO2)C1=C
CCC1C2CCC(C)(O2)C1=C
CCC1C2COC1(C)CC2=C
CCC1C2COC1(C)C(=C)C2
CCC1C2COC(C)(C2)C1=C
CCC1C2OCC1(C)CC2=C
CCC1(C)C2CC(=C)C1CO2
CCC1CC2CC(=C)C1(C)O2
CCC1CC2(C)CC(=C)C1O2
CCC1(C)C2CC(CO2)C1=C
CCC1(C)C2CCC(O2)C1=C
CCC1CC2(C)COC1C2=C
CCC1CC2(C)OC1CC2=C
CCC1CC2COC1(C)C2=C
CCC1(C)C2COC1C(=C)C2
CCC1CC2(C)OCC1C2=C
CCC1(C)C2COC(C2)C1=C
CCC1CC2OC1(C)CC2=C
CCC1CC2OCC1(C)C2=C
CCC1C(=C)C2CC1(C)CO2
CCC1C(=C)C2CCC1(C)O2
CCC1(C)CC2CC(=C)C1O2
CCC1(C)CC2COC1C2=C
CCC1C(=C)C2COC1(C)C2
CCC1(C)CC2OC1CC2=C
CCC1(C)CC2OCC1C2=C
CCC1(C)OC2CC1CC2=C
CCC1(C)OC2CC1C(=C)C2
CCC1(C)OC2CCC1C2=C
CCC1OC2CC1(C)CC2=C
CCC1OC2(C)CC1CC2=C
CCC1OC2CCC1(C)C2=C
CCC1OC2(C)CC1C(=C)C2
CCC1OC2(C)CCC1C2=C
CCC1OC2CC(=C)C1(C)C2
CC1C2CCC1(CO2)C(C)=C
CC1C2CCC1(OC2)C(C)=C
CC1CC2(CC1CO2)C(C)=C
CC1CC2CC1(CO2)C(C)=C
CC1CC2(CCC1O2)C(C)=C
CC1CC2CCC1(O2)C(C)=C
CC1CC2(COC1C2)C(C)=C
CC1CC2COC1(C2)C(C)=C
CC1OC2(CCC1C2)C(C)=C
CC1OC2CCC1(C2)C(C)=C
CC(C)C12CCC(CC1=C)O2
CC(C)C12CCC(CO1)C2=C
CC(C)C12CC(CO1)CC2=C
CC(C)C12CC(CO1)C(=C)C2
CC(C)C12CCC(O1)C(=C)C2
CC(C)C12CCC(OC1)C2=C
CC(C)C12COC(C1)C(=C)C2
CC(C)C12COC(CC1=C)C2
CC(=C)C1C2CCC1(C)CO2
CC(=C)C1C2CCC1(C)OC2
CC(=C)C1CC2CC1(C)CO2
CC(=C)C1CC2(C)CC1CO2
CC(=C)C1CC2CCC1(C)O2
CC(=C)C1(C)C2CCC1OC2
CC(=C)C1CC2(C)CCC1O2
CC(=C)C1CC2(C)COC1C2
CC(=C)C1CC2COC1(C)C2
CC(=C)C1(C)CC2CC1CO2
CC(=C)C1(C)CC2CCC1O2
CC(=C)C1(C)CC2COC1C2
CC(=C)C1(C)OC2CCC1C2
CC(=C)C1OC2CCC1(C)C2
CC(=C)C1OC2(C)CCC1C2
CC12CCC(C1)C(C)(O2)C=C
CC12CCC(C1)OC2(C)C=C
CC12CCC(CC1(C)C=C)O2
CC12CCC(C)(C1)C(O2)C=C
CC12CC(C=C)C(C)(CO1)C2
CC12CCC(CO1)C2(C)C=C
CC12CCC(C)(O1)C(C2)C=C
CC12CCC(C)(OC1)C2C=C
CC12CC(CO1)CC2(C)C=C
CC12CC(CO1)C(C)(C2)C=C
CC12CCC(O1)C(C)(C2)C=C
CC12CCC(OC1)C2(C)C=C
CC12COC(C1)CC2(C)C=C
CC12COC(C1)C(C)(C2)C=C
CC12COC(C)(C1)C(C2)C=C
CC1C2(C)CCC1(CO2)C=C
CC1C2(C)CCC1(OC2)C=C
CC1CC2(CC1(C)CO2)C=C
CC1(C)C2CCC1(CO2)C=C
CC1CC2(C)CC1(CO2)C=C
CC1CC2(CCC1(C)O2)C=C
CC1(C)C2CCC1(OC2)C=C
CC1CC2(C)CCC1(O2)C=C
CC1CC2(C)COC1(C2)C=C
CC1CC2(COC1(C)C2)C=C
CC1(C)CC2(CC1CO2)C=C
CC1(C)CC2CC1(CO2)C=C
CC1(C)CC2(CCC1O2)C=C
CC1(C)CC2CCC1(O2)C=C
CC1(C)CC2(COC1C2)C=C
CC1(C)CC2COC1(C2)C=C
CC1(C)OC2(CCC1C2)C=C
CC1(C)OC2CCC1(C2)C=C
CC1OC2(CCC1(C)C2)C=C
CC1OC2(C)CCC1(C2)C=C
CCC12CCC(C)(CC1=C)O2
CCC12CC(=C)C(C)(CO1)C2
CCC12CCC(C)(CO1)C2=C
CCC12CC(C)(CO1)CC2=C
CCC12CCC(C)(O1)C(=C)C2
CCC12CCC(C)(OC1)C2=C
CCC12COC(C)(C1)C(=C)C2
CCC12COC(C)(CC1=C)C2
COC12CCC(C1)C(C2)=CC
COC12CCC(CC1)C2=CC
COC12CCC(CC1=CC)C2
COC12CC(CC1C)CC2C
COC12CCC(C1)C(C)C2C
COC12CCC(CC1C)C2C
COC12CC(C)C(C1)C(C)C2
COC12CCC(C(C)C1)C2C
COC12CC(C)C(CC1C)C2
COC1C2CCC1(C)CC2C
COC1C2CCC1(C)C(C)C2
COC1C2CCC1C(C)(C)C2
COC1C2CCC(C2)C1(C)C
COC1C2CCC(C)(C2)C1C
COC1CC2CC1CC2(C)C
COC1CC2CC1(C)CC2C
COC1CC2CC1C(C)(C)C2
COC1CC2CCC1C2(C)C
COC1CC2(C)CC1CC2C
COC1CC2CCC1(C)C2C
COC1(C)C2CCC1C(C)C2
COC1CC2(C)CCC1C2C
COC1CC2CC(C)C1(C)C2
COC1(C)C2CCC(C2)C1C
COC1CC2(C)CC(C)C1C2
COC1(C)CC2CC1CC2C
COC1(C)CC2CCC1C2C
COC1C(C)C2CCC1(C)C2
COC1(C)CC2CC(C)C1C2
COC12CCC(C1)C(C)(C)C2
COC12CCC(CC1)C2(C)C
COC12CCC(C)(C1)C(C)C2
COC12CCC(CC1(C)C)C2
COC12CCC(C)(CC1)C2C
COC12CCC(C)(CC1C)C2
COC1C2(C)CCC1(C)CC2
COC1(C)C2CCC1(C)CC2
COC1CC2(C)CCC1(C)C2
COC1(C)CC2CCC1(C)C2
COC1(C)CC2(C)CCC1C2
CC1C2CCC1(C)CCC2=O
CC1C2CCC1(C)CC(=O)C2
CC1C2CCC1(C)C(=O)CC2
CC1C2CCCC1(C)CC2=O
CC1C2CC(C)(CCC2)C1=O
CC1C2CC(=O)C1(C)CCC2
CC1CC2CC1(C)CCC2=O
CC1CC2CC1(C)CC(=O)C2
CC1CC2CC1(C)C(=O)CC2
CC1CC2(C)CC1CCC2=O
CC1CC2(C)CC1CC(=O)C2
CC1CC2(C)CC1C(=O)CC2
CC1CC2CCCC1(C)C2=O
CC1CC2(C)CCCC1C2=O
CC1CC2CCC(C)(C1)C2=O
CC1CC2(C)CCC(C2)C1=O
CC1CC2CCC(C)(C2)C1=O
CC1CC2CC(C)(CC2=O)C1
CC1(C)C2CC(=O)C1CCC2
CC1CC2CC(=O)C(C)(C2)C1
CC1(C)CC2CC1CCC2=O
CC1CCC2CC1(C)CC2=O
CC1(C)CC2CC1CC(=O)C2
CC1(C)CC2CC1C(=O)CC2
CC1CCC2(C)CC1CC2=O
CC1(C)CC2CC(C1)C(=O)C2
CC1CCC2(C)CC1C(=O)C2
CC1(C)CC2CCC(C1)C2=O
CC1(C)CC2CCCC1C2=O
CC1CCC2(C)CCC1C2=O
CC1CCC2CC(=O)C1(C)C2
CC1(C)CCC2CC1CC2=O
CC1(C)CCC2CC1C(=O)C2
CC1(C)CCC2CCC1C2=O
CC1CC(=O)C2CCC1(C)C2
CC1CC(=O)C2(C)CCC1C2
CC1C(=O)C2CC1(C)CCC2
CC1C(=O)CC2CCC1(C)C2
CC1C2CCC(C)(C2)CC1=O
CC1(C)C2CCC1CC(=O)C2
CC1(C)C2CCC(C2)CC1=O
CC1(C)C2CC(CCC2)C1=O
CC1CCC2CCC1(C)C2=O
CC1(C)CC2CCC(C2)C1=O
CC1(C)CC(=O)C2CCC1C2
CC1(C)C2CCC1C(=O)CC2
CC12CCC(C)(C1)C(=O)CC2
CC12CC(=O)C(C)(C1)CCC2
CC12CCC(C)(C1)CC(=O)C2
CC12CCC(C)(CCC1)C2=O
CC12CCC1C(=O)C(C)(C)O2
CC12CCC1OC(C)(C)C2=O
CC12C(CC1=O)COC2(C)C
CC12C(CC1=O)OCC2(C)C
CC12CC(C)(C)C(=O)C1CO2
CC12CC(C)(C)OC1CC2=O
CC12CC(=O)C1C(C)(C)CO2
CC12CC(=O)C1CC(C)(C)O2
CC12CC(=O)C1C(C)(C)OC2
CC12CC(=O)C1COC2(C)C
CC12CC(=O)C1OCC2(C)C
CC12CC(=O)C1OC(C)(C)C2
CC12CC(=O)C(C)(C)C1CO2
CC12COC1C(C)(C)CC2=O
CC12COC1CC(C)(C)C2=O
CC12COC1C(C)(C)C(=O)C2
CC12COC1CC(=O)C2(C)C
CC12COC1C(=O)CC2(C)C
CC12COC1C(=O)C(C)(C)C2
CC12COC(C)(C)C1CC2=O
CC12OCC1C(C)(C)CC2=O
CC12OCC1CC(C)(C)C2=O
CC12OCC1CC(=O)C2(C)C
CC12OCC1C(=O)CC2(C)C
CC12OC(C)(C)CC1CC2=O
CC12OCC(C)(C)C1CC2=O
CC1CC2(C)CC(=O)C2(C)O1
CC1(C)C2CCOC2(C)C1=O
CC1CC2(C)COC2(C)C1=O
CC1CC2(C)C(=O)CC2(C)O1
CC1CC2(C)C(=O)COC12C
CC1(C)C2COCC2(C)C1=O
CC1CC2(C)OCC2(C)C1=O
CC1CC2(C)OCC(=O)C12C
CC1(C)C2OCCC2(C)C1=O
CC1(C)CC2(C)C1OCC2=O
CC1(C)CC2(C)OCC(=O)C12
CC1(C)CC2C(=O)COC12C
CC1(C)CC2OCC(=O)C12C
CC1(C)C(=O)C2CCOC12C
CC1CC(=O)C2(C)COC12C
CC1(C)C(=O)C2COCC12C
CC1CC(=O)C2(C)OCC12C
CC1(C)C(=O)C2OCCC12C
CC1(C)OC2(C)C1CCC2=O
CC1(C)OC2(C)CCC(=O)C12
CC1(C)OC2CCC(=O)C12C
CC1C(=O)C2(C)CCOC12C
CC1COC2(C)CC(=O)C12C
CC1(C)OC2(C)CC(=O)CC12
CC1(C)OC2CC(=O)CC12C
CC1C(=O)C2(C)COCC12C
CC1COC2(C)C(=O)CC12C
CC1(C)OC2C(=O)CCC12C
CC1C(=O)C2(C)OCCC12C
CC1C(=O)CC2(C)COC12C
CC1C(=O)CC2(C)OCC12C
CC1OC2(C)CCC2(C)C1=O
CC1OC2(C)CCC(=O)C12C
CC1OC2(C)CC(=O)CC12C
CC1OC2(C)C(=O)CCC12C
CC1OCC2(C)CC(=O)C12C
CC1OCC2(C)C(=O)CC12C
CC1(C)C=CC2=CC(=O)OC12C
CC1(C)C=CC2(C)OC(=O)C=C12
CC12OC(=O)C(C)(C)C1=CC=C2
CC1(C)OC(=O)C2=CC=CC12C
CC1(C)OC(=O)C2(C)C=CC=C12
CC1=CC2(C)C=CCC2(C)C1=O
CC1=CC2(C)CC=CC2(C)C1=O
CC1=CC2(C)C=CC(=O)C2(C)C1
CC1=CC2(C)C(=O)C=CC2(C)C1
CC1(C)C=C2C=CCC2(C)C1=O
CC1(C)C=C2CC=CC2(C)C1=O
CC1(C)CC2=CC=CC2(C)C1=O
CC1(C)CC2(C)C=CC=C2C1=O
CC1=CCC2(C)C=CC(=O)C12C
CC1C=CC2(C)C=CC(=O)C12C
CC1(C)CC2(C)C=CC(=O)C2=C1
CC1=CCC2(C)C(=O)C=CC12C
CC1C=CC2(C)C(=O)C=CC12C
CC1(C)CC2(C)C(=O)C=CC2=C1
CC1(C)C=CC2(C)C1C=CC2=O
CC1(C)C=CC2(C)C=CC(=O)C12
CC1(C)C=CC2=CCC(=O)C12C
CC1(C)C=CC2C=CC(=O)C12C
CC1(C)CC=C2C=CC(=O)C12C
CC1(C)C=CC2(C)CC(=O)C=C12
CC1(C)C=CC2=CC(=O)CC12C
CC1(C)C=CC2(C)C(=O)CC=C12
CC1(C)C=CC2C(=O)C=CC12C
CC1(C)CC=C2C(=O)C=CC12C
CC1(C)CC(=O)C2=CC=CC12C
CC1(C)CC(=O)C2(C)C=CC=C12
CC1=CC(=O)C2(C)C=CCC12C
CC1=CC(=O)C2(C)CC=CC12C
CC1(C)C(=O)C=C2C=CCC12C
CC1(C)C(=O)C=C2CC=CC12C
CC1(C)C(=O)CC2=CC=CC12C
CC12CC(=O)C(C)(C)C1=CC=C2
CC12CC=CC1(C)C(=C)C(=O)O2
CC12CC(=O)OC1(C)C(=C)C=C2
CC12COC(=O)C1(C)C=CC2=C
CC12COC(=O)C1(C)C(=C)C=C2
CC12OC(=O)CC1(C)C(=C)C=C2
CC12OC(=O)C(=C)C1(C)CC=C2
CC12CC=CC1(C)C(=C)CC2=O
CC12CC=CC1(C)C(=C)C(=O)C2
CC12CC=CC1(C)C(=O)CC2=C
CC12CC=CC1(C)C(=O)C(=C)C2
CC12CCC(=C)C1(C)C=CC2=O
CC12CC(=C)CC1(C)C(=O)C=C2
CC12CCC(=C)C1(C)C(=O)C=C2
CC12CC(=C)C(=O)C1(C)CC=C2
CC12CCC(=O)C1(C)C=CC2=C
CC12CCC(=O)C1(C)C(=C)C=C2
CC12CC(=O)CC1(C)C(=C)C=C2
CC12CC(=O)C(=C)C1(C)CC=C2
CC1=C2C(CC1)C(C)(C)OC2=O
CC1C2=C(CC1(C)C)C(=O)OC2
CC1=C2C(CC1)C(=O)OC2(C)C
CC1=C2C(CC1)OC(=O)C2(C)C
CC1=C2C(CCC2(C)C)OC1=O
CC1C2C=C(C)CC2(C)OC1=O
CC1C=CC2C(C)C(=O)OC12C
CC1C2C(C)=CCC2(C)OC1=O
CC1C2CC=C(C)C2(C)OC1=O
CC1C2CC(C)=CC2(C)OC1=O
CC1=C2CC(C)(C)CC2OC1=O
CC1=C2CCC(C)(C)C2OC1=O
CC1C2C=CC(C)(C)C2OC1=O
CC1=C2C(COC2=O)CC1(C)C
CC1C2=C(COC2=O)CC1(C)C
CC1=C2C(COC2=O)C(C)(C)C1
CC1=C2CC(=O)OC2CC1(C)C
CC1C2=CC(=O)OC2CC1(C)C
CC1C2CC(=O)OC2(C)C=C1C
CC1=C2CC(=O)OC2C(C)(C)C1
CC1C2C(OC1=O)C=CC2(C)C
CC1=C2COC(=O)C2CC1(C)C
CC1C2COC(=O)C2=CC1(C)C
CC1C2COC(=O)C2(C)C=C1C
CC1=C2COC(=O)C2C(C)(C)C1
CC1C2C(=O)OCC2=CC1(C)C
CC1C2C(=O)OCC2(C)C=C1C
CC1C2OC(=O)C=C2CC1(C)C
CC1C2OC(=O)CC2=CC1(C)C
CC1C2OC(=O)CC2(C)C=C1C
CC1=CC2C(C1)C(C)(C)OC2=O
CC1CC2=C(C1)C(C)(C)OC2=O
CC1=CC2C(C1)C(=O)OC2(C)C
CC1CC2C(=C1)C(=O)OC2(C)C
CC1=CC2C(C1)OC(=O)C2(C)C
CC1CC2(C)C(C)OC(=O)C2=C1
CC1CC2=C(C)C(=O)OC2(C)C1
CC1=CC2C(COC2=O)C1(C)C
CC1C=C2C(COC2=O)C1(C)C
CC1CC2=C(COC2=O)C1(C)C
CC1CC2(C)COC(=O)C2=C1C
CC1=CC2CC(=O)OC2C1(C)C
CC1C=C2CC(=O)OC2C1(C)C
CC1CC2=C(C(=O)OC2)C1(C)C
CC1CC2=CC(=O)OC2C1(C)C
CC1C=C2CC(=O)OC2(C)C1C
CC1CC2=CC(=O)OC2(C)C1C
CC1CC2(C)C(=O)OCC2=C1C
CC1CC2(C)C(=O)OC(C)C2=C1
CC1=CC2COC(=O)C2C1(C)C
CC1C=C2COC(=O)C2C1(C)C
CC1C=C2COC(=O)C2(C)C1C
CC1CC2(C)OC(=O)C=C2C1C
CC1CC2(C)OC(=O)CC2=C1C
CC1CC2(C)OC(=O)C(C)C2=C1
CC1C=C2C(=O)OCC2(C)C1C
CC1CC2C(=O)OC(C)(C)C2=C1
CC1CC2OC(=O)C=C2C1(C)C
CC1=CC2OC(=O)C(C)(C)C2C1
CC1CC2OC(=O)C(C)(C)C2=C1
CC1=CCC2C1C(C)(C)OC2=O
CC1C=CC2C1C(C)(C)OC2=O
CC1CC=C2C1C(C)(C)OC2=O
CC1CCC2=C1C(C)(C)OC2=O
CC1=CCC2C1C(=O)OC2(C)C
CC1C=CC2C1C(=O)OC2(C)C
CC1CC=C2C1C(=O)OC2(C)C
CC1CCC2=C1C(=O)OC2(C)C
CC1C=CC2C1OC(=O)C2(C)C
CC1CC=C2C1OC(=O)C2(C)C
CC1C=CC2(C)C(C)C(=O)OC12
CC1=C(C)C2(C)C(COC2=O)C1
CC1C=CC2(C)C(C)OC(=O)C12
CC1CC=C2C(C)C(=O)OC12C
CC1CCC2=C(C)C(=O)OC12C
CC1=C(C)C2(C)CC(=O)OC2C1
CC1OC(=O)C2(C)C(C)CC=C12
CC1=C(C)C2(C)COC(=O)C2C1
CC1=C(C)C2CC(=O)OC2(C)C1
CC1=C(C)C2COC(=O)C2(C)C1
CC1=C(C)C2(C)OC(=O)CC2C1
CC1C=CC2(C)OC(=O)C(C)C12
CC1CCC2(C)OC(=O)C(C)=C12
CC1=C(C)C2C(=O)OCC2(C)C1
CC1CC=C2C(=O)OC(C)C12C
CC1=C(C)C2OC(=O)CC2(C)C1
CC1C=CC2OC(=O)C(C)C12C
CC1=CCC2OC(=O)C(C)(C)C12
CC1C=CC2OC(=O)C(C)(C)C12
CC1C=C(C)C2(C)C1COC2=O
CC1C=C(C)C2(C)CC(=O)OC12
CC1C=C(C)C2(C)COC(=O)C12
CC1C=C(C)C2CC(=O)OC12C
CC1C(C)=CC2CC(=O)OC12C
CC1CC(C)=C2CC(=O)OC12C
CC1C=C(C)C2COC(=O)C12C
CC1C(C)=CC2COC(=O)C12C
CC1CC(C)=C2COC(=O)C12C
CC1C=C(C)C2(C)OC(=O)CC12
CC1CC(C)C2(C)OC(=O)C=C12
CC1C=C(C)C2C(=O)OCC12C
CC1C(C)=CC2C(=O)OCC12C
CC1CC(C)=C2C(=O)OCC12C
CC1C=C(C)C2OC(=O)CC12C
CC1C(C)=CC2OC(=O)CC12C
CC1=CC(C)(C)C2C1COC2=O
CC1CC(C)(C)C2=C1COC2=O
CC1CC(C)(C)C2=C1C(=O)OC2
CC1=CC(C)(C)C2CC(=O)OC12
CC1CC(C)(C)C2=CC(=O)OC12
CC1=CC(C)(C)C2COC(=O)C12
CC1=CC(C)(C)C2OC(=O)CC12
CC1CC(C)(C)C2OC(=O)C=C12
CC1C(=O)OC2C1=CCC2(C)C
CC1C(=O)OC2C=C(C)CC12C
CC1C(=O)OC2C(C)=CCC12C
CC1C(=O)OC2CC=C(C)C12C
CC1C(=O)OC2CC(C)=CC12C
CC1C(=O)OC2(C)CCC(C)=C12
CC1C(=O)OC2CC(C)(C)C=C12
CC1OC(=O)C2=C1CCC2(C)C
CC1OC(=O)C2C1=CCC2(C)C
CC1OC(=O)C2C1C=CC2(C)C
CC1OC(=O)C2=C1C(C)(C)CC2
CC1OC(=O)C2=C1CC(C)(C)C2
CC1OC(=O)C2(C)C1CC=C2C
CC1OC(=O)C2=C(C)CCC12C
CC1OC(=O)C2C=C(C)CC12C
CC1OC(=O)C2C=CC(C)C12C
CC1OC(=O)C2C(C)=CCC12C
CC1OC(=O)C2CC=C(C)C12C
CC1OC(=O)C2CC(C)=CC12C
CC1OC(=O)C2=CC(C)(C)CC12
CC1OC(=O)C2=CCC(C)(C)C12
CC1OC(=O)C2(C)C=C(C)CC12
CC1OC(=O)C2(C)C=CC(C)C12
CC1OC(=O)C2(C)C(C)C=CC12
CC1OC(=O)C2(C)CC=C(C)C12
CC1OC(=O)C2(C)CC(C)=CC12
CC1OC(=O)C2(C)CCC(C)=C12
CC1OC(=O)C2C=CC(C)(C)C12
CC1OC(=O)C2CC(C)(C)C=C12
CC1=CC2OC(=O)CC2C1(C)C
CC1=CCC2C1OC(=O)C2(C)C
CC1=C2C(CC1)CC(C)(C)C2=O
CC1C2C(CC1(C)C)C=CC2=O
CC1C2=C(CC1(C)C)C(=O)CC2
CC1=C2C(CC1)CC(=O)C2(C)C
CC1=C2C(CC1)C(=O)CC2(C)C
CC1C2C(CC1=O)=CCC2(C)C
CC1C2C(CC1=O)C=CC2(C)C
CC1=C2C(CCC2(C)C)CC1=O
CC1=C2CCCC2C(C)(C)C1=O
CC1C2C=CCC2(C)C(C)C1=O
CC1C2C=CCC2C(C)(C)C1=O
CC1C2C(CCC2(C)C)=CC1=O
CC1C2CC=CC2(C)C(C)C1=O
CC1C2CC=CC2C(C)(C)C1=O
CC1C2CCC=C2C(C)(C)C1=O
CC1=C2C(CCC2(C)C)C(=O)C1
CC1=C2CCCC2C(=O)C1(C)C
CC1C2=C(CCC2)C(=O)C1(C)C
CC1C2=CCCC2C(=O)C1(C)C
CC1C2C=CCC2C(=O)C1(C)C
CC1C2CC=CC2C(=O)C1(C)C
CC1C2CCC=C2C(=O)C1(C)C
CC1=C2C(CCC2=O)CC1(C)C
CC1C2=C(CCC2=O)CC1(C)C
CC1C2C=C(C)CC2(C)CC1=O
CC1C=CC2C(C)C(=O)CC12C
CC1C2C(C)=CCC2(C)CC1=O
CC1C2CC=C(C)C2(C)CC1=O
CC1C2CC(C)=CC2(C)CC1=O
CC1=C2CC(C)(C)CC2CC1=O
CC1=C2CCC(C)(C)C2CC1=O
CC1C2C=CC(C)(C)C2CC1=O
CC1C2CC(C)(C)C=C2CC1=O
CC1C2CC(C)(C)CC2=CC1=O
CC1C2CCC(C)(C)C2=CC1=O
CC1=C2CC(C)(C)CC2C(=O)C1
CC1=C2CCC(C)(C)C2C(=O)C1
CC1=C2CC(C)(C)C(=O)C2CC1
CC1=C2CCC(=O)C2CC1(C)C
CC1C2=C(CC(=O)C2)CC1(C)C
CC1C2=CCC(=O)C2CC1(C)C
CC1C(C)(C)CC2C(=O)C=CC12
CC1C2CCC(=O)C2=CC1(C)C
CC1C2CCC(=O)C2(C)C=C1C
CC1=C2CCC(=O)C2C(C)(C)C1
CC1=C2CC(=O)CC2CC1(C)C
CC1C2=CC(=O)CC2CC1(C)C
CC1C2CC(=O)C=C2CC1(C)C
CC1C2CC(=O)CC2=CC1(C)C
CC1C2CC(=O)CC2(C)C=C1C
CC1=C2CC(=O)CC2C(C)(C)C1
CC1=C2CC(=O)C(C)(C)C2CC1
CC1C2C(=O)CC=C2CC1(C)C
CC1C2C(=O)CCC2=CC1(C)C
CC1C2C(=O)CCC2(C)C=C1C
CC1=CC2C(C1)C(C)(C)CC2=O
CC1=CC2C(C1)CC(C)(C)C2=O
CC1CC2=C(C1)C(C)(C)CC2=O
CC1CC2C(C1)=CC(C)(C)C2=O
CC1CC2=C(C1)C(C)(C)C(=O)C2
CC1=CC2C(C1)CC(=O)C2(C)C
CC1CC2C(C1)=CC(=O)C2(C)C
CC1=CC2C(C1)C(=O)CC2(C)C
CC1CC2C(=C1)C(=O)CC2(C)C
CC1CC2=C(C1)C(=O)C(C)(C)C2
CC1CC2=C(C1=O)C(C)(C)CC2
CC1=CC2C(CCC2(C)C)C1=O
CC1C=C2C(CCC2(C)C)C1=O
CC1CC2=C(CCC2(C)C)C1=O
CC1CC2C(=CCC2(C)C)C1=O
CC1CC2C(C=CC2(C)C)C1=O
CC1=CC2C(CCC2=O)C1(C)C
CC1C=C2C(CCC2=O)C1(C)C
CC1CC2=C(CCC2=O)C1(C)C
CC1CC2C(C=CC2=O)C1(C)C
CC1CC2=C(C)CCC2(C)C1=O
CC1CC2=CCC(C)C2(C)C1=O
CC1CC2(C)C(CC=C2C)C1=O
CC1CC2C=C(C)CC2(C)C1=O
CC1CC2C=CC(C)C2(C)C1=O
CC1CC2C(C)=CCC2(C)C1=O
CC1CC2C(C)C=CC2(C)C1=O
CC1CC2CC=C(C)C2(C)C1=O
CC1CC2CC(C)=CC2(C)C1=O
CC1CC2(C)C(C=CC2=O)C1C
CC1=CC2CC(C)(C)CC2C1=O
CC1=CC2CCC(C)(C)C2C1=O
CC1C=C2CC(C)(C)CC2C1=O
CC1C=C2CCC(C)(C)C2C1=O
CC1CC2=C(CC(C)(C)C2)C1=O
CC1CC2=CC(C)(C)CC2C1=O
CC1CC2=CCC(C)(C)C2C1=O
CC1CC2(C)C=C(C)CC2C1=O
CC1CC2(C)C=CC(C)C2C1=O
CC1CC2(C)C(C)C=CC2C1=O
CC1CC2(C)C(C)CC=C2C1=O
CC1CC2(C)CC=C(C)C2C1=O
CC1CC2(C)CC(C)=CC2C1=O
CC1CC2(C)CCC(C)=C2C1=O
CC1CC2C=CC(C)(C)C2C1=O
CC1CC2CC(C)(C)C=C2C1=O
CC1CC2(C)C(=O)C(C)CC2=C1
CC1CC2C(CC(C)(C)C2=O)=C1
CC1=CC2CC(C)(C)C(=O)C2C1
CC1CC2(C)C(C)CC(=O)C2=C1
CC1CC2(C)CC(C)C(=O)C2=C1
CC1CC2CC(C)(C)C(=O)C2=C1
CC1CC2(C)C=CC(=O)C2C1C
CC1CC2(C)CCC(=O)C2=C1C
CC1CC2=C(C)CC(=O)C2(C)C1
CC1CC2=CC(C)C(=O)C2(C)C1
CC1CC2C=C(C)C(=O)C2(C)C1
CC1CC2C(C)=CC(=O)C2(C)C1
CC1CC2(C)C(C)C(=O)CC2=C1
CC1=CC2CCC(=O)C2C1(C)C
CC1C=C2CCC(=O)C2C1(C)C
CC1CC2=C(CC(=O)C2)C1(C)C
CC1CC2=CCC(=O)C2C1(C)C
CC1CC2C=CC(=O)C2C1(C)C
CC1C=C2CCC(=O)C2(C)C1C
CC1CC2=CCC(=O)C2(C)C1C
CC1CC2C=CC(=O)C2(C)C1C
CC1CC2C(CC(=O)C2(C)C)=C1
CC1CC2(C)CC(=O)C=C2C1C
CC1CC2(C)CC(=O)CC2=C1C
CC1CC2=C(C)C(=O)CC2(C)C1
CC1CC2(C)CC(=O)C(C)C2=C1
CC1=CC2CC(=O)CC2C1(C)C
CC1C=C2CC(=O)CC2C1(C)C
CC1CC2=C(C(=O)CC2)C1(C)C
CC1CC2=CC(=O)CC2C1(C)C
CC1CC2CC(=O)C=C2C1(C)C
CC1C=C2CC(=O)CC2(C)C1C
CC1CC2=CC(=O)CC2(C)C1C
CC1CC2(C)C(=O)CC=C2C1C
CC1CC2(C)C(=O)CCC2=C1C
CC1CC2=CC(=O)C(C)C2(C)C1
CC1=CC2CC(=O)C(C)(C)C2C1
CC1CC2(C)C(=O)CC(C)C2=C1
CC1CC2CC(=O)C(C)(C)C2=C1
CC1CC2C(=O)CC=C2C1(C)C
CC1C=C2C(=O)CCC2(C)C1C
CC1CC2C(=O)C=CC2(C)C1C
CC1CC2C(=O)C=C(C)C2(C)C1
CC1CC2C(=O)C(C)=CC2(C)C1
CC1CC2C(=O)CC(C)(C)C2=C1
CC1=CCC2C1C(C)(C)CC2=O
CC1=CCC2C(=O)C(C)(C)CC12
CC1C=CC2C1C(C)(C)CC2=O
CC1C=CC2C1CC(C)(C)C2=O
CC1CC=C2C1C(C)(C)CC2=O
CC1CC=C2C1CC(C)(C)C2=O
CC1CCC2=C1C(C)(C)CC2=O
CC1CCC2=C1CC(C)(C)C2=O
CC1CCC2=C1C(C)(C)C(=O)C2
CC1=CCC2C1CC(=O)C2(C)C
CC1C=CC2C1CC(=O)C2(C)C
CC1CC=C2C1CC(=O)C2(C)C
CC1CCC2=C1CC(=O)C2(C)C
CC1C=CC2C1C(=O)CC2(C)C
CC1CC=C2C1C(=O)CC2(C)C
CC1CCC2=C1C(=O)C(C)(C)C2
CC1CCC2(C)C1C=C(C)C2=O
CC1CCC2(C)C1C(C)=CC2=O
CC1CCC2(C)C1C(=O)C=C2C
CC1C(=O)C2(C)CCCC2=C1C
CC1C(C)C2=CCCC2(C)C1=O
CC1=C(C)C2(C)CCCC2C1=O
CC1C(C)C2(C)C=CCC2C1=O
CC1C(C)C2(C)CC=CC2C1=O
CC1C(C)C2(C)CCC=C2C1=O
CC1=C(C)C2(C)C(CCC2=O)C1
CC1=CCC2CC(C)(C)C(=O)C12
CC1C=CC2(C)C(C)CC(=O)C12
CC1C=CC2CC(C)(C)C(=O)C12
CC1CC=C2CC(C)(C)C(=O)C12
CC1CCC2=CC(C)(C)C(=O)C12
CC1CCC2(C)C=C(C)C(=O)C12
CC1CCC2=C(C)CC(=O)C12C
CC1C=C2CCC(C)C2(C)C1=O
CC1CCC2C=C(C)C(=O)C12C
CC1CCC2C(C)=CC(=O)C12C
CC1=C(C)C2(C)CCC(=O)C2C1
CC1C=CC2(C)C(C)C(=O)CC12
CC1CCC2(C)C(C)C(=O)C=C12
CC1=C(C)C2CCC(=O)C2(C)C1
CC1CC=C2C(C)C(=O)CC12C
CC1CCC2=C(C)C(=O)CC12C
CC1=C(C)C2(C)CC(=O)CC2C1
CC1C=CC2(C)CC(=O)C(C)C12
CC1CCC2(C)CC(=O)C(C)=C12
CC1=C(C)C2CC(=O)CC2(C)C1
CC1C=CC2CC(=O)C(C)C12C
CC1CC=C2CC(=O)C(C)C12C
CC1CCC2=CC(=O)C(C)C12C
CC1=CCC2CC(=O)C(C)(C)C12
CC1C=CC2CC(=O)C(C)(C)C12
CC1CC=C2CC(=O)C(C)(C)C12
CC1CCC2=CC(=O)C(C)(C)C12
CC1CCC2(C)C(=O)C(C)C=C12
CC1CCC2(C)C(=O)CC(C)=C12
CC1=C(C)C2C(=O)CCC2(C)C1
CC1CC=C2C(=O)CC(C)C12C
CC1CCC2C(=O)C=C(C)C12C
CC1CCC2C(=O)C(C)=CC12C
CC1CCC2C(=O)C(C)(C)C=C12
CC1C=C(C)C2(C)C1CCC2=O
CC1CC(C)C2(C)C1C=CC2=O
CC1C=C(C)C2(C)CCC(=O)C12
CC1CC(C)C2(C)C=CC(=O)C12
CC1C=C(C)C2CCC(=O)C12C
CC1C(C)=CC2CCC(=O)C12C
CC1CC(C)=C2CCC(=O)C12C
CC1C=C(C)C2(C)CC(=O)CC12
CC1CC(C)C2(C)CC(=O)C=C12
CC1C=C(C)C2CC(=O)CC12C
CC1C(C)=CC2CC(=O)CC12C
CC1CC(C)=C2CC(=O)CC12C
CC1CC(C)C2(C)C(=O)CC=C12
CC1C=C(C)C2C(=O)CCC12C
CC1C(C)=CC2C(=O)CCC12C
CC1CC(C)=C2C(=O)CCC12C
CC1=CC(C)(C)C2C1CCC2=O
CC1CC(C)(C)C2=C1CCC2=O
CC1CC(C)(C)C2C1C=CC2=O
CC1CC(C)(C)C2=C1CC(=O)C2
CC1CC(C)(C)C2=C1C(=O)CC2
CC1CC(C)(C)C2=CCC(=O)C12
CC1CC(C)(C)C2C=CC(=O)C12
CC1=CC(C)(C)C2CC(=O)CC12
CC1CC(C)(C)C2=CC(=O)CC12
CC1CC(C)(C)C2CC(=O)C=C12
CC1CC(C)(C)C2C(=O)CC=C12
CC1=C(C)C(=O)C2(C)CCCC12
CC1C(C)C(=O)C2(C)C=CCC12
CC1C(C)C(=O)C2(C)CC=CC12
CC1=CC(=O)C2C1CCC2(C)C
CC1CC(=O)C2=C1CCC2(C)C
CC1CC(=O)C2C1=CCC2(C)C
CC1CC(=O)C2C1C=CC2(C)C
CC1CC(=O)C2=C1C(C)(C)CC2
CC1CC(=O)C2=C1CC(C)(C)C2
CC1CC(=O)C2(C)C1CC=C2C
CC1CC(=O)C2=C(C)CCC12C
CC1CC(=O)C2C=C(C)CC12C
CC1CC(=O)C2C=CC(C)C12C
CC1CC(=O)C2C(C)=CCC12C
CC1CC(=O)C2CC=C(C)C12C
CC1CC(=O)C2CC(C)=CC12C
CC1=CC(=O)C2CCC(C)(C)C12
CC1CC(=O)C2=CC(C)(C)CC12
CC1CC(=O)C2=CCC(C)(C)C12
CC1CC(=O)C2(C)C=C(C)CC12
CC1CC(=O)C2(C)C=CC(C)C12
CC1CC(=O)C2(C)C(C)C=CC12
CC1CC(=O)C2(C)C(C)CC=C12
CC1CC(=O)C2(C)CC=C(C)C12
CC1CC(=O)C2(C)CC(C)=CC12
CC1CC(=O)C2(C)CCC(C)=C12
CC1CC(=O)C2C=CC(C)(C)C12
CC1CC(=O)C2CC(C)(C)C=C12
CC1C(=O)C2=C(CCC2)C1(C)C
CC1C(=O)C2=CCCC2C1(C)C
CC1C(=O)C2C=CCC2C1(C)C
CC1C(=O)C2CC=CC2C1(C)C
CC1C(=O)C2CCC=C2C1(C)C
CC1C(=O)CC2=C1CCC2(C)C
CC1C(=O)CC2C1=CCC2(C)C
CC1C(=O)CC2=C1C(C)(C)CC2
CC1C(=O)CC2=C1CC(C)(C)C2
CC1C(=O)CC2=C(C)CCC12C
CC1C(=O)CC2C=C(C)CC12C
CC1C(=O)CC2C(C)=CCC12C
CC1C(=O)CC2CC=C(C)C12C
CC1C(=O)CC2CC(C)=CC12C
CC1C(=O)CC2(C)CCC(C)=C12
CC1C(=O)CC2CC(C)(C)C=C12
CC1C(=O)C(C)=C2CCCC12C
CC1C(=O)C(C)C2(C)CCC=C12
CC1C(=O)C(C)(C)C2=C1CCC2
CC1C(=O)C(C)(C)C2CCC=C12
CC1=C2C(CCC2=O)C(C)(C)C1
CC1CCC2C1=CC(=O)C2(C)C
CC1=CC(C)(C)C2CCC(=O)C12
CC1=CC(=O)C2CC(C)(C)CC12
CC1=CCC2C1C(=O)CC2(C)C
CC1=C2C(CC1)C(C)(C)CC2=O
CC1CCC2=C1C(=O)CC2(C)C
CC12CCC1(C)C(C#C)C(=O)O2
CC12CCC1C(C)(C#C)C(=O)O2
CC12CCC1C(C)(OC2=O)C#C
CC12CCC1(C)C(=O)OC2C#C
CC12CCC1C(=O)OC2(C)C#C
CC12CCC1OC(=O)C2(C)C#C
CC12C(CCC1(C)C#C)OC2=O
CC12CC(CC1(C)C(=O)O2)C#C
CC12CC(C#C)C1(C)CC(=O)O2
CC12CC(C#C)C1(C)C(=O)OC2
CC12CC(C#C)C1(C)OC(=O)C2
CC12CC(C)(CC1C(=O)O2)C#C
CC12CC(C)(CC1OC2=O)C#C
CC12CC(C)(C#C)C1CC(=O)O2
CC12CCC(C#C)C1(C)C(=O)O2
CC12CCC(C#C)C1(C)OC2=O
CC12CC(C)(C#C)C1C(=O)OC2
CC12CC(C)(C#C)C1OC(=O)C2
CC12CCC(C)(C#C)C1C(=O)O2
CC12CCC(C)(C#C)C1OC2=O
CC12CC(C#C)C1(C)COC2=O
CC12OC(=O)C1CCC2(C)C#C
CC1(CC2(C)C1COC2=O)C#C
CC1(C)C2CCC2(OC1=O)C#C
CC1CC2(C)CC(=O)OC12C#C
CC1CC2(C#C)C(=O)OCC12C
CC1CC2(C)COC(=O)C12C#C
CC1(CC2CC(=O)OC12C)C#C
CC1CC2(CC(=O)OC12C)C#C
CC1CC2(C)C(=O)OC2(C1)C#C
CC1CC2(C)C(=O)OCC12C#C
CC1(CC2COC(=O)C12C)C#C
CC1CC2(COC(=O)C12C)C#C
CC1CC2(C)OC(=O)C2(C1)C#C
CC1CC2(C)OC(=O)CC12C#C
CC1(CC2C(=O)OCC12C)C#C
CC1(CC2OC(=O)CC12C)C#C
CC1CC2(OC(=O)CC12C)C#C
CC1(C)CC2(C#C)C1COC2=O
CC1CCC2(C#C)C(=O)OC12C
CC1(C)CC2(CC(=O)OC12)C#C
CC1(C)CC2CC(=O)OC12C#C
CC1CCC2(C)C(=O)OC12C#C
CC1(C)CC2(COC(=O)C12)C#C
CC1(C)CC2COC(=O)C12C#C
CC1CCC2(C)OC(=O)C12C#C
CC1(C)CC2C(=O)OC2(C1)C#C
CC1(C)CC2C(=O)OCC12C#C
CC1CCC2(OC(=O)C12C)C#C
CC1(C)CC2OC(=O)C2(C1)C#C
CC1(C)CC2(OC(=O)CC12)C#C
CC1(C)CC2OC(=O)CC12C#C
CC1(C)CCC2(C#C)C1OC2=O
CC1(C)CCC2C(=O)OC12C#C
CC1(C)CCC2(OC(=O)C12)C#C
CC1(C)CCC2OC(=O)C12C#C
CC1(C)C(=O)OC2CCC12C#C
CC1(C)OC(=O)C2(CCC12)C#C
CC1(C)OC(=O)C2CCC12C#C
CC1C(=O)OC2(CCC12C)C#C
CC1C(=O)OC2(C)CCC12C#C
CC1OC(=O)C2(CCC12C)C#C
CC1OC(=O)C2(C)CCC12C#C
CC=C1CC2(C)OC(=O)C2(C)C1
CC=C1CCC2(C)C(=O)OC12C
CC=C1CCC2(C)OC(=O)C12C
CC=C1C(=O)OC2(C)CCC12C
CC12CCC1C(C)(CC2=O)C#C
CC12CCC1CC(C)(C#C)C2=O
CC12CCC1(C)C(C#C)C(=O)C2
CC12CCC1C(C)(C#C)C(=O)C2
CC12CCC1CC(=O)C2(C)C#C
CC12CCC1(C)C(=O)C(C2)C#C
CC12CCC1(C)C(=O)CC2C#C
CC12CCC1C(=O)CC2(C)C#C
CC12CCC1C(=O)C(C)(C2)C#C
CC12C(CC1=O)CCC2(C)C#C
CC12CCCC1C(C)(C#C)C2=O
CC12CCCC1(C)C(=O)C2C#C
CC12CCCC1C(=O)C2(C)C#C
CC12CC(C)(CC1CC2=O)C#C
CC12CC(C#C)C1(C)CCC2=O
CC12CC(C#C)C1(C)CC(=O)C2
CC12CC(C#C)C1(C)C(=O)CC2
CC12CC(C)(C#C)C1CC(=O)C2
CC12CC(C)(C#C)C1C(=O)CC2
CC12CCC(C)(C#C)C1CC2=O
CC12CC(=O)C1CCC2(C)C#C
CC12CC(=O)C1(C)C(CC2)C#C
CC12CC(=O)C1(C)CC(C2)C#C
CC12CC(=O)C1(C)CCC2C#C
CC12CC(=O)C1C(C)(CC2)C#C
CC12CC(=O)C1CC(C)(C2)C#C
CC1(CC2(C)C1CCC2=O)C#C
CC1(C)C2CCC2(CC1=O)C#C
CC1CC2(CCC2(C)C1=O)C#C
CC1(C)C2CCCC2(C#C)C1=O
CC1CC2(C)CCC2(C#C)C1=O
CC1CC2(C)CCC(=O)C12C#C
CC1(CC2CCC(=O)C12C)C#C
CC1CC2(CCC(=O)C12C)C#C
CC1CC2(C)CC(=O)C2(C1)C#C
CC1CC2(C)CC(=O)CC12C#C
CC1CC2(C#C)C(=O)CCC12C
CC1(CC2CC(=O)CC12C)C#C
CC1CC2(CC(=O)CC12C)C#C
CC1CC2(CC(=O)C2(C)C1)C#C
CC1CC2(C)C(=O)CCC12C#C
CC1(CC2C(=O)CCC12C)C#C
CC1(C)CC2(C#C)C1CCC2=O
CC1(C)CC2(CCC2C1=O)C#C
CC1(C)CC2CCC2(C#C)C1=O
CC1(C)CC2(CCC(=O)C12)C#C
CC1(C)CC2CCC(=O)C12C#C
CC1CCC2(C)CC(=O)C12C#C
CC1CCC2(C#C)C(=O)CC12C
CC1CCC2(CC(=O)C12C)C#C
CC1(C)CC2CC(=O)C2(C1)C#C
CC1(C)CC2(CC(=O)CC12)C#C
CC1(C)CC2CC(=O)CC12C#C
CC1CCC2(C)C(=O)CC12C#C
CC1(C)CC2C(=O)CC2(C1)C#C
CC1(C)CC2C(=O)CCC12C#C
CC1(C)CCC2(C#C)C1CC2=O
CC1(C)CCC2(CC(=O)C12)C#C
CC1(C)CCC2CC(=O)C12C#C
CC1(C)CCC2C(=O)CC12C#C
CC1(C)CC(=O)C2(CCC12)C#C
CC1(C)CC(=O)C2CCC12C#C
CC1CC(=O)C2(CCC12C)C#C
CC1(C)C(=O)C2CCCC12C#C
CC1CC(=O)C2(C)CCC12C#C
CC1(C)C(=O)CC2CCC12C#C
CC1C(=O)C2(CCCC12C)C#C
CC1C(=O)C2(C)CCCC12C#C
CC1C(=O)CC2(CCC12C)C#C
CC1C(=O)CC2(C)CCC12C#C
CC=C1CC2(C)CCC2(C)C1=O
CC=C1CC2(C)CC(=O)C2(C)C1
CC=C1CCC2(C)CC(=O)C12C
CC=C1CCC2(C)C(=O)CC12C
CC=C1CC(=O)C2(C)CCC12C
CC=C1C(=O)CC2(C)CCC12C
CC12CCC(C1)C(CC=O)C2
CC12CCC(CC1)C2CC=O
CC1C2CCC1(CC=O)CC2
CC1CC2CCC1(CC=O)C2
CC1CC2(CC=O)CCC1C2
CC1(CC=O)C2CCC1CC2
CC1(CC=O)CC2CCC1C2
CCC12CCC(C1)C(C2)C=O
CCC12CCC(CC1)C2C=O
CCC12CCC(CC1C=O)C2
CCC1C2CCC1(CC2)C=O
CCC1CC2(CCC1C2)C=O
CCC1CC2CCC1(C2)C=O
CCC1(C=O)C2CCC1CC2
CCCC12CCC(C1)C(=O)C2
CCCC12CCC(CC1)C2=O
CCCC12CCC(CC1=O)C2
CC12CCC(CC1CC=O)C2
CCC1(CC2CCC1C2)C=O
CC12CCCC1(C)C(=C)C(=O)O2
CC12CCC(=C)C1(C)CC(=O)O2
CC12CCC(=C)C1(C)C(=O)OC2
CC12CC(=C)CC1(C)OC(=O)C2
CC12CCC(=C)C1(C)OC(=O)C2
CC12COC(=O)C1(C)CCC2=C
CC12COC(=O)C1(C)CC(=C)C2
CC12CCCC1(C)C(=C)C(=O)C2
CC12CCCC1(C)C(=O)CC2=C
CC12CCCC1(C)C(=O)C(=C)C2
CC12CC(=C)CC1(C)CC(=O)C2
CC12CCC(=C)C1(C)CC(=O)C2
CC12CCC(=O)C1(C)CCC2=C
CC12CCC(=O)C1(C)CC(=C)C2
CC12CCC(=C)C1(C)C(=O)CC2
CC1C2C(CCC2(C)C)OC1=O
CC1C2CC(C)(C)CC2OC1=O
CC1C2CCC(C)(C)C2OC1=O
CC1C2C(COC2=O)CC1(C)C
CC1C2CC(=O)OC2CC1(C)C
CC1C2COC(=O)C2CC1(C)C
CC1C2OC(=O)CC2CC1(C)C
CC1CC2C(C1)C(C)(C)OC2=O
CC1CC2(C)C(COC2=O)C1C
CC1CC2(C)CC(=O)OC2C1C
CC1CC2C(C)C(=O)OC2(C)C1
CC1CC2C(COC2=O)C1(C)C
CC1CC2(C)COC(=O)C2C1C
CC1CC2CC(=O)OC2C1(C)C
CC1CC2CC(=O)OC2(C)C1C
CC1CC2COC(=O)C2C1(C)C
CC1CC2COC(=O)C2(C)C1C
CC1CC2(C)OC(=O)CC2C1C
CC1CC2C(=O)OCC2(C)C1C
CC1CC2C(=O)OC(C)C2(C)C1
CC1CC2OC(=O)CC2(C)C1C
CC1CC2OC(=O)C(C)C2(C)C1
CC1CC2OC(=O)C(C)(C)C2C1
CC1CCC2C1C(C)(C)OC2=O
CC1CCC2C1OC(=O)C2(C)C
CC1CCC2(C)C1C(C)OC2=O
CC1CCC2(C)C(C)C(=O)OC12
CC1CCC2(C)C(C)OC(=O)C12
CC1CCC2C(C)C(=O)OC12C
CC1CCC2(C)OC(=O)C(C)C12
CC1CCC2C(=O)OC(C)C12C
CC1CCC2OC(=O)C(C)C12C
CC1CCC2OC(=O)C(C)(C)C12
CC1CC(C)C2(C)C1COC2=O
CC1CC(C)C2(C)CC(=O)OC12
CC1CC(C)C2(C)COC(=O)C12
CC1CC(C)C2(C)OC(=O)CC12
CC1CC(C)(C)C2C1COC2=O
CC1CC(C)(C)C2CC(=O)OC12
CC1CC(C)(C)C2COC(=O)C12
CC1CC(C)(C)C2OC(=O)CC12
CC1OC(=O)C2(C)C(C)CCC12
CC1OC(=O)C2CC(C)(C)CC12
CC1OC(=O)C2CCC(C)(C)C12
CC1CC2C(C)OC(=O)C2(C)C1
CC1CC2OC(=O)CC2C1(C)C
CC1OC(=O)C2C1CCC2(C)C
CC1CCC2C1C(=O)OC2(C)C
CC1C(=O)CC2CCC(C)(C)C12
CC1C2CCCC2(C)C(C)C1=O
CC1C2CCCC2C(C)(C)C1=O
CC1C2CCCC2C(=O)C1(C)C
CC1C2C(CCC2=O)CC1(C)C
CC1C2CCC(C)(C)C2CC1=O
CC1C2CCC(=O)C2CC1(C)C
CC1C2CC(=O)CC2CC1(C)C
CC1CC2C(C1)C(C)(C)CC2=O
CC1CC2C(CCC2(C)C)C1=O
CC1CC2C(CCC2=O)C1(C)C
CC1CC2CCC(C)C2(C)C1=O
CC1CC2(C)C(CCC2=O)C1C
CC1CC2(C)C(C)CCC2C1=O
CC1CC2CC(C)(C)CC2C1=O
CC1CC2CCC(C)(C)C2C1=O
CC1CC2CC(C)(C)C(=O)C2C1
CC1CC2(C)CCC(=O)C2C1C
CC1CC2C(C)CC(=O)C2(C)C1
CC1CC2CC(C)C(=O)C2(C)C1
CC1CC2CCC(=O)C2C1(C)C
CC1CC2CCC(=O)C2(C)C1C
CC1CC2(C)CC(=O)CC2C1C
CC1CC2C(C)C(=O)CC2(C)C1
CC1CC2CC(=O)CC2C1(C)C
CC1CC2CC(=O)CC2(C)C1C
CC1CC2CC(=O)C(C)C2(C)C1
CC1CC2CC(=O)C(C)(C)C2C1
CC1CC2C(=O)CCC2(C)C1C
CC1CC2C(=O)C(C)CC2(C)C1
CC1CC2C(=O)CC(C)C2(C)C1
CC1CCC2C1C(C)(C)CC2=O
CC1CCC2C1CC(C)(C)C2=O
CC1CCC2C1CC(=O)C2(C)C
CC1CCC2(C)C1C(C)CC2=O
CC1CCC2(C)C1CC(C)C2=O
CC1C(C)C2(C)CCCC2C1=O
CC1CCC2(C)C(C)CC(=O)C12
CC1CCC2(C)CC(C)C(=O)C12
CC1CCC2CC(C)(C)C(=O)C12
CC1CCC2(C)C1CC(=O)C2C
CC1CCC2C(C)C(=O)CC12C
CC1CCC2(C)CC(=O)C(C)C12
CC1CCC2CC(=O)C(C)C12C
CC1CCC2CC(=O)C(C)(C)C12
CC1CCC2C(=O)CC(C)C12C
CC1CC(C)C2(C)C1CCC2=O
CC1CC(C)C2(C)CCC(=O)C12
CC1CC(C)C2(C)CC(=O)CC12
CC1CC(C)(C)C2C1CCC2=O
CC1CC(C)(C)C2CC(=O)CC12
CC1C(C)C(=O)C2(C)CCCC12
CC1CC(=O)C2C(C)(C)CCC12
CC1CC(=O)C2(C)C(C)CCC12
CC1CC(=O)C2CC(C)(C)CC12
CC1CC(=O)C2CCC(C)(C)C12
CC1C(=O)C2CCCC2C1(C)C
CC1C2CC(C)(C)CC2CC1=O
CC1CC(C)(C)C2CCC(=O)C12
CC1CCC2C1C(=O)CC2(C)C
CC12CCC(C1)C(=C)C2CO
CC12CCC(C1)C(C=C)C2O
CC12CCC(C1)C(CO)C2=C
CC12CCC(C1)C(O)C2C=C
CC12CC(CC1CO)CC2=C
CC12CC(CC1CO)C(=C)C2
CC12CCC(C1CO)C(=C)C2
CC12CC(CC1O)C(C2)C=C
CC12CCC(C(C1)C=C)C2O
CC12CCC(CC1=C)C2CO
CC12CCC(CC1C=C)C2O
CC12CCC(CC1CO)C2=C
CC12CCC(CC1O)C2C=C
CC12CCC(C(CO)C1)C2=C
CC12CCC(C(O)C1)C2C=C
CC12CC(CO)C(C1)C(=C)C2
CC12CC(CO)C(CC1=C)C2
CC12CC(O)C(C1)C(C2)C=C
CC12CC(O)C(CC1C=C)C2
CC1C2CCC1(CC2O)C=C
CC1C2CCC1(C=C)C(O)C2
CC1C2CCC1C(O)(C2)C=C
CC1C2CCC1(CO)CC2=C
CC1C2CCC1(CO)C(=C)C2
CC1C2CCC1(O)C(C2)C=C
CC1C2CCC1(O)CC2C=C
CC1C2CCC(C2)C1(O)C=C
CC1C2CCC(C2)(C=C)C1O
CC1C2CCC(CO)(C2)C1=C
CC1C2CCC(O)(C2)C1C=C
CC1(CC2CC1CC2O)C=C
CC1CC2(CC1CC2O)C=C
CC1CC2CC1(CC2O)C=C
CC1CC2CC1CC2(O)C=C
CC1CC2CC1C(O)(C2)C=C
CC1CC2CC1(CO)CC2=C
CC1CC2CC1(O)CC2C=C
CC1(CC2CCC1C2O)C=C
CC1CC2(CCC1C2O)C=C
CC1CC2CCC1C2(O)C=C
CC1CC2CCC1(C=C)C2O
CC1CC2CCC1(CO)C2=C
CC1CC2CCC1(O)C2C=C
CC1CC2CC(=C)C1(CO)C2
CC1CC2CC(C=C)C1(O)C2
CC1(CC2CC(O)C1C2)C=C
CC1CC2(CC(O)C1C2)C=C
CC1CC2CC(O)C1(C2)C=C
CC1CC2(CO)CC1CC2=C
CC1CC2(CO)CC1C(=C)C2
CC1CC2(CO)CCC1C2=C
CC1CC2(O)CC1CC2C=C
CC1CC2(O)CCC1C2C=C
CC1CC2(O)CC(C=C)C1C2
CC1(C=C)C2CCC1C(O)C2
CC1C(=C)C2CCC1(CO)C2
CC1C(C=C)C2CCC1(O)C2
CC1(C=C)C2CCC(C2)C1O
CC1C(O)C2CCC1(C2)C=C
CC1(CO)C2CCC1C(=C)C2
CC1(CO)C2CCC(C2)C1=C
CC1(CO)CC2CC1CC2=C
CC1(CO)CC2CC1C(=C)C2
CC1(CO)CC2CCC1C2=C
CC1(O)C2CCC1C(C2)C=C
CC1(O)C2CCC(C2)C1C=C
CC1(O)CC2CC1CC2C=C
CC1(O)CC2CCC1C2C=C
CC1(O)CC2CC(C=C)C1C2
CCC12CCC(C1)C(=C)C2O
CCC12CCC(C1)C(O)C2=C
CCC12CC(CC1O)CC2=C
CCC12CC(CC1O)C(=C)C2
CCC12CCC(C1O)C(=C)C2
CCC12CCC(CC1=C)C2O
CCC12CCC(CC1O)C2=C
CCC12CCC(C(O)C1)C2=C
CCC12CC(O)C(C1)C(=C)C2
CCC12CC(O)C(CC1=C)C2
CCC1C2CCC1(O)CC2=C
CCC1C2CCC1(O)C(=C)C2
CCC1C2CCC(O)(C2)C1=C
CCC1CC2CC1(O)CC2=C
CCC1CC2CCC1(O)C2=C
CCC1CC2CC(=C)C1(O)C2
CCC1CC2(O)CC1CC2=C
CCC1CC2(O)CC1C(=C)C2
CCC1CC2(O)CCC1C2=C
CCC1C(=C)C2CCC1(O)C2
CCC1(O)C2CCC1C(=C)C2
CCC1(O)C2CCC(C2)C1=C
CCC1(O)CC2CC1CC2=C
CCC1(O)CC2CC1C(=C)C2
CCC1(O)CC2CCC1C2=C
CC12CC(CC1O)CC2C=C
CC(=C)C12CCC(C1)C(O)C2
CC(=C)C12CCC(CC1)C2O
CC(=C)C12CCC(CC1O)C2
CC(=C)C1C2CCC1(O)CC2
CC(=C)C1CC2CCC1(O)C2
CC(=C)C1CC2(O)CCC1C2
CC(=C)C1(O)C2CCC1CC2
CC(=C)C1(O)CC2CCC1C2
CC(O)C12CCC(C1)C(=C)C2
CC(O)C12CCC(CC1)C2=C
CC(O)C12CCC(CC1=C)C2
CC12CCC(C1)CC2(O)C=C
CC12CCC(C1)(C=C)C(O)C2
CC12CCC(C1)C(O)(C2)C=C
CC12CCC(CC1)C2(O)C=C
CC12CCC(CC1)(C=C)C2O
CC12CCC(CC1O)(C2)C=C
CC12CCC(CO)(C1)C(=C)C2
CC12CCC(CO)(CC1)C2=C
CC12CCC(CO)(CC1=C)C2
CC12CCC(O)(C1)C(C2)C=C
CC12CCC(O)(CC1)C2C=C
CC12CCC(O)(CC1C=C)C2
CC1C2(O)CCC1(CC2)C=C
CC1(CC2CCC1(O)C2)C=C
CC1CC2(CCC1(O)C2)C=C
CC1(CC2(O)CCC1C2)C=C
CC1CC2(O)CCC1(C2)C=C
CC1(C=C)C2CCC1(O)CC2
CC1(O)C2CCC1(CC2)C=C
CC1(O)CC2(CCC1C2)C=C
CC1(O)CC2CCC1(C2)C=C
CCC12CCC(O)(C1)C(=C)C2
CCC12CCC(O)(CC1)C2=C
CCC12CCC(O)(CC1=C)C2
CC12OC(C)(C=C1)C(=O)C2=C
CC12COC(C)(C(=O)O1)C2=C
CC1C2CC(C1=O)C(C)(C)O2
CC1C2CC(C)(C(C)O2)C1=O
CC1C2CC(C)(C)C(O2)C1=O
CC1C2CC(=O)C1C(C)(C)O2
CC1C2OC(C)(C)C1CC2=O
CC1C2CC(OC2(C)C)C1=O
CC1C2CC(=O)C(C)(O2)C1C
CC1C2CC(=O)C(O2)C1(C)C
CC1C2COC1(C)C(C)C2=O
CC1C2COC1C(C)(C)C2=O
CC1C2OCC1C(C)(C)C2=O
CC1C2COC(C1=O)C2(C)C
CC1C2COC(C2=O)C1(C)C
CC1C2COC(C)(C2C)C1=O
CC1C2OCC1(C)C(C)C2=O
CC1C2OCC(C1=O)C2(C)C
CC1C2OC(CC2(C)C)C1=O
CC1C2OC(CC2=O)C1(C)C
CC1C2OCC(C2=O)C1(C)C
CC1C2OCC(C)(C2C)C1=O
CC1CC2(C)C(C)OC1C2=O
CC1CC2(C)OC1C(C)C2=O
CC1CC2(C)OC1C(=O)C2C
CC1CC2C(=O)C1OC2(C)C
CC1CC2(C)OC(C)C1C2=O
CC1CC2OC1(C)C(C)C2=O
CC1CC2OC1C(C)(C)C2=O
CC1CC2OC1(C)C(=O)C2C
CC1CC2OC1C(=O)C2(C)C
CC1CC2OC(C)C1(C)C2=O
CC1CC2OC(C)(C)C1C2=O
CC1C(C)C2(C)CC(=O)C1O2
CC1C(C)C2(C)COC1C2=O
CC1C2COC(C)(C1C)C2=O
CC1OC2CC1(C)C(C)C2=O
CC1OC2CC1C(C)(C)C2=O
CC1OC2CC1C(=O)C2(C)C
CC1OC2(C)CC1C(C)C2=O
CC1OC2C(C)C1(C)CC2=O
CC1OC2(C)CC1C(=O)C2C
CC1OC2(C)C(C)C1CC2=O
CC1OC2(C)C(C)CC1C2=O
CC1OC2CC(C)(C)C1C2=O
CC1OC2(C)CC(=O)C1C2C
CC1OC2CC(=O)C1C2(C)C
CC1OC2CC(=O)C1(C)C2C
CC1OC2C(=O)C1CC2(C)C
CC1OC2C(=O)CC1C2(C)C
CC12CC(C1)C(=O)C(C)(C)O2
CC12CC(C1)OC(C)(C)C2=O
CC12CC(C1=O)C(C)(C)CO2
CC12CC(C1=O)C(C)(C)OC2
CC12CC(CC(C)(C)C1=O)O2
CC12CC(C)(C)CC(O1)C2=O
CC12CC(CC(C)(C)O1)C2=O
CC12CCC(C)(C)C(O1)C2=O
CC12CC(CC(=O)C1(C)C)O2
CC12CC(COC1(C)C)C2=O
CC12CC(O1)C(C)(C)CC2=O
CC12CC(O1)C(C)(C)C(=O)C2
CC12CC(O1)C(=O)CC2(C)C
CC12CC(O1)C(=O)C(C)(C)C2
CC12CC(OCC1(C)C)C2=O
CC12CC(OC(C)(C)C1)C2=O
CC12OC(CCC1(C)C)C2=O
CC1C2(C)CC1(C)C(=O)CO2
CC1C2(C)CCC(=O)C1(C)O2
CC1C2(C)CCOC1(C)C2=O
CC1C2(C)CC(=O)CC1(C)O2
CC1C2(C)COCC1(C)C2=O
CC1(C)C2CC1(C)C(=O)CO2
CC1(C)C2CC1(C)OCC2=O
CC1CC2(C)CC(C)(O1)C2=O
CC1CC2(C)CC(C)(O2)C1=O
CC1(C)C2CCC(=O)C1(C)O2
CC12CC(=O)CC(O1)C2(C)C
CC1(C)C2COCC1(C)C2=O
CC1CC2(C)OC(C)(C1)C2=O
CC12CCC(=O)C(O1)C2(C)C
CC1(C)C2OCCC1(C)C2=O
CC1CCC2(C)OC1(C)C2=O
CC1CC(=O)C2(C)CC1(C)O2
CC1COC2(C)CC1(C)C2=O
CC1C(=O)CC2(C)CC1(C)O2
CC1OC2(C)CC(C)(C2)C1=O
CC1OCC2(C)CC1(C)C2=O
CC1(C)C2CCOC1(C)C2=O
COC12CC(CC1=C)C(C)O2
COC12CC(CC1=C)OC2C
COC12CC(=C)C(CC1C)O2
COC12CC(C)C(CC1=C)O2
COC12CC(=C)C(CO1)C2C
COC12CC(C)C(CO1)C2=C
COC12CCC(C(C)O1)C2=C
COC12CC(C(C)O1)C(=C)C2
COC12CC(C)C(O1)C(=C)C2
COC12CC(CO1)C(=C)C2C
COC12CC(CO1)C(C)C2=C
COC12CCC(O1)C(=C)C2C
COC12CCC(O1)C(C)C2=C
COC12CCC(OC1C)C2=C
COC12CC(OC1C)C(=C)C2
COC12COC(C1)C(=C)C2C
COC12COC(C1)C(C)C2=C
COC12COC(C1C)C(=C)C2
COC12COC(CC1=C)C2C
COC12COC(CC1C)C2=C
COC12COC(C(C)C1)C2=C
COC12OC(CC1C)CC2=C
COC12OCC(CC1=C)C2C
COC12OCC(CC1C)C2=C
COC1C2CC(=C)C1(C)CO2
COC1C2CC(C)(CO2)C1=C
COC1C2CCC(C)(O2)C1=C
COC1C2COC1(C)CC2=C
COC1C2COC1(C)C(=C)C2
COC1C2COC(C)(C2)C1=C
COC1C2OCC1(C)CC2=C
COC1(C)C2CC(=C)C1CO2
COC1CC2CC(=C)C1(C)O2
COC1CC2(C)CC(=C)C1O2
COC1(C)C2CC(CO2)C1=C
COC1(C)C2CCC(O2)C1=C
COC1CC2(C)COC1C2=C
COC1CC2(C)OC1CC2=C
COC1CC2COC1(C)C2=C
COC1(C)C2COC1C(=C)C2
COC1CC2(C)OCC1C2=C
COC1(C)C2COC(C2)C1=C
COC1CC2OC1(C)CC2=C
COC1CC2OCC1(C)C2=C
COC1C(=C)C2CC1(C)CO2
COC1C(=C)C2CCC1(C)O2
COC1(C)CC2CC(=C)C1O2
COC1(C)CC2COC1C2=C
COC1C(=C)C2COC1(C)C2
COC1(C)CC2OC1CC2=C
COC1(C)CC2OCC1C2=C
COC1(C)OC2CC1CC2=C
COC1(C)OC2CC1C(=C)C2
COC1(C)OC2CCC1C2=C
COC1OC2CC1(C)CC2=C
COC1OC2(C)CC1CC2=C
COC1OC2CCC1(C)C2=C
COC1OC2(C)CC1C(=C)C2
COC1OC2(C)CCC1C2=C
COC1OC2CC(=C)C1(C)C2
COC12CCC(C)(CC1=C)O2
COC12CC(=C)C(C)(CO1)C2
COC12CCC(C)(CO1)C2=C
COC12CC(C)(CO1)CC2=C
COC12CCC(C)(O1)C(=C)C2
COC12CCC(C)(OC1)C2=C
COC12COC(C)(C1)C(=C)C2
COC12COC(C)(CC1=C)C2
CC12C=CC(C)(C1=O)C(=C2)C#C
CC1=CC2(C=CC1(C)C2=O)C#C
CC1=CC2(C)C=CC1(C#C)C2=O
CC12C=CC(OC1=O)(C#C)C2=C
CC12OC(=O)C(C=C1)(C#C)C2=C
CC12CC(C=C1)(C#C)C(=C)C2=O
CC12CC(C=C1)(C#C)C(=O)C2=C
CC12C=CC(CC1=C)(C#C)C2=O
CC12C=CC(CC1=O)(C#C)C2=C
CC12CC(=C)C(C=C1)(C#C)C2=O
CC12CC(=O)C(C=C1)(C#C)C2=C
CC1=CC2(C)C(=O)OC1(C)C2=C
CC1=CC2(C)OC(=O)C1(C)C2=C
CC1C2(C)C=CC1(C)C(=O)C2=C
CC1=CC2(C)CC1(C)C(=C)C2=O
CC1(C)C2C=CC1(C)C(=C)C2=O
CC1=CC2(C)CC1(C)C(=O)C2=C
CC1(C)C2C=CC1(C)C(=O)C2=C
CC1=CC2(C)C(=C)CC1(C)C2=O
CC1=CC2(C)CC(=C)C1(C)C2=O
CC1(C)C2C=CC(C)(C2=C)C1=O
CC1(C)C2C=CC(C)(C2=O)C1=C
CC1=CC2(C)CC(=O)C1(C)C2=C
CC1=CC2(C)C(=O)CC1(C)C2=C
CC1C(=C)C2(C)C=CC1(C)C2=O
CC1(C)C(=C)C2C=CC1(C)C2=O
CC1(C)C(=O)C2C=CC1(C)C2=C
CC1C(=O)C2(C)C=CC1(C)C2=C
CC(C)=C1C2C=CC1(C)OC2=O
CC(C)=C1C2OC(=O)C1(C)C=C2
CC(C)=C1C2C=CC1(C)CC2=O
CC(C)=C1C2CC(C)(C=C2)C1=O
CC(C)=C1C2CC(=O)C1(C)C=C2
CC(C)=C1CC2C=CC1(C)C2=O
CC(C)=C1CC2(C)C=CC1C2=O
CC(C)=C1C(=O)C2CC1(C)C=C2
COC12CC(C)(C=C1)C(=C)C2=C
COC12C=CC(C)(CC1=C)C2=C
COC12CC(=C)C(C)(C=C1)C2=C
CC12C=CC(C1=O)C(C)(C)C=C2
CC12C=CC(C=CC1(C)C)C2=O
CC1C2(C)C=CC1(C)C(=O)C=C2
CC1=CC2(C)CC1(C)C=CC2=O
CC12C=CC(C(=O)C=C1)C2(C)C
CC1=CC2(C)CC1(C)C(=O)C=C2
CC1(C)C2C=CC1(C)C(=O)C=C2
CC1=CC2(C)C=CCC1(C)C2=O
CC1=CC2(C)CC=CC1(C)C2=O
CC1=CC2(C)C=CC(C)(C1)C2=O
CC1=CC2(C)CC(C)(C=C2)C1=O
CC1=CCC2(C)C=CC1(C)C2=O
CC1C=CC2(C)C=CC1(C)C2=O
CC1=CC(=O)C2(C)CC1(C)C=C2
CC1C2(C)OC(=O)C1(C)C=C2C
CC1C2(C)OC(=O)C1(C)C(C)=C2
CC1=CC2(C)C(=O)OC1C2(C)C
CC1=CC2(C)OC(=O)C1C2(C)C
CC1=CC2C(=O)OC1(C)C2(C)C
CC1=CC2OC(=O)C1(C)C2(C)C
CC1=C(C)C2(C)CC1(C)OC2=O
CC1C2C=CC1(C)C(C)(C)C2=O
CC1C2C=CC1(C)C(=O)C2(C)C
CC1C2C=CC(C)(C1=O)C2(C)C
CC1C2C=CC(C)(C2=O)C1(C)C
CC1C2(C)CC(=O)C1(C)C=C2C
CC1C2(C)CC(=O)C1(C)C(C)=C2
CC1=CC2CC1(C)C(C)(C)C2=O
CC1=CC2CC1(C)C(=O)C2(C)C
CC1=CC2(C)CC1C(C)(C)C2=O
CC1(C)C2C=CC1C(C)(C)C2=O
CC1=CC2(C)CC1C(=O)C2(C)C
CC1(C)C2C=CC(C2=O)C1(C)C
CC1=CC2CC(C)(C)C1(C)C2=O
CC1CC2(C)C=C(C)C1(C)C2=O
CC1CC2(C)C(C)=CC1(C)C2=O
CC1=CC2(C)CC(C)(C)C1C2=O
CC1=CC2(C)CC(=O)C1C2(C)C
CC1=CC2(C)C(=O)C1CC2(C)C
CC1=CC2CC(=O)C1(C)C2(C)C
CC1=CC2(C)C(=O)CC1C2(C)C
CC1=CC2C(=O)C1(C)CC2(C)C
CC1=CC2C(=O)CC1(C)C2(C)C
CC1=C(C)C2(C)CC1(C)CC2=O
CC1=C(C)C2(C)CCC1(C)C2=O
CC1C(C)C2(C)C=CC1(C)C2=O
CC1C(C)(C)C2C=CC1(C)C2=O
CC1C(=O)C2C=CC1(C)C2(C)C
CC1C(=O)C2(C)CC1(C)C=C2C
CC1C(=O)C2(C)CC1(C)C(C)=C2
CC1C(=O)C2(C)C=CC1(C)C2C
CC12OC(=O)C(C)(C=C1)C2(C)C
CC12CC(=O)C(C)(C=C1)C2(C)C
CC1(C)CC2(C)C=CC1(C)C2=O
CC12CC(C)(C=C1)C(C)(C)C2=O
COC12CC(C=C1)C(=C)C2(C)C
COC12CC(C=C1)C(C)(C)C2=C
COC12C=CC(CC1=C)C2(C)C
COC12C=CC(CC1(C)C)C2=C
COC12CC(C)(C=C1)C(=C)C2C
COC12CC(C)(C=C1)C(C)C2=C
COC12CC(C)(CC1=C)C=C2C
COC12CC(C)(CC1=C)C(C)=C2
COC12CC(=C)C(C=C1)C2(C)C
COC12C=CC(C)(CC1=C)C2C
COC12C=CC(C)(CC1C)C2=C
COC12CC(=C)C(C)(C1)C=C2C
COC12CCC(C)(C=C1C)C2=C
COC12CC(=C)C(C)(C1)C(C)=C2
COC12CC(=C)C(C)(C=C1)C2C
COC12CC(C)(C)C(C=C1)C2=C
COC12CC(C)C(C)(C=C1)C2=C
COC12CCC(C)(C1=C)C(C)=C2
COC1C2(C)CC(=C)C1(C)C=C2
COC1(C)C2C=CC1(C)CC2=C
COC1CC2(C)C=CC1(C)C2=C
COC1(C)C2CC(=C)C1(C)C=C2
COC1(C)C2CC(C)(C=C2)C1=C
COC1(C)CC2C=CC1(C)C2=C
COC1C(=C)C2(C)CC1(C)C=C2
COC1(C)CC2(C)C=CC1C2=C
COC1(C)C(=C)C2CC1(C)C=C2
CC12CC(C)(C(=C)C1=C)C(=O)O2
CC12CC(=C)C(C)(C(=O)O1)C2=C
CC12CC(=C)C(C)(OC1=O)C2=C
CC12CCC(C)(C1=C)C(=O)C2=C
CC12CC(=C)C(C)(C1)C(=C)C2=O
CC12CC(=C)C(C)(C1)C(=O)C2=C
CC12CC(=C)C(C)(CC1=C)C2=O
CC12CCC(C)(C(=C)C1=C)C2=O
CC12CC(=C)C(C)(C(=C)C1)C2=O
CC12CC(=C)C(C)(C(=O)C1)C2=C
CC12CC(=O)C(C)(C1)C(=C)C2=C
CC12CC(=O)C(C)(CC1=C)C2=C
CC12CC(C)(C=C1)C(=C)C(=O)O2
CC12CC=CC(C)(C(=O)O1)C2=C
CC12CC(C)(C(=O)O1)C(=C)C=C2
CC12CC(C)(C=CC1=C)C(=O)O2
CC12CC(=O)OC(C)(C=C1)C2=C
CC12COC(=O)C(C)(C=C1)C2=C
CC12CC=CC(C)(OC1=O)C2=C
CC12CC(C)(C=C1)C(=C)C(=O)C2
CC12CC(=C)C(C)(C1)C=CC2=O
CC12CCC(C)(C1=C)C(=O)C=C2
CC12CC(C)(C=C1)C(=O)CC2=C
CC12CC(C)(C=C1)C(=O)C(=C)C2
CC12CC(=O)C(C)(C1)C=CC2=C
CC12CCC(C)(C1=O)C(=C)C=C2
CC12CC(C)(C=CC1)C(=C)C2=O
CC12CC(C)(C=CC1)C(=O)C2=C
CC12CC(=C)C(C)(C1)C(=O)C=C2
CC12CC(=C)C(C)(C=CC1)C2=O
CC12CC(=C)C(C)(CC=C1)C2=O
CC12CC(=C)CC(C)(C=C1)C2=O
CC12CCC(=C)C(C)(C=C1)C2=O
CC12CC(=O)C(C)(C1)C(=C)C=C2
CC12CC(=O)C(C)(C=CC1)C2=C
CC12CC(=O)C(C)(CC=C1)C2=C
CC12CC(=O)CC(C)(C=C1)C2=C
CC12CCC(=O)C(C)(C=C1)C2=C
CC1C2C(CC1(C)OC2=O)C#C
CC1C2CC(C)(C1C#C)C(=O)O2
CC1C2CC(C#C)C1(C)C(=O)O2
CC1C2CC(C#C)C1(C)OC2=O
CC1C2CC(C)(C#C)C1C(=O)O2
CC1C2CC(C)(C#C)C1OC2=O
CC1C2CC(C)(OC2=O)C1C#C
CC1C2CC(C(=O)O2)C1(C)C#C
CC1C2CC(OC2=O)C1(C)C#C
CC1C2OC(=O)C1(C)CC2C#C
CC1(C)C2CC(C1C#C)C(=O)O2
CC1CC2C(C)C1(OC2=O)C#C
CC1CC2C(C#C)C1(C)OC2=O
CC1(C)C2CC(C#C)C1C(=O)O2
CC1(C)C2CC(C#C)C1OC2=O
CC1CC2(C)C(C#C)C1OC2=O
CC1CC2(C#C)C(C)C1OC2=O
CC1(C)C2CC(OC2=O)C1C#C
CC1CC2(C)OC(=O)C1C2C#C
CC1CC2C(=O)OC1C2(C)C#C
CC1CC2(OC(=O)C1C2C)C#C
CC1CC2OC(=O)C1C2(C)C#C
CC1CC2OC(=O)C1(C)C2C#C
CC1CC2OC(=O)C1(C#C)C2C
CC1C(C)C2(CC1C(=O)O2)C#C
CC1C2CC(C#C)(C1C)C(=O)O2
CC1(C)CC2C(C#C)C1OC2=O
CC1(C)CC2OC(=O)C1C2C#C
CC1C(C#C)C2CC1(C)C(=O)O2
CC1C(C#C)C2CC1(C)OC2=O
CC=C1C2CC(C)(C1C)C(=O)O2
CC=C1C2CC(C)C1(C)C(=O)O2
CC=C1C2C(C)CC1(C)OC2=O
CC=C1C2CC(C)C1(C)OC2=O
CC=C1C2CC(C)(C)C1C(=O)O2
CC=C1C2CC(C)(C)C1OC2=O
CC=C1C2CC(C(=O)O2)C1(C)C
CC=C1C2CC(OC2=O)C1(C)C
CC=C1C2OC(=O)C1(C)CC2C
CC=C1CC2C(C)C1(C)OC2=O
CC=C1CC2(C)C(C)C1OC2=O
CC=C1CC2(C)OC(=O)C1C2C
CC=C1CC2C(=O)OC1C2(C)C
CC=C1CC2OC(=O)C1C2(C)C
CC=C1CC2OC(=O)C1(C)C2C
CC=C1C(C)C2CC1(C)C(=O)O2
CC=C1C(C)C2CC1(C)OC2=O
CC=C1C(C)C2(C)CC1C(=O)O2
CC1C2C(CC1(C)CC2=O)C#C
CC1C2CCC1(C)C(C#C)C2=O
CC1C2CCC1(C#C)C(C)C2=O
CC1C2CCC1C(C)(C#C)C2=O
CC1C2CCC1(C)C(=O)C2C#C
CC1C2CC(C1=O)C(C)(C2)C#C
CC1C2CCC(C1=O)C2(C)C#C
CC1C2CC(CC2(C)C#C)C1=O
CC1C2CC(CC2=O)C1(C)C#C
CC1C2CCC(C2=O)C1(C)C#C
CC1C2CC(C#C)C1(C)CC2=O
CC1C2CCC(C)(C1C#C)C2=O
CC1C2CC(C#C)C1(C)C(=O)C2
CC1C2CC(C)(CC2C#C)C1=O
CC1C2CCC(C)(C2C#C)C1=O
CC1C2CC(C)(CC2=O)C1C#C
CC1C2CC(C)(C#C)C1CC2=O
CC1C2CCC(C#C)(C2C)C1=O
CC1C2CC(C#C)C(C)(C2)C1=O
CC1C2CC(C(=O)C2)C1(C)C#C
CC1C2CC(=O)C1(C)CC2C#C
CC1C2CC(=O)C1C(C)(C2)C#C
CC1C2CC(=O)C(C)(C2)C1C#C
CC1CC2(CC1C(C)C2=O)C#C
CC1CC2CC1(C)C(C#C)C2=O
CC1CC2CC1(C#C)C(C)C2=O
CC1CC2CC1C(C)(C#C)C2=O
CC1CC2CC1(C#C)C(=O)C2C
CC1CC2CC1(C)C(=O)C2C#C
CC1CC2(CC1C(=O)C2C)C#C
CC1CC2CC1C(=O)C2(C)C#C
CC1CC2C(C)C1(CC2=O)C#C
CC1CC2C(CC1(C)C2=O)C#C
CC1CC2(C)CC1C(C#C)C2=O
CC1(C)C2CC(C1C#C)C(=O)C2
CC1(C)C2CCC1C(=O)C2C#C
CC1CC2(C)CC1C(=O)C2C#C
CC1CC2(C)C(CC1C2=O)C#C
CC1CC2(CC(C)C1C2=O)C#C
CC1CC2C(C#C)C1(C)CC2=O
CC1CC2CC(C)C1(C#C)C2=O
CC1(C)C2CC(CC2C#C)C1=O
CC1(C)C2CCC(C2C#C)C1=O
CC1CC2(C)C(C#C)C1CC2=O
CC1CC2(C#C)C(C)C1CC2=O
CC1CC2CC(C#C)C1(C)C2=O
CC1(C)C2CC(C#C)C1C(=O)C2
CC1CC2(C)CC(C#C)C1C2=O
CC1CC2(C#C)C(C)CC1C2=O
CC1CC2CC(C)(C#C)C1C2=O
CC1(C)C2CC(C#C)C(C2)C1=O
CC1CC2(C)CC(=O)C1C2C#C
CC1CC2(CC(=O)C1C2C)C#C
CC1CC2CC(=O)C1C2(C)C#C
CC1(C)C2CC(=O)C1CC2C#C
CC1CC2CC(=O)C1(C)C2C#C
CC1CC2CC(=O)C1(C#C)C2C
CC1CC2C(=O)C1CC2(C)C#C
CC1CC2C(=O)CC1C2(C)C#C
CC1C2CC(=O)C(C2)(C#C)C1C
CC1(C)CC2CC1C(C#C)C2=O
CC1(C)CC2CC1C(=O)C2C#C
CC1C(C)C2(CC1C(=O)C2)C#C
CC1(C)CC2C(CC1C2=O)C#C
CC1C(C)C2(CCC1C2=O)C#C
CC1(C)CC2C(C#C)C1CC2=O
CC1(C)CC2CC(C#C)C1C2=O
CC1(C)CC2CC(=O)C1C2C#C
CC1C(C#C)C2CC1(C)CC2=O
CC1C(C#C)C2CCC1(C)C2=O
CC1C(C#C)C2CC(=O)C1(C)C2
CC1(C)C2CC(CC2=O)C1C#C
CC1(C)C(C#C)C2CCC1C2=O
CC1C(=O)C2CC1(C)CC2C#C
CC1C(=O)C2CCC1(C)C2C#C
CC1C(=O)C2CC(C#C)C1(C)C2
CC=C1C2CCC1(C)C(C)C2=O
CC=C1C2CCC1C(C)(C)C2=O
CC=C1C2CCC1(C)C(=O)C2C
CC=C1C2CC(C1=O)C(C)(C)C2
CC=C1C2C(C)CC1(C)CC2=O
CC=C1C2CC(C)C1(C)CC2=O
CC=C1C2CC(C)C1(C)C(=O)C2
CC=C1C2CCC(C1=O)C2(C)C
CC=C1C2CC(CC2(C)C)C1=O
CC=C1C2CC(CC2=O)C1(C)C
CC=C1C2CCC(C2=O)C1(C)C
CC=C1C2CC(C)(C)C1CC2=O
CC=C1C2CC(C)(CC2C)C1=O
CC=C1C2CCC(C)(C2C)C1=O
CC=C1C2CC(C)C(C)(C2)C1=O
CC=C1C2CC(C(=O)C2)C1(C)C
CC=C1C2CC(=O)C1(C)CC2C
CC=C1C2CC(=O)C1C(C)(C)C2
CC=C1C2CC(=O)C(C)(C2)C1C
CC=C1CC2CC1(C)C(C)C2=O
CC=C1CC2CC1C(C)(C)C2=O
CC=C1CC2CC1(C)C(=O)C2C
CC=C1CC2CC1C(=O)C2(C)C
CC=C1CC2(C)CC1C(C)C2=O
CC=C1CC2C(C)C1(C)CC2=O
CC=C1CC2(C)CC1C(=O)C2C
CC=C1CC2(C)C(C)C1CC2=O
CC=C1CC2C(C)CC1(C)C2=O
CC=C1CC2CC(C)C1(C)C2=O
CC=C1CC2(C)C(C)CC1C2=O
CC=C1CC2(C)CC(C)C1C2=O
CC=C1CC2CC(C)(C)C1C2=O
CC=C1CC2(C)CC(=O)C1C2C
CC=C1CC2CC(=O)C1C2(C)C
CC=C1CC2CC(=O)C1(C)C2C
CC=C1CC2C(=O)C1CC2(C)C
CC=C1CC2C(=O)CC1C2(C)C
CC=C1C(C)C2CC1(C)CC2=O
CC=C1C(C)C2CCC1(C)C2=O
CC=C1C2CC(C)(CC2=O)C1C
CC=C1C2CCC(C)(C1C)C2=O
CC=C1C(C)C2CC(=O)C1(C)C2
CC=C1C(=O)C2CC1(C)CC2C
CC=C1C(=O)C2CCC1(C)C2C
CC=C1C(=O)C2CC(C)C1(C)C2
CC1C2C=CC1(C)C(C)OC2=O
CC1C2C=CC1C(C)(C)OC2=O
CC1C2C=CC1(C)C(=O)OC2C
CC1C2C=CC1(C)OC(=O)C2C
CC1C2C=C(C)C1(C)COC2=O
CC1C2C(C)=CC1(C)COC2=O
CC1C2CC=C(C)C1(C)C(=O)O2
CC1C2CC(C)=CC1(C)C(=O)O2
CC1C2CC(C)(C=C1C)C(=O)O2
CC1C2C=C(C)CC1(C)OC2=O
CC1C2C=CC(C)C1(C)OC2=O
CC1C2C(C)C=CC1(C)OC2=O
CC1C2CC=C(C)C1(C)OC2=O
CC1C2CC(C)=CC1(C)OC2=O
CC1C2C=CC(OC1=O)C2(C)C
CC1C2CC(C)(OC1=O)C=C2C
CC1C2CC(C)(OC1=O)C(C)=C2
CC1C2CC(C)(OC2=O)C=C1C
CC1C2CC(=O)OC1(C)C=C2C
CC1C2CC(=O)OC1(C)C(C)=C2
CC1C2COC(=O)C1(C)C=C2C
CC1C2COC(=O)C1(C)C(C)=C2
CC1C2C(=O)OC1(C)CC=C2C
CC1C2C=CC(C)(C)C1OC2=O
CC1C2OC(=O)C1(C)C=CC2C
CC1C2OC(=O)C1(C)CC=C2C
CC1C2OC(=O)C1(C)C(C)C=C2
CC1C2OC(=O)C1(C)CC(C)=C2
CC1C2OC(=O)C1C(C)(C)C=C2
CC1C2OC(=O)CC1(C)C=C2C
CC1C2OC(=O)CC1(C)C(C)=C2
CC1C2OC(=O)C(C)C1(C)C=C2
CC1C2OC(=O)C(C)(C)C1C=C2
CC1=CC2CC1C(C)(C)C(=O)O2
CC1=CC2CC1C(C)(C)OC2=O
CC1=CC2CC1C(=O)OC2(C)C
CC1=CC2CC1OC(=O)C2(C)C
CC1=CC2CC(C(=O)O2)C1(C)C
CC1=CC2CC(OC2=O)C1(C)C
CC1=CC2CC(=O)OC1C2(C)C
CC1=CC2COC(=O)C1C2(C)C
CC1=CC2C(=O)OC(C1)C2(C)C
CC1=CC2C(=O)OCC1C2(C)C
CC1=CC2OC(=O)C(C1)C2(C)C
CC1=CC2OC(=O)CC1C2(C)C
CC1=C(C)C2(C)CC1CC(=O)O2
CC1=C(C)C2(C)CC1COC2=O
CC1=C(C)C2(C)CC1C(=O)OC2
CC1=C(C)C2(C)CC1OC(=O)C2
CC1=C(C)C2(C)CC(C1)C(=O)O2
CC1=C(C)C2CC(C)(C1)C(=O)O2
CC1=C(C)C2(C)CC(C1)OC2=O
CC1=C(C)C2CC(C)(C1)OC2=O
CC1=CCC2C(=O)OC1C2(C)C
CC1C=CC2C(=O)OC1C2(C)C
CC1=CCC2OC(=O)C1C2(C)C
CC1C=CC2OC(=O)C1C2(C)C
CC1C=C(C)C2CC1(C)C(=O)O2
CC1C(C)=CC2CC1(C)C(=O)O2
CC1C=C(C)C2CC1(C)OC2=O
CC1C(C)=CC2CC1(C)OC2=O
CC1C=C(C)C2(C)CC1C(=O)O2
CC1C=C(C)C2(C)CC1OC2=O
CC1=CC(C)(C)C2CC1C(=O)O2
CC1=CC(C)(C)C2CC1OC2=O
CC1C(=O)OC2CC1(C)C=C2C
CC1C(=O)OC2CC1(C)C(C)=C2
CC1OC(=O)C2CC1(C)C=C2C
CC1OC(=O)C2CC1(C)C(C)=C2
CC1OC(=O)C2C=CC1C2(C)C
CC1OC(=O)C2(C)CC1C=C2C
CC1OC(=O)C2(C)CC1C(C)=C2
CC1C2C=CC1(C)C(C)CC2=O
CC1C2C=CC1(C)CC(C)C2=O
CC1C2C=CC1C(C)(C)CC2=O
CC1C2CCC1(C)C=C(C)C2=O
CC1C2CCC1(C)C(C)=CC2=O
CC1C2C=CC1(C)CC(=O)C2C
CC1C2C=CC1(C)C(=O)CC2C
CC1C2CCC1(C)C(=O)C=C2C
CC1C2CCC1(C)C(=O)C(C)=C2
CC1C2CC(C1=O)C(C)(C)C=C2
CC1C2C=C(C)C1(C)CCC2=O
CC1C2C=CCC1(C)C(C)C2=O
CC1C2C(C)=CC1(C)CCC2=O
CC1C2CC=CC1(C)C(C)C2=O
CC1C2CC=CC1C(C)(C)C2=O
CC1C2CC(C)(C1C)C(=O)C=C2
CC1C2C=CCC1C(C)(C)C2=O
CC1C2CC(C)(C1=O)C(C)=CC2
CC1C2CC(C=C2)C(C)(C)C1=O
CC1C2CC(C=C2)C(=O)C1(C)C
CC1C2C=C(C)CC1(C)CC2=O
CC1C2C=CC(C)C1(C)CC2=O
CC1C2C=CC(CC1(C)C)C2=O
CC1C2C(C)C=CC1(C)CC2=O
CC1C2CC=C(C)C1(C)CC2=O
CC1C2CC(C)=CC1(C)CC2=O
CC1C2CC(C)(C)C1C=CC2=O
CC1C2CC(C)(C)C1C(=O)C=C2
CC1C2C=CC(CC1=O)C2(C)C
CC1C(=O)C2CC=CC1C2(C)C
CC1C2CC=CC(C1=O)C2(C)C
CC1C2CC(C)(CC1=O)C=C2C
CC1C2CC(C)(CC1=O)C(C)=C2
CC1C2CC(C=CC2(C)C)C1=O
CC1C2CC(C)(C=C2)C(C)C1=O
CC1C2CC(C)(C=C2)C(=O)C1C
CC1C2C=CCC(C2=O)C1(C)C
CC1C2CC=CC(C2=O)C1(C)C
CC1C2CC(C=CC2=O)C1(C)C
CC1C2CC(C)(CC2=O)C=C1C
CC1C2CCC(C)(C=C1C)C2=O
CC1C2C=CCC(C)(C2C)C1=O
CC1C2CC=CC(C)(C2C)C1=O
CC1C2CC(C)(C=CC2C)C1=O
CC1C2CC(C)(CC=C2C)C1=O
CC1C2CC(C)(C=C(C)C2)C1=O
CC1C2CC(C)(C(C)C=C2)C1=O
CC1C2CC(C)(CC(C)=C2)C1=O
CC1C2CC(C)(C)C(=O)C1C=C2
CC1C2CC(C)C(=O)C1(C)C=C2
CC1C2CCC(=O)C1(C)C=C2C
CC1C2CCC(=O)C1(C)C(C)=C2
CC1C2CC(C(=O)C=C2)C1(C)C
CC1C2C=CC(C)(C)C1CC2=O
CC1C2CC(=O)C1(C)C=CC2C
CC1C2CC(=O)C1(C)CC=C2C
CC1C2CC(=O)C1(C)C=C(C)C2
CC1C2CC(=O)C1(C)C(C)=CC2
CC1C2CC(=O)C1(C)C(C)C=C2
CC1C2CC(=O)C1(C)CC(C)=C2
CC1C2CC(=O)C1C(C)(C)C=C2
CC1C2CC(=O)CC1(C)C=C2C
CC1C2CC(=O)CC1(C)C(C)=C2
CC1C2CC(=O)C(C)C1(C)C=C2
CC1C2CC(=O)C(C)(C2)C=C1C
CC1C2CC(=O)C(C)(C)C1C=C2
CC1C2C(=O)CC1(C)CC=C2C
CC1=CC2CC1C(C)(C)CC2=O
CC1=CC2CC1CC(C)(C)C2=O
CC1CC2CC1(C)C=C(C)C2=O
CC1CC2CC1(C)C(C)=CC2=O
CC1=CC2CC1C(C)(C)C(=O)C2
CC1=CC2CC1CC(=O)C2(C)C
CC1CC2CC1(C)C(=O)C=C2C
CC1CC2CC1(C)C(=O)C(C)=C2
CC1=CC2CC1C(=O)CC2(C)C
CC1=CC2CC1C(=O)C(C)(C)C2
CC1=CC2CC(C1)C(C)(C)C2=O
CC1CC2(C)CC1C=C(C)C2=O
CC1CC2(C)CC1C(C)=CC2=O
CC1CC2C(C)C1(C)C=CC2=O
CC1=CC2CC(C1)C(=O)C2(C)C
CC1CC2(C)CC1C(=O)C=C2C
CC1CC2(C)CC1C(=O)C(C)=C2
CC1=CC2CC(C1=O)C(C)(C)C2
CC1CC2(C)C(C)C1C=CC2=O
CC1=CC2CCC(C1=O)C2(C)C
CC1CC2C=CC(C1=O)C2(C)C
CC1=CC2CC(CC2(C)C)C1=O
CC1=CC2CC(CC2=O)C1(C)C
CC1=CC2CCC(C2=O)C1(C)C
CC1CC2C=CC(C2=O)C1(C)C
CC1CC2(C)C=CC(C1C)C2=O
CC1CC2C=C(C)CC1(C)C2=O
CC1CC2C=CC(C)(C1C)C2=O
CC1CC2C=CC(C)C1(C)C2=O
CC1CC2C(C)C=CC1(C)C2=O
CC1CC2CC=C(C)C1(C)C2=O
CC1CC2CC(C)=CC1(C)C2=O
CC1CC2(C)CC(C=C2C)C1=O
CC1CC2CC(C)(C=C2C)C1=O
CC1=CC2CC(C)(C)C(C1)C2=O
CC1=CC2CC(C)(C)CC1C2=O
CC1=CC2CCC(C)(C)C1C2=O
CC1CC2(C)C=C(C)CC1C2=O
CC1CC2(C)C=CC(C)C1C2=O
CC1CC2(C)C(C)C=CC1C2=O
CC1CC2(C)CC=C(C)C1C2=O
CC1CC2(C)CC(C)=CC1C2=O
CC1CC2C=C(C)C(C)(C1)C2=O
CC1CC2C=CC(C)(C)C1C2=O
CC1CC2C(C)=CC(C)(C1)C2=O
CC1CC2(C)CC(C(C)=C2)C1=O
CC1CC2CC(C)(C(C)=C2)C1=O
CC1CC2(C)C=CC(=O)C1C2C
CC1=CC2CCC(=O)C1C2(C)C
CC1CC2C=CC(=O)C1C2(C)C
CC1CC2C=CC(=O)C1(C)C2C
CC1=CC2CC(C(=O)C2)C1(C)C
CC1CC2(C)C(=O)C1CC=C2C
CC1=CC2CC(=O)C(C1)C2(C)C
CC1=CC2CC(=O)CC1C2(C)C
CC1=CC2C(=O)C1CCC2(C)C
CC1CC2C(=O)C1C=CC2(C)C
CC1CC2C(=O)C1(C)CC=C2C
CC1=CC2C(=O)CC(C1)C2(C)C
CC1=CC2C(=O)CCC1C2(C)C
CC1CC2C(=O)C=CC1C2(C)C
CC1=CC2C(=O)C(CC2(C)C)C1
CC1=CCC2CC1C(C)(C)C2=O
CC1C=CC2CC1C(C)(C)C2=O
CC1=CCC2CC1C(=O)C2(C)C
CC1C=CC2CC1C(=O)C2(C)C
CC1=C(C)C2(C)CC1CCC2=O
CC1=C(C)C2(C)CC1CC(=O)C2
CC1=C(C)C2(C)CC1C(=O)CC2
CC1C2CC(C)(C=CC2=O)C1C
CC1CCC2C=C(C)C1(C)C2=O
CC1CCC2C(C)=CC1(C)C2=O
CC1=C(C)C2(C)CC(C1)C(=O)C2
CC1=C(C)C2(C)CCC(C1)C2=O
CC1=C(C)C2(C)CCCC1C2=O
CC1=C(C)C2CCC(C)(C1)C2=O
CC1=CCC2CC(C)(C)C1C2=O
CC1C=CC2CC(C)(C)C1C2=O
CC1C2CC=CC(C)(C1C)C2=O
CC1C(C)C2(C)CC=CC1C2=O
CC1CCC2(C)C=C(C)C1C2=O
CC1CCC2(C)C(C)=CC1C2=O
CC1=C(C)C2(C)CCC(C2)C1=O
CC1C(C)C2(C)CC(C=C2)C1=O
CC1=C(C)C2(C)CC(CC2=O)C1
CC1=C(C)C2CC(C)(CC2=O)C1
CC1C=CC2CC(=O)C1C2(C)C
CC1=C(C)C2CC(=O)C(C)(C2)C1
CC1=CCC2C(=O)C1CC2(C)C
CC1C=CC2C(=O)C1CC2(C)C
CC1C=CC2C(=O)CC1C2(C)C
CC1C=C(C)C2CC1(C)CC2=O
CC1C(C)=CC2CC1(C)CC2=O
CC1C=C(C)C2(C)CC1CC2=O
CC1C=C(C)C2CCC1(C)C2=O
CC1C(C)=CC2CCC1(C)C2=O
CC1C=C(C)C2(C)CC1C(=O)C2
CC1C=C(C)C2(C)CCC1C2=O
CC1CC(C)C2(C)C=CC1C2=O
CC1C=C(C)C2CC(=O)C1(C)C2
CC1C(C)=CC2CC(=O)C1(C)C2
CC1=CC(C)(C)C2CC1CC2=O
CC1=CC(C)(C)C2CCC1C2=O
CC1CC(C)(C)C2C=CC1C2=O
CC1=C(C)C(=O)C2(C)CCC1C2
CC1=CC(=O)C2CC1CC2(C)C
CC1CC(=O)C2CC1(C)C=C2C
CC1CC(=O)C2CC1(C)C(C)=C2
CC1=CC(=O)C2CCC1C2(C)C
CC1CC(=O)C2C=CC1C2(C)C
CC1CC(=O)C2(C)CC1C=C2C
CC1CC(=O)C2(C)CC1C(C)=C2
CC1C(=O)C2CC1(C)C=CC2C
CC1C(=O)C2CC1(C)CC=C2C
CC1C(=O)C2CC1(C)C=C(C)C2
CC1C(=O)C2CC1(C)C(C)=CC2
CC1C(=O)C2CC1(C)C(C)C=C2
CC1C(=O)C2CC1(C)CC(C)=C2
CC1C(=O)C2CC(C=C2)C1(C)C
CC1C(=O)CC2CC1(C)C=C2C
CC1C(=O)CC2CC1(C)C(C)=C2
CC1=CCC2CC(=O)C1C2(C)C
CC1=CCC2C(=O)CC1C2(C)C
CC1=CC(C)(C)C2CC1C(=O)C2
CC1=CC(=O)C2CC1C(C)(C)C2
CC12CC(CC1=C)C(C)(O2)C=C
CC12CCC(C1=C)C(C)(O2)C=C
CC12CC(C(=C)C1)C(C)(O2)C=C
CC12CC(=C)C(CC1(C)C=C)O2
CC12CC(=C)C(C)(C1)C(O2)C=C
CC12CC(=C)C(C)(C1)OC2C=C
CC12CC(=C)C(C)(CC1C=C)O2
CC12CC(C=C)C(C)(CO1)C2=C
CC12CC(=C)C(C)(CO1)C2C=C
CC12CC(C=C)C(C)(O1)C(=C)C2
CC12CC(=C)C(CO1)C2(C)C=C
CC12CCC(C)(C(O1)C=C)C2=C
CC12CC(=C)C(O1)C(C)(C2)C=C
CC12CCC(C)(O1)C(=C)C2C=C
CC12CC(CO1)C(=C)C2(C)C=C
CC12CCC(O1)C(=C)C2(C)C=C
CC12CC(CO1)C(C)(C=C)C2=C
CC12CCC(O1)C(C)(C=C)C2=C
CC12CC(OC1(C)C=C)C(=C)C2
CC12COC(C1)C(=C)C2(C)C=C
CC12COC(C1=C)C(C)(C2)C=C
CC12COC(C1)C(C)(C=C)C2=C
CC12COC(CC1=C)C2(C)C=C
CC12COC(C)(C1)C(=C)C2C=C
CC12CC(C)(CO1)C(=C)C2C=C
CC12COC(C)(C1C=C)C(=C)C2
CC12COC(C(=C)C1)C2(C)C=C
CC12COC(C)(C(C1)C=C)C2=C
CC1C2(C)CC(=C)C1(CO2)C=C
CC1C2(CC(=C)C1(C)CO2)C=C
CC1C2(C)COC1(C=C)C(=C)C2
CC1C2(COC1(C)C(=C)C2)C=C
CC1(C)C2CC(=C)C1(CO2)C=C
CC1(CC2CC(=C)C1(C)O2)C=C
CC1CC2(CC(=C)C1(C)O2)C=C
CC1CC2(C)CC(=C)C1(O2)C=C
CC1(C)C2CC(CO2)(C=C)C1=C
CC1(C)C2CCC(O2)(C=C)C1=C
CC1CC2(C)COC1(C=C)C2=C
CC1(C)C2COC1(CC2=C)C=C
CC12CC(C)(C=C)C(CC1=C)O2
CC1(CC2COC1(C)C2=C)C=C
CC1CC2(C)OC1(CC2=C)C=C
CC1CC2(COC1(C)C2=C)C=C
CC1(C)C2COC1(C=C)C(=C)C2
CC12CC(C)(C=C)C(CO1)C2=C
CC1CC2(C)OCC1(C=C)C2=C
CC1(C)C2COC(C2)(C=C)C1=C
CC1CC2(OC1(C)CC2=C)C=C
CC1(C)C2OCC1(CC2=C)C=C
CC1(CC2OCC1(C)C2=C)C=C
CC1CC2(OCC1(C)C2=C)C=C
CC1C(=C)C2(CC1(C)CO2)C=C
CC1C(=C)C2(C)CC1(CO2)C=C
CC1C(=C)C2(CCC1(C)O2)C=C
CC1(C)CC2(CC(=C)C1O2)C=C
CC1(C)CC2CC(=C)C1(O2)C=C
CC1C(=C)C2(C)CCC1(O2)C=C
CC1C(=C)C2(C)COC1(C2)C=C
CC1(C)CC2(COC1C2=C)C=C
CC1C(=C)C2(COC1(C)C2)C=C
CC1(C)CC2COC1(C=C)C2=C
CC12OCC(CC1=C)C2(C)C=C
CC1(C)CC2(OC1CC2=C)C=C
CC1(C)CC2OC1(CC2=C)C=C
CC1(C)CC2(OCC1C2=C)C=C
CC1(C)CC2OCC1(C=C)C2=C
CC1(C)C(=C)C2CC1(CO2)C=C
CC1(C)C(=C)C2CCC1(O2)C=C
CC1(C)C(=C)C2COC1(C2)C=C
CC1(C)OC2(CC1CC2=C)C=C
CC1(C)OC2CC1(CC2=C)C=C
CC1(C)OC2(CC1C(=C)C2)C=C
CC1(C)OC2(CCC1C2=C)C=C
CC1(C)OC2CCC1(C=C)C2=C
CC1(C)OC2CC(=C)C1(C2)C=C
CC1OC2(CC1(C)CC2=C)C=C
CC1(OC2CCC1(C)C2=C)C=C
CC1OC2(C)CC1(CC2=C)C=C
CC1OC2(CCC1(C)C2=C)C=C
CC1(OC2CC(=C)C1(C)C2)C=C
CC1OC2(CC(=C)C1(C)C2)C=C
CC1OC2(C)CCC1(C=C)C2=C
CC1OC2(C)CC(=C)C1(C2)C=C
CCC12CC(=C)C(C)(CC1=C)O2
CCC12CC(=C)C(C)(CO1)C2=C
CCC12CC(=C)C(C)(O1)C(=C)C2
CCC12CC(C)(CO1)C(=C)C2=C
CCC12CCC(C)(O1)C(=C)C2=C
CCC12COC(C)(C1)C(=C)C2=C
CCC12COC(C)(CC1=C)C2=C
CCC12COC(C)(C(=C)C1)C2=C
CCC12OC(C)(CC1=C)CC2=C
CCC12OCC(C)(CC1=C)C2=C
CC12CC(C1)C(C)(C#C)C(=O)O2
CC12CC(C1)C(C)(OC2=O)C#C
CC12CC(C1)C(=O)OC2(C)C#C
CC12CC(C1)OC(=O)C2(C)C#C
CC12CC(C)(C1)C(C#C)C(=O)O2
CC12CC(C)(C1C#C)C(=O)OC2
CC12CC(C)(C1)C(=O)OC2C#C
CC12CC(CC(=O)O1)C2(C)C#C
CC12CC(COC1=O)C2(C)C#C
CC12CC(C)(OC(=O)C1)C2C#C
CC12CC(C(=O)OC1)C2(C)C#C
CC12CC(OC(=O)C1)C2(C)C#C
CC1C2(C)CC1(C#C)C(=O)OC2
CC1C2(C)CC1(CC(=O)O2)C#C
CC1C2(C)CC1(COC2=O)C#C
CC1C2(C)CC1(OC(=O)C2)C#C
CC1(C)C2CC1(C#C)C(=O)OC2
CC1(C)C2CC1(CC(=O)O2)C#C
CC1(C)C2CC1(COC2=O)C#C
CC1(C)C2CC1(OC(=O)C2)C#C
CC1(C)C2CC(C2)(OC1=O)C#C
CC1(C)C(=O)OC2CC1(C2)C#C
CC1(C)OC(=O)C2(CC1C2)C#C
CC1(C)OC(=O)C2CC1(C2)C#C
CC1C(=O)OC2(CC1(C)C2)C#C
CC1C(=O)OC2(C)CC1(C2)C#C
CC1OC(=O)C2(CC1(C)C2)C#C
CC1OC(=O)C2(C)CC1(C2)C#C
CC=C1C(=O)OC2(C)CC1(C)C2
CC12CC(C1)C(C)(CC2=O)C#C
CC12CC(C1)CC(C)(C#C)C2=O
CC12CC(C1)C(C)(C#C)C(=O)C2
CC12CC(C1)CC(=O)C2(C)C#C
CC12CC(C1)C(=O)CC2(C)C#C
CC12CC(C1)C(=O)C(C)(C2)C#C
CC12CC(C1=O)C(C)(CC2)C#C
CC12CC(C)(C1)C(C#C)C(=O)C2
CC12CC(C)(C1C#C)C(=O)CC2
CC12CC(C)(C1)C(=O)C(C2)C#C
CC12CC(C)(C1)C(=O)CC2C#C
CC12CC(CCC1(C)C#C)C2=O
CC12CC(CCC1=O)C2(C)C#C
CC12CC(C)(C(CC1)C#C)C2=O
CC12CC(C)(CC(C1)C#C)C2=O
CC12CC(CC(C)(C1)C#C)C2=O
CC12CCCC(C)(C1C#C)C2=O
CC12CC(C)(CC(=O)C1)C2C#C
CC12CC(CC(=O)C1)C2(C)C#C
CC12CC(C(=O)CC1)C2(C)C#C
CC1C2(C)CC1(CCC2=O)C#C
CC1C2(C)CC1(C#C)C(=O)CC2
CC1C2(C)CC1(CC(=O)C2)C#C
CC1C2(C)CCCC1(C#C)C2=O
CC1(C)C2CC1(CCC2=O)C#C
CC1(C)C2CC1(C#C)C(=O)CC2
CC1(C)C2CC1(CC(=O)C2)C#C
CC1(C)C2CC(C2)(CC1=O)C#C
CC1(C)C2CCCC1(C#C)C2=O
CC1CC2(C)CC(C1)(C#C)C2=O
CC1CC2(CC(C)(C2)C1=O)C#C
CC1CC2(C)CC(C2)(C#C)C1=O
CC1CCC2(CC1(C)C2=O)C#C
CC1(C)CC2CC(C1)(C#C)C2=O
CC1CCC2(C)CC1(C#C)C2=O
CC1(C)CC2(CC(C2)C1=O)C#C
CC1(C)CC2CC(C2)(C#C)C1=O
CC12CCCC(C1=O)C2(C)C#C
CC1(C)CCC2(CC1C2=O)C#C
CC1(C)CCC2CC1(C#C)C2=O
CC1(C)CC(=O)C2(CC1C2)C#C
CC1(C)CC(=O)C2CC1(C2)C#C
CC1CC(=O)C2(CC1(C)C2)C#C
CC1CC(=O)C2(C)CC1(C2)C#C
CC1(C)C(=O)CC2CC1(C2)C#C
CC1C(=O)CC2(CC1(C)C2)C#C
CC1C(=O)CC2(C)CC1(C2)C#C
CC=C1CC2(C)CC(C)(C1)C2=O
CC=C1CC2(C)CC(C)(C2)C1=O
CC=C1CCC2(C)CC1(C)C2=O
CC=C1CC(=O)C2(C)CC1(C)C2
CC=C1C(=O)CC2(C)CC1(C)C2
CC1C2(C)CC1(C)C=CC(=O)O2
CC1(C)C2CC1(C)C=CC(=O)O2
CC12CC(C=CC(=O)O1)C2(C)C
CC1=CC2(C)CC(C)(C2)OC1=O
CC1=CC(=O)OC2(C)CC1(C)C2
CC12CC(C1)C=CC(C)(C)C2=O
CC12CC(C1)C(C)(C)C=CC2=O
CC12CC(C1)C(C)(C)C(=O)C=C2
CC12CC(C1)C=CC(=O)C2(C)C
CC12CC(C1)C(=O)C=CC2(C)C
CC12CC(C1)C(=O)C(C)(C)C=C2
CC12CC(C1=O)C(C)(C)C=CC2
CC12CC(C1=O)C(C)(C)CC=C2
CC12CC(C=CCC1(C)C)C2=O
CC12CC(CC=CC1(C)C)C2=O
CC12CC(C=CC(C)(C)C1)C2=O
CC12CC(CC(C)(C)C=C1)C2=O
CC1C2(C)CC1(C)C=CC(=O)C2
CC1C2(C)CC1(C)C(=O)C=CC2
CC1C2(C)CC1(C)C(=O)CC=C2
CC1C2(C)CC=CCC1(C)C2=O
CC1C2(C)CCC=CC1(C)C2=O
CC1(C)C2CC1(C)C=CCC2=O
CC12CC(C(=O)C=CC1)C2(C)C
CC1(C)C2CC1(C)C=CC(=O)C2
CC12CC(C=CC(=O)C1)C2(C)C
CC1(C)C2CC1(C)C(=O)C=CC2
CC1(C)C2CC1(C)C(=O)CC=C2
CC1(C)C2C=CCCC1(C)C2=O
CC1(C)C2CC=CCC1(C)C2=O
CC1(C)C2CCC=CC1(C)C2=O
CC1=CC2(C)CC(C)(C2)CC1=O
CC1=CC2(C)CC(C)(C2)C(=O)C1
CC1=CC2(C)CC(C)(CC1)C2=O
CC1CC2(C)CC(C)(C=C1)C2=O
CC1=CCC2(C)CC(C)(C1)C2=O
CC1=CCC2(C)CC(C)(C2)C1=O
CC1C=CC2(C)CC(C)(C2)C1=O
CC1=CCCC2(C)CC1(C)C2=O
CC1C=CCC2(C)CC1(C)C2=O
CC1CC=CC2(C)CC1(C)C2=O
CC1=CCC(=O)C2(C)CC1(C)C2
CC1C=CC(=O)C2(C)CC1(C)C2
CC1=CC(=O)C2(C)CC(C)(C2)C1
CC1=CC(=O)CC2(C)CC1(C)C2
CC1C(=O)C=CC2(C)CC1(C)C2
CC12CC(C=C)C(C1)C(C)(C)O2
CC12COC(C1)C(C=C)C2(C)C
CC12COC(C1)C(C)(C)C2C=C
CC12COC(C(C1)C=C)C2(C)C
CC1C2CCC1(C=C)C(C)(C)O2
CC1C2CCC1(C)C(C)(O2)C=C
CC1C2CCC1(C)OC2(C)C=C
CC1C2CCC1(OC2(C)C)C=C
CC1C2(C)CCC1(C)C(O2)C=C
CC1C2CC(C)(C)C1(CO2)C=C
CC1C2(C)CC(C=C)C1(C)CO2
CC1C2CC(C)(C=C)C1(C)CO2
CC1C2(C)CC(CO2)C1(C)C=C
CC1C2(C)CCC(O2)C1(C)C=C
CC1C2CC(C)(CO2)C1(C)C=C
CC1C2CCC(C)(O2)C1(C)C=C
CC1C2CC(CO2)(C=C)C1(C)C
CC1C2CCC(O2)(C=C)C1(C)C
CC1C2(C)COC1(C)C(C2)C=C
CC1C2(C)COC(C2)C1(C)C=C
CC1C2COC1(CC2(C)C)C=C
CC1C2COC1(C)CC2(C)C=C
CC1C2COC1(C)C(C)(C2)C=C
CC1C2COC1(C=C)C(C)(C)C2
CC1C2COC(C2)(C=C)C1(C)C
CC1C2COC(C)(C2)C1(C)C=C
CC1C2OCC1(CC2(C)C)C=C
CC1C2OCC1(C)CC2(C)C=C
CC1CC2CC1(C=C)C(C)(C)O2
CC1CC2(CC1(C)C(C)O2)C=C
CC1CC2(CC1C(C)(C)O2)C=C
CC1CC2CC1(C)C(C)(O2)C=C
CC1CC2(CC1(C)OC2C)C=C
CC1CC2CC1(C)OC2(C)C=C
CC1CC2(CC1OC2(C)C)C=C
CC1CC2CC1(OC2(C)C)C=C
CC1CC2(C)CC1(C=C)C(C)O2
CC1(C)C2CCC1(C)C(O2)C=C
CC1(C)C2CCC1C(C)(O2)C=C
CC1CC2(C)CC1(C)C(O2)C=C
CC1CC2(C)CC1C(C)(O2)C=C
CC12CCC(C(O1)C=C)C2(C)C
CC1CC2(C)CC1(C)OC2C=C
CC1CC2(C)CC1(OC2C)C=C
CC1CC2(C)CC1OC2(C)C=C
CC1CC2(CC(C)C1(C)O2)C=C
CC1(C)C2CC(C=C)C1(C)CO2
CC1CC2(C)CC(C)C1(O2)C=C
CC1CC2(CC(C)(C)C1O2)C=C
CC1(C)C2CC(C)(C=C)C1CO2
CC1CC2(C)CC(C=C)C1(C)O2
CC1CC2CC(C)(C=C)C1(C)O2
CC1CC2(C)CC(C)(C=C)C1O2
CC12CCC(O1)C(C)(C)C2C=C
CC1(C)C2CC(CO2)C1(C)C=C
CC1(C)C2CCC(O2)C1(C)C=C
CC1CC2(C)COC1C2(C)C=C
CC1CC2(C)COC1(C)C2C=C
CC1CC2(C)COC1(C=C)C2C
CC1CC2(COC1C2(C)C)C=C
CC1CC2(C)OC1CC2(C)C=C
CC1CC2(COC1(C)C2C)C=C
CC1CC2COC1(C)C2(C)C=C
CC1(C)C2COC1(C)C(C2)C=C
CC12CC(C=C)C(CO1)C2(C)C
CC1(C)C2COC1C(C)(C2)C=C
CC1CC2(C)OC1(C)CC2C=C
CC1CC2COC1(C=C)C2(C)C
CC1CC2(C)OCC1C2(C)C=C
CC1CC2(C)OCC1(C)C2C=C
CC1CC2(C)OCC1(C=C)C2C
CC1(C)C2COC(C2)C1(C)C=C
CC12CC(CO1)C(C)(C)C2C=C
CC1CC2(OC1CC2(C)C)C=C
CC1CC2OC1(CC2(C)C)C=C
CC1CC2(OC1(C)CC2C)C=C
CC1CC2OC1(C)CC2(C)C=C
CC1CC2(OCC1C2(C)C)C=C
CC1CC2(OCC1(C)C2C)C=C
CC1CC2OCC1(C)C2(C)C=C
CC1CC2OCC1(C=C)C2(C)C
CC1(C)CC2CC1(C)C(O2)C=C
CC1(C)CC2CC1C(C)(O2)C=C
CC1C(C)C2(CC1(C)CO2)C=C
CC1(C)CC2CC1(C)OC2C=C
CC1(C)CC2CC1OC2(C)C=C
CC12CC(C(O1)C=C)C(C)(C)C2
CC1C(C)C2(CCC1(C)O2)C=C
CC1(C)CC2(C)CC1OC2C=C
CC1(C)CC2CC(C=C)C1(C)O2
CC12CC(C=C)C(O1)C(C)(C)C2
CC1(C)CC2CC(C)(C=C)C1O2
CC1(C)CC2(C)COC1C2C=C
CC1(C)CC2COC1C2(C)C=C
CC1(C)CC2(C)OC1CC2C=C
CC1(C)CC2COC1(C)C2C=C
CC1C(C)C2(COC1(C)C2)C=C
CC1(C)CC2(C)OCC1C2C=C
CC1(C)CC2OC1CC2(C)C=C
CC1(C)CC2OC1(C)CC2C=C
CC1(C)CC2OCC1C2(C)C=C
CC1(C)CC2OCC1(C)C2C=C
CC1C(C)(C)C2CC1(CO2)C=C
CC1C(C=C)C2(C)CC1(C)CO2
CC1C(C)(C)C2CCC1(O2)C=C
CC1C(C=C)C2(C)CCC1(C)O2
CC1C(C=C)C2(C)COC1(C)C2
CC1C(C)(C)C2COC1(C2)C=C
CC12CCC(O1)C(C=C)C2(C)C
CC12CC(CO1)C(C=C)C2(C)C
CC1(C)OC2CC1CC2(C)C=C
CC1(C)OC2CC1(C)CC2C=C
CC1(C)OC2CC1C(C)(C2)C=C
CC1(C)OC2CCC1C2(C)C=C
CC1(C)OC2(C)CC1CC2C=C
CC1(C)OC2CCC1(C)C2C=C
CC1(C)OC2(C)CCC1C2C=C
CC1(C)OC2CC(C=C)C1(C)C2
CC1OC2(CC1CC2(C)C)C=C
CC1OC2CC1(CC2(C)C)C=C
CC1OC2CC1(C)CC2(C)C=C
CC1OC2(CC1C(C)(C)C2)C=C
CC1OC2(CCC1C2(C)C)C=C
CC1OC2(C)CC1CC2(C)C=C
CC1OC2(CCC1(C)C2C)C=C
CC1OC2CCC1(C)C2(C)C=C
CC1OC2(C)CC1(C)CC2C=C
CC1OC2(C)CC1C(C)(C2)C=C
CC1OC2CCC1(C=C)C2(C)C
CC1OC2(C)CCC1C2(C)C=C
CC1OC2(C)CCC1(C)C2C=C
CC1OC2(C)CCC1(C=C)C2C
CC1OC2CC(C)(C)C1(C2)C=C
CC1OC2(C)CC(C=C)C1(C)C2
CC1OC2CC(C)(C=C)C1(C)C2
CCC12CC(CC1=C)C(C)(C)O2
CCC12CCC(C1=C)C(C)(C)O2
CCC12CC(CC1=C)OC2(C)C
CCC12CC(C(=C)C1)C(C)(C)O2
CCC12CC(C)(CC1=C)C(C)O2
CCC12CC(C)(CC1=C)OC2C
CCC12CC(=C)C(C)(C1)C(C)O2
CCC12CC(=C)C(CC1(C)C)O2
CCC12CC(=C)C(C)(C1)OC2C
CCC12CC(=C)C(C)(CC1C)O2
CCC12CC(C)(C)C(CC1=C)O2
CCC12CC(C)C(C)(CC1=C)O2
CCC12CC(=C)C(C)(CO1)C2C
CCC12CC(C)(C)C(CO1)C2=C
CCC12CC(C)C(C)(CO1)C2=C
CCC12CCC(C)(C(C)O1)C2=C
CCC12CC(=C)C(CO1)C2(C)C
CCC12CC(C)C(C)(O1)C(=C)C2
CCC12CC(C)(CO1)C(=C)C2C
CCC12CC(C)(CO1)C(C)C2=C
CCC12CCC(C)(O1)C(=C)C2C
CCC12CCC(C)(O1)C(C)C2=C
CCC12CC(=C)C(O1)C(C)(C)C2
CCC12CCC(C)(OC1C)C2=C
CCC12CC(CO1)C(=C)C2(C)C
CCC12CCC(O1)C(=C)C2(C)C
CCC12CC(CO1)C(C)(C)C2=C
CCC12CCC(O1)C(C)(C)C2=C
CCC12CCC(OC1(C)C)C2=C
CCC12CC(OC1(C)C)C(=C)C2
CCC12COC(C1)C(=C)C2(C)C
CCC12COC(C1)C(C)(C)C2=C
CCC12COC(C1=C)C(C)(C)C2
CCC12COC(CC1=C)C2(C)C
CCC12COC(C)(C1)C(=C)C2C
CCC12COC(C)(C1)C(C)C2=C
CCC12COC(CC1(C)C)C2=C
CCC12COC(C)(C1C)C(=C)C2
CCC12COC(C(=C)C1)C2(C)C
CCC12COC(C)(CC1=C)C2C
CCC12COC(C)(CC1C)C2=C
CCC12COC(C)(C(C)C1)C2=C
CCC12OC(CC1=C)CC2(C)C
CCC12OCC(CC1=C)C2(C)C
CCC12OC(C)(CC1C)CC2=C
CCC12OCC(CC1(C)C)C2=C
CCC12OCC(C)(CC1=C)C2C
CCC12OCC(C)(CC1C)C2=C
CCC1C2(C)CC(=C)C1(C)CO2
CCC1C2(C)COC1(C)C(=C)C2
CCC1(C)C2CC(=C)C1(C)CO2
CCC1CC2(C)CC(=C)C1(C)O2
CCC1(C)C2CC(C)(CO2)C1=C
CCC1(C)C2CCC(C)(O2)C1=C
CCC1CC2(C)COC1(C)C2=C
CCC1(C)C2COC1(C)CC2=C
CCC1CC2(C)OC1(C)CC2=C
CCC1(C)C2COC1(C)C(=C)C2
CCC1CC2(C)OCC1(C)C2=C
CCC1(C)C2COC(C)(C2)C1=C
CCC1(C)C2OCC1(C)CC2=C
CCC1C(=C)C2(C)CC1(C)CO2
CCC1(C)CC2CC(=C)C1(C)O2
CCC1C(=C)C2(C)CCC1(C)O2
CCC1(C)CC2(C)CC(=C)C1O2
CCC1(C)CC2(C)COC1C2=C
CCC1C(=C)C2(C)COC1(C)C2
CCC1(C)CC2(C)OC1CC2=C
CCC1(C)CC2COC1(C)C2=C
CCC1(C)CC2(C)OCC1C2=C
CCC1(C)CC2OC1(C)CC2=C
CCC1(C)CC2OCC1(C)C2=C
CCC1(C)C(=C)C2CC1(C)CO2
CCC1(C)C(=C)C2CCC1(C)O2
CCC1(C)C(=C)C2COC1(C)C2
CCC1(C)OC2CC1(C)CC2=C
CCC1(C)OC2(C)CC1CC2=C
CCC1(C)OC2CCC1(C)C2=C
CCC1(C)OC2(C)CC1C(=C)C2
CCC1(C)OC2(C)CCC1C2=C
CCC1(C)OC2CC(=C)C1(C)C2
CCC1OC2(C)CC1(C)CC2=C
CCC1OC2(C)CCC1(C)C2=C
CCC1OC2(C)CC(=C)C1(C)C2
CC1CC2CC(C)(C)C1(O2)C=C
COC12CC(CC1C)CC2(C)C
COC12CCC(C1)C(C)C2(C)C
COC12CCC(C1)C(C)(C)C2C
COC12CC(CC1C)C(C)(C)C2
COC12CCC(C1C)C(C)(C)C2
COC12CCC(CC1C)C2(C)C
COC12CC(C)(CC1C)CC2C
COC12CCC(C)(C1)C(C)C2C
COC12CCC(CC1(C)C)C2C
COC12CC(C)C(C1)C(C)(C)C2
COC12CCC(C(C)C1)C2(C)C
COC12CCC(C)(CC1C)C2C
COC12CC(C)C(C)(C1)C(C)C2
COC12CC(C)C(CC1(C)C)C2
COC12CCC(C)(C(C)C1)C2C
COC12CC(C)C(C)(CC1C)C2
COC1C2CCC1(C)CC2(C)C
COC1C2CCC1(C)C(C)(C)C2
COC1C2(C)CCC1(C)C(C)C2
COC1C2CCC(C)(C2)C1(C)C
COC1CC2CC1(C)CC2(C)C
COC1CC2(C)CC1CC2(C)C
COC1(C)C2CCC1(C)CC2C
COC1CC2(C)CC1(C)CC2C
COC1(C)C2CCC1(C)C(C)C2
COC1(C)C2CCC1C(C)(C)C2
COC1CC2(C)CC1C(C)(C)C2
COC1CC2(C)CCC1(C)C2C
COC1CC2(C)CC(C)C1(C)C2
COC1CC2CC(C)(C)C1(C)C2
COC1(C)C2CCC(C)(C2)C1C
COC1(C)CC2CC1CC2(C)C
COC1(C)CC2CC1(C)CC2C
COC1(C)CC2CC1C(C)(C)C2
COC1(C)CC2CCC1C2(C)C
COC1(C)CC2(C)CC1CC2C
COC1(C)CC2CCC1(C)C2C
COC1(C)CC2(C)CCC1C2C
COC1(C)CC2CC(C)C1(C)C2
COC1C(C)C2(C)CCC1(C)C2
COC1(C)CC2(C)CC(C)C1C2
COC1(C)C(C)C2CCC1(C)C2
COC1C2(C)CCC(C2)C1(C)C
COC1CC2(C)CCC1C2(C)C
COC1(C)C2CCC(C2)C1(C)C
COC1CC2CCC1(C)C2(C)C
CC12C3C=CC1(C)CC3C2=O
CC12CC3C=CC1C3(C)C2=O
CC12CC3(C)C=CC1C3C2=O
CC12C=CC3C1CC2(C)C3=O
CC12C=CC3C1CC(=O)C23C
CC12C=CC3(C)C1CC2C3=O
CC12C=CC3(C)C1CC(=O)C23
CC12C=CC3CC1(C)C(=O)C23
CC12C=CC3CC1C(=O)C23C
CC12C=CC3(C)CC1C(=O)C23
CC12CC(=O)C3C1C=CC23C
CC12CC(=O)C3(C)C1C=CC23
CC12C3C=CC1(C)CC(=O)C23
CC12C3C=CC(C)(CC1=O)C23
CC12C3CC(=O)C1(C)C=CC23
CC12C=CC3(C)C1C2CC3=O
CC12C=CC3(C)CC(=O)C1C23
CC12CC(=O)C3(C)C=CC1C23
CC12CCC(C)(C1)C(=C)C(=O)O2
CC12CCC(C)(C1=C)C(=O)OC2
CC12CC(=C)C(C)(C1)CC(=O)O2
CC12CC(=C)C(C)(C1)COC2=O
CC12CC(=C)C(C)(C1)C(=O)OC2
CC12CC(=C)C(C)(C1)OC(=O)C2
CC12CC(C)(CC(=C)C1)C(=O)O2
CC12CCCC(C)(C(=O)O1)C2=C
CC12CCC(C)(OC(=O)C1)C2=C
CC12CC(C)(C(=O)O1)C(=C)CC2
CC12CC(C)(OC1=O)C(=C)CC2
CC12CCC(C)(C1)C(=C)C(=O)C2
CC12CC(=C)C(C)(C1)CCC2=O
CC12CCC(C)(C1=C)C(=O)CC2
CC12CCC(C)(C1)C(=O)CC2=C
CC12CCC(C)(C1)C(=O)C(=C)C2
CC12CC(=O)C(C)(C1)CCC2=C
CC12CCC(C)(C1=O)C(=C)CC2
CC12CC(=C)C(C)(C1)CC(=O)C2
CC12CC(C)(CCC1)C(=O)C2=C
CC12CC(=C)C(C)(C1)C(=O)CC2
CC12CC(=C)C(C)(CCC1)C2=O
CC12CCC(C)(CC(=C)C1)C2=O
CC12CCC(C)(CC(=O)C1)C2=C
CC12CC(=O)C(C)(C1)C(=C)CC2
CC12CC(=O)C(C)(C1)CC(=C)C2
CC12CC(=O)C(C)(CCC1)C2=C
CC1C2CCC1(C)C(C)C(=O)O2
CC1C2CCC1C(C)(C)C(=O)O2
CC1C2CCC1(C)C(C)OC2=O
CC1C2CCC1C(C)(C)OC2=O
CC1C2CCC1(C)C(=O)OC2C
CC1C2CCC1(C)OC(=O)C2C
CC1C2CC(CC1(C)C)C(=O)O2
CC1C2CC(CC1(C)C)OC2=O
CC1C2CC(C)(C1C)C(=O)OC2
CC1C2CC(CC2(C)C)OC1=O
CC1C2CC(C)(C)C1CC(=O)O2
CC1C2CC(C)CC1(C)C(=O)O2
CC1C2CCC(C)C1(C)C(=O)O2
CC1C2C(C)CCC1(C)OC2=O
CC1C2CC(C)(C)C1COC2=O
CC1C2CC(C)CC1(C)OC2=O
CC1C2CCC(C)C1(C)OC2=O
CC1C2CC(C)(C)C1C(=O)OC2
CC1C2CC(C)(C)C1OC(=O)C2
CC1C2CC(C)(C)CC1C(=O)O2
CC1C2CCC(C)(C)C1C(=O)O2
CC1C2CCC(C)(C)C1OC2=O
CC1C2CC(C)(CC(=O)O2)C1C
CC1C2CC(CC(=O)O2)C1(C)C
CC1C2CCC(OC1=O)C2(C)C
CC1C2CC(COC2=O)C1(C)C
CC1C2CC(C)(OC(=O)C2)C1C
CC1C2CC(C(=O)OC2)C1(C)C
CC1C2CC(OC1=O)C(C)(C)C2
CC1C2CC(OC(=O)C2)C1(C)C
CC1C2OC(=O)C1(C)CCC2C
CC1CC2CC1(C)C(C)C(=O)O2
CC1CC2CC1C(C)(C)C(=O)O2
CC1CC2CC1(C)C(C)OC2=O
CC1CC2CC1C(C)(C)OC2=O
CC1CC2CC1(C)C(=O)OC2C
CC1CC2CC1(C)OC(=O)C2C
CC1CC2CC1C(=O)OC2(C)C
CC1CC2CC1OC(=O)C2(C)C
CC1CC2(C)CC1C(C)C(=O)O2
CC1CC2(C)CC1C(C)OC2=O
CC1CC2C(C)C1(C)COC2=O
CC1CC2(C)CC1C(=O)OC2C
CC1CC2(C)CC1OC(=O)C2C
CC1CC2(C)CC(C1C)C(=O)O2
CC1CC2CC(C)(C1C)C(=O)O2
CC1CC2(C)C(C)C1COC2=O
CC1CC2(C)CC(OC2=O)C1C
CC1CC2CC(C)(OC2=O)C1C
CC1CC2CC(C(=O)O2)C1(C)C
CC1CC2(C)CC(=O)OC1C2C
CC1CC2(C)COC(=O)C1C2C
CC1CC2CC(=O)OC1C2(C)C
CC1CC2CC(=O)OC1(C)C2C
CC1CC2COC(=O)C1C2(C)C
CC1CC2COC(=O)C1(C)C2C
CC1CC2(C)OC(=O)CC1C2C
CC1CC2C(=O)OCC1C2(C)C
CC1CC2OC(=O)C(C1)C2(C)C
CC1CC2OC(=O)CC1C2(C)C
CC1CC2OC(=O)CC1(C)C2C
CC1C(C)C2(C)CC1C(=O)OC2
CC1CCC2C(=O)OC1C2(C)C
CC1CCC2OC(=O)C1C2(C)C
CC1CC(C)C2(C)CC1OC2=O
CC1CC(C)(C)C2CC1OC2=O
CC1OC(=O)C2CC1CC2(C)C
CC1OC(=O)C2CC1C(C)(C)C2
CC1OC(=O)C2CCC1C2(C)C
CC1CC2CC(OC2=O)C1(C)C
CC1CC(C)C2(C)CC1C(=O)O2
CC1CC(C)(C)C2CC1C(=O)O2
CC1C2CCC1(C)C(C)CC2=O
CC1C2CCC1(C)CC(C)C2=O
CC1C2CCC1C(C)(C)CC2=O
CC1C2CCC1(C)C(C)C(=O)C2
CC1C2CCC1C(C)(C)C(=O)C2
CC1C2CCC1(C)CC(=O)C2C
CC1C2CCC1(C)C(=O)CC2C
CC1C2CCC1(C)C(=O)C(C)C2
CC1C2CCC1C(=O)C(C)(C)C2
CC1C2CC(C1=O)C(C)(C)CC2
CC1C2CCCC1(C)C(C)C2=O
CC1C2CCCC1C(C)(C)C2=O
CC1C2CC(CC1(C)C)C(=O)C2
CC1C2CC(C)(C1C)C(=O)CC2
CC1C2CC(CC1=O)C(C)(C)C2
CC1C2CC(CC2(C)C)CC1=O
CC1C2CCC(C2)C(C)(C)C1=O
CC1C2CCC(C2)C(=O)C1(C)C
CC1C2CC(CC2=O)CC1(C)C
CC1C2C(C)CCC1(C)CC2=O
CC1C2CC(C)(C)C1CCC2=O
CC1C2CC(C)CC1(C)CC2=O
CC1C2CCC(C)C1(C)CC2=O
CC1C2CCC(CC1(C)C)C2=O
CC1C2CC(C)(C)C1CC(=O)C2
CC1C2CC(C)(C)C1C(=O)CC2
CC1C2CCCC(C1=O)C2(C)C
CC1C2CC(CCC2(C)C)C1=O
CC1C2CCC(C)(C2)C(C)C1=O
CC1C2CCC(C)(C2)C(=O)C1C
CC1C2CC(CCC2=O)C1(C)C
CC1C2CCCC(C2=O)C1(C)C
CC1C2CC(C)(CCC2C)C1=O
CC1C2CCCC(C)(C2C)C1=O
CC1C2CC(C)(C(C)CC2)C1=O
CC1C2CC(C)(CC(C)C2)C1=O
CC1C2CC(CC(C)(C)C2)C1=O
CC1C2CC(C)(CC(=O)C2)C1C
CC1C2CC(CC(=O)C2)C1(C)C
CC1C2CC(C(=O)CC2)C1(C)C
CC1C2CCC(C)(C)C1CC2=O
CC1C2CC(=O)C1(C)CCC2C
CC1C2CC(=O)C1(C)C(C)CC2
CC1C2CC(=O)C1(C)CC(C)C2
CC1C2CC(=O)C1C(C)(C)CC2
CC1C2CC(=O)C1CC(C)(C)C2
CC1CC2CC1(C)C(C)CC2=O
CC1CC2CC1(C)CC(C)C2=O
CC1CC2CC1C(C)(C)CC2=O
CC1CC2CC1CC(C)(C)C2=O
CC1CC2CC1(C)C(C)C(=O)C2
CC1CC2CC1C(C)(C)C(=O)C2
CC1CC2CC1(C)CC(=O)C2C
CC1CC2CC1CC(=O)C2(C)C
CC1CC2CC1(C)C(=O)CC2C
CC1CC2CC1(C)C(=O)C(C)C2
CC1CC2CC1C(=O)CC2(C)C
CC1CC2CC1C(=O)C(C)(C)C2
CC1CC2(C)CC1C(C)CC2=O
CC1CC2(C)CC1CC(C)C2=O
CC1CC2C(C)C1(C)CCC2=O
CC1CC2CC(C1)C(C)(C)C2=O
CC1CC2(C)CC1C(C)C(=O)C2
CC1CC2(C)CC1CC(=O)C2C
CC1CC2(C)CC1C(=O)CC2C
CC1CC2(C)CC1C(=O)C(C)C2
CC1CC2CC(C1=O)C(C)(C)C2
CC1CC2(C)C(C)C1CCC2=O
CC1CC2(C)CC(C1C)C(=O)C2
CC1CC2CCC(C1=O)C2(C)C
CC1CC2CC(CC2(C)C)C1=O
CC1CC2CC(CC2=O)C1(C)C
CC1CC2CCC(C2=O)C1(C)C
CC1CC2(C)CCC(C1C)C2=O
CC1CC2C(C)CCC1(C)C2=O
CC1CC2CC(C)CC1(C)C2=O
CC1CC2CCC(C)(C1C)C2=O
CC1CC2CCC(C)C1(C)C2=O
CC1CC2(C)CC(CC2=O)C1C
CC1CC2CC(C)(CC2=O)C1C
CC1CC2(C)C(C)CCC1C2=O
CC1CC2(C)CC(C)CC1C2=O
CC1CC2(C)CCC(C)C1C2=O
CC1CC2CC(C)(C)C(C1)C2=O
CC1CC2CC(C)(C)CC1C2=O
CC1CC2CCC(C)(C)C1C2=O
CC1CC2(C)CCC(=O)C1C2C
CC1CC2CCC(=O)C1C2(C)C
CC1CC2CCC(=O)C1(C)C2C
CC1CC2CC(C(=O)C2)C1(C)C
CC1CC2(C)CC(=O)CC1C2C
CC1CC2CC(=O)C(C1)C2(C)C
CC1CC2CC(=O)CC1C2(C)C
CC1CC2CC(=O)CC1(C)C2C
CC1CC2CC(=O)C(C)(C2)C1C
CC1CC2C(=O)C1CCC2(C)C
CC1CC2C(=O)CCC1C2(C)C
CC1CCC2CC1C(C)(C)C2=O
CC1CCC2CC1C(=O)C2(C)C
CC1C2CC(C)(CCC2=O)C1C
CC1C(C)C2(C)CCCC1C2=O
CC1CCC2CC(C)(C)C1C2=O
CC1C(C)C2(C)CCC(C2)C1=O
CC1CCC2CC(=O)C1C2(C)C
CC1CCC2C(=O)C1CC2(C)C
CC1CCC2C(=O)CC1C2(C)C
CC1CC(C)C2(C)CC1CC2=O
CC1CC(C)C2(C)CC1C(=O)C2
CC1CC(C)C2(C)CCC1C2=O
CC1CC(C)(C)C2CC1CC2=O
CC1CC(C)(C)C2CC1C(=O)C2
CC1CC(C)(C)C2CCC1C2=O
CC1CC(=O)C2CC1CC2(C)C
CC1CC(=O)C2CC1C(C)(C)C2
CC1CC(=O)C2CCC1C2(C)C
CC1C(=O)C2CC1(C)CCC2C
CC1C(=O)C2CC1(C)C(C)CC2
CC1C(=O)C2CC1(C)CC(C)C2
CC1C(=O)C2CCC(C2)C1(C)C
CC1C2CCC(CC1=O)C2(C)C
CC12CC(C1)C(C)(C)CC(=O)O2
CC12CC(C1)CC(C)(C)C(=O)O2
CC12CC(C1)C(C)(C)COC2=O
CC12CC(C1)CC(C)(C)OC2=O
CC12CC(C1)C(C)(C)C(=O)OC2
CC12CC(C1)C(C)(C)OC(=O)C2
CC12CC(C1)CC(=O)OC2(C)C
CC12CC(C1)COC(=O)C2(C)C
CC12CC(C1)C(=O)OCC2(C)C
CC12CC(C1)C(=O)OC(C)(C)C2
CC12CC(C1)OC(=O)CC2(C)C
CC12CC(C1)OC(=O)C(C)(C)C2
CC1C2(C)CC1(C)CC(=O)OC2
CC1C2(C)CC1(C)C(=O)OCC2
CC1C2(C)CC1(C)OC(=O)CC2
CC12CC(OC(=O)CC1)C2(C)C
CC12CC(C(=O)OCC1)C2(C)C
CC12CC(COC(=O)C1)C2(C)C
CC12COC(=O)CC(C1)C2(C)C
CC1(C)C2CC1(C)C(=O)OCC2
CC1(C)C2CC1(C)OC(=O)CC2
CC1CC2(C)CC(C)(C2)C(=O)O1
CC1CC2(C)CC(C)(C2)OC1=O
CC1CC(=O)OC2(C)CC1(C)C2
CC1COC(=O)C2(C)CC1(C)C2
CC1C(=O)OCC2(C)CC1(C)C2
CC1OC(=O)CC2(C)CC1(C)C2
CC12CC(C1)C(C)(C)CCC2=O
CC12CC(C1)CC(C)(C)CC2=O
CC12CC(C1)CCC(C)(C)C2=O
CC12CC(C1)C(C)(C)CC(=O)C2
CC12CC(C1)CC(C)(C)C(=O)C2
CC12CC(C1)C(C)(C)C(=O)CC2
CC12CC(C1)CCC(=O)C2(C)C
CC12CC(C1)CC(=O)CC2(C)C
CC12CC(C1)CC(=O)C(C)(C)C2
CC12CC(C1)C(=O)CCC2(C)C
CC12CC(C1)C(=O)C(C)(C)CC2
CC12CC(C1)C(=O)CC(C)(C)C2
CC12CC(C1=O)C(C)(C)CCC2
CC12CC(CCCC1(C)C)C2=O
CC12CC(CC(C)(C)CC1)C2=O
CC12CC(CCC(C)(C)C1)C2=O
CC1C2(C)CC1(C)CC(=O)CC2
CC1C2(C)CC1(C)C(=O)CCC2
CC1C2(C)CCCCC1(C)C2=O
CC12CC(C(=O)CCC1)C2(C)C
CC12CC(CC(=O)CC1)C2(C)C
CC12CC(CCC(=O)C1)C2(C)C
CC1(C)C2CC1(C)C(=O)CCC2
CC1(C)C2CCCCC1(C)C2=O
CC1CC2(C)CC(C)(C2)CC1=O
CC1CCC2(C)CC(C)(C1)C2=O
CC1CCC2(C)CC(C)(C2)C1=O
CC1CCCC2(C)CC1(C)C2=O
CC1CCC(=O)C2(C)CC1(C)C2
CC1CC(=O)C2(C)CC(C)(C2)C1
CC1CC(=O)CC2(C)CC1(C)C2
CC1C(=O)CCC2(C)CC1(C)C2
CC12C3CC1C(C)(C3)CC2=O
CC12C3CCC1(C)CC3C2=O
CC12CC3CCC1C3(C)C2=O
CC12CC3(C)CCC1C3C2=O
CC12CCC3C1CC2(C)C3=O
CC12CCC3C1CC(=O)C23C
CC12CCC3(C)C1CC2C3=O
CC12CCC3(C)C1CC(=O)C23
CC12CCC3CC1(C)C(=O)C23
CC12CCC3CC1C(=O)C23C
CC12CCC3(C)CC1C(=O)C23
CC12CCC3C1C(=O)CC23C
CC12CC(=O)C3(C)C1CCC23
CC12CC(=O)C3(C)CC1CC23
CC12C3CCC1(C)CC(=O)C23
CC12C3CCC1CC(=O)C23C
CC12C3CCC1(C)C(=O)CC23
CC12C3CCC(C)(CC1=O)C23
CC12CCC3(C)C1C2CC3=O
CC12CCC3CC(=O)C1C23C
CC12CCC3C(=O)CC1C23C
CC12CC(=O)C3CCC1C23C
CC12CC(=O)C3(C)CCC1C23
CC12CCC3(C)CC(=O)C1C23
CC1CC2(C)C=CC(=O)C2(C)O1
CC1=CC2(C)CCOC2(C)C1=O
CC1=CC2(C)COCC2(C)C1=O
CC1CC2(C)C(=O)C=CC2(C)O1
CC1=CC2(C)C(=O)COC2(C)C1
CC1=CC2(C)OCCC2(C)C1=O
CC1=CC2(C)OCC(=O)C2(C)C1
CC1(C)CC2(C)C=CC(=O)C2O1
CC1(C)CC2=CCC(=O)C2(C)O1
CC1(C)CC2C=CC(=O)C2(C)O1
CC1(C)CC2(C)C(O1)C=CC2=O
CC1(C)C=C2CCOC2(C)C1=O
CC1(C)CC2=CCOC2(C)C1=O
CC1(C)CC2=CC(=O)CC2(C)O1
CC1=CCC2(C)C(=O)COC12C
CC1C=CC2(C)C(=O)COC12C
CC1(C)C=C2COCC2(C)C1=O
CC1(C)CC2(C)OCC=C2C1=O
CC1(C)CC2C(=O)C=CC2(C)O1
CC1=CCC2(C)OCC(=O)C12C
CC1C=CC2(C)OCC(=O)C12C
CC1(C)CC2(C)OCC(=O)C2=C1
CC1(C)C=CC2(C)C1OCC2=O
CC1(C)C=CC2(C)OCC(=O)C12
CC1(C)C=CC2C(=O)COC12C
CC1(C)CC=C2C(=O)COC12C
CC1(C)C=CC2OCC(=O)C12C
CC1(C)CC(=O)C2=CCOC12C
CC1(C)CC(=O)C2(C)OCC=C12
CC1(C)COC2(C)C1C=CC2=O
CC1(C)COC2(C)C=CC(=O)C12
CC1=CC(=O)C2(C)CCOC12C
CC1(C)COC2C=CC(=O)C12C
CC1(C)COC2(C)CC(=O)C=C12
CC1=CC(=O)C2(C)COCC12C
CC1(C)COC2(C)C(=O)CC=C12
CC1=CC(=O)C2(C)OCCC12C
CC1(C)COC2C(=O)C=CC12C
CC1(C)C(=O)C=C2CCOC12C
CC1(C)C(=O)CC2=CCOC12C
CC1(C)C(=O)C=C2COCC12C
CC12CC(=O)C(C)(C)C1=CCO2
CC1(C)OC2C=CCC2(C)C1=O
CC1(C)OC2CC=CC2(C)C1=O
CC1(C)OC2(C)C=CCC2C1=O
CC12CC=CC1C(=O)C(C)(C)O2
CC1(C)OC2(C)CCC=C2C1=O
CC1COC2(C)C=CC(=O)C12C
CC1(C)OC2(C)CCC(=O)C2=C1
CC1(C)OC2(C)CC(=O)CC2=C1
CC1COC2(C)C(=O)C=CC12C
CC1(C)OC2(C)C(=O)CCC2=C1
CC1(C)OCC2(C)C1C=CC2=O
CC1(C)OCC2(C)C=CC(=O)C12
CC1(C)OCC2=CCC(=O)C12C
CC1(C)OCC2C=CC(=O)C12C
CC1(C)OCC2(C)CC(=O)C=C12
CC1(C)OCC2=CC(=O)CC12C
CC1(C)OCC2(C)C(=O)CC=C12
CC1(C)OCC2C(=O)C=CC12C
CC1OC2(C)C=CCC2(C)C1=O
CC1OC2(C)CC=CC2(C)C1=O
CC1OCC2(C)C=CC(=O)C12C
CC1OCC2(C)C(=O)C=CC12C
CC12CCOC1C(C)(C)C(=O)C2
CC12COCC1C(C)(C)C(=O)C2
CC1CC2(C)CCC(=O)C2(C)O1
CC1CC2(C)CCOC2(C)C1=O
CC1CC2(C)CC(=O)CC2(C)O1
CC12CC(=O)C(C)(C)C1CCO2
CC1CC2(C)COCC2(C)C1=O
CC1CC2(C)C(=O)CCC2(C)O1
CC1CC2(C)OCCC2(C)C1=O
CC1CC2(C)OCC(=O)C2(C)C1
CC1(C)CC2(C)C(CCC2=O)O1
CC1(C)CC2(C)CCC(=O)C2O1
CC1(C)CC2(C)CCOC2C1=O
CC1(C)CC2CCC(=O)C2(C)O1
CC1(C)CC2(C)CC(=O)CC2O1
CC1(C)CC2CCOC2(C)C1=O
CC1(C)CC2(C)COCC2C1=O
CC1(C)CC2CC(=O)CC2(C)O1
CC1CCC2(C)C(=O)COC12C
CC1(C)CC2COCC2(C)C1=O
CC1(C)CC2(C)OCCC2C1=O
CC1(C)CC2C(=O)CCC2(C)O1
CC1CCC2(C)OCC(=O)C12C
CC1(C)CC2C(=O)COC2(C)C1
CC1(C)CC2OCCC2(C)C1=O
CC1(C)CC2OCC(=O)C2(C)C1
CC1(C)CCC2(C)C1OCC2=O
CC1(C)CCC2(C)OCC(=O)C12
CC1(C)CCC2C(=O)COC12C
CC1(C)CCC2OCC(=O)C12C
CC1(C)CC(=O)C2(C)CCOC12
CC1(C)CC(=O)C2CCOC12C
CC1(C)CC(=O)C2(C)COCC12
CC1(C)CC(=O)C2COCC12C
CC1(C)CC(=O)C2(C)OCCC12
CC1(C)CC(=O)C2OCCC12C
CC1(C)COC2(C)C1CCC2=O
CC1(C)COC2(C)CCC(=O)C12
CC1(C)COC2CCC(=O)C12C
CC1CC(=O)C2(C)CCOC12C
CC1(C)COC2(C)CC(=O)CC12
CC1(C)COC2CC(=O)CC12C
CC1CC(=O)C2(C)COCC12C
CC1(C)COC2C(=O)CCC12C
CC1CC(=O)C2(C)OCCC12C
CC1(C)C(=O)CC2CCOC12C
CC1(C)C(=O)CC2COCC12C
CC1(C)C(=O)CC2OCCC12C
CC1(C)OC2CCCC2(C)C1=O
CC1(C)OC2(C)CCCC2C1=O
CC1COC2(C)CCC(=O)C12C
CC1COC2(C)CC(=O)CC12C
CC1COC2(C)C(=O)CCC12C
CC1(C)OCC2(C)C1CCC2=O
CC1(C)OCC2(C)CCC(=O)C12
CC1(C)OCC2CCC(=O)C12C
CC1C(=O)CC2(C)CCOC12C
CC1(C)OCC2(C)CC(=O)CC12
CC1(C)OCC2CC(=O)CC12C
CC1C(=O)CC2(C)COCC12C
CC1(C)OCC2C(=O)CCC12C
CC1C(=O)CC2(C)OCCC12C
CC1OC2(C)CCCC2(C)C1=O
CC1OCC2(C)CCC(=O)C12C
CC1OCC2(C)CC(=O)CC12C
CC1OCC2(C)C(=O)CCC12C
CC12CC(C)(C=C1)C(=O)C2O
CC12CC(=O)C(C)(C=C1)C2O
CC12CC(O)C(C)(C=C1)C2=O
CC1C2(C)CC(=O)C1(O)C=C2
CC1C2(O)CC(=O)C1(C)C=C2
CC1=CC2(C)CC1(O)CC2=O
CC1(C)C2C=CC1(O)CC2=O
CC1=CC2(C)CCC1(O)C2=O
CC1CC2(C)C=CC1(O)C2=O
CC1=CC2(C)CC(=O)C1(O)C2
CC1(C)C2CC(=O)C1(O)C=C2
CC1(C)C2CC(O)(C=C2)C1=O
CC1=CC2(O)CC1(C)CC2=O
CC1=CC2(O)CCC1(C)C2=O
CC1CC2(O)C=CC1(C)C2=O
CC1=CC2(O)CC(=O)C1(C)C2
CC1(C)CC2C=CC1(O)C2=O
CC1(C)CC2(O)C=CC1C2=O
CC1(C)C(=O)C2C=CC1(O)C2
CC1C(=O)C2(C)CC1(O)C=C2
CC1C(=O)C2(O)CC1(C)C=C2
CC1(O)C2C=CC1(C)CC2=O
CC1(O)C2CC(C)(C=C2)C1=O
CC1(O)C2CC(=O)C1(C)C=C2
CC1(O)CC2C=CC1(C)C2=O
CC1(O)CC2(C)C=CC1C2=O
CC12CC(C=C1)C(=O)C2(C)O
CC12CC(=C)C(O)(C1)C(=O)C2
CC12CC(=C)C(O)(CC1=O)C2
CC12CCC(O)(C1)C(=C)C2=O
CC12CCC(O)(C1)C(=O)C2=C
CC12CCC(O)(CC1=C)C2=O
CC12CCC(O)(CC1=O)C2=C
CC12CCC(O)(C(=C)C1)C2=O
CC12CCC(O)(C(=O)C1)C2=C
CC12CC(O)(CC1=C)CC2=O
CC12CC(=O)C(O)(CC1=C)C2
CC12CC(O)C(C)(C1)OC2=O
CC12CCC(C)(C1O)C(=O)O2
CC12CC(O)C(C)(C1)C(=O)O2
CC1C2(C)CCC1(O)C(=O)O2
CC1(C)C2CCC1(O)C(=O)O2
CC1CC2(C)CC1(O)C(=O)O2
CC1CC2(O)CC1(C)OC2=O
CC1(C)CC2CC1(O)C(=O)O2
CC1(C)CC2(O)CC1OC2=O
CC1(O)C2CCC1(C)C(=O)O2
CC1(O)C2CCC1(C)OC2=O
CC1(O)CC2CC1(C)C(=O)O2
CC1(O)CC2CC1(C)OC2=O
CC1(O)CC2(C)CC1C(=O)O2
CC1(O)CC2(C)CC1OC2=O
CC1(C)C2COC(C)(O2)C1=O
CC12COC(O1)C(C)(C)C2=O
CC12OCC(O1)C(=O)C2(C)C
CC12COC(O1)C(=O)C2(C)C
CC12CC(=O)C(O1)C(C)(C)O2
CC1(C)OC2(C)COC1C2=O
CC1(C)OC2CC(=O)C1(C)O2
CC1C(=O)C2(C)COC1(C)O2
CC1(C)OC2(C)OC1CC2=O
CC1(C)OC2COC1(C)C2=O
CC1(C)OC2(C)OCC1C2=O
CC1C(=O)C2(C)OCC1(C)O2
CC1(C)OC2OC1(C)CC2=O
CC1(C)OC2OCC1(C)C2=O
CC1OC2(C)CC(=O)C1(C)O2
CC1OC2(C)COC1(C)C2=O
CC1OC2(C)OC1(C)CC2=O
CC1OC2(C)OCC1(C)C2=O
CC12CC(CC1=C)CC2(O)C=C
CC12CCC(C1)C(=C)C2(O)C=C
CC12CCC(C1)(C=C)C(=C)C2O
CC12CCC(C1)(C=C)C(O)C2=C
CC12CC(CC1=C)C(O)(C2)C=C
CC12CCC(C1=C)C(O)(C2)C=C
CC12CCC(C1)C(O)(C=C)C2=C
CC12CC(CC1O)(CC2=C)C=C
CC12CC(CC1(O)C=C)C(=C)C2
CC12CCC(CC1=C)C2(O)C=C
CC12CCC(CC1=C)(C=C)C2O
CC12CC(C(=C)C1)C(O)(C2)C=C
CC12CCC(CC1(O)C=C)C2=C
CC12CCC(CC1O)(C=C)C2=C
CC12CCC(C(=C)C1)C2(O)C=C
CC12CC(=C)C(CC1O)(C2)C=C
CC12CCC(C=C)(C1O)C(=C)C2
CC12CCC(C=C)(C(O)C1)C2=C
CC12CC(=C)C(CO)(C1)C(=C)C2
CC12CC(C=C)C(O)(C1)C(=C)C2
CC12CC(=C)C(CO)(CC1=C)C2
CC12CC(C=C)C(O)(CC1=C)C2
CC12CCC(CO)(C1)C(=C)C2=C
CC12CCC(CO)(CC1=C)C2=C
CC12CC(=C)C(O)(CC1C=C)C2
CC12CCC(CO)(C(=C)C1)C2=C
CC12CCC(O)(C1)C(=C)C2C=C
CC12CCC(O)(C1)C(C=C)C2=C
CC12CCC(O)(C1C=C)C(=C)C2
CC12CCC(O)(CC1=C)C2C=C
CC12CC(CO)(CC1=C)CC2=C
CC12CCC(O)(C(C1)C=C)C2=C
CC12CCC(O)(CC1C=C)C2=C
CC12CC(O)(CC1C=C)CC2=C
CC12CC(O)C(C1)(C=C)C(=C)C2
CC12CC(O)C(CC1=C)(C2)C=C
CC1C2(CCC1(O)C(=C)C2)C=C
CC1C2(O)CCC1(C=C)C(=C)C2
CC1(CC2CC1(O)CC2=C)C=C
CC1CC2(CC1(O)CC2=C)C=C
CC1(CC2CCC1(O)C2=C)C=C
CC1CC2(CCC1(O)C2=C)C=C
CC1(CC2CC(=C)C1(O)C2)C=C
CC1CC2(CC(=C)C1(O)C2)C=C
CC1(CC2(O)CC1CC2=C)C=C
CC1CC2(O)CC1(CC2=C)C=C
CC1(CC2(O)CC1C(=C)C2)C=C
CC1(CC2(O)CCC1C2=C)C=C
CC1CC2(O)CCC1(C=C)C2=C
CC1CC2(O)CC(=C)C1(C2)C=C
CC1C(=C)C2(CCC1(O)C2)C=C
CC1(C=C)C2CCC1(O)CC2=C
CC1(C=C)C2CCC1(O)C(=C)C2
CC1(C=C)C2CCC(O)(C2)C1=C
CC1C(=C)C2(O)CCC1(C2)C=C
CC1(C=C)C(=C)C2CCC1(O)C2
CC1(O)C2CCC1(CC2=C)C=C
CC1(O)C2CCC1(C=C)C(=C)C2
CC1(O)C2CCC(C2)(C=C)C1=C
CC1(O)CC2(CC1CC2=C)C=C
CC1(O)CC2CC1(CC2=C)C=C
CC1(O)CC2(CC1C(=C)C2)C=C
CC1(O)CC2(CCC1C2=C)C=C
CC1(O)CC2CCC1(C=C)C2=C
CC1(O)CC2CC(=C)C1(C2)C=C
CC1(O)C(=C)C2CCC1(C2)C=C
CCC12CC(=C)C(O)(C1)C(=C)C2
CCC12CC(=C)C(O)(CC1=C)C2
CCC12CCC(O)(C1)C(=C)C2=C
CCC12CCC(O)(CC1=C)C2=C
CCC12CCC(O)(C(=C)C1)C2=C
CCC12CC(O)(CC1=C)CC2=C
CC12CCC(C1)C(=C)C2(C)CO
CC12CCC(C1)C(C)(C=C)C2O
CC12CCC(C1)C(O)C2(C)C=C
CC12CC(CC1O)C(C)(C2)C=C
CC12CCC(C1O)C(C)(C2)C=C
CC12CCC(C)(C1)C(=C)C2CO
CC12CCC(C)(C1)C(C=C)C2O
CC12CCC(C)(C1CO)C(=C)C2
CC12CCC(CC1O)C2(C)C=C
CC12CCC(C)(C(C1)C=C)C2O
CC12CC(=C)C(C)(CC1CO)C2
CC12CC(C=C)C(C)(CC1O)C2
CC12CCC(C)(C(CO)C1)C2=C
CC12CCC(C)(C(O)C1)C2C=C
CC12CCC(C(O)C1)C2(C)C=C
CC12CC(CO)C(C)(C1)C(=C)C2
CC12CC(O)C(C1)CC2(C)C=C
CC12CC(O)C(C1)C(C)(C2)C=C
CC12CC(O)C(C)(C1)C(C2)C=C
CC1C2CCC1(CC2(C)O)C=C
CC1C2CCC1(C)CC2(O)C=C
CC1C2CCC1(C=C)C(C)(O)C2
CC1C2CCC1(C)C(O)(C2)C=C
CC1C2CCC1(O)CC2(C)C=C
CC1C2CCC1(O)C(C)(C2)C=C
CC1C2(C)CCC1(CC2O)C=C
CC1C2(C)CCC1(C=C)C(O)C2
CC1C2(CO)CCC1(C)C(=C)C2
CC1C2(C)CCC1(CO)C(=C)C2
CC1C2(C)CCC1(O)C(C2)C=C
CC1C2(O)CCC1(C)C(C2)C=C
CC1C2CCC(C2)(C=C)C1(C)O
CC1C2(C)CCC(C2)C1(O)C=C
CC1C2CCC(C)(C2)C1(O)C=C
CC1C2CCC(O)(C2)C1(C)C=C
CC1C2(O)CCC(C2)C1(C)C=C
CC1CC2(CC1CC2(C)O)C=C
CC1CC2CC1(CC2(C)O)C=C
CC1CC2(CC1(C)CC2O)C=C
CC1CC2CC1(C)CC2(O)C=C
CC1CC2(CC1C(C)(O)C2)C=C
CC1CC2CC(O)(C=C)C1(C)C2
CC1CC2(CC1(O)CC2C)C=C
CC1CC2CC1(O)CC2(C)C=C
CC1CC2(CCC1C2(C)O)C=C
CC1(C)C2CCC1(CC2O)C=C
CC1(CC2CCC1(C)C2O)C=C
CC1CC2(C)CC1(CC2O)C=C
CC1CC2(C)CC1CC2(O)C=C
CC1CC2(CCC1(C)C2O)C=C
CC1CC2CCC1(C)C2(O)C=C
CC1CC2CCC1(C=C)C2(C)O
CC1(C)C2CCC1(C=C)C(O)C2
CC1(C)C2CCC1C(O)(C2)C=C
CC1CC2(C)CC1C(O)(C2)C=C
CC1(C)C2CCC1(CO)CC2=C
CC1CC2(C)CC1(CO)CC2=C
CC1(C)C2CCC1(CO)C(=C)C2
CC1CC2(CCC1(O)C2C)C=C
CC1CC2CCC1(O)C2(C)C=C
CC1(C)C2CCC1(O)C(C2)C=C
CC1(C)C2CCC1(O)CC2C=C
CC1CC2(C)CC1(O)CC2C=C
CC1CC2(C)CCC1C2(O)C=C
CC1CC2(C)CCC1(C=C)C2O
CC1CC2(C)CCC1(CO)C2=C
CC1CC2(C)CCC1(O)C2C=C
CC1CC2(CC(C)C1(O)C2)C=C
CC1(C)C2CCC(C2)C1(O)C=C
CC1(C)C2CCC(C2)(C=C)C1O
CC1CC2(C)CC(=C)C1(CO)C2
CC1CC2(C)CC(C=C)C1(O)C2
CC1CC2CC(C)(C=C)C1(O)C2
CC1CC2(C)CC(O)C1(C2)C=C
CC1CC2CC(C)(O)C1(C2)C=C
CC1(C)C2CCC(O)(C2)C1C=C
CC1(CC2CC(O)C1(C)C2)C=C
CC1CC2(CC(O)C1(C)C2)C=C
CC1CC2(CO)CC1(C)CC2=C
CC1CC2(CO)CCC1(C)C2=C
CC1CC2(CO)CC(=C)C1(C)C2
CC1CC2(O)CC1CC2(C)C=C
CC1CC2(O)CC1(C)CC2C=C
CC1CC2(O)CC1C(C)(C2)C=C
CC1CC2(O)CCC1C2(C)C=C
CC1CC2(O)CCC1(C)C2C=C
CC1CC2(O)CCC1(C=C)C2C
CC1CC2(O)CC(C)C1(C2)C=C
CC1CC2(O)CC(C=C)C1(C)C2
CC1(C)CC2(CC1CC2O)C=C
CC1(C)CC2CC1(CC2O)C=C
CC1(C)CC2CC1CC2(O)C=C
CC1(C)CC2CC1C(O)(C2)C=C
CC1(C)CC2CC1(CO)CC2=C
CC1(C)CC2CC1(O)CC2C=C
CC1(C)CC2(CCC1C2O)C=C
CC1(C)CC2CCC1C2(O)C=C
CC1(C)CC2CCC1(C=C)C2O
CC1(C)CC2CCC1(CO)C2=C
CC1(C)CC2CCC1(O)C2C=C
CC1C(C)C2(CCC1(O)C2)C=C
CC1(C)CC2CC(=C)C1(CO)C2
CC1C(=C)C2(C)CCC1(CO)C2
CC1(C)CC2CC(C=C)C1(O)C2
CC1(C)CC2(CC(O)C1C2)C=C
CC1(C)CC2CC(O)C1(C2)C=C
CC1(C)CC2(CO)CC1CC2=C
CC1(C)CC2(CO)CC1C(=C)C2
CC1(C)CC2(CO)CCC1C2=C
CC1C(=C)C2(CO)CCC1(C)C2
CC1(C)CC2(O)CC1CC2C=C
CC1(C)CC2(O)CCC1C2C=C
CC1(C)CC2(O)CC(C=C)C1C2
CC1(C)C(=C)C2CCC1(CO)C2
CC1C(C=C)C2(C)CCC1(O)C2
CC1C(C=C)C2(O)CCC1(C)C2
CC1(C)C(C=C)C2CCC1(O)C2
CC1(C)C(O)C2CCC1(C2)C=C
CC1C(C)(O)C2CCC1(C2)C=C
CC1C(O)C2(CCC1(C)C2)C=C
CC1(CO)C2CCC1(C)CC2=C
CC1(CO)C2CCC1(C)C(=C)C2
CC1C(O)C2(C)CCC1(C2)C=C
CC1(CO)C2CCC(C)(C2)C1=C
CC1(CO)CC2CC1(C)CC2=C
CC1(CO)CC2(C)CC1CC2=C
CC1(CO)CC2CCC1(C)C2=C
CC1(CO)CC2(C)CC1C(=C)C2
CC1(CO)CC2(C)CCC1C2=C
CC1(CO)CC2CC(=C)C1(C)C2
CC1(O)C2CCC1(C)C(C2)C=C
CC12CCC(C(C1)C=C)C2(C)O
CC1(O)C2CCC1C(C)(C2)C=C
CC1(O)C2CCC(C2)C1(C)C=C
CC12CCC(C1)C(C)(O)C2C=C
CC1(O)CC2CC1CC2(C)C=C
CC1(O)CC2CC1(C)CC2C=C
CC1(O)CC2CC1C(C)(C2)C=C
CC1(O)CC2CCC1C2(C)C=C
CC1(O)CC2(C)CC1CC2C=C
CC1(O)CC2CCC1(C)C2C=C
CC1(O)CC2(C)CCC1C2C=C
CC1(O)CC2CC(C=C)C1(C)C2
CC12CC(C=C)C(C1)C(C)(O)C2
CC12CCC(C1)C(C=C)C2(C)O
CCC12CC(CC1=C)CC2(C)O
CCC12CCC(C1)C(=C)C2(C)O
CCC12CC(CC1=C)C(C)(O)C2
CCC12CCC(C1=C)C(C)(O)C2
CCC12CCC(C1)C(C)(O)C2=C
CCC12CC(CC1(C)O)C(=C)C2
CCC12CCC(CC1=C)C2(C)O
CCC12CCC(C)(C1)C(=C)C2O
CCC12CC(C(=C)C1)C(C)(O)C2
CCC12CCC(C)(C1)C(O)C2=C
CCC12CCC(CC1(C)O)C2=C
CCC12CC(C)(CC1O)CC2=C
CCC12CCC(C)(C1O)C(=C)C2
CCC12CCC(C(=C)C1)C2(C)O
CCC12CCC(C)(CC1=C)C2O
CCC12CCC(C)(CC1O)C2=C
CCC12CC(=C)C(C)(CC1O)C2
CCC12CCC(C)(C(O)C1)C2=C
CCC12CC(C)C(O)(C1)C(=C)C2
CCC12CC(=C)C(O)(CC1C)C2
CCC12CC(C)C(O)(CC1=C)C2
CCC12CCC(O)(C1)C(=C)C2C
CCC12CCC(O)(C1)C(C)C2=C
CCC12CCC(O)(C1C)C(=C)C2
CCC12CCC(O)(CC1=C)C2C
CCC12CCC(O)(CC1C)C2=C
CCC12CCC(O)(C(C)C1)C2=C
CCC12CC(O)(CC1C)CC2=C
CCC12CC(O)C(C)(C1)C(=C)C2
CCC12CC(O)C(C)(CC1=C)C2
CCC1C2(O)CCC1(C)C(=C)C2
CCC1C2(C)CCC1(O)C(=C)C2
CCC1(C)C2CCC1(O)CC2=C
CCC1CC2(C)CC1(O)CC2=C
CCC1(C)C2CCC1(O)C(=C)C2
CCC1CC2(C)CCC1(O)C2=C
CCC1CC2(C)CC(=C)C1(O)C2
CCC1(C)C2CCC(O)(C2)C1=C
CCC1CC2(O)CC1(C)CC2=C
CCC1CC2(O)CCC1(C)C2=C
CCC1CC2(O)CC(=C)C1(C)C2
CCC1(C)CC2CC1(O)CC2=C
CCC1(C)CC2CCC1(O)C2=C
CCC1(C)CC2CC(=C)C1(O)C2
CCC1C(=C)C2(C)CCC1(O)C2
CCC1(C)CC2(O)CC1CC2=C
CCC1(C)CC2(O)CC1C(=C)C2
CCC1(C)CC2(O)CCC1C2=C
CCC1C(=C)C2(O)CCC1(C)C2
CCC1(C)C(=C)C2CCC1(O)C2
CCC1(O)C2CCC1(C)CC2=C
CCC1(O)C2CCC1(C)C(=C)C2
CCC1(O)C2CCC(C)(C2)C1=C
CCC1(O)CC2CC1(C)CC2=C
CCC1(O)CC2(C)CC1CC2=C
CCC1(O)CC2CCC1(C)C2=C
CCC1(O)CC2(C)CC1C(=C)C2
CCC1(O)CC2(C)CCC1C2=C
CCC1(O)CC2CC(=C)C1(C)C2
CCC1(O)C(=C)C2CCC1(C)C2
CC1(C)C2CCC(CO)(C2)C1=C
COC12OC(C)(C=C1)C(=C)C2=C
CC12CC(=O)C(C)(O1)C=C2C#C
CC12CC(=O)C(C)(O1)C(=C2)C#C
CC12COC(C)(C1=O)C(=C2)C#C
CC12OC(C=C1)C(C)(C#C)C2=O
CC12OC(C=C1)C(=O)C2(C)C#C
CC12OC(C)(C=C1)C(=O)C2C#C
CC12OCC(C)(C1=O)C(=C2)C#C
CC12OC(C#C)C(C)(C=C1)C2=O
CC1=CC2(C)CC(=O)C1(O2)C#C
CC1=CC2(C)COC1(C#C)C2=O
CC1=CC2(CC(=O)C1(C)O2)C#C
CC1=CC2(C)OC1(CC2=O)C#C
CC1=CC2(COC1(C)C2=O)C#C
CC1=CC2(C)OCC1(C#C)C2=O
CC1=CC2(OC1(C)CC2=O)C#C
CC1=CC2(OCC1(C)C2=O)C#C
CC1(C)C2OC(C=C2)(C#C)C1=O
CC1(C)C(=O)C2OC1(C=C2)C#C
CC1(C)OC2(C=CC1C2=O)C#C
CC1(C)OC2C=CC1(C#C)C2=O
CC1C(=O)C2(C)OC1(C=C2)C#C
CC1C(=O)C2(OC1(C)C=C2)C#C
CC1(OC2C=CC1(C)C2=O)C#C
CC1OC2(C=CC1(C)C2=O)C#C
CC12OC(C)(C#C)C(C=C1)C2=O
CC1OC2(C)C=CC1(C#C)C2=O
CC=C1C(=O)C2(C)OC1(C)C=C2
COC12CC(=C)C(C)(O1)C=C2C
COC12CC(=C)C(C)(O1)C(C)=C2
COC12C=CC(C)(OC1C)C2=C
COC12C=CC(OC1(C)C)C2=C
COC12COC(C)(C=C1C)C2=C
COC12COC(C)(C1=C)C(C)=C2
COC12OC(C=C1)C(=C)C2(C)C
COC12OC(C=C1)C(C)(C)C2=C
COC12OC(C)(C=C1)C(=C)C2C
COC12OC(C)(C=C1)C(C)C2=C
COC12OC(C)(CC1=C)C=C2C
COC12OC(C)(CC1=C)C(C)=C2
COC12OCC(C)(C=C1C)C2=C
COC12OC(C)(C)C(C=C1)C2=C
COC12OC(C)C(C)(C=C1)C2=C
COC12OCC(C)(C1=C)C(C)=C2
COC1(C)C2OC(C)(C=C2)C1=C
COC1C(=C)C2(C)OC1(C)C=C2
COC1(C)C(=C)C2OC1(C)C=C2
COC1(C)OC2C=CC1(C)C2=C
COC1(C)OC2(C)C=CC1C2=C
COC1OC2(C)C=CC1(C)C2=C
CC12CC(=C)C(CC1=O)(O2)C#C
CC12CC(=C)C(CO1)(C#C)C2=O
CC12CC(=C)C(O1)(C#C)C(=O)C2
CC12CC(CO1)(C#C)C(=C)C2=O
CC12CCC(O1)(C#C)C(=C)C2=O
CC12CC(CO1)(C#C)C(=O)C2=C
CC12CCC(O1)(C#C)C(=O)C2=C
CC12CC(=O)C(CC1=C)(O2)C#C
CC12CC(=O)C(CO1)(C#C)C2=C
CC12COC(C1)(C#C)C(=C)C2=O
CC12COC(C1)(C#C)C(=O)C2=C
CC12COC(CC1=C)(C#C)C2=O
CC12COC(CC1=O)(C#C)C2=C
CC12COC(C#C)(C(=C)C1)C2=O
CC12COC(C#C)(C(=O)C1)C2=C
CC12OC(CC1=C)(CC2=O)C#C
CC12OCC(CC1=C)(C#C)C2=O
CC12OCC(CC1=O)(C#C)C2=C
CC1C2(C)COC1(C)C(=C)C2=O
CC1C2(C)COC1(C)C(=O)C2=C
CC1(C)C2CC(=C)C(C)(O2)C1=O
CC1(C)C2CC(=O)C(C)(O2)C1=C
CC1(C)C2COC1(C)C(=C)C2=O
CC1CC2(C)OC1(C)C(=C)C2=O
CC1(C)C2COC1(C)C(=O)C2=C
CC1CC2(C)OC1(C)C(=O)C2=C
CC1(C)C2COC(C)(C2=C)C1=O
CC1(C)C2COC(C)(C2=O)C1=C
CC1(C)C2OCC1(C)C(=C)C2=O
CC1(C)C2OCC1(C)C(=O)C2=C
CC1(C)C2OC(C)(CC2=C)C1=O
CC1(C)C2OCC(C)(C2=C)C1=O
CC1(C)C2OC(C)(CC2=O)C1=C
CC1(C)C2OCC(C)(C2=O)C1=C
CC1C(=C)C2(C)CC(=O)C1(C)O2
CC1C(=C)C2(C)COC1(C)C2=O
CC1(C)CC2(C)OC1C(=C)C2=O
CC1C(=C)C2(C)OC1(C)CC2=O
CC1(C)CC2(C)OC1C(=O)C2=C
CC1C(=C)C2(C)OCC1(C)C2=O
CC1(C)CC2OC1(C)C(=C)C2=O
CC1(C)CC2OC1(C)C(=O)C2=C
CC1(C)C(=C)C2CC(=O)C1(C)O2
CC1(C)C(=C)C2COC1(C)C2=O
CC12CC(=O)C(O1)C(=C)C2(C)C
CC1(C)C(=C)C2OCC1(C)C2=O
CC1(C)C(=O)C2CC(=C)C1(C)O2
CC1(C)C(=O)C2COC1(C)C2=C
CC12CC(=C)C(O1)C(=O)C2(C)C
CC1(C)C(=O)C2OCC1(C)C2=C
CC1(C)OC2CC1(C)C(=C)C2=O
CC1(C)OC2CC1(C)C(=O)C2=C
CC1(C)OC2(C)CC1C(=C)C2=O
CC1(C)OC2(C)CC1C(=O)C2=C
CC1(C)OC2C(=C)CC1(C)C2=O
CC1(C)OC2CC(=C)C1(C)C2=O
CC1(C)OC2(C)C(=C)CC1C2=O
CC1(C)OC2(C)CC(=C)C1C2=O
CC1C(=O)C2(C)CC(=C)C1(C)O2
CC1(C)OC2(C)CC(=O)C1C2=C
CC1(C)OC2CC(=O)C1(C)C2=C
CC1C(=O)C2(C)COC1(C)C2=C
CC1(C)OC2(C)C(=O)CC1C2=C
CC1C(=O)C2(C)OC1(C)CC2=C
CC1(C)OC2C(=O)CC1(C)C2=C
CC1C(=O)C2(C)OCC1(C)C2=C
CC1OC2(C)CC1(C)C(=C)C2=O
CC1OC2(C)CC1(C)C(=O)C2=C
CC1OC2(C)C(=C)CC1(C)C2=O
CC1OC2(C)CC(=C)C1(C)C2=O
CC1OC2(C)CC(=O)C1(C)C2=C
CC1OC2(C)C(=O)CC1(C)C2=C
CC(C)=C1C2CC(C)(CO2)C1=O
CC(C)=C1C2CCC(C)(O2)C1=O
CC(C)=C1C2CC(=O)C1(C)CO2
CC(C)=C1C2COC1(C)CC2=O
CC(C)=C1C2COC1(C)C(=O)C2
CC(C)=C1C2COC(C)(C2)C1=O
CC(C)=C1C2OCC1(C)CC2=O
CC(C)=C1CC2(C)CC(=O)C1O2
CC(C)=C1CC2(C)COC1C2=O
CC(C)=C1CC2CC(=O)C1(C)O2
CC(C)=C1CC2(C)OC1CC2=O
CC(C)=C1CC2COC1(C)C2=O
CC(C)=C1CC2(C)OCC1C2=O
CC(C)=C1CC2OC1(C)CC2=O
CC(C)=C1CC2OCC1(C)C2=O
CC(C)=C1C(=O)C2CC1(C)CO2
CC(C)=C1C(=O)C2CCC1(C)O2
CC(C)=C1C(=O)C2COC1(C)C2
CC12CC(=C)C(C)(O1)C(O2)C=C
CC12CC(=C)C(C)(OC1C=C)O2
CC12CC(=C)C(O1)C(C)(O2)C=C
CC12CC(=C)C(O1)OC2(C)C=C
CC12COC(C1=C)C(C)(O2)C=C
CC12COC(C)(C(O1)C=C)C2=C
CC12COC(C)(O1)C(=C)C2C=C
CC12OCC(C)(O1)C(=C)C2C=C
CC12OCC(C)(C(O1)C=C)C2=C
CC12COC(O1)C(=C)C2(C)C=C
CC12COC(O1)C(C)(C=C)C2=C
CC12OCC(O1)C(=C)C2(C)C=C
CC12OCC(O1)C(C)(C=C)C2=C
CC1(C)C2COC(O2)(C=C)C1=C
CC1(C)C2OCC(O2)(C=C)C1=C
CC1C(=C)C2(C)COC1(O2)C=C
CC1C(=C)C2(COC1(C)O2)C=C
CC1C(=C)C2(C)OCC1(O2)C=C
CC1C(=C)C2(OCC1(C)O2)C=C
CC1(C)C(=C)C2COC1(O2)C=C
CC1(C)C(=C)C2OCC1(O2)C=C
CC1(C)OC2(CC(=C)C1O2)C=C
CC1(C)OC2CC(=C)C1(O2)C=C
CC1(C)OC2(COC1C2=C)C=C
CC1(C)OC2COC1(C=C)C2=C
CC1(C)OC2(OC1CC2=C)C=C
CC1(C)OC2OC1(CC2=C)C=C
CC1(C)OC2(OCC1C2=C)C=C
CC1(C)OC2OCC1(C=C)C2=C
CC1(OC2CC(=C)C1(C)O2)C=C
CC1OC2(CC(=C)C1(C)O2)C=C
CC1OC2(C)CC(=C)C1(O2)C=C
CC1OC2(C)COC1(C=C)C2=C
CC12OC(CC1=C)C(C)(O2)C=C
CC1(OC2COC1(C)C2=C)C=C
CC1OC2(C)OC1(CC2=C)C=C
CC1OC2(COC1(C)C2=C)C=C
CC12OCC(C1=C)C(C)(O2)C=C
CC1OC2(C)OCC1(C=C)C2=C
CC1OC2(OC1(C)CC2=C)C=C
CC1(OC2OCC1(C)C2=C)C=C
CC1OC2(OCC1(C)C2=C)C=C
CCC12COC(C)(O1)C(=C)C2=C
CCC12OCC(C)(O1)C(=C)C2=C
CC12CC(C)(OC1C#C)C(=O)O2
CC12CC(OC1(C)C#C)C(=O)O2
CC12CC(OC1=O)C(C)(O2)C#C
CC12COC(C)(C1C#C)C(=O)O2
CC12COC(C(=O)O1)C2(C)C#C
CC1C2(C)COC1(C#C)C(=O)O2
CC1C2(COC1(C)C(=O)O2)C#C
CC1(C)C2COC1(C#C)C(=O)O2
CC1(C)C2OCC1(OC2=O)C#C
CC12OCC(OC1=O)C2(C)C#C
CC1(C)OC2(CC1OC2=O)C#C
CC1(C)OC2CC1(OC2=O)C#C
CC1OC2(CC1(C)OC2=O)C#C
CC1OC2(C)CC1(OC2=O)C#C
CC=C1C2(C)COC1(C)C(=O)O2
CC12CC(C=C1)C(=O)C(C)(C)O2
CC12CC(C)(C)C(=O)C(O1)C=C2
CC12CC=CC(O1)C(=O)C2(C)C
CC12C=CC(COC1(C)C)C2=O
CC12CC(C)(C)OC(C=C1)C2=O
CC12C=CC(OCC1(C)C)C2=O
CC12CC(OC(C)(C)C1=O)C=C2
CC12CC(=O)C(O1)C=CC2(C)C
CC12CC(=O)C(O1)C(C)(C)C=C2
CC12COC(C1=O)C(C)(C)C=C2
CC12COC(C=CC1(C)C)C2=O
CC12COC(C)(C)C(C=C1)C2=O
CC12OC(C=C1)C(=O)CC2(C)C
CC12OC(CC1=O)C=CC2(C)C
CC12OC(CC1=O)C(C)(C)C=C2
CC12OCC(C1=O)C(C)(C)C=C2
CC12OCC(C=CC1(C)C)C2=O
CC12OC(CC(C)(C)C1=O)C=C2
CC12OC(C)(C)CC(C=C1)C2=O
CC12OCC(C)(C)C(C=C1)C2=O
CC12OC(CC(=O)C1(C)C)C=C2
CC1C2(C)COC1(C)C(=O)C=C2
CC1C2(C)OCC1(C)C(=O)C=C2
CC1C2(C)OCC(=O)C1(C)C=C2
CC1=CC2(C)CC1(C)C(=O)CO2
CC1=CC2(C)CC1(C)OCC2=O
CC1(C)C2C=CC1(C)OCC2=O
CC1CC2(C)C=CC(C)(O1)C2=O
CC1=CC2(C)CC(C)(CO2)C1=O
CC1=CC2(C)CCC(C)(O2)C1=O
CC1(C)C2CC=CC(C)(O2)C1=O
CC1=CC2(C)CCC(=O)C1(C)O2
CC1=CC2(C)CCOC1(C)C2=O
CC1=CC2(C)CC(=O)CC1(C)O2
CC1=CC2(C)CC(=O)C(C)(C1)O2
CC1=CC2(C)COCC1(C)C2=O
CC1=CC2(C)COC(C)(C1)C2=O
CC1=CC2(C)COC(C)(C2)C1=O
CC1=CC2(C)OC1(C)CCC2=O
CC1(C)C2COC1(C)C=CC2=O
CC1CC2(C)OC1(C)C=CC2=O
CC1(C)C2COC1(C)C(=O)C=C2
CC1CC2(C)OC1(C)C(=O)C=C2
CC1=CC2(C)OCCC1(C)C2=O
CC1=CC2(C)OCC(C)(C1)C2=O
CC1CC2(C)OC(C)(C=C2)C1=O
CC1=CC2(C)OC(C)(CC2=O)C1
CC1(C)C2OCC1(C)C=CC2=O
CC1(C)C2OCC1(C)C(=O)C=C2
CC12CC=CC(O1)C(C)(C)C2=O
CC1(C)C2OCC(=O)C1(C)C=C2
CC1=CCC2(C)CC(=O)C1(C)O2
CC1C=CC2(C)CC(=O)C1(C)O2
CC1=CCC2(C)COC1(C)C2=O
CC1C=CC2(C)COC1(C)C2=O
CC1=CCC2(C)OC1(C)CC2=O
CC1(C)CC2(C)OC1C=CC2=O
CC1C=CC2(C)OC1(C)CC2=O
CC1(C)CC2(C)OC1C(=O)C=C2
CC1=CCC2(C)OCC1(C)C2=O
CC1C=CC2(C)OCC1(C)C2=O
CC1(C)CC2OC1(C)C=CC2=O
CC1(C)CC2OC1(C)C(=O)C=C2
CC1=CC(=O)C2(C)CC1(C)CO2
CC1=CC(=O)C2(C)CCC1(C)O2
CC12OC(CC=C1)C(=O)C2(C)C
CC1=CC(=O)C2(C)COC1(C)C2
CC1CC(=O)C2(C)OC1(C)C=C2
CC1(C)OC2CC1(C)C=CC2=O
CC1(C)OC2CC1(C)C(=O)C=C2
CC1(C)OC2(C)CC1C=CC2=O
CC1(C)OC2(C)CC1C(=O)C=C2
CC1(C)OC2C=CCC1(C)C2=O
CC1(C)OC2CC=CC1(C)C2=O
CC1COC2(C)C=CC1(C)C2=O
CC1(C)OC2(C)C=CCC1C2=O
CC1(C)OC2(C)CC=CC1C2=O
CC1C(=O)C2(C)CC=CC1(C)O2
CC1C(=O)C2(C)OC1(C)CC=C2
CC1OC2(C)CC1(C)C=CC2=O
CC1OC2(C)CC1(C)C(=O)C=C2
CC1OC2(C)C=CCC1(C)C2=O
CC1OC2(C)CC=CC1(C)C2=O
CC1OC2(C)CC(C)(C=C2)C1=O
CC1OCC2(C)C=CC1(C)C2=O
CC12CC(=O)C(C)(C)C(O1)C=C2
CC12OC(C=C1)C(C)(C)CC2=O
CC1C(=O)CC2(C)OC1(C)C=C2
CC1C2CC(C)(C1=O)C(C)(C)O2
CC1C2CC(C)(C)C(C)(O2)C1=O
CC1C2CC(C)(OC2(C)C)C1=O
CC1C2CC(=O)C1(C)C(C)(C)O2
CC1C2CC(=O)C1(C)OC2(C)C
CC1C2CC(=O)C(C)(O2)C1(C)C
CC1C2COC1(C)C(C)(C)C2=O
CC1C2COC1(C)C(=O)C2(C)C
CC1C2C(=O)CC1(C)OC2(C)C
CC1C2COC(C)(C1=O)C2(C)C
CC1C2COC(C)(C2=O)C1(C)C
CC1C2OCC1(C)C(C)(C)C2=O
CC1C2OCC1(C)C(=O)C2(C)C
CC1C2OC(C)(C)C1(C)CC2=O
CC1C2OCC(C)(C1=O)C2(C)C
CC1C2OC(C)(CC2(C)C)C1=O
CC1C2OC(C)(CC2=O)C1(C)C
CC1C2OCC(C)(C2=O)C1(C)C
CC1CC2(C)C(C)OC1(C)C2=O
CC1CC2(C)C(=O)C1OC2(C)C
CC1(C)C2CC(=O)C(O2)C1(C)C
CC1(C)C2COC1C(C)(C)C2=O
CC1CC2(C)OC1(C)C(C)C2=O
CC1CC2(C)OC1C(C)(C)C2=O
CC1CC2(C)OC1(C)C(=O)C2C
CC1(C)C2OCC1C(C)(C)C2=O
CC1CC2(C)OC1C(=O)C2(C)C
CC1CC2C(=O)C1(C)OC2(C)C
CC1(C)C2COC(C2=O)C1(C)C
CC1CC2(C)OC(C)C1(C)C2=O
CC1CC2(C)OC(C)(C)C1C2=O
CC1CC2OC1(C)C(C)(C)C2=O
CC1CC2OC1(C)C(=O)C2(C)C
CC1CC2OC(C)(C)C1(C)C2=O
CC1C(C)C2(C)OC1(C)CC2=O
CC1(C)CC2C(=O)C1OC2(C)C
CC1C(C)C2(C)OCC1(C)C2=O
CC1(C)CC2OC1C(C)(C)C2=O
CC1(C)CC2OC1C(=O)C2(C)C
CC1(C)CC2OC(C)(C)C1C2=O
CC1C(C)(C)C2CC(=O)C1(C)O2
CC1C(C)(C)C2COC1(C)C2=O
CC1C2(C)CC(=O)C(O2)C1(C)C
CC1C(C)(C)C2OCC1(C)C2=O
CC1(C)OC2CC1C(C)(C)C2=O
CC1C(=O)C2CC1(C)C(C)(C)O2
CC1(C)OC2CC1C(=O)C2(C)C
CC1C(=O)C2CC1(C)OC2(C)C
CC1C(=O)C2CC(C)(C)C1(C)O2
CC1(C)OC2CC(=O)C1C2(C)C
CC1C(=O)C2(C)COC1(C)C2C
CC1C(=O)C2COC1(C)C2(C)C
CC1(C)OC2C(=O)CC1C2(C)C
CC1C(=O)C2(C)OCC1(C)C2C
CC1C(=O)C2OC1(C)CC2(C)C
CC1C(=O)C2OCC1(C)C2(C)C
CC1OC2CC1(C)C(C)(C)C2=O
CC1OC2CC1(C)C(=O)C2(C)C
CC1OC2(C)CC1(C)C(C)C2=O
CC1OC2(C)CC1C(C)(C)C2=O
CC1OC2(C)CC1(C)C(=O)C2C
CC1OC2(C)CC1C(=O)C2(C)C
CC1OC2(C)C(C)C1(C)CC2=O
CC1OC2CC(C)(C)C1(C)C2=O
CC1OC2(C)CC(C)(C)C1C2=O
CC1OC2(C)CC(=O)C1C2(C)C
CC1OC2(C)CC(=O)C1(C)C2C
CC1OC2(C)C(=O)C1CC2(C)C
CC1OC2CC(=O)C1(C)C2(C)C
CC1OC2(C)C(=O)CC1C2(C)C
CC1OC2C(=O)C1(C)CC2(C)C
CC1OC2C(=O)CC1(C)C2(C)C
CC12CC(=O)C(C)(C1)C(C)(C)O2
CC12COC(C)(C1)C(C)(C)C2=O
CC12COC(C)(C1)C(=O)C2(C)C
CC12COC(C)(C(=O)C1)C2(C)C
CC12CC(=O)C(C)(CO1)C2(C)C
CC12CC(=O)C(C)(O1)C(C)(C)C2
CC1(C)CC2(C)COC1(C)C2=O
CC1(C)CC2(C)OC1(C)CC2=O
CC1(C)CC2(C)OCC1(C)C2=O
CC12CCC(C)(O1)C(C)(C)C2=O
CC1(C)OC2(C)CC1(C)CC2=O
CC1(C)OC2(C)CCC1(C)C2=O
CC1C2(C)COC1(C)C(O2)C=C
CC1C2(C)OCC1(C)C(O2)C=C
CC1C2(C)COC(O2)C1(C)C=C
CC1C2COC1(C=C)C(C)(C)O2
CC1C2COC1(C)C(C)(O2)C=C
CC1C2COC1(C)OC2(C)C=C
CC1C2COC1(OC2(C)C)C=C
CC1C2(C)OCC(O2)C1(C)C=C
CC1C2COC(C)(O2)C1(C)C=C
CC1C2COC(O2)(C=C)C1(C)C
CC1C2OCC1(C=C)C(C)(C)O2
CC1C2OCC1(C)C(C)(O2)C=C
CC1C2OCC1(C)OC2(C)C=C
CC1C2OCC1(OC2(C)C)C=C
CC1C2OCC(C)(O2)C1(C)C=C
CC1C2OCC(O2)(C=C)C1(C)C
CC1(C)C2COC1(C)C(O2)C=C
CC1(C)C2COC1C(C)(O2)C=C
CC1CC2(C)OC1C(C)(O2)C=C
CC12OCC(C(O1)C=C)C2(C)C
CC1CC2(C)OC1(C)OC2C=C
CC1CC2(C)OC1(OC2C)C=C
CC1CC2(C)OC1OC2(C)C=C
CC1CC2(C)OC(C)C1(O2)C=C
CC1CC2(C)OC(C=C)C1(C)O2
CC12OCC(O1)C(C)(C)C2C=C
CC1(C)C2COC(O2)C1(C)C=C
CC1CC2(OC1C(C)(C)O2)C=C
CC1CC2(OC1(C)OC2C)C=C
CC1CC2OC1(C)OC2(C)C=C
CC1CC2(OC1OC2(C)C)C=C
CC1CC2OC1(OC2(C)C)C=C
CC1(C)C2OCC1(C)C(O2)C=C
CC1(C)C2OCC1C(C)(O2)C=C
CC12COC(C(O1)C=C)C2(C)C
CC1CC2(OC(C)C1(C)O2)C=C
CC1CC2OC(C)(C)C1(O2)C=C
CC1CC2OC(C)(C=C)C1(C)O2
CC12COC(O1)C(C)(C)C2C=C
CC1(C)C2OCC(O2)C1(C)C=C
CC1C(C)C2(COC1(C)O2)C=C
CC1(C)CC2(C)OC1OC2C=C
CC12CC(C)(C)C(O1)C(O2)C=C
CC1(C)CC2OC1C(C)(O2)C=C
CC1(C)CC2OC1(C)OC2C=C
CC1(C)CC2OC1OC2(C)C=C
CC1C(C)C2(OCC1(C)O2)C=C
CC1(C)CC2OC(C=C)C1(C)O2
CC1C(C=C)C2(C)COC1(C)O2
CC1C(C)(C)C2COC1(O2)C=C
CC1C(C=C)C2(C)OCC1(C)O2
CC1C(C)(C)C2OCC1(O2)C=C
CC12OCC(O1)C(C=C)C2(C)C
CC12COC(O1)C(C=C)C2(C)C
CC1(C)OC2CC1(C)C(O2)C=C
CC1(C)OC2CC1C(C)(O2)C=C
CC1(C)OC2CC1(C)OC2C=C
CC1(C)OC2CC1OC2(C)C=C
CC12CC(C(O1)C=C)C(C)(C)O2
CC1(C)OC2(C)CC1OC2C=C
CC1(C)OC2CC(C=C)C1(C)O2
CC12CC(C=C)C(O1)C(C)(C)O2
CC1(C)OC2CC(C)(C=C)C1O2
CC1(C)OC2(C)COC1C2C=C
CC1(C)OC2COC1C2(C)C=C
CC1(C)OC2(C)OC1CC2C=C
CC1(C)OC2COC1(C)C2C=C
CC1(C)OC2(C)OCC1C2C=C
CC1(C)OC2OC1CC2(C)C=C
CC1(C)OC2OC1(C)CC2C=C
CC1(C)OC2OCC1C2(C)C=C
CC1(C)OC2OCC1(C)C2C=C
CC1OC2CC1(C=C)C(C)(C)O2
CC1OC2(CC1(C)C(C)O2)C=C
CC1OC2(CC1C(C)(C)O2)C=C
CC1OC2CC1(C)C(C)(O2)C=C
CC1OC2(CC1(C)OC2C)C=C
CC1OC2CC1(C)OC2(C)C=C
CC1OC2(CC1OC2(C)C)C=C
CC1OC2CC1(OC2(C)C)C=C
CC1OC2(C)CC1(C=C)C(C)O2
CC1OC2(C)CC1(C)C(O2)C=C
CC1OC2(C)CC1C(C)(O2)C=C
CC1OC2(C)CC1(C)OC2C=C
CC1OC2(C)CC1OC2(C)C=C
CC1OC2(CC(C)(C)C1O2)C=C
CC1OC2CC(C)(C)C1(O2)C=C
CC1OC2(C)CC(C=C)C1(C)O2
CC1OC2CC(C)(C=C)C1(C)O2
CC1OC2(C)CC(C)(C=C)C1O2
CC1OC2(C)COC1C2(C)C=C
CC1OC2(C)COC1(C)C2C=C
CC1OC2(C)COC1(C=C)C2C
CC1OC2(COC1C2(C)C)C=C
CC1OC2(C)OC1CC2(C)C=C
CC1OC2(COC1(C)C2C)C=C
CC1OC2COC1(C)C2(C)C=C
CC1OC2(C)OC1(C)CC2C=C
CC1OC2COC1(C=C)C2(C)C
CC1OC2(C)OCC1C2(C)C=C
CC1OC2(C)OCC1(C)C2C=C
CC1OC2(C)OCC1(C=C)C2C
CC1OC2(OC1CC2(C)C)C=C
CC1OC2OC1(CC2(C)C)C=C
CC1OC2OC1(C)CC2(C)C=C
CC1OC2(OCC1C2(C)C)C=C
CC1OC2(OCC1(C)C2C)C=C
CC1OC2OCC1(C)C2(C)C=C
CC1OC2OCC1(C=C)C2(C)C
CCC12CC(=C)C(C)(O1)C(C)O2
CCC12CC(=C)C(C)(OC1C)O2
CCC12CC(=C)C(O1)C(C)(C)O2
CCC12CC(=C)C(OC1(C)C)O2
CCC12COC(C1=C)C(C)(C)O2
CCC12COC(C)(C(C)O1)C2=C
CCC12COC(C)(O1)C(=C)C2C
CCC12COC(C)(O1)C(C)C2=C
CCC12COC(C)(OC1C)C2=C
CCC12COC(O1)C(=C)C2(C)C
CCC12COC(O1)C(C)(C)C2=C
CCC12COC(OC1(C)C)C2=C
CCC12OC(CC1=C)C(C)(C)O2
CCC12OCC(C1=C)C(C)(C)O2
CCC12OC(CC1=C)OC2(C)C
CCC12OC(C)(CC1=C)OC2C
CCC12OC(C)C(C)(CC1=C)O2
CCC12OCC(C)(C(C)O1)C2=C
CCC12OCC(C)(O1)C(=C)C2C
CCC12OCC(C)(O1)C(C)C2=C
CCC12OCC(C)(OC1C)C2=C
CCC12OCC(O1)C(=C)C2(C)C
CCC12OCC(O1)C(C)(C)C2=C
CCC12OCC(OC1(C)C)C2=C
CCC1(C)C2COC(C)(O2)C1=C
CCC1(C)C2OCC(C)(O2)C1=C
CCC1C(=C)C2(C)COC1(C)O2
CCC1C(=C)C2(C)OCC1(C)O2
CCC1(C)C(=C)C2COC1(C)O2
CCC1(C)C(=C)C2OCC1(C)O2
CCC1(C)OC2CC(=C)C1(C)O2
CCC1(C)OC2(C)CC(=C)C1O2
CCC1(C)OC2(C)COC1C2=C
CCC1(C)OC2(C)OC1CC2=C
CCC1(C)OC2COC1(C)C2=C
CCC1(C)OC2(C)OCC1C2=C
CCC1(C)OC2OC1(C)CC2=C
CCC1(C)OC2OCC1(C)C2=C
CCC1OC2(C)CC(=C)C1(C)O2
CCC1OC2(C)COC1(C)C2=C
CCC1OC2(C)OC1(C)CC2=C
CCC1OC2(C)OCC1(C)C2=C
COC12CC(CC1(C)C)C(C)O2
COC12CC(CC1C)C(C)(C)O2
COC12CCC(C1C)C(C)(C)O2
COC12CC(CC1(C)C)OC2C
COC12CC(CC1C)OC2(C)C
COC12CC(C)(CC1C)C(C)O2
COC12CC(C)C(C1)C(C)(C)O2
COC12CC(C)(CC1C)OC2C
COC12CC(C)C(C1)OC2(C)C
COC12CC(C)C(C)(C1)C(C)O2
COC12CC(C)C(CC1(C)C)O2
COC12CC(C)C(C)(C1)OC2C
COC12CC(C)(C)C(CC1C)O2
COC12CC(C)C(C)(CC1C)O2
COC12CC(C)(C)C(CO1)C2C
COC12CC(C)C(C)(CO1)C2C
COC12CCC(C)(C(C)O1)C2C
COC12CC(C)C(CO1)C2(C)C
COC12CCC(C(C)O1)C2(C)C
COC12CC(C)C(C)(O1)C(C)C2
COC12CC(C)(CO1)C(C)C2C
COC12CCC(C)(O1)C(C)C2C
COC12CC(C(C)O1)C(C)(C)C2
COC12CC(C)C(O1)C(C)(C)C2
COC12CCC(C)(OC1C)C2C
COC12CC(CO1)C(C)C2(C)C
COC12CCC(O1)C(C)C2(C)C
COC12CC(CO1)C(C)(C)C2C
COC12CCC(O1)C(C)(C)C2C
COC12CCC(OC1C)C2(C)C
COC12CCC(OC1(C)C)C2C
COC12CC(OC1C)C(C)(C)C2
COC12COC(C1)C(C)C2(C)C
COC12COC(C1)C(C)(C)C2C
COC12COC(C1C)C(C)(C)C2
COC12COC(CC1C)C2(C)C
COC12COC(C)(C1)C(C)C2C
COC12COC(CC1(C)C)C2C
COC12COC(C(C)C1)C2(C)C
COC12COC(C)(CC1C)C2C
COC12COC(C)(C(C)C1)C2C
COC12OC(CC1C)CC2(C)C
COC12OCC(CC1C)C2(C)C
COC12OC(C)(CC1C)CC2C
COC12OCC(CC1(C)C)C2C
COC12OCC(C)(CC1C)C2C
COC1C2CCC1(C)C(C)(C)O2
COC1C2CCC1(C)OC2(C)C
COC1C2(C)CCC1(C)C(C)O2
COC1C2(C)CC(C)C1(C)CO2
COC1C2CC(C)(C)C1(C)CO2
COC1C2CC(C)(CO2)C1(C)C
COC1C2CCC(C)(O2)C1(C)C
COC1C2(C)COC1(C)C(C)C2
COC1C2(C)COC(C2)C1(C)C
COC1C2COC1(C)CC2(C)C
COC1C2COC1(C)C(C)(C)C2
COC1C2COC(C)(C2)C1(C)C
COC1C2OCC1(C)CC2(C)C
COC1CC2CC1(C)C(C)(C)O2
COC1CC2CC1(C)OC2(C)C
COC1(C)C2CCC1(C)C(C)O2
COC1(C)C2CCC1C(C)(C)O2
COC1CC2(C)CC1(C)C(C)O2
COC1CC2(C)CC1C(C)(C)O2
COC1(C)C2CCC1(C)OC2C
COC1CC2(C)CC1(C)OC2C
COC1CC2(C)CC1OC2(C)C
COC1(C)C2CC(C)C1(C)CO2
COC1(C)C2CC(C)(C)C1CO2
COC1CC2(C)CC(C)C1(C)O2
COC1CC2CC(C)(C)C1(C)O2
COC1CC2(C)CC(C)(C)C1O2
COC1(C)C2CC(CO2)C1(C)C
COC1(C)C2CCC(O2)C1(C)C
COC1CC2(C)COC1C2(C)C
COC1CC2(C)COC1(C)C2C
COC1CC2(C)OC1CC2(C)C
COC1CC2COC1(C)C2(C)C
COC1(C)C2COC1(C)CC2C
COC1CC2(C)OC1(C)CC2C
COC1(C)C2COC1(C)C(C)C2
COC1(C)C2COC1C(C)(C)C2
COC1CC2(C)OCC1C2(C)C
COC1CC2(C)OCC1(C)C2C
COC1(C)C2COC(C2)C1(C)C
COC1(C)C2COC(C)(C2)C1C
COC1CC2OC1(C)CC2(C)C
COC1CC2OCC1(C)C2(C)C
COC1(C)C2OCC1(C)CC2C
COC1(C)CC2CC1(C)C(C)O2
COC1(C)CC2CC1C(C)(C)O2
COC1(C)CC2CC1(C)OC2C
COC1(C)CC2CC1OC2(C)C
COC1(C)CC2(C)CC1C(C)O2
COC1C(C)C2(C)CC1(C)CO2
COC1(C)CC2(C)CC1OC2C
COC1(C)CC2CC(C)C1(C)O2
COC1C(C)C2(C)CCC1(C)O2
COC1(C)CC2(C)CC(C)C1O2
COC1(C)CC2CC(C)(C)C1O2
COC1(C)CC2(C)COC1C2C
COC1C(C)C2(C)COC1(C)C2
COC1(C)CC2COC1C2(C)C
COC1(C)CC2(C)OC1CC2C
COC1(C)CC2COC1(C)C2C
COC1(C)CC2(C)OCC1C2C
COC1(C)CC2OC1CC2(C)C
COC1(C)CC2OC1(C)CC2C
COC1(C)CC2OCC1C2(C)C
COC1(C)CC2OCC1(C)C2C
COC1(C)C(C)C2CC1(C)CO2
COC1(C)C(C)C2CCC1(C)O2
COC1C2(C)CCC(O2)C1(C)C
COC1(C)C2CCC(C)(O2)C1C
COC1(C)C2CC(C)(CO2)C1C
COC1(C)C(C)C2COC1(C)C2
COC1C2(C)CC(CO2)C1(C)C
COC1(C)OC2CC1CC2(C)C
COC1(C)OC2CC1(C)CC2C
COC1(C)OC2CC1C(C)(C)C2
COC1(C)OC2CCC1C2(C)C
COC1(C)OC2(C)CC1CC2C
COC1(C)OC2CCC1(C)C2C
COC1(C)OC2(C)CCC1C2C
COC1(C)OC2CC(C)C1(C)C2
COC1(C)OC2(C)CC(C)C1C2
COC1OC2CC1(C)CC2(C)C
COC1OC2(C)CC1CC2(C)C
COC1OC2CCC1(C)C2(C)C
COC1OC2(C)CC1(C)CC2C
COC1OC2(C)CC1C(C)(C)C2
COC1OC2(C)CCC1C2(C)C
COC1OC2(C)CCC1(C)C2C
COC1OC2(C)CC(C)C1(C)C2
COC1OC2CC(C)(C)C1(C)C2
CC12CCC(C1)C(=O)C(C)(C)O2
CC12CCC(C1)OC(C)(C)C2=O
CC12CC(CC1=O)C(C)(C)CO2
CC12CC(CC1=O)CC(C)(C)O2
CC12CCC(C1=O)C(C)(C)CO2
CC12CC(CC1=O)C(C)(C)OC2
CC12CCC(C1=O)C(C)(C)OC2
CC12CC(CC1=O)COC2(C)C
CC12CC(CC1=O)OCC2(C)C
CC12CC(CC1=O)OC(C)(C)C2
CC12CC(C)(C)CC(CC1=O)O2
CC12CCC(C)(C)C(CC1=O)O2
CC12CCC(CC(C)(C)C1=O)O2
CC12CC(C)(C)CC(CO1)C2=O
CC12CCC(C)(C)C(CO1)C2=O
CC12CCC(CC(C)(C)O1)C2=O
CC12CC(CC(C)(C)O1)C(=O)C2
CC12CCC(CC(=O)C1(C)C)O2
CC12CCC(COC1(C)C)C2=O
CC12CC(CO1)C(C)(C)CC2=O
CC12CC(CO1)CC(C)(C)C2=O
CC12CCC(O1)C(C)(C)CC2=O
CC12CC(CO1)C(C)(C)C(=O)C2
CC12CCC(O1)C(C)(C)C(=O)C2
CC12CC(CO1)CC(=O)C2(C)C
CC12CC(CO1)C(=O)CC2(C)C
CC12CCC(O1)C(=O)CC2(C)C
CC12CC(CO1)C(=O)C(C)(C)C2
CC12CCC(O1)C(=O)C(C)(C)C2
CC12CC(C(=O)C1)C(C)(C)CO2
CC12CC(C(=O)C1)C(C)(C)OC2
CC12CC(COC1(C)C)C(=O)C2
CC12CC(COC1)C(=O)C2(C)C
CC12CCC(OCC1(C)C)C2=O
CC12CCC(OC(C)(C)C1)C2=O
CC12CC(OCC1(C)C)C(=O)C2
CC12CC(OCC1)C(=O)C2(C)C
CC12CC(=O)C(CCC1(C)C)O2
CC12CC(OC(C)(C)C1)C(=O)C2
CC12CC(=O)C(CC(C)(C)C1)O2
CC12CC(=O)C(O1)C(C)(C)CC2
CC12COC(C1)C(C)(C)CC2=O
CC12COC(C1)CC(C)(C)C2=O
CC12COC(C1)C(C)(C)C(=O)C2
CC12COC(C1)CC(=O)C2(C)C
CC12COC(C1)C(=O)CC2(C)C
CC12COC(C1)C(=O)C(C)(C)C2
CC12COC(C1=O)C(C)(C)CC2
CC12COC(CCC1(C)C)C2=O
CC12COC(CC(C)(C)C1)C2=O
CC12OC(CC1=O)CCC2(C)C
CC12OCC(CCC1(C)C)C2=O
CC1C2(C)CCC1(C)C(=O)CO2
CC1C2(C)CCC(=O)C1(C)CO2
CC1C2(C)CC(=O)C1(C)CCO2
CC1C2(C)CC(=O)C1(C)COC2
CC1C2(C)CC(=O)C1(C)OCC2
CC1C2(C)COC1(C)CC(=O)C2
CC1C2(C)COC1(C)C(=O)CC2
CC1(C)C2CCC1(C)C(=O)CO2
CC1CC2(C)CC1(C)C(=O)CO2
CC1(C)C2CCC1(C)OCC2=O
CC1CC2(C)CC1(C)OCC2=O
CC1CC2(C)CC(C)(CC2=O)O1
CC1CC2(C)CCC(C)(O1)C2=O
CC12CC(OCC1)C(C)(C)C2=O
CC12CCCC(O1)C(C)(C)C2=O
CC1CC2(C)CC(C)(CO2)C1=O
CC1CC2(C)CCC(C)(O2)C1=O
CC1CC2(C)CCC(=O)C1(C)O2
CC12CC(COC1)C(C)(C)C2=O
CC1CC2(C)CCOC1(C)C2=O
CC1(C)C2CCC(=O)C1(C)CO2
CC1CC2(C)CC(=O)CC1(C)O2
CC1(C)C2CC(C)(OCC2)C1=O
CC1CC2(C)CC(=O)C(C)(C1)O2
CC1CC2(C)CC(=O)C(C)(C2)O1
CC1(C)C2CCOC1(C)CC2=O
CC1(C)C2CC(=O)C1(C)CCO2
CC1(C)C2CC(=O)C1(C)COC2
CC1(C)C2CC(=O)C1(C)OCC2
CC1CC2(C)COCC1(C)C2=O
CC12COC(CC(=O)C1)C2(C)C
CC1CC2(C)COC(C)(C1)C2=O
CC1CC2(C)COC(C)(C2)C1=O
CC1(C)C2COC1(C)CCC2=O
CC1CC2(C)OC1(C)CCC2=O
CC1(C)C2COC1(C)CC(=O)C2
CC1(C)C2COC1(C)C(=O)CC2
CC12CC(=O)C(COC1)C2(C)C
CC1CC2(C)OCCC1(C)C2=O
CC12COC(C(=O)CC1)C2(C)C
CC12CC(=O)C(OCC1)C2(C)C
CC1(C)CC2CC1(C)C(=O)CO2
CC1(C)CC2CC1(C)OCC2=O
CC1(C)CC2(C)CC1C(=O)CO2
CC1(C)CC2(C)CC1OCC2=O
CC1(C)CC2(C)CCC(=O)C1O2
CC1(C)CC2(C)CCOC1C2=O
CC1(C)CC2CCC(=O)C1(C)O2
CC1CCC2(C)CC(=O)C1(C)O2
CC1(C)CC2(C)CC(=O)CC1O2
CC1(C)CC2CCOC1(C)C2=O
CC1CCC2(C)COC1(C)C2=O
CC1(C)CC2(C)COCC1C2=O
CC1(C)CC2CC(=O)CC1(C)O2
CC1CCC2(C)OC1(C)CC2=O
CC1(C)CC2COCC1(C)C2=O
CC1CCC2(C)OCC1(C)C2=O
CC1(C)CC2(C)OCCC1C2=O
CC1(C)CC2OC1(C)CCC2=O
CC1(C)CC2OCCC1(C)C2=O
CC12CC(CCO1)C(=O)C2(C)C
CC1CC(=O)C2(C)CC1(C)CO2
CC12CCCC(O1)C(=O)C2(C)C
CC1CC(=O)C2(C)CCC1(C)O2
CC1CC(=O)C2(C)COC1(C)C2
CC12CC(OC1(C)C)C(=O)CC2
CC12CC(CC(=O)C1)OC2(C)C
CC1(C)OC2CC1(C)C(=O)CC2
CC1COC2(C)CC1(C)CC2=O
CC1C(=O)C2(C)CC1(C)CCO2
CC12CC(CC(=O)C1)C(C)(C)O2
CC1C(=O)C2(C)CC1(C)COC2
CC12CC(C(=O)CC1)C(C)(C)O2
CC1C(=O)C2(C)CC1(C)OCC2
CC1(C)OC2CCCC1(C)C2=O
CC1COC2(C)CCC1(C)C2=O
CC1(C)OC2(C)CCCC1C2=O
CC1C(=O)C2(C)CCCC1(C)O2
CC1COC2(C)CC(=O)C1(C)C2
CC1C(=O)CC2(C)CC1(C)CO2
CC1C(=O)CC2(C)CCC1(C)O2
CC1C(=O)CC2(C)COC1(C)C2
CC1OC2(C)CC1(C)CCC2=O
CC1OC2(C)CC1(C)CC(=O)C2
CC1OC2(C)CC1(C)C(=O)CC2
CC1OC2(C)CCCC1(C)C2=O
CC1OC2(C)CCC(C)(C2)C1=O
CC1OCC2(C)CC1(C)CC2=O
CC1OCC2(C)CCC1(C)C2=O
CC1OCC2(C)CC(=O)C1(C)C2
CC1(C)CC2(C)OC1CCC2=O
CC1(C)OC2(C)CC1CCC2=O
CC12CC(CC1(C#C)C#C)C(=O)O2
CC12CC(CC1C#C)(C#C)C(=O)O2
CC12CC(CC1(C#C)C#C)OC2=O
CC12CC(CC1C#C)(OC2=O)C#C
CC12CC(C#C)C(C1)(C#C)C(=O)O2
CC12CCC(C#C)(C1C#C)C(=O)O2
CC12CC(C#C)C(C1)(OC2=O)C#C
CC12CCC(C(=O)O1)C2(C#C)C#C
CC12CCC(OC1=O)C2(C#C)C#C
CC12CCC(OC1=O)(C#C)C2C#C
CC12CC(C(=O)O1)C(C2)(C#C)C#C
CC12CC(OC1=O)C(C2)(C#C)C#C
CC1C2(CCC1(C#C)C(=O)O2)C#C
CC1(CC2CC1(C#C)C(=O)O2)C#C
CC1CC2(CC1(C#C)C(=O)O2)C#C
CC1(CC2(CC1C(=O)O2)C#C)C#C
CC1(CC2(CC1OC2=O)C#C)C#C
CC1(CC2CC1(OC2=O)C#C)C#C
CC1CC2(CC1(OC2=O)C#C)C#C
CC1(C#C)C2CCC1(C#C)C(=O)O2
CC1(C#C)C2CCC1(OC2=O)C#C
CC12CC(=CC#C)C(C)(C1)C(=O)O2
CC12CC(=CC#C)C(C)(C1)OC2=O
CC12CCC(C)(C(=O)O1)C2=CC#C
CC=C1C2(C)CCC1(C#C)C(=O)O2
CC=C1C2(C)CCC1(OC2=O)C#C
CC=C1CC2(CC1(C)C(=O)O2)C#C
CC=C1CC2(CC1(C)OC2=O)C#C
CC=C1CC2(C)CC1(C#C)C(=O)O2
CC=C1CC2(C)CC1(OC2=O)C#C
CC12CC(CC1C#C)(CC2=O)C#C
CC12CCC(C1)(C#C)C(C#C)C2=O
CC12CCC(C1)C(C#C)(C#C)C2=O
CC12CC(CC1(C#C)C#C)C(=O)C2
CC12CCC(C1)(C#C)C(=O)C2C#C
CC12CCC(C1)C(=O)C2(C#C)C#C
CC12CC(CC1=O)C(C2)(C#C)C#C
CC12CC(CC1=O)CC2(C#C)C#C
CC12CCC(C1=O)C(C2)(C#C)C#C
CC12CCC(CC1(C#C)C#C)C2=O
CC12CCC(CC1C#C)(C#C)C2=O
CC12CCC(CC1=O)C2(C#C)C#C
CC12CCC(CC1=O)(C#C)C2C#C
CC12CC(C#C)C(C1)(C#C)C(=O)C2
CC12CCC(C#C)(C1C#C)C(=O)C2
CC12CCC(C#C)(C(C1)C#C)C2=O
CC12CC(C#C)C(CC1=O)(C2)C#C
CC12CCC(C(=O)C1)C2(C#C)C#C
CC12CC(C(=O)C1)C(C2)(C#C)C#C
CC12CC(=O)C(CC1C#C)(C2)C#C
CC1C2(CCC1(C#C)C(=O)C2)C#C
CC1(CC2(CC1CC2=O)C#C)C#C
CC1(CC2CC1(CC2=O)C#C)C#C
CC1CC2(CC1(CC2=O)C#C)C#C
CC1(CC2(CC1C(=O)C2)C#C)C#C
CC1(CC2(CCC1C2=O)C#C)C#C
CC1(CC2CCC1(C#C)C2=O)C#C
CC1CC2(CCC1(C#C)C2=O)C#C
CC1(CC2CC(=O)C1(C2)C#C)C#C
CC1CC2(CC(=O)C1(C2)C#C)C#C
CC1(C#C)C2CCC1(CC2=O)C#C
CC1(C#C)C2CCC1(C#C)C(=O)C2
CC1(C#C)C2CCC(C2)(C#C)C1=O
CC1(C#C)C(=O)C2CCC1(C2)C#C
CC1C(=O)C2(CCC1(C2)C#C)C#C
CC12CCC(C)(C1)C(=CC#C)C2=O
CC12CCC(C)(C1=O)C(C2)=CC#C
CC12CC(=CC#C)C(C)(CC1=O)C2
CC12CCC(C)(C(=O)C1)C2=CC#C
CC12CC(=O)C(C)(C1)C(C2)=CC#C
CC=C1C2(C)CCC1(CC2=O)C#C
CC=C1C2(C)CCC1(C#C)C(=O)C2
CC=C1CC2(CC1(C)CC2=O)C#C
CC=C1CC2(C)CC1(CC2=O)C#C
CC=C1CC2(CCC1(C)C2=O)C#C
CC=C1CC2(C)CCC1(C#C)C2=O
CC=C1CC2(C)CC(=O)C1(C2)C#C
CC=C1CC2(CC(=O)C1(C)C2)C#C
CC=C1C(=O)C2(CCC1(C)C2)C#C
CC=C1C(=O)C2(C)CCC1(C2)C#C
CC(C)=C1C2(C)CCC1(C)C(=O)O2
CC(C)=C1CC2(C)CC1(C)C(=O)O2
CC(C)=C1CC2(C)CC1(C)OC2=O
CC(C)=C1C2(C)CCC1(C)C(=O)C2
CC(C)=C1CC2(C)CC1(C)CC2=O
CC(C)=C1CC2(C)CCC1(C)C2=O
CC(C)=C1CC2(C)CC(=O)C1(C)C2
CC(C)=C1C(=O)C2(C)CCC1(C)C2
CC12C=CC3(C)C1C(=O)OC23C
CC12C=CC3(C)C1OC(=O)C23C
CC12OC(=O)C3(C)C1C=CC23C
CC12CC3C=CC1(C)C3(C)C2=O
CC12CC3(C)C=CC1C3(C)C2=O
CC12CC3(C)C=CC1(C)C3C2=O
CC12C=CC3(C)C1CC(=O)C23C
CC12C=CC3(C)C1C(=O)CC23C
CC12C=CC3(C)CC1C(=O)C23C
CC12C=CC3(C)C(=O)C1CC23C
CC12CC(=O)C3(C)C1C=CC23C
CC12CCC3(C)C1C(=O)OC23C
CC12CCC3(C)C1OC(=O)C23C
CC12OC(=O)C3(C)C1CCC23C
CC12OC(=O)C3(C)CC1CC23C
CC12C3CCC(C)(OC1=O)C23C
CC12CCC3(C)C(=O)OC1C23C
CC12CCC3(C)OC(=O)C1C23C
CC12OC(=O)C3(C)CCC1C23C
CC12CC3CCC1(C)C3(C)C2=O
CC12CC3(C)CCC1C3(C)C2=O
CC12CCC3(C)C1CC(=O)C23C
CC12CCC3(C)C1C(=O)CC23C
CC12CCC3(C)CC1(C)C(=O)C23
CC12CCC3(C)CC1C(=O)C23C
CC12CCC3(C)C(=O)C1CC23C
CC12CC(=O)C3(C)C1CCC23C
CC12CC(=O)C3(C)CC1CC23C
CC12C3CCC(C)(CC1=O)C23C
CC12CCC3(C)CC(=O)C1C23C
CC12CCC3(C)C(=O)CC1C23C
CC12CC(=O)C3(C)CCC1C23C
CC12CCC(C1)C(C)(C=O)C2=O
CC12CC(CC1(C)C=O)C(=O)C2
CC12CCC(C1)C(=O)C2(C)C=O
CC12CC(CC1=O)C(C)(C2)C=O
CC12CCC(C1=O)C(C)(C2)C=O
CC12CCC(C)(C1)C(=O)C2C=O
CC12CCC(C)(C1C=O)C(=O)C2
CC12CCC(C)(C(C1)C=O)C2=O
CC12CCC(C(=O)C1)C2(C)C=O
CC12CC(C(=O)C1)C(C)(C2)C=O
CC12CC(C=O)C(C)(C1)C(=O)C2
CC12CC(=O)C(C)(CC1C=O)C2
CC1C2(CCC1(C)C(=O)C2)C=O
CC1C2(C)CCC1(C=O)C(=O)C2
CC1CC2(CC1(C)CC2=O)C=O
CC1(C)C2CCC1(CC2=O)C=O
CC1(CC2CCC1(C)C2=O)C=O
CC1CC2(C)CC1(CC2=O)C=O
CC1CC2(CCC1(C)C2=O)C=O
CC1CC2(C)CCC1(C=O)C2=O
CC1(C)C2CCC(C2)(C=O)C1=O
CC1CC2(C)CC(=O)C1(C2)C=O
CC1(CC2CC(=O)C1(C)C2)C=O
CC1CC2(CC(=O)C1(C)C2)C=O
CC1(C)CC2(CC1CC2=O)C=O
CC1(C)CC2CC1(CC2=O)C=O
CC1(C)CC2(CC1C(=O)C2)C=O
CC1(C)CC2(CCC1C2=O)C=O
CC1(C)CC2CCC1(C=O)C2=O
CC1(C)CC2CC(=O)C1(C2)C=O
CC1(C)C(=O)C2CCC1(C2)C=O
CC1C(=O)C2(CCC1(C)C2)C=O
CC1C(=O)C2(C)CCC1(C2)C=O
CCC12CCC(C)(C1)C(=O)C2=O
CCC12CC(C)(CC1=O)CC2=O
CCC12CCC(C)(CC1=O)C2=O
CCC12CCC(C)(C(=O)C1)C2=O
CCC12CC(=O)C(C)(C1)C(=O)C2
CCC12CC(=O)C(C)(CC1=O)C2
CC12CCC(CC1=O)C2(C)C=O
CC1(C)C2CCC1(C=O)C(=O)C2
CC12CC(=C)C(CC1(O)C=C)O2
CC12CC(=C)C(CC1O)(O2)C=C
CC12CC(=C)C(CO1)C2(O)C=C
CC12CC(=C)C(CO1)(C=C)C2O
CC12CC(=C)C(CO)(CC1=C)O2
CC12CC(=C)C(CO)(CO1)C2=C
CC12CC(C=C)C(O)(CO1)C2=C
CC12CC(=C)C(CO)(O1)C(=C)C2
CC12CC(=C)C(O1)C(O)(C2)C=C
CC12CC(=C)C(O)(C1)C(O2)C=C
CC12CC(=C)C(O)(CO1)C2C=C
CC12CCC(CO)(O1)C(=C)C2=C
CC12CC(CO1)C(=C)C2(O)C=C
CC12CCC(O1)C(=C)C2(O)C=C
CC12CC(CO1)(C=C)C(=C)C2O
CC12CCC(O1)(C=C)C(=C)C2O
CC12CC(CO1)(C=C)C(O)C2=C
CC12CCC(O1)(C=C)C(O)C2=C
CC12CC(CO1)C(O)(C=C)C2=C
CC12CCC(O1)C(O)(C=C)C2=C
CC12CC(CO)(CO1)C(=C)C2=C
CC12CCC(O)(C(O1)C=C)C2=C
CC12CC(O)(CC1=C)C(O2)C=C
CC12CC(O)C(CC1=C)(O2)C=C
CC12CC(O)(C=C)C(CC1=C)O2
CC12CC(O)(C=C)C(CO1)C2=C
CC12CC(O)C(CO1)(C=C)C2=C
CC12CC(O)(CO1)C(=C)C2C=C
CC12CC(O)(CO1)C(C=C)C2=C
CC12CC(O)C(O1)(C=C)C(=C)C2
CC12COC(C1)C(=C)C2(O)C=C
CC12COC(C1)(C=C)C(=C)C2O
CC12COC(C1)(C=C)C(O)C2=C
CC12COC(C1=C)C(O)(C2)C=C
CC12COC(C1)C(O)(C=C)C2=C
CC12COC(CC1=C)C2(O)C=C
CC12COC(CC1=C)(C=C)C2O
CC12COC(CC1(O)C=C)C2=C
CC12COC(CC1O)(C=C)C2=C
CC12COC(C(=C)C1)C2(O)C=C
CC12COC(C=C)(C1O)C(=C)C2
CC12COC(C=C)(C(O)C1)C2=C
CC12COC(CO)(C1)C(=C)C2=C
CC12COC(CO)(CC1=C)C2=C
CC12COC(CO)(C(=C)C1)C2=C
CC12OC(CC1=C)CC2(O)C=C
CC12OC(CC1O)(CC2=C)C=C
CC12OCC(CC1=C)C2(O)C=C
CC12OCC(CC1=C)(C=C)C2O
CC12OCC(CC1(O)C=C)C2=C
CC12OCC(CC1O)(C=C)C2=C
CC12OCC(CO)(CC1=C)C2=C
CC12OCC(O)(CC1=C)C2C=C
CC12OC(CO)(CC1=C)CC2=C
CC12OCC(O)(CC1C=C)C2=C
CC1C2(O)COC1(CC2=C)C=C
CC1C2(O)COC1(C=C)C(=C)C2
CC1(CC2OCC1(O)C2=C)C=C
CC1CC2(OCC1(O)C2=C)C=C
CC1(CC2(O)COC1C2=C)C=C
CC1CC2(O)COC1(C=C)C2=C
CC1C(=C)C2(CC1(O)CO2)C=C
CC1(C=C)C2CC(=C)C1(O)CO2
CC1(C=C)C2CC(O)(CO2)C1=C
CC1(C=C)C2OCC1(O)CC2=C
CC1C(=C)C2(O)COC1(C2)C=C
CC1(C=C)C(=C)C2CC1(O)CO2
CC1(OC2CC1(O)CC2=C)C=C
CC1OC2(CC1(O)CC2=C)C=C
CC1(OC2CCC1(O)C2=C)C=C
CC1OC2(CCC1(O)C2=C)C=C
CC1(O)C2CC(=C)C1(CO2)C=C
CC1(OC2CC(=C)C1(O)C2)C=C
CC1OC2(CC(=C)C1(O)C2)C=C
CC1(O)C2CC(CO2)(C=C)C1=C
CC1(O)C2CCC(O2)(C=C)C1=C
CC1(O)C2COC1(CC2=C)C=C
CC1(O)C2COC1(C=C)C(=C)C2
CC1(O)C2COC(C2)(C=C)C1=C
CC1(O)C2OCC1(CC2=C)C=C
CC1(O)CC2(CC(=C)C1O2)C=C
CC1(O)CC2CC(=C)C1(O2)C=C
CC1(O)CC2(COC1C2=C)C=C
CC1(O)CC2COC1(C=C)C2=C
CC1(O)CC2(OC1CC2=C)C=C
CC1(O)CC2OC1(CC2=C)C=C
CC1(O)CC2(OCC1C2=C)C=C
CC1(O)CC2OCC1(C=C)C2=C
CC1(O)C(=C)C2CC1(CO2)C=C
CC1(O)C(=C)C2CCC1(O2)C=C
CC1(O)C(=C)C2COC1(C2)C=C
CCC12CC(=C)C(O)(CO1)C2=C
CCC12CC(O)(CO1)C(=C)C2=C
CCC12OCC(O)(CC1=C)C2=C
COC12CC(=C)C(O)(C1)C(=C)C2
COC12CC(=C)C(O)(CC1=C)C2
COC12CCC(O)(C1)C(=C)C2=C
COC12CCC(O)(CC1=C)C2=C
COC12CCC(O)(C(=C)C1)C2=C
COC12CC(O)(CC1=C)CC2=C
CC12CCC(C1)(C#C)C(=O)C2O
CC12CCC(C1)(C#C)C(O)C2=O
CC12CCC(C1)C(=O)C2(O)C#C
CC12CCC(C1)C(O)(C#C)C2=O
CC12CC(CC1=O)CC2(O)C#C
CC12CC(CC1O)(CC2=O)C#C
CC12CC(CC1(O)C#C)C(=O)C2
CC12CC(CC1=O)C(O)(C2)C#C
CC12CCC(C1=O)C(O)(C2)C#C
CC12CCC(CC1=O)C2(O)C#C
CC12CCC(CC1=O)(C#C)C2O
CC12CCC(CC1(O)C#C)C2=O
CC12CCC(CC1O)(C#C)C2=O
CC12CCC(C#C)(C1O)C(=O)C2
CC12CCC(C#C)(C(O)C1)C2=O
CC12CC(C#C)C(O)(C1)C(=O)C2
CC12CC(C#C)C(O)(CC1=O)C2
CC12CCC(C(=O)C1)C2(O)C#C
CC12CCC(O)(C1)C(C#C)C2=O
CC12CCC(O)(C1C#C)C(=O)C2
CC12CC(C(=O)C1)C(O)(C2)C#C
CC12CCC(O)(C1)C(=O)C2C#C
CC12CCC(O)(C(C1)C#C)C2=O
CC12CCC(O)(CC1C#C)C2=O
CC12CCC(O)(CC1=O)C2C#C
CC12CC(O)(CC1C#C)CC2=O
CC12CC(O)C(C1)(C#C)C(=O)C2
CC12CC(=O)C(CC1O)(C2)C#C
CC12CC(O)C(CC1=O)(C2)C#C
CC12CC(=O)C(O)(CC1C#C)C2
CC1C2(O)CCC1(CC2=O)C#C
CC1C2(O)CCC1(C#C)C(=O)C2
CC1(CC2CC1(O)CC2=O)C#C
CC1CC2(CC1(O)CC2=O)C#C
CC1(CC2CCC1(O)C2=O)C#C
CC1CC2(CCC1(O)C2=O)C#C
CC1(CC2CC(=O)C1(O)C2)C#C
CC1CC2(CC(=O)C1(O)C2)C#C
CC1(CC2(O)CC1CC2=O)C#C
CC1CC2(O)CC1(CC2=O)C#C
CC1(CC2(O)CC1C(=O)C2)C#C
CC1(CC2(O)CCC1C2=O)C#C
CC1CC2(O)CCC1(C#C)C2=O
CC1CC2(O)CC(=O)C1(C2)C#C
CC1(C#C)C2CCC1(O)CC2=O
CC1(C#C)C2CCC1(O)C(=O)C2
CC1(C#C)C2CCC(O)(C2)C1=O
CC1(C#C)C(=O)C2CCC1(O)C2
CC1C(=O)C2(CCC1(O)C2)C#C
CC1C(=O)C2(O)CCC1(C2)C#C
CC1(O)C2CCC1(CC2=O)C#C
CC1(O)C2CCC1(C#C)C(=O)C2
CC1(O)C2CCC(C2)(C#C)C1=O
CC1(O)CC2(CC1CC2=O)C#C
CC1(O)CC2CC1(CC2=O)C#C
CC1(O)CC2(CC1C(=O)C2)C#C
CC1(O)CC2(CCC1C2=O)C#C
CC1(O)CC2CCC1(C#C)C2=O
CC1(O)CC2CC(=O)C1(C2)C#C
CC1(O)C(=O)C2CCC1(C2)C#C
CC=C1C2(O)CCC1(C)C(=O)C2
CC=C1C2(C)CCC1(O)C(=O)C2
CC=C1CC2(C)CC1(O)CC2=O
CC=C1CC2(C)CCC1(O)C2=O
CC=C1CC2(C)CC(=O)C1(O)C2
CC=C1CC2(O)CC1(C)CC2=O
CC=C1CC2(O)CCC1(C)C2=O
CC=C1CC2(O)CC(=O)C1(C)C2
CC=C1C(=O)C2(C)CCC1(O)C2
CC=C1C(=O)C2(O)CCC1(C)C2
CC12CC(CC1O)C(C)(O2)C=C
CC12CCC(C1O)C(C)(O2)C=C
CC12CC(C(=C)C1)C(C)(CO)O2
CC12CCC(C)(C1O)C(O2)C=C
CC12CC(=C)C(C)(C1)C(CO)O2
CC12CC(=C)C(C)(C1)OC2CO
CC12CC(=C)C(C)(CC1CO)O2
CC12CC(C=C)C(C)(CC1O)O2
CC12CC(C)(C=C)C(CC1O)O2
CC12CC(C=C)C(C)(CO1)C2O
CC12CC(C)(C=C)C(CO1)C2O
CC12CC(=C)C(C)(CO1)C2CO
CC12CCC(C)(C(CO)O1)C2=C
CC1(CO)C2COC1(C)CC2=C
CC12COC(C)(C1)C(CO)C2=C
CC12CCC(C)(O1)C(=C)C2CO
CC12CCC(C)(O1)C(C=C)C2O
CC1(CO)CC2(C)CC(=C)C1O2
CC12CC(CO1)C(=C)C2(C)CO
CC12CCC(O1)C(=C)C2(C)CO
CC12CC(CO1)C(C)(C=C)C2O
CC12CCC(O1)C(C)(C=C)C2O
CC1(CO)C2COC(C)(C2)C1=C
CC1(CO)C2CCC(C)(O2)C1=C
CC12CC(CO1)C(O)C2(C)C=C
CC12CCC(O1)C(O)C2(C)C=C
CC12CC(CO)C(C)(CO1)C2=C
CC12CC(CO)C(C)(O1)C(=C)C2
CC12CC(O)C(C1)C(C)(O2)C=C
CC12CC(O)C(C1)OC2(C)C=C
CC12CC(O)C(CC1(C)C=C)O2
CC12CC(O)C(C)(C1)C(O2)C=C
CC12CC(O)C(C)(C1)OC2C=C
CC12CC(O)C(C)(CO1)C2C=C
CC12CC(O)C(CO1)C2(C)C=C
CC12CC(O)C(C)(O1)C(C2)C=C
CC12CC(O)C(O1)C(C)(C2)C=C
CC12COC(C1)C(=C)C2(C)CO
CC12COC(C1)C(C=C)C2(C)O
CC12COC(C1)C(C)(C=C)C2O
CC12COC(C1)C(C)(CO)C2=C
CC12COC(C1)C(C)(O)C2C=C
CC12COC(C1)C(O)C2(C)C=C
CC12COC(C1O)C(C)(C2)C=C
CC12COC(C(C1)C=C)C2(C)O
CC12COC(C)(C1)C(=C)C2CO
CC12COC(C)(C1)C(C=C)C2O
CC12COC(C)(C1)C(O)C2C=C
CC12COC(C)(C1CO)C(=C)C2
CC12COC(CC1O)C2(C)C=C
CC12COC(C(=C)C1)C2(C)CO
CC12COC(C)(C(C1)C=C)C2O
CC12COC(C)(C(CO)C1)C2=C
CC12COC(C)(C(O)C1)C2C=C
CC12COC(C(O)C1)C2(C)C=C
CC12OCC(CC1O)C2(C)C=C
CC1C2CCC1(O)C(C)(O2)C=C
CC1C2(C)CCC1(O)C(O2)C=C
CC1C2(C)CC(=C)C1(CO)CO2
CC1C2(C)CC(C=C)C1(O)CO2
CC1C2CC(C)(C=C)C1(O)CO2
CC1C2(C)CC(CO2)C1(O)C=C
CC1C2(C)CCC(O2)C1(O)C=C
CC1C2CC(C)(CO2)C1(O)C=C
CC1C2CCC(C)(O2)C1(O)C=C
CC1C2CC(CO2)(C=C)C1(C)O
CC1C2CCC(O2)(C=C)C1(C)O
CC1C2(C)CC(O)C1(CO2)C=C
CC1C2CC(C)(O)C1(CO2)C=C
CC1C2(C)COC1(CC2O)C=C
CC1C2(C)COC1(C=C)C(O)C2
CC1C2(CO)CC(=C)C1(C)CO2
CC1C2(C)COC1(CO)C(=C)C2
CC1C2(C)COC(C2)C1(O)C=C
CC1C2CC(O)(C=C)C1(C)CO2
CC1C2CC(O)(CO2)C1(C)C=C
CC1C2COC1(CC2(C)O)C=C
CC1C2COC1(C)CC2(O)C=C
CC1C2COC1(C=C)C(C)(O)C2
CC1C2COC1(C)C(O)(C2)C=C
CC1C2(COC1(C)C(O)C2)C=C
CC1C2(CO)COC1(C)C(=C)C2
CC1C2COC(C2)(C=C)C1(C)O
CC1C2COC(C)(C2)C1(O)C=C
CC1C2OCC1(CC2(C)O)C=C
CC1C2OCC1(C)CC2(O)C=C
CC1C2OCC1(O)CC2(C)C=C
CC1C2(O)COC1(C)C(C2)C=C
CC1C2(O)COC(C2)C1(C)C=C
CC1CC2(CC1(O)C(C)O2)C=C
CC1CC2CC1(O)C(C)(O2)C=C
CC1(C)C2CCC1(O)C(O2)C=C
CC1CC2(C)CC1(O)C(O2)C=C
CC1(C)C2CC(=C)C1(CO)CO2
CC1CC2(C)CC(=C)C1(CO)O2
CC1(C)C2CC(C=C)C1(O)CO2
CC1(C)C2CCC(CO)(O2)C1=C
CC1(C)C2CC(CO2)C1(O)C=C
CC1(C)C2CCC(O2)C1(O)C=C
CC1(C)C2CC(CO2)(C=C)C1O
CC1(C)C2CCC(O2)(C=C)C1O
CC1CC2(C)CC(O)C1(O2)C=C
CC1CC2(CC(C)(O)C1O2)C=C
CC1CC2CC(C)(O)C1(O2)C=C
CC1CC2(C)CC(O)(C=C)C1O2
CC1(C)C2CC(CO)(CO2)C1=C
CC1CC2(C)COC1C2(O)C=C
CC1CC2(C)COC1(C=C)C2O
CC1(C)C2CC(O)C1(CO2)C=C
CC1(CC2CC(O)C1(C)O2)C=C
CC1CC2(CC(O)C1(C)O2)C=C
CC1CC2(C)COC1(CO)C2=C
CC1(C)C2CC(O)(C=C)C1CO2
CC1CC2CC(O)(C=C)C1(C)O2
CC1(C)C2CC(O)(CO2)C1C=C
CC1CC2(COC1C2(C)O)C=C
CC1(C)C2COC1(CC2O)C=C
CC1(CC2COC1(C)C2O)C=C
CC1CC2(C)OC1(CC2O)C=C
CC1CC2(C)OC1CC2(O)C=C
CC1CC2(COC1(C)C2O)C=C
CC1CC2COC1(C)C2(O)C=C
CC1CC2COC1(C=C)C2(C)O
CC1(C)C2COC1(C=C)C(O)C2
CC1(C)C2COC1C(O)(C2)C=C
CC1(C)C2COC1(CO)CC2=C
CC1CC2(C)OC1(CO)CC2=C
CC1(C)C2COC1(CO)C(=C)C2
CC1CC2(C)OCC1C2(O)C=C
CC1CC2(C)OCC1(C=C)C2O
CC1CC2(C)OCC1(CO)C2=C
CC1CC2(C)OCC1(O)C2C=C
CC1(C)C2COC(C2)C1(O)C=C
CC1(C)C2COC(C2)(C=C)C1O
CC1CC2(CO)CC(=C)C1(C)O2
CC1(C)C2COC(CO)(C2)C1=C
CC1CC2(CO)COC1(C)C2=C
CC1CC2(CO)OC1(C)CC2=C
CC1CC2(CO)OCC1(C)C2=C
CC1CC2(OC1CC2(C)O)C=C
CC1CC2OC1(CC2(C)O)C=C
CC1CC2(OC1(C)CC2O)C=C
CC1CC2OC1(C)CC2(O)C=C
CC1CC2(OCC1C2(C)O)C=C
CC1(C)C2OCC1(CC2O)C=C
CC1(CC2OCC1(C)C2O)C=C
CC1CC2(OCC1(C)C2O)C=C
CC1CC2OCC1(C)C2(O)C=C
CC1CC2OCC1(C=C)C2(C)O
CC1CC2(O)CC1(C)OC2C=C
CC1(C)C2OCC1(CO)CC2=C
CC1CC2(O)CC1(OC2C)C=C
CC1CC2(O)CC1OC2(C)C=C
CC1CC2(OCC1(O)C2C)C=C
CC1CC2OCC1(O)C2(C)C=C
CC1(C)C2OCC1(O)CC2C=C
CC1CC2(O)COC1C2(C)C=C
CC1CC2(O)COC1(C)C2C=C
CC1CC2(O)COC1(C=C)C2C
CC1(C)CC2CC1(O)C(O2)C=C
CC1C(C)C2(CC1(O)CO2)C=C
CC1C(=C)C2(C)CC1(CO)CO2
CC1(C)CC2CC(=C)C1(CO)O2
CC1C(=C)C2(C)CCC1(CO)O2
CC1C(=C)C2(C)COC1(CO)C2
CC1(C)CC2(CC(O)C1O2)C=C
CC1(C)CC2CC(O)C1(O2)C=C
CC1(C)CC2CC(O)(C=C)C1O2
CC1(C)CC2(COC1C2O)C=C
CC1(C)CC2COC1C2(O)C=C
CC1(C)CC2COC1(C=C)C2O
CC1(C)CC2COC1(CO)C2=C
CC1C(=C)C2(CO)CC1(C)CO2
CC1C(=C)C2(CO)CCC1(C)O2
CC1(C)CC2(CO)CC(=C)C1O2
CC1(C)CC2(CO)COC1C2=C
CC1C(=C)C2(CO)COC1(C)C2
CC1(C)CC2(CO)OC1CC2=C
CC1(C)CC2(CO)OCC1C2=C
CC1(C)CC2(OC1CC2O)C=C
CC1(C)CC2OC1(CC2O)C=C
CC1(C)CC2OC1CC2(O)C=C
CC1(C)CC2OC1(CO)CC2=C
CC1(C)CC2(OCC1C2O)C=C
CC1(C)CC2OCC1C2(O)C=C
CC1(C)CC2OCC1(C=C)C2O
CC1(C)CC2OCC1(CO)C2=C
CC1(C)CC2(O)CC1OC2C=C
CC1(C)CC2OCC1(O)C2C=C
CC1(C)CC2(O)COC1C2C=C
CC1(C)C(=C)C2CC1(CO)CO2
CC1(C)C(=C)C2CCC1(CO)O2
CC1C(C=C)C2(C)CC1(O)CO2
CC1(C)C(=C)C2COC1(CO)C2
CC1C(C=C)C2(O)COC1(C)C2
CC1(C)C(C=C)C2CC1(O)CO2
CC1(C)C(O)C2CC1(CO2)C=C
CC1C(C)(O)C2CC1(CO2)C=C
CC1(C)C(O)C2CCC1(O2)C=C
CC1C(C)(O)C2CCC1(O2)C=C
CC1(C)C(O)C2COC1(C2)C=C
CC1C(C)(O)C2COC1(C2)C=C
CC1(C)OC2(CC1CC2O)C=C
CC1(C)OC2CC1(CC2O)C=C
CC1(C)OC2CC1CC2(O)C=C
CC1C(O)C2(CC1(C)CO2)C=C
CC1(C)OC2CC1C(O)(C2)C=C
CC1(C)OC2CC1(CO)CC2=C
CC1(C)OC2CC1(O)CC2C=C
CC1(C)OC2(CCC1C2O)C=C
CC1(C)OC2CCC1C2(O)C=C
CC1(C)OC2CCC1(C=C)C2O
CC1C(O)C2(C)CC1(CO2)C=C
CC1C(O)C2(CCC1(C)O2)C=C
CC1(C)OC2CCC1(CO)C2=C
CC1(C)OC2CCC1(O)C2C=C
CC1(CO)C2CC(=C)C1(C)CO2
CC1(C)OC2CC(=C)C1(CO)C2
CC1C(O)C2(C)CCC1(O2)C=C
CC1(C)OC2CC(C=C)C1(O)C2
CC1(C)OC2(CC(O)C1C2)C=C
CC1(C)OC2CC(O)C1(C2)C=C
CC1C(O)C2(C)COC1(C2)C=C
CC1C(O)C2(COC1(C)C2)C=C
CC1(CO)C2COC1(C)C(=C)C2
CC1(C)OC2(CO)CC1CC2=C
CC1(C)OC2(CO)CC1C(=C)C2
CC1(C)OC2(CO)CCC1C2=C
CC1(CO)CC2CC(=C)C1(C)O2
CC1(CO)CC2(C)COC1C2=C
CC1(CO)CC2(C)OC1CC2=C
CC1(CO)CC2COC1(C)C2=C
CC1(CO)CC2(C)OCC1C2=C
CC1(CO)CC2OC1(C)CC2=C
CC1(CO)CC2OCC1(C)C2=C
CC1(CO)OC2CC1(C)CC2=C
CC1(CO)OC2(C)CC1CC2=C
CC1(CO)OC2CCC1(C)C2=C
CC1(CO)OC2(C)CCC1C2=C
CC1(CO)OC2CC(=C)C1(C)C2
CC1OC2(CC1CC2(C)O)C=C
CC1OC2CC1(CC2(C)O)C=C
CC1OC2(CC1(C)CC2O)C=C
CC1OC2CC1(C)CC2(O)C=C
CC1OC2(CC1C(C)(O)C2)C=C
CC1OC2CC(O)(C=C)C1(C)C2
CC1OC2CC1(O)CC2(C)C=C
CC1OC2(CCC1C2(C)O)C=C
CC1(OC2CCC1(C)C2O)C=C
CC1OC2(C)CC1(CC2O)C=C
CC1OC2(C)CC1CC2(O)C=C
CC1OC2(CCC1(C)C2O)C=C
CC1OC2CCC1(C)C2(O)C=C
CC1OC2CCC1(C=C)C2(C)O
CC1(O)C2CCC1(C)C(O2)C=C
CC1(O)C2CCC1C(C)(O2)C=C
CC12CCC(C(O1)C=C)C2(C)O
CC1OC2(C)CC1C(O)(C2)C=C
CC1OC2(C)CC1(CO)CC2=C
CC1OC2(CCC1(O)C2C)C=C
CC1OC2CCC1(O)C2(C)C=C
CC1OC2(C)CC1(O)CC2C=C
CC1OC2(C)CCC1C2(O)C=C
CC1OC2(C)CCC1(C=C)C2O
CC1OC2(C)CCC1(CO)C2=C
CC1OC2(C)CCC1(O)C2C=C
CC1(O)C2CC(C=C)C1(C)CO2
CC1OC2(C)CC(=C)C1(CO)C2
CC1(O)C2CC(C)(C=C)C1CO2
CC1OC2(C)CC(C=C)C1(O)C2
CC1OC2CC(C)(C=C)C1(O)C2
CC12CCC(O1)C(C)(O)C2C=C
CC1(O)C2CC(CO2)C1(C)C=C
CC1(O)C2CCC(O2)C1(C)C=C
CC1OC2(C)CC(O)C1(C2)C=C
CC1OC2CC(C)(O)C1(C2)C=C
CC1(OC2CC(O)C1(C)C2)C=C
CC1OC2(CC(O)C1(C)C2)C=C
CC1(O)C2COC1(C)C(C2)C=C
CC12CC(C=C)C(CO1)C2(C)O
CC1(O)C2COC1C(C)(C2)C=C
CC1OC2(CO)CC1(C)CC2=C
CC1(O)C2COC(C2)C1(C)C=C
CC1OC2(CO)CCC1(C)C2=C
CC12CC(CO1)C(C)(O)C2C=C
CC1OC2(CO)CC(=C)C1(C)C2
CC1(O)CC2CC1(C)C(O2)C=C
CC1(O)CC2CC1C(C)(O2)C=C
CC1(O)CC2CC1(C)OC2C=C
CC1(O)CC2CC1OC2(C)C=C
CC12CC(C(O1)C=C)C(C)(O)C2
CC1(O)CC2(C)CC1OC2C=C
CC1(O)CC2CC(C=C)C1(C)O2
CC12CC(C=C)C(O1)C(C)(O)C2
CC1(O)CC2CC(C)(C=C)C1O2
CC1(O)CC2(C)COC1C2C=C
CC1(O)CC2COC1C2(C)C=C
CC1(O)CC2(C)OC1CC2C=C
CC1(O)CC2COC1(C)C2C=C
CC1(O)CC2(C)OCC1C2C=C
CC1(O)CC2OC1CC2(C)C=C
CC1(O)CC2OC1(C)CC2C=C
CC1(O)CC2OCC1C2(C)C=C
CC1(O)CC2OCC1(C)C2C=C
CC12CCC(O1)C(C=C)C2(C)O
CC12CC(CO1)C(C=C)C2(C)O
CCC12CC(=C)C(CC1(C)O)O2
CCC12CC(=C)C(C)(CC1O)O2
CCC12CC(=C)C(C)(CO1)C2O
CCC12CC(=C)C(CO1)C2(C)O
CCC12CC(C)(CO1)C(=C)C2O
CCC12CCC(C)(O1)C(=C)C2O
CCC12CC(=C)C(O1)C(C)(O)C2
CCC12CC(C)(CO1)C(O)C2=C
CCC12CCC(C)(O1)C(O)C2=C
CCC12CC(=C)C(O)(C1)C(C)O2
CCC12CC(=C)C(O)(CO1)C2C
CCC12CC(C)C(O)(CO1)C2=C
CCC12CC(CO1)C(=C)C2(C)O
CCC12CCC(O1)C(=C)C2(C)O
CCC12CC(CO1)C(C)(O)C2=C
CCC12CCC(O1)C(C)(O)C2=C
CCC12CC(C)(O)C(CC1=C)O2
CCC12CC(C)(O)C(CO1)C2=C
CCC12CCC(O)(C(C)O1)C2=C
CCC12CC(O)(CC1=C)C(C)O2
CCC12CC(O)C(C)(CC1=C)O2
CCC12CC(O)C(C)(CO1)C2=C
CCC12CC(O)C(C)(O1)C(=C)C2
CCC12CC(O)(CO1)C(=C)C2C
CCC12CC(O)(CO1)C(C)C2=C
CCC12COC(C1)C(=C)C2(C)O
CCC12COC(C1=C)C(C)(O)C2
CCC12COC(C1)C(C)(O)C2=C
CCC12COC(CC1=C)C2(C)O
CCC12COC(C)(C1)C(=C)C2O
CCC12COC(C)(C1)C(O)C2=C
CCC12COC(CC1(C)O)C2=C
CCC12COC(C)(C1O)C(=C)C2
CCC12COC(C(=C)C1)C2(C)O
CCC12COC(C)(CC1=C)C2O
CCC12COC(C)(CC1O)C2=C
CCC12COC(C)(C(O)C1)C2=C
CCC12OC(CC1=C)CC2(C)O
CCC12OCC(CC1=C)C2(C)O
CCC12OCC(CC1(C)O)C2=C
CCC12OC(C)(CC1O)CC2=C
CCC12OCC(C)(CC1=C)C2O
CCC12OCC(C)(CC1O)C2=C
CCC12OCC(O)(CC1=C)C2C
CCC12OCC(O)(CC1C)C2=C
CCC1C2(C)CC(=C)C1(O)CO2
CCC1C2(O)COC1(C)C(=C)C2
CCC1(C)C2CC(=C)C1(O)CO2
CCC1(C)C2CC(O)(CO2)C1=C
CCC1CC2(C)OCC1(O)C2=C
CCC1(C)C2OCC1(O)CC2=C
CCC1CC2(O)COC1(C)C2=C
CCC1C(=C)C2(C)CC1(O)CO2
CCC1(C)CC2OCC1(O)C2=C
CCC1(C)CC2(O)COC1C2=C
CCC1C(=C)C2(O)COC1(C)C2
CCC1(C)C(=C)C2CC1(O)CO2
CCC1(C)OC2CC1(O)CC2=C
CCC1(C)OC2CCC1(O)C2=C
CCC1(C)OC2CC(=C)C1(O)C2
CCC1OC2(C)CC1(O)CC2=C
CCC1(O)C2CC(=C)C1(C)CO2
CCC1OC2(C)CCC1(O)C2=C
CCC1OC2(C)CC(=C)C1(O)C2
CCC1(O)C2CC(C)(CO2)C1=C
CCC1(O)C2CCC(C)(O2)C1=C
CCC1(O)C2COC1(C)CC2=C
CCC1(O)C2COC1(C)C(=C)C2
CCC1(O)C2COC(C)(C2)C1=C
CCC1(O)C2OCC1(C)CC2=C
CCC1(O)CC2CC(=C)C1(C)O2
CCC1(O)CC2(C)CC(=C)C1O2
CCC1(O)CC2(C)COC1C2=C
CCC1(O)CC2(C)OC1CC2=C
CCC1(O)CC2COC1(C)C2=C
CCC1(O)CC2(C)OCC1C2=C
CCC1(O)CC2OC1(C)CC2=C
CCC1(O)CC2OCC1(C)C2=C
CCC1(O)C(=C)C2CC1(C)CO2
CCC1(O)C(=C)C2CCC1(C)O2
CCC1(O)C(=C)C2COC1(C)C2
COC12CC(CC1=C)CC2(C)O
COC12CCC(C1)C(=C)C2(C)O
COC12CC(CC1=C)C(C)(O)C2
COC12CCC(C1=C)C(C)(O)C2
COC12CCC(C1)C(C)(O)C2=C
COC12CC(CC1(C)O)C(=C)C2
COC12CCC(CC1=C)C2(C)O
COC12CCC(C)(C1)C(=C)C2O
COC12CC(C(=C)C1)C(C)(O)C2
COC12CCC(C)(C1)C(O)C2=C
COC12CCC(CC1(C)O)C2=C
COC12CC(C)(CC1O)CC2=C
COC12CCC(C)(C1O)C(=C)C2
COC12CCC(C(=C)C1)C2(C)O
COC12CCC(C)(CC1=C)C2O
COC12CCC(C)(CC1O)C2=C
COC12CC(=C)C(C)(CC1O)C2
COC12CCC(C)(C(O)C1)C2=C
COC12CC(C)C(O)(C1)C(=C)C2
COC12CC(=C)C(O)(CC1C)C2
COC12CC(C)C(O)(CC1=C)C2
COC12CCC(O)(C1)C(=C)C2C
COC12CCC(O)(C1)C(C)C2=C
COC12CCC(O)(C1C)C(=C)C2
COC12CCC(O)(CC1=C)C2C
COC12CCC(O)(CC1C)C2=C
COC12CCC(O)(C(C)C1)C2=C
COC12CC(O)(CC1C)CC2=C
COC12CC(O)C(C)(C1)C(=C)C2
COC12CC(O)C(C)(CC1=C)C2
COC1C2(C)CCC1(O)C(=C)C2
COC1C2(O)CCC1(C)C(=C)C2
COC1(C)C2CCC1(O)CC2=C
COC1CC2(C)CC1(O)CC2=C
COC1(C)C2CCC1(O)C(=C)C2
COC1CC2(C)CCC1(O)C2=C
COC1CC2(C)CC(=C)C1(O)C2
COC1(C)C2CCC(O)(C2)C1=C
COC1CC2(O)CC1(C)CC2=C
COC1CC2(O)CCC1(C)C2=C
COC1CC2(O)CC(=C)C1(C)C2
COC1(C)CC2CC1(O)CC2=C
COC1(C)CC2CCC1(O)C2=C
COC1(C)CC2CC(=C)C1(O)C2
COC1C(=C)C2(C)CCC1(O)C2
COC1(C)CC2(O)CC1CC2=C
COC1(C)CC2(O)CC1C(=C)C2
COC1(C)CC2(O)CCC1C2=C
COC1C(=C)C2(O)CCC1(C)C2
COC1(C)C(=C)C2CCC1(O)C2
CC12CC(C1)C(=C)C2(C)C
CC12CC(C1)C(C)(C)C2=C
CC1C2(C)CC1(C)C(=C)C2
CC12CC(C(=C)C1)C2(C)C
CC1(C)C2CC1(C)C(=C)C2
CC1C(=C)C2(C)CC1(C)C2
CC1C2CCC1(C)CC2=C
CC1C2CCC1(C)C(=C)C2
CC1C2CCC(C)(C2)C1=C
CC1CC2CC1(C)CC2=C
CC1CC2(C)CC1CC2=C
CC1CC2CCC1(C)C2=C
CC1CC2(C)CC1C(=C)C2
CC1CC2(C)CCC1C2=C
CC1CC2CC(=C)C1(C)C2
CC1(C)CC2CC1C(=C)C2
CC1(C)CC2CCC1C2=C
CC1C(=C)C2CCC1(C)C2
CC1(C)CC2CC1CC2=C
CC1(C)C2CCC1C(=C)C2
CC1(C)C2CCC(C2)C1=C
CC12CCC(C)(C1)C(=C)C2
CC12CCC(C)(CC1)C2=C
CC1CC2CC1CC2(C)C
CC1CC2(C)CC1CC2C
CC1CC2CCC1(C)C2C
CC1CC2(C)CCC1C2C
CC1CC2CC(C)C1(C)C2
CC1C2CCC1C(C)(C)C2
CC1C2CCC(C2)C1(C)C
CC1C2CCC(C)(C2)C1C
CC1CC2CC1C(C)(C)C2
CC1CC2CCC1C2(C)C
CC1CC2(C)CC(C)C1C2
CC1CC2(C)CCC1(C)C2
CC1C2(C)CCC1(C)CC2
CC1(C)CC2CCC1(C)C2
CC12CCC(C1)C(C)(C)C2
CC12CCC(CC1)C2(C)C
CC12CCC1C(=C)CC2(C)C
CC12CCC1CC(=C)C2(C)C
CC12CCC1C(C)(C)CC2=C
CC12CCC1CC(C)(C)C2=C
CC12CCC1C(=C)C(C)(C)C2
CC12CCC1C(C)(C)C(=C)C2
CC1CC2(C)CCC2(C)C1=C
CC1CC2(C)C(=C)CCC12C
CC1CC2(C)CC(=C)CC12C
CC1CC2(C)CCC(=C)C12C
CC1(C)CC2(C)C1CCC2=C
CC1(C)CC2C(=C)CCC12C
CC1(C)CC2CC(=C)CC12C
CC1(C)CC2CCC(=C)C12C
CC1(C)CC2(C)CC(=C)CC12
CC1(C)CC2(C)CCC(=C)C12
CC1C(=C)CC2(C)CCC12C
CC1CC(=C)C2(C)CCC12C
CC12CC(O1)C(=C)C2(C)C
CC12CC(O1)C(C)(C)C2=C
CC1C2(C)CC(=C)C1(C)O2
CC1(C)C2CC(=C)C1(C)O2
CC12CC(=C)C(O1)C2(C)C
CC1C(=C)C2(C)CC1(C)O2
CC1C2CC(=C)C1(C)CO2
CC1C2CC(C)(CO2)C1=C
CC1C2CCC(C)(O2)C1=C
CC1C2COC1(C)CC2=C
CC1C2COC1(C)C(=C)C2
CC1C2COC(C)(C2)C1=C
CC1C2OCC1(C)CC2=C
CC1(C)C2CC(=C)C1CO2
CC1CC2CC(=C)C1(C)O2
CC1CC2(C)CC(=C)C1O2
CC1(C)C2CC(CO2)C1=C
CC1(C)C2CCC(O2)C1=C
CC1CC2(C)COC1C2=C
CC1CC2(C)OC1CC2=C
CC1CC2COC1(C)C2=C
CC1(C)C2COC1C(=C)C2
CC1CC2(C)OCC1C2=C
CC1(C)C2COC(C2)C1=C
CC1CC2OC1(C)CC2=C
CC1CC2OCC1(C)C2=C
CC1C(=C)C2CC1(C)CO2
CC1C(=C)C2CCC1(C)O2
CC1(C)CC2CC(=C)C1O2
CC1(C)CC2COC1C2=C
CC1C(=C)C2COC1(C)C2
CC1(C)CC2OC1CC2=C
CC1(C)CC2OCC1C2=C
CC1(C)OC2CC1CC2=C
CC1(C)OC2CC1C(=C)C2
CC1(C)OC2CCC1C2=C
CC1OC2CC1(C)CC2=C
CC1OC2(C)CC1CC2=C
CC1OC2CCC1(C)C2=C
CC1OC2(C)CC1C(=C)C2
CC1OC2(C)CCC1C2=C
CC1OC2CC(=C)C1(C)C2
CC12CC(=C)C(C)(CO1)C2
CC12CCC(C)(O1)C(=C)C2
CC12CCC(C)(OC1)C2=C
CC12COC(C)(C1)C(=C)C2
CC1C2(CO2)C(=C)CC1(C)C
CC1C2(CO2)CC(=C)C1(C)C
CC1CC11CC(=C)C(C)(C)O1
CC1CC11C(=C)COC1(C)C
CC1CC11COC(C)(C)C1=C
CC1CC11OCC(=C)C1(C)C
CC1CC11OC(C)(C)CC1=C
CC1CC11OCC(C)(C)C1=C
CC1CC2(CC1=C)OC2(C)C
CC1CC2(CO2)C(C)(C)C1=C
CC1CCC2(OC2(C)C)C1=C
CC1C(C)(C)C11CC(=C)CO1
CC1C(C)(C)C11COCC1=C
CC1C(C)(C)C11OCCC1=C
CC1CC(=C)C2(C1)OC2(C)C
CC1CC(=C)C2(CC2(C)C)O1
CC1C(=C)CC2(CO2)C1(C)C
CC1CC(=C)C2(CO2)C1(C)C
CC1C(=C)CCC11OC1(C)C
CC1CC(=C)CC11OC1(C)C
CC1CCC(=C)C11OC1(C)C
CC1CC(C)(C)C2(CO2)C1=C
CC1C(=C)C(C)(C)CC11CO1
CC1C(=C)CC(C)(C)C11CO1
CC1CC(=C)C(C)(C)C11CO1
CC1C(=C)C(C)(C)OC11CC1
CC1C(=C)COC11CC1(C)C
CC1COC2(CC2(C)C)C1=C
CC1OC11C(=C)CCC1(C)C
CC1OC11CC(=C)CC1(C)C
CC1OC11CCC(=C)C1(C)C
CC1OC11CC(C)(C)CC1=C
CC1OC11CCC(C)(C)C1=C
CC1OC11CC(=C)C(C)(C)C1
CC1OC2(CC2(C)C)CC1=C
CC1OC2(CC2)C(C)(C)C1=C
CC1OCC2(CC2(C)C)C1=C
CC1OCC(=C)C11CC1(C)C
CC1OC(C)(C)C2(CC2)C1=C
CC1C2CCC1C(C)(C)O2
CC1C2CC(C)(C)C1CO2
CC1C2CC(C)(CO2)C1C
CC1C2CCC(C)(O2)C1C
CC1C2CC(CO2)C1(C)C
CC1C2CCC(O2)C1(C)C
CC1C2COC1C(C)(C)C2
CC1C2COC(C2)C1(C)C
CC1C2COC(C)(C2)C1C
CC1CC2CC1(C)C(C)O2
CC1CC2CC1C(C)(C)O2
CC1CC2CC1OC2(C)C
CC1CC2(C)CC1C(C)O2
CC1CC2(C)CC1OC2C
CC1CC2CC(C)C1(C)O2
CC1CC2(C)CC(C)C1O2
CC1CC2(C)COC1C2C
CC1CC2COC1C2(C)C
CC1CC2(C)OC1CC2C
CC1CC2COC1(C)C2C
CC1CC2(C)OCC1C2C
CC1CC2OC1CC2(C)C
CC1CC2OCC1C2(C)C
CC1CC2OCC1(C)C2C
CC1OC2CC1CC2(C)C
CC1OC2CC1C(C)(C)C2
CC1OC2CCC1C2(C)C
CC1OC2(C)CC1CC2C
CC1OC2CCC1(C)C2C
CC1OC2(C)CCC1C2C
CC1CC2CC(C)(C)C1O2
CC1C2(C)CCC1(C)OC2
CC1CC2(C)CC1(C)CO2
CC1CC2(C)CCC1(C)O2
CC1CC2(C)COC1(C)C2
CC1(C)CC2CC1(C)CO2
CC12CC(CO1)C(C)(C)C2
CC1(C)CC2CCC1(C)O2
CC1(C)CC2COC1(C)C2
CC12CCC(C1)OC2(C)C
CC1OC2(C)CCC1(C)C2
CC12CCC(C1)C(C)(C)O2
CC12CCC(OC1)C2(C)C
CC12COC(C1)C(C)(C)C2
CC12CCC(CO1)C2(C)C
CC12CCC(O1)C(C)(C)C2
CC1=CC2(C)C=CC1(C)C2=C
CC12CC(C)(C=C1)C(=C)C2=C
CC12CC(=C)C(C)(C=C1)C2=C
CC1C2C=CC1(C)CC2(C)C
CC1C2(C)CCC1(C)C(C)=C2
CC1C2CC(C)(C)C1(C)C=C2
CC1C2CC(C)(C=C2)C1(C)C
CC1=CC2CC1(C)CC2(C)C
CC1=CC2(C)CC1CC2(C)C
CC1CC2C=CC1(C)C2(C)C
CC1CC2(C)CC1(C)C=C2C
CC1=CC2(C)CC1C(C)(C)C2
CC1CC2(C)CC1(C)C(C)=C2
CC1=CC2(C)CCC1C2(C)C
CC1CC2(C)C=CC1C2(C)C
CC1CC2(C)C=CC1(C)C2C
CC1=CC2CC(C)(C)C1(C)C2
CC1(C)CC2C=CC1C2(C)C
CC1C(C)C2(C)CC1(C)C=C2
CC1=C(C)C2(C)CCC1(C)C2
CC1C2(C)CC(C=C2)C1(C)C
CC1=CC2CCC1(C)C2(C)C
CC1(C)C2CC(C=C2)C1(C)C
CC1C2CCC1(C)C(C)C2=C
CC1C2CCC1C(C)(C)C2=C
CC1C2CC(C1=C)C(C)(C)C2
CC1C2CCC(C1=C)C2(C)C
CC1C2CC(=C)C1C(C)(C)C2
CC1C2CC(CC2=C)C1(C)C
CC1C2CCC(C2=C)C1(C)C
CC1C2CC(CC2(C)C)C1=C
CC1C2CC(C)(C)C1CC2=C
CC1C2CC(C(=C)C2)C1(C)C
CC1C2CCC(C)(C2C)C1=C
CC1C2CC(=C)C(C)(C2)C1C
CC1CC2CC1C(=C)C2(C)C
CC1CC2CC1(C)C(=C)C2C
CC1CC2CC1(C)C(C)C2=C
CC1CC2CC1C(C)(C)C2=C
CC1CC2C(=C)C1CC2(C)C
CC1CC2(C)CC1C(=C)C2C
CC1CC2(C)CC1C(C)C2=C
CC1CC2C(C)C1(C)CC2=C
CC1CC2C(=C)CC1C2(C)C
CC1CC2CC(=C)C1C2(C)C
CC1CC2(C)C(C)C1CC2=C
CC1CC2CC(=C)C1(C)C2C
CC1CC2CC(C)C1(C)C2=C
CC1CC2(C)C(C)CC1C2=C
CC1CC2(C)CC(=C)C1C2C
CC1CC2(C)CC(C)C1C2=C
CC1CC2CC(C)(C)C1C2=C
CC1C(C)C2(C)CC1C(=C)C2
CC1C(C)C2(C)CCC1C2=C
CC12CC(C1)C(=C)CC2(C)C
CC12CC(C1)CC(=C)C2(C)C
CC12CC(C1)C(C)(C)CC2=C
CC12CC(C1)CC(C)(C)C2=C
CC12CC(C1)C(=C)C(C)(C)C2
CC12CC(C1)C(C)(C)C(=C)C2
CC1C2(C)CC1(C)C(=C)CC2
CC1C2(C)CC1(C)CC(=C)C2
CC12CC(C(=C)CC1)C2(C)C
CC1(C)C2CC1(C)C(=C)CC2
CC12CC(CC(=C)C1)C2(C)C
CC1CC2(C)CC(C)(C2)C1=C
CC1C(=C)CC2(C)CC1(C)C2
CC1CC(=C)C2(C)CC1(C)C2
CC=C1C2CCC1(C)CC2C
CC=C1C2CCC1(C)C(C)C2
CC=C1C2CCC1C(C)(C)C2
CC=C1C2CCC(C2)C1(C)C
CC=C1C2CCC(C)(C2)C1C
CC=C1CC2CC1CC2(C)C
CC=C1CC2CC1(C)CC2C
CC=C1CC2CC1C(C)(C)C2
CC=C1CC2CCC1C2(C)C
CC=C1CC2(C)CC1CC2C
CC=C1CC2CCC1(C)C2C
CC=C1CC2(C)CCC1C2C
CC=C1CC2CC(C)C1(C)C2
CC=C1CC2(C)CC(C)C1C2
CC=C1C(C)C2CCC1(C)C2
CC(C)=C1C2CCC1(C)CC2
CC(C)=C1CC2CCC1(C)C2
CC(C)=C1CC2(C)CCC1C2
CC=C1C2(C)CCC1(C)CC2
CC=C1CC2(C)CCC1(C)C2
CC1=CC2(C)COC2(C)C1=C
CC1=CC2(C)OCC2(C)C1=C
CC1=CC(=C)C2(C)COC12C
CC1=CC(=C)C2(C)OCC12C
CC1(C)OC2(C)C1C=CC2=C
CC1(C)OC2C=CC(=C)C12C
CC1(C)OC2C(=C)C=CC12C
CC1(C)OC2(C)C=CC(=C)C12
CC1OC2(C)C=CC(=C)C12C
CC1OC2(C)C(=C)C=CC12C
CC1C2CC1(CC2)C(C)=O
CC1CC2(CC1C2)C(C)=O
CC1CC2CC1(C2)C(C)=O
CC(C)C12CC(C1)CC2=O
CC(C)C12CC(C1)C(=O)C2
CC(C)C12CC(CC1)C2=O
CC(=O)C1C2CC1(C)CC2
CC(=O)C1(C)C2CC1CC2
CC(=O)C1CC2CC1(C)C2
CC(=O)C1CC2(C)CC1C2
CC(=O)C1(C)CC2CC1C2
CC12CC(C1)CC2(C)C=O
CC12CC(C1)C(C)(C2)C=O
CC12CC(CC1)C2(C)C=O
CC12CC(C)(C1)C(C2)C=O
CC12CC(C)(CC1)C2C=O
CC1C2(C)CC1(CC2)C=O
CC1(C)C2CC1(CC2)C=O
CC1CC2(CC1(C)C2)C=O
CC1CC2(C)CC1(C2)C=O
CC1(C)CC2(CC1C2)C=O
CC1(C)CC2CC1(C2)C=O
CCC12CC(C)(C1)CC2=O
CCC12CC(C)(C1)C(=O)C2
CCC12CC(C)(CC1)C2=O
CC12COC1(C)C(=C)CC2=C
CC12CC(=C)C(=C)C1(C)CO2
CC12COC1(C)C(=C)C(=C)C2
CC12CCC(C1)C(C2)C=O
CC12CCC(CC1)C2C=O
CC1C2CCC1(CC2)C=O
CC1CC2(CCC1C2)C=O
CC1CC2CCC1(C2)C=O
CC1(C=O)C2CCC1CC2
CCC12CCC(CC1)C2=O
CC12CCC(CC1C=O)C2
CC1(CC2CCC1C2)C=O
CCC12CCC(C1)C(=O)C2
CCC12CCC(CC1=O)C2
CC12CC1C(=C)C(C)(C)CO2
CC12CC1C(=C)CC(C)(C)O2
CC12CC1C(C)(C)C(=C)CO2
CC12CC1CC(=C)C(C)(C)O2
CC12CC1C(=C)C(C)(C)OC2
CC12CC1C(=C)COC2(C)C
CC12CC1C(C)(C)OCC2=C
CC12CC1COC(C)(C)C2=C
CC12CC1OCC(=C)C2(C)C
CC12CC1OC(C)(C)CC2=C
CC12CC1OCC(C)(C)C2=C
CC12CC1OC(C)(C)C(=C)C2
CC12OC1CC(C)(C)C(=C)C2
CC12CC(=C)CC(C)(C)C1O2
CC12CC(C)(C)C(=C)CC1O2
CC12CCC(=C)C(C)(C)C1O2
CC12CCC(C)(C)C(=C)C1O2
CC12OC1C(=C)CCC2(C)C
CC12OC1CC(=C)CC2(C)C
CC12OC1CCC(=C)C2(C)C
CC12OC1C(C)(C)CCC2=C
CC12OC1CC(C)(C)CC2=C
CC1C2(C)CC(=C)COC12C
CC1C2(C)COCC(=C)C12C
CC1C2(C)OCCC(=C)C12C
CC1(C)C2C(=C)CCOC12C
CC1(C)C2CC(=C)COC12C
CC1(C)C2C(=C)COCC12C
CC1CC2(C)OC2(C)CC1=C
CC1(C)C2COCC(=C)C12C
CC1(C)C2OCC(=C)CC12C
CC1(C)C2OCCC(=C)C12C
CC1CCC2(C)OC2(C)C1=C
CC1CC(=C)C2(C)CC2(C)O1
CC1CC(=C)C2(C)OC2(C)C1
CC1C(=C)CCC2(C)OC12C
CC1CC(=C)CC2(C)OC12C
CC1CCC(=C)C2(C)OC12C
CC1C(=C)COC2(C)CC12C
CC1COC2(C)CC2(C)C1=C
CC1OC2(C)CC2(C)CC1=C
CC1OCC2(C)CC2(C)C1=C
CC1OCC(=C)C2(C)CC12C
CC12CC(C)(C)CC(=C)C1O2
CC12OC1CCC(C)(C)C2=C
CC1C2CCC2(C)OC1(C)C
CC1C2(C)CCC2OC1(C)C
CC1C2(C)COC2CC1(C)C
CC1C2CCOC2(C)C1(C)C
CC1C2COC2(C)CC1(C)C
CC1C2(C)OCC2CC1(C)C
CC1C2COCC2(C)C1(C)C
CC1C2OCC2(C)CC1(C)C
CC1C2OCCC2(C)C1(C)C
CC1CC2C1(C)COC2(C)C
CC1CC2C1(C)OCC2(C)C
CC1CC2(C)C1COC2(C)C
CC1CC2(C)C1OCC2(C)C
CC1CC2(C)C(CC2(C)C)O1
CC1CC2C(C)(C)CC2(C)O1
CC1CC2CC(C)(C)C2(C)O1
CC1CC2(C)CC(C)(C)C2O1
CC1CC2(C)CC(C)(C)OC12
CC1CC2(C)C(C)COC12C
CC1CC2(C)CC(C)OC12C
CC1CC2CC(C)(C)OC12C
CC1CC2C(C)(C)OC2(C)C1
CC1CC2(C)C(C)OCC12C
CC1(C)C2CCOC2C1(C)C
CC1CC2(C)COC2C1(C)C
CC1CC2(C)COC2(C)C1C
CC1CC2(C)COC(C)C12C
CC1CC2(C)COC(C)(C)C12
CC1CC2COC2(C)C1(C)C
CC1(C)C2COCC2C1(C)C
CC1CC2(C)OCC2C1(C)C
CC1CC2(C)OCC2(C)C1C
CC1CC2(C)OC(C)CC12C
CC1CC2(C)OCC(C)C12C
CC1CC2COC(C)(C)C12C
CC1CC2(C)OC(C)(C)CC12
CC1CC2(C)OCC(C)(C)C12
CC1CC2OCC2(C)C1(C)C
CC1CC2OC(C)(C)C2(C)C1
CC1CC2OC(C)(C)CC12C
CC1CC2OCC(C)(C)C12C
CC1(C)CC2C1COC2(C)C
CC1(C)CC2C1OCC2(C)C
CC1CCC2(C)C1OC2(C)C
CC1(C)CC2CC(C)(C)OC12
CC1CCC2C(C)(C)OC12C
CC1C(C)C2(C)COCC12C
CC1(C)CC2COC2C1(C)C
CC1C(C)C2(C)OCCC12C
CC1(C)CC2COC(C)(C)C12
CC1CCC2(C)OC(C)(C)C12
CC1(C)CC2OCC2C1(C)C
CC1CCC2OC(C)(C)C12C
CC1(C)CC2OC(C)(C)CC12
CC1(C)CC2OCC(C)(C)C12
CC1C(C)(C)C2CCOC12C
CC1C(C)(C)C2COCC12C
CC1CC(C)C2(C)OCC12C
CC1C(C)(C)C2OCCC12C
CC1CC(C)(C)C2(C)COC12
CC1CC(C)(C)C2COC12C
CC1CC(C)(C)C2(C)OCC12
CC1CC(C)(C)C2OCC12C
CC1(C)CC(C)(C)C2OCC12
CC1(C)OC2C1CCC2(C)C
CC1COC2(C)C1CC2(C)C
CC1(C)OC2CCC2C1(C)C
CC1COC2C(C)(C)CC12C
CC1COC2CC(C)(C)C12C
CC1(C)OC2CC(C)(C)CC12
CC1(C)OC2CCC(C)(C)C12
CC1COC2(C)CC(C)(C)C12
CC1(C)OC(C)(C)C2CCC12
CC1OC2C1(C)CCC2(C)C
CC1OC2(C)C1CCC2(C)C
CC1OC2CCC2(C)C1(C)C
CC1OC2(C)CCC2C1(C)C
CC1OC2(C)CCC2(C)C1C
CC1OC2(C)C(C)CCC12C
CC1OC2(C)CC(C)CC12C
CC1OC2(C)CCC(C)C12C
CC1OC2CC(C)(C)CC12C
CC1OC2CCC(C)(C)C12C
CC1OC2(C)CC(C)(C)CC12
CC1OC2(C)CCC(C)(C)C12
CC1OCC2(C)C1CC2(C)C
CC1OCC2C(C)(C)CC12C
CC1OCC2CC(C)(C)C12C
CC1OCC2(C)CC(C)(C)C12
CC1OC(C)C2(C)CCC12C
CC1OC(C)(C)C2CCC12C
CC1OC(C)(C)C2(C)CCC12
CC12CC(C1)C(=C)C2(C)O
CC12CC(C1)C(C)(O)C2=C
CC12CC(C)(C1)C(=C)C2O
CC12CC(C)(C1O)C(=C)C2
CC1C2(O)CC1(C)C(=C)C2
CC1C2(C)CC1(O)C(=C)C2
CC1(C)C2CC1(O)CC2=C
CC1(C)C2CC1(O)C(=C)C2
CC1(C)C2CC(O)(C2)C1=C
CC1C(=C)C2(C)CC1(O)C2
CC1C(=C)C2(O)CC1(C)C2
CC1(C)C(=C)C2CC1(O)C2
CC1(O)C2CC1(C)CC2=C
CC1(O)C2CC1(C)C(=C)C2
CC12CCC(C1)C(=C)C2O
CC12CCC(C1)C(O)C2=C
CC12CC(CC1O)CC2=C
CC12CC(CC1O)C(=C)C2
CC12CCC(C1O)C(=C)C2
CC12CCC(CC1=C)C2O
CC12CCC(CC1O)C2=C
CC12CCC(C(O)C1)C2=C
CC12CC(O)C(C1)C(=C)C2
CC12CC(O)C(CC1=C)C2
CC1C2CCC1(O)CC2=C
CC1C2CCC1(O)C(=C)C2
CC1C2CCC(O)(C2)C1=C
CC1CC2CC1(O)CC2=C
CC1CC2CCC1(O)C2=C
CC1CC2CC(=C)C1(O)C2
CC1CC2(O)CC1CC2=C
CC1CC2(O)CC1C(=C)C2
CC1CC2(O)CCC1C2=C
CC1C(=C)C2CCC1(O)C2
CC1(O)C2CCC1C(=C)C2
CC1(O)CC2CC1CC2=C
CC1(O)CC2CC1C(=C)C2
CC1(O)CC2CCC1C2=C
CC1(O)C2CCC(C2)C1=C
CC12CCC(O)(C1)C(=C)C2
CC12CCC(O)(CC1)C2=C
CC12CCC(O)(CC1=C)C2
CC1C2(CC2)C(=C)CC1(C)O
CC1C2(CC2)CC(=C)C1(C)O
CC1CC11C(=C)CCC1(C)O
CC1CC11CC(=C)CC1(C)O
CC1CC11CCC(=C)C1(C)O
CC1CC11CC(=C)C(C)(O)C1
CC1CC11CCC(C)(O)C1=C
CC1CC11CC(C)(O)CC1=C
CC1CC2(CC2)C(C)(O)C1=C
CC1CC2(CC2(C)O)CC1=C
CC1(C)CC11CC(=C)CC1O
CC1(C)CC11CCC(=C)C1O
CC1(C)CC11CCC(O)C1=C
CC1(C)CC11CC(O)CC1=C
CC1(C)CC11CC(O)C(=C)C1
CC1(C)CC11C(O)CCC1=C
CC1(C)CC2(CC2)C(O)C1=C
CC1CCC2(CC2(C)O)C1=C
CC1(C)CC2(CC2O)CC1=C
CC1C(=C)CC2(CC2)C1(C)O
CC1CC(=C)C2(CC2)C1(C)O
CC1CC(=C)C2(CC2(C)O)C1
CC1(C)CCC2(CC2O)C1=C
CC1C(=C)CCC11CC1(C)O
CC1CC(=C)CC11CC1(C)O
CC1CCC(=C)C11CC1(C)O
CC1(C)CC(=C)C2(CC2)C1O
CC1(C)CC(=C)C2(CC2O)C1
CC1(C)C(=C)CCC11CC1O
CC1(C)CC(=C)CC11CC1O
CC1(C)CCC(=C)C11CC1O
CC1(C)C(=C)CC(O)C11CC1
CC1(C)CC(=C)C(O)C11CC1
CC1C(=C)CC(C)(O)C11CC1
CC1CC(=C)C(C)(O)C11CC1
CC1(C)C(=C)C(O)CC11CC1
CC1C(=C)C(C)(O)CC11CC1
CC1CC(C)(O)C2(CC2)C1=C
CC1(C)CC(O)C(=C)C11CC1
CC1(C)C(O)C11CCCC1=C
CC1C(C)(O)C11CCCC1=C
CC1(C)C(O)C11CCC(=C)C1
CC1C(C)(O)C11CCC(=C)C1
CC1(C)C(O)C2(CC2)CC1=C
CC1(C)C(O)C(=C)CC11CC1
CC1(C)C(O)CC(=C)C11CC1
CC1C2CCC1(C)CC2O
CC1C2CCC1C(C)(O)C2
CC1C2CCC(O)(C2)C1C
CC1CC2CC1CC2(C)O
CC1CC2CC1(C)CC2O
CC1CC2CC1C(C)(O)C2
CC1CC2CCC1C2(C)O
CC1CC2(C)CC1CC2O
CC1CC2CCC1(C)C2O
CC1CC2CCC1(O)C2C
CC1CC2(C)CCC1C2O
CC1CC2CC(C)C1(O)C2
CC1CC2(C)CC(O)C1C2
CC1CC2CC(O)C1(C)C2
CC1CC2(O)CC1CC2C
CC1CC2(O)CCC1C2C
CC1CC2(O)CC(C)C1C2
CC1(C)CC2CCC1C2O
CC1C2CCC1(C)C(O)C2
CC1C2CCC(C2)C1(C)O
CC1C2CCC(C)(C2)C1O
CC1(C)C2CCC(C2)C1O
CC1C(O)C2CCC1(C)C2
CC1(C)C2CCC1C(O)C2
CC1(C)CC2CC1CC2O
CC1(C)CC2CC(O)C1C2
CC12CCC(C1)C(C)(O)C2
CC1(O)C2CCC1(C)CC2
CC12CCC(C)(C1)C(O)C2
CC1C2(C)CCC1(O)CC2
CC1CC2(C)CCC1(O)C2
CC1CC2(O)CCC1(C)C2
CC1(C)CC2CCC1(O)C2
CC1(C)CC2(O)CCC1C2
CC12CCC(C)(CC1)C2O
CC1(C)C2CCC1(O)CC2
CC1(O)CC2CCC1(C)C2
CC1=CC2(C)OC1(C)C=C2C
CC1=CC2(C)OC1(C)C(C)=C2
CC1=C(C)C2(C)OC1(C)C=C2
CC12CC1C(=C)CC2(C)C=O
CC12CC1CC(=C)C2(C)C=O
CC12CC1(C)C(=C)C(C2)C=O
CC12CC1(C)C(=C)CC2C=O
CC12CC1(C)C(C=C)C(=O)C2
CC12CC1(C)C(C=O)C(=C)C2
CC12CC1CC(=O)C2(C)C=C
CC12CC1(C)C(=O)C(C2)C=C
CC12CC1(C)C(=O)CC2C=C
CC12CC1C(=O)CC2(C)C=C
CC12CC(=C)CC1C2(C)C=O
CC12CCC(=C)C1C2(C)C=O
CC12CC(=C)CC1(C)C2C=O
CC12CCC(=C)C1(C)C2C=O
CC12CCC(=O)C1C2(C)C=C
CC12CCC(=O)C1(C)C2C=C
CC12CC(=O)CC1C2(C)C=C
CC12CC(=O)CC1(C)C2C=C
CC1C2(CCC(=C)C12C)C=O
CC1C2(C)CC(=C)CC12C=O
CC1C2(C)CCC(=C)C12C=O
CC1C2(C)CCC(=O)C12C=C
CC1C2(C)CC(=O)CC12C=C
CC1C2(CCC(=O)C12C)C=C
CC1(C)C2C(=C)CCC12C=O
CC1(C)C2CC(=C)CC12C=O
CC1(C)C2CCC(=C)C12C=O
CC1(C)C2CCC(=O)C12C=C
CC1(C)C2CC(=O)CC12C=C
CC1(C)C2C(=O)CCC12C=C
CC1(C=C)C2CCC(=O)C12C
CC1C(=C)CC2(CC12C)C=O
CC1C(=C)CC2(C)CC12C=O
CC1CC(=C)C2(C)CC12C=O
CC1(C)C(=C)CC2CC12C=O
CC1(C)CC(=C)C2CC12C=O
CC1(C)CC(=O)C2CC12C=C
CC1CC(=O)C2(C)CC12C=C
CC1(C)C(=O)CC2CC12C=C
CC1(C=O)C2CCC(=C)C12C
CC1C(=O)CC2(CC12C)C=C
CC1C(=O)CC2(C)CC12C=C
CC1C2OC(C)(C=C2C)C1=C
CC1C2OC(C)(C(C)=C2)C1=C
CC1=CC2C(=C)C1OC2(C)C
CC1=CC2OC1C(=C)C2(C)C
CC1=CC2OC1C(C)(C)C2=C
CC1=CC2OC(C)(C)C1C2=C
CC1=C(C)C2(C)CC(=C)C1O2
CC1=C(C)C2(C)COC1C2=C
CC1=C(C)C2(C)OC1CC2=C
CC1=C(C)C2(C)OCC1C2=C
CC1C(=C)C2OC1(C)C=C2C
CC1C(=C)C2OC1(C)C(C)=C2
CC1OC2C=C(C)C1(C)C2=C
CC1OC2C(C)=CC1(C)C2=C
CC1OC2(C)C=C(C)C1C2=C
CC1OC2(C)C(C)=CC1C2=C
CC12CC(=C)C(C)(O1)C2C#C
CC12CC(=C)C(O1)C2(C)C#C
CC12CC(C)(O1)C(=C)C2C#C
CC12CC(O1)C(=C)C2(C)C#C
CC12CC(O1)C(C)(C#C)C2=C
CC1C2(C)CC(=C)C1(O2)C#C
CC1C2(CC(=C)C1(C)O2)C#C
CC1(C)C2CC(=C)C1(O2)C#C
CC1(C)C2CC(O2)(C#C)C1=C
CC1(C)C2OC1(CC2=C)C#C
CC1C(=C)C2(CC1(C)O2)C#C
CC1C(=C)C2(C)CC1(O2)C#C
CC12OC(CC1=C)C2(C)C#C
CC1(C)C(=C)C2CC1(O2)C#C
CC=C1C(=C)C2(C)CC1(C)O2
CC1C2(C)OC1(C)C(=C)C=C2
CC1=CC2(C)CC(C)(O2)C1=C
CC12OC(C(=C)C=C1)C2(C)C
CC1(C)C2OC1(C)C(=C)C=C2
CC1=CC(=C)C2(C)CC1(C)O2
CC=C1C2C=CC1(C)OC2C
CC=C1C2COC1(C)C=C2C
CC=C1C2COC1(C)C(C)=C2
CC=C1C2OCC1(C)C=C2C
CC=C1C2OCC1(C)C(C)=C2
CC=C1C2OC(C)C1(C)C=C2
CC=C1C2OC(C=C2)C1(C)C
CC=C1C2OC(C)(C)C1C=C2
CC=C1C2OC(C)(C=C2)C1C
CC=C1CC2(C)OC1C=C2C
CC=C1CC2(C)OC1C(C)=C2
CC=C1CC2OC1(C)C=C2C
CC=C1CC2OC1(C)C(C)=C2
CC=C1C(C)C2OC1(C)C=C2
CC(C)=C1C2COC1(C)C=C2
CC(C)=C1C2OCC1(C)C=C2
CC(C)=C1CC2(C)OC1C=C2
CC(C)=C1CC2OC1(C)C=C2
CC=C1C2(C)COC1(C)C=C2
CC=C1CC2(C)OC1(C)C=C2
CC12CC1C(CC2(C)C)C=O
CC12CC1C(C)(C)C(C2)C=O
CC12CC1C(C)(C)CC2C=O
CC12CC1CC(C)(C)C2C=O
CC12CC1CC(C=O)C2(C)C
CC12CC1C(C=O)C(C)(C)C2
CC12C(CCC1(C)C)C2C=O
CC12CC(C)(C)CC1C2C=O
CC12CCC(C)(C)C1C2C=O
CC1C2C1(CCC2(C)C)C=O
CC1C2C1(C)CCC2(C)C=O
CC1C2(CC2CC1(C)C)C=O
CC1C2CC2(CC1(C)C)C=O
CC1C2CC2(C)CC1(C)C=O
CC1C2(C)CC2CC1(C)C=O
CC1C2(C)CC(CC12C)C=O
CC1C2CC(C)(CC12C)C=O
CC1C2(CCC(C)C12C)C=O
CC1C2(C)CC(C)CC12C=O
CC1C2(C)CCC(C)C12C=O
CC1C2CC(C)(C)CC12C=O
CC1C2CCC(C)(C)C12C=O
CC1C2(C)CCC(C=O)C12C
CC1C2CCC(C)(C=O)C12C
CC1CC2(CC2C1(C)C)C=O
CC1(C)C2CC2CC1(C)C=O
CC1CC2(CC2(C)C1C)C=O
CC1CC2CC2(C)C1(C)C=O
CC1CC2CC2(C=O)C1(C)C
CC1CC2C(C)(C1)C2(C)C=O
CC1CC2(C)CC2C1(C)C=O
CC1CC2(C)CC2(C)C1C=O
CC1CC2(C)CC2(C=O)C1C
CC1(C)C2C(CCC12C)C=O
CC1(C)C2CC(CC12C)C=O
CC1CC2C(C)(C)C2(C1)C=O
CC1(C)C2CCC(C)(C=O)C12
CC1(C)C2CCC(C=O)C12C
CC1CC2(C)C(C=O)C2(C)C1
CC1CCC2(C)C1C2(C)C=O
CC1(C)CC2CC2C1(C)C=O
CC1C(CC2(C)CC12C)C=O
CC1CCC2C(C)(C)C12C=O
CC1CCC2(C)C(C=O)C12C
CC1CCC2C(C)(C=O)C12C
CC1CCC2(C=O)C1C2(C)C
CC1CC(C)C2(CC12C)C=O
CC1CC(C)(C)C2(CC12)C=O
CC1CC(C)(C)C2CC12C=O
CC1(C)CC(C)(C=O)C2CC12
CC1CC(C)(C=O)C2CC12C
CC1CC(C)(C=O)C2(C)CC12
CC1CC(C=O)C2(C)CC12C
CC1(C=O)C2CC(C)(C)CC12
CC1(C=O)C2CCC(C)(C)C12
CCC12CC1(C)C(C)C(=O)C2
CCC12CC1(C)CC(=O)C2C
CCC12CC1CC(=O)C2(C)C
CCC12CC1(C)C(=O)CC2C
CCC12CC1C(=O)CC2(C)C
CCC12C(C)C1(C)CCC2=O
CCC12C(CCC1=O)C2(C)C
CCC12CCC(=O)C1C2(C)C
CCC12CCC(=O)C1(C)C2C
CCC12CC(=O)CC1C2(C)C
CCC12CC(=O)CC1(C)C2C
CCC1C2(C)CCC(=O)C12C
CCC1C2(C)CC(=O)CC12C
CCC1CC2(C)CC2(C)C1=O
CCC1(C)C2CCC(=O)C12C
CCC1(C)C2CC(=O)CC12C
CCC1(C)C2C(=O)CCC12C
CCC1(C)CC(=O)C2CC12C
CCC1CC(=O)C2(C)CC12C
CCC1(C)C(=O)CC2CC12C
CCC1C(=O)CC2(C)CC12C
CC1(C)C2CC(C)(CC12)C=O
CC=C1C2(C)CC(O2)C1(C)C
CC=C1C2CC(C)(O2)C1(C)C
CC=C1CC2(C)OC1C2(C)C
CC=C1CC2(C)OC1(C)C2C
CC=C1CC2OC1(C)C2(C)C
CC=C1C(C)C2(C)CC1(C)O2
CC1C2(C)CCCC12C(C)=O
CC1CC2(C)CC2(C1)C(C)=O
CC1CCC2(CC12C)C(C)=O
CC1CCC2(C)CC12C(C)=O
CC(=O)C12CC1CCC2(C)C
CC(=O)C12CC1C(C)(C)CC2
CC(=O)C12CC1CC(C)(C)C2
CC(=O)C12CCCC1C2(C)C
CC(=O)C1C2(C)CCCC12C
CC(=O)C1CC2(C)CC2(C)C1
CC(=O)C1(C)C2CCCC12C
CC(=O)C1(C)CC2CC2(C)C1
CC(=O)C1CCC2(C)CC12C
CC(=O)C1(C)CCC2CC12C
CC(=O)C1(C)CCC2(C)CC12
CC(C)(C)C12CC1CCC2=O
CC(C)(C)C12CC1CC(=O)C2
CC(C)(C)C12CC1C(=O)CC2
CC(C)=C1CC2(C)CC1(C)O2
CC1C2CC(=C)C(C)(O2)C1=C
CC1C2COC1(C)C(=C)C2=C
CC1C2COC(C)(C1=C)C2=C
CC1C2OCC1(C)C(=C)C2=C
CC1C2OCC(C)(C1=C)C2=C
CC1C2OC(C)(CC2=C)C1=C
CC1(C)C2CC(=C)C(O2)C1=C
CC1(C)C2COC1C(=C)C2=C
CC1CC2(C)OC1C(=C)C2=C
CC1(C)C2COC(C2=C)C1=C
CC1CC2OC1(C)C(=C)C2=C
CC1(C)C2OC(CC2=C)C1=C
CC1(C)C2OCC(C2=C)C1=C
CC1C(=C)C2CC(=C)C1(C)O2
CC1C(=C)C2COC1(C)C2=C
CC1(C)CC2OC1C(=C)C2=C
CC1C(=C)C2OC1(C)CC2=C
CC1C(=C)C2OCC1(C)C2=C
CC1(C)OC2CC1C(=C)C2=C
CC1(C)OC2C(=C)CC1C2=C
CC1(C)OC2CC(=C)C1C2=C
CC1OC2CC1(C)C(=C)C2=C
CC1OC2(C)CC1C(=C)C2=C
CC1OC2C(=C)CC1(C)C2=C
CC1OC2CC(=C)C1(C)C2=C
CC1OC2(C)C(=C)CC1C2=C
CC1OC2(C)CC(=C)C1C2=C
CC12CC(C)(O1)C(=C)CC2=C
CC12CC(C)(O1)C(=C)C(=C)C2
CC12CC(CC1=C)C(O2)C#C
CC12CC(CC1=C)OC2C#C
CC12CC(=C)C(CC1C#C)O2
CC12CC(C#C)C(CC1=C)O2
CC12CC(C#C)C(CO1)C2=C
CC12CC(=C)C(CO1)C2C#C
CC12CC(C#C)C(O1)C(=C)C2
CC12CCC(C(O1)C#C)C2=C
CC12CC(CO1)C(=C)C2C#C
CC12CCC(O1)C(=C)C2C#C
CC12CC(CO1)C(C#C)C2=C
CC12CCC(O1)C(C#C)C2=C
CC12CC(C(O1)C#C)C(=C)C2
CC12CCC(OC1C#C)C2=C
CC12CC(OC1C#C)C(=C)C2
CC12COC(C1)C(=C)C2C#C
CC12COC(C1)C(C#C)C2=C
CC12COC(C1C#C)C(=C)C2
CC12COC(CC1=C)C2C#C
CC12COC(C(C1)C#C)C2=C
CC12COC(CC1C#C)C2=C
CC12OC(CC1C#C)CC2=C
CC12OCC(CC1=C)C2C#C
CC12OCC(CC1C#C)C2=C
CC1C2CC(=C)C1(CO2)C#C
CC1C2CC(CO2)(C#C)C1=C
CC1C2CCC(O2)(C#C)C1=C
CC1C2COC1(CC2=C)C#C
CC1C2COC1(C#C)C(=C)C2
CC1C2COC(C2)(C#C)C1=C
CC1C2OCC1(CC2=C)C#C
CC1(CC2CC(=C)C1O2)C#C
CC1CC2(CC(=C)C1O2)C#C
CC1CC2CC(=C)C1(O2)C#C
CC1(CC2COC1C2=C)C#C
CC1CC2(COC1C2=C)C#C
CC1CC2COC1(C#C)C2=C
CC1(CC2OC1CC2=C)C#C
CC1CC2(OC1CC2=C)C#C
CC1CC2OC1(CC2=C)C#C
CC1(CC2OCC1C2=C)C#C
CC1CC2(OCC1C2=C)C#C
CC1CC2OCC1(C#C)C2=C
CC1C(=C)C2CC1(CO2)C#C
CC1C(=C)C2CCC1(O2)C#C
CC1(C#C)C2CC(=C)C1CO2
CC1(C#C)C2CC(CO2)C1=C
CC1(C#C)C2CCC(O2)C1=C
CC1C(=C)C2COC1(C2)C#C
CC1(C#C)C2COC1C(=C)C2
CC1(C#C)C2COC(C2)C1=C
CC1(OC2CC1CC2=C)C#C
CC1OC2(CC1CC2=C)C#C
CC1OC2CC1(CC2=C)C#C
CC1(OC2CC1C(=C)C2)C#C
CC1OC2(CC1C(=C)C2)C#C
CC1(OC2CCC1C2=C)C#C
CC1OC2(CCC1C2=C)C#C
CC1OC2CCC1(C#C)C2=C
CC1OC2CC(=C)C1(C2)C#C
CC=C1C2CC(=C)C1(C)CO2
CC=C1C2CC(C)(CO2)C1=C
CC=C1C2CCC(C)(O2)C1=C
CC=C1C2COC1(C)CC2=C
CC=C1C2COC1(C)C(=C)C2
CC=C1C2COC(C)(C2)C1=C
CC=C1C2OCC1(C)CC2=C
CC=C1CC2CC(=C)C1(C)O2
CC=C1CC2(C)CC(=C)C1O2
CC=C1CC2(C)COC1C2=C
CC=C1CC2(C)OC1CC2=C
CC=C1CC2COC1(C)C2=C
CC=C1CC2(C)OCC1C2=C
CC=C1CC2OC1(C)CC2=C
CC=C1CC2OCC1(C)C2=C
CC=C1C(=C)C2CC1(C)CO2
CC=C1C(=C)C2CCC1(C)O2
CC=C1C(=C)C2COC1(C)C2
CC12CCC(CC1=C)(O2)C#C
CC12CC(=C)C(CO1)(C2)C#C
CC12CCC(CO1)(C#C)C2=C
CC12CC(CO1)(CC2=C)C#C
CC12CCC(O1)(C#C)C(=C)C2
CC12CCC(OC1)(C#C)C2=C
CC12COC(C1)(C#C)C(=C)C2
CC12COC(CC1=C)(C2)C#C
CC1C2CCC2CC1(C)C=O
CC1C2CCC2(C)CC1C=O
CC1C2CCCC2C1(C)C=O
CC1C2CCCC2(C)C1C=O
CC1CC2C1CCC2(C)C=O
CC1CC2(C)C1CCC2C=O
CC1CC2(CCC2C1C)C=O
CC1CC2CCC2C1(C)C=O
CC1(C)C2CCC2CC1C=O
CC1CC2C(CC2(C)C1)C=O
CC1CC2CCC2(C)C1C=O
CC1CC2CCC2(C=O)C1C
CC1CC2C(CCC12C)C=O
CC1CC2CC(CC12C)C=O
CC1(C)C2CCCC2C1C=O
CC1CC2(C)CCC2C1C=O
CC1CC2(C)CC(CC12)C=O
CC1CC2(CC(C)CC12)C=O
CC1CC2(CCC(C)C12)C=O
CC1CC2C(C)CCC12C=O
CC1CC2CC(C)(CC12)C=O
CC1CC2CC(C)CC12C=O
CC1CC2CCC(C)C12C=O
CC1CC2(C)CCC(C=O)C12
CC1CC2CCC(C)(C=O)C12
CC1CC2CCC(C=O)C12C
CC1CC2CC(C)(C=O)C2C1
CC1CC2CC(C=O)C2(C)C1
CC1CC2(C=O)C1CCC2C
CC1CCC2C1CC2(C)C=O
CC1(C)CC2C1CCC2C=O
CC1C(CC2CCC12C)C=O
CC1CCC2C(CC12C)C=O
CC1(C)CC2CCC2C1C=O
CC1(C)CC2CC(CC12)C=O
CC1C(C)C2(CCCC12)C=O
CC1CCC2(C)C(CC12)C=O
CC1(C)CC2CCC(C=O)C12
CC1CCC2(C)CC(C=O)C12
CC1CCC2CC(C)(C=O)C12
CC1CCC2CC(C=O)C12C
CC1(C)CC2CC(C=O)C2C1
CC1(C)CCC2C(CC12)C=O
CC1CC(C)C2(CCC12)C=O
CC1(C)CCC2CC(C=O)C12
CC1(C)CC(C=O)C2CCC12
CC1CC(C)(C=O)C2CCC12
CC1CC(C=O)C2CCC12C
CC1CC(C=O)C2(C)CCC12
CC1C(C=O)C2CCCC12C
CCC12CCC1C(C)CC2=O
CCC12CCC1CC(C)C2=O
CCC12CCC1C(C)C(=O)C2
CCC12CCC1CC(=O)C2C
CCC12CCC1C(=O)CC2C
CCC12CCC1C(=O)C(C)C2
CCC12C(CC1=O)CCC2C
CCC12C(C)CC1CCC2=O
CCC12CC(C)C1CCC2=O
CCC12CCCC1C(C)C2=O
CCC12CC(C)C1CC(=O)C2
CCC12CCCC1C(=O)C2C
CCC12CC(C)C1C(=O)CC2
CCC12CC(C)CC1CC2=O
CCC12CCC(C)C1CC2=O
CCC12CCC(=O)C1CC2C
CCC12CC(=O)C1CCC2C
CCC12CC(=O)C1C(C)CC2
CCC12CC(=O)C1CC(C)C2
CCC12CC(=O)CC1CC2C
CCC1C2CCC2(C)CC1=O
CCC1C2CCCC2(C)C1=O
CCC1CC2(C)C1CCC2=O
CCC1(C)C2CCC2CC1=O
CCC1CC2CCC2(C)C1=O
CCC1(C)C2CCCC2C1=O
CCC1CC2(C)CCC2C1=O
CCC1CC2(C)CCC(=O)C12
CCC1CC2CCC(=O)C12C
CCC1CC2(C)CC(=O)CC12
CCC1CC2CC(=O)C2(C)C1
CCC1CC2CC(=O)CC12C
CCC1CC2C(=O)CC2(C)C1
CCC1CC2C(=O)CCC12C
CCC1(C)CC2C1CCC2=O
CCC1CCC2(C)C1CC2=O
CCC1(C)CC2CCC2C1=O
CCC1(C)CC2CCC(=O)C12
CCC1CCC2(C)CC(=O)C12
CCC1CCC2CC(=O)C12C
CCC1(C)CC2CC(=O)C2C1
CCC1(C)CC2CC(=O)CC12
CCC1CCC2C(=O)CC12C
CCC1(C)CCC2C1CC2=O
CCC1(C)CCC2CC(=O)C12
CCC1(C)CC(=O)C2CCC12
CCC1CC(=O)C2CCC12C
CCC1CC(=O)C2(C)CCC12
CCC1C(=O)C2CCCC12C
CCC1C(=O)CC2CCC12C
CC1C2CC(C1CO2)=C(C)C
CC1C2CC(CO2)C1=C(C)C
CC1C2CCC(O2)C1=C(C)C
CC1C2COC1C(C2)=C(C)C
CC1C2COC(C2)C1=C(C)C
CC1CC2CC(C1O2)=C(C)C
CC1CC2COC1C2=C(C)C
CC1CC2OC1CC2=C(C)C
CC1CC2OCC1C2=C(C)C
CC1OC2CC1C(C2)=C(C)C
CC1OC2CC1CC2=C(C)C
CC1OC2CCC1C2=C(C)C
CC1C2CCC1(C)C(O2)C#C
CC1C2CCC1C(C)(O2)C#C
CC1C2CCC1(C)OC2C#C
CC1C2CC(C#C)C1(C)CO2
CC1C2CC(C)(C#C)C1CO2
CC1C2CC(C)(CO2)C1C#C
CC1C2CCC(C)(O2)C1C#C
CC1C2CC(CO2)C1(C)C#C
CC1C2CCC(O2)C1(C)C#C
CC1C2CC(CO2)(C#C)C1C
CC1C2CCC(O2)(C#C)C1C
CC1C2COC1(C)C(C2)C#C
CC1C2COC1(C)CC2C#C
CC1C2COC1C(C)(C2)C#C
CC1C2COC(C2)C1(C)C#C
CC1C2COC(C2)(C#C)C1C
CC1C2COC(C)(C2)C1C#C
CC1C2OCC1(C)CC2C#C
CC1CC2CC1(C#C)C(C)O2
CC1CC2(CC1C(C)O2)C#C
CC1CC2CC1(C)C(O2)C#C
CC1CC2CC1C(C)(O2)C#C
CC1CC2CC1(C)OC2C#C
CC1CC2(CC1OC2C)C#C
CC1OC2(CC1CC2C)C#C
CC1CC2CC1OC2(C)C#C
CC1(C)C2CCC1C(O2)C#C
CC1CC2(C)CC1C(O2)C#C
CC1CC2(C)CC1OC2C#C
CC1CC2(CC(C)C1O2)C#C
CC1CC2CC(C)C1(O2)C#C
CC1(C)C2CC(C#C)C1CO2
CC1CC2CC(C#C)C1(C)O2
CC1CC2(C)CC(C#C)C1O2
CC1CC2CC(C)(C#C)C1O2
CC1(C)C2CC(CO2)C1C#C
CC1(C)C2CCC(O2)C1C#C
CC1CC2(C)COC1C2C#C
CC1CC2(COC1C2C)C#C
CC1CC2COC1C2(C)C#C
CC1(C)C2COC1C(C2)C#C
CC1CC2(C)OC1CC2C#C
CC1CC2COC1(C)C2C#C
CC1CC2COC1(C#C)C2C
CC1CC2(C)OCC1C2C#C
CC1(C)C2COC(C2)C1C#C
CC1CC2(OC1CC2C)C#C
CC1CC2OC1CC2(C)C#C
CC1CC2OC1(C)CC2C#C
CC1CC2(OCC1C2C)C#C
CC1CC2OCC1C2(C)C#C
CC1CC2OCC1(C)C2C#C
CC1CC2OCC1(C#C)C2C
CC1(C)CC2CC1C(O2)C#C
CC1(C)CC2CC1OC2C#C
CC1(C)CC2CC(C#C)C1O2
CC1(C)CC2COC1C2C#C
CC1(C)CC2OC1CC2C#C
CC1(C)CC2OCC1C2C#C
CC1C(C#C)C2CC1(C)CO2
CC1C(C#C)C2CCC1(C)O2
CC1C(C#C)C2COC1(C)C2
CC1(C)OC2CC1CC2C#C
CC1(C)OC2CCC1C2C#C
CC1(C)OC2CC(C#C)C1C2
CC1OC2CC1CC2(C)C#C
CC1OC2CC1(C)CC2C#C
CC1OC2CC1C(C)(C2)C#C
CC1OC2(CCC1C2C)C#C
CC1OC2CCC1C2(C)C#C
CC1OC2(C)CC1CC2C#C
CC1OC2CCC1(C)C2C#C
CC1OC2CCC1(C#C)C2C
CC1OC2(C)CCC1C2C#C
CC1OC2CC(C#C)C1(C)C2
CC1OC2(C)CC(C#C)C1C2
CC1CC2CCC2(C1)C(C)=O
CC1CC2(CCCC12)C(C)=O
CC1CC2CCCC12C(C)=O
CC1CCC2(CCC12)C(C)=O
CC1CCC2CCC12C(C)=O
CC(C)C12CCC1CCC2=O
CC(C)C12CCC1CC(=O)C2
CC(C)C12CCC1C(=O)CC2
CC(C)C12CCCC1CC2=O
CC(C)C12CC(=O)C1CCC2
CC(=O)C1CC2CCC2(C)C1
CC(=O)C1CC2CCCC12C
CC(=O)C1CC2(C)CCCC12
CC(=O)C1CCC2CCC12C
CC(=O)C1(C)CC2CCC2C1
CC(=O)C1(C)CC2CCCC12
CC(=O)C1CCC2(C)CCC12
CC(=O)C1(C)CCC2CCC12
CC12CCC1CCC2(C)C=O
CC12CCC1(C)C(CC2)C=O
CC12CCC1(C)CC(C2)C=O
CC12CCC1C(C)(CC2)C=O
CC12CCC1CC(C)(C2)C=O
CC12CC(C)(C=O)C1CCC2
CC12CC(C=O)C1(C)CCC2
CC1(CC2CCCC12C)C=O
CC1CC2(CCCC12C)C=O
CC1CC2(C)CCC2(C1)C=O
CC1CC2(C)CCCC12C=O
CC1CCC2(CCC12C)C=O
CC1(C)CC2CCC2(C1)C=O
CC1(C)CC2(CCCC12)C=O
CC1(C)CC2CCCC12C=O
CC1CCC2(C)CCC12C=O
CC1(C)CCC2(CCC12)C=O
CC1(C)CCC2CCC12C=O
CCC12CCC1(C)CCC2=O
CCC12CCC1(C)CC(=O)C2
CCC12CCC1(C)C(=O)CC2
CCC12CCCC1(C)CC2=O
CCC12CC(=O)C1(C)CCC2
CC12CCC(C1)C(C)(O2)C#C
CC12CCC(C1)OC2(C)C#C
CC12CCC(CC1(C)C#C)O2
CC12CCC(C)(C1)C(O2)C#C
CC12CC(C#C)C(C)(CO1)C2
CC12CCC(CO1)C2(C)C#C
CC12CCC(C)(O1)C(C2)C#C
CC12CCC(C)(OC1)C2C#C
CC12CC(CO1)CC2(C)C#C
CC12CC(CO1)C(C)(C2)C#C
CC12CCC(O1)C(C)(C2)C#C
CC12CCC(OC1)C2(C)C#C
CC12COC(C1)CC2(C)C#C
CC12COC(C1)C(C)(C2)C#C
CC12COC(C)(C1)C(C2)C#C
CC1C2(C)CCC1(CO2)C#C
CC1C2(C)CCC1(OC2)C#C
CC1CC2(CC1(C)CO2)C#C
CC1(C)C2CCC1(CO2)C#C
CC1CC2(C)CC1(CO2)C#C
CC1CC2(CCC1(C)O2)C#C
CC1(C)C2CCC1(OC2)C#C
CC1CC2(C)CCC1(O2)C#C
CC1CC2(C)COC1(C2)C#C
CC1CC2(COC1(C)C2)C#C
CC1(C)CC2(CC1CO2)C#C
CC1(C)CC2CC1(CO2)C#C
CC1(C)CC2(CCC1O2)C#C
CC1(C)CC2CCC1(O2)C#C
CC1(C)CC2(COC1C2)C#C
CC1(C)CC2COC1(C2)C#C
CC1(C)OC2(CCC1C2)C#C
CC1(C)OC2CCC1(C2)C#C
CC1OC2(CCC1(C)C2)C#C
CC1OC2(C)CCC1(C2)C#C
CC1C2COC1C(C)(C)C2C
CC1C2OCC1C(C)(C)C2C
CC1CC2C(C)C1OC2(C)C
CC1CC2(C)C(C)OC1C2C
CC1CC2C(C)OC1C2(C)C
CC1CC2(C)OC1C(C)C2C
CC1CC2(C)OC(C)C1C2C
CC1CC2OC1C(C)C2(C)C
CC1CC2OC1(C)C(C)C2C
CC1CC2OC1C(C)(C)C2C
CC1CC2OC(C)C1C2(C)C
CC1CC2OC(C)C1(C)C2C
CC1CC2OC(C)(C)C1C2C
CC1C2CC(C1C)C(C)(C)O2
CC1C2OCC(C)(C1C)C2C
CC1C2COC(C)(C1C)C2C
CC1C2CC(C)(C)C(O2)C1C
CC1C(C)C2OCC1C2(C)C
CC1OC2CC1C(C)C2(C)C
CC1C2CC(C)(C(C)O2)C1C
CC1OC2CC1C(C)(C)C2C
CC1OC2C(C)C1CC2(C)C
CC1OC2(C)CC1C(C)C2C
CC1OC2(C)C(C)CC1C2C
CC1OC2CC(C)(C)C1C2C
CC1C2CC1(C)C(C)(C)CO2
CC1C2CC1(C)CC(C)(C)O2
CC1C2CC1(C)C(C)(C)OC2
CC1C2CC1(C)COC2(C)C
CC1C2CC1(C)OCC2(C)C
CC1C2CC1(C)OC(C)(C)C2
CC1C2(C)CC1(C)C(C)CO2
CC1C2(C)CC1(C)C(C)OC2
CC1C2(C)CC1(C)OC(C)C2
CC1C2(C)CC(C2)OC1(C)C
CC1C2CC(C)(C2)OC1(C)C
CC1C2(C)CC(CC1(C)C)O2
CC1C2CC(C)(CC1(C)C)O2
CC1C2(C)CC(C)CC1(C)O2
CC1C2(C)CCC(C)C1(C)O2
CC1C2CC(C)(C)CC1(C)O2
CC1C2CCC(C)(C)C1(C)O2
CC1C2(C)CCOC1(C)C2C
CC1C2CCOC1(C)C2(C)C
CC1C2(C)COCC1(C)C2C
CC1C2COCC1(C)C2(C)C
CC1C2OC1(C)CCC2(C)C
CC1C2OCCC1(C)C2(C)C
CC1(C)C2CC1C(C)(C)CO2
CC1(C)C2CC1C(C)(C)OC2
CC1(C)C2CC1OC(C)(C)C2
CC1(C)C2CC(C)(C)CC1O2
CC1(C)C2CCC(C)(C)C1O2
CC1CC2(C)CC(C)(O2)C1C
CC1CC2(C)CC(O1)C2(C)C
CC1CC2CC(C)(O1)C2(C)C
CC1CC2(C)CC(O2)C1(C)C
CC1CC2CC(C)(O2)C1(C)C
CC1(C)C2CCOC1C2(C)C
CC1(C)C2COCC1C2(C)C
CC1CC2OC(C)(C1)C2(C)C
CC1(C)CC2CC(O2)C1(C)C
CC1CCC2(C)OC1C2(C)C
CC1CCC2OC1(C)C2(C)C
CC1CC(C)C2(C)CC1(C)O2
CC1CC(C)(C)C2CC1(C)O2
CC1CC(C)(C)C2(C)CC1O2
CC1(C)CC(C)(C)C2CC1O2
CC1COC2CC1(C)C2(C)C
CC1COC2(C)CC1C2(C)C
CC1(C)OC2CC(C2)C1(C)C
CC1(C)OC(C)(C)C2CC1C2
CC1OC2(C)CC(C2)C1(C)C
CC1OC2CC(C)(C2)C1(C)C
CC1OC2(C)CC(C)(C2)C1C
CC1OCC2CC1(C)C2(C)C
CC1OCC2(C)CC1C2(C)C
CC1OC(C)C2(C)CC1(C)C2
CC1OC(C)(C)C2CC1(C)C2
CC1OC(C)(C)C2(C)CC1C2
CC12CCC(C)(C1)C(C)(C)O2
CC12COC(C)(C1)C(C)(C)C2
CC12CC(C)(C)C(C)(CO1)C2
CC12CCC(C)(O1)C(C)(C)C2
CC12CCC(C)(OC1)C2(C)C
CC12CC(O)C1(C)C=CC2=C
CC12CC(O)C1(C)C(=C)C=C2
CC1=CC2(C)CCC2(O)C1=C
CC1CC2(C)C=CC(=C)C12O
CC1CC2(C)C(=C)C=CC12O
CC1=CC2(O)CCC2(C)C1=C
CC1CC2(O)C=CC(=C)C12C
CC1CC2(O)C(=C)C=CC12C
CC1(C)CC2C=CC(=C)C12O
CC1(C)CC2C(=C)C=CC12O
CC1(C)CC2(O)C1C=CC2=C
CC1(C)CC2(O)C=CC(=C)C12
CC1=CC(=C)C2(C)CCC12O
CC1=CC(=C)C2(O)CCC12C
CC1(O)CC2(C)C1C=CC2=C
CC1(O)CC2C=CC(=C)C12C
CC1(O)CC2C(=C)C=CC12C
CC1(O)CC2(C)C=CC(=C)C12
CC12CCC1(O)C(=C)CC2=C
CC12CCC1(O)CC(=C)C2=C
CC12CCC1(O)C(=C)C(=C)C2
CC12CC1C(=C)CCC2(C)O
CC12CC1CC(=C)CC2(C)O
CC12CC1CCC(=C)C2(C)O
CC12CC1(C)C(=C)CCC2O
CC12CC1(C)C(=C)CC(O)C2
CC12CC1(C)CC(=C)C(O)C2
CC12CC1C(=C)CC(C)(O)C2
CC12CC1CC(=C)C(C)(O)C2
CC12CC1CCC(C)(O)C2=C
CC12CC1(C)C(=C)C(O)CC2
CC12CC1C(=C)C(C)(O)CC2
CC12CC1CC(C)(O)CC2=C
CC12CC1CC(C)(O)C(=C)C2
CC12CC1C(C)(O)CCC2=C
CC12CC1(C)C(O)C(=C)CC2
CC12CC1(C)C(O)CC(=C)C2
CC12CC1C(C)(O)C(=C)CC2
CC12CC1C(C)(O)CC(=C)C2
CC12CCC(=C)CC1(C)C2O
CC12CCCC(=C)C1(C)C2O
CC1C2(O)CCCC(=C)C12C
CC1C2(C)CC(=C)CCC12O
CC1C2(C)CCC(=C)CC12O
CC1C2(C)CCCC(=C)C12O
CC1(C)C2CC2(O)CCC1=C
CC1CC2(C)CC2(O)CC1=C
CC1(C)C2C(=C)CCCC12O
CC1(C)C2CC(=C)CCC12O
CC1(C)C2CCC(=C)CC12O
CC1(C)C2CCCC(=C)C12O
CC1CC2(O)CC2(C)CC1=C
CC1(C)CC2CC2(O)CC1=C
CC1(C)CC2CC2(O)C(=C)C1
CC1CCC2(C)CC2(O)C1=C
CC1(C)CC2(O)CC2CC1=C
CC1CCC2(O)CC2(C)C1=C
CC1(C)CCC2CC2(O)C1=C
CC1CC(=C)C2(C)CC2(O)C1
CC1(C)CCC2(O)CC2C1=C
CC1CC(=C)C2(O)CC2(C)C1
CC1(C)CC(=C)C2CC2(O)C1
CC1C(=C)CCC2(C)CC12O
CC1CC(=C)CC2(C)CC12O
CC1CCC(=C)C2(C)CC12O
CC1C(=C)CCC2(O)CC12C
CC1CC(=C)CC2(O)CC12C
CC1CCC(=C)C2(O)CC12C
CC1(C)C(=C)CCC2CC12O
CC1(C)CC(=C)CC2CC12O
CC1(C)CCC(=C)C2CC12O
CC1(C)CC(=C)CC2(O)CC12
CC1(C)CCC(=C)C2(O)CC12
CC1(O)C2C(=C)CCCC12C
CC1(O)C2CC(=C)CCC12C
CC1(O)C2CCC(=C)CC12C
CC1(O)C2CCCC(=C)C12C
CC12CCC1C(C)(C)CC2O
CC12CCC1CC(C)(C)C2O
CC12CCC1C(C)(C)C(O)C2
CC12CCC1CC(O)C2(C)C
CC12CCC1C(O)CC2(C)C
CC12CCC1C(O)C(C)(C)C2
CC12CC(C)(C)CC1CC2O
CC12CCC(C)(C)C1CC2O
CC12CC(O)C1CCC2(C)C
CC12CC(O)C1C(C)(C)CC2
CC12CC(O)C1CC(C)(C)C2
CC12C(O)CC1CCC2(C)C
CC1C2CCC2(C)CC1(C)O
CC1C2CCC2(O)CC1(C)C
CC1C2(C)CCC2CC1(C)O
CC1C2CCCC2(C)C1(C)O
CC1C2CCCC2(O)C1(C)C
CC1C2(O)CCC2CC1(C)C
CC1CC2C1(C)CCC2(C)O
CC1CC2C1(O)CCC2(C)C
CC1CC2(C)C1CCC2(C)O
CC1(O)CC2CCC2C1(C)C
CC1CC2CCC2(C)C1(C)O
CC1CC2CCC2(O)C1(C)C
CC1(C)C2CCCC2C1(C)O
CC1CC2(C)CCC2C1(C)O
CC1CC2(C)CCC2(C)C1O
CC1CC2(C)CCC2(O)C1C
CC1CC2C(C)(C)CC2(O)C1
CC1CC2CC(C)(C)C2(O)C1
CC1CC2(C)C(C)CCC12O
CC1CC2(C)CC(C)CC12O
CC1CC2(C)CCC(C)C12O
CC1CC2CC(C)(C)CC12O
CC1CC2CCC(C)(C)C12O
CC1CC2(C)CCC(C)(O)C12
CC1CC2(C)CCC(O)C12C
CC1CC2CCC(C)(O)C12C
CC1CC2(C)CC(C)(O)CC12
CC1CC2(C)CC(O)C2(C)C1
CC1CC2CC(C)(O)C2(C)C1
CC1CC2(C)CC(O)CC12C
CC1CC2CC(C)(O)CC12C
CC1CC2C(C)(O)CC2(C)C1
CC1CC2(C)C(O)CCC12C
CC1CC2(O)C1CCC2(C)C
CC1CC2(O)CCC2C1(C)C
CC1CC2(O)CCC2(C)C1C
CC1CC2(O)C(C)CCC12C
CC1CC2(O)CC(C)CC12C
CC1CC2(O)CCC(C)C12C
CC1CC2(O)CC(C)(C)CC12
CC1CC2(O)CCC(C)(C)C12
CC1(C)CC2C1CCC2(C)O
CC1CCC2(C)C1CC2(C)O
CC1(C)CC2(C)C1CCC2O
CC1(C)CC2CCC2C1(C)O
CC1CCC2C(C)(C)CC12O
CC1CCC2CC(C)(C)C12O
CC1(C)CC2(C)CCC(O)C12
CC1(C)CC2CCC(C)(O)C12
CC1CCC2(C)CC(C)(O)C12
CC1(C)CC2CCC(O)C12C
CC1CCC2(C)CC(O)C12C
CC1CCC2CC(C)(O)C12C
CC1(C)CC2(C)CC(O)CC12
CC1(C)CC2CC(C)(O)CC12
CC1(C)CC2CC(O)CC12C
CC1CCC2(C)C(O)CC12C
CC1CCC2C(C)(O)CC12C
CC1(C)CC2C(O)CCC12C
CC1CCC2(O)C1CC2(C)C
CC1C(C)C2(O)CCCC12C
CC1CCC2(O)CC(C)(C)C12
CC1C(C)(C)C2CCCC12O
CC1CC(C)C2(O)CCC12C
CC1CC(C)(C)C2CCC12O
CC1CC(C)(C)C2(O)CCC12
CC1(C)CC(C)(O)C2CCC12
CC1CC(C)(O)C2CCC12C
CC1CC(C)(O)C2(C)CCC12
CC1(C)C(O)C2CCCC12C
CC1C(C)(O)C2CCCC12C
CC1CC(O)C2(C)CCC12C
CC1(C)C(O)C2(C)CCCC12
CC1C(O)C2(C)CCCC12C
CC1C(O)CC2(C)CCC12C
CC1(O)CC2C1CCC2(C)C
CC1(O)CC2CCC(C)(C)C12
CC1(O)CC2CC(C)(C)CC12
CC12COC1C(=C)C(C)(C)O2
CC12OCC1OC(C)(C)C2=C
CC1(C)OC2(C)C1OCC2=C
CC1(C)OC2C(=C)COC12C
CC1OC2(C)C(=C)COC12C
CC1OC2(C)COC2(C)C1=C
CC12CCC(C1)C(=C)C2(C)C#C
CC12CCC(C1)C(C)(C#C)C2=C
CC12CC(CC1(C)C#C)C(=C)C2
CC12CC(C(=C)C1)C(C)(C2)C#C
CC12CCC(C)(C1)C(=C)C2C#C
CC12CCC(C)(C1C#C)C(=C)C2
CC12CCC(C(=C)C1)C2(C)C#C
CC12CCC(C)(C(C1)C#C)C2=C
CC12CC(=C)C(C)(CC1C#C)C2
CC12CC(C#C)C(C)(C1)C(=C)C2
CC1C2(CCC1(C)C(=C)C2)C#C
CC1C2(C)CCC1(C#C)C(=C)C2
CC1CC2(CC1(C)CC2=C)C#C
CC1(C)C2CCC1(CC2=C)C#C
CC12CC(CC1=C)C(C)(C2)C#C
CC1(CC2CCC1(C)C2=C)C#C
CC1CC2(C)CC1(CC2=C)C#C
CC1CC2(CCC1(C)C2=C)C#C
CC1(C)C2CCC1(C#C)C(=C)C2
CC12CCC(C1=C)C(C)(C2)C#C
CC1(CC2CC(=C)C1(C)C2)C#C
CC1CC2(CC(=C)C1(C)C2)C#C
CC1CC2(C)CCC1(C#C)C2=C
CC1(C)C2CCC(C2)(C#C)C1=C
CC1CC2(C)CC(=C)C1(C2)C#C
CC1(C)CC2(CC1CC2=C)C#C
CC1(C)CC2CC1(CC2=C)C#C
CC1(C)CC2(CC1C(=C)C2)C#C
CC1(C)CC2(CCC1C2=C)C#C
CC1C(=C)C2(CCC1(C)C2)C#C
CC1(C)CC2CCC1(C#C)C2=C
CC12CCC(CC1=C)C2(C)C#C
CC1(C)CC2CC(=C)C1(C2)C#C
CC1C(=C)C2(C)CCC1(C2)C#C
CC1(C)C(=C)C2CCC1(C2)C#C
CC=C1C2(C)CCC1(C)C(=C)C2
CC=C1CC2(C)CC1(C)CC2=C
CC=C1CC2(C)CCC1(C)C2=C
CC=C1CC2(C)CC(=C)C1(C)C2
CC=C1C(=C)C2(C)CCC1(C)C2
CC=C1C2CCC1(C)CC2(C)C
CC=C1C2CCC1(C)C(C)(C)C2
CC=C1C2(C)CCC1(C)C(C)C2
CC=C1C2(C)CCC(C2)C1(C)C
CC=C1C2CCC(C)(C2)C1(C)C
CC=C1CC2CC1(C)CC2(C)C
CC=C1CC2(C)CC1CC2(C)C
CC=C1CC2(C)CC1(C)CC2C
CC=C1CC2(C)CC1C(C)(C)C2
CC=C1CC2(C)CCC1C2(C)C
CC=C1CC2(C)CCC1(C)C2C
CC=C1CC2(C)CC(C)C1(C)C2
CC=C1CC2CC(C)(C)C1(C)C2
CC=C1C(C)C2(C)CCC1(C)C2
CC=C1CC2CCC1(C)C2(C)C
CC12CC(C)(C1=O)C(C=C)=C2
CC12C=CC(C)(C1C=C)C2=O
CC1C2(C)C=CC1(C=C)C2=O
CC1=CC2(CC1(C)C2=O)C=C
CC1=CC2(C)CC1(C=C)C2=O
CC1(C)C2C=CC1(C=C)C2=O
CC1(C=C)C2C=CC1(C)C2=O
CC(=C)C12CC(C)(C=C1)C2=O
CC1C2C=CC1(C)C=C2C=O
CC1C2C=CC1(C)C(C=O)=C2
CC1C2C=CC1(C=O)C=C2C
CC1C2C=CC1(C=O)C(C)=C2
CC1=CC2(CC1C=C2C)C=O
CC1=CC2(CC1C(C)=C2)C=O
CC1=CC2CC1(C)C=C2C=O
CC1=CC2CC1(C)C(C=O)=C2
CC1=CC2CC1(C=O)C(C)=C2
CC1=CC2C=CC1C2(C)C=O
CC1=CC2(C)CC1C=C2C=O
CC1=CC2C=CC1(C)C2C=O
CC1=CC2(C)CC1C(C=O)=C2
CC1(C)C2C=CC1C(C=O)=C2
CC1=CC2(C)C=CC1C2C=O
CC1=C(C)C2(CC1C=C2)C=O
CC1=C(C=O)C2CC1(C)C=C2
CC1=C(C=O)C2(C)CC1C=C2
CCC12C=CC(C=C1C)C2=O
CCC12C=CC(C(C)=C1)C2=O
CCC1=CC2C=CC1(C)C2=O
CCC1=CC2(C)C=CC1C2=O
CC1C2C=CC1(C=C2)C(C)=O
CC(C)C12C=CC(C=C1)C2=O
CC(=O)C12CC(C=C1)C=C2C
CC(=O)C12CC(C=C1)C(C)=C2
CC(=O)C1C2C=CC1(C)C=C2
CC(=O)C1=CC2CC1(C)C=C2
CC(=O)C1=CC2(C)CC1C=C2
CC(=O)C1(C)C2C=CC1C=C2
CC12CC(C)(C=C1)C(C=O)=C2
CC12C=CC(C)(C=C1)C2C=O
CC1C2(C)C=CC1(C=O)C=C2
CC1=CC2(CC1(C)C=C2)C=O
CC1=CC2(C)CC1(C=O)C=C2
CC1(C)C2C=CC1(C=O)C=C2
CC12C=CC(C=C1)C2(C)C=O
CCC12C=CC(C)(C=C1)C2=O
CC1C2C=CC1(C)C2(C)C=O
CC1C2(C)CC1(C)C(C=O)=C2
CC1C2C=CC1(C=O)C2(C)C
CC1C2(CC1(C)C(C)=C2)C=O
CC1C2(C)CC1(C=O)C(C)=C2
CC1C2(C)C=CC1(C)C2C=O
CC1C2(C)C=CC1(C=O)C2C
CC1=CC2(CC1C2(C)C)C=O
CC1=CC2CC1(C)C2(C)C=O
CC1(C)C2CC1(C)C=C2C=O
CC1(C)C2CC1(C)C(C=O)=C2
CC1=CC2CC1(C=O)C2(C)C
CC1=CC2(C)CC1C2(C)C=O
CC1(C)C2C=CC1C2(C)C=O
CC1=CC2(C)CC1(C)C2C=O
CC1(C)C2C=CC1(C)C2C=O
CC1=C(C)C2(CC1(C)C2)C=O
CC1=C(C=O)C2(C)CC1(C)C2
CCC12C=CC(C1=O)C2(C)C
CCC12CC(C)(C1=O)C(C)=C2
CCC12C=CC(C)(C1C)C2=O
CCC12CC(C)(C=C1C)C2=O
CCC1C2(C)C=CC1(C)C2=O
CCC1=CC2(C)CC1(C)C2=O
CCC1(C)C2C=CC1(C)C2=O
CC1C2(C)CC1(C=C2)C(C)=O
CC(C)C12CC(C)(C=C1)C2=O
CC(=O)C12CC(C=C1)C2(C)C
CC(=O)C12CC(C)(C1)C=C2C
CC(=O)C12CC(C)(C1)C(C)=C2
CC(=O)C1C2(C)CC1(C)C=C2
CC(=O)C1(C)C2CC1(C)C=C2
CC(=O)C1=CC2(C)CC1(C)C2
CC(C)(C)C12CC(C=C1)C2=O
CC12CC(C1)(C=C)C(=C)C2=O
CC12CC(C1)(C=C)C(=O)C2=C
CC12CC(C1)(C=O)C(=C)C2=C
CC12CC(CC1=C)(C=C)C2=O
CC12CC(C=C)(C1=O)C(=C)C2
CC12CC(C=C1)C(=C)C2C=O
CC12CC(CC1=C)C=C2C=O
CC12CC(C=C1)C(C=C)C2=O
CC12CC(C=C1C=C)C(=O)C2
CC12CC(CC1=C)C(C=O)=C2
CC12CC(C=C1)C(C=O)C2=C
CC12CC(C=C1)C(=O)C2C=C
CC12CC(C=C1C=O)C(=C)C2
CC12CC(CC1=O)C=C2C=C
CC12CC(CC1=O)C(C=C)=C2
CC12C=CC(CC1=C)C2C=O
CC12C=CC(CC1C=C)C2=O
CC12CCC(C=C1C=C)C2=O
CC12CC(C(=C)C1)C(C=O)=C2
CC12C=CC(CC1C=O)C2=C
CC12CCC(C=C1C=O)C2=C
CC12C=CC(CC1=O)C2C=C
CC12CC(=C)C(C=C1)C2C=O
CC12CC(C=C)C(C=C1)C2=O
CC12CCC(C1=O)C(C=C)=C2
CC12CCC(C1=C)C(C=O)=C2
CC12CC(C(=O)C1)C(C=C)=C2
CC12CC(C=O)C(C=C1)C2=C
CC12CC(=O)C(C=C1)C2C=C
CC1C2C=CC1(CC2=C)C=O
CC1C2C=CC1(CC2=O)C=C
CC1C2CC(=C)C1(C=O)C=C2
CC1C2CC(C=C)(C=C2)C1=O
CC1C2CC(C=O)(C=C2)C1=C
CC1C2CC(=O)C1(C=C)C=C2
CC1=CC2(CC1CC2=C)C=O
CC1=CC2CC1(CC2=C)C=O
CC1=CC2(CC1CC2=O)C=C
CC1=CC2CC1(CC2=O)C=C
CC1=CC2(CC1C(=C)C2)C=O
CC1=CC2(CC1C(=O)C2)C=C
CC1=CC2(CCC1C2=C)C=O
CC1(CC2C=CC1C2=C)C=O
CC1=CC2(CCC1C2=O)C=C
CC1(CC2C=CC1C2=O)C=C
CC1=CC2CCC1(C=C)C2=O
CC1CC2C=CC1(C=C)C2=O
CC1=CC2CCC1(C=O)C2=C
CC1CC2C=CC1(C=O)C2=C
CC1=CC2CC(=C)C1(C2)C=O
CC1CC2(C=C)C=CC1C2=O
CC1=CC2CC(=O)C1(C2)C=C
CC1CC2(C=O)C=CC1C2=C
CC1C(=C)C2CC1(C=O)C=C2
CC1(C=C)C2CC(C=C2)C1=O
CC1(C=C)C2CC(=O)C1C=C2
CC1C(=O)C2CC1(C=C)C=C2
CC1(C=O)C2CC(=C)C1C=C2
CC1(C=O)C2CC(C=C2)C1=C
CCC12CC(C=C1)C(=C)C2=O
CCC12CC(C=C1)C(=O)C2=C
CCC12C=CC(CC1=C)C2=O
CCC12C=CC(CC1=O)C2=C
CCC12CC(=C)C(C=C1)C2=O
CCC12CC(=O)C(C=C1)C2=C
CC(=C)C12CC(C=C1)C(=O)C2
CC(=C)C12CC(CC1=O)C=C2
CC(=C)C12CCC(C=C1)C2=O
CC(=O)C12CC(C=C1)C(=C)C2
CC(=O)C12CC(CC1=C)C=C2
CC(=O)C12CCC(C=C1)C2=C
CC12CC(CC1=C)(C=O)C=C2
CC12CC(CC1=O)(C=C)C=C2
CC12CC(=C)C(C1)(C=O)C=C2
CC12CCC(C=C)(C=C1)C2=O
CC12CCC(C=O)(C=C1)C2=C
CC12CC(=O)C(C1)(C=C)C=C2
CC1C2CC1(CC2=C)C(C)=O
CC1C2CC1(CC2=O)C(C)=C
CC1C2CC1(C(C)=C)C(=O)C2
CC1C2CC1(C(C)=O)C(=C)C2
CC1C2CCC1(C(C)=C)C2=O
CC1C2CC(C2)(C(C)=C)C1=O
CC1C2CC(C2)(C(C)=O)C1=C
CC1CC2(CC1C2=O)C(C)=C
CC1CC2CC1(C(C)=C)C2=O
CC1C(=C)C2CC1(C2)C(C)=O
CC1C(=O)C2CC1(C2)C(C)=C
CC(C)C12CC(C1)C(=C)C2=O
CC(C)C12CC(C1)C(=O)C2=C
CC(C)C12CC(C1=O)C(=C)C2
CC(C)C12CC(CC1=C)C2=O
CC(=C)C1C2CC1(C)CC2=O
CC(=C)C1C2CC1(C)C(=O)C2
CC(=C)C1C2CCC1(C)C2=O
CC(=C)C1C2CC(C)(C2)C1=O
CC(=C)C1CC2CC1(C)C2=O
CC(=C)C1(C)C2CC1C(=O)C2
CC(=C)C1(C)C2CCC1C2=O
CC(=C)C1CC2(C)CC1C2=O
CC(=C)C1(C)C2CC(C2)C1=O
CC(=C)C1(C)CC2CC1C2=O
CC(=C)C1C(=O)C2CC1(C)C2
CC(=O)C1C2CC1(C)CC2=C
CC(=O)C1C2CC1(C)C(=C)C2
CC(=O)C1C2CC(C)(C2)C1=C
CC(=O)C1(C)C2CC1C(=C)C2
CC(=O)C1(C)C2CC(C2)C1=C
CC(=O)C1C(=C)C2CC1(C)C2
CC12CC(C)(C1C=C)C(=O)O2
CC12CC(C(=O)O1)C2(C)C=C
CC12CC(OC1=O)C2(C)C=C
CC1C2(C)CC1(C=C)C(=O)O2
CC1C2(C)CC1(OC2=O)C=C
CC1(C)C2CC1(C=C)C(=O)O2
CC1(C)C2CC1(OC2=O)C=C
CC(=C)C12CC(C)(C1)C(=O)O2
CC(=C)C12CC(C)(C1)OC2=O
CC1C2CC(C1C=C2)C(C)=O
CC1C2CCC1C(=C2)C(C)=O
CC1CC2CC1C=C2C(C)=O
CC1CC2CC1C(=C2)C(C)=O
CC1CC2C=CC1C2C(C)=O
CC(C)C1C2CC(C=C2)C1=O
CC(C)C1C2CC(=O)C1C=C2
CC(C)C1=CC2CC1CC2=O
CC(C)C1=CC2CC1C(=O)C2
CC(C)C1=CC2CCC1C2=O
CC(C)C1CC2C=CC1C2=O
CC(=O)C1C2CCC1C(C)=C2
CC(=O)C1CC2CC1C(C)=C2
CC1C2CC(C=C2)C1C(C)=O
CC(=O)C1CC2CC1C=C2C
CC(=O)C1=C(C)C2CCC1C2
CC12CC(C1)C(C2)C(=O)C#C
CC12CC(C1)CC2C(=O)C#C
CC12CC(CC1)C2C(=O)C#C
CC1(C2CC1CC2)C(=O)C#C
CC1C2CC1(CC2)C(=O)C#C
CC1(CC2CC1C2)C(=O)C#C
CC1CC2(CC1C2)C(=O)C#C
CC1CC2CC1(C2)C(=O)C#C
CC(C#C)C12CC(C1)CC2=O
CC(C#C)C12CC(C1)C(=O)C2
CC(C#C)C12CC(CC1)C2=O
CC(=O)C12CC(C1)C(C2)C#C
CC(=O)C12CC(C1)CC2C#C
CC(=O)C12CC(CC1)C2C#C
CC(=O)C1C2CC1(CC2)C#C
CC(=O)C1(CC2CC1C2)C#C
CC(=O)C1CC2(CC1C2)C#C
CC(=O)C1CC2CC1(C2)C#C
CC(=O)C1(C#C)C2CC1CC2
CC=C1CC2(CC1C2)C(C)=O
CC=C1CC2CC1(C2)C(C)=O
CC(C)=C1CC2(CC1C2)C=O
CC(C)=C1CC2CC1(C2)C=O
CC=C(C)C12CC(C1)CC2=O
CC(C)=CC12CC(C1)CC2=O
CC=C(C)C12CC(C1)C(=O)C2
CC(C)=CC12CC(C1)C(=O)C2
CC=C(C)C12CC(CC1)C2=O
CC(C)=CC12CC(CC1)C2=O
CC(C=O)=C1CC2CC1(C)C2
CC(C=O)=C1CC2(C)CC1C2
CC(=O)C=C1CC2CC1(C)C2
CC(=O)C=C1CC2(C)CC1C2
CCC12CC(C=C1C)C(=O)O2
CCC12CC(C(=O)O1)C(C)=C2
CCC12C=CC(OC1=O)C2C
CCC12CC(OC1=O)C=C2C
CCC12CC(OC1=O)C(C)=C2
CCC12OC(=O)C(C=C1)C2C
CCC1C2C=CC1(C)OC2=O
CCC1C2OC(=O)C1(C)C=C2
CCC1=CC2CC1(C)C(=O)O2
CCC1=CC2CC1(C)OC2=O
CCC1=CC2(C)CC1C(=O)O2
CCC1=CC2(C)CC1OC2=O
CCC1(C)C2OC(=O)C1C=C2
CC12CC(C1)(CC2C#C)C=O
CC12CC(C1)(CC2C=O)C#C
CC12CC(C1)C(C2)(C=O)C#C
CC12CC(C1)CC2(C=O)C#C
CC12CC(C1)(C#C)C(C2)C=O
CC12CC(C1)(C=O)C(C2)C#C
CC12CC(CC1)C2(C=O)C#C
CC12CC(CC1)(C#C)C2C=O
CC12CC(CC1)(C=O)C2C#C
CC12CC(CC#C)(C1)CC2=O
CC12CC(CC#C)(C1)C(=O)C2
CC12CC(CC#C)(CC1)C2=O
CC1C2(CC1(CC2)C#C)C=O
CC1(CC2(CC1C2)C#C)C=O
CC1(CC2CC1(C2)C#C)C=O
CC1CC2(CC1(C2)C#C)C=O
CC1(CC2(CC1C2)C=O)C#C
CC1(CC2CC1(C2)C=O)C#C
CC1CC2(CC1(C2)C=O)C#C
CC1(C#C)C2CC1(CC2)C=O
CC1(C=O)C2CC1(CC2)C#C
CCC12CC(C1)(CC2=O)C#C
CCC12CC(C1)(C#C)C(=O)C2
CCC12CC(CC1)(C#C)C2=O
CC#CC12CC(C)(C1)CC2=O
CC#CC12CC(C)(C1)C(=O)C2
CC#CC12CC(C)(CC1)C2=O
CC12CC(C)(C1)C(C2)=CC=O
CC=C1CC2(CC1(C)C2)C=O
CC=C1CC2(C)CC1(C2)C=O
CC=CC12CC(C)(C1)CC2=O
CC=CC12CC(C)(C1)C(=O)C2
CC=CC12CC(C)(CC1)C2=O
CC(C)C12CC(C=C1)C(=O)O2
CC(C)C12CC(OC1=O)C=C2
CCC12CC(C)(C=C1)C(=O)O2
CCC12CC(C)(OC1=O)C=C2
CC(=O)C12CCC(C)(C1)C=C2
CC1C2CC1(CC2C)C(C)=O
CC1C2CC1(C(C)C2)C(C)=O
CC1C2CC1(C)C(C2)C(C)=O
CC1C2CC1(C)CC2C(C)=O
CC1C2CC1C(C)(C2)C(C)=O
CC1C2CCC1(C2C)C(C)=O
CC1C2CCC1C2(C)C(C)=O
CC1C2CCC1(C)C2C(C)=O
CC1C2CC(C2)(C1C)C(C)=O
CC1C2CC(C2)C1(C)C(C)=O
CC1C2CC(C)(C2)C1C(C)=O
CC1CC2CC1C2(C)C(C)=O
CC1C(C2CC1(C)C2)C(C)=O
CC1CC2CC1(C)C2C(C)=O
CC1CC2(C)CC1C2C(C)=O
CC(C)C12CC(C1)C(C)C2=O
CC(C)C12CC(C1C)C(=O)C2
CC(C)C12CC(C1)C(=O)C2C
CC(C)C12CC(CC1C)C2=O
CC(C)C12CCC(C1C)C2=O
CC(C)C12CC(CC1=O)C2C
CC(C)C12CC(C(C)C1)C2=O
CC(C)C1C2CC1(C)CC2=O
CC(C)C1C2CC1(C)C(=O)C2
CC(C)C1C2CCC1(C)C2=O
CC(C)C1C2CC(C)(C2)C1=O
CC(C)C1CC2CC1(C)C2=O
CC(C)C1(C)C2CC1C(=O)C2
CC(C)C1(C)C2CCC1C2=O
CC(C)C1CC2(C)CC1C2=O
CC(C)C1(C)C2CC(C2)C1=O
CC(C)C1(C)CC2CC1C2=O
CC(C)C1C(=O)C2CC1(C)C2
CC(=O)C1C2CC1C(C)(C)C2
CC(=O)C1C2CCC1C2(C)C
CC(=O)C1C2CC(C2)C1(C)C
CC(=O)C1CC2CC1C2(C)C
CCC12CC(C)(C1C)C(=O)O2
CCC12CC(C)(OC1=O)C2C
CCC12CC(C(=O)O1)C2(C)C
CCC12CC(OC1=O)C2(C)C
CCC1C2(C)CC1(C)C(=O)O2
CCC1(C)C2CC1(C)C(=O)O2
CCC1(C)C2CC1(C)OC2=O
CC(C)C12CC(C)(C1)C(=O)O2
CC(C)C12CC(C)(C1)OC2=O
CC(C)(C)C12CC(C1)C(=O)O2
CC(C)(C)C12CC(C1)OC2=O
CC12CC(C1)(CC2(C)C)C=O
CC12CC(C1)(C=O)C(C)(C)C2
CC12CC(C)(C1)C(C)(C2)C=O
CC12CC(C)(CC1)C2(C)C=O
CC12CC(CC1)(C=O)C2(C)C
C=C1C2CCC(C2)(C=O)C1=C
C=C1CC2(CC1CC2=C)C=O
C=C1CC2(CC1C(=C)C2)C=O
C=C1CC2(CCC1C2=C)C=O
C=C1CC2CCC1(C=O)C2=C
C=C1CC2CC(=C)C1(C2)C=O
C=CC12CC(CC1=C)CC2=O
C=CC12CCC(C1)C(=C)C2=O
C=CC12CC(CC1=C)C(=O)C2
C=CC12CCC(C1)C(=O)C2=C
C=CC12CC(CC1=O)C(=C)C2
C=CC12CCC(CC1=C)C2=O
C=CC12CC(C(=C)C1)C(=O)C2
C=CC12CCC(CC1=O)C2=C
C=CC12CCC(C(=C)C1)C2=O
C=CC12CCC(C(=O)C1)C2=C
CC(=C)C1C2CCC1C(=O)C2
CC(=C)C1C2CCC(C2)C1=O
CC(=C)C1CC2CC1CC2=O
CC(=C)C1CC2CC1C(=O)C2
CC(=C)C1CC2CCC1C2=O
CC(=O)C1C2CCC1C(=C)C2
CC(=O)C1C2CCC(C2)C1=C
CC(=O)C1CC2CC1CC2=C
CC(=O)C1CC2CC1C(=C)C2
CC(=O)C1CC2CCC1C2=C
CC12CC(CC1C=C)C(=O)O2
CC12CCC(C1C=C)C(=O)O2
CC12CC(CC1C=C)OC2=O
CC12CC(C=C)C(C1)C(=O)O2
CC12CCC(OC1=O)C2C=C
CC12CC(OC1=O)C(C2)C=C
CC1C2CCC1(C=C)C(=O)O2
CC1C2CCC1(OC2=O)C=C
CC1CC2CC1(C=C)C(=O)O2
CC1(CC2CC1C(=O)O2)C=C
CC1CC2(CC1C(=O)O2)C=C
CC1(CC2CC1OC2=O)C=C
CC1CC2(CC1OC2=O)C=C
CC1CC2CC1(OC2=O)C=C
CC1(C=C)C2CCC1C(=O)O2
CCC12CC(CC1=C)C(=O)O2
CCC12CC(CC1=C)OC2=O
CCC12CC(C(=C)C1)C(=O)O2
CCC12CCC(C(=O)O1)C2=C
CCC12CCC(OC1=O)C2=C
CCC12CC(OC1=O)C(=C)C2
CC(=C)C12CCC(C1)C(=O)O2
CC(=C)C12CCC(C1)OC2=O
CC12CCC(C1)(C=C)C(=O)O2
CC12CCC(C1)(OC2=O)C=C
CC#CC12CCC(C1)C(=O)C2
CC#CC12CCC(CC1)C2=O
CC#CC12CCC(CC1=O)C2
O=C1C2CCC1(CC#C)CC2
O=C1CC2CCC1(CC#C)C2
O=C1CC2(CC#C)CCC1C2
O=CC12CCC(C1)C(C2)C#C
O=CC12CCC(CC1)C2C#C
O=CC12CCC(CC1C#C)C2
O=CC1C2CCC1(CC2)C#C
O=CC1(CC2CCC1C2)C#C
O=CC1CC2(CCC1C2)C#C
O=CC1CC2CCC1(C2)C#C
O=CC1(C#C)C2CCC1CC2
CC12CCC(C1)C(C2)=CC=O
CC12CCC(CC1)C2=CC=O
CC12CCC(CC1=CC=O)C2
CC=C1C2CCC1(CC2)C=O
CC=C1CC2(CCC1C2)C=O
CC=C1CC2CCC1(C2)C=O
CC=CC12CCC(C1)C(=O)C2
CC=CC12CCC(CC1)C2=O
CC=CC12CCC(CC1=O)C2
CC1C2CCC1C(C=O)C2C
CC1C2CC(C=O)C(C2)C1C
CC1CC2CC1C(C)C2C=O
CC1CC2CC1C(C=O)C2C
CC1CC2C(CC1C2C)C=O
CC1CC2C(C)CC1C2C=O
CC1CC2CC(C)C1C2C=O
CC1CC2CC(C=O)C1C2C
CC1C(C)C2CCC1C2C=O
CCC1C2CCC1C(=O)C2C
CCC1C2CC(C)C1C(=O)C2
CCC1C2CC(CC2C)C1=O
CCC1C2CCC(C2C)C1=O
CCC1C2CC(C)C(C2)C1=O
CCC1C2CC(=O)C1CC2C
CCC1CC2CC1C(C)C2=O
CCC1CC2CC1C(=O)C2C
CCC1CC2C(C)C1CC2=O
CCC1CC2C(C)CC1C2=O
CCC1CC2CC(C)C1C2=O
CCC1CC2CC(=O)C1C2C
CCC1C(C)C2CC1CC2=O
CCC1C(C)C2CC1C(=O)C2
CCC1C(C)C2CCC1C2=O
CC(C)C1C2CCC1C(=O)O2
CC(C)C1CC2CC1C(=O)O2
CC(C)C1CC2CC1OC2=O
CC1C2CC1(CCC2C)C=O
CC1C2CC1(C)C(CC2)C=O
CC1C2CC1(C)CC(C2)C=O
CC1C2CC1(C)CCC2C=O
CC1C2CC1(CC(C)C2)C=O
CC1C2CC1C(C)(CC2)C=O
CC1C2CC1CC(C)(C2)C=O
CC1C2CC1(C=O)C(C)CC2
CC1C2CC(C2)CC1(C)C=O
CC1C2CCCC1C2(C)C=O
CC1C2CCCC1(C)C2C=O
CC1C2CCCC1(C=O)C2C
CC1C2CC(C)(C2)CC1C=O
CC1(C)C2CC1CC(C2)C=O
CC1CC2CC(C1)C2(C)C=O
CC1CC2(CC(C2)C1C)C=O
CC1CC2CC(C2)C1(C)C=O
CC1(C)C2CC(C2)CC1C=O
CC1CC2CC(C2)(C=O)C1C
O=CC1C2CCCC1C2(C)C
CC1CC2CC(C)(C1)C2C=O
CC1CC2(C)CC(C2)C1C=O
CC1CC2CC(C)(C2)C1C=O
CC1C(CC2CC1(C)C2)C=O
CC1CCC2CC1(C)C2C=O
CC1(C)CC2CC(C1)C2C=O
CC1CCC2(C)CC1C2C=O
CC1(C)CC2CC(C2)C1C=O
CC1(C)CCC2CC1C2C=O
CC1CC(C)C2(CC1C2)C=O
CC1(C)CC(C=O)C2CC1C2
CC1CC(C)(C=O)C2CC1C2
CC1CC(C=O)C2CC1(C)C2
CC1CC(C=O)C2(C)CC1C2
CCC12CC(C1)C(C)CC2=O
CCC12CC(C1)CC(C)C2=O
CCC12CC(C1)C(C)C(=O)C2
CCC12CC(C1)CC(=O)C2C
CCC12CC(C1C)C(=O)CC2
CCC12CC(C1)C(=O)CC2C
CCC12CC(C1)C(=O)C(C)C2
CCC12CC(CCC1C)C2=O
CCC12CCCC(C1C)C2=O
CCC12CC(CCC1=O)C2C
CCC12CC(C(C)CC1)C2=O
CCC12CC(CC(C)C1)C2=O
CCC12CC(CC(=O)C1)C2C
CCC1C2CC1(C)CCC2=O
CCC1C2CC1(C)CC(=O)C2
CCC1C2CC1(C)C(=O)CC2
CCC1C2CCCC1(C)C2=O
CCC1C2CC(C)(C2)CC1=O
CCC1(C)C2CC1CC(=O)C2
CCC1(C)C2CC1C(=O)CC2
CCC1(C)C2CC(C2)CC1=O
CCC1(C)C2CCCC1C2=O
CCC1CC2CC(C)(C1)C2=O
CCC1CC2(C)CC(C2)C1=O
CCC1CC2CC(C)(C2)C1=O
CCC1CCC2CC1(C)C2=O
CCC1(C)CC2CC(C1)C2=O
CCC1CCC2(C)CC1C2=O
CCC1(C)CC2CC(C2)C1=O
CCC1(C)CCC2CC1C2=O
CCC1(C)CC(=O)C2CC1C2
CCC1CC(=O)C2CC1(C)C2
CCC1CC(=O)C2(C)CC1C2
CCC1C(=O)CC2CC1(C)C2
CC1CCC2CC1C2(C)C=O
CC1(C)C2CC1C(CC2)C=O
CC1CC2(C)C=CC(=C)C2(C)O1
CC1CC2(C)C(=C)C=CC2(C)O1
CC1=CC2(C)C(=C)COC2(C)C1
CC1=CC2(C)CCOC2(C)C1=C
CC1=CC2(C)COCC2(C)C1=C
CC1=CC2(C)OCCC2(C)C1=C
CC1=CC2(C)OCC(=C)C2(C)C1
CC1(C)CC2=CC(=C)CC2(C)O1
CC1(C)CC2=CCC(=C)C2(C)O1
CC1(C)CC2C=CC(=C)C2(C)O1
CC1(C)CC2C(=C)C=CC2(C)O1
CC1(C)CC2(C)C=CC(=C)C2O1
CC1=CCC2(C)C(=C)COC12C
CC1C=CC2(C)C(=C)COC12C
CC1(C)CC2(C)C(O1)C=CC2=C
CC1(C)C=C2CCOC2(C)C1=C
CC1(C)CC2=CCOC2(C)C1=C
CC1(C)C=C2COCC2(C)C1=C
CC1(C)CC2(C)OCC=C2C1=C
CC1=CCC2(C)OCC(=C)C12C
CC1C=CC2(C)OCC(=C)C12C
CC1(C)CC2(C)OCC(=C)C2=C1
CC1(C)C=CC2(C)C1OCC2=C
CC1=CC(=C)C2(C)CCOC12C
CC1(C)C=CC2C(=C)COC12C
CC1(C)CC=C2C(=C)COC12C
CC1=CC(=C)C2(C)COCC12C
CC1=CC(=C)C2(C)OCCC12C
CC1(C)C=CC2(C)OCC(=C)C12
CC1(C)C=CC2OCC(=C)C12C
CC1(C)C(=C)C=C2CCOC12C
CC1(C)C(=C)CC2=CCOC12C
CC1(C)CC(=C)C2=CCOC12C
CC1(C)C(=C)C=C2COCC12C
CC12CC(=C)C(C)(C)C1=CCO2
CC1(C)CC(=C)C2(C)OCC=C12
CC1(C)COC2(C)C1C=CC2=C
CC1(C)COC2C=CC(=C)C12C
CC1(C)COC2C(=C)C=CC12C
CC1(C)COC2(C)C=CC(=C)C12
CC1(C)COC2(C)C(=C)CC=C12
CC1(C)COC2(C)CC(=C)C=C12
CC1(C)OC2C=CCC2(C)C1=C
CC1(C)OC2CC=CC2(C)C1=C
CC1(C)OC2(C)C=CCC2C1=C
CC12CC=CC1C(=C)C(C)(C)O2
CC1(C)OC2(C)CCC=C2C1=C
CC1COC2(C)C=CC(=C)C12C
CC1COC2(C)C(=C)C=CC12C
CC1(C)OC2(C)C(=C)CCC2=C1
CC1(C)OC2(C)CC(=C)CC2=C1
CC1(C)OC2(C)CCC(=C)C2=C1
CC1(C)OCC2(C)C1C=CC2=C
CC1(C)OCC2=CC(=C)CC12C
CC1(C)OCC2=CCC(=C)C12C
CC1(C)OCC2C=CC(=C)C12C
CC1(C)OCC2C(=C)C=CC12C
CC1(C)OCC2(C)C=CC(=C)C12
CC1(C)OCC2(C)C(=C)CC=C12
CC1(C)OCC2(C)CC(=C)C=C12
CC1OC2(C)C=CCC2(C)C1=C
CC1OC2(C)CC=CC2(C)C1=C
CC1OCC2(C)C=CC(=C)C12C
CC1OCC2(C)C(=C)C=CC12C
CC1C2CC1(CCC2)C(C)=O
CC1CC2CC(C2)(C1)C(C)=O
CC1CCC2(CC1C2)C(C)=O
CC1CCC2CC1(C2)C(C)=O
CC(C)C12CC(C1)CCC2=O
CC(C)C12CC(C1)CC(=O)C2
CC(C)C12CC(C1)C(=O)CC2
CC(C)C12CC(CCC1)C2=O
CC(=O)C1C2CC1(C)CCC2
CC(=O)C1(C)C2CC1CCC2
CC(=O)C1CC2CC(C)(C2)C1
CC(=O)C1CCC2CC1(C)C2
CC(=O)C1CCC2(C)CC1C2
CC(=O)C1(C)CC2CC(C2)C1
CC(=O)C1(C)CCC2CC1C2
CC12CC(C1)CCC2(C)C=O
CC12CC(C1)C(C)(CC2)C=O
CC12CC(C1)CC(C)(C2)C=O
CC12CC(C)(C1)C(CC2)C=O
CC12CC(C)(C1)CC(C2)C=O
CC12CC(CCC1)C2(C)C=O
CC12CC(C)(CCC1)C2C=O
CC1C2(C)CC1(CCC2)C=O
CC1(C)C2CC1(CCC2)C=O
CC1CC2(C)CC(C2)(C1)C=O
CC1CCC2(CC1(C)C2)C=O
CC1CCC2(C)CC1(C2)C=O
CC1(C)CC2CC(C2)(C1)C=O
CC1(C)CCC2(CC1C2)C=O
CC1(C)CCC2CC1(C2)C=O
CCC12CC(C)(C1)CCC2=O
CCC12CC(C)(C1)CC(=O)C2
CCC12CC(C)(C1)C(=O)CC2
CCC12CC(C)(CCC1)C2=O
CCOC12CCC(C1)C(=C)C2
CCOC12CCC(CC1)C2=C
CCOC12CCC(CC1=C)C2
COC12CCC(C1)C(C2)C=C
COC12CCC(CC1)C2C=C
COC12CCC(CC1C=C)C2
COC1C2CCC1(CC2)C=C
COC1(CC2CCC1C2)C=C
COC1CC2(CCC1C2)C=C
COC1CC2CCC1(C2)C=C
COC1(C=C)C2CCC1CC2
COCC12CCC(C1)C(=C)C2
COCC12CCC(CC1)C2=C
COCC12CCC(CC1=C)C2
CC12CCOC1C(C)(C)C(=C)C2
CC12COCC1C(C)(C)C(=C)C2
CC1CC2(C)C(=C)CCC2(C)O1
CC1CC2(C)CC(=C)CC2(C)O1
CC1CC2(C)CCC(=C)C2(C)O1
CC1CC2(C)CCOC2(C)C1=C
CC12CC(=C)C(C)(C)C1CCO2
CC1CC2(C)COCC2(C)C1=C
CC1CC2(C)OCCC2(C)C1=C
CC1CC2(C)OCC(=C)C2(C)C1
CC1(C)CC2(C)C(CCC2=C)O1
CC1(C)CC2C(=C)CCC2(C)O1
CC1(C)CC2CC(=C)CC2(C)O1
CC1(C)CC2CCC(=C)C2(C)O1
CC1(C)CC2(C)CC(=C)CC2O1
CC1(C)CC2(C)CCC(=C)C2O1
CC1CCC2(C)C(=C)COC12C
CC1(C)CC2(C)CCOC2C1=C
CC1(C)CC2C(=C)COC2(C)C1
CC1(C)CC2CCOC2(C)C1=C
CC1(C)CC2(C)COCC2C1=C
CC1(C)CC2COCC2(C)C1=C
CC1(C)CC2(C)OCCC2C1=C
CC1CCC2(C)OCC(=C)C12C
CC1(C)CC2OCCC2(C)C1=C
CC1(C)CC2OCC(=C)C2(C)C1
CC1(C)CCC2(C)C1OCC2=C
CC1(C)CCC2C(=C)COC12C
CC1C(=C)CC2(C)CCOC12C
CC1CC(=C)C2(C)CCOC12C
CC1C(=C)CC2(C)COCC12C
CC1CC(=C)C2(C)COCC12C
CC1C(=C)CC2(C)OCCC12C
CC1CC(=C)C2(C)OCCC12C
CC1(C)CCC2(C)OCC(=C)C12
CC1(C)CCC2OCC(=C)C12C
CC1(C)CC(=C)C2(C)CCOC12
CC1(C)C(=C)CC2CCOC12C
CC1(C)CC(=C)C2CCOC12C
CC1(C)CC(=C)C2(C)COCC12
CC1(C)C(=C)CC2COCC12C
CC1(C)CC(=C)C2COCC12C
CC1(C)CC(=C)C2(C)OCCC12
CC1(C)C(=C)CC2OCCC12C
CC1(C)CC(=C)C2OCCC12C
CC1(C)COC2(C)C1CCC2=C
CC1(C)COC2C(=C)CCC12C
CC1(C)COC2CC(=C)CC12C
CC1(C)COC2CCC(=C)C12C
CC1(C)COC2(C)CC(=C)CC12
CC1(C)COC2(C)CCC(=C)C12
CC1(C)OC2CCCC2(C)C1=C
CC1(C)OC2(C)CCCC2C1=C
CC1COC2(C)C(=C)CCC12C
CC1COC2(C)CC(=C)CC12C
CC1COC2(C)CCC(=C)C12C
CC1(C)OCC2(C)C1CCC2=C
CC1(C)OCC2C(=C)CCC12C
CC1(C)OCC2CC(=C)CC12C
CC1(C)OCC2CCC(=C)C12C
CC1(C)OCC2(C)CC(=C)CC12
CC1(C)OCC2(C)CCC(=C)C12
CC1OC2(C)CCCC2(C)C1=C
CC1OCC2(C)C(=C)CCC12C
CC1OCC2(C)CC(=C)CC12C
CC1OCC2(C)CCC(=C)C12C
CC1C2(C)C=CC1(O)C(C)=C2
CC1C2(O)C=CC1(C)C(C)=C2
CC1=CC2C=CC1(C)C2(C)O
CC1=CC2C=CC1(O)C2(C)C
CC1=CC2(C)CC1(O)C(C)=C2
CC1=CC2(C)C=CC1C2(C)O
CC1=CC2(C)C=CC1(C)C2O
CC1=CC2(O)CC1(C)C=C2C
CC1=CC2(O)CC1(C)C(C)=C2
CC1=CC2(O)C=CC1C2(C)C
CC1=C(C)C2(O)CC1(C)C=C2
CC1C2C=CC1(C)C(=C)C2O
CC1C2C=CC1(C)C(O)C2=C
CC1C2C=CC1C(C)(O)C2=C
CC1C2C=CC1(O)C(C)C2=C
CC1C2C=CC(C1=C)C2(C)O
CC1C2C=C(C)C1(O)CC2=C
CC1C2C(=C)CC1(O)C=C2C
CC1C2CC(=C)C1(O)C=C2C
CC1C2CC(=C)C1(O)C(C)=C2
CC1C2C=CC(C2=C)C1(C)O
CC1C2C=CC(C)(C2O)C1=C
CC1C2C=CC(O)(C2C)C1=C
CC1C2CC(O)(C=C2C)C1=C
CC1C2CC(O)(C1=C)C(C)=C2
CC1=CC2CC1C(=C)C2(C)O
CC1=CC2CC1(C)C(=C)C2O
CC1=CC2CC1(C)C(O)C2=C
CC1=CC2CC1C(C)(O)C2=C
CC1=CC2C(=C)C1CC2(C)O
CC1=CC2(C)CC1C(=C)C2O
CC1(C)C2C=CC1C(=C)C2O
CC1=CC2(C)CC1C(O)C2=C
CC1=CC2C(=C)CC1C2(C)O
CC1=CC2CC(=C)C1C2(C)O
CC1=CC2CC(=C)C1(C)C2O
CC1CC2C=C(C)C1(O)C2=C
CC1CC2C(C)=CC1(O)C2=C
CC1(C)C2C=CC(C2O)C1=C
CC1=CC2(C)CC(=C)C1C2O
CC1=CC2(C)CC(O)C1C2=C
CC1=CC2CC(C)(O)C1C2=C
CC1=CC2(C)C(O)C1CC2=C
CC1=CC2CC(O)C1(C)C2=C
CC1=CC2(C)C(O)CC1C2=C
CC1=CC2C(O)C1(C)CC2=C
CC1=CC2C(O)CC1(C)C2=C
CC1CC2(O)C=C(C)C1C2=C
CC1CC2(O)C(=C)C1C=C2C
CC1C(=C)C2CC1(O)C=C2C
CC1C(=C)C2CC1(O)C(C)=C2
CC1C(=C)C2C=CC1(C)C2O
CC1=C(C)C2(O)CC1CC2=C
CC1=C(C)C2(O)CC1C(=C)C2
CC1=C(C)C2(O)CCC1C2=C
CC1C(C)C2(O)C=CC1C2=C
CC1(C)C(O)C2C=CC1C2=C
CC1C(O)C2C=CC1(C)C2=C
CC1C(O)C2(C)C=CC1C2=C
CC12CC(C1)C(=C)C2(O)C#C
CC12CC(C1)(C#C)C(=C)C2O
CC12CC(C1)(C#C)C(O)C2=C
CC12CC(C1)C(O)(C#C)C2=C
CC12CC(CC1=C)C2(O)C#C
CC12CC(CC1=C)(C#C)C2O
CC12CC(C(=C)C1)C2(O)C#C
CC12CC(C#C)(C1O)C(=C)C2
CC12CC(O)(C1)C(=C)C2C#C
CC12CC(O)(C1)C(C#C)C2=C
CC12CC(O)(C1C#C)C(=C)C2
CC12CC(O)(CC1=C)C2C#C
CC1C2(O)CC1(CC2=C)C#C
CC1C2(O)CC1(C#C)C(=C)C2
CC1C(=C)C2(CC1(O)C2)C#C
CC1(C#C)C2CC1(O)CC2=C
CC1(C#C)C2CC1(O)C(=C)C2
CC1(C#C)C2CC(O)(C2)C1=C
CC1C(=C)C2(O)CC1(C2)C#C
CC1(C#C)C(=C)C2CC1(O)C2
CC1(O)C2CC1(CC2=C)C#C
CC1(O)C2CC1(C#C)C(=C)C2
CC1(O)C2CC(C2)(C#C)C1=C
CC1(O)C(=C)C2CC1(C2)C#C
CC=C1C(=C)C2(C)CC1(O)C2
CC=C1C(=C)C2(O)CC1(C)C2
CC12CC(C)(C1O)C(=C)C=C2
CC1C2(O)CC1(C)C(=C)C=C2
CC1C2(C)CC1(O)C(=C)C=C2
CC1(C)C2CC1(O)C=CC2=C
CC1(C)C2CC1(O)C(=C)C=C2
CC1=CC2(C)CC(O)(C2)C1=C
CC1=CC2(O)CC(C)(C2)C1=C
CC1=CC(=C)C2(C)CC1(O)C2
CC1=CC(=C)C2(O)CC1(C)C2
CC1(O)C2CC1(C)C=CC2=C
CC1(O)C2CC1(C)C(=C)C=C2
CC=C1C2C=CC1(C)CC2O
CC=C1C2C=CC1(O)CC2C
CC=C1C2CCC1(O)C=C2C
CC=C1C2CCC1(O)C(C)=C2
CC=C1C2CC(C)C1(O)C=C2
CC=C1C2CC(C=C2)C1(C)O
CC=C1C2CC(C)(C=C2)C1O
CC=C1C2CC(C)(O)C1C=C2
CC=C1C2CC(O)C1(C)C=C2
CC=C1C2CC(O)(C=C2)C1C
CC=C1CC2CC1(O)C=C2C
CC=C1CC2CC1(O)C(C)=C2
CC=C1CC2C=CC1C2(C)O
CC=C1CC2C=CC1(C)C2O
CC=C1CC2C=CC1(O)C2C
CC=C1CC2(C)C=CC1C2O
CC=C1CC2(O)CC1C=C2C
CC=C1CC2(O)CC1C(C)=C2
CC=C1CC2(O)C=CC1C2C
CC=C1C(C)C2CC1(O)C=C2
CC=C1C(O)C2CC1(C)C=C2
CC(C)=C1C2CCC1(O)C=C2
CC(C)=C1CC2CC1(O)C=C2
CC(C)=C1CC2(O)CC1C=C2
CC=C1C2(C)CCC1(O)C=C2
CC=C1CC2(C)CC1(O)C=C2
CC=C1CC2(O)CC1(C)C=C2
CC=C1C2(C)CC(C2)C1(C)O
CC=C1C2CC(C)(C2)C1(C)O
CC=C1C2CC(O)(C2)C1(C)C
CC=C1C2(O)CC(C2)C1(C)C
CC=C1CC2CC1(C)C2(C)O
CC=C1CC2CC1(O)C2(C)C
CC=C1CC2(C)CC1C2(C)O
CC=C1CC2(C)CC1(C)C2O
CC=C1CC2(C)CC1(O)C2C
CC=C1CC2(O)CC1C2(C)C
CC=C1CC2(O)CC1(C)C2C
CC=C1C(C)C2(C)CC1(O)C2
CC=C1C(C)C2(O)CC1(C)C2
CC=C1C(O)C2(C)CC1(C)C2
CC(C)=C1CC2(C)CC1(O)C2
CC(C)=C1CC2(O)CC1(C)C2
CC12CC(CC1=C)C(=C)C2O
CC12CC(CC1=C)C(O)C2=C
CC12CC(CC1O)C(=C)C2=C
CC12CCC(C1O)C(=C)C2=C
CC12CC(C(=C)C1)C(=C)C2O
CC12CC(=C)C(C1O)C(=C)C2
CC12CC(=C)C(CC1=C)C2O
CC12CC(=C)C(CC1O)C2=C
CC12CCC(C(=C)C1O)C2=C
CC12CCC(C(O)C1=C)C2=C
CC12CC(C(O)C1=C)C(=C)C2
CC12CC(O)C(C1)C(=C)C2=C
CC12CC(O)C(CC1=C)C2=C
CC12CC(O)C(C(=C)C1)C2=C
CC12C(O)C(CC1=C)CC2=C
CC12C(O)CC(CC1=C)C2=C
CC1C2CCC1(O)C(=C)C2=C
CC1C2C(=C)CC1(O)CC2=C
CC1C2CC(=C)C1(O)CC2=C
CC1C2CC(=C)C1(O)C(=C)C2
CC1C2CC(=C)C(O)(C2)C1=C
CC1C2CCC(O)(C1=C)C2=C
CC1C2CC(O)(CC2=C)C1=C
CC1CC2CC1(O)C(=C)C2=C
CC1CC2C(=C)CC1(O)C2=C
CC1CC2CC(=C)C1(O)C2=C
CC1CC2(O)CC1C(=C)C2=C
CC1CC2(O)C(=C)CC1C2=C
CC1CC2(O)CC(=C)C1C2=C
CC1C(=C)C2CC1(O)CC2=C
CC1C(=C)C2CCC1(O)C2=C
CC1C(=C)C2CC(=C)C1(O)C2
CC1(O)C2CCC1C(=C)C2=C
CC1(O)C2CC(=C)C1CC2=C
CC1(O)C2CC(=C)C1C(=C)C2
CC1(O)C2CC(CC2=C)C1=C
CC1(O)C2CCC(C2=C)C1=C
CC1(O)C2CC(C(=C)C2)C1=C
CC1(O)CC2CC1C(=C)C2=C
CC1(O)CC2C(=C)CC1C2=C
CC1(O)CC2CC(=C)C1C2=C
CC12CC(O)(C1)C(=C)CC2=C
CC12CC(O)(C1)CC(=C)C2=C
CC12CC(O)(C1)C(=C)C(=C)C2
OC12CC(CC1=C)C(C2)C#C
OC12CCC(C1)C(=C)C2C#C
OC12CC(CC1C#C)CC2=C
OC12CCC(C1)C(C#C)C2=C
OC12CC(CC1C#C)C(=C)C2
OC12CCC(C1C#C)C(=C)C2
OC12CCC(CC1=C)C2C#C
OC12CCC(C(C1)C#C)C2=C
OC12CCC(CC1C#C)C2=C
OC12CC(C#C)C(C1)C(=C)C2
OC1C2CCC1(CC2=C)C#C
OC1C2CCC1(C#C)C(=C)C2
OC1C2CCC(C2)(C#C)C1=C
OC1(CC2CC1CC2=C)C#C
OC1CC2(CC1CC2=C)C#C
OC1CC2CC1(CC2=C)C#C
OC1(CC2CC1C(=C)C2)C#C
OC1CC2(CC1C(=C)C2)C#C
OC1(CC2CCC1C2=C)C#C
OC1CC2(CCC1C2=C)C#C
OC1CC2CCC1(C#C)C2=C
OC1CC2CC(=C)C1(C2)C#C
OC1C(=C)C2CCC1(C2)C#C
OC1(C#C)C2CCC1C(=C)C2
OC1(C#C)C2CCC(C2)C1=C
CC=C1C2CCC1(O)CC2=C
CC=C1C2CCC1(O)C(=C)C2
CC=C1C2CCC(O)(C2)C1=C
CC=C1CC2CC1(O)CC2=C
CC=C1CC2CCC1(O)C2=C
CC=C1CC2CC(=C)C1(O)C2
CC=C1CC2(O)CC1CC2=C
CC=C1CC2(O)CC1C(=C)C2
CC=C1CC2(O)CCC1C2=C
CC=C1C(=C)C2CCC1(O)C2
OC12CCC(C1)(C#C)C(=C)C2
OC12CCC(CC1=C)(C2)C#C
OC12CCC(CC1)(C#C)C2=C
CC(C)=C1C2CCC1C(O)C2
CC(C)=C1C2CCC(C2)C1O
CC(C)=C1CC2CC1CC2O
CC(C)=C1CC2CCC1C2O
CC(C)=C1CC2CC(O)C1C2
CC12CCC(C1)C(C#C)C2O
CC12CCC(C1)C(O)C2C#C
CC12CC(CC1O)C(C2)C#C
CC12CC(CC1O)CC2C#C
CC12CCC(C(C1)C#C)C2O
CC12CCC(CC1C#C)C2O
CC12CCC(CC1O)C2C#C
CC12CCC(C(O)C1)C2C#C
CC12CC(O)C(C1)C(C2)C#C
CC12CC(O)C(CC1C#C)C2
CC1C2CCC1(CC2O)C#C
CC1C2CCC1(C#C)C(O)C2
CC1C2CCC1C(O)(C2)C#C
CC1C2CCC1(O)C(C2)C#C
CC1C2CCC1(O)CC2C#C
CC1C2CCC(C2)(C#C)C1O
CC1C2CCC(O)(C2)C1C#C
CC1(CC2CC1CC2O)C#C
CC1CC2(CC1CC2O)C#C
CC1CC2CC1(CC2O)C#C
CC1CC2CC1CC2(O)C#C
CC1CC2CC1C(O)(C2)C#C
CC1CC2CC1(O)CC2C#C
CC1(CC2CCC1C2O)C#C
CC1CC2(CCC1C2O)C#C
CC1CC2CCC1C2(O)C#C
CC1CC2CCC1(C#C)C2O
CC1CC2CCC1(O)C2C#C
CC1CC2CC(C#C)C1(O)C2
CC1(CC2CC(O)C1C2)C#C
CC1CC2(CC(O)C1C2)C#C
CC1CC2CC(O)C1(C2)C#C
CC1CC2(O)CC1CC2C#C
CC1CC2(O)CCC1C2C#C
CC1CC2(O)CC(C#C)C1C2
CC1(C#C)C2CCC1C(O)C2
CC1C(C#C)C2CCC1(O)C2
CC1(C#C)C2CCC(C2)C1O
CC1C(O)C2CCC1(C2)C#C
CC1(O)C2CCC1C(C2)C#C
CC1(O)C2CCC(C2)C1C#C
CC1(O)CC2CC1CC2C#C
CC1(O)CC2CCC1C2C#C
CC1(O)CC2CC(C#C)C1C2
CC1C2CCC(C2)C1(O)C#C
CC12CCC(C1)CC2(O)C#C
CC12CCC(C1)(C#C)C(O)C2
CC12CCC(C1)C(O)(C2)C#C
CC12CCC(CC1)C2(O)C#C
CC12CCC(CC1)(C#C)C2O
CC12CCC(CC1O)(C2)C#C
CC12CCC(O)(C1)C(C2)C#C
CC12CCC(O)(CC1)C2C#C
CC12CCC(O)(CC1C#C)C2
CC1C2(O)CCC1(CC2)C#C
CC1(CC2CCC1(O)C2)C#C
CC1CC2(CCC1(O)C2)C#C
CC1(CC2(O)CCC1C2)C#C
CC1CC2(O)CCC1(C2)C#C
CC1(C#C)C2CCC1(O)CC2
CC1(O)C2CCC1(CC2)C#C
CC1(O)CC2(CCC1C2)C#C
CC1(O)CC2CCC1(C2)C#C
CC1C2CCC1C(C)(C)C2O
CC1C2CCC1C(C)(O)C2C
CC1C2CC(C1O)C(C)(C)C2
CC1C2CCC(C2O)C1(C)C
CC1C2CC(C)(C)C1CC2O
CC1C2CCC(C)(C2C)C1O
CC1C2CC(O)C1C(C)(C)C2
CC1C2CC(O)C(C2)C1(C)C
CC1C2CC(O)C(C)(C2)C1C
CC1CC2CC1C(C)C2(C)O
CC1CC2CC1(C)C(C)C2O
CC1CC2CC1C(C)(C)C2O
CC1C2CC(C)C(C)(C2)C1O
CC1CC2CC1C(C)(O)C2C
CC1C2CC(C)C(O)(C2)C1C
CC1CC2C(C)C1CC2(C)O
CC1CC2(C)CC1C(C)C2O
CC1CC2(C)CC1C(O)C2C
CC1CC2C(C)CC1C2(C)O
CC1CC2CC(C)C1C2(C)O
CC1CC2(C)C(O)CC1C2C
CC1CC2CC(C)C1(C)C2O
CC1CC2CC(C)C1(O)C2C
CC1CC2(C)C(C)CC1C2O
CC1CC2(C)CC(C)C1C2O
CC1CC2CC(C)(C)C1C2O
CC1CC2(C)CC(O)C1C2C
CC1CC2CC(C)(O)C1C2C
CC1CC2CC(O)C1C2(C)C
CC1CC2CC(O)C1(C)C2C
CC1CC2C(O)C1CC2(C)C
CC1CC2C(O)CC1(C)C2C
CC1CC2(O)CC1C(C)C2C
CC1CC2(O)C(C)CC1C2C
CC1CC2(O)CC(C)C1C2C
CC1C(C)C2CC1CC2(C)O
CC1C(C)C2CCC1C2(C)O
CC1C2CCC(C)(C1C)C2O
CC1C2CC(C)(CC2O)C1C
CC1C2CCC(O)(C1C)C2C
CC1C(O)C2CC1C(C)(C)C2
CC1C(O)C2CCC1(C)C2C
CC1CC2CC1C(O)C2(C)C
CC1CC2C(O)CC1C2(C)C
CC1C(O)C2CCC1C2(C)C
CC1C2CC(CC2O)C1(C)C
CC12CC(C1)C(C)(C)CC2O
CC12CC(C1)CC(C)(C)C2O
CC12CC(C1)C(C)(C)C(O)C2
CC12CC(C1)CC(O)C2(C)C
CC12CC(C1)C(O)CC2(C)C
CC12CC(C1)C(O)C(C)(C)C2
CC12CC(C1O)C(C)(C)CC2
CC12CC(CCC1(C)C)C2O
CC12CC(CC(C)(C)C1)C2O
CC1C2CC1(C)CCC2(C)O
CC1C2CC1(C)CC(C)(O)C2
CC1C2CC1(C)C(C)(O)CC2
CC1C2CC1(O)CCC2(C)C
CC1C2CC1(O)C(C)(C)CC2
CC1C2CC1(O)CC(C)(C)C2
CC1C2(C)CC1(C)CC(O)C2
CC1C2(C)CC1(C)C(O)CC2
CC1C2(O)CC1(C)C(C)CC2
CC1C2(C)CC1(O)C(C)CC2
CC1C2(C)CC1(O)CC(C)C2
CC1C2CCCC1(C)C2(C)O
CC1C2CCCC1(O)C2(C)C
CC1C2(C)CC(C2)CC1(C)O
CC1C2CC(C)(C2)CC1(C)O
CC1C2(C)CCCC1(C)C2O
CC1C2(C)CCCC1(O)C2C
CC1C2CC(O)(C2)CC1(C)C
CC1C2(O)CC(C2)CC1(C)C
CC12CC(C(O)CC1)C2(C)C
CC12CC(CC(O)C1)C2(C)C
CC1(C)C2CC1CC(C)(O)C2
CC1(C)C2CC1(C)C(O)CC2
CC1(O)CC2CC(C2)C1(C)C
CC1(C)C2CCCC1C2(C)O
CC1CC2CC(C)(C1)C2(C)O
CC1(C)C2CCCC1(C)C2O
CC1CC2(C)CC(C2)C1(C)O
CC1CC2CC(C)(C2)C1(C)O
CC1CC2(C)CC(C)(C1)C2O
CC1CC2(C)CC(C)(C2)C1O
CC1CC2(C)CC(O)(C2)C1C
CC1CC2CC(O)(C1)C2(C)C
CC1CC2CC(O)(C2)C1(C)C
CC1CC2(O)CC(C2)C1(C)C
CC1CC2(O)CC(C)(C2)C1C
CC1CCC2CC1(C)C2(C)O
CC1CCC2(C)CC1C2(C)O
CC1CCC2(C)CC1(C)C2O
CC1(C)CC2CC(C2)C1(C)O
CC1CCC2(O)CC1C2(C)C
CC1CC(C)C2(O)CC1(C)C2
CC1CC(C)(C)C2CC1(O)C2
CC1CC(C)(C)C2(O)CC1C2
CC1(C)CC(C)(O)C2CC1C2
CC1CC(C)(O)C2CC1(C)C2
CC1CC(C)(O)C2(C)CC1C2
CC1CC(O)C2(C)CC1(C)C2
CC1C(O)CC2(C)CC1(C)C2
CC1(O)C2CC1C(C)(C)CC2
CC1(O)C2CC1CC(C)(C)C2
CC1CCC2CC1(O)C2(C)C
CC1(C)C2CC1C(C)(O)CC2
CC12CCC(C)(C1)C(C)(O)C2
CC1(O)C2(C)CCC1(C)CC2
CC1(C)CC2(C)CCC1(O)C2
CC1(C)CC2(O)CCC1(C)C2
CC1(C)C2(C)CCC1(O)CC2
CC1=CC2(C)OC1C(C)(C)O2
CC1=CC2(C)OC1OC2(C)C
CC1=CC2OC1(C)OC2(C)C
CC1=CC2OC(C)(C)C1(C)O2
CC1=C(C)C2(C)OCC1(C)O2
CC1OC2(C)OC1(C)C=C2C
CC1OC2(C)OC1(C)C(C)=C2
CC1C2OC(C1=C)C(C)(C)O2
CC1C2OC(OC2(C)C)C1=C
CC1OC2C(=C)C1OC2(C)C
CC1OC2(C)C(C)OC1C2=C
CC1OC2(C)OC1C(=C)C2C
CC1OC2(C)OC1C(C)C2=C
CC1OC2(C)OC(C)C1C2=C
CC1OC2OC1C(=C)C2(C)C
CC1OC2OC1(C)C(=C)C2C
CC1OC2OC1(C)C(C)C2=C
CC1OC2OC1C(C)(C)C2=C
CC1OC2OC(C)C1(C)C2=C
CC1OC2OC(C)(C)C1C2=C
CC=C1C2COC1(C)C(C)O2
CC=C1C2COC1C(C)(C)O2
CC=C1C2COC1(C)OC2C
CC=C1C2COC(C)(O2)C1C
CC=C1C2COC(O2)C1(C)C
CC=C1C2OCC1(C)C(C)O2
CC=C1C2OCC1C(C)(C)O2
CC=C1C2OCC1(C)OC2C
CC=C1C2OCC(C)(O2)C1C
CC=C1C2OCC(O2)C1(C)C
CC=C1CC2(C)OC1OC2C
CC=C1CC2(C)OC(C)C1O2
CC=C1CC2OC1C(C)(C)O2
CC=C1CC2OC1(C)OC2C
CC=C1CC2OC1OC2(C)C
CC=C1CC2OC(C)C1(C)O2
CC=C1C(C)C2COC1(C)O2
CC=C1C(C)C2OCC1(C)O2
CC(C)=C1C2COC1(C)CO2
CC(C)=C1C2COC1(C)OC2
CC(C)=C1C2OCC1(C)CO2
CC(C)=C1CC2(C)COC1O2
CC(C)=C1CC2COC1(C)O2
CC(C)=C1CC2(C)OCC1O2
CC(C)=C1CC2OCC1(C)O2
CC=C1C2(C)COC1(C)CO2
CC=C1C2(C)COC1(C)OC2
CC=C1CC2(C)COC1(C)O2
CC=C1CC2(C)OCC1(C)O2
CC12CC(=C)C(C)(O)C1CO2
CC12COC1(C)CC(=C)C2O
CC12CC(C)(O)C(=C)C1CO2
CC12CC(O)C1(C)C(=C)CO2
CC12CC(O)C1(C)OCC2=C
CC12CC(O)C(=C)C1(C)CO2
CC12COC1C(=C)CC2(C)O
CC12COC1CC(=C)C2(C)O
CC12COC1(C)C(=C)CC2O
CC12COC1(C)C(=C)C(O)C2
CC12COC1C(=C)C(C)(O)C2
CC12COC1CC(C)(O)C2=C
CC12COC1(C)C(O)CC2=C
CC12COC1C(C)(O)CC2=C
CC12COC1(C)C(O)C(=C)C2
CC12COC1C(C)(O)C(=C)C2
CC12OCC1C(=C)CC2(C)O
CC12OCC1CC(=C)C2(C)O
CC12OCC1CC(C)(O)C2=C
CC12OCC1C(C)(O)CC2=C
CC1CC2(C)OCC2(O)C1=C
CC1CC2(C)OCC(=C)C12O
CC1(C)C2OCC2(O)CC1=C
CC1CC2(O)C(=C)COC12C
CC1CC2(O)COC2(C)C1=C
CC1(C)CC2(O)C1OCC2=C
CC1(C)CC2OCC2(O)C1=C
CC1(C)CC2OCC(=C)C12O
CC1(C)CC2(O)COC2C1=C
CC1C(=C)CC2(C)OCC12O
CC1CC(=C)C2(C)OCC12O
CC1C(=C)CC2(O)COC12C
CC1CC(=C)C2(O)COC12C
CC1(C)C(=C)CC2OCC12O
CC1(C)CC(=C)C2OCC12O
CC1(C)CC(=C)C2(O)COC12
CC1(C)OC2CCC2(O)C1=C
CC1(C)OC2C(=C)CCC12O
CC1(C)OC2CC(=C)CC12O
CC1(C)OC2CCC(=C)C12O
CC1OC2(C)CCC2(O)C1=C
CC1OC2(C)C(=C)CCC12O
CC1OC2(C)CC(=C)CC12O
CC1OC2(C)CCC(=C)C12O
CC1(O)CC2(C)C1OCC2=C
CC1(O)CC2C(=C)COC12C
CC1(O)CC2(C)OCC(=C)C12
CC1(O)CC2OCC(=C)C12C
CC12CC(=C)C(C)(O1)C=C2C#C
CC12CC(=C)C(C)(O1)C(=C2)C#C
CC12COC(C)(C1=C)C(=C2)C#C
CC12OC(C=C1)C(=C)C2(C)C#C
CC12OC(C=C1)C(C)(C#C)C2=C
CC12OC(C)(C=C1)C(=C)C2C#C
CC12OCC(C)(C1=C)C(=C2)C#C
CC12OC(C#C)C(C)(C=C1)C2=C
CC1=CC2(CC(=C)C1(C)O2)C#C
CC1=CC2(C)CC(=C)C1(O2)C#C
CC1=CC2(C)COC1(C#C)C2=C
CC1=CC2(C)OC1(CC2=C)C#C
CC1=CC2(COC1(C)C2=C)C#C
CC1=CC2(C)OCC1(C#C)C2=C
CC1=CC2(OC1(C)CC2=C)C#C
CC1=CC2(OCC1(C)C2=C)C#C
CC1(C)C2OC(C=C2)(C#C)C1=C
CC1C(=C)C2(C)OC1(C=C2)C#C
CC1C(=C)C2(OC1(C)C=C2)C#C
CC1(C)C(=C)C2OC1(C=C2)C#C
CC1(C)OC2(C=CC1C2=C)C#C
CC1(C)OC2C=CC1(C#C)C2=C
CC1(OC2C=CC1(C)C2=C)C#C
CC1OC2(C=CC1(C)C2=C)C#C
CC12OC(C)(C#C)C(C=C1)C2=C
CC1OC2(C)C=CC1(C#C)C2=C
CC=C1C(=C)C2(C)OC1(C)C=C2
CC=C1C2C=CC1(C)OC2(C)C
CC=C1C2(C)COC1(C)C=C2C
CC=C1C2(C)COC1(C)C(C)=C2
CC=C1C2(C)OC(C)C1(C)C=C2
CC=C1C2OC(C)(C)C1(C)C=C2
CC=C1C2OC(C)(C=C2)C1(C)C
CC=C1CC2(C)OC1(C)C=C2C
CC=C1CC2(C)OC1(C)C(C)=C2
CC=C1C(C)C2(C)OC1(C)C=C2
CC=C1C2(C)OC(C=C2)C1(C)C
CC12CC(=C)C(CC1=C)(O2)C#C
CC12CC(=C)C(CO1)(C#C)C2=C
CC12CC(=C)C(O1)(C#C)C(=C)C2
CC12CC(CO1)(C#C)C(=C)C2=C
CC12CCC(O1)(C#C)C(=C)C2=C
CC12COC(C1)(C#C)C(=C)C2=C
CC12COC(CC1=C)(C#C)C2=C
CC12COC(C#C)(C(=C)C1)C2=C
CC12OC(CC1=C)(CC2=C)C#C
CC12OCC(CC1=C)(C#C)C2=C
CC1C2(C)COC1(C)C(=C)C2=C
CC1(C)C2CC(=C)C(C)(O2)C1=C
CC1(C)C2COC1(C)C(=C)C2=C
CC1CC2(C)OC1(C)C(=C)C2=C
CC1(C)C2COC(C)(C2=C)C1=C
CC1(C)C2OCC1(C)C(=C)C2=C
CC12CC(=C)C(O1)C(C)(C)C2=C
CC1(C)C2OCC(C)(C2=C)C1=C
CC1C(=C)C2(C)CC(=C)C1(C)O2
CC1C(=C)C2(C)COC1(C)C2=C
CC1(C)CC2(C)OC1C(=C)C2=C
CC1C(=C)C2(C)OC1(C)CC2=C
CC1C(=C)C2(C)OCC1(C)C2=C
CC1(C)CC2OC1(C)C(=C)C2=C
CC1(C)C(=C)C2CC(=C)C1(C)O2
CC1(C)C(=C)C2COC1(C)C2=C
CC12CC(=C)C(O1)C(=C)C2(C)C
CC1(C)C(=C)C2OCC1(C)C2=C
CC1(C)OC2CC1(C)C(=C)C2=C
CC1(C)OC2(C)CC1C(=C)C2=C
CC1(C)OC2C(=C)CC1(C)C2=C
CC1(C)OC2CC(=C)C1(C)C2=C
CC1(C)OC2(C)C(=C)CC1C2=C
CC1(C)OC2(C)CC(=C)C1C2=C
CC1OC2(C)CC1(C)C(=C)C2=C
CC1OC2(C)C(=C)CC1(C)C2=C
CC1OC2(C)CC(=C)C1(C)C2=C
CC12CCC1(C)C(C=C)C(=O)O2
CC12CCC1C(C)(C=C)C(=O)O2
CC12CCC1C(C)(OC2=O)C=C
CC12CCC1(C)C(=O)OC2C=C
CC12CCC1C(=O)OC2(C)C=C
CC12CCC1OC(=O)C2(C)C=C
CC12C(CCC1(C)C=C)OC2=O
CC12CC(CC1(C)C(=O)O2)C=C
CC12CC(C=C)C1(C)CC(=O)O2
CC12CC(C=C)C1(C)C(=O)OC2
CC12CC(C=C)C1(C)OC(=O)C2
CC12CC(C)(CC1C(=O)O2)C=C
CC12CC(C)(CC1OC2=O)C=C
CC12CC(C)(C=C)C1CC(=O)O2
CC12CCC(C=C)C1(C)C(=O)O2
CC12CCC(C=C)C1(C)OC2=O
CC12CC(C)(C=C)C1C(=O)OC2
CC12CC(C)(C=C)C1OC(=O)C2
CC12CCC(C)(C=C)C1C(=O)O2
CC12CCC(C)(C=C)C1OC2=O
CC12CC(C=C)C1(C)COC2=O
CC12OC(=O)C1CCC2(C)C=C
CC1(CC2(C)C1COC2=O)C=C
CC1(C)C2CCC2(OC1=O)C=C
CC1CC2(C)CC(=O)OC12C=C
CC1CC2(C=C)C(=O)OCC12C
CC1CC2(C)COC(=O)C12C=C
CC1(CC2CC(=O)OC12C)C=C
CC1CC2(CC(=O)OC12C)C=C
CC1CC2(C)C(=O)OC2(C1)C=C
CC1CC2(C)C(=O)OCC12C=C
CC1(CC2COC(=O)C12C)C=C
CC1CC2(COC(=O)C12C)C=C
CC1CC2(C)OC(=O)C2(C1)C=C
CC1CC2(C)OC(=O)CC12C=C
CC1(CC2C(=O)OCC12C)C=C
CC1(CC2OC(=O)CC12C)C=C
CC1CC2(OC(=O)CC12C)C=C
CC1(C)CC2(C=C)C1COC2=O
CC1CCC2(C=C)C(=O)OC12C
CC1(C)CC2(CC(=O)OC12)C=C
CC1CCC2(C)C(=O)OC12C=C
CC1(C)CC2(COC(=O)C12)C=C
CC1(C)CC2COC(=O)C12C=C
CC1CCC2(C)OC(=O)C12C=C
CC1(C)CC2C(=O)OC2(C1)C=C
CC1(C)CC2C(=O)OCC12C=C
CC1CCC2(OC(=O)C12C)C=C
CC1(C)CC2OC(=O)C2(C1)C=C
CC1(C)CC2(OC(=O)CC12)C=C
CC1(C)CC2OC(=O)CC12C=C
CC1(C)CCC2(C=C)C1OC2=O
CC1(C)CCC2C(=O)OC12C=C
CC1(C)CCC2(OC(=O)C12)C=C
CC1(C)CCC2OC(=O)C12C=C
CC1(C)C(=O)OC2CCC12C=C
CC1(C)OC(=O)C2(CCC12)C=C
CC1(C)OC(=O)C2CCC12C=C
CC1C(=O)OC2(CCC12C)C=C
CC1C(=O)OC2(C)CCC12C=C
CC1OC(=O)C2(CCC12C)C=C
CC1OC(=O)C2(C)CCC12C=C
CCC12CCC1(C)C(=C)C(=O)O2
CCC12CCC1(C)OC(=O)C2=C
CCC12CC(=C)CC1(C)C(=O)O2
CCC12CCC(=C)C1(C)C(=O)O2
CCC12CC(=C)CC1(C)OC2=O
CCC12CCC(=C)C1(C)OC2=O
CCC12C(=O)OC1(C)CCC2=C
CCC12OC(=O)C1(C)CCC2=C
CC1(C)CC2CC(=O)OC12C=C
CC12CCC1C(=C)CC2(C)C=O
CC12CCC1C(C)(CC2=C)C=O
CC12CCC1CC(=C)C2(C)C=O
CC12CCC1C(C)(CC2=O)C=C
CC12CCC1(C)C(=C)C(C2)C=O
CC12CCC1(C)C(=C)CC2C=O
CC12CCC1C(=C)C(C)(C2)C=O
CC12CCC1CC(C)(C=C)C2=O
CC12CCC1(C)C(C=C)C(=O)C2
CC12CCC1C(C)(C=C)C(=O)C2
CC12CCC1CC(C)(C=O)C2=C
CC12CCC1(C)C(C=O)C(=C)C2
CC12CCC1C(C)(C=O)C(=C)C2
CC12CCC1CC(=O)C2(C)C=C
CC12CCC1(C)C(=O)C(C2)C=C
CC12CCC1(C)C(=O)CC2C=C
CC12CCC1C(=O)CC2(C)C=C
CC12CCC1C(=O)C(C)(C2)C=C
CC12C(CC1=O)CCC2(C)C=C
CC12CCCC1C(C)(C=C)C2=O
CC12CCCC1(C)C(=O)C2C=C
CC12CCCC1C(=O)C2(C)C=C
CC12CC(C)(CC1CC2=O)C=C
CC12CC(C=C)C1(C)CCC2=O
CC12CC(C=C)C1(C)CC(=O)C2
CC12CC(C=C)C1(C)C(=O)CC2
CC12CC(C)(C=C)C1CC(=O)C2
CC12CC(C)(C=C)C1C(=O)CC2
CC12CCC(C)(C=C)C1CC2=O
CC12CC(C)(C=O)C1C(=C)CC2
CC12CC(C)(C=O)C1CC(=C)C2
CC12CC(C=O)C1(C)CCC2=C
CC12CC(C=O)C1(C)C(=C)CC2
CC12CC(C=O)C1(C)CC(=C)C2
CC12CC(=O)C1CCC2(C)C=C
CC12CC(=O)C1(C)C(CC2)C=C
CC12CC(=O)C1(C)CC(C2)C=C
CC12CC(=O)C1(C)CCC2C=C
CC12CC(=O)C1C(C)(CC2)C=C
CC12CC(=O)C1CC(C)(C2)C=C
CC1(CC2(C)C1CCC2=C)C=O
CC1(CC2(C)C1CCC2=O)C=C
CC1(C)C2CCC2(CC1=C)C=O
CC1CC2(CCC2(C)C1=C)C=O
CC1(C)C2CCC2(CC1=O)C=C
CC1CC2(CCC2(C)C1=O)C=C
CC1(C)C2CCCC2(C=C)C1=O
CC1CC2(C)CCC2(C=C)C1=O
CC1CC2(C)CCC2(C=O)C1=C
CC1(CC2C(=C)CCC12C)C=O
CC1(CC2CC(=C)CC12C)C=O
CC1(CC2CCC(=C)C12C)C=O
CC1CC2(CC(=C)CC12C)C=O
CC1CC2(CCC(=C)C12C)C=O
CC1CC2(C)C(=C)CCC12C=O
CC1CC2(C)CC(=C)CC12C=O
CC1CC2(C)CCC(=C)C12C=O
CC1CC2(C)CCC(=O)C12C=C
CC1(CC2CCC(=O)C12C)C=C
CC1CC2(CCC(=O)C12C)C=C
CC1CC2(C)CC(=O)C2(C1)C=C
CC1CC2(C)CC(=O)CC12C=C
CC1CC2(C=C)C(=O)CCC12C
CC1(CC2CC(=O)CC12C)C=C
CC1CC2(CC(=O)CC12C)C=C
CC1CC2(CC(=O)C2(C)C1)C=C
CC1CC2(C)C(=O)CCC12C=C
CC1(CC2C(=O)CCC12C)C=C
CC1CC2(C=O)C(=C)CCC12C
CC1(C)CC2(C=C)C1CCC2=O
CC1(C)CC2(CCC2C1=C)C=O
CC1(C)CC2(CCC2C1=O)C=C
CC1(C)CC2CCC2(C=C)C1=O
CC1(C)CC2CCC2(C=O)C1=C
CC1(C)CC2(CC(=C)CC12)C=O
CC1(C)CC2(CCC(=C)C12)C=O
CC1(C)CC2C(=C)CCC12C=O
CC1(C)CC2CC(=C)CC12C=O
CC1(C)CC2CCC(=C)C12C=O
CC1(C)CC2(CCC(=O)C12)C=C
CC1(C)CC2CCC(=O)C12C=C
CC1CCC2(C)CC(=O)C12C=C
CC1CCC2(C=C)C(=O)CC12C
CC1CCC2(CC(=O)C12C)C=C
CC1(C)CC2CC(=O)C2(C1)C=C
CC1(C)CC2(CC(=O)CC12)C=C
CC1(C)CC2CC(=O)CC12C=C
CC1CCC2(C)C(=O)CC12C=C
CC1(C)CC2(C=O)C1CCC2=C
CC1(C)CC2C(=O)CC2(C1)C=C
CC1(C)CC2C(=O)CCC12C=C
CC1C(=C)CC2(CCC12C)C=O
CC1CC(=C)C2(CCC12C)C=O
CC1(C)CCC2(C=C)C1CC2=O
CC1C(=C)CC2(C)CCC12C=O
CC1CC(=C)C2(C)CCC12C=O
CC1(C)CCC2(CC(=O)C12)C=C
CC1(C)CCC2CC(=O)C12C=C
CC1(C)CCC2C(=O)CC12C=C
CC1(C)C(=C)CC2CCC12C=O
CC1(C)CC(=C)C2(CCC12)C=O
CC1(C)CC(=C)C2CCC12C=O
CC1(C)CC(=O)C2(CCC12)C=C
CC1(C)CC(=O)C2CCC12C=C
CC1CC(=O)C2(CCC12C)C=C
CC1(C)C(=O)C2CCCC12C=C
CC1CC(=O)C2(C)CCC12C=C
CC1(C)C(=O)CC2CCC12C=C
CC1C(=O)C2(CCCC12C)C=C
CC1C(=O)C2(C)CCCC12C=C
CC1C(=O)CC2(CCC12C)C=C
CC1C(=O)CC2(C)CCC12C=C
CCC12CCC1(C)C(=C)CC2=O
CCC12CCC1(C)CC(=C)C2=O
CCC12CCC1(C)C(=C)C(=O)C2
CCC12CCC1(C)CC(=O)C2=C
CCC12CCC1(C)C(=O)CC2=C
CCC12CCC1(C)C(=O)C(=C)C2
CCC12CC(=C)CC1(C)CC2=O
CCC12CCC(=C)C1(C)CC2=O
CCC12CC(=O)C1(C)CCC2=C
CCC12CC(=O)C1(C)C(=C)CC2
CCC12CC(=O)C1(C)CC(=C)C2
CCC12C(=O)CC1(C)CCC2=C
CC(C)=C1C2CC(=C)C1(C)CO2
CC(C)=C1C2CC(C)(CO2)C1=C
CC(C)=C1C2CCC(C)(O2)C1=C
CC(C)=C1C2COC1(C)CC2=C
CC(C)=C1C2COC1(C)C(=C)C2
CC(C)=C1C2COC(C)(C2)C1=C
CC(C)=C1C2OCC1(C)CC2=C
CC(C)=C1CC2CC(=C)C1(C)O2
CC(C)=C1CC2(C)CC(=C)C1O2
CC(C)=C1CC2(C)COC1C2=C
CC(C)=C1CC2(C)OC1CC2=C
CC(C)=C1CC2COC1(C)C2=C
CC(C)=C1CC2(C)OCC1C2=C
CC(C)=C1CC2OC1(C)CC2=C
CC(C)=C1CC2OCC1(C)C2=C
CC(C)=C1C(=C)C2CC1(C)CO2
CC(C)=C1C(=C)C2CCC1(C)O2
CC(C)=C1C(=C)C2COC1(C)C2
CC12CC(C=C1)C(=C)C(C)(C)O2
CC12CC(=C)C(C)(C)C(O1)C=C2
CC12CC(C)(C)C(=C)C(O1)C=C2
CC12CC=CC(O1)C(=C)C2(C)C
CC12CC(=C)C(O1)C=CC2(C)C
CC12CC(=C)C(O1)C(C)(C)C=C2
CC12C=CC(COC1(C)C)C2=C
CC12CC(C)(C)OC(C=C1)C2=C
CC12C=CC(OCC1(C)C)C2=C
CC12CC(OC(C)(C)C1=C)C=C2
CC12COC(C1=C)C(C)(C)C=C2
CC12COC(C=CC1(C)C)C2=C
CC12COC(C)(C)C(C=C1)C2=C
CC12OC(C=C1)C(=C)CC2(C)C
CC12OC(CC1=C)C=CC2(C)C
CC12OC(C=C1)C(C)(C)CC2=C
CC12OC(CC1=C)C(C)(C)C=C2
CC12OCC(C1=C)C(C)(C)C=C2
CC12OCC(C=CC1(C)C)C2=C
CC12OC(CC(=C)C1(C)C)C=C2
CC12OC(CC(C)(C)C1=C)C=C2
CC12OC(C)(C)CC(C=C1)C2=C
CC12OCC(C)(C)C(C=C1)C2=C
CC1C2(C)COC1(C)C(=C)C=C2
CC1C2(C)OCC1(C)C(=C)C=C2
CC1C2(C)OCC(=C)C1(C)C=C2
CC1=CC2(C)CC1(C)C(=C)CO2
CC1=CC2(C)CC1(C)OCC2=C
CC1(C)C2C=CC1(C)OCC2=C
CC1=CC2(C)CC(=C)CC1(C)O2
CC1=CC2(C)CCC(=C)C1(C)O2
CC1=CC2(C)CC(=C)C(C)(C1)O2
CC1CC2(C)C=CC(C)(O1)C2=C
CC1=CC2(C)CC(C)(CO2)C1=C
CC1=CC2(C)CCC(C)(O2)C1=C
CC1(C)C2CC=CC(C)(O2)C1=C
CC1=CC2(C)CCOC1(C)C2=C
CC1=CC2(C)COCC1(C)C2=C
CC1=CC2(C)COC(C)(C1)C2=C
CC1=CC2(C)COC(C)(C2)C1=C
CC1=CC2(C)OC1(C)CCC2=C
CC1(C)C2COC1(C)C=CC2=C
CC1CC2(C)OC1(C)C=CC2=C
CC1(C)C2COC1(C)C(=C)C=C2
CC1CC2(C)OC1(C)C(=C)C=C2
CC1=CC2(C)OCCC1(C)C2=C
CC1=CC2(C)OCC(C)(C1)C2=C
CC1CC2(C)OC(C)(C=C2)C1=C
CC1=CC2(C)OC(C)(CC2=C)C1
CC1(C)C2OCC1(C)C=CC2=C
CC1(C)C2OCC1(C)C(=C)C=C2
CC1(C)C2OCC(=C)C1(C)C=C2
CC12CC=CC(O1)C(C)(C)C2=C
CC1=CCC2(C)CC(=C)C1(C)O2
CC1C=CC2(C)CC(=C)C1(C)O2
CC1C(=C)C2(C)CC=CC1(C)O2
CC1=CCC2(C)COC1(C)C2=C
CC1C=CC2(C)COC1(C)C2=C
CC1=CCC2(C)OC1(C)CC2=C
CC1(C)CC2(C)OC1C=CC2=C
CC1C=CC2(C)OC1(C)CC2=C
CC1(C)CC2(C)OC1C(=C)C=C2
CC1C(=C)C2(C)OC1(C)CC=C2
CC1=CCC2(C)OCC1(C)C2=C
CC1C=CC2(C)OCC1(C)C2=C
CC1(C)CC2OC1(C)C=CC2=C
CC1(C)CC2OC1(C)C(=C)C=C2
CC1=CC(=C)C2(C)CC1(C)CO2
CC1=CC(=C)C2(C)CCC1(C)O2
CC12OC(CC=C1)C(=C)C2(C)C
CC1=CC(=C)C2(C)COC1(C)C2
CC1C(=C)CC2(C)OC1(C)C=C2
CC1CC(=C)C2(C)OC1(C)C=C2
CC1(C)OC2CC1(C)C=CC2=C
CC1(C)OC2CC1(C)C(=C)C=C2
CC1(C)OC2(C)CC1C=CC2=C
CC1(C)OC2(C)CC1C(=C)C=C2
CC1(C)OC2C=CCC1(C)C2=C
CC1(C)OC2CC=CC1(C)C2=C
CC1COC2(C)C=CC1(C)C2=C
CC1(C)OC2(C)C=CCC1C2=C
CC1(C)OC2(C)CC=CC1C2=C
CC1OC2(C)CC1(C)C=CC2=C
CC1OC2(C)CC1(C)C(=C)C=C2
CC1OC2(C)C=CCC1(C)C2=C
CC1OC2(C)CC=CC1(C)C2=C
CC1OC2(C)CC(C)(C=C2)C1=C
CC1OCC2(C)C=CC1(C)C2=C
CC1C2CC(=C)C1(C)C(C)(C)O2
CC1C2CC(C)(C1=C)C(C)(C)O2
CC1C2C(=C)CC1(C)OC2(C)C
CC1C2CC(=C)C1(C)OC2(C)C
CC1C2CC(C)(C)C(C)(O2)C1=C
CC1C2CC(=C)C(C)(O2)C1(C)C
CC1C2CC(C)(OC2(C)C)C1=C
CC1C2COC1(C)C(=C)C2(C)C
CC1C2COC1(C)C(C)(C)C2=C
CC1C2COC(C)(C1=C)C2(C)C
CC1C2COC(C)(C2=C)C1(C)C
CC1C2OCC1(C)C(=C)C2(C)C
CC1C2OCC1(C)C(C)(C)C2=C
CC1C2OCC(C)(C1=C)C2(C)C
CC1C2OC(C)(C)C1(C)CC2=C
CC1C2OC(C)(CC2=C)C1(C)C
CC1C2OCC(C)(C2=C)C1(C)C
CC1C2OC(C)(CC2(C)C)C1=C
CC1CC2C(=C)C1(C)OC2(C)C
CC1CC2(C)C(=C)C1OC2(C)C
CC1(C)C2CC(=C)C(O2)C1(C)C
CC1CC2(C)C(C)OC1(C)C2=C
CC1(C)C2OCC1C(C)(C)C2=C
CC1CC2(C)OC1C(=C)C2(C)C
CC1(C)C2COC1C(C)(C)C2=C
CC1CC2(C)OC1(C)C(=C)C2C
CC1CC2(C)OC1(C)C(C)C2=C
CC1CC2(C)OC1C(C)(C)C2=C
CC1(C)C2COC(C2=C)C1(C)C
CC1CC2(C)OC(C)C1(C)C2=C
CC1CC2(C)OC(C)(C)C1C2=C
CC1CC2OC1(C)C(=C)C2(C)C
CC1CC2OC1(C)C(C)(C)C2=C
CC1CC2OC(C)(C)C1(C)C2=C
CC1C(=C)C2CC1(C)C(C)(C)O2
CC1C(=C)C2CC1(C)OC2(C)C
CC1(C)CC2C(=C)C1OC2(C)C
CC1C(=C)C2CC(C)(C)C1(C)O2
CC1C(=C)C2(C)COC1(C)C2C
CC1C(=C)C2COC1(C)C2(C)C
CC1C(C)C2(C)OC1(C)CC2=C
CC1C(=C)C2(C)OCC1(C)C2C
CC1C(C)C2(C)OCC1(C)C2=C
CC1(C)CC2OC1C(=C)C2(C)C
CC1C(=C)C2OC1(C)CC2(C)C
CC1(C)CC2OC1C(C)(C)C2=C
CC1C(=C)C2OCC1(C)C2(C)C
CC1(C)CC2OC(C)(C)C1C2=C
CC1C(C)(C)C2CC(=C)C1(C)O2
CC1C(C)(C)C2COC1(C)C2=C
CC1C2(C)CC(=C)C(O2)C1(C)C
CC1C(C)(C)C2OCC1(C)C2=C
CC1(C)OC2CC1C(=C)C2(C)C
CC1(C)OC2CC1C(C)(C)C2=C
CC1(C)OC2C(=C)CC1C2(C)C
CC1(C)OC2CC(=C)C1C2(C)C
CC1OC2CC1(C)C(=C)C2(C)C
CC1OC2CC1(C)C(C)(C)C2=C
CC1OC2(C)CC1C(=C)C2(C)C
CC1OC2C(=C)C1(C)CC2(C)C
CC1OC2(C)CC1(C)C(=C)C2C
CC1OC2(C)CC1(C)C(C)C2=C
CC1OC2(C)CC1C(C)(C)C2=C
CC1OC2(C)C(=C)C1CC2(C)C
CC1OC2C(=C)CC1(C)C2(C)C
CC1OC2CC(=C)C1(C)C2(C)C
CC1OC2(C)C(C)C1(C)CC2=C
CC1OC2(C)C(=C)CC1C2(C)C
CC1OC2(C)CC(=C)C1C2(C)C
CC1OC2(C)CC(=C)C1(C)C2C
CC1OC2CC(C)(C)C1(C)C2=C
CC1OC2(C)CC(C)(C)C1C2=C
CCC12CCC1(C)C(C)C(=O)O2
CCC12CCC1C(C)(C)C(=O)O2
CCC12C(CC1(C)C)COC2=O
CCC12CCC1(C)C(C)OC2=O
CCC12CCC1C(C)(C)OC2=O
CCC12CCC1(C)C(=O)OC2C
CCC12CCC1(C)OC(=O)C2C
CCC12CCC1C(=O)OC2(C)C
CCC12CCC1OC(=O)C2(C)C
CCC12CC(C)C1(C)CC(=O)O2
CCC12C(C)CC1(C)COC2=O
CCC12C(CCC1(C)C)OC2=O
CCC12CC(C)C1(C)COC2=O
CCC12CC(C)C1(C)C(=O)OC2
CCC12CC(C)C1(C)OC(=O)C2
CCC12CC(C)(C)C1CC(=O)O2
CCC12CC(C)CC1(C)C(=O)O2
CCC12CCC(C)C1(C)C(=O)O2
CCC12C(C)CCC1(C)OC2=O
CCC12CC(C)(C)C1COC2=O
CCC12CC(C)CC1(C)OC2=O
CCC12CCC(C)C1(C)OC2=O
CCC12CC(C)(C)C1C(=O)OC2
CCC12CC(C)(C)C1OC(=O)C2
CCC12CC(C)(C)CC1C(=O)O2
CCC12CCC(C)(C)C1C(=O)O2
CCC12CC(C)(C)CC1OC2=O
CCC12CCC(C)(C)C1OC2=O
CCC12CC(=O)OC1CC2(C)C
CCC12CC(=O)OC1(C)CC2C
CCC12COC(=O)C1CC2(C)C
CCC12COC(=O)C1(C)CC2C
CCC12OC(=O)C1CCC2(C)C
CCC12OC(=O)C1(C)CCC2C
CCC12OC(=O)CC1CC2(C)C
CCC12OC(=O)CC1(C)CC2C
CCC1(C)C2CCC2(C)OC1=O
CCC1CC2(C)CC(=O)OC12C
CCC1CC2(C)COC(=O)C12C
CCC1CC2(C)C(=O)OCC12C
CCC1CC2(C)OC(=O)C2(C)C1
CCC1CC2(C)OC(=O)CC12C
CCC1(C)CC2(C)C1COC2=O
CCC1(C)CC2(C)CC(=O)OC12
CCC1(C)CC2(C)COC(=O)C12
CCC1(C)CC2CC(=O)OC12C
CCC1CCC2(C)C(=O)OC12C
CCC1(C)CC2COC(=O)C12C
CCC1CCC2(C)OC(=O)C12C
CCC1(C)CC2(C)OC(=O)CC12
CCC1(C)CC2C(=O)OC2(C)C1
CCC1(C)CC2C(=O)OCC12C
CCC1(C)CC2OC(=O)C2(C)C1
CCC1(C)CC2OC(=O)CC12C
CCC1(C)CCC2(C)C1OC2=O
CCC1(C)CCC2(C)OC(=O)C12
CCC1(C)CCC2C(=O)OC12C
CCC1(C)CCC2OC(=O)C12C
CCC1(C)C(=O)OC2CCC12C
CCC1(C)OC(=O)C2CCC12C
CCC1(C)OC(=O)C2(C)CCC12
CCC1C(=O)OC2(C)CCC12C
CCC1OC(=O)C2(C)CCC12C
CC12CCC1C(CC2(C)C)C=O
CC12CCC1C(C)(C)C(C2)C=O
CC12CCC1C(C)(C)CC2C=O
CC12CCC1CC(C)(C)C2C=O
CC12CCC1CC(C=O)C2(C)C
CC12CCC1C(C=O)C(C)(C)C2
CC12C(CC1C=O)CCC2(C)C
CC12CC(C)(C)CC1CC2C=O
CC12CCC(C)(C)C1CC2C=O
CC12CC(C=O)C1CCC2(C)C
CC12CC(C=O)C1C(C)(C)CC2
CC12CC(C=O)C1CC(C)(C)C2
CC1C2(CCC2CC1(C)C)C=O
CC1C2CCC2(CC1(C)C)C=O
CC1C2CCC2(C)CC1(C)C=O
CC1C2(C)CCC2CC1(C)C=O
CC1C2CCCC2(C)C1(C)C=O
CC1C2CCCC2(C=O)C1(C)C
CC1C2(C)CCCC2C1(C)C=O
CC1(CC2C1CCC2(C)C)C=O
CC1CC2C1(CCC2(C)C)C=O
CC1CC2C1(C)CCC2(C)C=O
CC1CC2(C)C1CCC2(C)C=O
CC1CC2(CCC2C1(C)C)C=O
CC1(C)C2CCC2CC1(C)C=O
CC1CC2(CCC2(C)C1C)C=O
CC1CC2CCC2(C)C1(C)C=O
CC1CC2CCC2(C=O)C1(C)C
CC1(C)C2CCCC2C1(C)C=O
CC1CC2(C)CCC2C1(C)C=O
CC1(C)C2CCCC2(C)C1C=O
CC1CC2(C)CCC2(C)C1C=O
CC1CC2C(C)(CC2(C)C=O)C1
CC1CC2(C)CCC2(C=O)C1C
CC1CC2(C)C(CCC12C)C=O
CC1CC2(C)CC(CC12C)C=O
CC1CC2(CC(C)CC12C)C=O
CC1CC2(CCC(C)C12C)C=O
CC1CC2CC(C)(CC12C)C=O
CC1CC2C(C)(C)CC2(C1)C=O
CC1CC2CC(C)(C)C2(C1)C=O
CC1(CC2CC(C)(C)CC12)C=O
CC1(CC2CCC(C)(C)C12)C=O
CC1CC2(C)C(C)CCC12C=O
CC1CC2(C)CC(C)(CC12)C=O
CC1CC2(C)CC(C)CC12C=O
CC1CC2(C)CCC(C)C12C=O
CC1CC2(CC(C)(C)CC12)C=O
CC1CC2(CCC(C)(C)C12)C=O
CC1CC2CC(C)(C)CC12C=O
CC1CC2CCC(C)(C)C12C=O
CC1CC2(C)CCC(C)(C=O)C12
CC1CC2(C)CCC(C=O)C12C
CC1CC2CCC(C)(C=O)C12C
CC1CC2(C)CC(C=O)C2(C)C1
CC1CC2CC(C)(C=O)C2(C)C1
CC1CC2(C=O)C1CCC2(C)C
CC1CC2(C=O)C(C)CCC12C
CC1(C)CC2C1CCC2(C)C=O
CC1CCC2(C)C1CC2(C)C=O
CC1(C)CC2(C)C1CCC2C=O
CC1(C)CC2CCC2C1(C)C=O
CC1(C)CC2C(CCC12C)C=O
CC1(C)CC2CC(CC12C)C=O
CC1C(C)C2(CCCC12C)C=O
CC1C(CC2(C)CCC12C)C=O
CC1CCC2(C)C(CC12C)C=O
CC1CCC2C(C)(CC12C)C=O
CC1(C)CC2(C)CC(CC12)C=O
CC1(C)CC2CC(C)(CC12)C=O
CC1CCC2(CC(C)(C)C12)C=O
CC1CCC2C(C)(C)CC12C=O
CC1CCC2CC(C)(C)C12C=O
CC1(C)CC2(C)CCC(C=O)C12
CC1(C)CC2CCC(C)(C=O)C12
CC1CCC2(C)CC(C)(C=O)C12
CC1(C)CC2CCC(C=O)C12C
CC1CCC2(C)CC(C=O)C12C
CC1CCC2CC(C)(C=O)C12C
CC1CCC2(C=O)C1CC2(C)C
CC1CC(C)C2(CCC12C)C=O
CC1C(C)(C)C2CCCC12C=O
CC1CC(C)(C)C2(CCC12)C=O
CC1CC(C)(C)C2CCC12C=O
CC1(C)CC(C)(C=O)C2CCC12
CC1CC(C)(C=O)C2CCC12C
CC1CC(C)(C=O)C2(C)CCC12
CC1(C)C(C=O)C2CCCC12C
CC1CC(C=O)C2(C)CCC12C
CC1C(C=O)C2(C)CCCC12C
CCC12C(CC1(C)C)CCC2=O
CCC12CCC1(C)C(C)CC2=O
CCC12CCC1(C)CC(C)C2=O
CCC12CCC1CC(C)(C)C2=O
CCC12CCC1(C)C(C)C(=O)C2
CCC12CCC1C(C)(C)C(=O)C2
CCC12CCC1(C)CC(=O)C2C
CCC12CCC1CC(=O)C2(C)C
CCC12CCC1(C)C(=O)CC2C
CCC12CCC1(C)C(=O)C(C)C2
CCC12CCC1C(=O)CC2(C)C
CCC12CCC1C(=O)C(C)(C)C2
CCC12C(CC1=O)CCC2(C)C
CCC12C(C)CC1(C)CCC2=O
CCC12CC(C)C1(C)CCC2=O
CCC12CCCC1(C)C(C)C2=O
CCC12CCCC1C(C)(C)C2=O
CCC12CC(C)C1(C)CC(=O)C2
CCC12CCCC1(C)C(=O)C2C
CCC12CC(C)C1(C)C(=O)CC2
CCC12CCCC1C(=O)C2(C)C
CCC12C(C)CCC1(C)CC2=O
CCC12CC(C)(C)C1CCC2=O
CCC12CC(C)CC1(C)CC2=O
CCC12CCC(C)C1(C)CC2=O
CCC12CC(C)(C)C1CC(=O)C2
CCC12CC(C)(C)C1C(=O)CC2
CCC12CC(C)(C)CC1CC2=O
CCC12CCC(=O)C1CC2(C)C
CCC12CCC(=O)C1(C)CC2C
CCC12CC(=O)C1CCC2(C)C
CCC12CC(=O)C1(C)CCC2C
CCC12CC(=O)C1(C)C(C)CC2
CCC12CC(=O)C1(C)CC(C)C2
CCC12CC(=O)C1C(C)(C)CC2
CCC12CC(=O)C1CC(C)(C)C2
CCC12CC(=O)CC1CC2(C)C
CCC12CC(=O)CC1(C)CC2C
CCC1(C)C2CCC2(C)CC1=O
CCC1(C)C2CCCC2(C)C1=O
CCC1CC2(C)CCC2(C)C1=O
CCC1CC2(C)CCC(=O)C12C
CCC1CC2(C)CC(=O)C2(C)C1
CCC1CC2(C)CC(=O)CC12C
CCC1CC2(C)C(=O)CCC12C
CCC1(C)CC2(C)C1CCC2=O
CCC1(C)CC2CCC2(C)C1=O
CCC1(C)CC2(C)CCC2C1=O
CCC1(C)CC2(C)CCC(=O)C12
CCC1(C)CC2CCC(=O)C12C
CCC1CCC2(C)CC(=O)C12C
CCC1(C)CC2(C)CC(=O)CC12
CCC1(C)CC2CC(=O)C2(C)C1
CCC1(C)CC2CC(=O)CC12C
CCC1CCC2(C)C(=O)CC12C
CCC1(C)CC2C(=O)CC2(C)C1
CCC1(C)CC2C(=O)CCC12C
CCC1(C)CCC2(C)C1CC2=O
CCC1(C)CCC2(C)CC(=O)C12
CCC1(C)CCC2CC(=O)C12C
CCC1(C)CCC2C(=O)CC12C
CCC1(C)CC(=O)C2CCC12C
CCC1(C)CC(=O)C2(C)CCC12
CCC1(C)C(=O)C2CCCC12C
CCC1CC(=O)C2(C)CCC12C
CCC1(C)C(=O)CC2CCC12C
CCC1C(=O)C2(C)CCCC12C
CCC1C(=O)CC2(C)CCC12C
CCC12CCC1C(C)(C)CC2=O
CCC12CCC(C)(C)C1CC2=O
CC12CC(=C)C(C)(C1)C(C)(C)O2
CC12COC(C)(C1)C(=C)C2(C)C
CC12COC(C)(C1)C(C)(C)C2=C
CC12COC(C)(C(=C)C1)C2(C)C
CC12CC(=C)C(C)(CO1)C2(C)C
CC12CC(=C)C(C)(O1)C(C)(C)C2
CC1(C)CC2(C)COC1(C)C2=C
CC1(C)CC2(C)OC1(C)CC2=C
CC1(C)CC2(C)OCC1(C)C2=C
CC12CCC(C)(O1)C(C)(C)C2=C
CC1(C)OC2(C)CC1(C)CC2=C
CC1(C)OC2(C)CCC1(C)C2=C
CC1C2CC(=C(C)C)C1(C)CO2
CC1C2CC(C)(CO2)C1=C(C)C
CC1C2CCC(C)(O2)C1=C(C)C
CC1C2COC1(C)C(C2)=C(C)C
CC1C2COC1(C)CC2=C(C)C
CC1C2COC(C)(C2)C1=C(C)C
CC1C2OCC1(C)CC2=C(C)C
CC1C(C2CC1(C)CO2)=C(C)C
CC1C(C2CCC1(C)O2)=C(C)C
CC1CC2(C)CC(C1O2)=C(C)C
CC1CC2CC(=C(C)C)C1(C)O2
CC1CC2(C)COC1C2=C(C)C
CC1C(C2COC1(C)C2)=C(C)C
CC1CC2(C)OC1CC2=C(C)C
CC1CC2COC1(C)C2=C(C)C
CC1CC2(C)OCC1C2=C(C)C
CC1CC2OC1(C)CC2=C(C)C
CC1CC2OCC1(C)C2=C(C)C
CC1OC2CC1(C)CC2=C(C)C
CC1OC2(C)CC1C(C2)=C(C)C
CC1OC2(C)CC1CC2=C(C)C
CC1OC2CCC1(C)C2=C(C)C
CC1OC2(C)CCC1C2=C(C)C
CC1OC2CC(=C(C)C)C1(C)C2
CC(C)=C1C2CCC1C(C)(C)O2
CC(C)=C1C2CC(C)(C)C1CO2
CC(C)=C1C2CC(CO2)C1(C)C
CC(C)=C1C2CCC(O2)C1(C)C
CC(C)=C1C2COC1C(C)(C)C2
CC(C)=C1C2COC(C2)C1(C)C
CC(C)=C1CC2CC1C(C)(C)O2
CC(C)=C1CC2CC1OC2(C)C
CC(C)=C1CC2CC(C)(C)C1O2
CC(C)=C1CC2COC1C2(C)C
CC(C)=C1CC2OC1CC2(C)C
CC(C)=C1CC2OCC1C2(C)C
CC12CC(C#C)C(C1)C(C)(C)O2
CC12COC(C1)C(C)(C)C2C#C
CC12COC(C1)C(C#C)C2(C)C
CC12COC(C(C1)C#C)C2(C)C
CC1C2CCC1(C#C)C(C)(C)O2
CC1C2CCC1(C)C(C)(O2)C#C
CC1C2CCC1(C)OC2(C)C#C
CC1C2CCC1(OC2(C)C)C#C
CC1C2(C)CCC1(C)C(O2)C#C
CC1C2CC(C)(C)C1(CO2)C#C
CC1C2(C)CC(C#C)C1(C)CO2
CC1C2CC(C)(C#C)C1(C)CO2
CC1C2(C)CC(CO2)C1(C)C#C
CC1C2(C)CCC(O2)C1(C)C#C
CC1C2CC(C)(CO2)C1(C)C#C
CC1C2CCC(C)(O2)C1(C)C#C
CC1C2CC(CO2)(C#C)C1(C)C
CC1C2CCC(O2)(C#C)C1(C)C
CC1C2(C)COC1(C)C(C2)C#C
CC1C2(C)COC(C2)C1(C)C#C
CC1C2COC1(CC2(C)C)C#C
CC1C2COC1(C)CC2(C)C#C
CC1C2COC1(C)C(C)(C2)C#C
CC1C2COC1(C#C)C(C)(C)C2
CC1C2COC(C2)(C#C)C1(C)C
CC1C2COC(C)(C2)C1(C)C#C
CC1C2OCC1(CC2(C)C)C#C
CC1C2OCC1(C)CC2(C)C#C
CC1CC2CC1(C#C)C(C)(C)O2
CC1CC2(CC1(C)C(C)O2)C#C
CC1CC2(CC1C(C)(C)O2)C#C
CC1CC2CC1(C)C(C)(O2)C#C
CC1CC2(CC1(C)OC2C)C#C
CC1CC2CC1(C)OC2(C)C#C
CC1CC2(CC1OC2(C)C)C#C
CC1CC2CC1(OC2(C)C)C#C
CC1CC2(C)CC1(C#C)C(C)O2
CC1(C)C2CCC1(C)C(O2)C#C
CC1(C)C2CCC1C(C)(O2)C#C
CC1CC2(C)CC1(C)C(O2)C#C
CC1CC2(C)CC1C(C)(O2)C#C
CC12CCC(C(O1)C#C)C2(C)C
CC1CC2(C)CC1(C)OC2C#C
CC1CC2(C)CC1(OC2C)C#C
CC1CC2(C)CC1OC2(C)C#C
CC1CC2(CC(C)C1(C)O2)C#C
CC1(C)C2CC(C#C)C1(C)CO2
CC1CC2(C)CC(C)C1(O2)C#C
CC1CC2(CC(C)(C)C1O2)C#C
CC1CC2CC(C)(C)C1(O2)C#C
CC1(C)C2CC(C)(C#C)C1CO2
CC1CC2(C)CC(C#C)C1(C)O2
CC1CC2CC(C)(C#C)C1(C)O2
CC1CC2(C)CC(C)(C#C)C1O2
CC12CCC(O1)C(C)(C)C2C#C
CC1(C)C2CC(CO2)C1(C)C#C
CC1(C)C2CCC(O2)C1(C)C#C
CC1CC2(C)COC1C2(C)C#C
CC1CC2(C)COC1(C)C2C#C
CC1CC2(C)COC1(C#C)C2C
CC1CC2(COC1C2(C)C)C#C
CC1CC2(C)OC1CC2(C)C#C
CC1CC2(COC1(C)C2C)C#C
CC1CC2COC1(C)C2(C)C#C
CC1(C)C2COC1(C)C(C2)C#C
CC12CC(C#C)C(CO1)C2(C)C
CC1(C)C2COC1C(C)(C2)C#C
CC1CC2(C)OC1(C)CC2C#C
CC1CC2COC1(C#C)C2(C)C
CC1CC2(C)OCC1C2(C)C#C
CC1CC2(C)OCC1(C)C2C#C
CC1CC2(C)OCC1(C#C)C2C
CC1(C)C2COC(C2)C1(C)C#C
CC12CC(CO1)C(C)(C)C2C#C
CC1CC2(OC1CC2(C)C)C#C
CC1CC2OC1(CC2(C)C)C#C
CC1CC2(OC1(C)CC2C)C#C
CC1CC2OC1(C)CC2(C)C#C
CC1CC2(OCC1C2(C)C)C#C
CC1CC2(OCC1(C)C2C)C#C
CC1CC2OCC1(C)C2(C)C#C
CC1CC2OCC1(C#C)C2(C)C
CC1(C)CC2CC1(C)C(O2)C#C
CC1(C)CC2CC1C(C)(O2)C#C
CC1C(C)C2(CC1(C)CO2)C#C
CC1(C)CC2CC1(C)OC2C#C
CC1(C)CC2CC1OC2(C)C#C
CC12CC(C(O1)C#C)C(C)(C)C2
CC1C(C)C2(CCC1(C)O2)C#C
CC1(C)CC2(C)CC1OC2C#C
CC1(C)CC2CC(C#C)C1(C)O2
CC12CC(C#C)C(O1)C(C)(C)C2
CC1(C)CC2CC(C)(C#C)C1O2
CC1(C)CC2(C)COC1C2C#C
CC1(C)CC2COC1C2(C)C#C
CC1(C)CC2(C)OC1CC2C#C
CC1(C)CC2COC1(C)C2C#C
CC1C(C)C2(COC1(C)C2)C#C
CC1(C)CC2(C)OCC1C2C#C
CC1(C)CC2OC1CC2(C)C#C
CC1(C)CC2OC1(C)CC2C#C
CC1(C)CC2OCC1C2(C)C#C
CC1(C)CC2OCC1(C)C2C#C
CC1C(C)(C)C2CC1(CO2)C#C
CC1C(C#C)C2(C)CC1(C)CO2
CC1C(C)(C)C2CCC1(O2)C#C
CC1C(C#C)C2(C)CCC1(C)O2
CC1C(C#C)C2(C)COC1(C)C2
CC1C(C)(C)C2COC1(C2)C#C
CC12CCC(O1)C(C#C)C2(C)C
CC12CC(CO1)C(C#C)C2(C)C
CC1(C)OC2CC1CC2(C)C#C
CC1(C)OC2CC1(C)CC2C#C
CC1(C)OC2CC1C(C)(C2)C#C
CC1(C)OC2CCC1C2(C)C#C
CC1(C)OC2(C)CC1CC2C#C
CC1(C)OC2CCC1(C)C2C#C
CC1(C)OC2(C)CCC1C2C#C
CC1(C)OC2CC(C#C)C1(C)C2
CC1OC2(CC1CC2(C)C)C#C
CC1OC2CC1(CC2(C)C)C#C
CC1OC2CC1(C)CC2(C)C#C
CC1OC2(CC1C(C)(C)C2)C#C
CC1OC2(CCC1C2(C)C)C#C
CC1OC2(C)CC1CC2(C)C#C
CC1OC2(CCC1(C)C2C)C#C
CC1OC2CCC1(C)C2(C)C#C
CC1OC2(C)CC1(C)CC2C#C
CC1OC2(C)CC1C(C)(C2)C#C
CC1OC2CCC1(C#C)C2(C)C
CC1OC2(C)CCC1C2(C)C#C
CC1OC2(C)CCC1(C)C2C#C
CC1OC2(C)CCC1(C#C)C2C
CC1OC2CC(C)(C)C1(C2)C#C
CC1OC2(C)CC(C#C)C1(C)C2
CC1OC2CC(C)(C#C)C1(C)C2
CC(C)=C1C2(C)CCC1(C)OC2
CC(C)=C1CC2(C)CC1(C)CO2
CC(C)=C1CC2(C)CCC1(C)O2
CC(C)=C1CC2(C)COC1(C)C2
CC12CC(CC1=C)C(C)(C)CO2
CC12CC(CC1=C)CC(C)(C)O2
CC12CCC(C1=C)C(C)(C)CO2
CC12CCC(C1)C(=C)C(C)(C)O2
CC12CC(CC1=C)C(C)(C)OC2
CC12CCC(C1=C)C(C)(C)OC2
CC12CC(CC1=C)COC2(C)C
CC12CC(CC1=C)OCC2(C)C
CC12CC(CC1=C)OC(C)(C)C2
CC12CCC(C1)OC(C)(C)C2=C
CC12CC(C(=C)C1)C(C)(C)CO2
CC12CC(C(=C)C1)C(C)(C)OC2
CC12CC(=C)C(CCC1(C)C)O2
CC12CCC(CC(=C)C1(C)C)O2
CC12CC(C)(C)CC(CC1=C)O2
CC12CCC(C)(C)C(CC1=C)O2
CC12CCC(CC(C)(C)C1=C)O2
CC12CC(=C)C(CC(C)(C)C1)O2
CC12CC(C)(C)CC(CO1)C2=C
CC12CCC(C)(C)C(CO1)C2=C
CC12CCC(CC(C)(C)O1)C2=C
CC12CC(CC(C)(C)O1)C(=C)C2
CC12CC(=C)C(O1)C(C)(C)CC2
CC12CCC(COC1(C)C)C2=C
CC12CC(CO1)C(=C)CC2(C)C
CC12CC(CO1)CC(=C)C2(C)C
CC12CCC(O1)C(=C)CC2(C)C
CC12CC(CO1)C(C)(C)CC2=C
CC12CC(CO1)CC(C)(C)C2=C
CC12CCC(O1)C(C)(C)CC2=C
CC12CC(CO1)C(=C)C(C)(C)C2
CC12CC(CO1)C(C)(C)C(=C)C2
CC12CCC(O1)C(=C)C(C)(C)C2
CC12CCC(O1)C(C)(C)C(=C)C2
CC12CC(COC1)C(=C)C2(C)C
CC12CC(COC1(C)C)C(=C)C2
CC12CCC(OCC1(C)C)C2=C
CC12CCC(OC(C)(C)C1)C2=C
CC12CC(OCC1)C(=C)C2(C)C
CC12CC(OCC1(C)C)C(=C)C2
CC12CC(OC(C)(C)C1)C(=C)C2
CC12COC(C1)C(=C)CC2(C)C
CC12COC(C1)CC(=C)C2(C)C
CC12COC(C1)C(C)(C)CC2=C
CC12COC(C1)CC(C)(C)C2=C
CC12COC(C1=C)C(C)(C)CC2
CC12COC(C1)C(=C)C(C)(C)C2
CC12COC(C1)C(C)(C)C(=C)C2
CC12COC(CCC1(C)C)C2=C
CC12COC(CC(C)(C)C1)C2=C
CC12OC(CC1=C)CCC2(C)C
CC12OCC(CCC1(C)C)C2=C
CC1C2(C)CCC1(C)C(=C)CO2
CC1C2(C)CC(=C)C1(C)CCO2
CC1C2(C)CC(=C)C1(C)COC2
CC1C2(C)CC(=C)C1(C)OCC2
CC1C2(C)CCC(=C)C1(C)CO2
CC1C2(C)COC1(C)C(=C)CC2
CC1C2(C)COC1(C)CC(=C)C2
CC1(C)C2CCC1(C)C(=C)CO2
CC1CC2(C)CC1(C)C(=C)CO2
CC1(C)C2CCC1(C)OCC2=C
CC1CC2(C)CC1(C)OCC2=C
CC1(C)C2CC(=C)C1(C)CCO2
CC1(C)C2CC(=C)C1(C)COC2
CC1(C)C2CC(=C)C1(C)OCC2
CC12COC(CC(=C)C1)C2(C)C
CC1(C)C2CCC(=C)C1(C)CO2
CC1CC2(C)CC(=C)CC1(C)O2
CC1CC2(C)CCC(=C)C1(C)O2
CC1CC2(C)CC(C)(CC2=C)O1
CC1CC2(C)CC(=C)C(C)(C1)O2
CC1CC2(C)CC(=C)C(C)(C2)O1
CC1CC2(C)CCC(C)(O1)C2=C
CC12CC(OCC1)C(C)(C)C2=C
CC12CCCC(O1)C(C)(C)C2=C
CC1CC2(C)CC(C)(CO2)C1=C
CC1CC2(C)CCC(C)(O2)C1=C
CC12CC(COC1)C(C)(C)C2=C
CC1CC2(C)CCOC1(C)C2=C
CC1(C)C2CC(C)(OCC2)C1=C
CC1(C)C2CCOC1(C)CC2=C
CC1CC2(C)COCC1(C)C2=C
CC1CC2(C)COC(C)(C1)C2=C
CC1CC2(C)COC(C)(C2)C1=C
CC1(C)C2COC1(C)CCC2=C
CC1CC2(C)OC1(C)CCC2=C
CC1(C)C2COC1(C)C(=C)CC2
CC1(C)C2COC1(C)CC(=C)C2
CC12CC(=C)C(COC1)C2(C)C
CC1CC2(C)OCCC1(C)C2=C
CC12COC(C(=C)CC1)C2(C)C
CC12CC(=C)C(OCC1)C2(C)C
CC1(C)CC2CC1(C)C(=C)CO2
CC1(C)CC2CC1(C)OCC2=C
CC1(C)CC2(C)CC1C(=C)CO2
CC1C(=C)C2(C)CC1(C)CCO2
CC1C(=C)C2(C)CC1(C)COC2
CC1C(=C)C2(C)CC1(C)OCC2
CC1(C)CC2(C)CC1OCC2=C
CC1(C)CC2CC(=C)CC1(C)O2
CC1(C)CC2CCC(=C)C1(C)O2
CC1C(=C)C2(C)CCCC1(C)O2
CC1CCC2(C)CC(=C)C1(C)O2
CC1(C)CC2(C)CC(=C)CC1O2
CC1(C)CC2(C)CCC(=C)C1O2
CC1(C)CC2(C)CCOC1C2=C
CC1(C)CC2CCOC1(C)C2=C
CC1CCC2(C)COC1(C)C2=C
CC1(C)CC2(C)COCC1C2=C
CC1(C)CC2(C)OC1CCC2=C
CC1CCC2(C)OC1(C)CC2=C
CC1(C)CC2COCC1(C)C2=C
CC1CCC2(C)OCC1(C)C2=C
CC1(C)CC2(C)OCCC1C2=C
CC1(C)CC2OC1(C)CCC2=C
CC1(C)CC2OCCC1(C)C2=C
CC12CC(CCO1)C(=C)C2(C)C
CC1C(=C)CC2(C)CC1(C)CO2
CC1CC(=C)C2(C)CC1(C)CO2
CC12CCCC(O1)C(=C)C2(C)C
CC1C(=C)CC2(C)CCC1(C)O2
CC1CC(=C)C2(C)CCC1(C)O2
CC1C(=C)CC2(C)COC1(C)C2
CC1CC(=C)C2(C)COC1(C)C2
CC12CC(OC1(C)C)C(=C)CC2
CC1(C)OC2CC1(C)C(=C)CC2
CC12CC(CC(=C)C1)OC2(C)C
CC1(C)OC2(C)CC1CCC2=C
CC1COC2(C)CC1(C)CC2=C
CC12CC(C(=C)CC1)C(C)(C)O2
CC12CC(CC(=C)C1)C(C)(C)O2
CC1(C)OC2CCCC1(C)C2=C
CC1COC2(C)CCC1(C)C2=C
CC1(C)OC2(C)CCCC1C2=C
CC1COC2(C)CC(=C)C1(C)C2
CC1OC2(C)CC1(C)CCC2=C
CC1OC2(C)CC1(C)C(=C)CC2
CC1OC2(C)CC1(C)CC(=C)C2
CC1OC2(C)CCCC1(C)C2=C
CC1OC2(C)CCC(C)(C2)C1=C
CC1OCC2(C)CC1(C)CC2=C
CC1OCC2(C)CCC1(C)C2=C
CC1OCC2(C)CC(=C)C1(C)C2
CC12CC=CC1(C)C(O)CC2=C
CC12CC=CC1(C)C(=C)CC2O
CC12CC=CC1(C)C(=C)C(O)C2
CC12CC=CC1(C)C(O)C(=C)C2
CC12CC=CC1C(C)(O)C(=C)C2
CC12CCC(O)C1(C)C=CC2=C
CC12CCC(=C)C1(C)C=CC2O
CC12CC(=C)CC1(C)C(O)C=C2
CC12CCC(=C)C1(C)C(O)C=C2
CC12CC(=C)C(O)C1(C)CC=C2
CC12CCC(O)C1(C)C(=C)C=C2
CC12CC(O)CC1(C)C(=C)C=C2
CC12CC(O)C(=C)C1(C)CC=C2
CC1(C)C2C=CCC2(O)CC1=C
CC1(C)C2CC=CC2(O)CC1=C
CC1=CC2(C)CCCC2(O)C1=C
CC1CC2(C)C=CCC2(O)C1=C
CC1CC2(C)CC=CC2(O)C1=C
CC1=CC2(C)C(=C)CCC2(O)C1
CC1=CC2(C)CC(=C)CC2(O)C1
CC1=CC2(C)CCC(=C)C2(O)C1
CC1CC2(C)C=CC(=C)C2(O)C1
CC1CC2(O)C=CC(=C)C2(C)C1
CC1=CC2(O)CCCC2(C)C1=C
CC1CC2(O)C=CCC2(C)C1=C
CC1CC2(O)CC=CC2(C)C1=C
CC1=CC2(O)C(=C)CCC2(C)C1
CC1=CC2(O)CC(=C)CC2(C)C1
CC1=CC2(O)CCC(=C)C2(C)C1
CC1(C)C=C2CCCC2(O)C1=C
CC1(C)CC2=CCCC2(O)C1=C
CC1(C)CC2C=CCC2(O)C1=C
CC1(C)CC2CC=CC2(O)C1=C
CC1(C)CC2=CC(=C)CC2(O)C1
CC1(C)CC2=CCC(=C)C2(O)C1
CC1(C)CC2C=CC(=C)C2(O)C1
CC1(C)CC2C(=C)C=CC2(O)C1
CC1=CCC2(C)C(=C)CCC12O
CC1=CCC2(C)CC(=C)CC12O
CC1=CCC2(C)CCC(=C)C12O
CC1C=CC2(C)C(=C)CCC12O
CC1C=CC2(C)CC(=C)CC12O
CC1C=CC2(C)CCC(=C)C12O
CC1CCC2(C)C=CC(=C)C12O
CC1CCC2(C)C(=C)C=CC12O
CC1(C)CC2(O)C=CCC2C1=C
CC1(C)CC2(O)CC=CC2C1=C
CC1(C)CC2(O)CCC=C2C1=C
CC1=CCC2(O)C(=C)CCC12C
CC1=CCC2(O)CC(=C)CC12C
CC1=CCC2(O)CCC(=C)C12C
CC1C=CC2(O)C(=C)CCC12C
CC1C=CC2(O)CC(=C)CC12C
CC1C=CC2(O)CCC(=C)C12C
CC1CCC2(O)C=CC(=C)C12C
CC1CCC2(O)C(=C)C=CC12C
CC1(C)CC2(O)C(=C)CCC2=C1
CC1(C)CC2(O)CC(=C)CC2=C1
CC1(C)CC2(O)CCC(=C)C2=C1
CC1=CC(=C)C2(C)CCCC12O
CC1(C)C=CC2C(=C)CCC12O
CC1(C)C=CC2CC(=C)CC12O
CC1(C)C=CC2CCC(=C)C12O
CC1(C)CC=C2C(=C)CCC12O
CC1(C)CC=C2CC(=C)CC12O
CC1(C)CC=C2CCC(=C)C12O
CC1(C)CCC2=CC(=C)CC12O
CC1(C)CCC2=CCC(=C)C12O
CC1(C)CCC2C=CC(=C)C12O
CC1(C)CCC2C(=C)C=CC12O
CC1C(=C)CC2(C)C=CCC12O
CC1C(=C)CC2(C)CC=CC12O
CC1CC(=C)C2(C)C=CCC12O
CC1CC(=C)C2(C)CC=CC12O
CC1(C)C=CC2(O)C1CCC2=C
CC1(C)CCC2(O)C1C=CC2=C
CC1=CC(=C)C2(O)CCCC12C
CC1C(=C)CC2(O)C=CCC12C
CC1C(=C)CC2(O)CC=CC12C
CC1CC(=C)C2(O)C=CCC12C
CC1CC(=C)C2(O)CC=CC12C
CC1(C)C=CC2(O)CC(=C)CC12
CC1(C)C=CC2(O)CCC(=C)C12
CC1(C)CCC2(O)C=CC(=C)C12
CC1(C)CCC2(O)C(=C)CC=C12
CC1(C)CCC2(O)CC(=C)C=C12
CC1(C)C(=C)C=C2CCCC12O
CC1(C)C(=C)CC2=CCCC12O
CC1(C)C(=C)CC2C=CCC12O
CC1(C)C(=C)CC2CC=CC12O
CC1(C)CC(=C)C2=CCCC12O
CC1(C)CC(=C)C2C=CCC12O
CC1(C)CC(=C)C2CC=CC12O
CC1(C)C(=C)CC2(O)CCC=C12
CC1(C)CC(=C)C2(O)C=CCC12
CC1(C)CC(=C)C2(O)CC=CC12
CC1(C)CC(=C)C2(O)CCC=C12
CC12CC(=C)C(C)(O)C1CC=C2
CC1(O)C=C2CCCC2(C)C1=C
CC1(O)CC2=CCCC2(C)C1=C
CC1(O)CC2C=CCC2(C)C1=C
CC1(O)CC2CC=CC2(C)C1=C
CC1(O)CC2(C)C=CCC2C1=C
CC1(O)CC2(C)CC=CC2C1=C
CC1(O)CC2(C)CCC=C2C1=C
CC1(O)CC2=CC(=C)CC2(C)C1
CC1(O)CC2=CCC(=C)C2(C)C1
CC1(O)CC2C=CC(=C)C2(C)C1
CC1(O)CC2C(=C)C=CC2(C)C1
CC1(O)CC2(C)C(=C)CCC2=C1
CC1(O)CC2(C)CC(=C)CC2=C1
CC1(O)CC2(C)CCC(=C)C2=C1
CC1(O)C=CC2(C)C1CCC2=C
CC1(O)CCC2(C)C1C=CC2=C
CC1(O)C=CC2C(=C)CCC12C
CC1(O)C=CC2CC(=C)CC12C
CC1(O)C=CC2CCC(=C)C12C
CC1(O)CC=C2C(=C)CCC12C
CC1(O)CC=C2CC(=C)CC12C
CC1(O)CC=C2CCC(=C)C12C
CC1(O)CCC2=CC(=C)CC12C
CC1(O)CCC2=CCC(=C)C12C
CC1(O)CCC2C=CC(=C)C12C
CC1(O)CCC2C(=C)C=CC12C
CC1(O)C=CC2(C)CC(=C)CC12
CC1(O)C=CC2(C)CCC(=C)C12
CC1(O)CCC2(C)C=CC(=C)C12
CC1(O)CCC2(C)C(=C)CC=C12
CC1(O)CCC2(C)CC(=C)C=C12
CC1(O)C(=C)C=C2CCCC12C
CC1(O)C(=C)CC2=CCCC12C
CC1(O)C(=C)CC2C=CCC12C
CC1(O)C(=C)CC2CC=CC12C
CC1(O)CC(=C)C2=CCCC12C
CC1(O)CC(=C)C2C=CCC12C
CC1(O)CC(=C)C2CC=CC12C
CC12CCC=C1C(C)(O)C(=C)C2
CC1(O)CC(=C)C2(C)C=CCC12
CC1(O)CC(=C)C2(C)CC=CC12
CC1(O)CC(=C)C2(C)CCC=C12
CC12CCCC1(C)C(=C)CC2O
CC12CCCC1(C)C(=C)C(O)C2
CC12CCCC1(C)C(O)C(=C)C2
CC12CCC(=C)C1(C)CCC2O
CC12CCC(=C)C1(C)CC(O)C2
CC12CCC(O)C1(C)C(=C)CC2
CC12CCC(O)C1(C)CC(=C)C2
CC12CC(O)CC1(C)CC(=C)C2
CC1(C)C2CCCC2(O)CC1=C
CC1CC2(C)CCCC2(O)C1=C
CC1CC2(O)CCC(=C)C2(C)C1
CC1CC2(C)CC(=C)CC2(O)C1
CC1CC2(C)CCC(=C)C2(O)C1
CC1CC2(O)CCCC2(C)C1=C
CC1(C)CC2CCCC2(O)C1=C
CC1(C)CC2C(=C)CCC2(O)C1
CC1(C)CC2CC(=C)CC2(O)C1
CC1(C)CC2CCC(=C)C2(O)C1
CC1CCC2(C)C(=C)CCC12O
CC1CCC2(C)CC(=C)CC12O
CC1CCC2(C)CCC(=C)C12O
CC1(C)CC2(O)CCCC2C1=C
CC1CCC2(O)C(=C)CCC12C
CC1CCC2(O)CC(=C)CC12C
CC1CCC2(O)CCC(=C)C12C
CC1(C)CCC2C(=C)CCC12O
CC1(C)CCC2CC(=C)CC12O
CC1(C)CCC2CCC(=C)C12O
CC1C(=C)CC2(C)CCCC12O
CC1CC(=C)C2(C)CCCC12O
CC1(C)CCC2(O)C1CCC2=C
CC1C(=C)CC2(O)CCCC12C
CC1CC(=C)C2(O)CCCC12C
CC1(C)CCC2(O)CC(=C)CC12
CC1(C)CCC2(O)CCC(=C)C12
CC1(C)C(=C)CC2CCCC12O
CC1(C)CC(=C)C2CCCC12O
CC1(C)CC(=C)C2(O)CCCC12
CC12CCCC1C(C)(O)C(=C)C2
CC1(O)CC2CCCC2(C)C1=C
CC1(O)CC2(C)CCCC2C1=C
CC1(O)CC2C(=C)CCC2(C)C1
CC1(O)CC2CC(=C)CC2(C)C1
CC1(O)CC2CCC(=C)C2(C)C1
CC1(O)CCC2(C)C1CCC2=C
CC1(O)CCC2C(=C)CCC12C
CC1(O)CCC2CC(=C)CC12C
CC1(O)CCC2CCC(=C)C12C
CC1(O)CCC2(C)CC(=C)CC12
CC1(O)CCC2(C)CCC(=C)C12
CC1(O)C(=C)CC2CCCC12C
CC1(O)CC(=C)C2CCCC12C
CC1(O)CC(=C)C2(C)CCCC12
CC12CC(C)(C=C1)C(=O)C2=O
CC12CC(=O)C(C)(C=C1)C2=O
CC1C2CCC1(C)CS2(=O)=O
CC1C2CCC1(C)S(=O)(=O)C2
CC1C2(C)CCC(C2)S1(=O)=O
CC1C2CCC(C)(C2)S1(=O)=O
CC1CC2CC1(C)CS2(=O)=O
CC1CC2CC1(C)S(=O)(=O)C2
CC1CC2(C)CC1CS2(=O)=O
CC1CC2CCC1(C)S2(=O)=O
CC1(C)C2CCC1S(=O)(=O)C2
CC1CC2(C)CC1S(=O)(=O)C2
CC1CC2(C)CCC1S2(=O)=O
CC1(C)C2CCC(C2)S1(=O)=O
CC1(C)CC2CC1CS2(=O)=O
CC1(C)CC2CC1S(=O)(=O)C2
CC1(C)CC2CCC1S2(=O)=O
CC12CCC(C)(C(=O)O1)C2=O
CC12CC(=O)C(C)(C1)C(=O)O2
CC12CC(=O)C(C)(C1)OC2=O
CC1C2CCC1(C)C(O2)C=O
CC1C2CCC1C(C)(O2)C=O
CC1C2CCC1(C)OC2C=O
CC1C2CC(C)(CO2)C1C=O
CC1C2CCC(C)(O2)C1C=O
CC1C2CC(C)(C=O)C1CO2
CC1C2CC(CO2)C1(C)C=O
CC1C2CCC(O2)C1(C)C=O
CC1C2CC(CO2)(C=O)C1C
CC1C2CCC(O2)(C=O)C1C
CC1C2CC(C=O)C1(C)CO2
CC1C2COC1(C)C(C2)C=O
CC1C2COC1(C)CC2C=O
CC1C2COC1C(C)(C2)C=O
CC1C2COC(C2)C1(C)C=O
CC1C2COC(C2)(C=O)C1C
CC1C2COC(C)(C2)C1C=O
CC1C2OCC1(C)CC2C=O
CC1CC2(CC1C(C)O2)C=O
CC1CC2CC1(C)C(O2)C=O
CC1CC2CC1C(C)(O2)C=O
CC1CC2CC1(C)OC2C=O
CC1CC2CC1(C=O)C(C)O2
CC1CC2(CC1OC2C)C=O
CC1OC2(CC1CC2C)C=O
CC1CC2CC1OC2(C)C=O
CC1(C)C2CCC1C(O2)C=O
CC1CC2(C)CC1C(O2)C=O
CC1CC2(C)CC1OC2C=O
CC1CC2(CC(C)C1O2)C=O
CC1CC2CC(C)C1(O2)C=O
CC1CC2(C)CC(C=O)C1O2
CC1CC2CC(C)(C=O)C1O2
CC1(C)C2CC(CO2)C1C=O
CC1(C)C2CCC(O2)C1C=O
CC1(C)C2CC(C=O)C1CO2
CC1CC2CC(C=O)C1(C)O2
CC1CC2(C)COC1C2C=O
CC1CC2(COC1C2C)C=O
CC1CC2COC1C2(C)C=O
CC1(C)C2COC1C(C2)C=O
CC1CC2(C)OC1CC2C=O
CC1CC2COC1(C)C2C=O
CC1CC2COC1(C=O)C2C
CC1CC2(C)OCC1C2C=O
CC1(C)C2COC(C2)C1C=O
CC1CC2(OC1CC2C)C=O
CC1CC2OC1CC2(C)C=O
CC1CC2OC1(C)CC2C=O
CC1CC2(OCC1C2C)C=O
CC1CC2OCC1C2(C)C=O
CC1CC2OCC1(C)C2C=O
CC1CC2OCC1(C=O)C2C
CC1(C)CC2CC1C(O2)C=O
CC1(C)CC2CC1OC2C=O
CC1(C)CC2CC(C=O)C1O2
CC1(C)CC2COC1C2C=O
CC1(C)CC2OC1CC2C=O
CC1(C)CC2OCC1C2C=O
CC1C(C=O)C2CC1(C)CO2
CC1C(C=O)C2CCC1(C)O2
CC1C(C=O)C2COC1(C)C2
CC1(C)OC2CC1CC2C=O
CC1(C)OC2CCC1C2C=O
CC1(C)OC2CC(C=O)C1C2
CC1OC2CC1CC2(C)C=O
CC1OC2CC1(C)CC2C=O
CC1OC2CC1C(C)(C2)C=O
CC1OC2(CCC1C2C)C=O
CC1OC2CCC1C2(C)C=O
CC1OC2(C)CC1CC2C=O
CC1OC2CCC1(C)C2C=O
CC1OC2CCC1(C=O)C2C
CC1OC2(C)CCC1C2C=O
CC1OC2(C)CC(C=O)C1C2
CC1OC2CC(C=O)C1(C)C2
CCC12CC(CC1=O)C(C)O2
CCC12CC(CC1=O)OC2C
CCC12CC(C)C(CC1=O)O2
CCC12CC(C)C(CO1)C2=O
CCC12CCC(C(C)O1)C2=O
CCC12CC(C(C)O1)C(=O)C2
CCC12CC(C)C(O1)C(=O)C2
CCC12CC(CO1)C(C)C2=O
CCC12CCC(O1)C(C)C2=O
CCC12CC(CO1)C(=O)C2C
CCC12CCC(O1)C(=O)C2C
CCC12CCC(OC1C)C2=O
CCC12CC(OC1C)C(=O)C2
CCC12CC(=O)C(CC1C)O2
CCC12CC(=O)C(CO1)C2C
CCC12COC(C1)C(C)C2=O
CCC12COC(C1C)C(=O)C2
CCC12COC(C1)C(=O)C2C
CCC12COC(CC1C)C2=O
CCC12COC(CC1=O)C2C
CCC12COC(C(C)C1)C2=O
CCC12OC(CC1C)CC2=O
CCC12OCC(CC1C)C2=O
CCC12OCC(CC1=O)C2C
CCC1C2CC(C)(CO2)C1=O
CCC1C2CCC(C)(O2)C1=O
CCC1C2CC(=O)C1(C)CO2
CCC1C2COC1(C)CC2=O
CCC1C2COC1(C)C(=O)C2
CCC1C2COC(C)(C2)C1=O
CCC1C2OCC1(C)CC2=O
CCC1(C)C2CC(CO2)C1=O
CCC1(C)C2CCC(O2)C1=O
CCC1CC2(C)CC(=O)C1O2
CCC1CC2(C)COC1C2=O
CCC1(C)C2CC(=O)C1CO2
CCC1CC2CC(=O)C1(C)O2
CCC1CC2(C)OC1CC2=O
CCC1CC2COC1(C)C2=O
CCC1(C)C2COC1C(=O)C2
CCC1CC2(C)OCC1C2=O
CCC1(C)C2COC(C2)C1=O
CCC1CC2OC1(C)CC2=O
CCC1CC2OCC1(C)C2=O
CCC1(C)CC2CC(=O)C1O2
CCC1(C)CC2COC1C2=O
CCC1(C)CC2OC1CC2=O
CCC1(C)CC2OCC1C2=O
CCC1(C)OC2CC1CC2=O
CCC1C(=O)C2CC1(C)CO2
CCC1(C)OC2CC1C(=O)C2
CCC1(C)OC2CCC1C2=O
CCC1C(=O)C2CCC1(C)O2
CCC1C(=O)C2COC1(C)C2
CCC1OC2CC1(C)CC2=O
CCC1OC2(C)CC1CC2=O
CCC1OC2CCC1(C)C2=O
CCC1OC2(C)CC1C(=O)C2
CCC1OC2(C)CCC1C2=O
CCC1OC2CC(=O)C1(C)C2
COC12CC(CC1C)CC2=O
COC12CCC(C1)C(C)C2=O
COC12CC(CC1C)C(=O)C2
COC12CCC(C1C)C(=O)C2
COC12CCC(C1)C(=O)C2C
COC12CCC(CC1C)C2=O
COC12CC(C)C(C1)C(=O)C2
COC12CCC(CC1=O)C2C
COC12CCC(C(C)C1)C2=O
COC12CC(C)C(CC1=O)C2
COC1C2CCC1(C)CC2=O
COC1C2CCC1(C)C(=O)C2
COC1C2CCC(C)(C2)C1=O
COC1CC2CC1(C)CC2=O
COC1CC2(C)CC1CC2=O
COC1CC2CCC1(C)C2=O
COC1(C)C2CCC1C(=O)C2
COC1CC2(C)CC1C(=O)C2
COC1CC2(C)CCC1C2=O
COC1(C)C2CCC(C2)C1=O
COC1CC2CC(=O)C1(C)C2
COC1(C)CC2CC1CC2=O
COC1(C)CC2CC1C(=O)C2
COC1C(=O)C2CCC1(C)C2
COC1(C)CC2CCC1C2=O
CC1=CC2(C)OCOC2(C)C1=C
CC1=CC(=C)C2(C)OCOC12C
CC1(C)OC2C=CC(=C)C2(C)O1
CC1(C)OC2C(=C)C=CC2(C)O1
CC1(C)OC2(C)OCC=C2C1=C
CC1(C)OC2(C)OCC(=C)C2=C1
CC1OC2(C)C=CC(=C)C2(C)O1
CC1C2CCC1(CO2)C(C)=O
CC1C2CCC1(OC2)C(C)=O
CC1CC2(CC1CO2)C(C)=O
CC1CC2CC1(CO2)C(C)=O
CC1CC2(CCC1O2)C(C)=O
CC1CC2CCC1(O2)C(C)=O
CC1CC2(COC1C2)C(C)=O
CC1CC2COC1(C2)C(C)=O
CC1OC2(CCC1C2)C(C)=O
CC1OC2CCC1(C2)C(C)=O
CC(C)C12CCC(CC1=O)O2
CC(C)C12CCC(CO1)C2=O
CC(C)C12CC(CO1)CC2=O
CC(C)C12CC(CO1)C(=O)C2
CC(C)C12CCC(O1)C(=O)C2
CC(C)C12CCC(OC1)C2=O
CC(C)C12COC(C1)C(=O)C2
CC(C)C12COC(CC1=O)C2
CC(=O)C1C2CCC1(C)CO2
CC(=O)C1C2CCC1(C)OC2
CC(=O)C1CC2CC1(C)CO2
CC(=O)C1CC2(C)CC1CO2
CC(=O)C1CC2CCC1(C)O2
CC(=O)C1(C)C2CCC1OC2
CC(=O)C1CC2(C)CCC1O2
CC(=O)C1CC2(C)COC1C2
CC(=O)C1CC2COC1(C)C2
CC(=O)C1(C)CC2CC1CO2
CC(=O)C1(C)CC2CCC1O2
CC(=O)C1(C)CC2COC1C2
CC(=O)C1(C)OC2CCC1C2
CC(=O)C1OC2CCC1(C)C2
CC(=O)C1OC2(C)CCC1C2
CC12CCC(C1)C(C)(O2)C=O
CC12CCC(C1)OC2(C)C=O
CC12CCC(CC1(C)C=O)O2
CC12CCC(C)(C1)C(O2)C=O
CC12CCC(CO1)C2(C)C=O
CC12CCC(C)(O1)C(C2)C=O
CC12CCC(C)(OC1)C2C=O
CC12CC(CO1)CC2(C)C=O
CC12CC(CO1)C(C)(C2)C=O
CC12CCC(O1)C(C)(C2)C=O
CC12CCC(OC1)C2(C)C=O
CC12CC(C=O)C(C)(CO1)C2
CC12COC(C1)CC2(C)C=O
CC12COC(C1)C(C)(C2)C=O
CC12COC(C)(C1)C(C2)C=O
CC1C2(C)CCC1(CO2)C=O
CC1C2(C)CCC1(OC2)C=O
CC1CC2(CC1(C)CO2)C=O
CC1(C)C2CCC1(CO2)C=O
CC1CC2(C)CC1(CO2)C=O
CC1CC2(CCC1(C)O2)C=O
CC1(C)C2CCC1(OC2)C=O
CC1CC2(C)CCC1(O2)C=O
CC1CC2(C)COC1(C2)C=O
CC1CC2(COC1(C)C2)C=O
CC1(C)CC2(CC1CO2)C=O
CC1(C)CC2CC1(CO2)C=O
CC1(C)CC2(CCC1O2)C=O
CC1(C)CC2CCC1(O2)C=O
CC1(C)CC2(COC1C2)C=O
CC1(C)CC2COC1(C2)C=O
CC1(C)OC2(CCC1C2)C=O
CC1(C)OC2CCC1(C2)C=O
CC1OC2(CCC1(C)C2)C=O
CC1OC2(C)CCC1(C2)C=O
CCC12CCC(C)(CC1=O)O2
CCC12CCC(C)(CO1)C2=O
CCC12CC(C)(CO1)CC2=O
CCC12CCC(C)(O1)C(=O)C2
CCC12CCC(C)(OC1)C2=O
CCC12CC(=O)C(C)(CO1)C2
CCC12COC(C)(C1)C(=O)C2
CCC12COC(C)(CC1=O)C2
COC12CCC(C)(C1)C(=O)C2
COC12CCC(C)(CC1)C2=O
COC12CCC(C)(CC1=O)C2
CC1CC2(C)C(=C)COC2(C)O1
CC1CC2(C)OCC(=C)C2(C)O1
CC1CC2(C)OCOC2(C)C1=C
CC12CC(=C)C(C)(C)C1OCO2
CC1(C)CC2C(=C)COC2(C)O1
CC1(C)CC2(C)C(OCC2=C)O1
CC1(C)CC2(C)OCC(=C)C2O1
CC1(C)CC2(C)OCOC2C1=C
CC1(C)CC2OCC(=C)C2(C)O1
CC1(C)CC2OCOC2(C)C1=C
CC1C(=C)CC2(C)OCOC12C
CC1CC(=C)C2(C)OCOC12C
CC1(C)CC(=C)C2(C)OCOC12
CC1(C)C(=C)CC2OCOC12C
CC1(C)CC(=C)C2OCOC12C
CC1(C)COC2(C)C1OCC2=C
CC1(C)COC2C(=C)COC12C
CC1(C)COC2(C)OCC(=C)C12
CC1(C)COC2OCC(=C)C12C
CC1(C)OC2C(=C)CCC2(C)O1
CC1(C)OC2CC(=C)CC2(C)O1
CC1(C)OC2CCC(=C)C2(C)O1
CC1COC2(C)C(=C)COC12C
CC1(C)OC2(C)CCOC2C1=C
CC1(C)OC2CCOC2(C)C1=C
CC1(C)OC2(C)COCC2C1=C
CC1(C)OC2COCC2(C)C1=C
CC1(C)OC2(C)OCCC2C1=C
CC1COC2(C)OCC(=C)C12C
CC1(C)OC2OCCC2(C)C1=C
CC1(C)OCC2(C)C1OCC2=C
CC1(C)OCC2C(=C)COC12C
CC1(C)OCC2(C)OCC(=C)C12
CC1(C)OCC2OCC(=C)C12C
CC1OC2(C)CC(=C)CC2(C)O1
CC1OC2(C)CCC(=C)C2(C)O1
CC1OC2(C)CCOC2(C)C1=C
CC1OC2(C)COCC2(C)C1=C
CC1OC2(C)OCCC2(C)C1=C
CC1OCC2(C)C(=C)COC12C
CC1OCC2(C)OCC(=C)C12C
CC1C2(C)OCC1(O)C(C)=C2
CC1C2(C)OC(C=C2)C1(C)O
CC1C2OC(C)(C)C1(O)C=C2
CC1C2OC(C)(C=C2)C1(C)O
CC1C2(O)COC1(C)C(C)=C2
CC1=CC2CC1(O)C(C)(C)O2
CC1=CC2(C)CC(C)(O)C1O2
CC1=CC2(C)CC(O)C1(C)O2
CC1=CC2CC(C)(O)C1(C)O2
CC1=CC2(C)COC1C2(C)O
CC1=CC2(C)COC1(C)C2O
CC1=CC2COC1(C)C2(C)O
CC1=CC2(C)OC1(C)CC2O
CC1=CC2(C)OCC1C2(C)O
CC1=CC2(C)OCC1(C)C2O
CC1=CC2OC1(C)CC2(C)O
CC1=CC2OCC1(C)C2(C)O
CC1=CC2(O)CC1OC2(C)C
CC1=CC2OCC1(O)C2(C)C
CC1(C)C2OC(C=C2)C1(C)O
CC12OC(C=C1)C(C)(C)C2O
CC1=CC2(O)COC1C2(C)C
CC1=C(C)C2(C)CC1(O)CO2
CC12OC(C=C1)C(O)C2(C)C
CC1(C)OC2C=CC1C2(C)O
CC1(C)OC2C=CC1(C)C2O
CC1(C)OC2(C)C=CC1C2O
CC1C(O)C2(C)OC1(C)C=C2
CC1OC2C=CC1(C)C2(C)O
CC1OC2C=CC1(O)C2(C)C
CC1OC2(C)CC1(O)C=C2C
CC1OC2(C)CC1(O)C(C)=C2
CC1OC2(C)C=CC1C2(C)O
CC1OC2(C)C=CC1(C)C2O
CC1OC2(C)C=CC1(O)C2C
CC1=CC2(C)OC1CC2(C)O
CC1C2CC(=C)C(C)(O2)C1O
CC1C2CC(=C)C(O2)C1(C)O
CC1C2CC(C)(O)C(O2)C1=C
CC1C2CC(O)(C(C)O2)C1=C
CC1C2CC(O)C(C)(O2)C1=C
CC1C2COC1C(=C)C2(C)O
CC1C2COC1(C)C(=C)C2O
CC1C2COC1(C)C(O)C2=C
CC1C2COC1C(C)(O)C2=C
CC1C2COC(C1=C)C2(C)O
CC1C2COC(C2=C)C1(C)O
CC1C2COC(C)(C2O)C1=C
CC1C2OCC1(C)C(=C)C2O
CC1C2OCC1(C)C(O)C2=C
CC1C2OCC1(O)C(C)C2=C
CC1C2OCC(C1=C)C2(C)O
CC1C2OC(CC2=C)C1(C)O
CC1C2OCC(C2=C)C1(C)O
CC1C2OC(CC2(C)O)C1=C
CC1C2OC(C)(CC2O)C1=C
CC1C2OCC(C)(C2O)C1=C
CC1C2OCC(O)(C2C)C1=C
CC1(C)C2CC(O)C(O2)C1=C
CC1(C)C2COC1C(=C)C2O
CC1CC2(C)OC1C(=C)C2O
CC1CC2(C)OC1C(O)C2=C
CC1(C)C2COC(C2O)C1=C
CC1CC2OC1C(=C)C2(C)O
CC1CC2OC1(C)C(=C)C2O
CC1CC2OC1(C)C(O)C2=C
CC1CC2OC1C(C)(O)C2=C
CC1(C)C2OCC1C(=C)C2O
CC1CC2OC(C)C1(O)C2=C
CC1(C)C2OC(CC2O)C1=C
CC1(C)C2OCC(C2O)C1=C
CC1CC2(O)C(C)OC1C2=C
CC1C(=C)C2CC(O)C1(C)O2
CC1C(=C)C2COC1(C)C2O
CC1(C)CC2OC1C(=C)C2O
CC1C(=C)C2OC1(C)CC2O
CC1(C)CC2OC1C(O)C2=C
CC1C(=C)C2OCC1(C)C2O
CC1C(C)C2(O)COC1C2=C
CC1(C)C(O)C2CC(=C)C1O2
CC1(C)C(O)C2COC1C2=C
CC1(C)C(O)C2OC1CC2=C
CC1(C)C(O)C2OCC1C2=C
CC1(C)OC2CC1C(=C)C2O
CC1(C)OC2CC1C(O)C2=C
CC1(C)OC2CC(=C)C1C2O
CC1C(O)C2CC(=C)C1(C)O2
CC1C(O)C2(C)CC(=C)C1O2
CC1(C)OC2CC(O)C1C2=C
CC1C(O)C2(C)COC1C2=C
CC1(C)OC2C(O)C1CC2=C
CC1C(O)C2COC1(C)C2=C
CC1(C)OC2C(O)CC1C2=C
CC1C(O)C2(C)OCC1C2=C
CC1C(O)C2OC1(C)CC2=C
CC1C(O)C2OCC1(C)C2=C
CC1OC2CC1C(=C)C2(C)O
CC1OC2CC1(C)C(=C)C2O
CC1OC2CC1(C)C(O)C2=C
CC1OC2CC1C(C)(O)C2=C
CC1OC2CC1(O)C(C)C2=C
CC1OC2C(=C)C1CC2(C)O
CC1OC2(C)CC1C(=C)C2O
CC1OC2(C)CC1C(O)C2=C
CC1OC2C(C)C1(O)CC2=C
CC1OC2C(=C)CC1C2(C)O
CC1OC2CC(=C)C1C2(C)O
CC1OC2CC(=C)C1(C)C2O
CC1OC2CC(=C)C1(O)C2C
CC1OC2(C)CC(=C)C1C2O
CC1OC2(C)CC(O)C1C2=C
CC1OC2CC(C)(O)C1C2=C
CC1OC2(C)C(O)C1CC2=C
CC1OC2CC(O)C1(C)C2=C
CC1OC2(C)C(O)CC1C2=C
CC1OC2C(O)C1(C)CC2=C
CC1OC2C(O)CC1(C)C2=C
CC12CC(C)(C1O)C(=C)CO2
CC12CC(CC(=C)C1(C)O)O2
CC12CC(=C)CC(C)(O1)C2O
CC12CCC(=C)C(C)(O1)C2O
CC12CC(CC(C)(O)C1=C)O2
CC12CC(C)(O1)C(=C)CC2O
CC12CC(C)(O1)C(=C)C(O)C2
CC12CC(C)(O1)C(O)C(=C)C2
CC12CC(O1)C(=C)CC2(C)O
CC12CC(O1)C(=C)C(C)(O)C2
CC12CC(O1)C(C)(O)CC2=C
CC12CC(O1)C(C)(O)C(=C)C2
CC1C2(C)CC1(O)C(=C)CO2
CC1(C)C2CC1(O)C(=C)CO2
CC1(C)OC2CC(O)(C2)C1=C
CC1(O)C2CC1(C)C(=C)CO2
CC1(O)C2CC1(C)OCC2=C
CC1(O)C2CC(=C)CC1(C)O2
CC1(O)C2CCC(=C)C1(C)O2
CC1OC2(C)CC(O)(C2)C1=C
CC1(O)C2OC1(C)CCC2=C
CC=C1C2CCC1(O)C(C)O2
CC=C1C2CC(C)C1(O)CO2
CC=C1C2CC(C)(CO2)C1O
CC=C1C2CCC(C)(O2)C1O
CC=C1C2CC(CO2)C1(C)O
CC=C1C2CCC(O2)C1(C)O
CC=C1C2CC(C)(O)C1CO2
CC=C1C2CC(O)C1(C)CO2
CC=C1C2CC(O)(CO2)C1C
CC=C1C2COC1(C)CC2O
CC=C1C2COC1(C)C(O)C2
CC=C1C2COC1C(C)(O)C2
CC=C1C2COC(C2)C1(C)O
CC=C1C2COC(C)(C2)C1O
CC=C1C2OCC1(C)CC2O
CC=C1C2OCC1(O)CC2C
CC=C1CC2CC1(O)C(C)O2
CC=C1CC2(C)CC(O)C1O2
CC=C1CC2CC(C)(O)C1O2
CC=C1CC2(C)COC1C2O
CC=C1CC2CC(O)C1(C)O2
CC=C1CC2COC1C2(C)O
CC=C1CC2(C)OC1CC2O
CC=C1CC2COC1(C)C2O
CC=C1CC2(C)OCC1C2O
CC=C1CC2OC1CC2(C)O
CC=C1CC2OC1(C)CC2O
CC=C1CC2OCC1C2(C)O
CC=C1CC2OCC1(C)C2O
CC=C1CC2(O)CC1OC2C
CC=C1CC2OCC1(O)C2C
CC=C1CC2(O)COC1C2C
CC=C1C(C)C2CC1(O)CO2
CC=C1C(O)C2CC1(C)CO2
CC=C1C(O)C2CCC1(C)O2
CC=C1C(O)C2COC1(C)C2
CC(C)=C1C2CCC1(O)CO2
CC(C)=C1CC2CC1(O)CO2
CC(C)=C1CC2(O)COC1C2
CC=C1C2(O)CCC1(C)OC2
CC=C1CC2(C)CC1(O)CO2
CC=C1CC2(O)COC1(C)C2
CC12C=CC(C)(C1=C)C(C=O)=C2
CC12C=CC(C)(C1=O)C(C=C)=C2
CC1=CC2(C)C=CC1(C=C)C2=O
CC1=CC2(C)C=CC1(C=O)C2=C
CC1=CC2(C=C)C=CC1(C)C2=O
CC1=CC2(C=O)C=CC1(C)C2=C
CC1C2(C)C=CC1(C)C(C=O)=C2
CC1C2(C=O)C=CC1(C)C(C)=C2
CC1C2(C)C=CC1(C=O)C(C)=C2
CC1=CC2(CC1(C)C=C2C)C=O
CC1=CC2(CC1(C)C(C)=C2)C=O
CC1=CC2C=CC1(C)C2(C)C=O
CC1=CC2(C)CC1(C)C=C2C=O
CC1(C)C2C=CC1(C)C=C2C=O
CC1=CC2(C)CC1(C)C(C=O)=C2
CC1(C)C2C=CC1(C)C(C=O)=C2
CC1=CC2C=CC1(C=O)C2(C)C
CC1=CC2(C)CC1(C=O)C(C)=C2
CC1=CC2(C)C=CC1C2(C)C=O
CC1=CC2(C)C=CC1(C)C2C=O
CC1=CC2(C=O)C=CC1C2(C)C
CC1=C(C)C2(CC1(C)C=C2)C=O
CC1=C(C=O)C2(C)CC1(C)C=C2
CCC12C=CC(C)(C=C1C)C2=O
CCC12C=CC(C)(C(C)=C1)C2=O
CCC1=CC2(C)C=CC1(C)C2=O
CC12C=CC(OC1=O)(C=C)C2=C
CC12OC(=O)C(C=C)(C=C1)C2=C
CC12C=CC(CC1=C)(C=C)C2=O
CC12C=CC(CC1=C)(C=O)C2=C
CC12C=CC(CC1=O)(C=C)C2=C
CC12CC(C=C)(C=C1)C(=C)C2=O
CC12CC(C=C)(C=C1)C(=O)C2=C
CC12CC(=C)C(C=C)(C=C1)C2=O
CC12CC(=C)C(C=O)(C=C1)C2=C
CC12CC(C=O)(C=C1)C(=C)C2=C
CC12CC(=O)C(C=C)(C=C1)C2=C
CC1C2C=CC1(OC2=O)C(C)=C
CC1C2OC(=O)C1(C=C2)C(C)=C
CC(=C)C12CC(C=C1C)C(=O)O2
CC(=C)C12CC(C(=O)O1)C(C)=C2
CC(C)C12C=CC(OC1=O)C2=C
CC(=C)C12CC(OC1=O)C=C2C
CC(=C)C12CC(OC1=O)C(C)=C2
CC(C)C12OC(=O)C(C=C1)C2=C
CC(=C)C1C2C=CC1(C)OC2=O
CC(=C)C1C2OC(=O)C1(C)C=C2
CC(=C)C1=CC2CC1(C)C(=O)O2
CC(=C)C1=CC2CC1(C)OC2=O
CC(=C)C1=CC2(C)CC1C(=O)O2
CC(=C)C1=CC2(C)CC1OC2=O
CC(=C)C1(C)C2OC(=O)C1C=C2
CC1C2C=CC1(CC2=C)C(C)=O
CC1C2C=CC1(CC2=O)C(C)=C
CC1C2CC(=C)C1(C=C2)C(C)=O
CC1C2CC(C=C2)(C(C)=C)C1=O
CC1C2CC(C=C2)(C(C)=O)C1=C
CC1C2CC(=O)C1(C=C2)C(C)=C
CC1CC2(C=CC1C2=C)C(C)=O
CC1CC2(C=CC1C2=O)C(C)=C
CC1CC2C=CC1(C(C)=C)C2=O
CC1CC2C=CC1(C(C)=O)C2=C
CC1C(=C)C2CC1(C=C2)C(C)=O
CC1C(=O)C2CC1(C=C2)C(C)=C
CC(C)C12CC(C=C1)C(=C)C2=O
CC(=C)C12CC(C=C1C)C(=O)C2
CC(C)C12CC(C=C1)C(=O)C2=C
CC(=C)C12CC(CC1=O)C=C2C
CC(=C)C12CC(CC1=O)C(C)=C2
CC(=C)C12CCC(C=C1C)C2=O
CC(C)C12C=CC(CC1=C)C2=O
CC(=C)C12CC(C(=O)C1)C(C)=C2
CC(C)C12C=CC(CC1=O)C2=C
CC(=C)C12CCC(C(C)=C1)C2=O
CC(C)C12CC(=C)C(C=C1)C2=O
CC(C)C12CC(=O)C(C=C1)C2=C
CC(=C)C1C2C=CC1(C)CC2=O
CC(=C)C1C2CC(C)(C=C2)C1=O
CC(=C)C1C2CC(=O)C1(C)C=C2
CC(=C)C1=CC2CC1(C)CC2=O
CC(=C)C1=CC2(C)CC1CC2=O
CC(=C)C1=CC2CCC1(C)C2=O
CC(=C)C1CC2C=CC1(C)C2=O
CC(=C)C1=CC2(C)CC1C(=O)C2
CC(=C)C1=CC2(C)CCC1C2=O
CC(=C)C1CC2(C)C=CC1C2=O
CC(=C)C1(C)C2CC(C=C2)C1=O
CC(=C)C1=CC2CC(=O)C1(C)C2
CC(=C)C1(C)C2CC(=O)C1C=C2
CC(=C)C1(C)CC2C=CC1C2=O
CC(=C)C1C(=O)C2CC1(C)C=C2
CC(=O)C12CC(CC1=C)C=C2C
CC(=O)C12CC(C=C1C)C(=C)C2
CC(=O)C12CC(CC1=C)C(C)=C2
CC(=O)C12CCC(C=C1C)C2=C
CC(=O)C12CC(C(=C)C1)C(C)=C2
CC(=O)C12CCC(C(C)=C1)C2=C
CC(=O)C1C2C=CC1(C)CC2=C
CC(=O)C1C2CC(=C)C1(C)C=C2
CC(=O)C1C2CC(C)(C=C2)C1=C
CC(=O)C1=CC2CC1(C)CC2=C
CC(=O)C1=CC2(C)CC1CC2=C
CC(=O)C1=CC2CCC1(C)C2=C
CC(=O)C1CC2C=CC1(C)C2=C
CC(=O)C1=CC2(C)CC1C(=C)C2
CC(=O)C1=CC2(C)CCC1C2=C
CC(=O)C1CC2(C)C=CC1C2=C
CC(=O)C1=CC2CC(=C)C1(C)C2
CC(=O)C1(C)C2CC(=C)C1C=C2
CC(=O)C1(C)C2CC(C=C2)C1=C
CC(=O)C1C(=C)C2CC1(C)C=C2
CC(=O)C1(C)CC2C=CC1C2=C
CC(=C)C12CC(C)(C=C1)C(=O)O2
CC(=C)C12CC(C)(OC1=O)C=C2
CC(=C)C12CC(C)(CC1=O)C=C2
CC(=C)C12CCC(C)(C=C1)C2=O
CC(=C)C12CC(=O)C(C)(C1)C=C2
CC(=O)C12CC(C)(CC1=C)C=C2
CC(=O)C12CCC(C)(C=C1)C2=C
CC(=O)C12CC(=C)C(C)(C1)C=C2
CC(C)C12CC(C=C1C)C(=O)O2
CC(C)C12CC(C(=O)O1)C(C)=C2
CC(C)C12C=CC(OC1=O)C2C
CC(C)C12CC(OC1=O)C=C2C
CC(C)C12CC(OC1=O)C(C)=C2
CC(C)C12OC(=O)C(C=C1)C2C
CC(C)C1C2C=CC1(C)OC2=O
CC(C)C1C2OC(=O)C1(C)C=C2
CC(C)C1=CC2CC1(C)C(=O)O2
CC(C)C1=CC2CC1(C)OC2=O
CC(C)C1=CC2(C)CC1C(=O)O2
CC(C)C1=CC2(C)CC1OC2=O
CC(C)C1(C)C2OC(=O)C1C=C2
CC1C2CCC1(C=C2C)C(C)=O
CC1C2C=CC1(C)CC2C(C)=O
CC1C2CCC1(C)C=C2C(C)=O
CC1C2CCC1(C)C(=C2)C(C)=O
CC1C2CCC1(C(C)=O)C(C)=C2
CC1C2CC(C)(C1C=C2)C(C)=O
CC1C2CC(C)(C=C2)C1C(C)=O
CC1C2CC(C(C)=O)C1(C)C=C2
CC1CC2(CC1C=C2C)C(C)=O
CC1CC2CC1(C=C2C)C(C)=O
CC1C(C2CC1(C)C=C2)C(C)=O
CC1CC2(CC1C(C)=C2)C(C)=O
CC1CC2CC1(C)C=C2C(C)=O
CC1CC2CC1(C)C(=C2)C(C)=O
CC1CC2CC1(C(C)=O)C(C)=C2
CC1CC2(C=CC1C2C)C(C)=O
CC1CC2C=CC1(C2C)C(C)=O
CC1CC2C=CC1C2(C)C(C)=O
CC1CC2(C)CC1C=C2C(C)=O
CC1CC2(C)CC1C(=C2)C(C)=O
CC1CC2C=CC1(C)C2C(C)=O
CC1CC2(C)C=CC1C2C(C)=O
CC(C)C12CC(C=C1)C(C)C2=O
CC(C)C12CC(C=C1C)C(=O)C2
CC(C)C12CC(C=C1)C(=O)C2C
CC(C)C12CC(CC1=O)C=C2C
CC(C)C12CC(CC1=O)C(C)=C2
CC(C)C12C=CC(CC1C)C2=O
CC(C)C12CCC(C=C1C)C2=O
CC(C)C12CC(C(=O)C1)C(C)=C2
CC(C)C12C=CC(CC1=O)C2C
CC(C)C12CC(C)C(C=C1)C2=O
CC(C)C12CCC(C(C)=C1)C2=O
CC(C)C12CC(=O)C(C=C1)C2C
CC(C)C1C2C=CC1(C)CC2=O
CC(C)C1C2CC(C)(C=C2)C1=O
CC(C)C1C2CC(=O)C1(C)C=C2
CC(C)C1=CC2CC1(C)CC2=O
CC(C)C1=CC2(C)CC1CC2=O
CC(C)C1=CC2CCC1(C)C2=O
CC(C)C1CC2C=CC1(C)C2=O
CC(C)C1=CC2(C)CC1C(=O)C2
CC(C)C1=CC2(C)CCC1C2=O
CC(C)C1CC2(C)C=CC1C2=O
CC(C)C1(C)C2CC(C=C2)C1=O
CC(C)C1=CC2CC(=O)C1(C)C2
CC(C)C1(C)C2CC(=O)C1C=C2
CC(C)C1(C)CC2C=CC1C2=O
CC(C)C1C(=O)C2CC1(C)C=C2
CC(=O)C12CCC(C1)C(C)=C2C
CC(=O)C1C2CCC1(C)C=C2C
CC(=O)C1C2CCC1(C)C(C)=C2
CC(=O)C1C2CC(C)(C)C1C=C2
CC(=O)C1=CC2CC1CC2(C)C
CC(=O)C1CC2CC1(C)C=C2C
CC(=O)C1=CC2CC1C(C)(C)C2
CC(=O)C1CC2CC1(C)C(C)=C2
CC(=O)C1=CC2CCC1C2(C)C
CC(=O)C1CC2C=CC1C2(C)C
CC(=O)C1CC2(C)CC1C=C2C
CC(=O)C1(C)C2CCC1C(C)=C2
CC(=O)C1CC2(C)CC1C(C)=C2
CC(=O)C1(C)CC2CC1C=C2C
CC(=O)C1(C)CC2CC1C(C)=C2
CC(=O)C1=C(C)C2CCC1(C)C2
CC(=O)C1=C(C)C2(C)CCC1C2
CC1C2CC(C=C2)(C1C)C(C)=O
CC1C2CC(C=C2)C1(C)C(C)=O
CC(=O)C1C2CC(C=C2)C1(C)C
CC(C)C12CC(C)(C=C1)C(=O)O2
CC(C)C12CC(C)(OC1=O)C=C2
CC1C2(C)CCC1(C=C2)C(C)=O
CC1CC2(CC1(C)C=C2)C(C)=O
CC1CC2(C)CC1(C=C2)C(C)=O
CC(C)C12CC(C)(CC1=O)C=C2
CC(C)C12CCC(C)(C=C1)C2=O
CC(C)C12CC(=O)C(C)(C1)C=C2
CC(=O)C12CC(C=C1)C(C)(C)C2
CC(=O)C12CC(CC1(C)C)C=C2
CC(=O)C12CCC(C=C1)C2(C)C
CC(=O)C12CCC(C)(C1)C=C2C
CC(=O)C12CCC(C)(C1)C(C)=C2
CC(=O)C1C2(C)CCC1(C)C=C2
CC(=O)C1(C)C2CCC1(C)C=C2
CC(=O)C1CC2(C)CC1(C)C=C2
CC(=O)C1=CC2(C)CCC1(C)C2
CC(=O)C1(C)CC2CC1(C)C=C2
CC(=O)C1(C)CC2(C)CC1C=C2
CC(C)(C)C12CC(C=C1)C(=O)O2
CC(C)(C)C12CC(OC1=O)C=C2
CC(C)(C)C12CC(C=C1)C(=O)C2
CC(C)(C)C12CC(CC1=O)C=C2
CC(C)(C)C12CCC(C=C1)C2=O
CC(=C)C12CC(CC1=C)C(=O)O2
CC(=C)C12CC(CC1=C)OC2=O
CC(=C)C12CC(C(=C)C1)C(=O)O2
CC(=C)C12CCC(C(=O)O1)C2=C
CC(=C)C12CCC(OC1=O)C2=C
CC(=C)C12CC(OC1=O)C(=C)C2
CC(=C)C12CC(CC1=C)CC2=O
CC(=C)C12CCC(C1)C(=C)C2=O
CC(=C)C12CC(CC1=C)C(=O)C2
CC(=C)C12CCC(C1)C(=O)C2=C
CC(=C)C12CC(CC1=O)C(=C)C2
CC(=C)C12CCC(CC1=C)C2=O
CC(=C)C12CC(C(=C)C1)C(=O)C2
CC(=C)C12CCC(CC1=O)C2=C
CC(=C)C12CCC(C(=C)C1)C2=O
CC(=C)C12CCC(C(=O)C1)C2=C
CC(=O)C12CC(CC1=C)CC2=C
CC(=O)C12CCC(C1)C(=C)C2=C
CC(=O)C12CC(CC1=C)C(=C)C2
CC(=O)C12CCC(CC1=C)C2=C
CC(=O)C12CC(C(=C)C1)C(=C)C2
CC(=O)C12CCC(C(=C)C1)C2=C
CC1C2C(CC1(C)OC2=O)C=C
CC1C2CC(C)(C1C=C)C(=O)O2
CC1C2CC(C=C)C1(C)C(=O)O2
CC1C2CC(C=C)C1(C)OC2=O
CC1C2CC(C)(C=C)C1C(=O)O2
CC1C2CC(C)(C=C)C1OC2=O
CC1C2CC(C)(OC2=O)C1C=C
CC1C2CC(C(=O)O2)C1(C)C=C
CC1C2CC(OC2=O)C1(C)C=C
CC1C2OC(=O)C1(C)CC2C=C
CC1(C)C2CC(C1C=C)C(=O)O2
CC1CC2C(C)C1(OC2=O)C=C
CC1CC2C(C=C)C1(C)OC2=O
CC1(C)C2CC(C=C)C1C(=O)O2
CC1(C)C2CC(C=C)C1OC2=O
CC1CC2(C=C)C(C)C1OC2=O
CC1CC2(C)C(C=C)C1OC2=O
CC1(C)C2CC(OC2=O)C1C=C
CC1CC2(C)OC(=O)C1C2C=C
CC1CC2C(=O)OC1C2(C)C=C
CC1CC2(OC(=O)C1C2C)C=C
CC1CC2OC(=O)C1C2(C)C=C
CC1CC2OC(=O)C1(C)C2C=C
CC1CC2OC(=O)C1(C=C)C2C
CC1C(C)C2(CC1C(=O)O2)C=C
CC1C2CC(C=C)(C1C)C(=O)O2
CC1(C)CC2C(C=C)C1OC2=O
CC1(C)CC2OC(=O)C1C2C=C
CC1C(C=C)C2CC1(C)C(=O)O2
CC1C(C=C)C2CC1(C)OC2=O
CCC12CC(=C)C(C1C)C(=O)O2
CCC12CC(C(C)C1=C)C(=O)O2
CCC12C(C)C(CC1=C)OC2=O
CCC12CC(C)C(C(=O)O1)C2=C
CCC12C(C)CC(OC1=O)C2=C
CCC12CC(=C)C(OC1=O)C2C
CCC12CC(C)C(OC1=O)C2=C
CCC12CC(C(=C)C1C)C(=O)O2
CCC12CC(OC1=O)C(=C)C2C
CCC12CC(OC1=O)C(C)C2=C
CCC12OC(=O)C(CC1=C)C2C
CCC12OC(=O)C(CC1C)C2=C
CCC1C2CC(=C)C1(C)C(=O)O2
CCC1C2C(=C)CC1(C)OC2=O
CCC1C2CC(=C)C1(C)OC2=O
CCC1C2CC(C)(C(=O)O2)C1=C
CCC1C2CC(C)(OC2=O)C1=C
CCC1C2OC(=O)C1(C)CC2=C
CCC1(C)C2CC(=C)C1C(=O)O2
CCC1(C)C2CC(=C)C1OC2=O
CCC1(C)C2CC(C(=O)O2)C1=C
CCC1(C)C2CC(OC2=O)C1=C
CCC1CC2(C)C(=O)OC1C2=C
CCC1CC2(C)OC(=O)C1C2=C
CCC1CC2C(=O)OC1(C)C2=C
CCC1CC2OC(=O)C1(C)C2=C
CCC1C(=C)C2CC1(C)C(=O)O2
CCC1C(=C)C2CC1(C)OC2=O
CCC1(C)CC2C(=O)OC1C2=C
CCC1(C)CC2OC(=O)C1C2=C
CC1C2C(CC1(C)CC2=C)C=O
CC1C2C(CC1(C)CC2=O)C=C
CC1C2CC(C1=C)C(C)(C2)C=O
CC1C2CCC1(C)C(=C)C2C=O
CC1C2CCC1(C=C)C(C)C2=O
CC1C2CCC1(C)C(C=C)C2=O
CC1C2CCC1C(C)(C=C)C2=O
CC1C2CCC1(C)C(C=O)C2=C
CC1C2CCC1C(C)(C=O)C2=C
CC1C2CCC1(C)C(=O)C2C=C
CC1C2CCC1(C=O)C(C)C2=C
CC1C2CC(C1=O)C(C)(C2)C=C
CC1C2CCC(C1=C)C2(C)C=O
CC1C2CC(=C)C1(C)CC2C=O
CC1C2CC(=C)C1C(C)(C2)C=O
CC1C2CCC(C1=O)C2(C)C=C
CC1C2CC(CC2=C)C1(C)C=O
CC1C2CCC(C2=C)C1(C)C=O
CC1C2CC(CC2(C)C=C)C1=O
CC1C2CC(CC2(C)C=O)C1=C
CC1C2CC(CC2=O)C1(C)C=C
CC1C2CCC(C2=O)C1(C)C=C
CC1C2CC(C=C)C1(C)CC2=O
CC1C2CCC(C)(C1C=C)C2=O
CC1C2CC(C=C)C1(C)C(=O)C2
CC1C2CCC(C)(C1C=O)C2=C
CC1C2CC(C(=C)C2)C1(C)C=O
CC1C2CC(C)(CC2=C)C1C=O
CC1C2CC(C)(CC2C=C)C1=O
CC1C2CCC(C)(C2C=C)C1=O
CC1C2CC(C)(CC2C=O)C1=C
CC1C2CCC(C)(C2C=O)C1=C
CC1C2CC(C)(CC2=O)C1C=C
CC1C2CC(C)(C=C)C1CC2=O
CC1C2CC(=C)C(C)(C2)C1C=O
CC1C2CCC(C=C)(C2C)C1=O
CC1C2CC(C=C)C(C)(C2)C1=O
CC1C2CC(C)(C=O)C1CC2=C
CC1C2CCC(C=O)(C2C)C1=C
CC1C2CC(C=O)C1(C)CC2=C
CC1C2CC(C=O)C1(C)C(=C)C2
CC1C2CC(C(=O)C2)C1(C)C=C
CC1C2CC(C=O)C(C)(C2)C1=C
CC1C2CC(=O)C1(C)CC2C=C
CC1C2CC(=O)C1C(C)(C2)C=C
CC1C2CC(=O)C(C)(C2)C1C=C
CC1CC2(CC1C(=C)C2C)C=O
CC1CC2(CC1C(C)C2=C)C=O
CC1CC2CC1C(=C)C2(C)C=O
CC1CC2(CC1C(C)C2=O)C=C
CC1CC2CC1(C)C(=C)C2C=O
CC1CC2CC1(C=C)C(C)C2=O
CC1CC2CC1(C)C(C=C)C2=O
CC1CC2CC1C(C)(C=C)C2=O
CC1CC2CC1(C=C)C(=O)C2C
CC1CC2CC1(C)C(C=O)C2=C
CC1CC2CC1C(C)(C=O)C2=C
CC1CC2CC1(C)C(=O)C2C=C
CC1CC2(CC1C(=O)C2C)C=C
CC1CC2CC1C(=O)C2(C)C=C
CC1CC2CC1(C=O)C(=C)C2C
CC1CC2CC1(C=O)C(C)C2=C
CC1CC2C(=C)C1CC2(C)C=O
CC1CC2C(C)C1(CC2=C)C=O
CC1CC2C(CC1(C)C2=C)C=O
CC1CC2C(C)C1(CC2=O)C=C
CC1CC2C(CC1(C)C2=O)C=C
CC1(C)C2CCC1C(=C)C2C=O
CC1CC2(C)CC1C(=C)C2C=O
CC1CC2(C)CC1C(C=C)C2=O
CC1(C)C2CC(C1C=C)C(=O)C2
CC1CC2(C)CC1C(C=O)C2=C
CC1(C)C2CCC1C(=O)C2C=C
CC1CC2(C)CC1C(=O)C2C=C
CC1(C)C2CC(C1C=O)C(=C)C2
CC1CC2(C)C(CC1C2=C)C=O
CC1CC2(CC(=C)C1C2C)C=O
CC1CC2(CC(C)C1C2=C)C=O
CC1CC2C(=C)CC1C2(C)C=O
CC1CC2CC(=C)C1C2(C)C=O
CC1CC2(C)C(CC1C2=O)C=C
CC1CC2(CC(C)C1C2=O)C=C
CC1(C)C2CC(=C)C1CC2C=O
CC1CC2CC(=C)C1(C)C2C=O
CC1CC2C(C=C)C1(C)CC2=O
CC1CC2CC(C)C1(C=C)C2=O
CC1CC2CC(=C)C1(C=O)C2C
CC1CC2CC(C)C1(C=O)C2=C
CC1(C)C2CC(CC2C=C)C1=O
CC1(C)C2CCC(C2C=C)C1=O
CC1(C)C2CC(CC2C=O)C1=C
CC1(C)C2CCC(C2C=O)C1=C
CC1CC2(C)CC(=C)C1C2C=O
CC1CC2(C=C)C(C)C1CC2=O
CC1CC2(C)C(C=C)C1CC2=O
CC1CC2CC(C=C)C1(C)C2=O
CC1(C)C2CC(C=C)C1C(=O)C2
CC1CC2(C=C)C(C)CC1C2=O
CC1CC2(C)CC(C=C)C1C2=O
CC1CC2CC(C)(C=C)C1C2=O
CC1(C)C2CC(C=C)C(C2)C1=O
CC1CC2(C)CC(C=O)C1C2=C
CC1CC2CC(C)(C=O)C1C2=C
CC1CC2(C)CC(=O)C1C2C=C
CC1CC2(C)C(C=O)C1CC2=C
CC1CC2CC(C=O)C1(C)C2=C
CC1(C)C2CC(C=O)C1C(=C)C2
CC1(C)C2CC(C=O)C(C2)C1=C
CC1CC2(CC(=O)C1C2C)C=C
CC1CC2CC(=O)C1C2(C)C=C
CC1(C)C2CC(=O)C1CC2C=C
CC1CC2CC(=O)C1(C)C2C=C
CC1CC2C(C=O)C1(C)CC2=C
CC1CC2CC(=O)C1(C=C)C2C
CC1CC2C(=O)C1CC2(C)C=C
CC1CC2C(=O)CC1C2(C)C=C
CC1CC2(C=O)C(C)C1CC2=C
CC1CC2(C=O)C(C)CC1C2=C
CC1C2CC(=C)C(C2)(C=O)C1C
CC1C2CC(=O)C(C2)(C=C)C1C
CC1(C)CC2CC1C(=C)C2C=O
CC1C(=C)C2CC1(C)CC2C=O
CC1C(C)C2(CC1C(=C)C2)C=O
CC1(C)CC2CC1C(C=C)C2=O
CC1(C)CC2CC1C(C=O)C2=C
CC1(C)CC2CC1C(=O)C2C=C
CC1C(C)C2(CC1C(=O)C2)C=C
CC1(C)CC2C(CC1C2=C)C=O
CC1C(C)C2(CCC1C2=C)C=O
CC1(C)CC2C(CC1C2=O)C=C
CC1C(C)C2(CCC1C2=O)C=C
CC1C(=C)C2CCC1(C)C2C=O
CC1(C)CC2CC(=C)C1C2C=O
CC1(C)CC2C(C=C)C1CC2=O
CC1(C)CC2CC(C=C)C1C2=O
CC1(C)CC2CC(C=O)C1C2=C
CC1C(=C)C2CC(C=O)C1(C)C2
CC1(C)CC2CC(=O)C1C2C=C
CC1(C)CC2C(C=O)C1CC2=C
CC1C(C=C)C2CC1(C)CC2=O
CC1C(C=C)C2CCC1(C)C2=O
CC1C(C=C)C2CC(=O)C1(C)C2
C=CC1C2CC(C(=O)C2)C1(C)C
CC1(C)C(C=C)C2CCC1C2=O
CC1(C)C2CC(CC2=C)C1C=O
CC1(C)C(C=O)C2CCC1C2=C
CC1C(C=O)C2CC1(C)CC2=C
CC1C(C=O)C2CCC1(C)C2=C
CC1C(C=O)C2CC(=C)C1(C)C2
CC1C(=O)C2CC1(C)CC2C=C
CC1C(=O)C2CCC1(C)C2C=C
CC1C(=O)C2CC(C=C)C1(C)C2
CCC12CC(CC1=C)C(C)C2=O
CCC12CC(CC1C)C(=C)C2=O
CCC12CCC(C1C)C(=C)C2=O
CCC12CC(CC1=C)C(=O)C2C
CCC12CC(CC1C)C(=O)C2=C
CCC12CCC(C1C)C(=O)C2=C
CCC12CC(CC1=O)C(=C)C2C
CCC12CC(CC1=O)C(C)C2=C
CCC12C(C)C(CC1=C)CC2=O
CCC12CC(C)C(C1)C(=C)C2=O
CCC12CC(=C)C(C1C)C(=O)C2
CCC12CC(C(=C)C1C)C(=O)C2
CCC12CC(C(C)C1=C)C(=O)C2
CCC12CC(C(=C)C1)C(=O)C2C
CCC12CC(C)C(C1)C(=O)C2=C
CCC12CC(C(C)C1=O)C(=C)C2
CCC12C(C)CC(CC1=C)C2=O
CCC12CC(=C)C(CC1C)C2=O
CCC12CC(C)C(CC1=C)C2=O
CCC12CCC(C(=C)C1C)C2=O
CCC12CCC(C(C)C1=C)C2=O
CCC12C(C)CC(CC1=O)C2=C
CCC12CC(=C)C(CC1=O)C2C
CCC12CC(C)C(CC1=O)C2=C
CCC12CCC(C(C)C1=O)C2=C
CCC12CC(C)C(C(=C)C1)C2=O
CCC12CC(C)C(C(=O)C1)C2=C
CCC12CCC(C(=O)C1C)C2=C
CCC12CC(=O)C(CC1=C)C2C
CCC12CC(=O)C(CC1C)C2=C
CCC1C2CCC1(C)C(=C)C2=O
CCC1C2CCC1(C)C(=O)C2=C
CCC1C2C(=C)CC1(C)CC2=O
CCC1C2CC(=C)C1(C)CC2=O
CCC1C2CC(=C)C1(C)C(=O)C2
CCC1C2CCC(C)(C1=C)C2=O
CCC1C2CC(C)(CC2=C)C1=O
CCC1C2CCC(C)(C2=C)C1=O
CCC1C2CC(C)(CC2=O)C1=C
CCC1C2CC(=C)C(C)(C2)C1=O
CCC1C2CC(=O)C1(C)CC2=C
CCC1C2CC(=O)C(C)(C2)C1=C
CCC1CC2CC1(C)C(=C)C2=O
CCC1CC2CC1(C)C(=O)C2=C
CCC1CC2(C)CC1C(=C)C2=O
CCC1(C)C2CCC1C(=O)C2=C
CCC1CC2(C)CC1C(=O)C2=C
CCC1CC2(C)C(=C)C1CC2=O
CCC1CC2C(=C)CC1(C)C2=O
CCC1CC2CC(=C)C1(C)C2=O
CCC1(C)C2CC(=C)C1C(=O)C2
CCC1(C)C2CC(CC2=C)C1=O
CCC1(C)C2CCC(C2=C)C1=O
CCC1(C)C2CC(CC2=O)C1=C
CCC1(C)C2CCC(C2=O)C1=C
CCC1CC2(C)C(=C)CC1C2=O
CCC1CC2(C)CC(=C)C1C2=O
CCC1(C)C2CC(C(=C)C2)C1=O
CCC1CC2(C)CC(=O)C1C2=C
CCC1(C)C2CC(C(=O)C2)C1=C
CCC1(C)C2CC(=O)C1CC2=C
CCC1CC2CC(=O)C1(C)C2=C
CCC1CC2C(=O)CC1(C)C2=C
CCC1(C)CC2CC1C(=C)C2=O
CCC1C(=C)C2CC1(C)CC2=O
CCC1(C)CC2CC1C(=O)C2=C
CCC1(C)CC2C(=C)C1CC2=O
CCC1C(=C)C2CCC1(C)C2=O
CCC1(C)CC2C(=C)CC1C2=O
CCC1(C)CC2CC(=C)C1C2=O
CCC1(C)CC2CC(=O)C1C2=C
CCC1C(=C)C2CC(=O)C1(C)C2
CCC1C(=O)C2CC1(C)CC2=C
CCC1C(=O)C2CCC1(C)C2=C
CCC1C(=O)C2CC(=C)C1(C)C2
CC12CC(C1)C(C)(C=C)C(=O)O2
CC12CC(C1)C(C)(OC2=O)C=C
CC12CC(C1)C(=O)OC2(C)C=C
CC12CC(C1)OC(=O)C2(C)C=C
CC12CC(C)(C1)C(C=C)C(=O)O2
CC12CC(C)(C1C=C)C(=O)OC2
CC12CC(C)(C1)C(=O)OC2C=C
CC12CC(CC(=O)O1)C2(C)C=C
CC12CC(COC1=O)C2(C)C=C
CC12CC(C)(OC(=O)C1)C2C=C
CC12CC(C(=O)OC1)C2(C)C=C
CC12CC(OC(=O)C1)C2(C)C=C
CC1C2(C)CC1(C=C)C(=O)OC2
CC1C2(C)CC1(CC(=O)O2)C=C
CC1C2(C)CC1(COC2=O)C=C
CC1C2(C)CC1(OC(=O)C2)C=C
CC1(C)C2CC1(C=C)C(=O)OC2
CC1(C)C2CC1(CC(=O)O2)C=C
CC1(C)C2CC1(COC2=O)C=C
CC1(C)C2CC1(OC(=O)C2)C=C
CC1(C)C2CC(C2)(OC1=O)C=C
CC1(C)C(=O)OC2CC1(C2)C=C
CC1(C)OC(=O)C2(CC1C2)C=C
CC1(C)OC(=O)C2CC1(C2)C=C
CC1C(=O)OC2(CC1(C)C2)C=C
CC1C(=O)OC2(C)CC1(C2)C=C
CC1OC(=O)C2(CC1(C)C2)C=C
CC1OC(=O)C2(C)CC1(C2)C=C
CCC12CC(C)(C1)C(=C)C(=O)O2
CCC12CC(C)(C1)OC(=O)C2=C
CC12CC(C1)C(=C)CC2(C)C=O
CC12CC(C1)C(C)(CC2=C)C=O
CC12CC(C1)CC(=C)C2(C)C=O
CC12CC(C1)C(C)(CC2=O)C=C
CC12CC(C1)C(=C)C(C)(C2)C=O
CC12CC(C1)CC(C)(C=C)C2=O
CC12CC(C1)C(C)(C=C)C(=O)C2
CC12CC(C1)CC(C)(C=O)C2=C
CC12CC(C1)C(C)(C=O)C(=C)C2
CC12CC(C1)CC(=O)C2(C)C=C
CC12CC(C1)C(=O)CC2(C)C=C
CC12CC(C1)C(=O)C(C)(C2)C=C
CC12CC(C1=O)C(C)(CC2)C=C
CC12CC(C)(C1)C(=C)C(C2)C=O
CC12CC(C)(C1)C(=C)CC2C=O
CC12CC(C)(C1)C(C=C)C(=O)C2
CC12CC(C)(C1C=C)C(=O)CC2
CC12CC(C)(C1)C(C=O)C(=C)C2
CC12CC(C)(C1)C(=O)C(C2)C=C
CC12CC(C)(C1)C(=O)CC2C=C
CC12CC(C)(C1C=O)C(=C)CC2
CC12CC(CCC1=C)C2(C)C=O
CC12CC(CCC1(C)C=C)C2=O
CC12CC(CCC1=O)C2(C)C=C
CC12CC(C(=C)CC1)C2(C)C=O
CC12CC(CC(=C)C1)C2(C)C=O
CC12CC(C)(C(CC1)C=C)C2=O
CC12CC(C)(CC(C1)C=C)C2=O
CC12CC(CC(C)(C1)C=C)C2=O
CC12CCCC(C)(C1C=C)C2=O
CC12CC(C)(CC(=C)C1)C2C=O
CC12CC(C)(CC(=O)C1)C2C=C
CC12CC(CC(=O)C1)C2(C)C=C
CC12CC(C(=O)CC1)C2(C)C=C
CC1C2(C)CC1(CCC2=C)C=O
CC1C2(C)CC1(CCC2=O)C=C
CC1C2(C)CC1(CC(=C)C2)C=O
CC1C2(C)CC1(C=C)C(=O)CC2
CC1C2(C)CC1(CC(=O)C2)C=C
CC1C2(C)CC1(C=O)C(=C)CC2
CC1C2(C)CCCC1(C=C)C2=O
CC1(C)C2CC1(CCC2=C)C=O
CC1(C)C2CC1(CCC2=O)C=C
CC1(C)C2CC1(CC(=C)C2)C=O
CC1(C)C2CC1(C=C)C(=O)CC2
CC1(C)C2CC1(CC(=O)C2)C=C
CC1(C)C2CC1(C=O)C(=C)CC2
CC1(C)C2CC(C2)(CC1=C)C=O
CC1(C)C2CC(C2)(CC1=O)C=C
CC1(C)C2CCCC1(C=C)C2=O
CC1CC2(C)CC(C1)(C=C)C2=O
CC1CC2(CC(C)(C2)C1=C)C=O
CC1CC2(CC(C)(C2)C1=O)C=C
CC1CC2(C)CC(C2)(C=C)C1=O
CC1CC2(C)CC(C2)(C=O)C1=C
CC1CCC2(CC1(C)C2=O)C=C
CC1(C)CC2CC(C1)(C=C)C2=O
CC1CCC2(C)CC1(C=C)C2=O
CC1(C)CC2(CC(C2)C1=C)C=O
CC1(C)CC2(CC(C2)C1=O)C=C
CC1(C)CC2CC(C2)(C=C)C1=O
CC1(C)CC2CC(C2)(C=O)C1=C
CC12CCCC(C1=O)C2(C)C=C
CC1(C)CCC2(CC1C2=O)C=C
CC1C(=C)CC2(CC1(C)C2)C=O
CC1CC(=C)C2(CC1(C)C2)C=O
CC1(C)CCC2CC1(C=C)C2=O
CC1C(=C)CC2(C)CC1(C2)C=O
CC1CC(=C)C2(C)CC1(C2)C=O
CC1(C)C(=C)CC2CC1(C2)C=O
CC1(C)CC(=C)C2(CC1C2)C=O
CC1(C)CC(=C)C2CC1(C2)C=O
CC1(C)CC(=O)C2(CC1C2)C=C
CC1(C)CC(=O)C2CC1(C2)C=C
CC1CC(=O)C2(CC1(C)C2)C=C
CC1CC(=O)C2(C)CC1(C2)C=C
CC1(C)C(=O)CC2CC1(C2)C=C
CC1C(=O)CC2(CC1(C)C2)C=C
CC1C(=O)CC2(C)CC1(C2)C=C
CCC12CC(C)(C1)C(=C)CC2=O
CCC12CC(C)(C1)CC(=C)C2=O
CCC12CC(C)(C1)C(=C)C(=O)C2
CCC12CC(C)(C1)CC(=O)C2=C
CCC12CC(C)(C1)C(=O)CC2=C
CCC12CC(C)(C1)C(=O)C(=C)C2
CCC12CC(C)(C1=O)C(=C)CC2
CCC12CC(C)(CCC1=C)C2=O
CCC12CC(C)(CC(=C)C1)C2=O
CC12CC(CC1CC#C)C(=O)O2
CC12CCC(C1CC#C)C(=O)O2
CC12CC(CC1CC#C)OC2=O
CC12CC(CC#C)C(C1)C(=O)O2
CC12CC(CC#C)C(C1)OC2=O
CC12CCC(OC1=O)C2CC#C
CC1C2CCC1(CC#C)C(=O)O2
CC1C2CCC1(CC#C)OC2=O
CC1CC2CC1(CC#C)C(=O)O2
CC1CC2CC1(CC#C)OC2=O
CC1CC2(CC#C)CC1C(=O)O2
CC1CC2(CC#C)CC1OC2=O
CC1(CC#C)C2CCC1C(=O)O2
CC1(CC#C)CC2CC1C(=O)O2
CC1(CC#C)CC2CC1OC2=O
CCC12CC(CC1C#C)C(=O)O2
CCC12CCC(C1C#C)C(=O)O2
CCC12CC(CC1C#C)OC2=O
CCC12CC(C#C)C(C1)C(=O)O2
CCC12CCC(OC1=O)C2C#C
CCC12CC(OC1=O)C(C2)C#C
CCC1C2CCC1(C#C)C(=O)O2
CCC1C2CCC1(OC2=O)C#C
CCC1CC2CC1(C#C)C(=O)O2
CCC1(CC2CC1C(=O)O2)C#C
CCC1CC2(CC1C(=O)O2)C#C
CCC1(CC2CC1OC2=O)C#C
CCC1CC2(CC1OC2=O)C#C
CCC1CC2CC1(OC2=O)C#C
CCC1(C#C)C2CCC1C(=O)O2
CC#CC12CC(CC1C)C(=O)O2
CC#CC12CCC(C1C)C(=O)O2
CC#CC12CC(CC1C)OC2=O
CC#CC12CC(C)C(C1)C(=O)O2
CC#CC12CC(C)C(C1)OC2=O
CC#CC12CCC(OC1=O)C2C
CC#CC1C2CCC1(C)C(=O)O2
CC#CC1C2CCC1(C)OC2=O
CC#CC1CC2CC1(C)C(=O)O2
CC#CC1CC2CC1(C)OC2=O
CC#CC1(C)C2CCC1C(=O)O2
CC#CC1CC2(C)CC1C(=O)O2
CC#CC1CC2(C)CC1OC2=O
CC#CC1(C)CC2CC1C(=O)O2
CC#CC1(C)CC2CC1OC2=O
CCC12CC(CC1=CC)C(=O)O2
CCC12CC(CC1=CC)OC2=O
CCC12CCC(C(=O)O1)C2=CC
CCC12CCC(OC1=O)C2=CC
CCC12CC(C(=O)O1)C(C2)=CC
CCC12CC(OC1=O)C(C2)=CC
CC=CC12CC(CC1C)C(=O)O2
CC=CC12CCC(C1C)C(=O)O2
CC=CC12CC(CC1C)OC2=O
CC=CC12CC(C)C(C1)C(=O)O2
CC=CC12CC(C)C(C1)OC2=O
CC=CC12CCC(OC1=O)C2C
CC=CC1C2CCC1(C)C(=O)O2
CCC=C1C2CCC1(C)C(=O)O2
CC=CC1C2CCC1(C)OC2=O
CCC=C1C2CCC1(C)OC2=O
CC=CC1CC2CC1(C)C(=O)O2
CCC=C1CC2CC1(C)C(=O)O2
CC=CC1CC2CC1(C)OC2=O
CCC=C1CC2CC1(C)OC2=O
CC=CC1(C)C2CCC1C(=O)O2
CC=CC1CC2(C)CC1C(=O)O2
CCC=C1CC2(C)CC1C(=O)O2
CC=CC1CC2(C)CC1OC2=O
CCC=C1CC2(C)CC1OC2=O
CC=CC1(C)CC2CC1C(=O)O2
CC=CC1(C)CC2CC1OC2=O
CC12CC(CC1C#C)C(C2)C=O
CC12CCC(C1)C(C#C)C2C=O
CC12CC(CC1CC#C)CC2=O
CC12CCC(C1)C(CC#C)C2=O
CC12CC(CC1CC#C)C(=O)C2
CC12CCC(C1CC#C)C(=O)C2
CC12CCC(C1)C(C=O)C2C#C
CC12CCC(C1)C(=O)C2CC#C
CC12CC(CC1C=O)C(C2)C#C
CC12CC(CC1C=O)CC2C#C
CC12CCC(C(C1)C#C)C2C=O
CC12CCC(CC1C#C)C2C=O
CC12CCC(CC1CC#C)C2=O
CC12CCC(C(C1)C=O)C2C#C
CC12CCC(CC1C=O)C2C#C
CC12CCC(CC1=O)C2CC#C
CC12CC(CC#C)C(C1)C(=O)C2
CC12CCC(C(CC#C)C1)C2=O
CC12CC(CC#C)C(CC1=O)C2
CC12CC(C=O)C(C1)C(C2)C#C
CC1C2CCC1(CC2C#C)C=O
CC1C2CCC1(CC2C=O)C#C
CC1C2CCC1C(C2)(C=O)C#C
CC1C2CCC1(C#C)C(C2)C=O
CC1C2CCC1(CC#C)CC2=O
CC1C2CCC1(CC#C)C(=O)C2
CC1C2CCC1(C=O)C(C2)C#C
CC1C2CCC(C2)C1(C=O)C#C
CC1C2CCC(C2)(C#C)C1C=O
CC1C2CCC(C2)(C=O)C1C#C
CC1C2CCC(CC#C)(C2)C1=O
CC1(CC2CC1CC2C#C)C=O
CC1CC2(CC1CC2C#C)C=O
CC1CC2CC1(CC2C#C)C=O
CC1(CC2CC1CC2C=O)C#C
CC1CC2(CC1CC2C=O)C#C
CC1CC2CC1(CC2C=O)C#C
CC1CC2CC1C(C2)(C=O)C#C
CC1CC2CC1CC2(C=O)C#C
CC1CC2CC1(CC#C)CC2=O
CC1(CC2CCC1C2C#C)C=O
CC1CC2(CCC1C2C#C)C=O
CC1(CC2CCC1C2C=O)C#C
CC1CC2(CCC1C2C=O)C#C
CC1CC2CCC1C2(C=O)C#C
CC1CC2CCC1(C#C)C2C=O
CC1CC2CCC1(CC#C)C2=O
CC1CC2CCC1(C=O)C2C#C
CC1(CC2CC(C#C)C1C2)C=O
CC1CC2(CC(C#C)C1C2)C=O
CC1CC2CC(C#C)C1(C2)C=O
CC1CC2(CC#C)CC1CC2=O
CC1CC2(CC#C)CC1C(=O)C2
CC1CC2(CC#C)CCC1C2=O
CC1(CC2CC(C=O)C1C2)C#C
CC1CC2(CC(C=O)C1C2)C#C
CC1CC2CC(C=O)C1(C2)C#C
CC1CC2CC(=O)C1(CC#C)C2
CC1(C#C)C2CCC1C(C2)C=O
CC1(C#C)C2CCC(C2)C1C=O
CC1C(C#C)C2CCC1(C2)C=O
CC1(CC#C)C2CCC1C(=O)C2
CC1(CC#C)C2CCC(C2)C1=O
CC1(CC#C)CC2CC1CC2=O
CC1(CC#C)CC2CC1C(=O)C2
CC1(CC#C)CC2CCC1C2=O
CC1C(C=O)C2CCC1(C2)C#C
CC1(C=O)C2CCC1C(C2)C#C
CC1C(=O)C2CCC1(CC#C)C2
CC1(C=O)C2CCC(C2)C1C#C
CCC12CC(CC1C#C)CC2=O
CCC12CCC(C1)C(C#C)C2=O
CCC12CC(CC1C#C)C(=O)C2
CCC12CCC(C1C#C)C(=O)C2
CCC12CCC(C1)C(=O)C2C#C
CCC12CC(CC1=O)C(C2)C#C
CCC12CCC(C(C1)C#C)C2=O
CCC12CCC(CC1C#C)C2=O
CCC12CCC(CC1=O)C2C#C
CCC12CC(C#C)C(C1)C(=O)C2
CCC1C2CCC1(CC2=O)C#C
CCC1C2CCC1(C#C)C(=O)C2
CCC1C2CCC(C2)(C#C)C1=O
CCC1(CC2CC1CC2=O)C#C
CCC1CC2(CC1CC2=O)C#C
CCC1CC2CC1(CC2=O)C#C
CCC1(CC2CC1C(=O)C2)C#C
CCC1CC2(CC1C(=O)C2)C#C
CCC1(CC2CCC1C2=O)C#C
CCC1CC2(CCC1C2=O)C#C
CCC1CC2CCC1(C#C)C2=O
CCC1CC2CC(=O)C1(C2)C#C
CCC1(C#C)C2CCC1C(=O)C2
CCC1(C#C)C2CCC(C2)C1=O
CCC1C(=O)C2CCC1(C2)C#C
CC#CC12CC(CC1C)CC2=O
CC#CC12CCC(C1)C(C)C2=O
CC#CC12CC(CC1C)C(=O)C2
CC#CC12CCC(C1C)C(=O)C2
CC#CC12CCC(C1)C(=O)C2C
CC#CC12CCC(CC1C)C2=O
CC#CC12CC(C)C(C1)C(=O)C2
CC#CC12CCC(CC1=O)C2C
CC#CC12CCC(C(C)C1)C2=O
CC#CC12CC(C)C(CC1=O)C2
CC#CC1C2CCC1(C)CC2=O
CC#CC1C2CCC1(C)C(=O)C2
CC#CC1C2CCC(C)(C2)C1=O
CC#CC1CC2CC1(C)CC2=O
CC#CC1CC2(C)CC1CC2=O
CC#CC1CC2CCC1(C)C2=O
CC#CC1(C)C2CCC1C(=O)C2
CC#CC1CC2(C)CC1C(=O)C2
CC#CC1CC2(C)CCC1C2=O
CC#CC1(C)C2CCC(C2)C1=O
CC#CC1CC2CC(=O)C1(C)C2
CC#CC1(C)CC2CC1CC2=O
CC#CC1(C)CC2CC1C(=O)C2
CC#CC1(C)CC2CCC1C2=O
CC#CC1C(=O)C2CCC1(C)C2
CC1C2CCC1(C)C(C2)=CC=O
CC1C2CCC1(C)CC2=CC=O
CC1C2CCC(C)(C2)C1=CC=O
CC1CC2CC1(C)CC2=CC=O
CC1CC2(C)CC1C(C2)=CC=O
CC1CC2(C)CC1CC2=CC=O
CC1CC2CCC1(C)C2=CC=O
CC1CC2(C)CCC1C2=CC=O
CC1CC2CC(=CC=O)C1(C)C2
CC1(C)CC2CC1C(C2)=CC=O
CC1(C)CC2CC1CC2=CC=O
CC1(C)CC2CCC1C2=CC=O
CC1C(=CC=O)C2CCC1(C)C2
CCC12CCC(C1)C(=CC)C2=O
CCC12CC(CC1=CC)C(=O)C2
CCC12CCC(C1)C(=O)C2=CC
CCC12CC(CC1=O)C(C2)=CC
CCC12CC(CC1=O)CC2=CC
CCC12CCC(C1=O)C(C2)=CC
CCC12CCC(CC1=CC)C2=O
CCC12CCC(CC1=O)C2=CC
CCC12CCC(C(=O)C1)C2=CC
CCC12CC(C(=O)C1)C(C2)=CC
CC=C1C2CCC1(CC2C)C=O
CC=C1C2CCC1(C)C(C2)C=O
CC=C1C2CCC1(C)CC2C=O
CC=C1C2CCC1C(C)(C2)C=O
CC=C1C2CCC1(C=O)C(C)C2
CC=C1C2CCC(C2)C1(C)C=O
CC=C1C2CCC(C2)(C=O)C1C
CC=C1C2CCC(C)(C2)C1C=O
CC=C1CC2(CC1CC2C)C=O
CC=C1CC2CC1(CC2C)C=O
CC=C1CC2CC1CC2(C)C=O
CC=C1CC2CC1(C)CC2C=O
CC=C1CC2CC1C(C)(C2)C=O
CC=C1CC2(CCC1C2C)C=O
CC=C1CC2CCC1C2(C)C=O
CC=C1CC2(C)CC1CC2C=O
CC=C1CC2CCC1(C)C2C=O
CC=C1CC2CCC1(C=O)C2C
CC=C1CC2(C)CCC1C2C=O
CC=C1CC2(CC(C)C1C2)C=O
CC=C1CC2CC(C)C1(C2)C=O
CC=C1CC2(C)CC(C=O)C1C2
CC=C1CC2CC(C=O)C1(C)C2
CC=C1C(C)C2CCC1(C2)C=O
CC=C1C(C=O)C2CCC1(C)C2
CC=CC12CC(CC1C)CC2=O
CC=CC12CCC(C1)C(C)C2=O
CC=CC12CC(CC1C)C(=O)C2
CC=CC12CCC(C1C)C(=O)C2
CC=CC12CCC(C1)C(=O)C2C
CC=CC12CCC(CC1C)C2=O
CC=CC12CC(C)C(C1)C(=O)C2
CC=CC12CCC(CC1=O)C2C
CC=CC12CCC(C(C)C1)C2=O
CC=CC12CC(C)C(CC1=O)C2
CC=CC1C2CCC1(C)CC2=O
CCC=C1C2CCC1(C)CC2=O
CC=CC1C2CCC1(C)C(=O)C2
CCC=C1C2CCC1(C)C(=O)C2
CC=CC1C2CCC(C)(C2)C1=O
CCC=C1C2CCC(C)(C2)C1=O
CC=CC1CC2CC1(C)CC2=O
CCC=C1CC2CC1(C)CC2=O
CC=CC1CC2(C)CC1CC2=O
CC=CC1CC2CCC1(C)C2=O
CCC=C1CC2(C)CC1CC2=O
CCC=C1CC2CCC1(C)C2=O
CC=CC1(C)C2CCC1C(=O)C2
CC=CC1CC2(C)CC1C(=O)C2
CCC=C1CC2(C)CC1C(=O)C2
CC=CC1CC2(C)CCC1C2=O
CCC=C1CC2(C)CCC1C2=O
CC=CC1(C)C2CCC(C2)C1=O
CC=CC1CC2CC(=O)C1(C)C2
CCC=C1CC2CC(=O)C1(C)C2
CC=CC1(C)CC2CC1CC2=O
CC=CC1(C)CC2CC1C(=O)C2
CC=CC1(C)CC2CCC1C2=O
CC=CC1C(=O)C2CCC1(C)C2
CCC=C1C(=O)C2CCC1(C)C2
CC1(C)C2CCC1C(C2)=CC=O
CC1(C)C2CCC(C2)C1=CC=O
CC(C#C)C12CCC(C1)C(=O)O2
CC(C#C)C12CCC(C1)OC2=O
CC=C(C)C12CCC(C1)C(=O)O2
CC(C)=CC12CCC(C1)C(=O)O2
CC=C(C)C12CCC(C1)OC2=O
CC(C)=CC12CCC(C1)OC2=O
CC12CCC(C1)C(C2)C(=O)C#C
CC12CCC(CC1)C2C(=O)C#C
CC12CCC(CC1C(=O)C#C)C2
CC1(C2CCC1CC2)C(=O)C#C
CC1C2CCC1(CC2)C(=O)C#C
CC1(CC2CCC1C2)C(=O)C#C
CC1CC2(CCC1C2)C(=O)C#C
CC1CC2CCC1(C2)C(=O)C#C
CC(C#C)C12CCC(C1)C(=O)C2
CC(C#C)C12CCC(CC1)C2=O
CC(C#C)C12CCC(CC1=O)C2
CC(=O)C12CCC(C1)C(C2)C#C
CC(=O)C12CCC(CC1)C2C#C
CC(=O)C12CCC(CC1C#C)C2
CC(=O)C1C2CCC1(CC2)C#C
CC(=O)C1(CC2CCC1C2)C#C
CC(=O)C1CC2(CCC1C2)C#C
CC(=O)C1CC2CCC1(C2)C#C
CC(=O)C1(C#C)C2CCC1CC2
CC=C1C2CCC1(CC2)C(C)=O
CC=C1CC2(CCC1C2)C(C)=O
CC=C1CC2CCC1(C2)C(C)=O
CC(C)=C1C2CCC1(CC2)C=O
CC(C)=C1CC2(CCC1C2)C=O
CC(C)=C1CC2CCC1(C2)C=O
CC=C(C)C12CCC(C1)C(=O)C2
CC(C)=CC12CCC(C1)C(=O)C2
CC=C(C)C12CCC(CC1)C2=O
CC(C)=CC12CCC(CC1)C2=O
CC=C(C)C12CCC(CC1=O)C2
CC(C)=CC12CCC(CC1=O)C2
CC(C=O)=C1C2CCC1(C)CC2
CC(C=O)=C1CC2CCC1(C)C2
CC(C=O)=C1CC2(C)CCC1C2
CC(=O)C=C1C2CCC1(C)CC2
CC(=O)C=C1CC2CCC1(C)C2
CC(=O)C=C1CC2(C)CCC1C2
CC12CCC(CC#C)(C1)C(=O)O2
CC12CCC(CC#C)(C1)OC2=O
CCC12CCC(C1)(C#C)C(=O)O2
CCC12CCC(C1)(OC2=O)C#C
CC#CC12CCC(C)(C1)C(=O)O2
CC#CC12CCC(C)(C1)OC2=O
CC=CC12CCC(C)(C1)C(=O)O2
CC=CC12CCC(C)(C1)OC2=O
CC12CCC(C1)C(C2)(C=O)C#C
CC12CCC(C1)CC2(C=O)C#C
CC12CCC(C1)(C#C)C(C2)C=O
CC12CCC(C1)(C=O)C(C2)C#C
CC12CCC(CC1)C2(C=O)C#C
CC12CCC(CC1)(C#C)C2C=O
CC12CCC(CC1C#C)(C2)C=O
CC12CCC(CC1)(C=O)C2C#C
CC12CCC(CC1C=O)(C2)C#C
CC12CCC(CC#C)(C1)C(=O)C2
CC12CCC(CC#C)(CC1)C2=O
CC12CCC(CC#C)(CC1=O)C2
CC1C2(CCC1(CC2)C#C)C=O
CC1(CC2(CCC1C2)C#C)C=O
CC1(CC2CCC1(C2)C#C)C=O
CC1CC2(CCC1(C2)C#C)C=O
CC1(CC2(CCC1C2)C=O)C#C
CC1(CC2CCC1(C2)C=O)C#C
CC1CC2(CCC1(C2)C=O)C#C
CC1(C#C)C2CCC1(CC2)C=O
CC1(C=O)C2CCC1(CC2)C#C
CCC12CCC(C1)(C#C)C(=O)C2
CCC12CCC(CC1)(C#C)C2=O
CCC12CCC(CC1=O)(C2)C#C
CC#CC12CCC(C)(C1)C(=O)C2
CC#CC12CCC(C)(CC1)C2=O
CC#CC12CCC(C)(CC1=O)C2
CC12CCC(C)(C1)C(C2)=CC=O
CC12CCC(C)(CC1)C2=CC=O
CC=C1C2(C)CCC1(CC2)C=O
CC=C1CC2(CCC1(C)C2)C=O
CC=C1CC2(C)CCC1(C2)C=O
CC=CC12CCC(C)(C1)C(=O)C2
CC=CC12CCC(C)(CC1)C2=O
CC=CC12CCC(C)(CC1=O)C2
CCC12CC(C(C)C1C)C(=O)O2
CCC12CC(C)C(C1C)C(=O)O2
CCC12C(C)CC(OC1=O)C2C
CCC12CC(C)C(OC1=O)C2C
CCC12CC(OC1=O)C(C)C2C
CCC12OC(=O)C(CC1C)C2C
CCC1C2CC(C)C1(C)C(=O)O2
CCC1C2C(C)CC1(C)OC2=O
CCC1C2CC(C)C1(C)OC2=O
CCC1C2CC(C)(C)C1C(=O)O2
CCC1C2CC(C)(C)C1OC2=O
CCC1C2CC(C(=O)O2)C1(C)C
CCC1C(C)(C)C2CC1C(=O)O2
CCC1C2OC(=O)C1(C)CC2C
CCC1CC2C(C)C1(C)OC2=O
CCC1(C)C2CC(C)C1C(=O)O2
CCC1CC2(C)C(C)C1OC2=O
CCC1CC2(C)OC(=O)C1C2C
CCC1CC2C(=O)OC1C2(C)C
CCC1CC2OC(=O)C1C2(C)C
CCC1(C)C2OC(=O)C1CC2C
CCC1CC2OC(=O)C1(C)C2C
CCC1C(C)C2CC1(C)C(=O)O2
CCC1C(C)C2CC1(C)OC2=O
CCC1C(C)C2(C)CC1C(=O)O2
CCC1(C)CC2C(C)C1OC2=O
CCC1C2CC(C)(C1C)C(=O)O2
CCC1(C)CC2OC(=O)C1C2C
CCC1(C)C(C)C2CC1C(=O)O2
CCC1(C)C(C)C2CC1OC2=O
CC1C2CC(C1C)C(C)(C2)C=O
CC1C2CCC1(C)C(C)C2C=O
CC1C2CCC1C(C)(C)C2C=O
CC1C2CCC1C(C)(C=O)C2C
CC1C2CC(C1C=O)C(C)(C)C2
CC1C2CCC(C1C=O)C2(C)C
CC1C(C=O)C2CC1C(C)(C)C2
CC1C2CC(CC2C=O)C1(C)C
CC1C2CCC(C2C=O)C1(C)C
CC1C2CC(C)(C)C1CC2C=O
CC1C2CCC(C)(C2C)C1C=O
CC1C2CC(C=O)C1C(C)(C)C2
CC1C2CC(C=O)C(C2)C1(C)C
CC1C2CC(C=O)C(C)(C2)C1C
CC1CC2(CC1C(C)C2C)C=O
CC1CC2CC1C(C)C2(C)C=O
CC1CC2CC1(C)C(C)C2C=O
CC1CC2CC1C(C)(C)C2C=O
CC1CC2CC1(C)C(C=O)C2C
CC1CC2CC1C(C)(C=O)C2C
CC1CC2CC1C(C=O)C2(C)C
CC1CC2CC1(C=O)C(C)C2C
CC1CC2C(CC1C2(C)C)C=O
CC1CC2C(C)C1CC2(C)C=O
CC1CC2(C)CC1C(C)C2C=O
CC1CC2C(CC1(C)C2C)C=O
CC1CC2(C)CC1C(C=O)C2C
CC1CC2(CC(C)C1C2C)C=O
CC1CC2C(C)CC1C2(C)C=O
CC1CC2CC(C)C1C2(C)C=O
CC1CC2(C)C(CC1C2C)C=O
CC1CC2CC(C)C1(C)C2C=O
CC1CC2CC(C)C1(C=O)C2C
CC1CC2(C)C(C)CC1C2C=O
CC1CC2(C)CC(C)C1C2C=O
CC1CC2CC(C)(C)C1C2C=O
CC1CC2(C)CC(C=O)C1C2C
CC1CC2CC(C)(C=O)C1C2C
CC1CC2CC(C=O)C1C2(C)C
CC1CC2CC(C=O)C1(C)C2C
CC1CC2C(C=O)C1CC2(C)C
CC1CC2(C=O)C(C)CC1C2C
CC1C(C)C2(CCC1C2C)C=O
CC1C(C)C2CCC1C2(C)C=O
CC1C(C)C2(C)CCC1C2C=O
CC1C(C)C2(C)CC(C=O)C1C2
CCC12CC(CC1C)C(C)C2=O
CCC12CC(CC1C)C(=O)C2C
CCC12CCC(C1C)C(=O)C2C
CCC12CC(CC1=O)C(C)C2C
CCC12CC(C)C(C1)C(C)C2=O
CCC12CC(C(C)C1C)C(=O)C2
CCC12CC(C)C(C1C)C(=O)C2
CCC12CC(C)C(C1)C(=O)C2C
CCC12C(C)CC(CC1C)C2=O
CCC12CC(C)C(CC1C)C2=O
CCC12CCC(C(C)C1C)C2=O
CCC12C(C)CC(CC1=O)C2C
CCC12CC(C)C(CC1=O)C2C
CCC12CCC(C(C)C1=O)C2C
CCC12CC(C)C(C(C)C1)C2=O
CCC12CC(=O)C(CC1C)C2C
CCC1C2CCC1(C)C(C)C2=O
CCC1C2CCC1C(C)(C)C2=O
CCC1C2CCC1(C)C(=O)C2C
CCC1C2CC(C1=O)C(C)(C)C2
CCC1C2C(C)CC1(C)CC2=O
CCC1C2CC(C)C1(C)CC2=O
CCC1C2CC(C)C1(C)C(=O)C2
CCC1C2CCC(C1=O)C2(C)C
CCC1C2CC(CC2(C)C)C1=O
CCC1C(C)(C)C2CC1C(=O)C2
CCC1C2CCC(C2=O)C1(C)C
CCC1C2CC(C)(C)C1CC2=O
CCC1C2CC(C)(CC2C)C1=O
CCC1C2CCC(C)(C2C)C1=O
CCC1C2CC(C)C(C)(C2)C1=O
CCC1C2CC(C(=O)C2)C1(C)C
CCC1C2CC(=O)C1(C)CC2C
CCC1C2CC(=O)C1C(C)(C)C2
CCC1CC2CC1(C)C(C)C2=O
CCC1CC2CC1C(C)(C)C2=O
CCC1CC2CC1(C)C(=O)C2C
CCC1CC2CC1C(=O)C2(C)C
CCC1CC2(C)CC1C(C)C2=O
CCC1CC2C(C)C1(C)CC2=O
CCC1(C)C2CCC1C(=O)C2C
CCC1CC2(C)CC1C(=O)C2C
CCC1CC2(C)C(C)C1CC2=O
CCC1CC2C(C)CC1(C)C2=O
CCC1CC2CC(C)C1(C)C2=O
CCC1(C)C2CC(C)C1C(=O)C2
CCC1(C)C2CC(CC2C)C1=O
CCC1(C)C2CCC(C2C)C1=O
CCC1CC2(C)C(C)CC1C2=O
CCC1CC2(C)CC(C)C1C2=O
CCC1CC2CC(C)(C)C1C2=O
CCC1(C)C2CC(C)C(C2)C1=O
CCC1CC2(C)CC(=O)C1C2C
CCC1(C)C2CC(=O)C1CC2C
CCC1CC2CC(=O)C1(C)C2C
CCC1CC2C(=O)C1CC2(C)C
CCC1CC2C(=O)CC1C2(C)C
CCC1(C)CC2CC1C(C)C2=O
CCC1C(C)C2CC1(C)CC2=O
CCC1(C)CC2CC1C(=O)C2C
CCC1(C)CC2C(C)C1CC2=O
CCC1C2CC(=O)C(C)(C2)C1C
CCC1C(C)C2CCC1(C)C2=O
CCC1C(C)C2(C)CC1C(=O)C2
CCC1(C)CC2C(C)CC1C2=O
CCC1(C)CC2CC(C)C1C2=O
CCC1C(C)C2(C)CCC1C2=O
CCC1(C)CC2CC(=O)C1C2C
CCC1C(C)C2CC(=O)C1(C)C2
CCC1(C)C(C)C2CC1CC2=O
CCC1(C)C(C)C2CC1C(=O)C2
CCC1(C)C(C)C2CCC1C2=O
CCC1C(=O)C2CC1(C)CC2C
CCC1C(=O)C2CCC1(C)C2C
CCC1C(=O)C2CC(C)C1(C)C2
CCC1CC2CC(=O)C1C2(C)C
CC(C)(C)C1C2CCC1C(=O)O2
CC(C)(C)C1CC2CC1C(=O)O2
CC(C)(C)C1CC2CC1OC2=O
CC(C)(C)C1C2CCC1C(=O)C2
CC(C)(C)C1C2CCC(C2)C1=O
CC(C)(C)C1CC2CC1CC2=O
CC(C)(C)C1CC2CCC1C2=O
CC(C)(C)C1CC2CC1C(=O)C2
CCC12CC(C1)C(C)(C)C(=O)O2
CCC12CC(C1)C(C)(C)OC2=O
CCC12CC(C1)C(=O)OC2(C)C
CCC12CC(C1)OC(=O)C2(C)C
CCC12CC(C)(C1)C(C)C(=O)O2
CCC12CC(C)(C1)C(C)OC2=O
CCC12CC(C)(C1C)C(=O)OC2
CCC12CC(C)(C1)C(=O)OC2C
CCC12CC(C)(C1)OC(=O)C2C
CCC12CC(C)(CC(=O)O1)C2C
CCC12CC(C)(COC1=O)C2C
CCC12CC(CC(=O)O1)C2(C)C
CCC12CC(COC1=O)C2(C)C
CCC12CC(C)(OC(=O)C1)C2C
CCC12CC(C(=O)OC1)C2(C)C
CCC12CC(OC(=O)C1)C2(C)C
CCC1C2(C)CC1(C)C(=O)OC2
CCC1C2(C)CC1(C)OC(=O)C2
CCC1(C)C2CC1(C)CC(=O)O2
CCC1(C)C2CC1(C)COC2=O
CCC1(C)C2CC1(C)C(=O)OC2
CCC1(C)C2CC1(C)OC(=O)C2
CCC1(C)C2CC(C)(C2)OC1=O
CCC1(C)C(=O)OC2CC1(C)C2
CCC1(C)OC(=O)C2CC1(C)C2
CCC1(C)OC(=O)C2(C)CC1C2
CCC1C(=O)OC2(C)CC1(C)C2
CCC1OC(=O)C2(C)CC1(C)C2
CC12CC(C1)C(CC2(C)C)C=O
CC12CC(C1)C(C)(C)C(C2)C=O
CC12CC(C1)C(C)(C)CC2C=O
CC12CC(C1)CC(C)(C)C2C=O
CC12CC(C1)CC(C=O)C2(C)C
CC12CC(C1)C(C=O)C(C)(C)C2
CC12CC(C1C=O)C(C)(C)CC2
CC12CC(CCC1(C)C)C2C=O
CC12CC(CC(C)(C)C1)C2C=O
CC1C2CC1(CCC2(C)C)C=O
CC1C2CC1(C)CCC2(C)C=O
CC1C2CC1(C)C(C)(CC2)C=O
CC1C2CC1(C)CC(C)(C2)C=O
CC1C2CC1(CC(C)(C)C2)C=O
CC1C2CC1(C=O)C(C)(C)CC2
CC1C2(CC1(C)C(C)CC2)C=O
CC1C2(C)CC1(C)C(CC2)C=O
CC1C2(C)CC1(C)CC(C2)C=O
CC1C2(C)CC1(CC(C)C2)C=O
CC1C2(C)CC1(C=O)C(C)CC2
CC1C2(CC(C2)CC1(C)C)C=O
CC1C2CC(C2)(CC1(C)C)C=O
CC1C2CCCC1(C)C2(C)C=O
CC1C2CCCC1(C=O)C2(C)C
CC1C2(C)CC(C2)CC1(C)C=O
CC1C2CC(C)(C2)CC1(C)C=O
CC1C2(C)CCCC1(C)C2C=O
CC1C2(C)CCCC1(C=O)C2C
CC1(C)C2CC1(C)C(CC2)C=O
CC12CC(CC(C1)C=O)C2(C)C
CC12CC(C(CC1)C=O)C2(C)C
CC1(C)C2CC1CC(C)(C2)C=O
CC1CC2CC(C1)(C=O)C2(C)C
CC1CC2(CC(C2)C1(C)C)C=O
CC1(C)C2CC(C2)CC1(C)C=O
CC1CC2CC(C2)(C=O)C1(C)C
CC1(C)C2CCCC1C2(C)C=O
CC1CC2CC(C)(C1)C2(C)C=O
CC1(C)C2CCCC1(C)C2C=O
CC1CC2(C)CC(C2)C1(C)C=O
CC1CC2(CC(C)(C2)C1C)C=O
CC1CC2CC(C)(C2)C1(C)C=O
CC1CC2(C)CC(C2)(C=O)C1C
CC1CC2(C)CC(C)(C1)C2C=O
CC1CC2(C)CC(C)(C2)C1C=O
CC1CCC2(CC1C2(C)C)C=O
CC1CCC2CC1(C)C2(C)C=O
CC1CCC2CC1(C=O)C2(C)C
CC1CCC2(C)CC1C2(C)C=O
CC1C(CC2(C)CC1(C)C2)C=O
CC1CCC2(C)CC1(C)C2C=O
CC1(C)CC2CC(C2)C1(C)C=O
CC1CC(C)C2(CC1(C)C2)C=O
CC1CC(C)(C)C2(CC1C2)C=O
CC1CC(C)(C)C2CC1(C2)C=O
CC1(C)CC(C)(C=O)C2CC1C2
CC1CC(C)(C=O)C2CC1(C)C2
CC1CC(C)(C=O)C2(C)CC1C2
CC1CC(C=O)C2(C)CC1(C)C2
CC1(C=O)C2CC1C(C)(C)CC2
CC1(C=O)C2CC1CC(C)(C)C2
CCC12CC(C1)C(C)(C)CC2=O
CCC12CC(C1)CC(C)(C)C2=O
CCC12CC(C1)C(C)(C)C(=O)C2
CCC12CC(C1)CC(=O)C2(C)C
CCC12CC(C1)C(=O)CC2(C)C
CCC12CC(C1)C(=O)C(C)(C)C2
CCC12CC(C1=O)C(C)(C)CC2
CCC12CC(C)(C1)C(C)CC2=O
CCC12CC(C)(C1)CC(C)C2=O
CCC12CC(C)(C1)C(C)C(=O)C2
CCC12CC(C)(C1)CC(=O)C2C
CCC12CC(C)(C1C)C(=O)CC2
CCC12CC(C)(C1)C(=O)CC2C
CCC12CC(C)(C1)C(=O)C(C)C2
CCC12CC(CCC1(C)C)C2=O
CCC12CC(CCC1=O)C2(C)C
CCC12CCCC(C1=O)C2(C)C
CCC12CC(C)(CCC1C)C2=O
CCC12CCCC(C)(C1C)C2=O
CCC12CC(C)(CCC1=O)C2C
CCC12CC(C)(C(C)CC1)C2=O
CCC12CC(C)(CC(C)C1)C2=O
CCC12CC(CC(C)(C)C1)C2=O
CCC12CC(C)(CC(=O)C1)C2C
CCC12CC(CC(=O)C1)C2(C)C
CCC12CC(C(=O)CC1)C2(C)C
CCC1C2(C)CC1(C)CC(=O)C2
CCC1C2(C)CC1(C)C(=O)CC2
CCC1C2(C)CCCC1(C)C2=O
CCC1(C)C2CC1(C)CCC2=O
CCC1(C)C2CC1(C)CC(=O)C2
CCC1(C)C2CC1(C)C(=O)CC2
CCC1(C)C2CCCC1(C)C2=O
CCC1(C)C2CC(C)(C2)CC1=O
CCC1CC2(C)CC(C)(C1)C2=O
CCC1CC2(C)CC(C)(C2)C1=O
CCC1CCC2(C)CC1(C)C2=O
CCC1(C)CC2CC(C)(C1)C2=O
CCC1(C)CC2(C)CC(C2)C1=O
CCC1(C)CC2CC(C)(C2)C1=O
CCC1(C)CCC2CC1(C)C2=O
CCC1(C)CCC2(C)CC1C2=O
CCC1(C)CC(=O)C2CC1(C)C2
CCC1(C)CC(=O)C2(C)CC1C2
CCC1CC(=O)C2(C)CC1(C)C2
CCC1(C)C(=O)CC2CC1(C)C2
CCC1C(=O)CC2(C)CC1(C)C2
CC1(C)C2CC1C(C)(CC2)C=O
CC12CCC(C1)(C=O)C(C)(C)C2
CC12CCC(C)(C1)C(C)(C2)C=O
CC12CCC(CC1)(C=O)C2(C)C
CC12CCC(C)(CC1)C2(C)C=O
CC1(C)CC2(CCC1(C)C2)C=O
CC12C=CC(C)(C3CC13)C2=O
CC12CCC(C)(C3CC13)C2=O
CC12CC(=O)C(C)(C1)C1CC21
CC12CC(C=C1)C(=C)C2(O)C#C
CC12CC(C=C1)(C#C)C(=C)C2O
CC12CC(C=C1)(C#C)C(O)C2=C
CC12CC(C=C1)C(O)(C#C)C2=C
CC12C=CC(CC1=C)C2(O)C#C
CC12C=CC(CC1=C)(C#C)C2O
CC12C=CC(CC1(O)C#C)C2=C
CC12C=CC(CC1O)(C#C)C2=C
CC12CC(=C)C(C=C1)C2(O)C#C
CC12CC(=C)C(C=C1)(C#C)C2O
CC12CC(C#C)C(O)(C=C1)C2=C
CC12CC(=C)C(O)(C1)C=C2C#C
CC12CC(=C)C(O)(C1)C(=C2)C#C
CC12CC(=C)C(O)(C=C1)C2C#C
CC12CCC(O)(C1=C)C(=C2)C#C
CC12C=CC(O)(CC1=C)C2C#C
CC12C=CC(O)(CC1C#C)C2=C
CC12CCC(O)(C=C1C#C)C2=C
CC12CC(O)(C=C1)C(=C)C2C#C
CC12CC(O)(CC1=C)C=C2C#C
CC12CC(O)(CC1=C)C(=C2)C#C
CC12CC(O)(C=C1)C(C#C)C2=C
CC12CC(O)C(C=C1)(C#C)C2=C
CC12CC(O)(C#C)C(C=C1)C2=C
CC1C2(O)C=CC1(CC2=C)C#C
CC1C2(O)CC(=C)C1(C=C2)C#C
CC1=CC2(CC1(O)CC2=C)C#C
CC1=CC2(CCC1(O)C2=C)C#C
CC1(CC2C=CC1(O)C2=C)C#C
CC1CC2(C=CC1(O)C2=C)C#C
CC1=CC2(CC(=C)C1(O)C2)C#C
CC1=CC2(O)CC1(CC2=C)C#C
CC1(CC2(O)C=CC1C2=C)C#C
CC1=CC2(O)CCC1(C#C)C2=C
CC1CC2(O)C=CC1(C#C)C2=C
CC1=CC2(O)CC(=C)C1(C2)C#C
CC1C(=C)C2(CC1(O)C=C2)C#C
CC1(C#C)C2C=CC1(O)CC2=C
CC1(C#C)C2CC(=C)C1(O)C=C2
CC1(C#C)C2CC(O)(C=C2)C1=C
CC1C(=C)C2(O)CC1(C=C2)C#C
CC1(C#C)C(=C)C2CC1(O)C=C2
CC1(O)C2C=CC1(CC2=C)C#C
CC1(O)C2CC(=C)C1(C=C2)C#C
CC1(O)C2CC(C=C2)(C#C)C1=C
CC1(O)CC2(C=CC1C2=C)C#C
CC1(O)CC2C=CC1(C#C)C2=C
CC1(O)C(=C)C2CC1(C=C2)C#C
CC=C1C2(C)CC(=C)C1(O)C=C2
CC=C1C2(O)CC(=C)C1(C)C=C2
CC=C1CC2(C)C=CC1(O)C2=C
CC=C1CC2(O)C=CC1(C)C2=C
CC=C1C(=C)C2(C)CC1(O)C=C2
CC=C1C(=C)C2(O)CC1(C)C=C2
CC=C1C2C=CC1(C)CC2(C)O
CC=C1C2C=CC1(O)CC2(C)C
CC=C1C2(O)CCC1(C)C(C)=C2
CC=C1C2(C)CCC1(O)C(C)=C2
CC=C1C2(C)CC(C)C1(O)C=C2
CC=C1C2CC(C)(C)C1(O)C=C2
CC=C1C2CC(C)(C=C2)C1(C)O
CC=C1C2(C)CC(O)C1(C)C=C2
CC=C1C2CC(C)(O)C1(C)C=C2
CC=C1C2CC(O)(C=C2)C1(C)C
CC=C1C2(O)CC(C)C1(C)C=C2
CC=C1CC2C=CC1(C)C2(C)O
CC=C1CC2C=CC1(O)C2(C)C
CC=C1CC2(C)CC1(O)C=C2C
CC=C1CC2(C)CC1(O)C(C)=C2
CC=C1CC2(C)C=CC1C2(C)O
CC=C1CC2(C)C=CC1(C)C2O
CC=C1CC2(C)C=CC1(O)C2C
CC=C1CC2(O)CC1(C)C=C2C
CC=C1CC2(O)CC1(C)C(C)=C2
CC=C1CC2(O)C=CC1C2(C)C
CC=C1CC2(O)C=CC1(C)C2C
CC=C1C(C)C2(C)CC1(O)C=C2
CC=C1C(C)C2(O)CC1(C)C=C2
CC=C1C(C)(C)C2CC1(O)C=C2
CC=C1C(C)(O)C2CC1(C)C=C2
CC=C1C(O)C2(C)CC1(C)C=C2
OC12CC(CC1=C)(CC2=C)C#C
OC12CCC(C1)(C#C)C(=C)C2=C
OC12CCC(CC1=C)(C#C)C2=C
OC12CC(=C)C(C1)(C#C)C(=C)C2
OC12CC(=C)C(CC1=C)(C2)C#C
OC12CCC(C#C)(C(=C)C1)C2=C
CC12CCC(C)(C1O)C(=C)C2=C
CC12CC(=C)C(C)(C1)C(=C)C2O
CC12CC(=C)C(C)(C1)C(O)C2=C
CC12CC(=C)C(C)(C1O)C(=C)C2
CC12CC(=C)C(C)(CC1=C)C2O
CC12CC(=C)C(C)(CC1O)C2=C
CC12CCC(C)(C(=C)C1O)C2=C
CC12CC(O)C(C)(C1)C(=C)C2=C
CC12CC(O)C(C)(C(=C)C1)C2=C
CC1C2(C)CCC1(O)C(=C)C2=C
CC1C2(C)CC(=C)C1(O)CC2=C
CC1C2(C)CC(=C)C1(O)C(=C)C2
CC1C2(O)CC(=C)C1(C)C(=C)C2
CC1(C)C2CCC1(O)C(=C)C2=C
CC1CC2(C)CC1(O)C(=C)C2=C
CC1(C)C2C(=C)CC1(O)CC2=C
CC1(C)C2CC(=C)C1(O)CC2=C
CC1(C)C2CC(=C)C1(O)C(=C)C2
CC1CC2(C)C(=C)CC1(O)C2=C
CC1CC2(C)CC(=C)C1(O)C2=C
CC1(C)C2CC(=C)C(O)(C2)C1=C
CC1(C)C2CCC(O)(C2=C)C1=C
CC1(C)C2CC(O)(CC2=C)C1=C
CC1CC2(O)CC1(C)C(=C)C2=C
CC1CC2(O)C(=C)CC1(C)C2=C
CC1CC2(O)CC(=C)C1(C)C2=C
CC1(C)CC2CC1(O)C(=C)C2=C
CC1C(=C)C2(C)CC1(O)CC2=C
CC1(C)CC2C(=C)CC1(O)C2=C
CC1(C)CC2CC(=C)C1(O)C2=C
CC1C(=C)C2(C)CCC1(O)C2=C
CC1C(=C)C2(C)CC(=C)C1(O)C2
CC1(C)CC2(O)CC1C(=C)C2=C
CC1C(=C)C2(O)CC1(C)CC2=C
CC1C(=C)C2(O)CCC1(C)C2=C
CC1(C)CC2(O)C(=C)CC1C2=C
CC1(C)CC2(O)CC(=C)C1C2=C
CC1C(=C)C2(O)CC(=C)C1(C)C2
CC1(C)C(=C)C2CC1(O)CC2=C
CC1(C)C(=C)C2CCC1(O)C2=C
CC1(C)C(=C)C2CC(=C)C1(O)C2
CC1(O)C2CCC1(C)C(=C)C2=C
CC1(O)C2C(=C)CC1(C)CC2=C
CC1(O)C2CC(=C)C1(C)CC2=C
CC1(O)C2CC(=C)C1(C)C(=C)C2
CC1(O)C2CC(C)(CC2=C)C1=C
CC1(O)C2CCC(C)(C2=C)C1=C
CC1(O)C2CC(=C)C(C)(C2)C1=C
CC1(O)CC2CC1(C)C(=C)C2=C
CC1(O)CC2(C)CC1C(=C)C2=C
CC1(O)CC2C(=C)CC1(C)C2=C
CC1(O)CC2CC(=C)C1(C)C2=C
CC1(O)CC2(C)C(=C)CC1C2=C
CC1(O)CC2(C)CC(=C)C1C2=C
CC12CC(C(=C)C1)C(=C)C2(C)O
CC1(O)C(=C)C2CCC1(C)C2=C
CC1(O)C(=C)C2CC(=C)C1(C)C2
CC(C)=C1C2CCC1(O)CC2=C
CC(C)=C1C2CCC1(O)C(=C)C2
CC(C)=C1C2CCC(O)(C2)C1=C
CC(C)=C1CC2CC1(O)CC2=C
CC(C)=C1CC2CCC1(O)C2=C
CC(C)=C1CC2CC(=C)C1(O)C2
CC(C)=C1CC2(O)CC1CC2=C
CC(C)=C1CC2(O)CC1C(=C)C2
CC(C)=C1CC2(O)CCC1C2=C
CC(C)=C1C(=C)C2CCC1(O)C2
CC12CC(C=C1)C(=C)CC2(C)O
CC12CC(CC1=C)C=CC2(C)O
CC12CC(C=C1)C(=C)C(C)(O)C2
CC12CC(CC1=C)C(C)(O)C=C2
CC12CCC(C1=C)C(C)(O)C=C2
CC12CC(C=C1)C(C)(O)CC2=C
CC12CC(C=C1)C(C)(O)C(=C)C2
CC12CC(C=CC1)C(=C)C2(C)O
CC12CC(CC=C1)C(=C)C2(C)O
CC12CC(C)(C=C1)C(=C)CC2O
CC12CC(C)(C=C1)C(=C)C(O)C2
CC12CC(C(=C)C1)C(C)(O)C=C2
CC12CC(C=CC1(C)O)C(=C)C2
CC12CC(C)(C=C1)C(O)C(=C)C2
CC12CC(O)C(C)(C1)C=CC2=C
CC12CCC(C)(C1O)C(=C)C=C2
CC12CC(=C)C(C)(C1)C=CC2O
CC12CC(C)(C=CC1)C(=C)C2O
CC12CC(C)(C=CC1)C(O)C2=C
CC12C=CC(CCC1(C)O)C2=C
CC12CCC(C=CC1(C)O)C2=C
CC12CC(=C)C(C)(C1)C(O)C=C2
CC12CC(CC(=C)C1(C)O)C=C2
CC12CC(=C)C(C)(C=CC1)C2O
CC12CC(=C)C(C)(CC=C1)C2O
CC12CC(=C)CC(C)(C=C1)C2O
CC12CCC(=C)C(C)(C=C1)C2O
CC12CC(CC(C)(O)C1=C)C=C2
CC12CCC(C)(C(O)C=C1)C2=C
CC12CCC(C)(O)C(C=C1)C2=C
CC12CC(C)(O)CC(C=C1)C2=C
CC12CCC(O)C(C)(C=C1)C2=C
CC12CC(O)C(C)(C1)C(=C)C=C2
CC12CC(O)C(C)(C=CC1)C2=C
CC12CC(O)C(C)(CC=C1)C2=C
CC12CC(O)CC(C)(C=C1)C2=C
CC1C2(O)CCC1(C)C(=C)C=C2
CC1C2(C)CCC1(O)C(=C)C=C2
CC1C2(C)CC(=C)C1(O)C=CC2
CC1C2(C)CC(=C)C1(O)CC=C2
CC1C2(C)CC(=C)CC1(O)C=C2
CC1C2(C)CCC(=C)C1(O)C=C2
CC1C2(O)CC(=C)C1(C)C=CC2
CC1C2(O)CC(=C)C1(C)CC=C2
CC1C2(O)CCC(=C)C1(C)C=C2
CC1=CC2(C)CC1(O)CCC2=C
CC1(C)C2C=CC1(O)CCC2=C
CC1(C)C2CCC1(O)C=CC2=C
CC1CC2(C)CC1(O)C=CC2=C
CC1=CC2(C)CC1(O)C(=C)CC2
CC1=CC2(C)CC1(O)CC(=C)C2
CC1(C)C2CCC1(O)C(=C)C=C2
CC1CC2(C)CC1(O)C(=C)C=C2
CC1(C)C2C=CCC1(O)CC2=C
CC1(C)C2CC=CC1(O)CC2=C
CC1(C)C2CC(=C)C1(O)C=CC2
CC1(C)C2CC(=C)C1(O)CC=C2
CC1=CC2(C)CCCC1(O)C2=C
CC1CC2(C)C=CCC1(O)C2=C
CC1CC2(C)CC=CC1(O)C2=C
CC1(C)C2CC(=C)CC1(O)C=C2
CC1(C)C2CCC(=C)C1(O)C=C2
CC1=CC2(C)CC(=C)C(O)(C2)C1
CC1=CC2(C)CCC(O)(C1)C2=C
CC1CC2(C)C=CC(O)(C1)C2=C
CC1=CC2(C)CCC(O)(C2)C1=C
CC1CC2(C)CC(O)(C=C2)C1=C
CC1=CC2(C)CC(O)(CC2=C)C1
CC1(C)C2CC(O)(CC1=C)C=C2
CC1(C)C2CC(O)(C=CC2)C1=C
CC1(C)C2CC(O)(CC=C2)C1=C
CC1=CC2(O)CC1(C)CCC2=C
CC1CC2(O)CC1(C)C=CC2=C
CC1=CC2(O)CC1(C)C(=C)CC2
CC1=CC2(O)CC1(C)CC(=C)C2
CC1CC2(O)CC1(C)C(=C)C=C2
CC1=CC2(O)CCCC1(C)C2=C
CC1CC2(O)C=CCC1(C)C2=C
CC1CC2(O)CC=CC1(C)C2=C
CC1=CC2(O)CCC(C)(C1)C2=C
CC1=CC2(O)CCC(C)(C2)C1=C
CC1CC2(O)CC(C)(C=C2)C1=C
CC1=CC2(O)CC(C)(CC2=C)C1
CC1=CC2(O)CC(=C)C(C)(C2)C1
CC1(C)CC2CC1(O)C=CC2=C
CC1(C)CC2CC1(O)C(=C)C=C2
CC1=CCC2(C)CC1(O)CC2=C
CC1C=CC2(C)CC1(O)CC2=C
CC1C(=C)C2(C)CC1(O)C=CC2
CC1C(=C)C2(C)CC1(O)CC=C2
CC1=CCC2(C)CCC1(O)C2=C
CC1(C)CC2C=CCC1(O)C2=C
CC1(C)CC2CC=CC1(O)C2=C
CC1C=CC2(C)CCC1(O)C2=C
CC1CCC2(C)C=CC1(O)C2=C
CC1=CCC2(C)CC(=C)C1(O)C2
CC1C=CC2(C)CC(=C)C1(O)C2
CC1(C)CC2C=CC(O)(C1)C2=C
CC1(C)CC2CC(O)(C=C2)C1=C
CC1=CCC2(O)CC1(C)CC2=C
CC1(C)CC2(O)CC1C=CC2=C
CC1C=CC2(O)CC1(C)CC2=C
CC1(C)CC2(O)CC1C(=C)C=C2
CC1C(=C)C2(O)CC1(C)C=CC2
CC1C(=C)C2(O)CC1(C)CC=C2
CC1=CCC2(O)CCC1(C)C2=C
CC1C=CC2(O)CCC1(C)C2=C
CC1CCC2(O)C=CC1(C)C2=C
CC1(C)CC2(O)C=CCC1C2=C
CC1(C)CC2(O)CC=CC1C2=C
CC1=CCC2(O)CC(=C)C1(C)C2
CC1C=CC2(O)CC(=C)C1(C)C2
CC1(C)CC2(O)CC(C=C2)C1=C
CC1(C)C=CC2CC1(O)CC2=C
CC1(C)C(=C)C2CC=CC1(O)C2
CC1(C)C(=C)C2CC1(O)CC=C2
CC1(C)C=CC2CCC1(O)C2=C
CC1(C)CCC2C=CC1(O)C2=C
CC1C(=C)CC2(C)CC1(O)C=C2
CC1CC(=C)C2(C)CC1(O)C=C2
CC1=CC(=C)C2(C)CCC1(O)C2
CC1(C)C=CC2CC(=C)C1(O)C2
CC1(C)C=CC2(O)CC1CC2=C
CC1(C)C=CC2(O)CC1C(=C)C2
CC1C(=C)CC2(O)CC1(C)C=C2
CC1CC(=C)C2(O)CC1(C)C=C2
CC1(C)C=CC2(O)CCC1C2=C
CC1(C)CCC2(O)C=CC1C2=C
CC1=CC(=C)C2(O)CCC1(C)C2
CC1(C)C(=C)CC2CC1(O)C=C2
CC1(C)CC(=C)C2CC1(O)C=C2
CC1(C)CC(=C)C2(O)CC1C=C2
CC1(O)C2C=CC1(C)CCC2=C
CC1(O)C2CCC1(C)C=CC2=C
CC1(O)C2CCC1(C)C(=C)C=C2
CC12CC(=C)C(C=CC1)C2(C)O
CC1(O)C2CC=CC1(C)CC2=C
CC1(O)C2CC(=C)C1(C)C=CC2
CC1(O)C2CC(=C)C1(C)CC=C2
CC1(O)C2CC(=C)CC1(C)C=C2
CC1(O)C2CCC(=C)C1(C)C=C2
CC1(O)C2CC(C)(C=CC2)C1=C
CC12CC(C=CC1)C(C)(O)C2=C
CC1(O)CC2CC1(C)C=CC2=C
CC1(O)CC2CC1(C)C(=C)C=C2
CC1(O)CC2(C)CC1C=CC2=C
CC1(O)CC2(C)CC1C(=C)C=C2
CC1(O)CC2C=CCC1(C)C2=C
CC1(O)CC2CC=CC1(C)C2=C
CC1(O)CC2(C)C=CCC1C2=C
CC1(O)CC2(C)CC=CC1C2=C
CC1C2CCC1(C)C(=C)C2(C)O
CC1C2CCC1(C)C(C)(O)C2=C
CC1C2CCC1(O)C(=C)C2(C)C
CC1C2CCC1(O)C(C)(C)C2=C
CC1C2C(=C)CC1(C)CC2(C)O
CC1C2CC(=C)C1(C)CC2(C)O
CC1C2(C)CCC1(C)C(=C)C2O
CC1C2CC(=C)C1(C)C(C)(O)C2
CC1C2C(=C)CC1(O)CC2(C)C
CC1C2CC(=C)C1(O)CC2(C)C
CC1C2CC(=C)C1(O)C(C)(C)C2
CC1C2CCC(C)(C1=C)C2(C)O
CC1C2(C)CC(=C)C1(C)CC2O
CC1C2CC(C)(C)C1(O)CC2=C
CC1C2CC(C)(CC2=C)C1(C)O
CC1C2CCC(C)(C2=C)C1(C)O
CC1C2CC(C)(CC2(C)O)C1=C
CC1C2CC(=C)C(C)(C2)C1(C)O
CC1C2CC(C)(C)C(O)(C2)C1=C
CC1C2CC(=C)C(O)(C2)C1(C)C
CC1C2CCC(O)(C1=C)C2(C)C
CC1C2CC(C)(O)C1(C)CC2=C
CC1C2(C)CC(O)C1(C)C(=C)C2
CC1C2CCC(O)(C2=C)C1(C)C
CC1C2CC(C)(O)C(C)(C2)C1=C
CC1C2CC(O)(CC2=C)C1(C)C
CC1C2CC(O)(CC2(C)C)C1=C
CC1CC2CC1(C)C(=C)C2(C)O
CC1CC2CC1(C)C(C)(O)C2=C
CC1CC2CC1(O)C(=C)C2(C)C
CC1CC2CC1(O)C(C)(C)C2=C
CC1CC2(C)CC1C(=C)C2(C)O
CC1CC2C(=C)C1(C)CC2(C)O
CC1(C)C2CCC1(C)C(=C)C2O
CC1CC2(C)CC1(C)C(=C)C2O
CC1(O)CC2CC1C(=C)C2(C)C
CC1(C)C2CCC1(C)C(O)C2=C
CC1(C)C2CCC1C(C)(O)C2=C
CC1CC2(C)CC1(C)C(O)C2=C
CC1CC2(C)CC1C(C)(O)C2=C
CC1CC2C(=C)C1(O)CC2(C)C
CC1CC2(C)CC1(O)C(=C)C2C
CC1CC2(C)CC1(O)C(C)C2=C
CC1(O)C2CCC1C(C)(C)C2=C
CC1CC2(C)C(=C)C1CC2(C)O
CC1CC2C(=C)CC1(C)C2(C)O
CC1CC2CC(=C)C1(C)C2(C)O
CC1(C)C2CC(=C)C1(C)CC2O
CC1(O)CC2CC(=C)C1C2(C)C
CC1CC2C(=C)CC1(O)C2(C)C
CC1CC2CC(=C)C1(O)C2(C)C
CC1CC2(C)C(C)C1(O)CC2=C
CC1(C)C2CC(CC2=C)C1(C)O
CC1(C)C2CCC(C2=C)C1(C)O
CC1(O)CC2CC1C(C)(C)C2=C
CC1CC2(C)C(=C)CC1C2(C)O
CC1CC2(C)CC(=C)C1C2(C)O
CC1CC2(C)CC(=C)C1(C)C2O
CC1CC2(C)CC(=C)C1(O)C2C
CC1CC2(C)CC(C)C1(O)C2=C
CC1CC2CC(C)(C)C1(O)C2=C
CC1(C)C2CC(C(=C)C2)C1(C)O
CC1(C)C2CCC(C)(C2O)C1=C
CC1(C)C2CC(=C)C(C)(C2)C1O
CC1CC2(C)CC(C)(O)C1C2=C
CC1(O)CC2C(=C)CC1C2(C)C
CC1CC2(C)CC(O)C1(C)C2=C
CC1CC2CC(C)(O)C1(C)C2=C
CC1(C)C2CC(O)C1(C)CC2=C
CC1CC2(C)C(O)C1(C)CC2=C
CC1(C)C2CC(O)C1(C)C(=C)C2
CC1CC2(C)C(O)CC1(C)C2=C
CC1(C)C2CC(O)C(C)(C2)C1=C
CC1(C)C2C(O)CC1(C)CC2=C
CC1CC2(O)CC1C(=C)C2(C)C
CC1CC2(O)CC1(C)C(=C)C2C
CC1CC2(O)CC1(C)C(C)C2=C
CC1CC2(O)CC1C(C)(C)C2=C
CC1CC2(O)C(=C)C1CC2(C)C
CC1CC2(O)C(C)C1(C)CC2=C
CC1CC2(O)C(=C)CC1C2(C)C
CC1CC2(O)CC(=C)C1C2(C)C
CC1CC2(O)C(C)CC1(C)C2=C
CC1CC2(O)CC(=C)C1(C)C2C
CC1CC2(O)CC(C)C1(C)C2=C
CC1CC2(O)CC(C)(C)C1C2=C
CC1(C)CC2CC1C(=C)C2(C)O
CC1C(=C)C2CC1(C)CC2(C)O
CC1(C)CC2CC1(C)C(=C)C2O
CC1(C)CC2CC1(C)C(O)C2=C
CC1(C)CC2CC1C(C)(O)C2=C
CC1C(=C)C2CC1(O)CC2(C)C
CC1(C)CC2C(=C)C1CC2(C)O
CC1C(=C)C2CCC1(C)C2(C)O
CC1(C)CC2(C)CC1C(=C)C2O
CC1C(=C)C2(C)CC1(C)CC2O
CC1(C)CC2(C)CC1C(O)C2=C
CC1C(=C)C2CCC1(O)C2(C)C
CC1(C)CC2C(=C)CC1C2(C)O
CC1(C)CC2CC(=C)C1C2(C)O
CC1(C)CC2CC(=C)C1(C)C2O
CC1C(=C)C2(C)CCC1(C)C2O
CC1C(=C)C2(C)CCC1(O)C2C
CC1(C)CC2(C)CC(=C)C1C2O
CC1C(=C)C2CC(C)(C)C1(O)C2
CC1(C)CC2(C)CC(O)C1C2=C
CC1(C)CC2CC(C)(O)C1C2=C
CC1C(=C)C2(C)CC(O)C1(C)C2
CC1C(=C)C2CC(C)(O)C1(C)C2
CC1(C)CC2(C)C(O)C1CC2=C
CC1(C)CC2CC(O)C1(C)C2=C
CC1(C)CC2(C)C(O)CC1C2=C
CC1(C)CC2C(O)C1(C)CC2=C
CC1(C)CC2C(O)CC1(C)C2=C
CC1C(C)C2(O)CC1(C)CC2=C
CC1C(=C)C2(O)CCC1(C)C2C
CC1C(C)C2(O)CCC1(C)C2=C
CC1C(C)C2(C)CC1(O)CC2=C
CC12CC(O)C(C1)C(=C)C2(C)C
CC1C(C)(C)C2CC1(O)CC2=C
CC1(C)C(=C)C2CCC1(C)C2O
CC1C(C)(C)C2CCC1(O)C2=C
CC1C(C)(C)C2CC(=C)C1(O)C2
CC1(C)C(=C)C2CC(O)C1(C)C2
CC1(C)C(O)C2CC1(C)CC2=C
CC1C(C)(O)C2CC1(C)CC2=C
CC1(C)C(O)C2CCC1(C)C2=C
CC1C(C)(O)C2CCC1(C)C2=C
CC1(C)C2CC(C)(CC2=C)C1O
CC1(C)C2CCC(C)(C1O)C2=C
CC1(C)C(O)C2CC(=C)C1(C)C2
CC1C(C)(O)C2CC(=C)C1(C)C2
CC1C(O)C2(C)CC1(C)CC2=C
CC1C(O)C2(C)CCC1(C)C2=C
CC1C(O)C2(C)CC(=C)C1(C)C2
CC1(C)C2CC(C)(CC2O)C1=C
CC1(C)C2(O)CCC1(C)C(=C)C2
CC12CCC(O)(C(=C)C1)C2(C)C
CC1(C)CC2(C)CC1(O)CC2=C
CC1(C)CC2(C)CCC1(O)C2=C
CC12CC(=C)C(O)(C1)C(C)(C)C2
CC1(C)CC2(O)CC1(C)CC2=C
CC1(C)CC2(O)CCC1(C)C2=C
CC1(C)CC2(O)CC(=C)C1(C)C2
CC12CCC(O)(C1)C(C)(C)C2=C
CC1(C)C(=C)C2(O)CCC1(C)C2
CC12CCC(C)(C(=C)C1)C2(C)O
CC1(O)CC2(C)CC1(C)CC2=C
CC1(O)CC2(C)CCC1(C)C2=C
CC12CC(=C)C(C)(C1)C(C)(O)C2
CC12CCC(C)(C1)C(C)(O)C2=C
CC1C2CCC1(O)C(C2)=C(C)C
CC1C2CCC1(O)CC2=C(C)C
CC1C2CCC(O)(C2)C1=C(C)C
CC1CC2CC1(O)CC2=C(C)C
CC1C(C2CCC1(O)C2)=C(C)C
CC1CC2CCC1(O)C2=C(C)C
CC1CC2CC(=C(C)C)C1(O)C2
CC1CC2(O)CC1C(C2)=C(C)C
CC1CC2(O)CC1CC2=C(C)C
CC1CC2(O)CCC1C2=C(C)C
CC(C)=C1C2CCC1(C)CC2O
CC(C)=C1C2CCC1(C)C(O)C2
CC(C)=C1C2CCC1C(C)(O)C2
CC(C)=C1C2CCC(C2)C1(C)O
CC(C)=C1C2CCC(C)(C2)C1O
CC(C)=C1CC2CC1CC2(C)O
CC(C)=C1CC2CC1(C)CC2O
CC(C)=C1CC2CC1C(C)(O)C2
CC(C)=C1CC2CCC1C2(C)O
CC(C)=C1CC2(C)CC1CC2O
CC(C)=C1CC2CCC1(C)C2O
CC(C)=C1CC2(C)CCC1C2O
CC(C)=C1CC2(C)CC(O)C1C2
CC(C)=C1CC2CC(O)C1(C)C2
CC(C)=C1C(O)C2CCC1(C)C2
CC12CCC(C1)C(C)(C#C)C2O
CC12CCC(C1)C(O)C2(C)C#C
CC12CC(CC1O)C(C)(C2)C#C
CC12CCC(C1O)C(C)(C2)C#C
CC12CCC(C)(C1)C(C#C)C2O
CC12CCC(CC1O)C2(C)C#C
CC12CCC(C)(C(C1)C#C)C2O
CC12CC(C#C)C(C)(CC1O)C2
CC12CCC(C)(C(O)C1)C2C#C
CC12CCC(C(O)C1)C2(C)C#C
CC12CC(O)C(C1)CC2(C)C#C
CC12CC(O)C(C1)C(C)(C2)C#C
CC12CC(O)C(C)(C1)C(C2)C#C
CC1C2CCC1(CC2(C)O)C#C
CC1C2CCC1(C)CC2(O)C#C
CC1C2CCC1(C#C)C(C)(O)C2
CC1C2CCC1(C)C(O)(C2)C#C
CC1C2CCC1(O)CC2(C)C#C
CC1C2CCC1(O)C(C)(C2)C#C
CC1C2(C)CCC1(CC2O)C#C
CC1C2(C)CCC1(C#C)C(O)C2
CC1C2(C)CCC1(O)C(C2)C#C
CC1C2(O)CCC1(C)C(C2)C#C
CC1C2CCC(C2)(C#C)C1(C)O
CC1C2(C)CCC(C2)C1(O)C#C
CC1C2CCC(C)(C2)C1(O)C#C
CC1C2CCC(O)(C2)C1(C)C#C
CC1C2(O)CCC(C2)C1(C)C#C
CC1CC2(CC1CC2(C)O)C#C
CC1CC2CC1(CC2(C)O)C#C
CC1CC2(CC1(C)CC2O)C#C
CC1CC2CC1(C)CC2(O)C#C
CC1CC2(CC1C(C)(O)C2)C#C
CC1CC2CC(O)(C#C)C1(C)C2
CC1CC2(CC1(O)CC2C)C#C
CC1CC2CC1(O)CC2(C)C#C
CC1CC2(CCC1C2(C)O)C#C
CC1(C)C2CCC1(CC2O)C#C
CC1(CC2CCC1(C)C2O)C#C
CC1CC2(C)CC1(CC2O)C#C
CC1CC2(C)CC1CC2(O)C#C
CC1CC2(CCC1(C)C2O)C#C
CC1CC2CCC1(C)C2(O)C#C
CC1CC2CCC1(C#C)C2(C)O
CC1(C)C2CCC1(C#C)C(O)C2
CC1(C)C2CCC1C(O)(C2)C#C
CC1CC2(C)CC1C(O)(C2)C#C
CC1CC2(CCC1(O)C2C)C#C
CC1CC2CCC1(O)C2(C)C#C
CC1(C)C2CCC1(O)C(C2)C#C
CC1(C)C2CCC1(O)CC2C#C
CC1CC2(C)CC1(O)CC2C#C
CC1CC2(C)CCC1C2(O)C#C
CC1CC2(C)CCC1(C#C)C2O
CC1CC2(C)CCC1(O)C2C#C
CC1CC2(CC(C)C1(O)C2)C#C
CC1(C)C2CCC(C2)C1(O)C#C
CC1(C)C2CCC(C2)(C#C)C1O
CC1CC2(C)CC(C#C)C1(O)C2
CC1CC2CC(C)(C#C)C1(O)C2
CC1CC2(C)CC(O)C1(C2)C#C
CC1CC2CC(C)(O)C1(C2)C#C
CC1(C)C2CCC(O)(C2)C1C#C
CC1(CC2CC(O)C1(C)C2)C#C
CC1CC2(CC(O)C1(C)C2)C#C
CC1CC2(O)CC1CC2(C)C#C
CC1CC2(O)CC1(C)CC2C#C
CC1CC2(O)CC1C(C)(C2)C#C
CC1CC2(O)CCC1C2(C)C#C
CC1CC2(O)CCC1(C)C2C#C
CC1CC2(O)CCC1(C#C)C2C
CC1CC2(O)CC(C)C1(C2)C#C
CC1CC2(O)CC(C#C)C1(C)C2
CC1(C)CC2(CC1CC2O)C#C
CC1(C)CC2CC1(CC2O)C#C
CC1(C)CC2CC1CC2(O)C#C
CC1(C)CC2CC1C(O)(C2)C#C
CC1(C)CC2CC1(O)CC2C#C
CC1(C)CC2(CCC1C2O)C#C
CC1(C)CC2CCC1C2(O)C#C
CC1(C)CC2CCC1(C#C)C2O
CC1(C)CC2CCC1(O)C2C#C
CC1C(C)C2(CCC1(O)C2)C#C
CC1(C)CC2CC(C#C)C1(O)C2
CC1(C)CC2(CC(O)C1C2)C#C
CC1(C)CC2CC(O)C1(C2)C#C
CC1(C)CC2(O)CC1CC2C#C
CC1(C)CC2(O)CCC1C2C#C
CC1(C)CC2(O)CC(C#C)C1C2
CC1C(C#C)C2(C)CCC1(O)C2
CC1C(C#C)C2(O)CCC1(C)C2
CC1(C)C(C#C)C2CCC1(O)C2
CC1(C)C(O)C2CCC1(C2)C#C
CC1C(C)(O)C2CCC1(C2)C#C
CC1C(O)C2(CCC1(C)C2)C#C
CC1C(O)C2(C)CCC1(C2)C#C
CC1(O)C2CCC1(C)C(C2)C#C
CC12CCC(C(C1)C#C)C2(C)O
CC1(O)C2CCC1C(C)(C2)C#C
CC1(O)C2CCC(C2)C1(C)C#C
CC12CCC(C1)C(C)(O)C2C#C
CC1(O)CC2CC1CC2(C)C#C
CC1(O)CC2CC1(C)CC2C#C
CC1(O)CC2CC1C(C)(C2)C#C
CC1(O)CC2CCC1C2(C)C#C
CC1(O)CC2(C)CC1CC2C#C
CC1(O)CC2CCC1(C)C2C#C
CC1(O)CC2(C)CCC1C2C#C
CC1(O)CC2CC(C#C)C1(C)C2
CC12CC(C#C)C(C1)C(C)(O)C2
CC12CCC(C1)C(C#C)C2(C)O
CC(C)=C1C2(C)CCC1(O)CC2
CC(C)=C1CC2(C)CCC1(O)C2
CC(C)=C1CC2(O)CCC1(C)C2
CC12CC(CC1=C)CCC2(C)O
CC12CCC(C1)C(=C)CC2(C)O
CC12CCC(C1)CC(=C)C2(C)O
CC12CC(CC1=C)CC(C)(O)C2
CC12CCC(C1)C(=C)C(C)(O)C2
CC12CCC(C1)CC(C)(O)C2=C
CC12CC(CC1=C)C(C)(O)CC2
CC12CCC(C1=C)C(C)(O)CC2
CC12CCC(C1)C(C)(O)CC2=C
CC12CCC(C1)C(C)(O)C(=C)C2
CC12CCC(C)(C1)C(=C)CC2O
CC12CCC(C)(C1)C(=C)C(O)C2
CC12CC(C(=C)C1)C(C)(O)CC2
CC12CC(CCC1(C)O)C(=C)C2
CC12CCC(C)(C1)C(O)C(=C)C2
CC12CC(O)C(C)(C1)CCC2=C
CC12CCC(C)(C1O)C(=C)CC2
CC12CC(=C)C(C)(C1)CCC2O
CC12CC(C)(CCC1)C(=C)C2O
CC12CC(=C)C(C)(C1)CC(O)C2
CC12CCC(CCC1(C)O)C2=C
CC12CC(=C)C(C)(C1)C(O)CC2
CC12CC(=C)C(C)(CCC1)C2O
CC12CCC(C)(CC(=C)C1)C2O
CC12CCC(C)(CC(O)C1)C2=C
CC12CCC(CC(C)(O)C1)C2=C
CC12CC(CC(C)(O)C1)C(=C)C2
CC12CCC(C)(C(O)CC1)C2=C
CC12CC(O)C(C)(C1)C(=C)CC2
CC12CC(O)C(C)(C1)CC(=C)C2
CC12CC(O)C(C)(CCC1)C2=C
CC1C2(O)CCC1(C)C(=C)CC2
CC1C2(C)CCC1(O)C(=C)CC2
CC1C2(C)CCC1(O)CC(=C)C2
CC1C2(C)CC(=C)C1(O)CCC2
CC1C2(O)CC(=C)C1(C)CCC2
CC1(C)C2CCC1(O)CCC2=C
CC1CC2(C)CC1(O)CCC2=C
CC1(C)C2CCC1(O)C(=C)CC2
CC1(C)C2CCC1(O)CC(=C)C2
CC1CC2(C)CC1(O)C(=C)CC2
CC1CC2(C)CC1(O)CC(=C)C2
CC1(C)C2CCCC1(O)CC2=C
CC1(C)C2CC(=C)C1(O)CCC2
CC1CC2(C)CCCC1(O)C2=C
CC1CC2(C)CC(=C)C(O)(C2)C1
CC1CC2(C)CCC(O)(C1)C2=C
CC1CC2(C)CCC(O)(C2)C1=C
CC1(C)C2CCC(O)(C2)CC1=C
CC1(C)C2CC(O)(CCC2)C1=C
CC1CC2(O)CC1(C)CCC2=C
CC1CC2(O)CC1(C)C(=C)CC2
CC1CC2(O)CC1(C)CC(=C)C2
CC1CC2(O)CCCC1(C)C2=C
CC1CC2(O)CCC(C)(C2)C1=C
CC1CC2(O)CC(=C)C(C)(C2)C1
CC1(C)CC2CC1(O)CCC2=C
CC1(C)CC2CC1(O)C(=C)CC2
CC1(C)CC2CC1(O)CC(=C)C2
CC1CCC2(C)CC1(O)CC2=C
CC1C(=C)C2(C)CC1(O)CCC2
CC1(C)CC2CCCC1(O)C2=C
CC1CCC2(C)CCC1(O)C2=C
CC1CCC2(C)CC(=C)C1(O)C2
CC1(C)CC2CC(=C)C(O)(C2)C1
CC1(C)CC2CCC(O)(C1)C2=C
CC1(C)CC2CCC(O)(C2)C1=C
CC1(C)CC2CC(O)(CC2=C)C1
CC1(C)CC2(O)CC1CCC2=C
CC1CCC2(O)CC1(C)CC2=C
CC1(C)CC2(O)CC1C(=C)CC2
CC1(C)CC2(O)CC1CC(=C)C2
CC1C(=C)C2(O)CC1(C)CCC2
CC1CCC2(O)CCC1(C)C2=C
CC1(C)CC2(O)CCCC1C2=C
CC1CCC2(O)CC(=C)C1(C)C2
CC1(C)CC2(O)CCC(C2)C1=C
CC1(C)CCC2CC1(O)CC2=C
CC1(C)C(=C)C2CCCC1(O)C2
CC1(C)CCC2CCC1(O)C2=C
CC1(C)CCC2CC(=C)C1(O)C2
CC1C(=C)CC2(C)CCC1(O)C2
CC1CC(=C)C2(C)CCC1(O)C2
CC1(C)CCC2(O)CC1CC2=C
CC1(C)CCC2(O)CC1C(=C)C2
CC1(C)CCC2(O)CCC1C2=C
CC1C(=C)CC2(O)CCC1(C)C2
CC1CC(=C)C2(O)CCC1(C)C2
CC1(C)C(=C)CC2CCC1(O)C2
CC1(C)CC(=C)C2CCC1(O)C2
CC1(C)CC(=C)C2(O)CCC1C2
CC1(O)C2CCC1(C)CCC2=C
CC1(O)C2CCC1(C)C(=C)CC2
CC1(O)C2CCC1(C)CC(=C)C2
CC1(O)C2CCCC1(C)CC2=C
CC1(O)C2CC(=C)C1(C)CCC2
CC1(O)C2CC(C)(CCC2)C1=C
CC1(O)CC2CC1(C)CCC2=C
CC1(O)CC2CC1(C)C(=C)CC2
CC1(O)CC2CC1(C)CC(=C)C2
CC1(O)CC2(C)CC1CCC2=C
CC1(O)CC2(C)CC1C(=C)CC2
CC1(O)CC2(C)CC1CC(=C)C2
CC1(O)CC2CCCC1(C)C2=C
CC1(O)CC2(C)CCCC1C2=C
CC12CC(CCC1)C(=C)C2(C)O
CC12COC(O1)(C#C)C(=C)C2=C
CC12OCC(O1)(C#C)C(=C)C2=C
CC1(C)OC2(C)OC1C(=C)C2=C
CC1(C)OC2OC1(C)C(=C)C2=C
CC1OC2(C)OC1(C)C(=C)C2=C
CC(C)=C1C2COC(C)(O2)C1=C
CC(C)=C1C2OCC(C)(O2)C1=C
CC(C)=C1C(=C)C2COC1(C)O2
CC(C)=C1C(=C)C2OCC1(C)O2
CC12OC(C=C1)C(=C)C(C)(C)O2
CC12OC(C)(C)OC(C=C1)C2=C
CC12OC(OC(C)(C)C1=C)C=C2
CC1=CC2(C)COC(C)(O2)C1=C
CC1=CC2(C)OC1(C)C(=C)CO2
CC1=CC2(C)OC1(C)OCC2=C
CC1=CC2(C)OCC(C)(O2)C1=C
CC1=CC2(C)OCOC1(C)C2=C
CC1=CC(=C)C2(C)COC1(C)O2
CC1=CC(=C)C2(C)OCC1(C)O2
CC1(C)OC2(C)OC1C=CC2=C
CC12OC(C(=C)C=C1)C(C)(C)O2
CC1(C)OC2OC1(C)C=CC2=C
CC1(C)OC2OC1(C)C(=C)C=C2
CC1OC2(C)C=CC(C)(O1)C2=C
CC1OC2(C)OC1(C)C=CC2=C
CC1OC2(C)OC1(C)C(=C)C=C2
CC1OC2(C)OC(C)(C=C2)C1=C
CC1C2OC(C)(C)C(C)(O2)C1=C
CC1C2OC(C)(OC2(C)C)C1=C
CC1C(=C)C2OC1(C)OC2(C)C
CC1C(=C)C2OC(C)(C)C1(C)O2
CC1(C)OC2C(=C)C1OC2(C)C
CC1(C)OC2OC1C(=C)C2(C)C
CC1(C)OC2OC1C(C)(C)C2=C
CC1(C)OC2OC(C)(C)C1C2=C
CC1OC2C(=C)C1(C)OC2(C)C
CC1OC2(C)C(=C)C1OC2(C)C
CC1OC2(C)C(C)OC1(C)C2=C
CC1OC2(C)OC1C(=C)C2(C)C
CC1OC2(C)OC1(C)C(=C)C2C
CC1OC2(C)OC1(C)C(C)C2=C
CC1OC2(C)OC1C(C)(C)C2=C
CC1OC2(C)OC(C)C1(C)C2=C
CC1OC2(C)OC(C)(C)C1C2=C
CC1OC2OC1(C)C(=C)C2(C)C
CC1OC2OC1(C)C(C)(C)C2=C
CC1OC2OC(C)(C)C1(C)C2=C
CC12COC(C)(O1)C(C)(C)C2=C
CC12OCC(C)(O1)C(C)(C)C2=C
CC12CC(=C)C(C)(O1)C(C)(C)O2
CC1(C)OC2(C)COC1(C)C2=C
CC1(C)OC2(C)OC1(C)CC2=C
CC1(C)OC2(C)OCC1(C)C2=C
CC1C2COC(C)(O2)C1=C(C)C
CC1C2OCC(C)(O2)C1=C(C)C
CC1C(C2COC1(C)O2)=C(C)C
CC1C(C2OCC1(C)O2)=C(C)C
CC1OC2(C)CC(C1O2)=C(C)C
CC1OC2CC(=C(C)C)C1(C)O2
CC1OC2(C)COC1C2=C(C)C
CC1OC2(C)OC1CC2=C(C)C
CC1OC2COC1(C)C2=C(C)C
CC1OC2(C)OCC1C2=C(C)C
CC1OC2OC1(C)CC2=C(C)C
CC1OC2OCC1(C)C2=C(C)C
CC(C)=C1C2COC1C(C)(C)O2
CC(C)=C1C2COC(O2)C1(C)C
CC(C)=C1C2OCC1C(C)(C)O2
CC(C)=C1C2OCC(O2)C1(C)C
CC(C)=C1CC2OC1C(C)(C)O2
CC(C)=C1CC2OC1OC2(C)C
CC1C2(C)COC1(C)C(O2)C#C
CC1C2(C)OCC1(C)C(O2)C#C
CC1C2(C)COC(O2)C1(C)C#C
CC1C2COC1(C#C)C(C)(C)O2
CC1C2COC1(C)C(C)(O2)C#C
CC1C2COC1(C)OC2(C)C#C
CC1C2COC1(OC2(C)C)C#C
CC1C2(C)OCC(O2)C1(C)C#C
CC1C2COC(C)(O2)C1(C)C#C
CC1C2COC(O2)(C#C)C1(C)C
CC1C2OCC1(C#C)C(C)(C)O2
CC1C2OCC1(C)C(C)(O2)C#C
CC1C2OCC1(C)OC2(C)C#C
CC1C2OCC1(OC2(C)C)C#C
CC1C2OCC(C)(O2)C1(C)C#C
CC1C2OCC(O2)(C#C)C1(C)C
CC1(C)C2COC1(C)C(O2)C#C
CC1(C)C2COC1C(C)(O2)C#C
CC1CC2(C)OC1C(C)(O2)C#C
CC12OCC(C(O1)C#C)C2(C)C
CC1CC2(C)OC1(C)OC2C#C
CC1CC2(C)OC1(OC2C)C#C
CC1CC2(C)OC1OC2(C)C#C
CC1CC2(C)OC(C)C1(O2)C#C
CC1CC2(C)OC(C#C)C1(C)O2
CC12OCC(O1)C(C)(C)C2C#C
CC1(C)C2COC(O2)C1(C)C#C
CC1CC2(OC1C(C)(C)O2)C#C
CC1CC2(OC1(C)OC2C)C#C
CC1CC2OC1(C)OC2(C)C#C
CC1CC2(OC1OC2(C)C)C#C
CC1CC2OC1(OC2(C)C)C#C
CC1(C)C2OCC1(C)C(O2)C#C
CC1(C)C2OCC1C(C)(O2)C#C
CC12COC(C(O1)C#C)C2(C)C
CC1CC2(OC(C)C1(C)O2)C#C
CC1CC2OC(C)(C)C1(O2)C#C
CC1CC2OC(C)(C#C)C1(C)O2
CC12COC(O1)C(C)(C)C2C#C
CC1(C)C2OCC(O2)C1(C)C#C
CC1C(C)C2(COC1(C)O2)C#C
CC1(C)CC2(C)OC1OC2C#C
CC12CC(C)(C)C(O1)C(O2)C#C
CC1(C)CC2OC1C(C)(O2)C#C
CC1(C)CC2OC1(C)OC2C#C
CC1(C)CC2OC1OC2(C)C#C
CC1C(C)C2(OCC1(C)O2)C#C
CC1(C)CC2OC(C#C)C1(C)O2
CC1C(C#C)C2(C)COC1(C)O2
CC1C(C)(C)C2COC1(O2)C#C
CC1C(C#C)C2(C)OCC1(C)O2
CC1C(C)(C)C2OCC1(O2)C#C
CC12OCC(O1)C(C#C)C2(C)C
CC12COC(O1)C(C#C)C2(C)C
CC1(C)OC2CC1(C)C(O2)C#C
CC1(C)OC2CC1C(C)(O2)C#C
CC1(C)OC2CC1(C)OC2C#C
CC1(C)OC2CC1OC2(C)C#C
CC12CC(C(O1)C#C)C(C)(C)O2
CC1(C)OC2(C)CC1OC2C#C
CC1(C)OC2CC(C#C)C1(C)O2
CC12CC(C#C)C(O1)C(C)(C)O2
CC1(C)OC2CC(C)(C#C)C1O2
CC1(C)OC2(C)COC1C2C#C
CC1(C)OC2COC1C2(C)C#C
CC1(C)OC2(C)OC1CC2C#C
CC1(C)OC2COC1(C)C2C#C
CC1(C)OC2(C)OCC1C2C#C
CC1(C)OC2OC1CC2(C)C#C
CC1(C)OC2OC1(C)CC2C#C
CC1(C)OC2OCC1C2(C)C#C
CC1(C)OC2OCC1(C)C2C#C
CC1OC2CC1(C#C)C(C)(C)O2
CC1OC2(CC1(C)C(C)O2)C#C
CC1OC2(CC1C(C)(C)O2)C#C
CC1OC2CC1(C)C(C)(O2)C#C
CC1OC2(CC1(C)OC2C)C#C
CC1OC2CC1(C)OC2(C)C#C
CC1OC2(CC1OC2(C)C)C#C
CC1OC2CC1(OC2(C)C)C#C
CC1OC2(C)CC1(C#C)C(C)O2
CC1OC2(C)CC1(C)C(O2)C#C
CC1OC2(C)CC1C(C)(O2)C#C
CC1OC2(C)CC1(C)OC2C#C
CC1OC2(C)CC1OC2(C)C#C
CC1OC2(CC(C)(C)C1O2)C#C
CC1OC2CC(C)(C)C1(O2)C#C
CC1OC2(C)CC(C#C)C1(C)O2
CC1OC2CC(C)(C#C)C1(C)O2
CC1OC2(C)CC(C)(C#C)C1O2
CC1OC2(C)COC1C2(C)C#C
CC1OC2(C)COC1(C)C2C#C
CC1OC2(C)COC1(C#C)C2C
CC1OC2(COC1C2(C)C)C#C
CC1OC2(C)OC1CC2(C)C#C
CC1OC2(COC1(C)C2C)C#C
CC1OC2COC1(C)C2(C)C#C
CC1OC2(C)OC1(C)CC2C#C
CC1OC2COC1(C#C)C2(C)C
CC1OC2(C)OCC1C2(C)C#C
CC1OC2(C)OCC1(C)C2C#C
CC1OC2(C)OCC1(C#C)C2C
CC1OC2(OC1CC2(C)C)C#C
CC1OC2OC1(CC2(C)C)C#C
CC1OC2OC1(C)CC2(C)C#C
CC1OC2(OCC1C2(C)C)C#C
CC1OC2(OCC1(C)C2C)C#C
CC1OC2OCC1(C)C2(C)C#C
CC1OC2OCC1(C#C)C2(C)C
CC(C)=C1C2(C)COC1(C)CO2
CC(C)=C1C2(C)COC1(C)OC2
CC(C)=C1CC2(C)COC1(C)O2
CC(C)=C1CC2(C)OCC1(C)O2
CC12CC(CC1=C)OC(C)(C)O2
CC12CC(=C)C(C)(C)C(CO1)O2
CC12CC(=C)C(CC(C)(C)O1)O2
CC12CC(C)(C)C(=C)C(CO1)O2
CC12CC(=C)C(COC1(C)C)O2
CC12CC(=C)C(O1)C(C)(C)CO2
CC12CC(=C)C(O1)C(C)(C)OC2
CC12CC(=C)C(O1)OCC2(C)C
CC12CC(=C)C(O1)OC(C)(C)C2
CC12CC(C)(C)OC(CC1=C)O2
CC12CC(C)(C)OC(CO1)C2=C
CC12CC(CO1)C(=C)C(C)(C)O2
CC12CCC(O1)C(=C)C(C)(C)O2
CC12CC(CO1)OC(C)(C)C2=C
CC12CCC(O1)OC(C)(C)C2=C
CC12CCC(OC(C)(C)O1)C2=C
CC12CC(OC(C)(C)O1)C(=C)C2
CC12CCOC(O1)C(=C)C2(C)C
CC12COC(C1=C)C(C)(C)CO2
CC12COC(C1)C(=C)C(C)(C)O2
CC12COC(C1=C)C(C)(C)OC2
CC12COC(C1)OC(C)(C)C2=C
CC12COC(CC(=C)C1(C)C)O2
CC12COC(C)(C)C(CC1=C)O2
CC12COC(CC(C)(C)C1=C)O2
CC12COC(C)(C)C(CO1)C2=C
CC12COC(CC(C)(C)O1)C2=C
CC12COCC(O1)C(=C)C2(C)C
CC12COC(COC1(C)C)C2=C
CC12COC(O1)C(=C)CC2(C)C
CC12COC(O1)C(C)(C)CC2=C
CC12COC(O1)C(=C)C(C)(C)C2
CC12COC(O1)C(C)(C)C(=C)C2
CC12COC(OCC1(C)C)C2=C
CC12COC(OC(C)(C)C1)C2=C
CC12OC(CC1=C)C(C)(C)CO2
CC12OC(CC1=C)CC(C)(C)O2
CC12OCC(C1=C)C(C)(C)CO2
CC12OC(CC1=C)COC2(C)C
CC12OC(CC1=C)OCC2(C)C
CC12OCC(CC(=C)C1(C)C)O2
CC12OCC(CC(C)(C)C1=C)O2
CC12OCC(CC(C)(C)O1)C2=C
CC12OCC(COC1(C)C)C2=C
CC12OCC(O1)C(=C)CC2(C)C
CC12OCC(O1)C(C)(C)CC2=C
CC12OCC(OCC1(C)C)C2=C
CC1C2(C)CC(=C)C1(C)OCO2
CC1C2(C)COC1(C)C(=C)CO2
CC1C2(C)COC1(C)OCC2=C
CC1(C)C2CC(=C)C1(C)OCO2
CC1CC2(C)CC(=C)C(C)(O2)O1
CC1(C)C2CC(C)(OCO2)C1=C
CC1CC2(C)COC(C)(O1)C2=C
CC1(C)C2CCOC(C)(O2)C1=C
CC1CC2(C)COC(C)(O2)C1=C
CC1(C)C2COC1(C)C(=C)CO2
CC1CC2(C)OC1(C)C(=C)CO2
CC1(C)C2COC1(C)OCC2=C
CC1CC2(C)OC1(C)OCC2=C
CC1CC2(C)OC(C)(CC2=C)O1
CC1CC2(C)OCC(C)(O1)C2=C
CC12COCC(O1)C(C)(C)C2=C
CC1CC2(C)OCC(C)(O2)C1=C
CC1CC2(C)OCOC1(C)C2=C
CC1(C)C2OCC1(C)C(=C)CO2
CC12COC(C(=C)CO1)C2(C)C
CC12CCOC(O1)C(C)(C)C2=C
CC1(C)C2OCOC1(C)CC2=C
CC1C(=C)C2(C)CC1(C)OCO2
CC1C(=C)C2(C)CCOC1(C)O2
CC1C(=C)C2(C)COCC1(C)O2
CC1(C)CC2(C)OC1C(=C)CO2
CC1C(=C)C2(C)OC1(C)CCO2
CC1(C)CC2(C)OC1OCC2=C
CC1(C)CC2(C)OCOC1C2=C
CC1(C)CC2OC1(C)C(=C)CO2
CC1(C)CC2OC1(C)OCC2=C
CC1(C)CC2OCOC1(C)C2=C
CC12CC(OCO1)C(=C)C2(C)C
CC12OC(CCO1)C(=C)C2(C)C
CC1C(=C)CC2(C)COC1(C)O2
CC1CC(=C)C2(C)COC1(C)O2
CC1C(=C)CC2(C)OCC1(C)O2
CC1CC(=C)C2(C)OCC1(C)O2
CC1(C)OC2CC1(C)C(=C)CO2
CC1(C)OC2CC1(C)OCC2=C
CC12CC(C(=C)CO1)C(C)(C)O2
CC1(C)OC2(C)CC1OCC2=C
CC1(C)OC2CC(=C)CC1(C)O2
CC1(C)OC2CCC(=C)C1(C)O2
CC1COC2(C)CC(=C)C1(C)O2
CC12CC(=C)CC(O1)C(C)(C)O2
CC12CCC(=C)C(O1)C(C)(C)O2
CC1(C)OC2(C)CCOC1C2=C
CC1(C)OC2CCOC1(C)C2=C
CC1COC2(C)COC1(C)C2=C
CC1(C)OC2(C)COCC1C2=C
CC1(C)OC2(C)OC1CCC2=C
CC1COC2(C)OC1(C)CC2=C
CC1(C)OC2COCC1(C)C2=C
CC1COC2(C)OCC1(C)C2=C
CC1(C)OC2(C)OCCC1C2=C
CC1(C)OC2OC1(C)CCC2=C
CC1(C)OC2OCCC1(C)C2=C
CC1OC2(C)CC1(C)C(=C)CO2
CC1OC2(C)CC1(C)OCC2=C
CC1OC2(C)CC(=C)CC1(C)O2
CC1OC2(C)CCC(=C)C1(C)O2
CC1OC2(C)CC(=C)C(C)(C2)O1
CC1OC2(C)CCC(C)(O1)C2=C
CC1OC2(C)CC(C)(CO2)C1=C
CC1OC2(C)CCC(C)(O2)C1=C
CC1OC2(C)CCOC1(C)C2=C
CC1OC2(C)COCC1(C)C2=C
CC1OC2(C)COC(C)(C2)C1=C
CC1OC2(C)OC1(C)CCC2=C
CC1OC2(C)OCCC1(C)C2=C
CC1OCC2(C)CC(=C)C1(C)O2
CC1OCC2(C)COC1(C)C2=C
CC1OCC2(C)OC1(C)CC2=C
CC1OCC2(C)OCC1(C)C2=C
CC12OCC(O)C1(C)C=CC2=C
CC12OCC(=C)C1(C)C=CC2O
CC12OCC(=C)C1(C)C(O)C=C2
CC12OCC(O)C1(C)C(=C)C=C2
CC1=CC2(C)COCC2(O)C1=C
CC1=CC2(C)OCCC2(O)C1=C
CC1=CC2(C)OCC(=C)C2(O)C1
CC1CC2(O)C=CC(=C)C2(C)O1
CC1CC2(O)C(=C)C=CC2(C)O1
CC1=CC2(O)C(=C)COC2(C)C1
CC1=CC2(O)CCOC2(C)C1=C
CC1=CC2(O)COCC2(C)C1=C
CC1(C)C=C2COCC2(O)C1=C
CC1=CCC2(C)OCC(=C)C12O
CC1C=CC2(C)OCC(=C)C12O
CC1(C)CC2(O)C=CC(=C)C2O1
CC1=CCC2(O)C(=C)COC12C
CC1C=CC2(O)C(=C)COC12C
CC1(C)CC2(O)C(O1)C=CC2=C
CC1=CC(=C)C2(C)COCC12O
CC1=CC(=C)C2(C)OCCC12O
CC1(C)C=CC2(O)C1OCC2=C
CC1(C)C=CC2OCC(=C)C12O
CC1=CC(=C)C2(O)CCOC12C
CC1=CC(=C)C2(O)COCC12C
CC1(C)C(=C)C=C2COCC12O
CC1(C)COC2C=CC(=C)C12O
CC1(C)COC2C(=C)C=CC12O
CC1(C)OC2C=CCC2(O)C1=C
CC1(C)OC2CC=CC2(O)C1=C
CC1COC2(C)C=CC(=C)C12O
CC1COC2(C)C(=C)C=CC12O
CC1(C)OCC2=CC(=C)CC12O
CC1(C)OCC2=CCC(=C)C12O
CC1(C)OCC2C=CC(=C)C12O
CC1(C)OCC2C(=C)C=CC12O
CC1(C)OCC2(O)C1C=CC2=C
CC1(C)OCC2(O)C=CC(=C)C12
CC1(C)OCC2(O)C(=C)CC=C12
CC1(C)OCC2(O)CC(=C)C=C12
CC1OC2(C)C=CCC2(O)C1=C
CC1OC2(C)CC=CC2(O)C1=C
CC1OCC2(C)C=CC(=C)C12O
CC1OCC2(C)C(=C)C=CC12O
CC1(O)C=C2CCOC2(C)C1=C
CC1(O)CC2=CCOC2(C)C1=C
CC1(O)C=C2COCC2(C)C1=C
CC1(O)CC2(C)OCC=C2C1=C
CC1(O)CC2(C)OCC(=C)C2=C1
CC1OCC2(O)C=CC(=C)C12C
CC1OCC2(O)C(=C)C=CC12C
CC1(O)C=CC2(C)C1OCC2=C
CC1(O)C=CC2C(=C)COC12C
CC1(O)CC=C2C(=C)COC12C
CC1(O)C=CC2(C)OCC(=C)C12
CC1(O)C=CC2OCC(=C)C12C
CC1(O)C(=C)C=C2CCOC12C
CC1(O)C(=C)CC2=CCOC12C
CC1(O)CC(=C)C2=CCOC12C
CC1(O)C(=C)C=C2COCC12C
CC12CC(=C)C(C)(O)C1=CCO2
CC1(O)CC(=C)C2(C)OCC=C12
CC1(O)COC2(C)C1C=CC2=C
CC1(O)COC2C=CC(=C)C12C
CC1(O)COC2C(=C)C=CC12C
CC1(O)COC2(C)C=CC(=C)C12
CC1(O)COC2(C)C(=C)CC=C12
CC1(O)COC2(C)CC(=C)C=C12
CC12CC(=C)CC1(C)C(O)CO2
CC12CCC(=C)C1(C)C(O)CO2
CC12CCC(=C)C1(C)OCC2O
CC12CC(=C)C(O)C1(C)CCO2
CC12CCC(O)C1(C)C(=C)CO2
CC12CCOC1(C)C(=C)CC2O
CC12CCOC1(C)C(=C)C(O)C2
CC12CCOC1(C)C(O)C(=C)C2
CC12CCOC1C(C)(O)C(=C)C2
CC12CC(O)CC1(C)C(=C)CO2
CC12CC(O)C(=C)C1(C)CCO2
CC12COCC1(C)C(=C)CC2O
CC12COCC1(C)C(=C)C(O)C2
CC12COCC1(C)C(O)C(=C)C2
CC12COCC1C(C)(O)C(=C)C2
CC12CCOC1(C)C(O)CC2=C
CC12CCC(O)C1(C)OCC2=C
CC1CC2(C)COCC2(O)C1=C
CC1(C)C2COCC2(O)CC1=C
CC1CC2(C)OCCC2(O)C1=C
CC1CC2(C)OCC(=C)C2(O)C1
CC1(C)C2OCCC2(O)CC1=C
CC1CC2(O)C(=C)CCC2(C)O1
CC1CC2(O)CC(=C)CC2(C)O1
CC1CC2(O)CCC(=C)C2(C)O1
CC1CC2(O)CCOC2(C)C1=C
CC1CC2(O)COCC2(C)C1=C
CC1(C)CC2COCC2(O)C1=C
CC1CCC2(C)OCC(=C)C12O
CC1(C)CC2OCCC2(O)C1=C
CC1(C)CC2(O)C(CCC2=C)O1
CC1(C)CC2OCC(=C)C2(O)C1
CC1(C)CC2(O)CC(=C)CC2O1
CC1(C)CC2(O)CCC(=C)C2O1
CC1CCC2(O)C(=C)COC12C
CC1(C)CC2(O)CCOC2C1=C
CC1(C)CC2(O)COCC2C1=C
CC1C(=C)CC2(C)COCC12O
CC1CC(=C)C2(C)COCC12O
CC1C(=C)CC2(C)OCCC12O
CC1CC(=C)C2(C)OCCC12O
CC1(C)CCC2(O)C1OCC2=C
CC1(C)CCC2OCC(=C)C12O
CC1C(=C)CC2(O)CCOC12C
CC1CC(=C)C2(O)CCOC12C
CC1C(=C)CC2(O)COCC12C
CC1CC(=C)C2(O)COCC12C
CC1(C)C(=C)CC2COCC12O
CC1(C)CC(=C)C2COCC12O
CC1(C)C(=C)CC2OCCC12O
CC1(C)CC(=C)C2OCCC12O
CC1(C)CC(=C)C2(O)CCOC12
CC1(C)CC(=C)C2(O)COCC12
CC1(C)COC2C(=C)CCC12O
CC1(C)COC2CC(=C)CC12O
CC1(C)COC2CCC(=C)C12O
CC1(C)OC2CCCC2(O)C1=C
CC1COC2(C)C(=C)CCC12O
CC1COC2(C)CC(=C)CC12O
CC1COC2(C)CCC(=C)C12O
CC1(C)OCC2C(=C)CCC12O
CC1(C)OCC2CC(=C)CC12O
CC1(C)OCC2CCC(=C)C12O
CC1(C)OCC2(O)C1CCC2=C
CC1(C)OCC2(O)CC(=C)CC12
CC1(C)OCC2(O)CCC(=C)C12
CC1OC2(C)CCCC2(O)C1=C
CC12CC(=C)C(C)(O)C1CCO2
CC1OCC2(C)C(=C)CCC12O
CC1OCC2(C)CC(=C)CC12O
CC1OCC2(C)CCC(=C)C12O
CC1(O)CC2(C)CCOC2C1=C
CC1(O)CC2C(=C)COC2(C)C1
CC1(O)CC2CCOC2(C)C1=C
CC1(O)CC2(C)COCC2C1=C
CC1(O)CC2COCC2(C)C1=C
CC1(O)CC2(C)OCCC2C1=C
CC1(O)CC2OCCC2(C)C1=C
CC1(O)CC2OCC(=C)C2(C)C1
CC1OCC2(O)C(=C)CCC12C
CC1OCC2(O)CC(=C)CC12C
CC1OCC2(O)CCC(=C)C12C
CC1(O)CCC2(C)C1OCC2=C
CC1(O)CCC2C(=C)COC12C
CC1(O)CCC2(C)OCC(=C)C12
CC1(O)CCC2OCC(=C)C12C
CC1(O)CC(=C)C2(C)CCOC12
CC1(O)C(=C)CC2CCOC12C
CC1(O)CC(=C)C2CCOC12C
CC1(O)CC(=C)C2(C)COCC12
CC1(O)C(=C)CC2COCC12C
CC1(O)CC(=C)C2COCC12C
CC1(O)CC(=C)C2(C)OCCC12
CC1(O)C(=C)CC2OCCC12C
CC1(O)CC(=C)C2OCCC12C
CC1(O)COC2(C)C1CCC2=C
CC1(O)COC2C(=C)CCC12C
CC1(O)COC2CC(=C)CC12C
CC1(O)COC2CCC(=C)C12C
CC1(O)COC2(C)CC(=C)CC12
CC1(O)COC2(C)CCC(=C)C12
CC12COC(C)(O1)C(=C)C2O
CC12COC(C)(O1)C(O)C2=C
CC1(C)OC2OCC1(O)C2=C
CC1OC2(C)OCC1(O)C2=C
CC1(O)C2COC(C)(O2)C1=C
CC1(O)C2OCC(C)(O2)C1=C
CC1(O)C(=C)C2COC1(C)O2
CC12COC(O1)C(=C)C2(C)O
CC(=O)C12CC3C(C1)C3(C)C2
CC(=O)C12CC3(C)CC1C2C3
CC12CC(=C)C(C)(O1)C=C2C=O
CC12CC(=C)C(C)(O1)C(C=O)=C2
CC12CC(=O)C(C)(O1)C=C2C=C
CC12CC(=O)C(C)(O1)C(C=C)=C2
CC12COC(C)(C1=C)C(C=O)=C2
CC12COC(C)(C1=O)C(C=C)=C2
CC12COC(C)(C=C1C=C)C2=O
CC12COC(C)(C=C1C=O)C2=C
CC12OC(C=C1)C(=C)C2(C)C=O
CC12OC(C=C1)C(C)(C=C)C2=O
CC12OC(C=C1)C(C)(C=O)C2=C
CC12OC(C=C1)C(=O)C2(C)C=C
CC12OC(C)(C=C1)C(=C)C2C=O
CC12OC(C)(C=C1)C(=O)C2C=C
CC12OC(C=C)C(C)(C=C1)C2=O
CC12OC(C=O)C(C)(C=C1)C2=C
CC1=CC2(CC(=C)C1(C)O2)C=O
CC1=CC2(C)CC(=C)C1(O2)C=O
CC1=CC2(C)CC(=O)C1(O2)C=C
CC1=CC2(C)COC1(C=C)C2=O
CC1=CC2(CC(=O)C1(C)O2)C=C
CC1=CC2(C)COC1(C=O)C2=C
CC1=CC2(C)OC1(CC2=C)C=O
CC1=CC2(COC1(C)C2=C)C=O
CC1=CC2(C)OC1(CC2=O)C=C
CC1=CC2(COC1(C)C2=O)C=C
CC1=CC2(C)OCC1(C=C)C2=O
CC1=CC2(C)OCC1(C=O)C2=C
CC1=CC2(OC1(C)CC2=C)C=O
CC1=CC2(OC1(C)CC2=O)C=C
CC1=CC2(OCC1(C)C2=C)C=O
CC1=CC2(OCC1(C)C2=O)C=C
CC1(C)C2OC(C=C)(C=C2)C1=O
CC1(C)C2OC(C=O)(C=C2)C1=C
CC1C(=C)C2(C)OC1(C=O)C=C2
CC1C(=C)C2(OC1(C)C=C2)C=O
CC1(C)C(=C)C2OC1(C=O)C=C2
CC1(C)C(=O)C2OC1(C=C)C=C2
CC1(C)OC2C=CC1(C=C)C2=O
CC1(C)OC2C=CC1(C=O)C2=C
CC1(C)OC2(C=C)C=CC1C2=O
CC1C(=O)C2(C)OC1(C=C)C=C2
CC1(C)OC2(C=O)C=CC1C2=C
CC1C(=O)C2(OC1(C)C=C2)C=C
CC1(OC2C=CC1(C)C2=C)C=O
CC1(OC2C=CC1(C)C2=O)C=C
CC1(OC2(C)C=CC1C2=C)C=O
CC1(OC2(C)C=CC1C2=O)C=C
CC1OC2(C)C=CC1(C=C)C2=O
CC1OC2(C)C=CC1(C=O)C2=C
CC1OC2(C=C)C=CC1(C)C2=O
CC1OC2(C=O)C=CC1(C)C2=C
CCC12OC(C)(C=C1)C(=C)C2=O
CCC12OC(C)(C=C1)C(=O)C2=C
COC12CC(C)(C=C1)C(=C)C2=O
COC12CC(C)(C=C1)C(=O)C2=C
COC12C=CC(C)(CC1=C)C2=O
COC12C=CC(C)(CC1=O)C2=C
COC12CC(=C)C(C)(C=C1)C2=O
COC12CC(=O)C(C)(C=C1)C2=C
CC1C2C=CC1(C)OC2(C)C=O
CC1C2C=CC1(OC2(C)C)C=O
CC1C2(C)COC1(C)C(C=O)=C2
CC1C2(C)COC1(C=O)C=C2C
CC1C2(C)COC1(C=O)C(C)=C2
CC1C2(C)OCC1(C)C(C=O)=C2
CC1C2(C)OCC1(C=O)C=C2C
CC1C2(C)OCC1(C=O)C(C)=C2
CC1C2(C)OC(C=C2)C1(C)C=O
CC1C2(C)OC(C=O)C1(C)C=C2
CC1C2OC(C)(C)C1(C=O)C=C2
CC1C2OC(C)(C=C2)C1(C)C=O
CC1C2OC(C)(C=O)C1(C)C=C2
CC1C2OC(C=O)(C=C2)C1(C)C
CC1=CC2(CC1C(C)(C)O2)C=O
CC1=CC2CC1(C)C(C)(O2)C=O
CC1=CC2CC1(C)OC2(C)C=O
CC1=CC2CC1(C=O)C(C)(C)O2
CC1=CC2(CC1OC2(C)C)C=O
CC1=CC2CC1(OC2(C)C)C=O
CC1=CC2(C)CC1(C)C(O2)C=O
CC1=CC2(C)CC1C(C)(O2)C=O
CC1=CC2(C)CC1(C)OC2C=O
CC1(C)C2C=CC1(C)OC2C=O
CC1=CC2(C)CC1OC2(C)C=O
CC1=CC2(CC(C)(C)C1O2)C=O
CC1=CC2CC(C)(C)C1(O2)C=O
CC1=CC2(C)CC(C)(C=O)C1O2
CC1=CC2(C)CC(C=O)C1(C)O2
CC1=CC2CC(C)(C=O)C1(C)O2
CC1=CC2(C)COC1C2(C)C=O
CC1=CC2(C)COC1(C)C2C=O
CC1=CC2(COC1C2(C)C)C=O
CC1=CC2(C)OC1CC2(C)C=O
CC1=CC2COC1(C)C2(C)C=O
CC1=CC2(C)OC1(C)CC2C=O
CC1(C)C2COC1(C)C=C2C=O
CC1CC2(C)OC1(C)C=C2C=O
CC1(C)C2COC1(C)C(C=O)=C2
CC1CC2(C)OC1(C)C(C=O)=C2
CC1=CC2COC1(C=O)C2(C)C
CC1CC2(C)OC1(C=O)C=C2C
CC1CC2(C)OC1(C=O)C(C)=C2
CC1=CC2(C)OCC1C2(C)C=O
CC1=CC2(C)OCC1(C)C2C=O
CC1=CC2(OC1CC2(C)C)C=O
CC1=CC2OC1(CC2(C)C)C=O
CC1=CC2OC1(C)CC2(C)C=O
CC1CC2(OC1(C)C=C2C)C=O
CC1CC2(OC1(C)C(C)=C2)C=O
CC1=CC2(OCC1C2(C)C)C=O
CC1=CC2OCC1(C)C2(C)C=O
CC12COC(C(C=O)=C1)C2(C)C
CC1(C)C2OCC1(C)C(C=O)=C2
CC1=CC2OCC1(C=O)C2(C)C
CC1(C)C2OC(C=C2)C1(C)C=O
CC1(C)C2OC(C)(C=C2)C1C=O
CC1(OC2C=CC1C2(C)C)C=O
CC1(C)C2OC(C=O)C1(C)C=C2
CC1=C(C)C2(CC1(C)CO2)C=O
CC1=C(C)C2(CCC1(C)O2)C=O
CC1=C(C)C2(COC1(C)C2)C=O
CC1(C)CC2(C)OC1C=C2C=O
CC1(C)CC2(C)OC1C(C=O)=C2
CC1(C)CC2OC1(C)C=C2C=O
CC1C(C)C2(OC1(C)C=C2)C=O
CC1(C)CC2OC1(C)C(C=O)=C2
CC1C(C)(C)C2OC1(C=O)C=C2
CC1(C)C(C=O)C2OC1(C)C=C2
CC1=C(C=O)C2(C)CC1(C)CO2
CC1=C(C=O)C2(C)CCC1(C)O2
CC1=C(C=O)C2(C)COC1(C)C2
CC1C(C=O)C2(C)OC1(C)C=C2
CC1(C)OC2CC1(C)C=C2C=O
CC1(C)OC2CC1(C)C(C=O)=C2
CC1(C)OC2C=CC1C2(C)C=O
CC1(C)OC2(C)CC1C=C2C=O
CC1(C)OC2C=CC1(C)C2C=O
CC12CC(C(C=O)=C1)C(C)(C)O2
CC1(C)OC2(C)C=CC1C2C=O
CC1OC2(CC1(C)C=C2C)C=O
CC1OC2(CC1(C)C(C)=C2)C=O
CC1OC2C=CC1(C)C2(C)C=O
CC1OC2(C)CC1(C)C=C2C=O
CC1OC2(C)CC1(C)C(C=O)=C2
CC1OC2C=CC1(C=O)C2(C)C
CC1OC2(C)CC1(C=O)C=C2C
CC1OC2(C)CC1(C=O)C(C)=C2
CC1OC2(C)C=CC1C2(C)C=O
CC1OC2(C)C=CC1(C)C2C=O
CC1OC2(C)C=CC1(C=O)C2C
CC1OC2(C=O)C=CC1C2(C)C
CC1OC2(C=O)C=CC1(C)C2C
CCC12C=CC(C)(OC1C)C2=O
CCC12C=CC(OC1(C)C)C2=O
CCC12CC(=O)C(C)(O1)C=C2C
CCC12CC(=O)C(C)(O1)C(C)=C2
CCC12COC(C)(C=C1C)C2=O
CCC12COC(C)(C1=O)C(C)=C2
CCC12OC(C=C1)C(C)(C)C2=O
CCC12OC(C=C1)C(=O)C2(C)C
CCC12OC(C)(C=C1)C(C)C2=O
CCC12OC(C)(C=C1)C(=O)C2C
CCC12OC(C)(CC1=O)C=C2C
CCC12OC(C)(CC1=O)C(C)=C2
CCC12OCC(C)(C=C1C)C2=O
CCC12OC(C)(C)C(C=C1)C2=O
CCC12OC(C)C(C)(C=C1)C2=O
CCC12OCC(C)(C1=O)C(C)=C2
CCC1=CC2(C)CC(=O)C1(C)O2
CCC1=CC2(C)COC1(C)C2=O
CCC1=CC2(C)OC1(C)CC2=O
CCC1=CC2(C)OCC1(C)C2=O
CCC1(C)C2OC(C)(C=C2)C1=O
CCC1(C)C(=O)C2OC1(C)C=C2
CCC1(C)OC2C=CC1(C)C2=O
CCC1(C)OC2(C)C=CC1C2=O
CCC1C(=O)C2(C)OC1(C)C=C2
CCC1OC2(C)C=CC1(C)C2=O
COC12CC(C=C1)C(C)(C)C2=O
COC12CC(C=C1)C(=O)C2(C)C
COC12C=CC(CC1(C)C)C2=O
COC12CC(C)(C=C1)C(C)C2=O
COC12CC(C)(C=C1)C(=O)C2C
COC12C=CC(CC1=O)C2(C)C
COC12CC(C)(CC1=O)C=C2C
COC12CC(C)(CC1=O)C(C)=C2
COC12C=CC(C)(CC1C)C2=O
COC12CCC(C)(C=C1C)C2=O
COC12C=CC(C)(CC1=O)C2C
COC12CC(C)(C)C(C=C1)C2=O
COC12CC(C)C(C)(C=C1)C2=O
COC12CCC(C)(C1=O)C(C)=C2
COC12CC(=O)C(C=C1)C2(C)C
COC12CC(=O)C(C)(C1)C=C2C
COC12CC(=O)C(C)(C1)C(C)=C2
COC12CC(=O)C(C)(C=C1)C2C
COC1C2(C)CC(=O)C1(C)C=C2
COC1(C)C2C=CC1(C)CC2=O
COC1CC2(C)C=CC1(C)C2=O
COC1(C)C2CC(C)(C=C2)C1=O
COC1(C)C2CC(=O)C1(C)C=C2
COC1(C)CC2C=CC1(C)C2=O
COC1(C)CC2(C)C=CC1C2=O
COC1(C)C(=O)C2CC1(C)C=C2
COC1C(=O)C2(C)CC1(C)C=C2
CC12CC(=C)C(CC1=C)(O2)C=O
CC12CC(=C)C(CC1=O)(O2)C=C
CC12CC(=C)C(CO1)(C=C)C2=O
CC12CC(=C)C(CO1)(C=O)C2=C
CC12CC(=C)C(O1)(C=C)C(=O)C2
CC12CC(=C)C(O1)(C=O)C(=C)C2
CC12CC(CO1)(C=C)C(=C)C2=O
CC12CCC(O1)(C=C)C(=C)C2=O
CC12CC(CO1)(C=C)C(=O)C2=C
CC12CCC(O1)(C=C)C(=O)C2=C
CC12CC(CO1)(C=O)C(=C)C2=C
CC12CCC(O1)(C=O)C(=C)C2=C
CC12CC(=O)C(CC1=C)(O2)C=C
CC12CC(=O)C(CO1)(C=C)C2=C
CC12COC(C1)(C=C)C(=C)C2=O
CC12COC(C1)(C=C)C(=O)C2=C
CC12COC(C1)(C=O)C(=C)C2=C
CC12COC(CC1=C)(C=C)C2=O
CC12COC(CC1=C)(C=O)C2=C
CC12COC(CC1=O)(C=C)C2=C
CC12COC(C=C)(C(=C)C1)C2=O
CC12COC(C=C)(C(=O)C1)C2=C
CC12COC(C=O)(C(=C)C1)C2=C
CC12OC(CC1=C)(CC2=C)C=O
CC12OC(CC1=C)(CC2=O)C=C
CC12OCC(CC1=C)(C=C)C2=O
CC12OCC(CC1=C)(C=O)C2=C
CC12OCC(CC1=O)(C=C)C2=C
CC12CCC(C1)(C#C)C(=O)C2=O
CC12CC(CC1=O)(CC2=O)C#C
CC12CCC(CC1=O)(C#C)C2=O
CC12CCC(C#C)(C(=O)C1)C2=O
CC12CC(=O)C(C1)(C#C)C(=O)C2
CC12CC(=O)C(CC1=O)(C2)C#C
CC12CC(C(=O)C1)C(=O)C2(C)C
CC1C2(C)CCC1(C)C(=O)C2=O
CC1C2(C)CC(=O)C1(C)CC2=O
CC1C2(C)CC(=O)C1(C)C(=O)C2
CC1CC2(C)CC1(C)C(=O)C2=O
CC1(C)C2CCC(C)(C2=O)C1=O
CC1CC2(C)CC(=O)C1(C)C2=O
CC1CC2(C)C(=O)CC1(C)C2=O
CC1(C)C2CC(=O)C(C)(C2)C1=O
CC1(C)C2C(=O)CC1(C)CC2=O
CC1(C)CC2CC1(C)C(=O)C2=O
CC1(C)CC2(C)CC1C(=O)C2=O
CC1(C)CC2(C)CC(=O)C1C2=O
CC1(C)CC2CC(=O)C1(C)C2=O
CC1(C)CC2(C)C(=O)CC1C2=O
CC1(C)CC2C(=O)CC1(C)C2=O
CC1(C)C(=O)C2CCC1(C)C2=O
CC1(C)C(=O)C2CC(=O)C1(C)C2
CC1C(=O)C2(C)CC1(C)CC2=O
CC1C(=O)C2(C)CCC1(C)C2=O
CC1C(=O)C2(C)CC(=O)C1(C)C2
CC1(C)C2CC(C)(CC2=O)C1=O
CC1(C)C2CC(=O)C1(C)C(=O)C2
CC1(C)C2CC(=O)C1(C)CC2=O
CC1(C)C2CCC1(C)C(=O)C2=O
CC1C2CC(=C)C1(CO2)C(C)=O
CC1C2CC(CO2)(C(C)=C)C1=O
CC1C2CCC(O2)(C(C)=C)C1=O
CC1C2CC(CO2)(C(C)=O)C1=C
CC1C2CCC(O2)(C(C)=O)C1=C
CC1C2CC(=O)C1(CO2)C(C)=C
CC1C2COC1(CC2=C)C(C)=O
CC1C2COC1(CC2=O)C(C)=C
CC1C2COC1(C(C)=C)C(=O)C2
CC1C2COC1(C(C)=O)C(=C)C2
CC1C2COC(C2)(C(C)=C)C1=O
CC1C2COC(C2)(C(C)=O)C1=C
CC1C2OCC1(CC2=C)C(C)=O
CC1C2OCC1(CC2=O)C(C)=C
CC1CC2(CC(=C)C1O2)C(C)=O
CC1CC2CC(=C)C1(O2)C(C)=O
CC1CC2(CC(=O)C1O2)C(C)=C
CC1CC2CC(=O)C1(O2)C(C)=C
CC1CC2(COC1C2=C)C(C)=O
CC1CC2(COC1C2=O)C(C)=C
CC1CC2COC1(C(C)=C)C2=O
CC1CC2COC1(C(C)=O)C2=C
CC1CC2(OC1CC2=C)C(C)=O
CC1CC2OC1(CC2=C)C(C)=O
CC1CC2(OC1CC2=O)C(C)=C
CC1CC2OC1(CC2=O)C(C)=C
CC1CC2(OCC1C2=C)C(C)=O
CC1CC2(OCC1C2=O)C(C)=C
CC1CC2OCC1(C(C)=C)C2=O
CC1CC2OCC1(C(C)=O)C2=C
CC1C(=C)C2CC1(CO2)C(C)=O
CC1C(=C)C2CCC1(O2)C(C)=O
CC1C(=C)C2COC1(C2)C(C)=O
CC1C(=O)C2CC1(CO2)C(C)=C
CC1C(=O)C2CCC1(O2)C(C)=C
CC1C(=O)C2COC1(C2)C(C)=C
CC1OC2(CC1CC2=C)C(C)=O
CC1OC2CC1(CC2=C)C(C)=O
CC1OC2(CC1CC2=O)C(C)=C
CC1OC2CC1(CC2=O)C(C)=C
CC1OC2(CC1C(=C)C2)C(C)=O
CC1OC2(CC1C(=O)C2)C(C)=C
CC1OC2(CCC1C2=C)C(C)=O
CC1OC2(CCC1C2=O)C(C)=C
CC1OC2CCC1(C(C)=C)C2=O
CC1OC2CCC1(C(C)=O)C2=C
CC1OC2CC(=C)C1(C2)C(C)=O
CC1OC2CC(=O)C1(C2)C(C)=C
CC(C)C12CC(=C)C(CC1=O)O2
CC(C)C12CC(=C)C(CO1)C2=O
CC(C)C12CC(=C)C(O1)C(=O)C2
CC(C)C12CC(CO1)C(=C)C2=O
CC(C)C12CCC(O1)C(=C)C2=O
CC(C)C12CC(CO1)C(=O)C2=C
CC(C)C12CCC(O1)C(=O)C2=C
CC(C)C12CC(=O)C(CC1=C)O2
CC(C)C12CC(=O)C(CO1)C2=C
CC(C)C12COC(C1)C(=C)C2=O
CC(C)C12COC(C1)C(=O)C2=C
CC(C)C12COC(CC1=C)C2=O
CC(C)C12COC(CC1=O)C2=C
CC(C)C12COC(C(=C)C1)C2=O
CC(C)C12COC(C(=O)C1)C2=C
CC(C)C12OC(CC1=C)CC2=O
CC(C)C12OCC(CC1=C)C2=O
CC(C)C12OCC(CC1=O)C2=C
CC(=C)C1C2CC(C)(CO2)C1=O
CC(=C)C1C2CCC(C)(O2)C1=O
CC(=C)C1C2CC(=O)C1(C)CO2
CC(=C)C1C2COC1(C)CC2=O
CC(=C)C1C2COC1(C)C(=O)C2
CC(=C)C1C2COC(C)(C2)C1=O
CC(=C)C1C2OCC1(C)CC2=O
CC(=C)C1(C)C2CC(CO2)C1=O
CC(=C)C1(C)C2CCC(O2)C1=O
CC(=C)C1CC2(C)CC(=O)C1O2
CC(=C)C1CC2(C)COC1C2=O
CC(=C)C1(C)C2CC(=O)C1CO2
CC(=C)C1CC2CC(=O)C1(C)O2
CC(=C)C1CC2(C)OC1CC2=O
CC(=C)C1CC2COC1(C)C2=O
CC(=C)C1(C)C2COC1C(=O)C2
CC(=C)C1CC2(C)OCC1C2=O
CC(=C)C1(C)C2COC(C2)C1=O
CC(=C)C1CC2OC1(C)CC2=O
CC(=C)C1CC2OCC1(C)C2=O
CC(=C)C1(C)CC2CC(=O)C1O2
CC(=C)C1(C)CC2COC1C2=O
CC(=C)C1(C)CC2OC1CC2=O
CC(=C)C1(C)CC2OCC1C2=O
CC(=C)C1(C)OC2CC1CC2=O
CC(=C)C1C(=O)C2CC1(C)CO2
CC(=C)C1(C)OC2CC1C(=O)C2
CC(=C)C1(C)OC2CCC1C2=O
CC(=C)C1C(=O)C2CCC1(C)O2
CC(=C)C1C(=O)C2COC1(C)C2
CC(=C)C1OC2CC1(C)CC2=O
CC(=C)C1OC2(C)CC1CC2=O
CC(=C)C1OC2CCC1(C)C2=O
CC(=C)C1OC2(C)CC1C(=O)C2
CC(=C)C1OC2(C)CCC1C2=O
CC(=C)C1OC2CC(=O)C1(C)C2
CC(=O)C1C2CC(=C)C1(C)CO2
CC(=O)C1C2CC(C)(CO2)C1=C
CC(=O)C1C2CCC(C)(O2)C1=C
CC(=O)C1C2COC1(C)CC2=C
CC(=O)C1C2COC1(C)C(=C)C2
CC(=O)C1C2COC(C)(C2)C1=C
CC(=O)C1C2OCC1(C)CC2=C
CC(=O)C1(C)C2CC(=C)C1CO2
CC(=O)C1CC2CC(=C)C1(C)O2
CC(=O)C1CC2(C)CC(=C)C1O2
CC(=O)C1(C)C2CC(CO2)C1=C
CC(=O)C1(C)C2CCC(O2)C1=C
CC(=O)C1CC2(C)COC1C2=C
CC(=O)C1CC2(C)OC1CC2=C
CC(=O)C1CC2COC1(C)C2=C
CC(=O)C1(C)C2COC1C(=C)C2
CC(=O)C1CC2(C)OCC1C2=C
CC(=O)C1(C)C2COC(C2)C1=C
CC(=O)C1CC2OC1(C)CC2=C
CC(=O)C1CC2OCC1(C)C2=C
CC(=O)C1C(=C)C2CC1(C)CO2
CC(=O)C1C(=C)C2CCC1(C)O2
CC(=O)C1(C)CC2CC(=C)C1O2
CC(=O)C1(C)CC2COC1C2=C
CC(=O)C1C(=C)C2COC1(C)C2
CC(=O)C1(C)CC2OC1CC2=C
CC(=O)C1(C)CC2OCC1C2=C
CC(=O)C1(C)OC2CC1CC2=C
CC(=O)C1(C)OC2CC1C(=C)C2
CC(=O)C1(C)OC2CCC1C2=C
CC(=O)C1OC2CC1(C)CC2=C
CC(=O)C1OC2(C)CC1CC2=C
CC(=O)C1OC2CCC1(C)C2=C
CC(=O)C1OC2(C)CC1C(=C)C2
CC(=O)C1OC2(C)CCC1C2=C
CC(=O)C1OC2CC(=C)C1(C)C2
CC12CC(C)(OC1C=C)C(=O)O2
CC12CC(OC1(C)C=C)C(=O)O2
CC12CC(OC1=O)C(C)(O2)C=C
CC12COC(C)(C1C=C)C(=O)O2
CC12COC(C(=O)O1)C2(C)C=C
CC1C2(C)COC1(C=C)C(=O)O2
CC1C2(COC1(C)C(=O)O2)C=C
CC1(C)C2COC1(C=C)C(=O)O2
CC1(C)C2OCC1(OC2=O)C=C
CC12OCC(OC1=O)C2(C)C=C
CC1(C)OC2(CC1OC2=O)C=C
CC1(C)OC2CC1(OC2=O)C=C
CC1OC2(CC1(C)OC2=O)C=C
CC1OC2(C)CC1(OC2=O)C=C
CCC12COC(C)(C(=O)O1)C2=C
CCC12OCC(C)(OC1=O)C2=C
COC12CC(C)(CC1=C)OC2=O
COC12CC(=C)C(C)(C1)OC2=O
COC12CCC(C)(OC1=O)C2=C
CC(=C)C12CCC(C)(CC1=O)O2
CC(=C)C12CCC(C)(CO1)C2=O
CC(=C)C12CC(C)(CO1)CC2=O
CC(=C)C12CCC(C)(O1)C(=O)C2
CC(=C)C12CCC(C)(OC1)C2=O
CC(=C)C12CC(=O)C(C)(CO1)C2
CC(=C)C12COC(C)(C1)C(=O)C2
CC(=C)C12COC(C)(CC1=O)C2
CC(=O)C12CCC(C)(CC1=C)O2
CC(=O)C12CC(=C)C(C)(CO1)C2
CC(=O)C12CCC(C)(CO1)C2=C
CC(=O)C12CC(C)(CO1)CC2=C
CC(=O)C12CCC(C)(O1)C(=C)C2
CC(=O)C12CCC(C)(OC1)C2=C
CC(=O)C12COC(C)(C1)C(=C)C2
CC(=O)C12COC(C)(CC1=C)C2
CC1C2CCC1(C)C(O2)C(C)=O
CC1C2CCC1C(C)(O2)C(C)=O
CC1C2CCC1(C)OC2C(C)=O
CC1C2CC(C)(C1CO2)C(C)=O
CC1C2CC(C)(CO2)C1C(C)=O
CC1C2CCC(C)(O2)C1C(C)=O
CC1C2CC(C(C)=O)C1(C)CO2
CC1C2CC(CO2)(C1C)C(C)=O
CC1C2CC(CO2)C1(C)C(C)=O
CC1C2CCC(O2)(C1C)C(C)=O
CC1C2CCC(O2)C1(C)C(C)=O
CC1C2COC1(C)C(C2)C(C)=O
CC1C2COC1(C)CC2C(C)=O
CC1C2COC1C(C)(C2)C(C)=O
CC1C2COC(C2)(C1C)C(C)=O
CC1C2COC(C2)C1(C)C(C)=O
CC1C2COC(C)(C2)C1C(C)=O
CC1C2OCC1(C)CC2C(C)=O
CC1C(C2CC1(C)CO2)C(C)=O
CC1CC2(CC1C(C)O2)C(C)=O
CC1CC2CC1(C(C)O2)C(C)=O
CC1CC2CC1(C)C(O2)C(C)=O
CC1CC2CC1C(C)(O2)C(C)=O
CC1CC2CC1(C)OC2C(C)=O
CC1CC2(CC1OC2C)C(C)=O
CC1CC2CC1OC2(C)C(C)=O
CC1C(C2CCC1(C)O2)C(C)=O
CC1CC2(C)CC1C(O2)C(C)=O
CC1CC2(C)CC1OC2C(C)=O
CC1CC2(C)CC(C1O2)C(C)=O
CC1CC2(CC(C)C1O2)C(C)=O
CC1CC2CC(C)(C1O2)C(C)=O
CC1CC2CC(C)C1(O2)C(C)=O
CC1CC2CC(C(C)=O)C1(C)O2
CC1CC2(C)COC1C2C(C)=O
CC1CC2(COC1C2C)C(C)=O
CC1CC2COC1(C2C)C(C)=O
CC1CC2COC1C2(C)C(C)=O
CC1C(C2COC1(C)C2)C(C)=O
CC1CC2(C)OC1CC2C(C)=O
CC1CC2COC1(C)C2C(C)=O
CC1CC2(C)OCC1C2C(C)=O
CC1CC2(OC1CC2C)C(C)=O
CC1CC2OC1CC2(C)C(C)=O
CC1CC2OC1(C)CC2C(C)=O
CC1CC2(OCC1C2C)C(C)=O
CC1CC2OCC1(C2C)C(C)=O
CC1CC2OCC1C2(C)C(C)=O
CC1CC2OCC1(C)C2C(C)=O
CC1OC2(CC1CC2C)C(C)=O
CC1OC2CC1CC2(C)C(C)=O
CC1OC2CC1(C)CC2C(C)=O
CC1OC2CC1C(C)(C2)C(C)=O
CC1OC2(CCC1C2C)C(C)=O
CC1OC2CCC1(C2C)C(C)=O
CC1OC2CCC1C2(C)C(C)=O
CC1OC2(C)CC1C(C2)C(C)=O
CC1OC2(C)CC1CC2C(C)=O
CC1OC2CCC1(C)C2C(C)=O
CC1OC2(C)CCC1C2C(C)=O
CC1OC2CC(C(C)=O)C1(C)C2
CC(C)C12CC(CC1=O)C(C)O2
CC(C)C12CC(CC1=O)OC2C
CC(C)C12CC(C)C(CC1=O)O2
CC(C)C12CC(C)C(CO1)C2=O
CC(C)C12CCC(C(C)O1)C2=O
CC(C)C12CC(C(C)O1)C(=O)C2
CC(C)C12CC(C)C(O1)C(=O)C2
CC(C)C12CC(CO1)C(C)C2=O
CC(C)C12CCC(O1)C(C)C2=O
CC(C)C12CC(CO1)C(=O)C2C
CC(C)C12CCC(O1)C(=O)C2C
CC(C)C12CCC(OC1C)C2=O
CC(C)C12CC(OC1C)C(=O)C2
CC(C)C12CC(=O)C(CC1C)O2
CC(C)C12CC(=O)C(CO1)C2C
CC(C)C12COC(C1)C(C)C2=O
CC(C)C12COC(C1C)C(=O)C2
CC(C)C12COC(C1)C(=O)C2C
CC(C)C12COC(CC1C)C2=O
CC(C)C12COC(CC1=O)C2C
CC(C)C12COC(C(C)C1)C2=O
CC(C)C12OC(CC1C)CC2=O
CC(C)C12OCC(CC1C)C2=O
CC(C)C12OCC(CC1=O)C2C
CC(C)C1C2CC(C)(CO2)C1=O
CC(C)C1C2CCC(C)(O2)C1=O
CC(C)C1C2CC(=O)C1(C)CO2
CC(C)C1C2COC1(C)CC2=O
CC(C)C1C2COC1(C)C(=O)C2
CC(C)C1C2COC(C)(C2)C1=O
CC(C)C1C2OCC1(C)CC2=O
CC(C)C1(C)C2CC(CO2)C1=O
CC(C)C1(C)C2CCC(O2)C1=O
CC(C)C1CC2(C)CC(=O)C1O2
CC(C)C1CC2(C)COC1C2=O
CC(C)C1(C)C2CC(=O)C1CO2
CC(C)C1CC2CC(=O)C1(C)O2
CC(C)C1CC2(C)OC1CC2=O
CC(C)C1CC2COC1(C)C2=O
CC(C)C1(C)C2COC1C(=O)C2
CC(C)C1CC2(C)OCC1C2=O
CC(C)C1(C)C2COC(C2)C1=O
CC(C)C1CC2OC1(C)CC2=O
CC(C)C1CC2OCC1(C)C2=O
CC(C)C1(C)CC2CC(=O)C1O2
CC(C)C1(C)CC2COC1C2=O
CC(C)C1(C)CC2OC1CC2=O
CC(C)C1(C)CC2OCC1C2=O
CC(C)C1(C)OC2CC1CC2=O
CC(C)C1C(=O)C2CC1(C)CO2
CC(C)C1(C)OC2CC1C(=O)C2
CC(C)C1(C)OC2CCC1C2=O
CC(C)C1C(=O)C2CCC1(C)O2
CC(C)C1C(=O)C2COC1(C)C2
CC(C)C1OC2CC1(C)CC2=O
CC(C)C1OC2(C)CC1CC2=O
CC(C)C1OC2CCC1(C)C2=O
CC(C)C1OC2(C)CC1C(=O)C2
CC(C)C1OC2(C)CCC1C2=O
CC(C)C1OC2CC(=O)C1(C)C2
CC(=O)C1C2CCC1C(C)(C)O2
CC(=O)C1C2CC(C)(C)C1CO2
CC(=O)C1C2CC(CO2)C1(C)C
CC(=O)C1C2CCC(O2)C1(C)C
CC(=O)C1C2COC1C(C)(C)C2
CC(=O)C1C2COC(C2)C1(C)C
CC(=O)C1CC2CC1C(C)(C)O2
CC(=O)C1CC2CC1OC2(C)C
CC(=O)C1CC2CC(C)(C)C1O2
CC(=O)C1CC2COC1C2(C)C
CC(=O)C1CC2OC1CC2(C)C
CC(=O)C1CC2OCC1C2(C)C
CC(=O)C1OC2CC1CC2(C)C
CC(=O)C1OC2CC1C(C)(C)C2
CC(=O)C1OC2CCC1C2(C)C
CCC12CC(C)(OC1C)C(=O)O2
CCC12CC(C)(OC1=O)C(C)O2
CCC12CC(OC1(C)C)C(=O)O2
CCC12CC(OC1=O)C(C)(C)O2
CCC12COC(C)(C1C)C(=O)O2
CCC12COC(C(=O)O1)C2(C)C
CCC12OCC(C)(OC1=O)C2C
CCC12OCC(OC1=O)C2(C)C
CCC1C2(C)COC1(C)C(=O)O2
CCC1(C)C2COC1(C)C(=O)O2
CCC1(C)C2OCC1(C)OC2=O
CCC1(C)OC2CC1(C)OC2=O
CCC1(C)OC2(C)CC1OC2=O
CCC1OC2(C)CC1(C)OC2=O
COC12CC(CC1(C)C)OC2=O
COC12CC(C)(CC1C)OC2=O
COC12CC(C)C(C)(C1)OC2=O
COC12CCC(C)(OC1=O)C2C
COC12CCC(OC1=O)C2(C)C
COC12CC(OC1=O)C(C)(C)C2
COC1C2(C)CCC1(C)C(=O)O2
COC1(C)C2CCC1(C)C(=O)O2
COC1CC2(C)CC1(C)C(=O)O2
COC1(C)C2CCC1(C)OC2=O
COC1CC2(C)CC1(C)OC2=O
COC1(C)CC2CC1(C)C(=O)O2
COC1(C)CC2CC1(C)OC2=O
COC1(C)CC2(C)CC1C(=O)O2
COC1(C)CC2(C)CC1OC2=O
CC1C2(C)CCC1(CO2)C(C)=O
CC1C2(C)CCC1(OC2)C(C)=O
CC1CC2(CC1(C)CO2)C(C)=O
CC1CC2(C)CC1(CO2)C(C)=O
CC1CC2(CCC1(C)O2)C(C)=O
CC1CC2(C)CCC1(O2)C(C)=O
CC1CC2(C)COC1(C2)C(C)=O
CC1CC2(COC1(C)C2)C(C)=O
CC1OC2(CCC1(C)C2)C(C)=O
CC1OC2(C)CCC1(C2)C(C)=O
CC(C)C12CCC(C)(CC1=O)O2
CC(C)C12CCC(C)(CO1)C2=O
CC(C)C12CC(C)(CO1)CC2=O
CC(C)C12CCC(C)(OC1)C2=O
CC(C)C12CC(=O)C(C)(CO1)C2
CC(C)C12COC(C)(C1)C(=O)C2
CC(C)C12COC(C)(CC1=O)C2
CC(=O)C12CCC(C1)C(C)(C)O2
CC(=O)C12CCC(C1)OC2(C)C
CC(=O)C12CCC(CC1(C)C)O2
CC(=O)C12CCC(CO1)C2(C)C
CC(=O)C12CC(CO1)CC2(C)C
CC(=O)C12CC(CO1)C(C)(C)C2
CC(=O)C12CCC(O1)C(C)(C)C2
CC(=O)C12CCC(OC1)C2(C)C
CC(=O)C12COC(C1)C(C)(C)C2
CC(=O)C12COC(CC1(C)C)C2
CC(=O)C1C2(C)CCC1(C)OC2
CC(=O)C1(C)C2CCC1(C)CO2
CC(=O)C1CC2(C)CC1(C)CO2
CC(=O)C1(C)C2CCC1(C)OC2
CC(=O)C1CC2(C)CCC1(C)O2
CC(=O)C1CC2(C)COC1(C)C2
CC(=O)C1(C)CC2CC1(C)CO2
CC(=O)C1(C)CC2(C)CC1CO2
CC(=O)C1(C)CC2CCC1(C)O2
CC(=O)C1(C)CC2(C)CCC1O2
CC(=O)C1(C)CC2(C)COC1C2
CC(=O)C1(C)CC2COC1(C)C2
CC(=O)C1(C)OC2CCC1(C)C2
CC(=O)C1(C)OC2(C)CCC1C2
CC(=O)C1OC2(C)CCC1(C)C2
CC(C)C12CCC(C)(O1)C(=O)C2
CC(C)(C)C12CCC(CC1=O)O2
CC(C)(C)C12CCC(CO1)C2=O
CC(C)(C)C12CC(CO1)CC2=O
CC(C)(C)C12CC(CO1)C(=O)C2
CC(C)(C)C12CCC(O1)C(=O)C2
CC(C)(C)C12CCC(OC1)C2=O
CC(C)(C)C12COC(C1)C(=O)C2
CC(C)(C)C12COC(CC1=O)C2
CC12OC(C=C1)C(=C)C2(O)C#C
CC12OC(C=C1)(C#C)C(=C)C2O
CC12OC(C=C1)(C#C)C(O)C2=C
CC12OC(C=C1)C(O)(C#C)C2=C
CC12OC(C#C)C(O)(C=C1)C2=C
CC12OCC(O)(C1=C)C(=C2)C#C
CC12OCC(O)(C=C1C#C)C2=C
CC1=CC2(OCC1(O)C2=C)C#C
CC1=CC2(O)COC1(C#C)C2=C
CC1(OC2C=CC1(O)C2=C)C#C
CC1OC2(C=CC1(O)C2=C)C#C
CC1(O)C2OC(C=C2)(C#C)C1=C
CC1(O)C(=C)C2OC1(C=C2)C#C
CC=C1C2(C)OCC1(O)C(C)=C2
CC=C1C2(C)OC(C)C1(O)C=C2
CC=C1C2OC(C)(C)C1(O)C=C2
CC=C1C2OC(C)(C=C2)C1(C)O
CC=C1C2(O)COC1(C)C(C)=C2
CC=C1C(C)(O)C2OC1(C)C=C2
CC=C1C(O)C2(C)OC1(C)C=C2
OC12COC(C1)(C#C)C(=C)C2=C
OC12COC(CC1=C)(C#C)C2=C
OC12COC(C#C)(C(=C)C1)C2=C
CC12CC(=C)C(C)(O1)C(=C)C2O
CC12CC(=C)C(C)(O1)C(O)C2=C
CC12CC(O)C(C)(O1)C(=C)C2=C
CC12COC(C)(C1O)C(=C)C2=C
CC12COC(C)(C(=C)C1O)C2=C
CC12COC(C)(C(O)C1=C)C2=C
CC1C2(O)COC1(C)C(=C)C2=C
CC1(C)C2OCC1(O)C(=C)C2=C
CC1(C)C2OCC(O)(C2=C)C1=C
CC1C(=C)C2(C)OCC1(O)C2=C
CC1C(=C)C2(O)COC1(C)C2=C
CC1(C)C(=C)C2OCC1(O)C2=C
CC1(C)OC2CC1(O)C(=C)C2=C
CC1(C)OC2C(=C)CC1(O)C2=C
CC1(C)OC2CC(=C)C1(O)C2=C
CC1OC2(C)CC1(O)C(=C)C2=C
CC1OC2(C)C(=C)CC1(O)C2=C
CC1OC2(C)CC(=C)C1(O)C2=C
CC1(O)C2CC(=C)C(C)(O2)C1=C
CC1(O)C2COC1(C)C(=C)C2=C
CC1(O)C2COC(C)(C2=C)C1=C
CC1(O)C2OCC1(C)C(=C)C2=C
CC1(O)C2OC(C)(CC2=C)C1=C
CC1(O)C2OCC(C)(C2=C)C1=C
CC1(O)CC2(C)OC1C(=C)C2=C
CC1(O)CC2OC1(C)C(=C)C2=C
CC1(O)C(=C)C2CC(=C)C1(C)O2
CC1(O)C(=C)C2COC1(C)C2=C
CC12CC(=C)C(O1)C(=C)C2(C)O
CC1(O)C(=C)C2OCC1(C)C2=C
CC(C)=C1C2CC(=C)C1(O)CO2
CC(C)=C1C2CC(O)(CO2)C1=C
CC(C)=C1C2OCC1(O)CC2=C
CC(C)=C1CC2OCC1(O)C2=C
CC(C)=C1CC2(O)COC1C2=C
CC(C)=C1C(=C)C2CC1(O)CO2
CC12CC=CC(C)(O1)C(=C)C2O
CC12CC(=C)C(C)(O1)C=CC2O
CC12CC=CC(C)(O1)C(O)C2=C
CC12CC(=C)C(C)(O1)C(O)C=C2
CC12CC(=C)C(C)(O)C(O1)C=C2
CC12CC=CC(O1)C(=C)C2(C)O
CC12CC(=C)C(O1)C=CC2(C)O
CC12CC(=C)C(O1)C(C)(O)C=C2
CC12CC(=C)C(O)C(C)(O1)C=C2
CC12C=CC(OCC1(C)O)C2=C
CC12CC(C)(O)C(=C)C(O1)C=C2
CC12CC(O)C(=C)C(C)(O1)C=C2
CC12CC(O)C(C)(O1)C=CC2=C
CC12CC(O)C(C)(O1)C(=C)C=C2
CC12COC(C1=C)C(C)(O)C=C2
CC12COC(C)(C1O)C(=C)C=C2
CC12COC(C=CC1(C)O)C2=C
CC12COC(C)(C(O)C=C1)C2=C
CC12OC(C=C1)C(=C)CC2(C)O
CC12OC(CC1=C)C=CC2(C)O
CC12OC(CC1=C)C(C)(O)C=C2
CC12OCC(C1=C)C(C)(O)C=C2
CC12OC(C=C1)C(C)(O)CC2=C
CC12OC(C)(C=C1)C(=C)CC2O
CC12OCC(C)(C1O)C(=C)C=C2
CC12OCC(C=CC1(C)O)C2=C
CC12OC(CC(=C)C1(C)O)C=C2
CC12OCC(=C)C(C)(C=C1)C2O
CC12OC(CC(C)(O)C1=C)C=C2
CC12COC(C)(C=CC1O)C2=C
CC12OCC(C)(O)C(C=C1)C2=C
CC12OCC(O)C(C)(C=C1)C2=C
CC1C2(C)OCC1(O)C(=C)C=C2
CC1C2(C)OCC(=C)C1(O)C=C2
CC1C2(O)COC1(C)C(=C)C=C2
CC1=CC2(C)CC1(O)C(=C)CO2
CC1=CC2(C)CC(O)(CO2)C1=C
CC1=CC2(C)COCC1(O)C2=C
CC1=CC2(C)OCCC1(O)C2=C
CC1=CC2(C)OCC(O)(C1)C2=C
CC1=CC2(O)CC1(C)OCC2=C
CC1(C)C2OCC1(O)C=CC2=C
CC1(C)C2OCC1(O)C(=C)C=C2
CC1(C)C2OCC(=C)C1(O)C=C2
CC1CC2(O)C=CC(C)(O1)C2=C
CC1=CC2(O)CCOC1(C)C2=C
CC1=CC2(O)COCC1(C)C2=C
CC1=CC2(O)COC(C)(C1)C2=C
CC1=CC2(O)COC(C)(C2)C1=C
CC1=CCC2(C)OCC1(O)C2=C
CC1C=CC2(C)OCC1(O)C2=C
CC1(C)CC2(O)C=CC(O1)C2=C
CC1=CCC2(O)COC1(C)C2=C
CC1C=CC2(O)COC1(C)C2=C
CC1=CC(=C)C2(C)CC1(O)CO2
CC1(C)C=CC2OCC1(O)C2=C
CC1(C)C=CC2(O)COC1C2=C
CC1=CC(=C)C2(O)COC1(C)C2
CC1(C)COC2C=CC1(O)C2=C
CC1(C)OC2CC1(O)C=CC2=C
CC1(C)OC2CC1(O)C(=C)C=C2
CC1(C)OC2C=CCC1(O)C2=C
[truncated: 3,360,137 more chars]
