# Supplementary material for: Expanding the fragrance chemical space for virtual screening
Source: J Cheminform. 2014 May 22;6:27. doi: 10.1186/1758-2946-6-27 (PMC4037718; doi:10.1186/1758-2946-6-27)
Supplement: Additional file 4 — SMILES for the MQN-browser search examples in Table 3. [file 1758-2946-6-27-S4.zip › Camphor.ZincIso.smi]

CC1(C)C2CCC1(C)C(=O)C2
CC1(C)C2CCC(C)(C2)C1=O
CC1C2CC(CC2=O)C1(C)C
CC1C2CCC1(C)C(C2)C=O
CC1CC(=O)C2CC1C2(C)C
CC1C2CC(CC1=O)C2(C)C
CC1(C)C2CC1C(CC2)C=O
CC1(C)C2CC1C(=O)CCC2
CC(=O)CC1CC2CCC1C2
CC(C)C12CC1C(C)C(=O)C2
CC1(C)C2CC1C(=C)C(O)C2
