# Supplementary material for: Expanding the fragrance chemical space for virtual screening
Source: J Cheminform. 2014 May 22;6:27. doi: 10.1186/1758-2946-6-27 (PMC4037718; doi:10.1186/1758-2946-6-27)
Supplement: Additional file 4 — SMILES for the MQN-browser search examples in Table 3. [file 1758-2946-6-27-S4.zip › Camphor.Zinc.smi]

CC1(C)C2CCC1(C)C(=O)C2
CC1(C)C2CCC(C)(C2)C1=O
CC1C2CC(CC2=O)C1(C)C
CC1(C)C2CCC1(C)CC2=S
CC1(C)C2CCC1(C)C(=S)C2
CC1(C)C2CCC1(C)C(=C)C2
CC1C2CCC1(C)C(C2)C=O
CC1(C)C2CCC1(C)CC2O
CC1(O)CC2CCC1C2(C)C
CC1(C)C2CCC(C2)C1(C)O
CC1(C)CC2(C)CC1CC2O
CC1(C)C2CCC1(C)C(O)C2
CC1(C)C2CCC(C)(C2)C1O
CC1(C)C2CCC(C2)(C=C)C1=O
CC1(C)C2CCC1C(=O)C2
CC1(C)C2CCC(C2)C1=O
CC1(C)CC2CC1C(=O)C2
CC12C=CC1C(C)(C)CC2=O
CC1(C)CCC2(C)C=CC(=O)C12
CC1(C)CCC2(C)CCC(=O)C12
CC1(C)C2CCC1(C)C(=O)C2=C
CC1(C)C2CCC1(C)C(=O)C=C2
CC1C2CCC(C)(C1=O)C2(C)C
CC12CCC(C)(C(=O)C1)C2(C)C
CC1(C)C2CCC1(C)C(=O)OC2
CC1(C)C2CCC1(C)OC(=O)C2
CC1(C)C2CCC1(C)C(=O)CC2
CC(=O)C1C2CCC(C2)C1(C)C
CC1=C2CCCC2(C)CC1=O
CC1(C)CCC2=C1C(=O)CC2
CC1(C)CC(=O)C2=C1CCC2
CC1CC(=O)C2CC1C2(C)C
CC1C2CC(CC1=O)C2(C)C
CC1=CCC2C1C(=O)CC2(C)C
CC1=C2C(CC1)C(C)(C)CC2=O
CC1CCC2=C1C(=O)CC2(C)C
CC1CCC2C1C(=O)OC2(C)C
CC1CC(C)(C)C2CCC(=O)C12
CC1CCC2C1C(=O)CC2(C)C
COC1CC2CCC1(C)C2(C)C
CC1(C)C2CCC1(C=O)C(=O)C2
CC1(C)C2CCC(C2)C1=C
CC12CCC(CC1)C2(C)C
CCC12CCC(CC1=O)C2
CC1(C)C2CCC1C(O)C2
CC1(C)CC2CC1CC2O
CC1(C)CC2CC(O)C1C2
CC1(C)C2CCC1(C)C(S)C2
CC1(C)C2CC1C(CC2)C=O
CC1C2CC(CC2O)C1(C)C
CC1(C)C2CC1C(C)(O)CC2
CC1(C)C2CC(=O)C1(C)CC2=O
CC1(C)C2CCC1(C)C(=O)C2=O
CC12CC1C(=O)OC2(C)C
CC1(C)C2CC1C(=O)CC2
CC1CCC2CC(=O)C(C)=C12
CC1CCC2C1C(=O)C=C2C
CC1CCC2=C(C)C(=O)CC12
CC1(C)C2CC1C(=O)CC2=C
CC1(C)C2CC1C(=C)C(=O)C2
CC1(C)C2CC1C(=O)CCC2
CC12CC(C)(C)CC(=O)C1O2
CC12CC1C=CC(C)(C)CC2=O
CC(=O)CC1CC2CCC1C2
CC12CC1CC(C)(C)CCC2=O
CC1(C)C2CCC1C(CO)C2
CC1=CC(=O)C2(C)CCC1C2=C
CC1=CCC2CC(C1=O)C2(C)C
CC1CC(=O)C2(C)CCC1C2=C
CCC1(CC)C2CCC1C(=O)C2
CC(=O)OC1(C)CC2CCC1C2
CC1(C)CC2C(C1)C(C)(C)OC2=O
CC1(C)C2CCC1(C)CC2CO
CC1(C)C2CCC1(C)C(CO)C2
CC=C1C2CCC(C)(C1=O)C2(C)C
CC1(C)C2CC(O)C1(C)CC2=O
CC12CCC(C1)C(C)(C)C2OC=O
CC1CCCC(C)(C)CC1=O
CC1CCC(=O)CC(C)(C)C1
CC1CC(=O)CCC(C)(C)C1
CC(=O)C1CC2CCC1C2
CC1(C)C2CC(O)C1C=C2
CC1(C)CC(=C)C2(C)CCCC12
CC(C)C12CC1C(C)C(=O)C2
CC1(C)C2CC1C(C=O)C=C2
CC1(C)C2CC1C(C=O)=CC2
CC1(C)C2CC1C(=C)C(O)C2
CC1(C)C2CCC1C(=O)C2=O
CC1C2CC(CC2(C)O)C1(C)C
CC12CCC(C)(C(O)C1)C2(C)C
CC1(O)CC2CCC1(C)C2(C)C
CC12CCC(=O)C1(C)CCC2=O
CC12CC(=O)CC1(C)CC(=O)C2
CC1(CC2CCC1C2)C([O-])=O
CC1(C)C2(C)CCC1(OC2=O)C=C
CC1(C)C2CCC1(CC2)C([O-])=O
CC1(C)C2CC1C(=O)C2
CC12CCC=C1C(=O)CC2
CC12CCCC1=CC(=O)C2
CC=C1C2CCC(C2)C1=O
CC1(C)C=CCC2CC2C1=O
OC1(CC2CCC1C2)C=C
CC(C)C12CCC(C)(CC1)O2
CC12CC(=O)OC(C)(C)C1O2
CC(=O)CC1CC2CC1C=C2
CC(=O)SC1CC2CCC1C2
CC(=O)OC1CC2CCC1C2
COC(=O)C1CC2CCC1C2
COC(=O)C12CCC(CC1)C2
CC1(C)C2CC(C)(C)OC(=O)C12
CC1(C)C2CCC1OC(=O)CC2
CC12CCCC(C)(C)C1=CC(=O)O2
CC12CC(C)(C)CCC1CC(=O)O2
CC12CCC(=O)C1C(C)(C)CCC2
CC1(C)C2CCC(C2)C1=CCO
CC(=O)OC1CC2CCC1C2(C)C
