# Supplementary material for: Expanding the fragrance chemical space for virtual screening
Source: J Cheminform. 2014 May 22;6:27. doi: 10.1186/1758-2946-6-27 (PMC4037718; doi:10.1186/1758-2946-6-27)
Supplement: Additional file 4 — SMILES for the MQN-browser search examples in Table 3. [file 1758-2946-6-27-S4.zip › CaprylicAcid.GDB.smi]

CCCCCCCC([O-])=O
CCC(CCCC=O)OC
CCCC(CCC=O)OC
CCC(CC)COCC=O
CCC(CCCOC)C=O
CCCC(C)COCC=O
CCCC(CC)OCC=O
CCCC(CCOC)C=O
CCCCC(C)OCC=O
CCCCC(COC)C=O
CCC(CCC=O)COC
CCC(CC)OCCC=O
CCC(CCOC)CC=O
CCCC(C)OCCC=O
CCCC(COC)CC=O
CCCC(COCC)C=O
CCCCC(OCC)C=O
CC(C)COCCCC=O
CCC(C)OCCCC=O
CCCC(=O)CCOCC
CCCOC(C)CCC=O
CCCOCC(C)CC=O
CCCOCC(CC)C=O
CCCOCCC(C)C=O
CCCOCCC(=O)CC
CCOC(C)CCCC=O
CCOC(CC)CCC=O
CCOCC(C)CCC=O
CCOCC(CC)CC=O
CCOCCC(C)CC=O
CCOCCC(CC)C=O
COC(C)CCCCC=O
COCC(C)CCCC=O
COCCCC(C)CC=O
CCCCC(CC=O)OC
CC(C)CCCOCC=O
CCC(C)CCOCC=O
CCCCCC(OC)C=O
CCCCCC(=O)COC
CCCC(CC=O)OCC
CC(C)CCOCCC=O
CCC(C)COCCC=O
CCCCCOC(C)C=O
CCCCCOCC(C)=O
CCCCC(=O)CCOC
CCCCC(=O)COCC
CCCCOC(C)CC=O
CCCCOC(CC)C=O
CCCCOCC(C)C=O
CCCCOCCC(C)=O
CCCC(=O)CCCOC
CCCCOCC(=O)CC
CC(C)OCCCCC=O
CCCOC(CC)CC=O
CCCOC(CCC)C=O
CCCOCCCC(C)=O
CCC(=O)CCCCOC
CCCOCC(=O)CCC
CCOCCCC(C)C=O
CCOCCCCC(C)=O
CCOCCCC(=O)CC
COCCC(C)CCC=O
COCCCCC(C)C=O
COCCCCCC(C)=O
[O-]C(=O)CCCCCC=C
CCC(=C)CCOCOC
CCCC(=C)COCOC
CCC(=C)COCCOC
CC(C)COCOCC=C
CCC(C)OCOCC=C
CCC(COC)OCC=C
CCC(COCOC)C=C
CCCC(OC)OCC=C
CCCOC(CC=C)OC
CCC(OCCOC)C=C
CCCOC(C)OCC=C
CCCOC(COC)C=C
CCCOCC(OC)C=C
CC(C)OCOCCC=C
CCC(OC)OCCC=C
CCCOC(OCC)C=C
CCCOCOC(C)C=C
CCCOCOCC(C)=C
CCOC(CCC=C)OC
CCOCC(=C)CCOC
CCOCC(CC=C)OC
CCOCCC(=C)COC
CCOC(C)COCC=C
CCOC(CCOC)C=C
CCOCC(C)OCC=C
CCOCC(COC)C=C
CCOCCC(OC)C=C
CCOC(COC)CC=C
CCOCCOC(C)C=C
CCOCOC(C)CC=C
CCOCOC(CC)C=C
CCOCOCC(=C)CC
CCOCOCC(C)C=C
CCOCOCCC(C)=C
COCC(CCC=C)OC
COCCC(CC=C)OC
COCCCC(=C)COC
COC(C)CCOCC=C
COCC(C)COCC=C
COCCC(C)OCC=C
COCCC(COC)C=C
COCCCC(OC)C=C
COC(C)COCCC=C
COCC(C)OCCC=C
COCCCOC(C)C=C
COC(C)OCCCC=C
COCCOC(C)CC=C
COCCOCC(C)C=C
COCCOCCC(C)=C
COCOC(C)CCC=C
COCOCC(C)CC=C
COCOCCC(C)C=C
COCOCCCC(C)=C
CCC(CC=C)OCOC
CCC(COCC=C)OC
CCCC(OCOC)C=C
CCCCOC(OC)C=C
CCCOCC(=C)COC
CC(C)OCCOCC=C
CCOCC(=C)COCC
CCOC(CC)OCC=C
CCOC(C)OCCC=C
CCOCC(OCC)C=C
CCOCCOCC(C)=C
COC(CCCC=C)OC
COCCC(=C)CCOC
COCC(COC)CC=C
COCCCOCC(C)=C
CCOC(CC=C)OCC
CCCC(CCC=O)C=O
CCCCCC(C=O)C=O
CCC(CCC=O)CC=O
CCCC(CC=O)CC=O
CC(CCCCC=O)C=O
CCC(CCCC=O)C=O
CCCCC(CC=O)C=O
CCCCCCC(=O)C=O
CC(CCCC=O)CC=O
CCCCCC(=O)CC=O
CC(CCC=O)CCC=O
CCCCC(=O)CCC=O
CCCC(=O)CCCC=O
CCC(=O)CCCCC=O
CC(=O)CCCCCC=O
CCC#CCCCC([O-])=O
CCCC#CCCC([O-])=O
CCCCC#CCC([O-])=O
[O-]C(=O)CCCCCC#C
CC#CCCCCC([O-])=O
CCCCCC#CC([O-])=O
CC=CCCCCC([O-])=O
CCC=CCCCC([O-])=O
CCCC=CCCC([O-])=O
CCCCC=CCC([O-])=O
CCCCCC=CC([O-])=O
CCC(CC)CCOC=O
CC(C)CCCCOC=O
CCC(C)CCCOC=O
CCCC(C)CCOC=O
CCCC(CC)COC=O
CCCC(CCC)OC=O
CCCCC(C)COC=O
CCCCC(CC)OC=O
CCCCCC(C)OC=O
CCCCCOC(=O)CC
CCCCCCC(=O)OC
CCCCCC(=O)OCC
CCCCC(=O)OCCC
CCCCOC(=O)CCC
CCCCCCOC(C)=O
CCC=CC(C)OCOC
CCC=CC(COC)OC
CCC(C)=CCOCOC
CCC=C(COC)COC
CCC=CCOC(C)OC
CCC(COC)=CCOC
CC=CCOCOC(C)C
CCC(COCOC)=CC
CCC(OC)C=CCOC
CCC(OC)OCC=CC
CCC(OCOC)C=CC
CCCOC(OC)C=CC
CCOC(C)C=CCOC
CCOC(CC=CC)OC
CCOCC=C(C)COC
CCOCC(C)=CCOC
CCOCC(COC)=CC
CCOC(C)OCC=CC
CCOC(COC)C=CC
CCOCC(OC)C=CC
CCOC(OC)C=CCC
CCOCOC(C)C=CC
CCOCOCC=C(C)C
CCOCOCC(C)=CC
COC(CCC=CC)OC
COCC=CC(C)COC
COCC=CCC(C)OC
COCC(CC=CC)OC
COCCC=C(C)COC
COCCC=CC(C)OC
COCCC(C)=CCOC
COCC=CCOC(C)C
COCCC(COC)=CC
COC(C)COCC=CC
COCC(C)OCC=CC
COCC(COC)C=CC
COCCC(OC)C=CC
COC(C)OCCC=CC
COCCOC(C)C=CC
COCCOCC=C(C)C
COCCOCC(C)=CC
COCOC(C)CC=CC
COCOCC=CC(C)C
COCOCC(C)C=CC
COCOCCC=C(C)C
COCOCCC(C)=CC
CCC=C(C)COCOC
CCC=CCC(OC)OC
CCCC=CC(OC)OC
CCOCC=CC(C)OC
CCOC(OCC)C=CC
CC(=C)CCCOCC=O
CC(CCC=C)OCC=O
CCC(=C)CCOCC=O
CCC(CC=C)OCC=O
CCCC(=C)COCC=O
CC(=C)CCOCCC=O
CC(CC=C)OCCC=O
CCC(=C)COCCC=O
CC(CCC=O)OCC=C
CCC(CC=O)OCC=C
CC(CCOCC=C)C=O
CCC(COCC=C)C=O
CCCCOC(C=C)C=O
CC(CCOCC=O)C=C
CCC(COCC=O)C=C
CCCC(OCC=O)C=C
CC(CC=O)OCCC=C
CC(COCC=C)CC=O
CC(COCCC=C)C=O
CCC(OCCC=C)C=O
CCCOC(CC=C)C=O
CCCOCC(=C)CC=O
CCCOCC(C=C)C=O
CCCOCCC(=C)C=O
CC(COCCC=O)C=C
CCC(OCCC=O)C=C
CCCOC(CC=O)C=C
CC(COCC=O)CC=C
CCC(=O)CCOCC=C
CC(OCCCC=C)C=O
CCOC(CCC=C)C=O
CCOCC(=C)CCC=O
CCOCC(CC=C)C=O
CCOCCC(=C)CC=O
CCOCCC(C=C)C=O
CCOCCCC(=C)C=O
CC(OCCCC=O)C=C
CCOC(CCC=O)C=C
CCOCC(CC=O)C=C
CCOCCC(=O)CC=C
CC(=O)COCCCC=C
COC(CCC=C)CC=O
COC(CCCC=C)C=O
COCC(=C)CCCC=O
COCC(CC=C)CC=O
COCC(CCC=C)C=O
COCCC(=C)CCC=O
COCCCC(=C)CC=O
COCCCC(C=C)C=O
COCCCCC(=C)C=O
COC(CCCC=O)C=C
COCC(CCC=O)C=C
COCCC(CC=O)C=C
COCCCCC(=O)C=C
COC(CCC=O)CC=C
CC(=C)COCCCC=O
CCCC(OCC=C)C=O
CCCCOCC(=C)C=O
CCCCOCC(=O)C=C
CCCC(=O)COCC=C
CCCOCCC(=O)C=C
CCCOCC(=O)CC=C
CCC(=O)COCCC=C
CCOC(CC=C)CC=O
CCOCCCC(=O)C=C
CC(=O)CCCOCC=C
CC(=O)CCOCCC=C
CCOCC(=O)CCC=C
COCCC(CC=C)C=O
COCCCC(=O)CC=C
COCCC(=O)CCC=C
COCC(=O)CCCC=C
CCCC(COC)OC=O
CCC(COC)COC=O
CCOCC(C)COC=O
CCOCC(CC)OC=O
CCOCCC(C)OC=O
COCC(C)CCOC=O
COCCC(C)COC=O
COCCCC(C)OC=O
CCC(CCOC)OC=O
CCC(CCOC=O)OC
CCCC(COC=O)OC
CC(C)COCCOC=O
CCC(C)OCCOC=O
CCCC(=O)OCCOC
CC(C)OCCCOC=O
CCCOC(C)COC=O
CCCOCC(C)OC=O
CCCOCCC(=O)OC
CCCOCCOC(C)=O
CCCOC(=O)COCC
CCC(=O)OCCCOC
CCOC(C)CCOC=O
CCOC(CC)COC=O
CCOCCCC(=O)OC
CCOCCCOC(C)=O
CCOCCOC(=O)CC
CCOC(=O)CCCOC
COC(C)CCCOC=O
COCCCCC(=O)OC
CCCCOCC(=O)OC
CCCCOC(=O)COC
CCCOCC(=O)OCC
CCCOC(=O)CCOC
CCOCCC(=O)OCC
COCCCCOC(C)=O
CC(CCCCCO)C=O
CCC(CCCCO)C=O
CCCC(CCCO)C=O
CCCCC(CCO)C=O
CCCCCC(CO)C=O
CC(CCCCO)CC=O
CCC(CCCO)CC=O
CCCC(CCO)CC=O
CCCCC(CO)CC=O
CC(CCCO)CCC=O
CCCC(CO)CCC=O
CC(CCO)CCCC=O
CCC(CO)CCCC=O
CC(CO)CCCCC=O
CCCCCCC(O)C=O
CCCCCC(=O)CCO
CCCCCC(O)CC=O
CCC(CCO)CCC=O
CCCCC(=O)CCCO
CCCCC(O)CCC=O
CCCC(=O)CCCCO
CCCC(O)CCCC=O
CCC(=O)CCCCCO
CCC(O)CCCCC=O
CC(=O)CCCCCCO
CC(O)CCCCCC=O
CCCCCCC(=O)CO
CCC(CC=O)OCOC
CCC(COCC=O)OC
CC(C)COCOCC=O
CCC(C)OCOCC=O
CCC(COC)OCC=O
CCC(COCOC)C=O
CCCC(OCOC)C=O
CCCCOC(OC)C=O
CCCC(=O)COCOC
CCCOC(CC=O)OC
CCC(OCCOC)C=O
CCCOC(C)OCC=O
CCCOC(COC)C=O
CCCOCC(OC)C=O
CCC(=O)CCOCOC
CCCOCC(=O)COC
CC(C)OCOCCC=O
CCC(OC)OCCC=O
CCCOC(OCC)C=O
CCCOCOC(C)C=O
CCCOCOCC(C)=O
CCOC(CCC=O)OC
CCOCC(CC=O)OC
CCOC(C)COCC=O
CCOC(CCOC)C=O
CCOCC(C)OCC=O
CCOCC(COC)C=O
CCOCCC(OC)C=O
CCOCCC(=O)COC
CCOC(C)OCCC=O
CCOC(COC)CC=O
CCOCC(=O)CCOC
CCOCOC(C)CC=O
CCOCOC(CC)C=O
CCOCOCC(C)C=O
CCOCOCCC(C)=O
CCOCOCC(=O)CC
COCC(CCC=O)OC
COCCC(CC=O)OC
COC(C)CCOCC=O
COCC(C)COCC=O
COCCC(C)OCC=O
COCCC(COC)C=O
COCCCC(OC)C=O
COCCCOC(C)C=O
COC(C)OCCCC=O
COCCOC(C)CC=O
COCOC(C)CCC=O
CCCC(OC)OCC=O
CC(C)OCCOCC=O
CCC(=O)COCCOC
CCOC(CC)OCC=O
CCOC(CC=O)OCC
CCOCC(OCC)C=O
CCOCCOC(C)C=O
CCOCCOCC(C)=O
COC(CCCC=O)OC
COCCCC(=O)COC
COC(C)COCCC=O
COCC(C)OCCC=O
COCC(COC)CC=O
COCCCOCC(C)=O
COCCC(=O)CCOC
COCCOCC(C)C=O
COCCOCCC(C)=O
COCOCC(C)CC=O
COCOCCC(C)C=O
COCOCCCC(C)=O
CCOCC(=O)COCC
CCCOCCCC([O-])=O
CCCCCOCC([O-])=O
CCCCOCCC([O-])=O
CCOCCCCC([O-])=O
COCCCCCC([O-])=O
CC#CCCCCCC([O-])=O
CCC#CCCCCC([O-])=O
CCCC#CCCCC([O-])=O
CCCCC#CCCC([O-])=O
CCCCCC#CCC([O-])=O
CCCCCCC#CC([O-])=O
[O-]C(=O)CCCCCCC#C
CC=CCCCCCC([O-])=O
CCC=CCCCCC([O-])=O
CCCCC=CCCC([O-])=O
CCCCCCC=CC([O-])=O
CCCC=CCCCC([O-])=O
CCCCCC=CCC([O-])=O
CCCCCCC([O-])=O
CC(=C)COCOCC=C
CC(OCOCC=C)C=C
CCOC(OCC=C)C=C
CCOCOC(C=C)C=C
CCOCOCC(=C)C=C
COC(CC=C)OCC=C
COCC(=C)COCC=C
COC(COCC=C)C=C
COCC(OCC=C)C=C
COCCOC(C=C)C=C
COCCOCC(=C)C=C
COC(OCCC=C)C=C
COCOC(CC=C)C=C
COCOCC(=C)CC=C
COCOCC(C=C)C=C
COCOCCC(=C)C=C
CC(OCC=C)OCC=C
CC(C)C#CCOCC=O
CC(CCC#C)OCC=O
CC#CC(C)COCC=O
CC#CCC(C)OCC=O
CCC(CC#C)OCC=O
CCC#CC(C)OCC=O
CCC#CC(COC)C=O
CCC#CCC(OC)C=O
CCCC#CC(OC)C=O
CCCC#CC(=O)COC
CC(CC#C)OCCC=O
CC#CC(C)OCCC=O
CC#CCCOC(C)C=O
CC#CCCOCC(C)=O
CCC#CCOC(C)C=O
CCC#CCOCC(C)=O
CCC#CC(=O)CCOC
CC(CCC=O)OCC#C
CCC(CC=O)OCC#C
CCC(CC#CC=O)OC
CC(C)COCC#CC=O
CC(CCOCC#C)C=O
CC#CCOCC(C)C=O
CC#CCOCCC(C)=O
CCC(C)OCC#CC=O
CCC(COC)C#CC=O
CCC(COCC#C)C=O
CCCC(OC)C#CC=O
CCCC(OCC#C)C=O
CCC(C=O)C#CCOC
CC(CCOCC=O)C#C
CCC(COCC=O)C#C
CCCC(OCC=O)C#C
CCCCOC(C=O)C#C
CCCCOCC(=O)C#C
CCCC(=O)COCC#C
CC(CC=O)OCCC#C
CC(C)OCC#CCC=O
CC(COCC#C)CC=O
CC(COCCC#C)C=O
CCC(OC)C#CCC=O
CCC(OCC#CC)C=O
CCC(OCCC#C)C=O
CCCOC(C)C#CC=O
CCCOC(CC#C)C=O
CCCOCC#CC(C)=O
CCC(=O)CC#CCOC
CCC(=O)C#CCCOC
CC(COCCC=O)C#C
CCC(OCCC=O)C#C
CCCOC(CC=O)C#C
CCCOCC(C=O)C#C
CCCOCCC(=O)C#C
CC(C)OCCC#CC=O
CC(COCC=O)CC#C
CCC(=O)CCOCC#C
CCC(OCC=O)C#CC
CCCOC(C=O)C#CC
CCCOCC(=O)C#CC
CCC(=O)COCC#CC
CCC(=O)COCCC#C
CC(OCCCC#C)C=O
CCOC(C)C#CCC=O
CCOC(CC)C#CC=O
CCOC(CC#CC)C=O
CCOC(CCC#C)C=O
CCOCC(C)C#CC=O
CCOCC(CC#C)C=O
CCOCC#CC(C)C=O
CCOCC#CCC(C)=O
CC(OCCCC=O)C#C
CCOC(CCC=O)C#C
CCOCC(CC=O)C#C
CCOCC#CC(=O)CC
CCOCCC(C=O)C#C
CCOCCCC(=O)C#C
CCOC(C)CC#CC=O
CCOC(CC=O)C#CC
CCOC(CC=O)CC#C
CCOCC(C=O)C#CC
CCOCCC(=O)C#CC
CCOCCC(=O)CC#C
CCOCCC#CC(C)=O
CC(=O)CCOCCC#C
CCOC(C=O)C#CCC
CCOCC(=O)C#CCC
CC(=O)COCCCC#C
COC(C)C#CCCC=O
COC(C)CC#CCC=O
COC(C)CCC#CC=O
COC(CCC#C)CC=O
COC(CCC#CC)C=O
COC(CCCC#C)C=O
COCC(C)C#CCC=O
COCC(C)CC#CC=O
COCC(CC#CC)C=O
COCC(CCC#C)C=O
COCC#CC(C)CC=O
COCC#CCC(C)C=O
COCC#CCCC(C)=O
COCCC(C)C#CC=O
COCCC(CC#C)C=O
COCCC#CC(C)C=O
COCCC#CCC(C)=O
COCCCC#CC(C)=O
COC(CCCC=O)C#C
COCC(CCC=O)C#C
COCCC(CC=O)C#C
COCCCC(C=O)C#C
COCCCCC(=O)C#C
COC(CCC=O)C#CC
COC(CCC=O)CC#C
COCC(CC=O)C#CC
COCC(CC=O)CC#C
COCCC(C=O)C#CC
COCCCC(=O)C#CC
COC(CC=O)CC#CC
CCC#CC(CC=O)OC
CCC#CCC(=O)COC
CC#CCOC(C)CC=O
CCCC(=O)C#CCOC
CCCOCC(=O)CC#C
CC(=O)CCCOCC#C
CCOCC(=O)CC#CC
CCOCC(=O)CCC#C
COCCCC(=O)CC#C
COCCC(=O)CC#CC
COCCC(=O)CCC#C
COCC(=O)CCC#CC
COCC(=O)CCCC#C
CCC=CC(CC=O)OC
CCC(CC=CC=O)OC
CC=C(C)CCOCC=O
CC=CC(C)COCC=O
CC=CCC(C)OCC=O
CC(C)=CCCOCC=O
CC(C)C=CCOCC=O
CCC=C(C)COCC=O
CCC=C(CCOC)C=O
CCC=CC(C)OCC=O
CCC=CC(COC)C=O
CCC=CCC(OC)C=O
CCC(C)=CCOCC=O
CCCC=C(COC)C=O
CCCC=CC(OC)C=O
CCC=CCC(=O)COC
CCCC=CC(=O)COC
CC=C(C)COCCC=O
CC=CC(C)OCCC=O
CC=CCCOC(C)C=O
CC=CCCOCC(C)=O
CC(C)=CCOCCC=O
CCC=C(COC)CC=O
CCC=CCOC(C)C=O
CCC=CCOCC(C)=O
CCC(CCOC)=CC=O
CCCC(COC)=CC=O
CCC=CC(=O)CCOC
CCC(CC=O)=CCOC
CCCC(C=O)=CCOC
CC=CCOC(C)CC=O
CC=CCOCC(C)C=O
CC(C)COCC=CC=O
CCC(C)OCC=CC=O
CCC(COC)=CCC=O
CCC(COC)C=CC=O
CCCC(OC)C=CC=O
CCC(C=O)=CCCOC
CCC(C=O)C=CCOC
CCCC(=O)C=CCOC
CCC(COCC=O)=CC
CC(C)OCC=CCC=O
CC(C)OCCC=CC=O
CCC(OC)C=CCC=O
CCC(OCC=CC)C=O
CCCOC(C)C=CC=O
CCCOCC=C(C)C=O
CCCOCC=CC(C)=O
CCCOCC(C=O)=CC
CCCOCC(C)=CC=O
CCC(=O)C=CCCOC
CCC(=O)CC=CCOC
CCC(OCC=O)C=CC
CCCOC(C=O)C=CC
CCCOCC(=O)C=CC
CCOC(C)C=CCC=O
CCOC(C)CC=CC=O
CCOC(CC=CC)C=O
CCOC(CC)C=CC=O
CCOCC=C(C)CC=O
CCOCC=C(CC)C=O
CCOCC=CC(C)C=O
CCOCC=CCC(C)=O
CCOCC(C)=CCC=O
CCOCC(C)C=CC=O
CCOCC(CC)=CC=O
CCOCCC=C(C)C=O
CCOCCC=CC(C)=O
CCOCCC(C=O)=CC
CCOCCC(C)=CC=O
CCOCC(CC=O)=CC
CCOC(CC=O)C=CC
CCOCC(C=O)=CCC
CCOCC(C=O)C=CC
CCOCCC(=O)C=CC
CCOC(C=O)C=CCC
CCOCC(=O)C=CCC
CCOCC(=O)CC=CC
COC(C)C=CCCC=O
COC(C)CC=CCC=O
COC(C)CCC=CC=O
COC(CCC=CC)C=O
COCC=CC(C)CC=O
COCC=CCC(C)C=O
COCC=CCCC(C)=O
COCC(C)=CCCC=O
COCC(C)C=CCC=O
COCC(C)CC=CC=O
COCC(CC=CC)C=O
COCCC=C(C)CC=O
COCCC=CC(C)C=O
COCCC=CCC(C)=O
COCCC(C)=CCC=O
COCCC(C)C=CC=O
COCCCC=C(C)C=O
COCCCC(C=O)=CC
COCCCC(C)=CC=O
COCC(CCC=O)=CC
COCCC(CC=O)=CC
COC(CCC=O)C=CC
COCC(CC=O)C=CC
COCCC(C=O)C=CC
COC(CC=O)CC=CC
COCCC(=O)CC=CC
CC=CCOCCC(C)=O
CCC(=O)COCC=CC
CCOCC=CC(=O)CC
COCC=C(C)CCC=O
COCCCC=CC(C)=O
COCCCC(=O)C=CC
COCC(=O)CCC=CC
CCC(C)CCOCOC
CCC(CC)COCOC
CCCC(CC)OCOC
CCCC(CCOC)OC
CCCCC(C)OCOC
CCC(CC)OCCOC
CCCC(COCC)OC
CCCC(C)OCOCC
CCCC(COC)OCC
CCCCC(OC)OCC
CCC(C)OCCCOC
CCCCOCOC(C)C
CCCOCC(C)COC
CCOC(C)CCCOC
CCOC(CC)CCOC
CCOCC(CC)COC
CCOCCC(C)COC
CCOCCC(CC)OC
CCOCCCC(C)OC
CCOCOC(CC)CC
CCOCOCCC(C)C
COCCCC(C)COC
COCOCCCC(C)C
CCC(CCCOC)OC
CCCC(C)COCOC
CCCCC(COC)OC
CCC(C)COCCOC
CCC(CCOC)COC
CCCC(C)OCCOC
CCCC(COC)COC
CCCCCOC(C)OC
CCCCOC(C)COC
CCCCOC(CC)OC
CCCCOCC(C)OC
CCCOC(C)CCOC
CCCOC(CC)COC
CCCOC(CCC)OC
CCCOCC(CC)OC
CCCOCCC(C)OC
CCCOC(C)COCC
CCCOC(CC)OCC
CCCOCC(C)OCC
CCCOC(C)OCCC
CCCOCCOC(C)C
CCCOCOC(C)CC
CCCOCOCC(C)C
CCOCC(C)CCOC
CCOCC(C)COCC
CCOCC(CC)OCC
CCOCCC(C)OCC
CCOCCCOC(C)C
CCOCCOC(C)CC
CCOCCOCC(C)C
CCOCOCC(C)CC
COCCC(C)CCOC
COCCCCC(C)OC
COCCCCOC(C)C
COCCCOCC(C)C
COCCOCCC(C)C
CCCCCC(OC)OC
CCCC(OCC)OCC
CCCCOC(C)OCC
C=C(CCCCC=O)C=O
C=CC(CCCC=O)C=O
C=CCC(CCC=O)C=O
C=CCCC(CC=O)C=O
C=CCCCC(C=O)C=O
C=CCCCCC(=O)C=O
C=C(CCCC=O)CC=O
C=CC(CCC=O)CC=O
C=CCC(CC=O)CC=O
C=CCCCC(=O)CC=O
C=C(CCC=O)CCC=O
C=CCC(=O)CCCC=O
C=CC(=O)CCCCC=O
C=CCCC(=O)CCC=O
CCC(CCC=O)OC=O
CCCC(CC=O)OC=O
CC(CCC=O)COC=O
CC(CCCOC=O)C=O
CCC(CCOC=O)C=O
CCCC(COC=O)C=O
CCCCC(=O)COC=O
CCCCC(OC=O)C=O
CCCC(=O)CCOC=O
CC(CCOC=O)CC=O
CCC(COC=O)CC=O
CCC(=O)CCCOC=O
CC(=O)CCCCOC=O
CC(CCCC=O)OC=O
CCCCCOC(=O)C=O
CCCCC(=O)OCC=O
CCCCOC(=O)CC=O
CCCC(=O)OCCC=O
CCCOC(=O)CCC=O
CCC(=O)OCCCC=O
CCOC(=O)CCCC=O
CC(=O)OCCCCC=O
COC(=O)CCCCC=O
CCCC#CC(=O)[CH-]C=O
[O-]C(=O)CC#CCCC=C
[O-]C(=O)CCCC#CC=C
[O-]C(=O)C#CCCCC=C
[O-]C(=O)CCC#CCC=C
[O-]C(=O)C=CCCCC=C
[O-]C(=O)CC=CCCC=C
[O-]C(=O)CCC=CCC=C
[O-]C(=O)CCCC=CC=C
CCC(C)CCCC([O-])=O
CCC(CC)CCC([O-])=O
CCCC(CC)CC([O-])=O
CC(C)CCCCC([O-])=O
CCCC(C)CCC([O-])=O
CCCCC(C)CC([O-])=O
CCCC(CCC)C([O-])=O
CCCCC(CC)C([O-])=O
CCCCCC(C)C([O-])=O
CC(=C)CCCOCCO
CC(CCC=C)OCCO
CCC(=C)CCOCCO
CCC(CC=C)OCCO
CCCC(=C)COCCO
CC(=C)CCOCCCO
CC(CC=C)OCCCO
CCC(=C)COCCCO
CCC(CCO)OCC=C
CCCC(CO)OCC=C
CCCCOCC(=C)CO
CC(CCOCCO)C=C
CCC(COCCO)C=C
CC(CCO)COCC=C
CC(CCO)OCCC=C
CCC(CO)OCCC=C
CCCOCC(=C)CCO
CCCOCCC(=C)CO
CC(COCCCO)C=C
CCC(OCCCO)C=C
CCCOC(CCO)C=C
CCCOCC(CO)C=C
CCCOCCC(O)C=C
CC(COCCO)CC=C
CCC(O)CCOCC=C
CCCOC(CO)CC=C
CC(CO)COCCC=C
CC(CO)OCCCC=C
CCOCC(=C)CCCO
CCOCCC(=C)CCO
CCOCCCC(=C)CO
CC(OCCCCO)C=C
CCOC(CCCO)C=C
CCOCC(CCO)C=C
CCOCCC(CO)C=C
CCOCCCC(O)C=C
CC(O)CCCOCC=C
CCOCC(CO)CC=C
CCOCCC(O)CC=C
CC(O)CCOCCC=C
CCOC(CO)CCC=C
CC(O)COCCCC=C
COCC(=C)CCCCO
COCCC(=C)CCCO
COCCCC(=C)CCO
COCCCCC(=C)CO
COC(CCCCO)C=C
COCC(CCCO)C=C
COCCC(CCO)C=C
COCCCC(CO)C=C
COCCCCC(O)C=C
COC(CCCO)CC=C
COCC(CCO)CC=C
COC(CCO)CCC=C
COCC(CO)CCC=C
COC(CO)CCCC=C
CC(CCCO)OCC=C
CC(=C)COCCCCO
CCCC(OCCO)C=C
CCCCOC(CO)C=C
CCCCOCC(O)C=C
CCC(CO)COCC=C
CCCC(O)COCC=C
CC(CO)CCOCC=C
CCCOCC(O)CC=C
CCC(O)COCCC=C
CCOC(CCO)CC=C
CCOCC(O)CCC=C
COCCC(CO)CC=C
COCCCC(O)CC=C
COCCC(O)CCC=C
COCC(O)CCCC=C
COCC(OC)OCC=C
COCCOC(OC)C=C
COCOCC(=C)COC
COCOC(COC)C=C
COCOCC(OC)C=C
COC(COCC=C)OC
[O-]C(=O)CCCCCCC=C
CCCCCCCCC([O-])=O
CC(=C)CCCCOC=O
CC(CCC=C)COC=O
CC(CCCC=C)OC=O
CCC(=C)CCCOC=O
CCC(CCC=C)OC=O
CCCC(=C)CCOC=O
CCCC(CC=C)OC=O
CCCCC(=C)COC=O
CC(CCCOC=O)C=C
CCC(CCOC=O)C=C
CCCC(COC=O)C=C
CCCCC(OC=O)C=C
CC(CCOC=O)CC=C
CCC(COC=O)CC=C
CCCCOC(=O)CC=C
CCCC(=O)OCCC=C
CCCOC(=O)CCC=C
CCC(=O)OCCCC=C
CCCCCOC(=O)C=C
CCCCC(=O)OCC=C
CCOC(=O)CCCC=C
CC(=O)OCCCCC=C
COC(=O)CCCCC=C
CCC(C)CCCCC=O
CCC(CC)CCCC=O
CCCC(C)CCCC=O
CCCC(CC)CCC=O
CCCC(CCC)CC=O
CCCCC(C)CCC=O
CCCCC(CC)CC=O
CCCCC(CCC)C=O
CCCCCC(CC)C=O
CCCCCCC(C)C=O
CCCCCCCC(C)=O
CC(C)CCCCCC=O
CCCCCC(C)CC=O
CCCCCC(=O)CCC
CCCCC(=O)CCCC
CCCCCCC(=O)CC
CC(=C)COCOCC#C
CC(OCC=C)OCC#C
CC(OCOCC=C)C#C
CC(OCOCC#C)C=C
CCOC(OC)C#CC=C
CCOC(OCC=C)C#C
CCOC(OCC#C)C=C
CCOCOC(C=C)C#C
CCOCOCC(=C)C#C
COC(CC#CC=C)OC
COCC#CC(=C)COC
COC(CC=C)OCC#C
COC(CC#C)OCC=C
COCC(=C)COCC#C
COCC#CC(OC)C=C
COC(C)OCC#CC=C
COC(COCC=C)C#C
COC(COCC#C)C=C
COCC(OC)C#CC=C
COCC(OCC=C)C#C
COCC(OCC#C)C=C
COCCOC(C=C)C#C
COCCOCC(=C)C#C
COC(OCC=C)C#CC
COC(OCC#CC)C=C
COC(OCCC=C)C#C
COC(OCCC#C)C=C
COCOC(C=C)C#CC
COCOC(C)C#CC=C
COCOC(CC=C)C#C
COCOCC(=C)C#CC
COCOCC(=C)CC#C
COCOCC(C=C)C#C
COCOCC#CC(C)=C
COCOCCC(=C)C#C
COC(OC)C#CCC=C
COCOC(CC#C)C=C
CCOC(OC)C=CC=C
COC(CC=CC=C)OC
COCC=CC(=C)COC
COCC=C(COC)C=C
COCC=CC(OC)C=C
COCC(COC)=CC=C
COC(C)OCC=CC=C
COCC(OC)C=CC=C
COC(OC)C=CCC=C
COC(OCC=C)C=CC
COC(OCC=CC)C=C
COCOC(C=C)C=CC
COCOC(C)C=CC=C
COCOCC=C(C)C=C
COCOCC=CC(C)=C
COCOCC(=C)C=CC
COCOCC(C=C)=CC
COCOCC(C)=CC=C
CCC(CC#C)OCOC
CCC#CC(C)OCOC
CCC#CC(COC)OC
CCCC#CC(OC)OC
CCC#CCOC(C)OC
CCC(COCC#C)OC
CC(C)COCOCC#C
CC#CCOCOC(C)C
CCC(C)OCOCC#C
CCC(COC)OCC#C
CCC(COCOC)C#C
CCCC(OC)OCC#C
CCCC(OCOC)C#C
CCCCOC(OC)C#C
CCC(OC)C#CCOC
CCCOC(CC#C)OC
CCCOC(C)OCC#C
CCCOC(COC)C#C
CCCOCC(OC)C#C
CC(C)OCOCCC#C
CCC(OC)OCC#CC
CCC(OC)OCCC#C
CCC(OCOC)C#CC
CCCOC(OC)C#CC
CCCOC(OCC)C#C
CCCOCOC(C)C#C
CCOC(C)C#CCOC
CCOC(CC#CC)OC
CCOC(CCC#C)OC
CCOCC(CC#C)OC
CCOCC#CC(C)OC
CCOC(C)COCC#C
CCOC(CC)OCC#C
CCOC(CCOC)C#C
CCOCC(C)OCC#C
CCOCC(COC)C#C
CCOCCC(OC)C#C
CCOC(C)OCC#CC
CCOC(COC)C#CC
CCOC(COC)CC#C
CCOCC(OC)C#CC
CCOCC(OCC)C#C
CCOC(OC)C#CCC
CCOCOC(C)CC#C
CCOCOC(CC)C#C
CCOCOCC(C)C#C
COC(CCC#CC)OC
COCC(CC#CC)OC
COCC(CCC#C)OC
COCC#CC(C)COC
COCC#CCC(C)OC
COCCC(CC#C)OC
COCCC#CC(C)OC
COC(C)CCOCC#C
COCC(C)COCC#C
COCC#CCOC(C)C
COCCC(C)OCC#C
COCCC(COC)C#C
COCCCC(OC)C#C
COC(C)COCC#CC
COC(C)COCCC#C
COCC(C)OCC#CC
COCC(C)OCCC#C
COCC(COC)C#CC
COCC(COC)CC#C
COCCC(OC)C#CC
COCCCOC(C)C#C
COC(C)OCCC#CC
COC(C)OCCCC#C
COCCOC(C)C#CC
COCCOC(C)CC#C
COCCOCC(C)C#C
COCOC(C)CC#CC
COCOC(C)CCC#C
COCOCC(C)C#CC
COCOCC(C)CC#C
COCOCC#CC(C)C
COCOCCC(C)C#C
CCC#CCC(OC)OC
CC(C)OCCOCC#C
CCC(OCCOC)C#C
CCOC(CC#C)OCC
CCOC(C)OCCC#C
CCOCCOC(C)C#C
CCOCOC(C)C#CC
COC(CCCC#C)OC
CCOC(OCC)C#CC
C=CC(=C)CCOCC=O
C=CCC(=C)COCC=O
C=CC(=C)COCCC=O
C=CCCOC(C=C)C=O
C=CCCOCC(=C)C=O
C=CC(COCC=O)C=C
C=CCC(OCC=O)C=C
C=CCCOCC(=O)C=C
C=CCOC(CC=C)C=O
C=CCOCC(=C)CC=O
C=CCOCC(C=C)C=O
C=CCOCCC(=C)C=O
C=CC(OCCC=O)C=C
C=CCOC(CC=O)C=C
C=CCOCCC(=O)C=C
C=CCOCC(=O)CC=C
CC(CC#CCC=O)C=O
CC(CCC#CC=O)C=O
CC#CC(CCC=O)C=O
CC#CCC(CC=O)C=O
CC#CCCC(C=O)C=O
CC#CCCCC(=O)C=O
CCC(CC#CC=O)C=O
CCC#CC(CC=O)C=O
CCC#CCC(C=O)C=O
CCC#CCCC(=O)C=O
CCCC#CC(C=O)C=O
CCCC#CCC(=O)C=O
CCCCC#CC(=O)C=O
CC#CC(CC=O)CC=O
CC#CCCC(=O)CC=O
CCC#CCC(=O)CC=O
CC(CCC=O)C#CC=O
CC#CCC(=O)CCC=O
CCC(CC=O)C#CC=O
CCC#CC(=O)CCC=O
CCCC(C=O)C#CC=O
CCCCC(=O)C#CC=O
CC(CC=O)C#CCC=O
CC(CC=O)CC#CC=O
CC#CC(=O)CCCC=O
CCC(C=O)C#CCC=O
CCCC(=O)C#CCC=O
CCCC(=O)CC#CC=O
CC(C=O)C#CCCC=O
CCC(=O)C#CCCC=O
CCC(=O)CC#CCC=O
CCC(=O)CCC#CC=O
CC(=O)C#CCCCC=O
CC(=O)CC#CCCC=O
CC(=O)CCC#CCC=O
O=CC(CCCC#C)C=O
O=CCC(CCC#C)C=O
O=CCCC(CC#C)C=O
O=CCCC(CC=O)C#C
O=CCCCC(C=O)C#C
O=CCCCCC(=O)C#C
O=CCC(CC=O)CC#C
O=CCCCC(=O)CC#C
O=CCCC(=O)CCC#C
O=CCC(=O)CCCC#C
O=CC(=O)CCCCC#C
CC(=O)CCCC#CC=O
CC=C(CCCC=O)C=O
CC=CC(CCC=O)C=O
CC=CCC(CC=O)C=O
CC=CCCC(C=O)C=O
CC=CCCCC(=O)C=O
CC(CC=CCC=O)C=O
CC(CCC=CC=O)C=O
CCC=C(CCC=O)C=O
CCC=CC(CC=O)C=O
CCC=CCC(C=O)C=O
CCC=CCCC(=O)C=O
CCC(CC=CC=O)C=O
CCCC=C(CC=O)C=O
CCCC=CC(C=O)C=O
CCCC=CCC(=O)C=O
CCCCC=CC(=O)C=O
CC=C(CCC=O)CC=O
CC=CC(CC=O)CC=O
CC=CCCC(=O)CC=O
CC(CCCC=O)=CC=O
CCC=C(CC=O)CC=O
CCC(CCC=O)=CC=O
CCCC=CC(=O)CC=O
CCCC(CC=O)=CC=O
CC=CCC(=O)CCC=O
CC(CCC=O)=CCC=O
CC(CCC=O)C=CC=O
CCC=CC(=O)CCC=O
CCC(CC=O)=CCC=O
CCC(CC=O)C=CC=O
CCCC(C=O)=CCC=O
CCCC(C=O)C=CC=O
CC(CC=O)=CCCC=O
CC(CC=O)C=CCC=O
CC(CC=O)CC=CC=O
CCC(C=O)C=CCC=O
CCCC(=O)C=CCC=O
CCCC(=O)CC=CC=O
CC(C=O)C=CCCC=O
CCC(=O)CC=CCC=O
CCC(=O)CCC=CC=O
CC(=O)CC=CCCC=O
CC(=O)CCC=CCC=O
CC(=O)CCCC=CC=O
CCCCC=C(C=O)C=O
CCC=CCC(=O)CC=O
CCCCC(C=O)=CC=O
CCCCC(=O)C=CC=O
CC=CC(=O)CCCC=O
CCC(C=O)=CCCC=O
CC(C=O)=CCCCC=O
CCC(=O)C=CCCC=O
CC(=O)C=CCCCC=O
CC(=C)COCCOC=O
CC(COCC=C)OC=O
CC(COC=O)OCC=C
CCOCC(=C)COC=O
CC(OCCOC=O)C=C
CCOC(COC=O)C=C
CCOCC(OC=O)C=C
COCC(=C)CCOC=O
COCC(CC=C)OC=O
COCCC(=C)COC=O
COC(CCOC=O)C=C
COCC(COC=O)C=C
COCCC(OC=O)C=C
COC(COC=O)CC=C
COCC(=O)OCCC=C
CCOCC(=O)OCC=C
CC(=O)OCCOCC=C
COCCCOC(=O)C=C
COCCC(=O)OCC=C
COCCOC(=O)CC=C
COC(=O)CCOCC=C
COC(=O)COCCC=C
CCOCCOC(=O)C=C
CCOC(=O)COCC=C
CC#CC#CCCC([O-])=O
CC#CCC#CCC([O-])=O
CC#CCCC#CC([O-])=O
CCC#CCC#CC([O-])=O
[O-]C(=O)C#CCCCC#C
[O-]C(=O)CC#CCCC#C
[O-]C(=O)CCCC#CC#C
CCC#CC#CCC([O-])=O
CCCC#CC#CC([O-])=O
[O-]C(=O)CCC#CCC#C
CC=CC#CCCC([O-])=O
CC=CCC#CCC([O-])=O
CC=CCCC#CC([O-])=O
CC#CC=CCCC([O-])=O
CC#CCC=CCC([O-])=O
CCC=CC#CCC([O-])=O
CCC=CCC#CC([O-])=O
CCC#CC=CCC([O-])=O
CCC#CCC=CC([O-])=O
[O-]C(=O)C=CCCCC#C
[O-]C(=O)CC=CCCC#C
CC#CCCC=CC([O-])=O
CCCC=CC#CC([O-])=O
CCCC#CC=CC([O-])=O
[O-]C(=O)CCC=CCC#C
[O-]C(=O)CCCC=CC#C
CC=CC=CCCC([O-])=O
CC=CCC=CCC([O-])=O
CC=CCCC=CC([O-])=O
CCC=CC=CCC([O-])=O
CCC=CCC=CC([O-])=O
CCCC=CC=CC([O-])=O
CCC=CC(CCO)OC
CCC=CCC(CO)OC
CCC(CC=CCO)OC
CCCC=CC(CO)OC
CC=C(C)CCOCCO
CC=CC(C)COCCO
CC=CCC(C)OCCO
CC(C)=CCCOCCO
CC(C)C=CCOCCO
CCC=C(C)COCCO
CCC=CC(C)OCCO
CCC(C)=CCOCCO
CCC=C(CCO)COC
CCC=CC(CO)COC
CCC=CCC(O)COC
CCCC=C(CO)COC
CCCC=CC(O)COC
CC=C(C)COCCCO
CC=CC(C)OCCCO
CC=CCCOC(C)CO
CC=CCCOCC(C)O
CC(C)=CCOCCCO
CCC=CCOC(C)CO
CCC=CCOCC(C)O
CCC(CCOC)=CCO
CCCC(COC)=CCO
CCC=C(CO)CCOC
CCC=CC(O)CCOC
CCC(CCO)=CCOC
CCCC(CO)=CCOC
CC=CCOC(C)CCO
CC=CCOCC(C)CO
CC=CCOCCC(C)O
CC(C)COCC=CCO
CCC(C)OCC=CCO
CCC(COC)=CCCO
CCC(COC)C=CCO
CCCC(OC)C=CCO
CCC(CO)=CCCOC
CCC(CO)C=CCOC
CCCC(O)C=CCOC
CCC(COCCO)=CC
CCC(CO)OCC=CC
CC(C)OCC=CCCO
CCC(OC)C=CCCO
CCCOC(C)C=CCO
CCCOCC=C(C)CO
CCCOCC=CC(C)O
CCCOCC(C)=CCO
CCC(O)C=CCCOC
CCC(O)CC=CCOC
CCCOCC(CO)=CC
CCCOC(CO)C=CC
CCCOCC(O)C=CC
CCOC(C)CC=CCO
CCOC(CC)C=CCO
CCOCC=C(C)CCO
CCOCC=C(CC)CO
CCOCC=CC(C)CO
CCOCC=CCC(C)O
CCOCC(C)=CCCO
CCOCC(C)C=CCO
CCOCC(CC)=CCO
CCOCCC=C(C)CO
CCOCCC=CC(C)O
CCOCCC(C)=CCO
CCOCC=CC(O)CC
CCOCC(CCO)=CC
CCOCCC(CO)=CC
CCOCC(CO)=CCC
CCOCC(CO)C=CC
CCOCCC(O)C=CC
CCOC(CO)C=CCC
CCOC(CO)CC=CC
CCOCC(O)C=CCC
CCOCC(O)CC=CC
COC(C)C=CCCCO
COC(C)CC=CCCO
COC(C)CCC=CCO
COCC=CC(C)CCO
COCC=CCC(C)CO
COCC=CCCC(C)O
COCC(C)=CCCCO
COCC(C)C=CCCO
COCC(C)CC=CCO
COCCC=C(C)CCO
COCCC=CC(C)CO
COCCC(C)=CCCO
COCCC(C)C=CCO
COCCCC=C(C)CO
COCCCC=CC(C)O
COCCCC(C)=CCO
COCC(CCCO)=CC
COCCC(CCO)=CC
COCCCC(CO)=CC
COC(CCCO)C=CC
COCC(CCO)C=CC
COCCC(CO)C=CC
COCCCC(O)C=CC
COC(CCO)CC=CC
COCC(CO)CC=CC
COCCC(O)CC=CC
COC(CO)CCC=CC
CC(C)OCCC=CCO
CCC(OCCO)C=CC
CCC(O)COCC=CC
CCOC(C)C=CCCO
CCOC(CCO)C=CC
COCC=C(C)CCCO
COCCC=CCC(C)O
COCC(O)CCC=CC
COCC=CC(OC)OC
OC(CCC=C)CCC=O
OC(CCCC=C)CC=O
OC(CCCCC=C)C=O
OCC(=C)CCCCC=O
OCC(CCC=C)CC=O
OCC(CCCC=C)C=O
OCCC(=C)CCCC=O
OCCC(CCC=C)C=O
OCCCC(=C)CCC=O
OCCCC(CC=C)C=O
OCCCCC(=C)CC=O
OCCCCC(C=C)C=O
OC(CCCCC=O)C=C
OCC(CCCC=O)C=C
OCCC(CCC=O)C=C
OCCCC(CC=O)C=C
OCCCCCC(=O)C=C
OCC(CCC=O)CC=C
OCCCCC(=O)CC=C
OCCC(=O)CCCC=C
OCC(=O)CCCCC=C
OCCC(CC=C)CC=O
OCCCCCC(=C)C=O
OC(CCCC=O)CC=C
OCCCC(=O)CCC=C
CCC(CCCO)OC=O
CCCC(CCO)OC=O
CCCCC(CO)OC=O
CC(CCCO)COC=O
CCC(CCO)COC=O
CCCC(CO)COC=O
CCCCC(O)COC=O
CC(CCO)CCOC=O
CCC(CO)CCOC=O
CCCC(O)CCOC=O
CC(CO)CCCOC=O
CCC(O)CCCOC=O
CC(CCCCO)OC=O
CCCCCOC(=O)CO
CCCCC(=O)OCCO
CCCCOC(=O)CCO
CCCC(=O)OCCCO
CCCOC(=O)CCCO
CCC(=O)OCCCCO
CC(O)CCCCOC=O
CC(=O)OCCCCCO
COC(=O)CCCCCO
CCOC(=O)CCCCO
CC(=C)COCOCC=O
CC(OCC=C)OCC=O
CC(OCOCC=C)C=O
CCOC(OCC=C)C=O
CCOCOC(C=C)C=O
CCOCOCC(=C)C=O
CC(OCOCC=O)C=C
CCOC(OCC=O)C=C
CCOCOCC(=O)C=C
CC(=O)COCOCC=C
COC(CC=C)OCC=O
COCC(=C)COCC=O
COC(CC=O)OCC=C
COC(COCC=C)C=O
COCC(OCC=C)C=O
COCCOC(C=C)C=O
COCCOCC(=C)C=O
COCC(OCC=O)C=C
COCCOCC(=O)C=C
COC(OCCC=C)C=O
COCOC(CC=C)C=O
COCOCC(=C)CC=O
COCOCC(C=C)C=O
COC(OCCC=O)C=C
COCOC(CC=O)C=C
COCOCCC(=O)C=C
COCOCC(=O)CC=C
COC(COCC=O)C=C
COCC(=O)COCC=C
COCOCCC(=C)C=O
CCC#CC(COC)OC=O
CCC#CC(COC=O)OC
CC(CC#C)OCCOC=O
CC#CC(C)OCCOC=O
CCC#CCOCC(=O)OC
CCC#CCOC(=O)COC
CCC#CC(=O)OCCOC
CC(CCOCC#C)OC=O
CC#CCOC(C)COC=O
CC#CCOCC(C)OC=O
CCC(COCC#C)OC=O
CC#CCOCCOC(C)=O
CC(CCOC=O)OCC#C
CCC(COC=O)OCC#C
CC(C)OCC#CCOC=O
CC(COCC#C)COC=O
CC(COCCC#C)OC=O
CCC(OC)C#CCOC=O
CCCOCC#CC(=O)OC
CC(COCCOC=O)C#C
CCC(OCCOC=O)C#C
CCCOC(COC=O)C#C
CCCOCC(OC=O)C#C
CCCOCCOC(=O)C#C
CCCOCC(=O)OCC#C
CCC(OC=O)C#CCOC
CCCOC(=O)C#CCOC
CCCOC(=O)COCC#C
CC(COC=O)OCCC#C
CCC(=O)OCC#CCOC
CCC(=O)OCCOCC#C
CCOC(C)C#CCOC=O
CCOCC(CC#C)OC=O
CCOCC#CC(C)OC=O
CCOCC#CCC(=O)OC
CCOCC#CCOC(C)=O
CC(OCCCOC=O)C#C
CCOC(CCOC=O)C#C
CCOCC(COC=O)C#C
CCOCCC(OC=O)C#C
CCOCCCOC(=O)C#C
CCOCCC(=O)OCC#C
CCOCCC#CC(=O)OC
CCOC(COC=O)C#CC
CCOC(COC=O)CC#C
CCOCC(OC=O)C#CC
CCOCCOC(=O)C#CC
CCOCCOC(=O)CC#C
CCOCC(=O)OCC#CC
CCOCC(=O)OCCC#C
CCOC(=O)CC#CCOC
CCOC(=O)C#CCCOC
CCOC(=O)COCC#CC
CC(=O)OCCCOCC#C
CC(=O)OCCOCCC#C
COC(C)C#CCCOC=O
COC(C)CC#CCOC=O
COC(CCC#C)COC=O
COCC(C)C#CCOC=O
COCC(CC#CC)OC=O
COCC(CCC#C)OC=O
COCC#CC(C)COC=O
COCC#CCC(C)OC=O
COCCC(CC#C)OC=O
COCCC#CC(C)OC=O
COCC#CCCC(=O)OC
COCCC#CCC(=O)OC
COCCCC#CC(=O)OC
COCCC#CCOC(C)=O
COC(CCCOC=O)C#C
COCC(CCOC=O)C#C
COCCC(COC=O)C#C
COCCCC(OC=O)C#C
COCCCCOC(=O)C#C
COCCCC(=O)OCC#C
COC(CCOC=O)C#CC
COC(CCOC=O)CC#C
COCC(COC=O)C#CC
COCC(COC=O)CC#C
COCCC(OC=O)C#CC
COCCCOC(=O)C#CC
COCCCOC(=O)CC#C
COCCC(=O)OCC#CC
COCCC(=O)OCCC#C
COC(COC=O)CC#CC
COCCOC(=O)CC#CC
COCCOC(=O)CCC#C
COCC(=O)OCCC#CC
COCC(=O)OCCCC#C
COC(=O)CCOCC#CC
COC(=O)COCCC#CC
COC(=O)COCCCC#C
CCOCC#CC(=O)OCC
CCOC(=O)CCOCC#C
CCOC(=O)COCCC#C
COCC#CCCOC(C)=O
COC(=O)CCCOCC#C
COC(=O)CCOCCC#C
CCC=CC(COC)OC=O
CCC=CC(COC=O)OC
CC=C(C)COCCOC=O
CC=CC(C)OCCOC=O
CC(C)=CCOCCOC=O
CCC=C(COC)COC=O
CCC=CCOCC(=O)OC
CCC=CCOC(=O)COC
CC=CCOC(C)COC=O
CC=CCOCC(C)OC=O
CCC(COC)=CCOC=O
CC=CCOCCOC(C)=O
CCC(COC=O)=CCOC
CC(C)OCC=CCOC=O
CCC(OC)C=CCOC=O
CCC(OC=O)C=CCOC
CCCOC(=O)C=CCOC
CCC(=O)OCC=CCOC
CCOC(C)C=CCOC=O
CCOCC=C(C)COC=O
CCOCC=CC(C)OC=O
CCOCC(C)=CCOC=O
CCOCC=CCC(=O)OC
CCOCCC=CC(=O)OC
CCOCC=CCOC(C)=O
CCOCC(COC=O)=CC
CCOC(COC=O)C=CC
CCOCC(OC=O)C=CC
CCOCC(=O)OCC=CC
CCOC(=O)C=CCCOC
CCOC(=O)CC=CCOC
COC(C)C=CCCOC=O
COC(C)CC=CCOC=O
COCC=C(C)CCOC=O
COCC=CC(C)COC=O
COCC=CCC(C)OC=O
COCC(C)=CCCOC=O
COCC(C)C=CCOC=O
COCC(CC=CC)OC=O
COCCC=C(C)COC=O
COCCC=CC(C)OC=O
COCCC(C)=CCOC=O
COCC=CCCC(=O)OC
COCC=CCCOC(C)=O
COCCC=CCOC(C)=O
COCC(CCOC=O)=CC
COCCC(COC=O)=CC
COC(CCOC=O)C=CC
COCC(COC=O)C=CC
COCCC(OC=O)C=CC
COCCCOC(=O)C=CC
COCCC(=O)OCC=CC
COC(COC=O)CC=CC
COCCOC(=O)CC=CC
COCC(=O)OCCC=CC
COC(=O)COCCC=CC
CCC=CC(=O)OCCOC
CCCOCC=CC(=O)OC
CCOCC=CC(=O)OCC
CCOCCOC(=O)C=CC
CCOC(=O)COCC=CC
COCCC=CCC(=O)OC
COCCCC=CC(=O)OC
COC(=O)CCOCC=CC
CCC(CC#CCC=O)OC
CCC(CCC#CC=O)OC
CCC#CC(CCC=O)OC
CCC#CCC(CC=O)OC
CCCC#CC(CC=O)OC
CC(C)C#CCCOCC=O
CC(C)CC#CCOCC=O
CC(CCC#C)COCC=O
CC(CCCC#C)OCC=O
CC#CC(C)CCOCC=O
CC#CCC(C)COCC=O
CC#CCCC(C)OCC=O
CCC(C)C#CCOCC=O
CCC(CC#CC)OCC=O
CCC(CC#CCOC)C=O
CCC(CCC#C)OCC=O
CCC#CC(C)COCC=O
CCC#CC(CC)OCC=O
CCC#CC(CCOC)C=O
CCC#CCC(C)OCC=O
CCC#CCC(COC)C=O
CCC#CCCC(OC)C=O
CCCC(CC#C)OCC=O
CCCC#CC(C)OCC=O
CCCC#CC(COC)C=O
CCCC#CCC(OC)C=O
CCCCC#CC(OC)C=O
CCC#CCCC(=O)COC
CCCC#CCC(=O)COC
CCCCC#CC(=O)COC
CC(C)C#CCOCCC=O
CC(CCC#C)OCCC=O
CC#CC(C)COCCC=O
CC#CCC(C)OCCC=O
CC#CCCCOC(C)C=O
CC#CCCCOCC(C)=O
CCC(CC#C)OCCC=O
CCC#CC(C)OCCC=O
CCC#CC(COC)CC=O
CCC#CCCOC(C)C=O
CCC#CCCOCC(C)=O
CCCC#CC(OCC)C=O
CCCC#CCOC(C)C=O
CCCC#CCOCC(C)=O
CCC#CCC(=O)CCOC
CCCC#CC(=O)CCOC
CCCC#CC(=O)COCC
CC(CCCC=O)OCC#C
CCC(CCC=O)OCC#C
CCCC(CC=O)OCC#C
CCCC(CC#CC=O)OC
CC(C)CCOCC#CC=O
CC(CC#C)OCCCC=O
CC(CCCOCC#C)C=O
CC#CC(C)OCCCC=O
CC#CCCOC(C)CC=O
CC#CCCOCC(C)C=O
CC#CCCOCCC(C)=O
CCC(C)COCC#CC=O
CCC(CC)OCC#CC=O
CCC(CCOC)C#CC=O
CCC(CCOCC#C)C=O
CCC#CCOC(C)CC=O
CCC#CCOC(CC)C=O
CCC#CCOCC(C)C=O
CCC#CCOCCC(C)=O
CCCC(C)OCC#CC=O
CCCC(COC)C#CC=O
CCCC(COCC#C)C=O
CCCCC(OC)C#CC=O
CCCCC(OCC#C)C=O
CCC(CC=O)C#CCOC
CCC#CC(=O)CCCOC
CCCC(C=O)C#CCOC
CCCCC(=O)C#CCOC
CC(CCCOCC=O)C#C
CCC(CCOCC=O)C#C
CCC#CCOCC(=O)CC
CCCC(COCC=O)C#C
CCCCC(OCC=O)C#C
CCCCCOC(C=O)C#C
CCCCCOCC(=O)C#C
CC(CCC=O)COCC#C
CCCCC(=O)COCC#C
CC(CCC=O)OCCC#C
CCC(CC=O)OCC#CC
CCC(CC=O)OCCC#C
CC(C)COCC#CCC=O
CC(CCOCC#C)CC=O
CC(CCOCCC#C)C=O
CC#CCOC(C)CCC=O
CC#CCOCC(C)CC=O
CC#CCOCCC(C)C=O
CC#CCOCCCC(C)=O
CCC(C)OCC#CCC=O
CCC(COC)C#CCC=O
CCC(COC)CC#CC=O
CCC(COCC#C)CC=O
CCC(COCC#CC)C=O
CCC(COCCC#C)C=O
CCCC(OC)C#CCC=O
CCCC(OCC)C#CC=O
CCCC(OCC#CC)C=O
CCCC(OCCC#C)C=O
CCCCOC(C)C#CC=O
CCCCOC(CC#C)C=O
CCCCOCC#CC(C)=O
CCC(C=O)C#CCCOC
CCCC(=O)CC#CCOC
CCCC(=O)C#CCCOC
CC(CCOCCC=O)C#C
CCC(COCCC=O)C#C
CCCC(=O)C#CCOCC
CCCC(OCCC=O)C#C
CCCCOC(CC=O)C#C
CCCCOCC(C=O)C#C
CCCCOCCC(=O)C#C
CC(C)COCCC#CC=O
CCC(C)OCCC#CC=O
CC(CCOCC=O)CC#C
CCC(COCC=O)C#CC
CCC(COCC=O)CC#C
CCCC(=O)CCOCC#C
CCCC(OCC=O)C#CC
CCCCOC(C=O)C#CC
CCCCOCC(=O)C#CC
CCCCOCC(=O)CC#C
CCCC(=O)COCC#CC
CCCC(=O)COCCC#C
CC(CC=O)OCCCC#C
CC(C)OCC#CCCC=O
CC(C)OCCC#CCC=O
CC(C)OCCCC#CC=O
CC(COCCC#C)CC=O
CC(COCCCC#C)C=O
CCC(OC)C#CCCC=O
CCC(OCCC#CC)C=O
CCC(OCCCC#C)C=O
CCCOC(C)C#CCC=O
CCCOC(CC)C#CC=O
CCCOC(CC#CC)C=O
CCCOC(CCC#C)C=O
CCCOCC(C)C#CC=O
CCCOCC(CC#C)C=O
CCCOCC#CC(C)C=O
CCCOCC#CCC(C)=O
CCC(=O)C#CCCCOC
CCC(=O)CC#CCCOC
CCC(=O)CCC#CCOC
CC(COCCCC=O)C#C
CCC(OCCCC=O)C#C
CCCOC(CCC=O)C#C
CCCOCC(CC=O)C#C
CCCOCC#CC(=O)CC
CCCOCCC(C=O)C#C
CCCOCCCC(=O)C#C
CCCOC(C)CC#CC=O
CC(COCCC=O)CC#C
CCC(=O)CCCOCC#C
CCC(OCCC=O)C#CC
CCCOC(CC=O)C#CC
CCCOC(CC=O)CC#C
CCCOCC(C=O)C#CC
CCCOCCC(=O)C#CC
CCCOCCC(=O)CC#C
CCCOCCC#CC(C)=O
CCC(=O)CCOCC#CC
CCC(=O)CCOCCC#C
CCCOC(C=O)C#CCC
CCCOCC(=O)C#CCC
CCC(=O)COCCC#CC
CCC(=O)COCCCC#C
CC(OCCCCC#C)C=O
CCOC(C)C#CCCC=O
CCOC(C)CC#CCC=O
CCOC(C)CCC#CC=O
CCOC(CC)C#CCC=O
CCOC(CC#CCC)C=O
CCOC(CCC#C)CC=O
CCOC(CCC#CC)C=O
CCOC(CCCC#C)C=O
CCOCC(C)C#CCC=O
CCOCC(C)CC#CC=O
CCOCC(CC)C#CC=O
CCOCC(CC#CC)C=O
CCOCC(CCC#C)C=O
CCOCC#CC(C)CC=O
CCOCC#CC(CC)C=O
CCOCC#CCC(C)C=O
CCOCC#CCCC(C)=O
CCOCCC(C)C#CC=O
CCOCCC(CC#C)C=O
CCOCCC#CC(C)C=O
CCOCCC#CCC(C)=O
CCOCCCC#CC(C)=O
CC(OCCCCC=O)C#C
CCOC(CCCC=O)C#C
CCOCC(CCC=O)C#C
CCOCC#CCC(=O)CC
CCOCCC(CC=O)C#C
CCOCCCC(C=O)C#C
CCOCCCCC(=O)C#C
CCOC(CC)CC#CC=O
CC(=O)CCCCOCC#C
CCOC(CCC=O)C#CC
CCOC(CCC=O)CC#C
CCOCC(CC=O)C#CC
CCOCC(CC=O)CC#C
CCOCCC(C=O)C#CC
CCOCCCC(=O)C#CC
CCOCCCC(=O)CC#C
CC(=O)CCCOCCC#C
CCOC(CC=O)C#CCC
CCOC(CC=O)CC#CC
CCOCC(C=O)C#CCC
CCOCCC(=O)C#CCC
CCOCCC(=O)CC#CC
CCOCCC(=O)CCC#C
CCOCCC#CC(=O)CC
CC(=O)CCOCCCC#C
CCOCC(=O)CC#CCC
CCOCC(=O)CCC#CC
CCOCC(=O)CCCC#C
CC(=O)COCCCCC#C
COC(C)C#CCCCC=O
COC(C)CC#CCCC=O
COC(C)CCC#CCC=O
COC(C)CCCC#CC=O
COC(CCC#CC)CC=O
COC(CCCC#C)CC=O
COC(CCCC#CC)C=O
COC(CCCCC#C)C=O
COCC(C)C#CCCC=O
COCC(C)CC#CCC=O
COCC(C)CCC#CC=O
COCC(CCC#C)CC=O
COCC(CCC#CC)C=O
COCC(CCCC#C)C=O
COCC#CC(C)CCC=O
COCC#CCC(C)CC=O
COCC#CCCC(C)C=O
COCC#CCCCC(C)=O
COCCC(C)C#CCC=O
COCCC(C)CC#CC=O
COCCC(CC#CC)C=O
COCCC(CCC#C)C=O
COCCC#CC(C)CC=O
COCCC#CCC(C)C=O
COCCC#CCCC(C)=O
COCCCC(C)C#CC=O
COCCCC(CC#C)C=O
COCCCC#CC(C)C=O
COCCCC#CCC(C)=O
COCCCCC#CC(C)=O
COC(CCCCC=O)C#C
COCC(CCCC=O)C#C
COCCC(CCC=O)C#C
COCCCC(CC=O)C#C
COCCCCC(C=O)C#C
COCCCCCC(=O)C#C
COC(CCCC=O)C#CC
COC(CCCC=O)CC#C
COCC(CCC=O)C#CC
COCC(CCC=O)CC#C
COCCC(CC=O)C#CC
COCCC(CC=O)CC#C
COCCCC(C=O)C#CC
COCCCCC(=O)C#CC
COCCCCC(=O)CC#C
COC(CCC=O)CC#CC
COC(CCC=O)CCC#C
COCC(CC=O)CC#CC
COCCC(=O)CCC#CC
COCCC(=O)CCCC#C
COCC(=O)CCCC#CC
COCC(=O)CCCCC#C
CCCOCC(=O)CC#CC
CCCOCC(=O)CCC#C
COCCCC(=O)CC#CC
COCCCC(=O)CCC#C
CCC=CC(CCC=O)OC
CCC=CCC(CC=O)OC
CCC(CC=CCC=O)OC
CCC(CCC=CC=O)OC
CCCC=CC(CC=O)OC
CCCC(CC=CC=O)OC
CC=C(C)CCCOCC=O
CC=CC(C)CCOCC=O
CC=CCC(C)COCC=O
CC=CCCC(C)OCC=O
CC(C)=CCCCOCC=O
CC(C)C=CCCOCC=O
CC(C)CC=CCOCC=O
CCC=C(C)CCOCC=O
CCC=C(CC)COCC=O
CCC=C(CCCOC)C=O
CCC=CC(C)COCC=O
CCC=CC(CC)OCC=O
CCC=CC(CCOC)C=O
CCC=CCC(C)OCC=O
CCC=CCC(COC)C=O
CCC=CCCC(OC)C=O
CCC(C)=CCCOCC=O
CCC(C)C=CCOCC=O
CCC(CC=CC)OCC=O
CCC(CC=CCOC)C=O
CCC(CC)=CCOCC=O
CCCC=C(C)COCC=O
CCCC=C(CCOC)C=O
CCCC=CC(C)OCC=O
CCCC=CC(COC)C=O
CCCC=CCC(OC)C=O
CCCC(C)=CCOCC=O
CCCCC=C(COC)C=O
CCCCC=CC(OC)C=O
CCC=C(CCC=O)COC
CCC=CCCC(=O)COC
CCCC=CCC(=O)COC
CCCCC=CC(=O)COC
CC=C(C)CCOCCC=O
CC=CC(C)COCCC=O
CC=CCC(C)OCCC=O
CC=CCCCOC(C)C=O
CC=CCCCOCC(C)=O
CC(C)=CCCOCCC=O
CC(C)C=CCOCCC=O
CCC=C(C)COCCC=O
CCC=C(CCOC)CC=O
CCC=CC(C)OCCC=O
CCC=CC(COC)CC=O
CCC=CCCOC(C)C=O
CCC=CCCOCC(C)=O
CCC(C)=CCOCCC=O
CCC(CCCOC)=CC=O
CCCC=C(COC)CC=O
CCCC=C(COCC)C=O
CCCC=CC(OCC)C=O
CCCC=CCOC(C)C=O
CCCC=CCOCC(C)=O
CCCC(CCOC)=CC=O
CCCCC(COC)=CC=O
CCC=CCC(=O)CCOC
CCC(CCC=O)=CCOC
CCCC=CC(=O)CCOC
CCCC(CC=O)=CCOC
CCCCC(C=O)=CCOC
CCCC=CC(=O)COCC
CC=C(C)COCCCC=O
CC=CC(C)OCCCC=O
CC=CCCOC(C)CC=O
CC=CCCOCC(C)C=O
CC=CCCOCCC(C)=O
CC(C)=CCOCCCC=O
O=CC=CCOCCC(C)C
CCC=CCOC(C)CC=O
CCC=CCOC(CC)C=O
CCC=CCOCC(C)C=O
CCC=CCOCCC(C)=O
CCC(C)COCC=CC=O
CCC(CC)OCC=CC=O
CCC(CCOC)=CCC=O
CCC(CCOC)C=CC=O
CCCC(C)OCC=CC=O
CCCC(COC)=CCC=O
CCCC(COC)C=CC=O
CCCC(COCC)=CC=O
CCCCC(OC)C=CC=O
CCC=CC(=O)CCCOC
CCC(CC=O)=CCCOC
CCC(CC=O)C=CCOC
CCCC(C=O)=CCCOC
CCCC(C=O)C=CCOC
CCCCC(=O)C=CCOC
CCC=CCOCC(=O)CC
CCC(CCOCC=O)=CC
CCCC(C=O)=CCOCC
CCCC(COCC=O)=CC
CCC(CC=O)OCC=CC
CC=CCOC(C)CCC=O
CC=CCOCC(C)CC=O
CC=CCOCCC(C)C=O
CC(C)COCC=CCC=O
CC(C)COCCC=CC=O
CCC(C)OCC=CCC=O
CCC(C)OCCC=CC=O
CCC(COC)=CCCC=O
CCC(COC)C=CCC=O
CCC(COC)CC=CC=O
CCC(COCC=CC)C=O
CCCC(OC)C=CCC=O
CCCC(OCC=CC)C=O
CCCC(OCC)C=CC=O
CCCCOC(C)C=CC=O
CCCCOCC=C(C)C=O
CCCCOCC=CC(C)=O
CCCCOCC(C=O)=CC
CCCCOCC(C)=CC=O
CCC(C=O)=CCCCOC
CCC(C=O)C=CCCOC
CCCC(=O)C=CCCOC
CCCC(=O)CC=CCOC
CCC(COCCC=O)=CC
CCCC(=O)C=CCOCC
CCC(COCC=O)C=CC
CCCC(OCC=O)C=CC
CCCCOC(C=O)C=CC
CCCCOCC(=O)C=CC
CC(C)OCC=CCCC=O
CC(C)OCCC=CCC=O
CC(C)OCCCC=CC=O
CCC(OC)C=CCCC=O
CCC(OCCC=CC)C=O
CCCOC(C)C=CCC=O
CCCOC(C)CC=CC=O
CCCOC(CC=CC)C=O
CCCOC(CC)C=CC=O
CCCOCC=C(C)CC=O
CCCOCC=C(CC)C=O
CCCOCC=CC(C)C=O
CCCOCC=CCC(C)=O
CCCOCC(C)=CCC=O
CCCOCC(C)C=CC=O
CCCOCC(CC)=CC=O
CCCOCCC=C(C)C=O
CCCOCCC=CC(C)=O
CCCOCCC(C=O)=CC
CCCOCCC(C)=CC=O
CCC(=O)C=CCCCOC
CCC(=O)CC=CCCOC
CCC(=O)CCC=CCOC
CCCOCC=CC(=O)CC
CCCOCC(CC=O)=CC
CCC(OCCC=O)C=CC
CCCOC(CC=O)C=CC
CCCOCC(C=O)=CCC
CCCOCC(C=O)C=CC
CCCOCCC(=O)C=CC
CCC(=O)CCOCC=CC
CCCOC(C=O)C=CCC
CCCOCC(=O)C=CCC
CCCOCC(=O)CC=CC
CCC(=O)COCCC=CC
CCOC(C)C=CCCC=O
CCOC(C)CC=CCC=O
CCOC(C)CCC=CC=O
CCOC(CC=CCC)C=O
CCOC(CC)C=CCC=O
CCOC(CC)CC=CC=O
CCOC(CCC=CC)C=O
CCOCC=C(C)CCC=O
CCOCC=C(CC)CC=O
CCOCC=CC(C)CC=O
CCOCC=CC(CC)C=O
CCOCC=CCC(C)C=O
CCOCC=CCCC(C)=O
CCOCC(C)=CCCC=O
CCOCC(C)C=CCC=O
CCOCC(C)CC=CC=O
CCOCC(CC=CC)C=O
CCOCC(CC)=CCC=O
CCOCC(CC)C=CC=O
CCOCCC=C(C)CC=O
CCOCCC=C(CC)C=O
CCOCCC=CC(C)C=O
CCOCCC=CCC(C)=O
CCOCCC(C)=CCC=O
CCOCCC(C)C=CC=O
CCOCCC(CC)=CC=O
CCOCCCC=C(C)C=O
CCOCCCC=CC(C)=O
CCOCCCC(C=O)=CC
CCOCCCC(C)=CC=O
CCOCC=CCC(=O)CC
CCOCC(CCC=O)=CC
CCOCCC=CC(=O)CC
CCOCCC(CC=O)=CC
CCOC(CCC=O)C=CC
CCOCC(CC=O)=CCC
CCOCC(CC=O)C=CC
CCOCCC(C=O)=CCC
CCOCCC(C=O)C=CC
CCOCCCC(=O)C=CC
CCOC(CC=O)C=CCC
CCOC(CC=O)CC=CC
CCOCC(C=O)C=CCC
CCOCCC(=O)C=CCC
CCOCCC(=O)CC=CC
CCOCC(=O)CC=CCC
CCOCC(=O)CCC=CC
COC(C)C=CCCCC=O
COC(C)CC=CCCC=O
COC(C)CCC=CCC=O
COC(C)CCCC=CC=O
COC(CCC=CC)CC=O
COC(CCCC=CC)C=O
COCC=C(C)CCCC=O
COCC=CC(C)CCC=O
COCC=CCC(C)CC=O
COCC=CCCC(C)C=O
COCC(C)=CCCCC=O
COCC(C)C=CCCC=O
COCC(C)CC=CCC=O
COCC(C)CCC=CC=O
COCC(CCC=CC)C=O
COCCC=CC(C)CC=O
COCCC=CCC(C)C=O
COCCC=CCCC(C)=O
COCCC(C)=CCCC=O
COCCC(C)C=CCC=O
COCCC(C)CC=CC=O
COCCC(CC=CC)C=O
COCCCC=C(C)CC=O
COCCCC=CC(C)C=O
COCCCC=CCC(C)=O
COCCCC(C)=CCC=O
COCCCC(C)C=CC=O
COCCCCC=C(C)C=O
COCCCCC=CC(C)=O
COCCCCC(C=O)=CC
COCCCCC(C)=CC=O
COCC(CCCC=O)=CC
COCCC(CCC=O)=CC
COCCCC(CC=O)=CC
COC(CCCC=O)C=CC
COCC(CCC=O)C=CC
COCCC(CC=O)C=CC
COCCCC(C=O)C=CC
COCCCCC(=O)C=CC
COC(CCC=O)CC=CC
COCC(CC=O)CC=CC
COCCCC(=O)CC=CC
COCCC(=O)CCC=CC
CC=CCOCCCC(C)=O
CCCC(=O)COCC=CC
COCC=CCCCC(C)=O
COCCC=C(C)CCC=O
COCC(=O)CCCC=CC
[O-]C(=O)CCOCCC=C
[O-]C(=O)COCCCC=C
[O-]C(=O)CCCOCC=C
CC(CCC=O)OCCO
CC(CCCO)OCC=O
CCC(CC=O)OCCO
CCC(CCO)OCC=O
CCCC(CO)OCC=O
CC(CCOCCO)C=O
CCC(COCCO)C=O
CCCC(OCCO)C=O
CCCCOC(CO)C=O
CCCCOCC(=O)CO
CCCCOCC(O)C=O
CC(CCO)COCC=O
CCC(CO)COCC=O
CCCC(=O)COCCO
CCCC(O)COCC=O
CC(CC=O)OCCCO
CC(CCO)OCCC=O
CCC(CO)OCCC=O
CC(COCCCO)C=O
CCC(OCCCO)C=O
CCCOC(CCO)C=O
CCCOCC(CO)C=O
CCCOCCC(O)C=O
CC(CO)CCOCC=O
CC(COCCO)CC=O
CCC(=O)CCOCCO
CCC(O)CCOCC=O
CCCOC(CO)CC=O
CCCOCC(=O)CCO
CCCOCC(O)CC=O
CC(CO)COCCC=O
CCC(=O)COCCCO
CCC(O)COCCC=O
CC(CO)OCCCC=O
CC(OCCCCO)C=O
CCOC(CCCO)C=O
CCOCC(CCO)C=O
CCOCCC(CO)C=O
CCOCCCC(=O)CO
CCOCCCC(O)C=O
CC(O)CCCOCC=O
CCOC(CCO)CC=O
CCOCC(CO)CC=O
CCOCCC(=O)CCO
CCOCCC(O)CC=O
CC(=O)CCOCCCO
CC(O)CCOCCC=O
CCOC(CO)CCC=O
CCOCC(=O)CCCO
CCOCC(O)CCC=O
CC(O)COCCCC=O
COC(CCCCO)C=O
COCC(CCCO)C=O
COCCC(CCO)C=O
COCCCC(CO)C=O
COCCCCC(=O)CO
COCCCCC(O)C=O
COC(CCCO)CC=O
COCC(CCO)CC=O
COCCC(CO)CC=O
COCCCC(=O)CCO
COCCCC(O)CC=O
COC(CCO)CCC=O
COCC(CO)CCC=O
COCCC(=O)CCCO
COCCC(O)CCC=O
COC(CO)CCCC=O
COCC(=O)CCCCO
CC(=O)CCCOCCO
CC(=O)COCCCCO
COCC(O)CCCC=O
CCCOCCC(=O)CO
CC(CCCCC=O)OC=O
CCC(CCCC=O)OC=O
CCCC(CCC=O)OC=O
CCCCC(CC=O)OC=O
CC(CCCC=O)COC=O
CC(CCCCOC=O)C=O
CCC(CCC=O)COC=O
CCC(CCCOC=O)C=O
CCCC(CCOC=O)C=O
CCCCC(COC=O)C=O
CCCCCC(=O)COC=O
CCCCCC(OC=O)C=O
CCCCC(=O)CCOC=O
CC(CCCOC=O)CC=O
CCC(CCOC=O)CC=O
CCCC(COC=O)CC=O
CCCCC(=O)OCCC=O
CCCC(=O)CCCOC=O
CC(CCOC=O)CCC=O
CCCC(=O)OCCCC=O
CCC(=O)CCCCOC=O
CCC(=O)OCCCCC=O
CC(=O)CCCCCOC=O
CCCCCC(=O)OCC=O
CCCCCOC(=O)CC=O
CCCCOC(=O)CCC=O
CCCOC(=O)CCCC=O
CCOC(=O)CCCCC=O
CC(=O)OCCCCCC=O
CCCCCCOC(=O)C=O
COC(=O)CCCCCC=O
CCCCCC(CC=O)C=O
CC(CCCCC=O)CC=O
CCC(CCCC=O)CC=O
CCCC(CCC=O)CC=O
CCC(CCC=O)CCC=O
CC(CCCCCC=O)C=O
CCC(CCCCC=O)C=O
CCCC(CCCC=O)C=O
CCCCC(CCC=O)C=O
CCCCCCC(C=O)C=O
CCCCCCCC(=O)C=O
CCCCC(CC=O)CC=O
CCCCCCC(=O)CC=O
CC(CCCC=O)CCC=O
CCCCCC(=O)CCC=O
CCCCC(=O)CCCC=O
CCCC(=O)CCCCC=O
CCC(=O)CCCCCC=O
CC(=O)CCCCCCC=O
CCCCC#CC(=O)[CH-]C=O
[O-]C(=O)CC#CCCCC=C
[O-]C(=O)CCCC#CCC=C
[O-]C(=O)CCCCC#CC=C
[O-]C(=O)C#CCCCCC=C
[O-]C(=O)CCC#CCCC=C
[O-]C(=O)CCC=CCCC=C
[O-]C(=O)C=CCCCCC=C
[O-]C(=O)CC=CCCCC=C
[O-]C(=O)CCCC=CCC=C
[O-]C(=O)CCCCC=CC=C
CC(CCC=C)CCC([O-])=O
CCC(=C)CCCCC([O-])=O
CCCC(=C)CCCC([O-])=O
CCCC(CC=C)CC([O-])=O
CCC(CCCC([O-])=O)C=C
CCCC(CCC([O-])=O)C=C
CCCCC(CC([O-])=O)C=C
CC(CCCC([O-])=O)CC=C
CCC(CCC([O-])=O)CC=C
CC(=C)CCCCCC([O-])=O
CC(CCCC=C)CC([O-])=O
CC(CCCCC=C)C([O-])=O
CCC(CCC=C)CC([O-])=O
CCC(CCCC=C)C([O-])=O
CCCC(CCC=C)C([O-])=O
CCCCC(=C)CCC([O-])=O
CCCCC(CC=C)C([O-])=O
CCCCCC(=C)CC([O-])=O
CCCCCC(C=C)C([O-])=O
CCCCCCC(=C)C([O-])=O
CC(CCCCC([O-])=O)C=C
CCC(CC)CCCC([O-])=O
CCCC(CC)CCC([O-])=O
CCCC(CCC)CC([O-])=O
CCCCCC(CC)C([O-])=O
CC(C)CCCCCC([O-])=O
CCC(C)CCCCC([O-])=O
CCCC(C)CCCC([O-])=O
CCCCC(CC)CC([O-])=O
CCCCC(CCC)C([O-])=O
CCCCCC(C)CC([O-])=O
CCCCCCC(C)C([O-])=O
CCCCC(C)CCC([O-])=O
CC(CC#C)OCOCC=O
CC#CC(C)OCOCC=O
CCC#CC(OC)OCC=O
CCC#CC(OCOC)C=O
CCC#CCOC(OC)C=O
CCC#CC(=O)COCOC
CC#CCOC(C)OCC=O
CC#CCOCOC(C)C=O
CC#CCOCOCC(C)=O
CC(CC=O)OCOCC#C
CC(COCC#C)OCC=O
CCC(=O)C#CCOCOC
CC(COCC=O)OCC#C
CCC(OCC=O)OCC#C
CC(C)OCOCC#CC=O
CC(COCOCC#C)C=O
CCC(OC)OCC#CC=O
CCC(OCOC)C#CC=O
CCC(OCOCC#C)C=O
CCCOC(OC)C#CC=O
CCCOC(OCC#C)C=O
CC(COCOCC=O)C#C
CCC(OCOCC=O)C#C
CCCOC(OCC=O)C#C
CCCOCOC(C=O)C#C
CCCOCOCC(=O)C#C
CCC(=O)COCOCC#C
CC(OCCC#C)OCC=O
CCOC(CC#C)OCC=O
CCOCC#CC(OC)C=O
CCOCC#CC(=O)COC
CC(OCCC=O)OCC#C
CCOC(CC=O)OCC#C
CCOC(CC#CC=O)OC
CC(OCCOCC#C)C=O
CCOC(C)OCC#CC=O
CCOC(COC)C#CC=O
CCOC(COCC#C)C=O
CCOCC(OC)C#CC=O
CCOCC(OCC#C)C=O
CCOC(C=O)C#CCOC
CCOCC(=O)C#CCOC
CC(OCCOCC=O)C#C
CCOC(COCC=O)C#C
CCOCC(OCC=O)C#C
CCOCCOC(C=O)C#C
CCOCCOCC(=O)C#C
CC(=O)CCOCOCC#C
CCOCC(=O)COCC#C
CC(OCOCCC#C)C=O
CCOC(OC)C#CCC=O
CCOC(OCC#CC)C=O
CCOC(OCCC#C)C=O
CCOCOC(C)C#CC=O
CCOCOC(CC#C)C=O
CCOCOCC#CC(C)=O
CC(OCOCCC=O)C#C
CCOC(OCCC=O)C#C
CCOCOC(CC=O)C#C
CCOCOCC(C=O)C#C
CCOCOCCC(=O)C#C
CC(=O)COCCOCC#C
CCOC(OCC=O)C#CC
CCOCOC(C=O)C#CC
CCOCOCC(=O)C#CC
CCOCOCC(=O)CC#C
CC(=O)COCOCCC#C
COC(CC#CCC=O)OC
COC(CCC#CC=O)OC
COCC#CC(CC=O)OC
COC(C)C#CCOCC=O
COC(CC#CC)OCC=O
COC(CCC#C)OCC=O
COCC(CC#C)OCC=O
COCC#CC(C)OCC=O
COCC#CC(COC)C=O
COCC#CCC(OC)C=O
COCCC#CC(OC)C=O
COCC#CCC(=O)COC
COC(CC#C)OCCC=O
COCC#CCOC(C)C=O
COCC#CCOCC(C)=O
COC(CCC=O)OCC#C
COCC(CC=O)OCC#C
COCC(CC#CC=O)OC
COC(C)COCC#CC=O
COC(CCOCC#C)C=O
COCC(COC)C#CC=O
COCC(C)OCC#CC=O
COCC(COCC#C)C=O
COCCC(OC)C#CC=O
COCCC(OCC#C)C=O
COCCC(=O)C#CCOC
COC(CCOCC=O)C#C
COCC(COCC=O)C#C
COCCC(OCC=O)C#C
COCCCOC(C=O)C#C
COCCCOCC(=O)C#C
COCCC(=O)COCC#C
COC(CC=O)OCC#CC
COC(CC=O)OCCC#C
COCCC#CC(=O)COC
COC(C)OCC#CCC=O
COC(COCC#C)CC=O
COC(COCC#CC)C=O
COC(COCCC#C)C=O
COCC(OC)C#CCC=O
COCC(OCC#CC)C=O
COCC(OCCC#C)C=O
COCCOC(C)C#CC=O
COCCOC(CC#C)C=O
COCCOCC#CC(C)=O
COC(COCCC=O)C#C
COCC(OCCC=O)C#C
COCCOC(CC=O)C#C
COCCOCC(C=O)C#C
COCCOCCC(=O)C#C
COC(C)OCCC#CC=O
COC(COCC=O)C#CC
COC(COCC=O)CC#C
COCC(=O)CCOCC#C
COCC(OCC=O)C#CC
COCCOC(C=O)C#CC
COCCOCC(=O)C#CC
COCCOCC(=O)CC#C
COCC(=O)COCCC#C
COC(OC)C#CCCC=O
COC(OCCC#CC)C=O
COC(OCCCC#C)C=O
COCOC(C)C#CCC=O
COCOC(CC#CC)C=O
COCOC(CCC#C)C=O
COCOCC(C)C#CC=O
COCOCC(CC#C)C=O
COCOCC#CC(C)C=O
COCOCC#CCC(C)=O
COC(OCCCC=O)C#C
COCOC(CCC=O)C#C
COCOCC(CC=O)C#C
COCOCCC(C=O)C#C
COCOCCCC(=O)C#C
COCOC(C)CC#CC=O
COC(OCCC=O)C#CC
COCOC(CC=O)C#CC
COCOC(CC=O)CC#C
COCOCC(C=O)C#CC
COCOCCC(=O)C#CC
COCOCCC(=O)CC#C
COCOCCC#CC(C)=O
COCOCC(=O)CC#CC
COCOCC(=O)CCC#C
COCC(=O)COCC#CC
CCOC(OCC)C#CC=O
CC=C(C)COCOCC=O
CC=CC(C)OCOCC=O
CC(C)=CCOCOCC=O
CCC=C(COCOC)C=O
CCC=CC(OC)OCC=O
CCC=CC(OCOC)C=O
CCC=CCOC(OC)C=O
CCC=CC(=O)COCOC
CC=CCOC(C)OCC=O
CCC(C=O)=CCOCOC
CC=CCOCOC(C)C=O
CC=CCOCOCC(C)=O
CCC(COCOC)=CC=O
CCC(=O)C=CCOCOC
CC(C)OCOCC=CC=O
CCC(OC)OCC=CC=O
CCC(OCOC)C=CC=O
CCCOC(OC)C=CC=O
CCOC(CC=CC=O)OC
CCOCC=C(COC)C=O
CCOCC=CC(OC)C=O
CCOCC=CC(=O)COC
CCOCC(COC)=CC=O
CCOCC(C=O)=CCOC
CCOC(C)OCC=CC=O
CCOC(COC)C=CC=O
CCOCC(OC)C=CC=O
CCOC(C=O)C=CCOC
CCOCC(=O)C=CCOC
CCOC(OC)C=CCC=O
CCOC(OCC=CC)C=O
CCOCOC(C)C=CC=O
CCOCOCC=C(C)C=O
CCOCOCC=CC(C)=O
CCOCOCC(C=O)=CC
CCOCOCC(C)=CC=O
CCOC(OCC=O)C=CC
CCOCOC(C=O)C=CC
CCOCOCC(=O)C=CC
COCC=CC(CC=O)OC
COCC(CC=CC=O)OC
COC(C)C=CCOCC=O
COC(CC=CC)OCC=O
COCC=C(C)COCC=O
COCC=CC(C)OCC=O
COCC=CC(COC)C=O
COCC=CCC(OC)C=O
COCC(C)=CCOCC=O
COCCC=C(COC)C=O
COCCC=CC(OC)C=O
COCC=CCC(=O)COC
COCCC=CC(=O)COC
COCC=C(COC)CC=O
COCC=CCOC(C)C=O
COCC=CCOCC(C)=O
COCCC(COC)=CC=O
COCCC(C=O)=CCOC
COC(C)COCC=CC=O
COCC(C)OCC=CC=O
COCC(COC)=CCC=O
COCC(COC)C=CC=O
COCCC(OC)C=CC=O
COCCC(=O)C=CCOC
COCC(COCC=O)=CC
COC(CC=O)OCC=CC
COC(C)OCC=CCC=O
COC(C)OCCC=CC=O
COC(COCC=CC)C=O
COCC(OC)C=CCC=O
COCC(OCC=CC)C=O
COCCOC(C)C=CC=O
COCCOCC=C(C)C=O
COCCOCC=CC(C)=O
COCCOCC(C=O)=CC
COCCOCC(C)=CC=O
COC(COCC=O)C=CC
COCC(OCC=O)C=CC
COCCOC(C=O)C=CC
COCCOCC(=O)C=CC
COCC(=O)COCC=CC
COC(OC)C=CCCC=O
COC(OCCC=CC)C=O
COCOC(C)C=CCC=O
COCOC(C)CC=CC=O
COCOC(CC=CC)C=O
COCOCC=C(C)CC=O
COCOCC=CC(C)C=O
COCOCC=CCC(C)=O
COCOCC(C)=CCC=O
COCOCC(C)C=CC=O
COCOCCC=C(C)C=O
COCOCCC=CC(C)=O
COCOCCC(C=O)=CC
COCOCCC(C)=CC=O
COCOCC(CC=O)=CC
COC(OCCC=O)C=CC
COCOCC(C=O)C=CC
COCOCCC(=O)C=CC
COCOCC(=O)CC=CC
CCOC(OCC)C=CC=O
COC(CC=CCC=O)OC
COC(CCC=CC=O)OC
COCOC(CC=O)C=CC
OCCCCCCC([O-])=O
CC#CCCCOCC([O-])=O
CCC#CCCOCC([O-])=O
CCC#CCOCCC([O-])=O
CC#CCOCCCC([O-])=O
CCCCOCC#CC([O-])=O
CCOCC#CCCC([O-])=O
CCOCCC#CCC([O-])=O
COCC#CCCCC([O-])=O
COCCC#CCCC([O-])=O
COCCCC#CCC([O-])=O
COCCCCC#CC([O-])=O
[O-]C(=O)CCCOCCC#C
[O-]C(=O)CCOCCCC#C
[O-]C(=O)COCCCCC#C
CCCC#CCOCC([O-])=O
CC#CCCOCCC([O-])=O
CCCOCC#CCC([O-])=O
CCCOCCC#CC([O-])=O
CCOCCCC#CC([O-])=O
[O-]C(=O)CCCCOCC#C
CC=CCCCOCC([O-])=O
CCC=CCCOCC([O-])=O
CCCC=CCOCC([O-])=O
CC=CCCOCCC([O-])=O
CCC=CCOCCC([O-])=O
CCCOCC=CCC([O-])=O
CCCOCCC=CC([O-])=O
CCOCC=CCCC([O-])=O
CCOCCC=CCC([O-])=O
COCC=CCCCC([O-])=O
COCCC=CCCC([O-])=O
COCCCC=CCC([O-])=O
COCCCCC=CC([O-])=O
CC=CCOCCCC([O-])=O
CCCCOCC=CC([O-])=O
CCOCCCC=CC([O-])=O
CCC(CCC=O)OC
CCCC(CC=O)OC
CCC(C)COCC=O
CCC(CCOC)C=O
CCCC(C)OCC=O
CCCC(COC)C=O
CCC(COC)CC=O
CCCOCC(C)C=O
CCOC(C)CCC=O
CCOC(CC)CC=O
CCOCC(C)CC=O
CCOCC(CC)C=O
CCOCCC(C)C=O
COC(C)CCCC=O
COCCC(C)CC=O
CC(C)CCOCC=O
CCC(CC)OCC=O
CCCCC(OC)C=O
CC(C)COCCC=O
CCC(C)OCCC=O
CCCC(OCC)C=O
CCCCOC(C)C=O
CCCCOCC(C)=O
CCCC(=O)CCOC
CCCC(=O)COCC
CC(C)OCCCC=O
CCCOC(C)CC=O
CCCOC(CC)C=O
CCCOCCC(C)=O
CCC(=O)CCCOC
CCCOCC(=O)CC
CCOCCCC(C)=O
CCOCCC(=O)CC
COCC(C)CCC=O
COCCCC(C)C=O
COCCCCC(C)=O
CCCCC(=O)COC
CC(C)C#CCCOC=O
CC(C)CC#CCOC=O
CC(CCC#C)COC=O
CC(CCCC#C)OC=O
CC#CC(C)CCOC=O
CC#CCC(C)COC=O
CC#CCCC(C)OC=O
CCC(C)C#CCOC=O
CCC(CC#CC)OC=O
CCC(CCC#C)OC=O
CCC#CC(C)COC=O
CCC#CC(CC)OC=O
CCC#CCC(C)OC=O
CCCC(CC#C)OC=O
CCCC#CC(C)OC=O
CCC#CCCC(=O)OC
CCCC#CCC(=O)OC
CC#CCCCOC(C)=O
CC(CCCOC=O)C#C
CCC(CCOC=O)C#C
CCCC(COC=O)C#C
CCCCC(OC=O)C#C
CCCCC(=O)OCC#C
CC(CCOC=O)CC#C
CCC(COC=O)C#CC
CCC(COC=O)CC#C
CCCC(OC=O)C#CC
CCCCOC(=O)CC#C
CCCC(=O)OCC#CC
CCCOC(=O)C#CCC
CCC(=O)OCCC#CC
CCC(=O)OCCCC#C
COC(=O)CCCC#CC
CCC#CCCOC(C)=O
CCCC#CCOC(C)=O
CCC#CCOC(=O)CC
CCCCCOC(=O)C#C
CCCCOC(=O)C#CC
CCCC(=O)OCCC#C
CCCOC(=O)CC#CC
CCCOC(=O)CCC#C
CCOC(=O)CC#CCC
CCOC(=O)CCCC#C
CC(=O)OCCCCC#C
COC(=O)CCCCC#C
CCCCC#CC(=O)OC
CCCC#CC(=O)OCC
CCOC(=O)CCC#CC
CC=C(C)CCCOC=O
CC=CC(C)CCOC=O
CC=CCC(C)COC=O
CC=CCCC(C)OC=O
CC(C)=CCCCOC=O
CC(C)CC=CCOC=O
CCC=C(C)CCOC=O
CCC=C(CC)COC=O
CCC=CC(C)COC=O
CCC=CC(CC)OC=O
CCC=CCC(C)OC=O
CCC(C)=CCCOC=O
CCC(C)C=CCOC=O
CCC(CC=CC)OC=O
CCC(CC)=CCOC=O
CCCC=C(C)COC=O
CCCC=CC(C)OC=O
CCCC(C)=CCOC=O
CCC(CCOC=O)=CC
CCCC(COC=O)=CC
CCC(COC=O)C=CC
CCCC(OC=O)C=CC
CC(C)C=CCCOC=O
CCC=CCCC(=O)OC
CCCC=CCC(=O)OC
CCCCC=CC(=O)OC
CC=CCCCOC(C)=O
CCC=CCOC(=O)CC
CCCC(=O)OCC=CC
CCCOC(=O)C=CCC
CCCOC(=O)CC=CC
CCC(=O)OCCC=CC
CCOC(=O)CCC=CC
COC(=O)CCCC=CC
CCCC=CC(=O)OCC
CCCCOC(=O)C=CC
CCOC(=O)CC=CCC
CCC=CCCOC(C)=O
CCCC=CCOC(C)=O
CCC(=C)CCCCOC
CCC(CCC=C)COC
CCC(CCCC=C)OC
CCCC(=C)CCCOC
CCCC(CCC=C)OC
CCCCC(=C)CCOC
CCCCC(CC=C)OC
CCCCCC(=C)COC
CCCC(=C)CCOCC
CCCC(CC=C)OCC
CCCCC(=C)COCC
CCC(C)CCOCC=C
CCC(CCCOC)C=C
CCCC(C)COCC=C
CCCC(CCOC)C=C
CCCCC(COC)C=C
CC(C)CCOCCC=C
CCC(C)COCCC=C
CCC(CC)OCCC=C
CCC(CCOC)CC=C
CCCC(C)OCCC=C
CCCC(COC)CC=C
CCCC(COCC)C=C
CCCCC(OCC)C=C
CC(C)COCCCC=C
CCC(C)OCCCC=C
CCCCOC(C)CC=C
CCCCOC(CC)C=C
CCCCOCC(=C)CC
CCCCOCC(C)C=C
CCCOC(CC)CC=C
CCCOC(CCC)C=C
CCCOCC(=C)CCC
CCCOCC(C)CC=C
CCCOCC(CC)C=C
CCCOCCC(=C)CC
CCCOCCC(C)C=C
CCCOCCCC(C)=C
CCOC(C)CCCC=C
CCOC(CC)CCC=C
CCOCC(C)CCC=C
CCOCC(CC)CC=C
CCOCCC(C)CC=C
CCOCCC(CC)C=C
CCOCCCC(=C)CC
CCOCCCC(C)C=C
CCOCCCCC(C)=C
COCC(C)CCCC=C
COCCC(C)CCC=C
COCCCC(C)CC=C
COCCCCC(C)C=C
COCCCCCC(C)=C
CC(C)CCCOCC=C
CCC(CC)COCC=C
CCCC(CC)OCC=C
CCCCC(C)OCC=C
CCCCCC(OC)C=C
CCCCCOC(C)C=C
CCCCCOCC(C)=C
CCCCOCCC(C)=C
CC(C)OCCCCC=C
CCCOC(C)CCC=C
COC(C)CCCCC=C
CCOC(OC)C=CC#C
COC(CC=CC#C)OC
COCC=C(COC)C#C
COCC=CC(OC)C#C
COCC(COC)=CC#C
COC(C)OCC=CC#C
COCC(OC)C=CC#C
COC(OC)C=CC#CC
COC(OC)C=CCC#C
COC(OC)C#CC=CC
COC(OCC=CC)C#C
COC(OCC#C)C=CC
COCOC(C=CC)C#C
COCOCC=C(C)C#C
COCOCC(=CC)C#C
COCOCC(C)=CC#C
COCOC(C)C=CC#C
COC(OC)C=CC=CC
[O-]C(=O)CCCCC=C
C=CC(CC#C)OCC=O
CC(=C)C#CCOCC=O
CC#CC(=C)COCC=O
C=CC(CC=O)OCC#C
C=C(CCOCC#C)C=O
C=CC(COCC#C)C=O
C=CCC(OCC#C)C=O
CC(=C)COCC#CC=O
CC#CC(OCC=C)C=O
CC#CCOC(C=C)C=O
CC#CCOCC(=C)C=O
C=C(CCOCC=O)C#C
C=CC(COCC=O)C#C
C=CCC(OCC=O)C#C
C=CCCOC(C=O)C#C
C=CCCOCC(=O)C#C
CC#CC(OCC=O)C=C
CC#CCOCC(=O)C=C
C=CCC(=O)COCC#C
CC#CC(=O)COCC=C
C=C(COCC#C)CC=O
C=C(COCCC#C)C=O
C=CC(OCCC#C)C=O
C=CCOC(CC#C)C=O
C=C(COCCC=O)C#C
C=CC(OCCC=O)C#C
C=CCOC(CC=O)C#C
C=CCOCC(C=O)C#C
C=CCOCCC(=O)C#C
C=C(COCC=O)CC#C
C=CC(=O)CCOCC#C
C=CCOCC(=O)CC#C
C=CC(=O)COCCC#C
CC(OCC=C)C#CC=O
CC(OCC#CC=C)C=O
CCOC(C=C)C#CC=O
CCOCC(=C)C#CC=O
CCOCC#CC(=C)C=O
CC(OCC#CC=O)C=C
CCOCC#CC(=O)C=C
CC(=O)C#CCOCC=C
CC(OCC=O)C#CC=C
CCOC(C=O)C#CC=C
CCOCC(=O)C#CC=C
CC(=O)COCC#CC=C
COC(C=C)C#CCC=O
COC(CC=C)C#CC=O
COC(CC#CC=C)C=O
COCC(C=C)C#CC=O
COCC(=C)C#CCC=O
COCC(=C)CC#CC=O
COCC#CC(=C)CC=O
COCC#CC(C=C)C=O
COCCC(=C)C#CC=O
COCCC#CC(=C)C=O
COCC#CCC(=O)C=C
COCC#CCC(=C)C=O
COCC#CC(=O)CC=C
COC(CC=O)C#CC=C
COCC(C=O)C#CC=C
COCCC(=O)C#CC=C
COC(CC#CC=O)C=C
COCCC#CC(=O)C=C
COC(C=O)C#CCC=C
COCC(=O)C#CCC=C
COCC(=O)CC#CC=C
CC=CC(=C)COCC=O
CC(=C)C=CCOCC=O
CC(C=C)=CCOCC=O
CC=C(COCC=C)C=O
CC=CC(OCC=C)C=O
CC=CCOC(C=C)C=O
CC=CCOCC(=C)C=O
CC=C(COCC=O)C=C
CC=CC(OCC=O)C=C
CC=CCOCC(=O)C=C
CC=CC(=O)COCC=C
CC(COCC=C)=CC=O
CC(C=O)=CCOCC=C
CC(COCC=O)=CC=C
CC(OCC=C)C=CC=O
CC(OCC=CC=C)C=O
CCOC(C=C)C=CC=O
CCOCC=C(C=C)C=O
CCOCC=CC(=C)C=O
CCOCC(=C)C=CC=O
CCOCC(C=C)=CC=O
CCOCC=CC(=O)C=C
CCOCC(C=O)=CC=C
CC(OCC=O)C=CC=C
CCOC(C=O)C=CC=C
CCOCC(=O)C=CC=C
CC(=O)COCC=CC=C
COC(C=C)C=CCC=O
COC(CC=C)C=CC=O
COC(CC=CC=C)C=O
COCC=C(CC=C)C=O
COCC=CC(=C)CC=O
COCC=CC(C=C)C=O
COCC=CCC(=C)C=O
COCC(=C)C=CCC=O
COCC(=C)CC=CC=O
COCC(C=C)=CCC=O
COCC(C=C)C=CC=O
COCC(CC=C)=CC=O
COCCC=C(C=C)C=O
COCCC=CC(=C)C=O
COCCC(=C)C=CC=O
COCCC(C=C)=CC=O
COC(CC=CC=O)C=C
COCC=C(CC=O)C=C
COCC=CCC(=O)C=C
COCCC=CC(=O)C=C
COCC=CC(=O)CC=C
COCC(CC=O)=CC=C
COCCC(C=O)=CC=C
COC(CC=O)C=CC=C
COCC(C=O)=CCC=C
COCC(C=O)C=CC=C
COCCC(=O)C=CC=C
COC(C=O)C=CCC=C
COCC(=O)C=CCC=C
COCC(=O)CC=CC=C
CC(=C)COCC=CC=O
CC(OCC=CC=O)C=C
CC(=O)C=CCOCC=C
CC(COCC#C)OC=O
CC(COC=O)OCC#C
CC(OCCOC=O)C#C
CCOC(COC=O)C#C
CCOCC(OC=O)C#C
CCOCCOC(=O)C#C
CCOCC(=O)OCC#C
COC(C)C#CCOC=O
COCC(CC#C)OC=O
COCC#CC(C)OC=O
COCC#CCC(=O)OC
COC(CCOC=O)C#C
COCC(COC=O)C#C
COCCC(OC=O)C#C
COCCCOC(=O)C#C
COCCC(=O)OCC#C
COCCC#CC(=O)OC
COC(COC=O)C#CC
COC(COC=O)CC#C
COCC(OC=O)C#CC
COCCOC(=O)CC#C
COCC(=O)OCCC#C
COC(=O)COCCC#C
CCOCC#CC(=O)OC
CCOC(=O)C#CCOC
COCC#CCOC(C)=O
COCCOC(=O)C#CC
COCC(=O)OCC#CC
COC(=O)COCC#CC
CCOC(=O)COCC#C
CC(=O)OCCOCC#C
COC(=O)CCOCC#C
COC(C)C=CCOC=O
COCC=C(C)COC=O
COCC=CC(C)OC=O
COCC(C)=CCOC=O
COCC(COC=O)=CC
COC(COC=O)C=CC
COCC(OC=O)C=CC
CCOCC=CC(=O)OC
CCOC(=O)C=CCOC
COCC=CCC(=O)OC
COCCC=CC(=O)OC
COCC=CCOC(C)=O
COCCOC(=O)C=CC
COCC(=O)OCC=CC
COC(=O)COCC=CC
CCC(C)C(CC=O)OC
CCC(CC(C)C=O)OC
CCC(CCC(C)=O)OC
CC(C)C(C)COCC=O
CCC(C)C(C)OCC=O
CCC(C)C(COC)C=O
CCC(C)CC(OC)C=O
CCC(CC(C)OC)C=O
CCC(CC)C(OC)C=O
CCCC(C)C(OC)C=O
CC(C)C(C)OCCC=O
CC(C)CCOC(C)C=O
CCC(C)COC(C)C=O
CCC(C)COCC(C)=O
CCC(CC)OC(C)C=O
CCC(CC)OCC(C)=O
CCCC(C)OC(C)C=O
CCCC(C)OCC(C)=O
CCCC(COC)C(C)=O
CCCCC(OC)C(C)=O
CCC(CC=O)C(C)OC
CCC(CC(=O)CC)OC
CCCC(C=O)C(C)OC
CCCCC(=O)C(C)OC
CCC(CC=O)OC(C)C
CC(C)COC(C)CC=O
CC(C)COCC(C)C=O
CCC(C)OC(C)CC=O
CCC(C)OC(CC)C=O
CCC(C)OCC(C)C=O
CCC(COC(C)C)C=O
CCC(COC)C(C)C=O
CCCC(OC(C)C)C=O
CCCC(OC)C(C)C=O
CCC(C=O)C(C)COC
CCCC(=O)CC(C)OC
CCC(COC)C(=O)CC
CCCC(OC)C(=O)CC
CC(C)OC(C)CCC=O
CC(C)OCC(C)CC=O
CC(C)OCCC(C)C=O
CCC(OC)C(C)CC=O
CCC(OC)C(CC)C=O
CCCOC(C)C(C)C=O
CCCOC(CC)C(C)=O
CCC(=O)CC(C)COC
CCC(=O)CCC(C)OC
CCC(OCC=O)C(C)C
CCCOC(C=O)C(C)C
CCOC(C)C(C)CC=O
CCOC(C)C(CC)C=O
CCOC(C)CC(C)C=O
CCOC(C)CCC(C)=O
CCOC(CC(C)C)C=O
CCOC(CC)C(C)C=O
CCOC(CC)CC(C)=O
CCOCC(C)C(C)C=O
CCOCC(C)CC(C)=O
CCOCC(CC)C(C)=O
CCOC(C)CC(=O)CC
CCOC(CC)C(=O)CC
CCOCC(C)C(=O)CC
CCOCC(C=O)C(C)C
CCOC(C=O)C(C)CC
CCOCC(=O)C(C)CC
COC(C)C(C)CCC=O
COC(C)CC(C)CC=O
COC(C)CCC(C)C=O
COCC(C)C(C)CC=O
COCC(CC(C)C)C=O
COCCC(C)C(C)C=O
COC(CCC=O)C(C)C
COCC(CC=O)C(C)C
COCCC(C=O)C(C)C
COC(CC=O)CC(C)C
CCCC(CC(C)=O)OC
CC(C)CC(C)OCC=O
CCC(C)CC(=O)COC
CCC(CC)C(=O)COC
CCCC(C)C(=O)COC
CC(C)CCOCC(C)=O
CCC(CCOC)C(C)=O
CCC(C)C(=O)CCOC
CCC(COC)CC(C)=O
CCCC(OCC)C(C)=O
CCCCOC(C)C(C)=O
CCCC(=O)C(C)COC
CCCC(=O)C(CC)OC
CCC(C)OCC(=O)CC
CCCC(=O)C(C)OCC
CCCC(=O)COC(C)C
CC(C)OCCCC(C)=O
CCC(OCC(C)C)C=O
CCCOC(C)CC(C)=O
CCCOCC(C)C(C)=O
CCC(=O)C(C)CCOC
CCCOC(C)C(=O)CC
CCC(=O)CCOC(C)C
CCCOCC(=O)C(C)C
CCC(=O)COCC(C)C
CCOCCC(C)C(C)=O
CCOC(CC=O)C(C)C
CCOCCC(=O)C(C)C
CCOCC(=O)CC(C)C
COC(C)CCCC(C)=O
COC(CCC(C)C)C=O
COCC(C)CC(C)C=O
COCC(C)CCC(C)=O
COCCC(C)CC(C)=O
COCCCC(C)C(C)=O
COCCCC(=O)C(C)C
COCCC(=O)CC(C)C
COCC(=O)CCC(C)C
CC(C)COCCC(C)=O
CCC(C)OCCC(C)=O
CCC(C)(CCC=O)OC
CCC(CC)(CC=O)OC
CCCC(C)(CC=O)OC
CCC(C)(C)COCC=O
CCC(C)(CC)OCC=O
CCC(C)(CCOC)C=O
CCC(CC)(COC)C=O
CCCC(C)(C)OCC=O
CCCC(C)(COC)C=O
CC(C)(C)COCCC=O
CCC(C)(COC)CC=O
CCCC(C)(OCC)C=O
CCCOC(C)(C)CC=O
CCCOC(C)(CC)C=O
CCCOCC(C)(C)C=O
CCOC(C)(C)CCC=O
CCOC(C)(CC)CC=O
CCOC(CC)(CC)C=O
CCOCC(C)(C)CC=O
CCOCC(C)(CC)C=O
CCOCCC(C)(C)C=O
COCCC(C)(C)CC=O
COCCCC(C)(C)C=O
CC(C)(C)CCOCC=O
CCCC(CC)(OC)C=O
CCCCC(C)(OC)C=O
CCC(C)(C)OCCC=O
CC(C)(C)OCCCC=O
CCCCOC(C)(C)C=O
COC(C)(C)CCCC=O
COCC(C)(C)CCC=O
CCC=CCCOCOC
CCCC=CCOCOC
CCC=CCOCCOC
CCCOCC=CCOC
CCCOCOCC=CC
CCOCCC=CCOC
CCOCOCC=CCC
CCOCOCCC=CC
COCCCC=CCOC
COCCCOCC=CC
COCCOCCC=CC
COCOCCCC=CC
CCOCC=CCCOC
CCOCC=CCOCC
CCOCCOCC=CC
COCCC=CCCOC
C=CC(CCC=O)OC=O
C=CCC(CC=O)OC=O
C=C(CCC=O)COC=O
C=C(CCCOC=O)C=O
C=CC(CCOC=O)C=O
C=CCC(COC=O)C=O
C=CCCC(=O)COC=O
C=CCCC(OC=O)C=O
C=CCCCOC(=O)C=O
C=CCCC(=O)OCC=O
C=CCC(=O)CCOC=O
C=C(CCOC=O)CC=O
C=CC(COC=O)CC=O
C=CCCOC(=O)CC=O
C=CCC(=O)OCCC=O
C=CC(=O)CCCOC=O
C=CCOC(=O)CCC=O
C=CC(=O)OCCCC=O
CCCCCCOCC=O
CCCCCOCCC=O
CCCCOCCCC=O
CCCOCCCCC=O
CCOCCCCCC=O
COCCCCCCC=O
C=CCC#CC(=O)[CH-]C=O
CCC(=C)CCCC([O-])=O
CCC(CC=C)CC([O-])=O
CCC(CCC([O-])=O)C=C
CC(=C)CCCCC([O-])=O
CC(CCC=C)CC([O-])=O
CC(CCCC=C)C([O-])=O
CCC(CCC=C)C([O-])=O
CCCC(=C)CCC([O-])=O
CCCCC(=C)CC([O-])=O
CCCCC(C=C)C([O-])=O
CCCCCC(=C)C([O-])=O
CC(CCCC([O-])=O)C=C
CCCC(CC([O-])=O)C=C
CC(CCC([O-])=O)CC=C
CCCC(CC=C)C([O-])=O
OCC(=C)CCOCC=C
OCC(CC=C)OCC=C
OCC(=C)COCCC=C
OCC(COCC=C)C=C
OCCC(OCC=C)C=C
OCCCOC(C=C)C=C
OCCCOCC(=C)C=C
OC(COCC=C)CC=C
OC(COCCC=C)C=C
OCCOC(CC=C)C=C
OCCOCC(=C)CC=C
OCCOCC(C=C)C=C
OCCOCCC(=C)C=C
OCCC(=C)COCC=C
OC(CCOCC=C)C=C
OCC(OCCC=C)C=C
CC(CC#CCCO)C=O
CC(CCC#CCO)C=O
CC#CC(CCCO)C=O
CC#CCC(CCO)C=O
CC#CCCC(CO)C=O
CC#CCCCC(=O)CO
CC#CCCCC(O)C=O
CCC(CC#CCO)C=O
CCC#CC(CCO)C=O
CCC#CCC(CO)C=O
CCC#CCCC(=O)CO
CCC#CCCC(O)C=O
CCCC#CC(CO)C=O
CCCC#CCC(=O)CO
CCCC#CCC(O)C=O
CCCCC#CC(=O)CO
CCCCC#CC(O)C=O
CC#CC(CCO)CC=O
CC#CCC(CO)CC=O
CC#CCCC(=O)CCO
CC#CCCC(O)CC=O
CCC#CC(CO)CC=O
CCC#CCC(=O)CCO
CCC#CCC(O)CC=O
CCCC#CC(=O)CCO
CCCC#CC(O)CC=O
CC(CCC=O)C#CCO
CC(CCCO)C#CC=O
CC#CC(CO)CCC=O
CC#CCC(=O)CCCO
CC#CCC(O)CCC=O
CCC(CC=O)C#CCO
CCC(CCO)C#CC=O
CCC#CC(=O)CCCO
CCC#CC(O)CCC=O
CCCC(C=O)C#CCO
CCCC(CO)C#CC=O
CCCCC(=O)C#CCO
CCCCC(O)C#CC=O
CC(CC=O)C#CCCO
CC(CC=O)CC#CCO
CC(CCO)C#CCC=O
CC(CCO)CC#CC=O
CC#CC(=O)CCCCO
CC#CC(O)CCCC=O
CCC(C=O)C#CCCO
CCC(CO)C#CCC=O
CCC(CO)CC#CC=O
CCCC(=O)CC#CCO
CCCC(O)C#CCC=O
CCCC(=O)C#CCCO
CCCC(O)CC#CC=O
CC(C=O)C#CCCCO
CC(CO)C#CCCC=O
CC(CO)CC#CCC=O
CC(CO)CCC#CC=O
CCC(=O)C#CCCCO
CCC(=O)CC#CCCO
CCC(=O)CCC#CCO
CCC(O)C#CCCC=O
CCC(O)CC#CCC=O
CCC(O)CCC#CC=O
CC(=O)C#CCCCCO
CC(=O)CC#CCCCO
CC(=O)CCC#CCCO
CC(=O)CCCC#CCO
CC(O)C#CCCCC=O
CC(O)CC#CCCC=O
CC(O)CCC#CCC=O
CC(O)CCCC#CC=O
OC(CCCC#C)CC=O
OC(CCCCC#C)C=O
OCC(CCC#C)CC=O
OCC(CCCC#C)C=O
OCCC(CCC#C)C=O
OCCCC(CC#C)C=O
OC(CCCCC=O)C#C
OCC(CCCC=O)C#C
OCCC(CCC=O)C#C
OCCCC(CC=O)C#C
OCCCCC(C=O)C#C
OCCCCCC(=O)C#C
OC(CCCC=O)CC#C
OCC(CCC=O)CC#C
OCCC(CC=O)CC#C
OCCCCC(=O)CC#C
OC(CCC=O)CCC#C
OCCCC(=O)CCC#C
OCCC(=O)CCCC#C
OCC(=O)CCCCC#C
CC=C(CCCCO)C=O
CC=CC(CCCO)C=O
CC=CCC(CCO)C=O
CC=CCCC(CO)C=O
CC=CCCCC(=O)CO
CC=CCCCC(O)C=O
CC(CC=CCCO)C=O
CC(CCC=CCO)C=O
CCC=C(CCCO)C=O
CCC=CC(CCO)C=O
CCC=CCC(CO)C=O
CCC=CCCC(=O)CO
CCC(CC=CCO)C=O
CCCC=C(CCO)C=O
CCCC=CC(CO)C=O
CCCC=CCC(O)C=O
CCCCC=C(CO)C=O
CC=C(CCCO)CC=O
CC=CC(CCO)CC=O
CC=CCC(CO)CC=O
CC=CCCC(=O)CCO
CC=CCCC(O)CC=O
CC(CCCC=O)=CCO
CC(CCCCO)=CC=O
CCC=C(CCO)CC=O
CCC=CC(CO)CC=O
CCC=CCC(=O)CCO
CCC=CCC(O)CC=O
CCC(CCC=O)=CCO
CCC(CCCO)=CC=O
CCCC=C(CO)CC=O
CCCC=CC(=O)CCO
CCCC=CC(O)CC=O
CCCC(CC=O)=CCO
CCCC(CCO)=CC=O
CCCCC(C=O)=CCO
CCCCC(CO)=CC=O
CC=C(CCO)CCC=O
CC=CC(CO)CCC=O
CC=CCC(=O)CCCO
CC=CCC(O)CCC=O
CC(CCC=O)=CCCO
CC(CCC=O)C=CCO
CC(CCCO)=CCC=O
CC(CCCO)C=CC=O
CCC=C(CO)CCC=O
CCC=CC(=O)CCCO
CCC=CC(O)CCC=O
CCC(CC=O)=CCCO
CCC(CC=O)C=CCO
CCC(CCO)=CCC=O
CCC(CCO)C=CC=O
CCCC(C=O)=CCCO
CCCC(C=O)C=CCO
CCCC(CO)=CCC=O
CCCC(CO)C=CC=O
CCCCC(=O)C=CCO
CC=C(CO)CCCC=O
CC=CC(O)CCCC=O
CC(CC=O)=CCCCO
CC(CC=O)C=CCCO
CC(CC=O)CC=CCO
CC(CCO)=CCCC=O
CC(CCO)C=CCC=O
CC(CCO)CC=CC=O
CCC(C=O)=CCCCO
CCC(C=O)C=CCCO
CCC(CO)=CCCC=O
CCC(CO)C=CCC=O
CCC(CO)CC=CC=O
CCCC(=O)C=CCCO
CCCC(=O)CC=CCO
CCCC(O)CC=CC=O
CC(C=O)=CCCCCO
CC(C=O)C=CCCCO
CC(CO)=CCCCC=O
CC(CO)C=CCCC=O
CC(CO)CC=CCC=O
CC(CO)CCC=CC=O
CCC(=O)C=CCCCO
CCC(=O)CC=CCCO
CCC(O)CCC=CC=O
CC(=O)CC=CCCCO
CC(=O)CCC=CCCO
CC(O)C=CCCCC=O
CC(O)CC=CCCC=O
CC(O)CCCC=CC=O
CCC=CCCC(O)C=O
CCCC=CCC(=O)CO
CCCCC=CC(=O)CO
CCCCC=CC(O)C=O
CCCCC(O)C=CC=O
CC=CC(=O)CCCCO
CCCC(O)C=CCC=O
CCC(=O)CCC=CCO
CCC(O)C=CCCC=O
CCC(O)CC=CCC=O
CC(=O)C=CCCCCO
CC(=O)CCCC=CCO
CC(O)CCC=CCC=O
CCCC(CCCO)OC
CCCCC(CCO)OC
CCC(CCCO)COC
CCCC(CCO)COC
CCCCC(CO)COC
CCC(CC)OCCCO
CCCC(C)OCCCO
CCC(CCO)CCOC
CCCC(CO)COCC
CCCOCC(C)CCO
CCCOCC(CC)CO
CCCOCCC(O)CC
CCCOC(CO)CCC
CCOC(CC)CCCO
CCOCC(C)CCCO
CCOCC(CC)CCO
CCOCCC(C)CCO
COC(C)CCCCCO
COCC(C)CCCCO
COCCC(C)CCCO
COCCCC(C)CCO
CCC(CCCCO)OC
CCCCCC(CO)OC
CC(C)CCCOCCO
CCC(C)CCOCCO
CCCC(C)COCCO
CCCC(CC)OCCO
CCCCC(C)OCCO
CCCCCC(O)COC
CCCC(CCO)OCC
CCCCC(CO)OCC
CC(C)CCOCCCO
CCC(C)COCCCO
CCCCCOC(C)CO
CCCCCOCC(C)O
CCCC(CO)CCOC
CCCCC(O)CCOC
CCCCC(O)COCC
CC(C)COCCCCO
CCC(C)OCCCCO
CCCCOC(C)CCO
CCCCOC(CC)CO
CCCCOCC(C)CO
CCCCOCCC(C)O
CCC(CO)CCCOC
CCCC(O)CCOCC
CC(C)OCCCCCO
CCCOC(C)CCCO
CCCOC(CC)CCO
CCCOCCC(C)CO
CCCOCCCC(C)O
CCC(O)CCCCOC
CCCOCC(O)CCC
CCOC(C)CCCCO
CCOCCC(CC)CO
CCOCCCC(C)CO
CCOCCCCC(C)O
CCOCCCC(O)CC
COCCCCC(C)CO
COCCCCCC(C)O
CCC(CC)COCCO
CCCC(O)CCCOC
CCCCOCC(O)CC
CC(OCC=O)OCC#C
CC(OCOCC#C)C=O
CCOC(OC)C#CC=O
CCOC(OCC#C)C=O
CC(OCOCC=O)C#C
CCOC(OCC=O)C#C
CCOCOC(C=O)C#C
CCOCOCC(=O)C#C
CC(=O)COCOCC#C
COC(CC#C)OCC=O
COCC#CC(OC)C=O
COCC#CC(=O)COC
COC(CC=O)OCC#C
COC(C)OCC#CC=O
COC(COCC#C)C=O
COCC(OC)C#CC=O
COCC(OCC#C)C=O
COC(COCC=O)C#C
COCC(OCC=O)C#C
COCCOC(C=O)C#C
COCCOCC(=O)C#C
COC(OC)C#CCC=O
COC(OCC#CC)C=O
COC(OCCC#C)C=O
COCOC(C)C#CC=O
COC(OCCC=O)C#C
COCOC(CC=O)C#C
COCOCC(C=O)C#C
COCOCCC(=O)C#C
COC(OCC=O)C#CC
COCOC(C=O)C#CC
COCOCC(=O)C#CC
COCOCC(=O)CC#C
COC(CC#CC=O)OC
COCC(=O)COCC#C
COCOC(CC#C)C=O
COCOCC#CC(C)=O
CCOC(OC)C=CC=O
COCC=C(COC)C=O
COCC=CC(OC)C=O
COCC=CC(=O)COC
COCC(COC)=CC=O
COC(C)OCC=CC=O
COCC(OC)C=CC=O
COC(OC)C=CCC=O
COC(OCC=CC)C=O
COCOC(C)C=CC=O
COCOCC=C(C)C=O
COCOCC=CC(C)=O
COCOCC(C=O)=CC
COCOCC(C)=CC=O
COC(OCC=O)C=CC
COCOC(C=O)C=CC
COCOCC(=O)C=CC
COC(CC=CC=O)OC
CCC(COC)OCOC
CCC(COCOC)OC
CCC(OC)OCCOC
CCOC(C)COCOC
CCOC(CCOC)OC
CCOCC(C)OCOC
CCOCCC(OC)OC
CCOCOC(C)COC
CCOCOCC(C)OC
COCCCOC(C)OC
COCOCC(C)COC
COCOCCC(C)OC
COCOCCOC(C)C
CCCOC(COC)OC
CCCOCC(OC)OC
CCOCC(COC)OC
CCOC(C)OCCOC
CCOC(COC)COC
CCOCCOC(C)OC
CCOCC(OC)OCC
COCCC(C)OCOC
COCCC(COC)OC
COCCCC(OC)OC
COCC(COC)COC
COCCOC(C)COC
COCCOCC(C)OC
COCCOCOC(C)C
CCOC(COC)OCC
CCC(=C)C#CCOCOC
CCC#CC(=C)COCOC
CC(=C)CCOCOCC#C
CC(CC=C)OCOCC#C
CC(CC#C)OCOCC=C
CC#CC(C)OCOCC=C
CCC(=C)COCOCC#C
CCC#CC(OC)OCC=C
CCC#CC(OCOC)C=C
CCC#CCOC(OC)C=C
CC(=C)COCCOCC#C
CC#CCOC(C)OCC=C
CC(=C)COCOCCC#C
CC#CCOCOC(C)C=C
CC#CCOCOCC(C)=C
CC(COCC=C)OCC#C
CC(COCC#C)OCC=C
CCC(OCC=C)OCC#C
CC(C)OCOCC#CC=C
CC(COCOCC=C)C#C
CC(COCOCC#C)C=C
CCC(OC)OCC#CC=C
CCC(OCOC)C#CC=C
CCC(OCOCC=C)C#C
CCC(OCOCC#C)C=C
CCCOC(OC)C#CC=C
CCCOC(OCC=C)C#C
CCCOC(OCC#C)C=C
CCCOCOC(C=C)C#C
CCCOCOCC(=C)C#C
CCOC(C=C)C#CCOC
CCOC(CC#CC=C)OC
CCOCC(=C)C#CCOC
CCOCC#CC(=C)COC
CC(OCCC=C)OCC#C
CC(OCCC#C)OCC=C
CCOC(CC=C)OCC#C
CCOC(CC#C)OCC=C
CCOCC(=C)COCC#C
CCOCC#CC(OC)C=C
CC(OCCOCC=C)C#C
CC(OCCOCC#C)C=C
CCOC(C)OCC#CC=C
CCOC(COC)C#CC=C
CCOC(COCC=C)C#C
CCOC(COCC#C)C=C
CCOCC(OC)C#CC=C
CCOCC(OCC=C)C#C
CCOCC(OCC#C)C=C
CCOCCOC(C=C)C#C
CCOCCOCC(=C)C#C
CC(OCOCCC=C)C#C
CC(OCOCCC#C)C=C
CCOC(OC)C#CCC=C
CCOC(OCC=C)C#CC
CCOC(OCC#CC)C=C
CCOC(OCCC=C)C#C
CCOC(OCCC#C)C=C
CCOCOC(C=C)C#CC
CCOCOC(C)C#CC=C
CCOCOC(CC=C)C#C
CCOCOC(CC#C)C=C
CCOCOCC(=C)C#CC
CCOCOCC(=C)CC#C
CCOCOCC(C=C)C#C
CCOCOCC#CC(C)=C
CCOCOCCC(=C)C#C
COC(CC#CCC=C)OC
COC(CCC#CC=C)OC
COCC(CC#CC=C)OC
COCC#CC(CC=C)OC
COCC#CCC(=C)COC
COCCC(=C)C#CCOC
COCCC#CC(=C)COC
COC(C)C#CCOCC=C
COC(CC#CC)OCC=C
COC(CCC=C)OCC#C
COC(CCC#C)OCC=C
COCC(=C)CCOCC#C
COCC(CC=C)OCC#C
COCC(CC#C)OCC=C
COCC#CC(C)OCC=C
COCC#CC(COC)C=C
COCC#CCC(OC)C=C
COCCC(=C)COCC#C
COCCC#CC(OC)C=C
COC(CC=C)OCC#CC
COC(CC=C)OCCC#C
COC(CC#C)OCCC=C
COCC(=C)COCC#CC
COCC(=C)COCCC#C
COCC#CCOC(C)C=C
COCC#CCOCC(C)=C
COC(C)COCC#CC=C
COC(CCOCC=C)C#C
COC(CCOCC#C)C=C
COCC(C)OCC#CC=C
COCC(COC)C#CC=C
COCC(COCC=C)C#C
COCC(COCC#C)C=C
COCCC(OC)C#CC=C
COCCC(OCC=C)C#C
COCCC(OCC#C)C=C
COCCCOC(C=C)C#C
COCCCOCC(=C)C#C
COC(C)OCC#CCC=C
COC(C)OCCC#CC=C
COC(COCC=C)C#CC
COC(COCC=C)CC#C
COC(COCC#C)CC=C
COC(COCC#CC)C=C
COC(COCCC=C)C#C
COC(COCCC#C)C=C
COCC(OC)C#CCC=C
COCC(OCC=C)C#CC
COCC(OCC#CC)C=C
COCC(OCCC=C)C#C
COCC(OCCC#C)C=C
COCCOC(C=C)C#CC
COCCOC(C)C#CC=C
COCCOC(CC=C)C#C
COCCOC(CC#C)C=C
COCCOCC(=C)C#CC
COCCOCC(=C)CC#C
COCCOCC(C=C)C#C
COCCOCC#CC(C)=C
COCCOCCC(=C)C#C
COC(OC)C#CCCC=C
COC(OCCC=C)C#CC
COC(OCCC#CC)C=C
COC(OCCCC=C)C#C
COC(OCCCC#C)C=C
COCOC(C)C#CCC=C
COCOC(C)CC#CC=C
COCOC(CC=C)C#CC
COCOC(CC=C)CC#C
COCOC(CC#CC)C=C
COCOC(CCC=C)C#C
COCOC(CCC#C)C=C
COCOCC(=C)CC#CC
COCOCC(=C)CCC#C
COCOCC(C=C)C#CC
COCOCC(C)C#CC=C
COCOCC(CC=C)C#C
COCOCC(CC#C)C=C
COCOCC#CC(C)C=C
COCOCC#CCC(C)=C
COCOCCC(=C)C#CC
COCOCCC(=C)CC#C
COCOCCC(C=C)C#C
COCOCCC#CC(C)=C
COCOCCCC(=C)C#C
CCOC(OCC)C#CC=C
CCC=CC(=C)COCOC
CCC(=C)C=CCOCOC
CCC(C=C)=CCOCOC
CC=C(C)COCOCC=C
CC=CC(C)OCOCC=C
CC(C)=CCOCOCC=C
CCC=C(COCOC)C=C
CCC=CC(OC)OCC=C
CCC=CC(OCOC)C=C
CCC=CCOC(OC)C=C
CC=CCOC(C)OCC=C
CC=CCOCOC(C)C=C
CC=CCOCOCC(C)=C
CCC(COCOC)=CC=C
CC(C)OCOCC=CC=C
CCC(OC)OCC=CC=C
CCC(OCOC)C=CC=C
CCCOC(OC)C=CC=C
CCOC(C=C)C=CCOC
CCOC(CC=CC=C)OC
CCOCC=CC(=C)COC
CCOCC(=C)C=CCOC
CCOCC(C=C)=CCOC
CCOCC=C(COC)C=C
CCOCC=CC(OC)C=C
CCOCC(COC)=CC=C
CCOC(C)OCC=CC=C
CCOC(COC)C=CC=C
CCOCC(OC)C=CC=C
CCOC(OC)C=CCC=C
CCOC(OCC=C)C=CC
CCOC(OCC=CC)C=C
CCOC(OCC)C=CC=C
CCOCOC(C=C)C=CC
CCOCOC(C)C=CC=C
CCOCOCC=C(C)C=C
CCOCOCC=CC(C)=C
CCOCOCC(=C)C=CC
CCOCOCC(C=C)=CC
CCOCOCC(C)=CC=C
COC(CC=CCC=C)OC
COCC=CC(CC=C)OC
COCC=CCC(=C)COC
COCC(CC=CC=C)OC
COCCC=CC(=C)COC
COCCC(=C)C=CCOC
COCCC(C=C)=CCOC
COC(C)C=CCOCC=C
COC(CC=CC)OCC=C
COCC=C(C)COCC=C
COCC=CC(C)OCC=C
COCC=CC(COC)C=C
COCC=CCC(OC)C=C
COCC(C)=CCOCC=C
COCCC=C(COC)C=C
COCCC=CC(OC)C=C
COC(CC=C)OCC=CC
COCC=C(COC)CC=C
COCC=CCOC(C)C=C
COCC=CCOCC(C)=C
COCC(=C)COCC=CC
COCCC(COC)=CC=C
COC(C)COCC=CC=C
COCC(C)OCC=CC=C
COCC(COC)=CCC=C
COCC(COC)C=CC=C
COCC(COCC=C)=CC
COCCC(OC)C=CC=C
COC(C)OCC=CCC=C
COC(C)OCCC=CC=C
COC(COCC=C)C=CC
COC(COCC=CC)C=C
COCC(OC)C=CCC=C
COCC(OCC=C)C=CC
COCC(OCC=CC)C=C
COCCOC(C=C)C=CC
COCCOC(C)C=CC=C
COCCOCC=C(C)C=C
COCCOCC=CC(C)=C
COCCOCC(=C)C=CC
COCCOCC(C=C)=CC
COCCOCC(C)=CC=C
COC(OC)C=CCCC=C
COC(OCCC=C)C=CC
COC(OCCC=CC)C=C
COCOC(C)C=CCC=C
COCOC(C)CC=CC=C
COCOC(CC=CC)C=C
COCOCC=C(C)CC=C
COCOCC=CC(C)C=C
COCOCC=CCC(C)=C
COCOCC(=C)CC=CC
COCOCC(C=C)C=CC
COCOCC(C)=CCC=C
COCOCC(C)C=CC=C
COCOCC(CC=C)=CC
COCOCCC=C(C)C=C
COCOCCC=CC(C)=C
COCOCCC(=C)C=CC
COCOCCC(C=C)=CC
COCOCCC(C)=CC=C
COC(CCC=CC=C)OC
COCOC(CC=C)C=CC
CCC=C(C)CCOCOC
CCC=C(CC)COCOC
CCC=CC(C)COCOC
CCC=CC(CC)OCOC
CCC=CC(CCOC)OC
CCC=CCC(C)OCOC
CCC=CCC(COC)OC
CCC=CCCC(OC)OC
CCC(C)=CCCOCOC
CCC(C)C=CCOCOC
CCC(CC=CC)OCOC
CCC(CC=CCOC)OC
CCC(CC)=CCOCOC
CCCC=C(C)COCOC
CCCC=CC(C)OCOC
CCCC=CC(COC)OC
CCCC=CCC(OC)OC
CCCC(C)=CCOCOC
CCC=C(C)COCCOC
CCC=C(CCOC)COC
CCC=CC(C)OCCOC
CCC=CC(COC)COC
CCC(C)=CCOCCOC
CCCC=C(COC)COC
CCCC=CCOC(C)OC
CCCC=CC(OC)OCC
CCC=CCOC(C)COC
CCC=CCOC(CC)OC
CCC=CCOCC(C)OC
CCC(CCOC)=CCOC
CCCC(COC)=CCOC
CC=CCCOCOC(C)C
CCC=CCOCOC(C)C
CCC(CCOCOC)=CC
CCCC(COCOC)=CC
CCC(C)OCC=CCOC
CCC(COC)=CCCOC
CCC(COC)C=CCOC
CCC(COCC=CC)OC
CCCC(OC)C=CCOC
CC=CCOCCOC(C)C
CCC(COCCOC)=CC
CC=CCOCOCC(C)C
CCC(C)OCOCC=CC
CCC(COC)OCC=CC
CCC(COCOC)C=CC
CCCC(OC)OCC=CC
CCCC(OCOC)C=CC
CCCCOC(OC)C=CC
CCC(OC)C=CCCOC
CCCOC(C)C=CCOC
CCCOC(CC=CC)OC
CCCOCC=C(C)COC
CCCOCC=CC(C)OC
CCCOCC(C)=CCOC
CCCOCC(COC)=CC
CCC(OCCOC)C=CC
CCCOC(C)OCC=CC
CCCOC(COC)C=CC
CCCOCC(OC)C=CC
CCC(OC)OCCC=CC
CCCOC(OC)C=CCC
CCCOC(OCC)C=CC
CCCOCOC(C)C=CC
CCCOCOCC=C(C)C
CCCOCOCC(C)=CC
CCOC(C)C=CCCOC
CCOC(C)CC=CCOC
CCOC(CC=CCC)OC
CCOC(CC)C=CCOC
CCOC(CCC=CC)OC
CCOCC=C(C)CCOC
CCOCC=C(CC)COC
CCOCC=CC(C)COC
CCOCC=CC(CC)OC
CCOCC=CCC(C)OC
CCOCC(C)=CCCOC
CCOCC(C)C=CCOC
CCOCC(CC=CC)OC
CCOCC(CC)=CCOC
CCOCCC=C(C)COC
CCOCCC=CC(C)OC
CCOCCC(C)=CCOC
CCOCC=C(C)COCC
CCOCC=CC(C)OCC
CCOCC=CCOC(C)C
CCOCC(CCOC)=CC
CCOCCC(COC)=CC
CCOC(C)COCC=CC
CCOC(CC)OCC=CC
CCOC(CCOC)C=CC
CCOCC(C)OCC=CC
CCOCC(COC)=CCC
CCOCC(COC)C=CC
CCOCC(COCC)=CC
CCOCCC(OC)C=CC
CCOC(C)OCC=CCC
CCOC(C)OCCC=CC
CCOC(COC)C=CCC
CCOC(COC)CC=CC
CCOCC(OC)C=CCC
CCOCC(OCC)C=CC
CCOCCOC(C)C=CC
CCOCCOCC=C(C)C
CCOCCOCC(C)=CC
CCOCOC(C)C=CCC
CCOCOC(C)CC=CC
CCOCOC(CC)C=CC
CCOCOCC=C(C)CC
CCOCOCC=CC(C)C
CCOCOCC(C)=CCC
CCOCOCC(C)C=CC
CCOCOCC(CC)=CC
CCOCOCCC=C(C)C
CCOCOCCC(C)=CC
COC(CCCC=CC)OC
COCC=CCC(C)COC
COCC=CCCC(C)OC
COCC(CCC=CC)OC
COCCC=C(C)CCOC
COCCC=CC(C)COC
COCCC=CCC(C)OC
COCCC(C)C=CCOC
COCCC(CC=CC)OC
COCCCC=C(C)COC
COCCCC=CC(C)OC
COCCCC(C)=CCOC
COCC=CCCOC(C)C
COCCC=CCOC(C)C
COCCC(CCOC)=CC
COCCCC(COC)=CC
COC(C)CCOCC=CC
COCC=CCOCC(C)C
COCC(C)COCC=CC
COCCC(C)OCC=CC
COCCC(COC)C=CC
COCCCC(OC)C=CC
COC(C)COCCC=CC
COCC(C)OCCC=CC
COCC(COC)CC=CC
COCCCOC(C)C=CC
COCCCOCC=C(C)C
COCCCOCC(C)=CC
COC(C)OCCCC=CC
COCCOC(C)CC=CC
COCCOCC=CC(C)C
COCCOCC(C)C=CC
COCCOCCC=C(C)C
COCCOCCC(C)=CC
COCOC(C)CCC=CC
COCOCC=CCC(C)C
COCOCC(C)CC=CC
COCOCCC=CC(C)C
COCOCCC(C)C=CC
COCOCCCC=C(C)C
COCOCCCC(C)=CC
CCCCC=CC(OC)OC
CCC=CCCOC(C)OC
CCOC(CC=CC)OCC
CCOC(OCC)C=CCC
CC(CCC=O)OCC=O
CCC(CC=O)OCC=O
CC(CCOCC=O)C=O
CCC(COCC=O)C=O
CCCC(OCC=O)C=O
CCCCOC(C=O)C=O
CCCCOCC(=O)C=O
CCCC(=O)COCC=O
CC(CC=O)OCCC=O
CCC(OCCC=O)C=O
CCCOCC(C=O)C=O
CCCOCCC(=O)C=O
CC(COCC=O)CC=O
CCC(=O)CCOCC=O
CCCOCC(=O)CC=O
CCC(=O)COCCC=O
CC(OCCCC=O)C=O
CCOCC(CC=O)C=O
CCOCCC(C=O)C=O
CCOCCCC(=O)C=O
CC(=O)CCCOCC=O
CCOCCC(=O)CC=O
CC(=O)CCOCCC=O
CCOCC(=O)CCC=O
CC(=O)COCCCC=O
COCC(CCC=O)C=O
COCCC(CC=O)C=O
COCCCC(C=O)C=O
COCCCCC(=O)C=O
COC(CCC=O)CC=O
COCC(CC=O)CC=O
COCCCC(=O)CC=O
COCCC(=O)CCC=O
COCC(=O)CCCC=O
CC(COCCC=O)C=O
CCCOC(CC=O)C=O
CCOC(CCC=O)C=O
CCOC(CC=O)CC=O
COC(CCCC=O)C=O
CCOCC#CCC([O-])=O
CCOCCC#CC([O-])=O
COCCC#CCC([O-])=O
COCCCC#CC([O-])=O
[O-]C(=O)COCCCC#C
CC#CCCOCC([O-])=O
CCC#CCOCC([O-])=O
CC#CCOCCC([O-])=O
CCCOCC#CC([O-])=O
COCC#CCCC([O-])=O
[O-]C(=O)CCOCCC#C
[O-]C(=O)CCCOCC#C
COCC=CCCC([O-])=O
COCCC=CCC([O-])=O
COCCCC=CC([O-])=O
CC=CCCOCC([O-])=O
CCC=CCOCC([O-])=O
CC=CCOCCC([O-])=O
CCCOCC=CC([O-])=O
CCOCC=CCC([O-])=O
CCOCCC=CC([O-])=O
CC(=C)COCOCCO
CC(CO)OCOCC=C
CC(OCCO)OCC=C
CCOC(CO)OCC=C
CCOCOCC(=C)CO
CC(OCOCCO)C=C
CCOC(OCCO)C=C
CCOCOC(CO)C=C
CCOCOCC(O)C=C
CC(O)COCOCC=C
COC(CC=C)OCCO
COCC(=C)COCCO
COC(CCO)OCC=C
COCC(CO)OCC=C
COCCOCC(=C)CO
COCC(OCCO)C=C
COCCOC(CO)C=C
COCCOCC(O)C=C
COC(CO)OCCC=C
COCOCC(=C)CCO
COCOCCC(=C)CO
COC(OCCCO)C=C
COCOCC(CO)C=C
COCOCCC(O)C=C
COCOC(CO)CC=C
COCOCC(O)CC=C
COC(COCCO)C=C
COC(CO)COCC=C
COCC(O)COCC=C
COCOC(CCO)C=C
CC(CC#CCC=O)OC=O
CC(CCC#CC=O)OC=O
CC#CC(CCC=O)OC=O
CC#CCC(CC=O)OC=O
CCC#CC(CC=O)OC=O
CC(CC#CCOC=O)C=O
CC#CC(CCOC=O)C=O
CC#CCC(COC=O)C=O
CC#CCCC(=O)COC=O
CC#CCCC(OC=O)C=O
CC#CCCCOC(=O)C=O
CCC#CC(COC=O)C=O
CCC#CCC(=O)COC=O
CCC#CCC(OC=O)C=O
CCC#CCCOC(=O)C=O
CCCC#CC(=O)COC=O
CCCC#CC(OC=O)C=O
CCCC#CCOC(=O)C=O
CC#CCCC(=O)OCC=O
CCC#CCC(=O)OCC=O
CCCC#CC(=O)OCC=O
CC#CCC(=O)CCOC=O
CCC#CC(=O)CCOC=O
CC#CC(COC=O)CC=O
CC#CCCOC(=O)CC=O
CCC#CCOC(=O)CC=O
CC#CCC(=O)OCCC=O
CCC#CC(=O)OCCC=O
CCC(CC#CC=O)OC=O
CC(CC=O)C#CCOC=O
CC#CC(=O)CCCOC=O
CCC(C=O)C#CCOC=O
CCCC(=O)C#CCOC=O
CC(CCOC=O)C#CC=O
CC#CCOC(=O)CCC=O
CCC(COC=O)C#CC=O
CCCC(OC=O)C#CC=O
CCCCOC(=O)C#CC=O
CCCC(=O)OCC#CC=O
CC(C=O)C#CCCOC=O
CCC(=O)CC#CCOC=O
CCC(=O)C#CCCOC=O
CC(COC=O)C#CCC=O
CC(COC=O)CC#CC=O
CCC(OC=O)C#CCC=O
CCCOC(=O)C#CCC=O
CCCOC(=O)CC#CC=O
CCC(=O)OCC#CCC=O
CCC(=O)OCCC#CC=O
CC(=O)C#CCCCOC=O
CC(=O)CC#CCCOC=O
CC(=O)CCC#CCOC=O
CC(OC=O)C#CCCC=O
CCOC(=O)C#CCCC=O
CCOC(=O)CC#CCC=O
CCOC(=O)CCC#CC=O
CC(=O)OCC#CCCC=O
CC(=O)OCCC#CCC=O
CC(=O)OCCCC#CC=O
COC(=O)CC#CCCC=O
COC(=O)CCC#CCC=O
O=CCC(CCC#C)OC=O
O=CCCC(CC#C)OC=O
O=CCC(CCOC=O)C#C
O=CCCC(COC=O)C#C
O=CCCCC(OC=O)C#C
O=CCCCCOC(=O)C#C
O=CCCCC(=O)OCC#C
O=CCC(COC=O)CC#C
O=CCCCOC(=O)CC#C
O=CCCC(=O)OCCC#C
O=CCCOC(=O)CCC#C
O=CCC(=O)OCCCC#C
O=CCOC(=O)CCCC#C
O=CC(=O)OCCCCC#C
O=COC(CCCC#C)C=O
O=COCC(CCC#C)C=O
O=COCCC(CC#C)C=O
O=COCCCC(C=O)C#C
O=COCCCCC(=O)C#C
O=COCCCC(=O)CC#C
O=COCCC(=O)CCC#C
O=COCC(=O)CCCC#C
CC#CC(=O)OCCCC=O
COC(=O)C#CCCCC=O
COC(=O)CCCC#CC=O
CC=CC(CCC=O)OC=O
CC=CCC(CC=O)OC=O
CC(CC=CCC=O)OC=O
CC(CCC=CC=O)OC=O
CCC=CC(CC=O)OC=O
CCC(CC=CC=O)OC=O
CC=C(CCC=O)COC=O
CC=C(CCCOC=O)C=O
CC=CC(CCOC=O)C=O
CC=CCC(COC=O)C=O
CC=CCCC(=O)COC=O
CC=CCCC(OC=O)C=O
CC=CCCCOC(=O)C=O
CC(CC=CCOC=O)C=O
CCC=C(CCOC=O)C=O
CCC=CC(COC=O)C=O
CCC=CCC(=O)COC=O
CCC=CCC(OC=O)C=O
CCC=CCCOC(=O)C=O
CCCC=C(COC=O)C=O
CCCC=CC(=O)COC=O
CCCC=CC(OC=O)C=O
CCCC=CCOC(=O)C=O
CC=CCCC(=O)OCC=O
CCC=CCC(=O)OCC=O
CCCC=CC(=O)OCC=O
CC=CCC(=O)CCOC=O
CC(CCC=O)=CCOC=O
CCC=CC(=O)CCOC=O
CCC(CC=O)=CCOC=O
CCCC(C=O)=CCOC=O
CC=C(CCOC=O)CC=O
CC=CC(COC=O)CC=O
CC=CCCOC(=O)CC=O
CC(CCCOC=O)=CC=O
CCC=C(COC=O)CC=O
CCC=CCOC(=O)CC=O
CCC(CCOC=O)=CC=O
CCCC(COC=O)=CC=O
CC=CCC(=O)OCCC=O
CCC=CC(=O)OCCC=O
CC=CC(=O)CCCOC=O
CC(CC=O)=CCCOC=O
CC(CC=O)C=CCOC=O
CCC(C=O)=CCCOC=O
CCC(C=O)C=CCOC=O
CCCC(=O)C=CCOC=O
CC=CCOC(=O)CCC=O
CC(CCOC=O)=CCC=O
CC(CCOC=O)C=CC=O
CCC(COC=O)=CCC=O
CCC(COC=O)C=CC=O
CCCC(OC=O)C=CC=O
CCCCOC(=O)C=CC=O
CC=CC(=O)OCCCC=O
CCCC(=O)OCC=CC=O
CC(C=O)=CCCCOC=O
CC(C=O)C=CCCOC=O
CCC(=O)C=CCCOC=O
CCC(=O)CC=CCOC=O
CC(COC=O)=CCCC=O
CC(COC=O)C=CCC=O
CC(COC=O)CC=CC=O
CCC(OC=O)C=CCC=O
CCCOC(=O)C=CCC=O
CCCOC(=O)CC=CC=O
CCC(=O)OCC=CCC=O
CCC(=O)OCCC=CC=O
CC(=O)C=CCCCOC=O
CC(=O)CC=CCCOC=O
CC(=O)CCC=CCOC=O
CC(OC=O)C=CCCC=O
CCOC(=O)CC=CCC=O
CCOC(=O)CCC=CC=O
CC(=O)OCC=CCCC=O
CC(=O)OCCC=CCC=O
COC(=O)CC=CCCC=O
CCOC(=O)C=CCCC=O
CC(=O)OCCCC=CC=O
COC(=O)C=CCCCC=O
COC(=O)CCC=CCC=O
COC(=O)CCCC=CC=O
CC(CC#CCCC=O)C=O
CC(CCC#CCC=O)C=O
CC(CCCC#CC=O)C=O
CC#CC(CCCC=O)C=O
CC#CCC(CCC=O)C=O
CC#CCCC(CC=O)C=O
CC#CCCCC(C=O)C=O
CC#CCCCCC(=O)C=O
CCC(CC#CCC=O)C=O
CCC(CCC#CC=O)C=O
CCC#CC(CCC=O)C=O
CCC#CCC(CC=O)C=O
CCC#CCCC(C=O)C=O
CCC#CCCCC(=O)C=O
CCCC(CC#CC=O)C=O
CCCC#CC(CC=O)C=O
CCCC#CCC(C=O)C=O
CCCC#CCCC(=O)C=O
CCCCC#CC(C=O)C=O
CCCCC#CCC(=O)C=O
CCCCCC#CC(=O)C=O
CC(CCC#CC=O)CC=O
CC#CC(CCC=O)CC=O
CC#CCC(CC=O)CC=O
CC#CCCCC(=O)CC=O
CCC#CC(CC=O)CC=O
CCC#CCCC(=O)CC=O
CCCC#CCC(=O)CC=O
CC(CCCC=O)C#CC=O
CC#CCCC(=O)CCC=O
CCC(CCC=O)C#CC=O
CCC#CCC(=O)CCC=O
CCCC(CC=O)C#CC=O
CCCC#CC(=O)CCC=O
CCCCC(C=O)C#CC=O
CC(CCC=O)C#CCC=O
CC(CCC=O)CC#CC=O
CC#CCC(=O)CCCC=O
CCC(CC=O)C#CCC=O
CCC(CC=O)CC#CC=O
CCC#CC(=O)CCCC=O
CCCC(C=O)C#CCC=O
CCCCC(=O)C#CCC=O
CCCCC(=O)CC#CC=O
CC(CC=O)C#CCCC=O
CC(CC=O)CC#CCC=O
CC#CC(=O)CCCCC=O
CCC(C=O)C#CCCC=O
CCCC(=O)C#CCCC=O
CCCC(=O)CC#CCC=O
CCCC(=O)CCC#CC=O
CC(C=O)C#CCCCC=O
CCC(=O)C#CCCCC=O
CCC(=O)CC#CCCC=O
CCC(=O)CCC#CCC=O
CCC(=O)CCCC#CC=O
CC(=O)C#CCCCCC=O
CC(=O)CC#CCCCC=O
CC(=O)CCC#CCCC=O
CC(=O)CCCC#CCC=O
CC(=O)CCCCC#CC=O
O=CC(CCCCC#C)C=O
O=CCC(CCC#C)CC=O
O=CCC(CCCC#C)C=O
O=CCCC(CCC#C)C=O
O=CCCCC(CC#C)C=O
O=CCCC(CCC=O)C#C
O=CCCCC(CC=O)C#C
O=CCCCCC(C=O)C#C
O=CCCCCCC(=O)C#C
O=CCCC(CC=O)CC#C
O=CCCCCC(=O)CC#C
O=CCCCC(=O)CCC#C
O=CCCC(=O)CCCC#C
O=CCC(=O)CCCCC#C
O=CC(=O)CCCCCC#C
CCCCCC(=O)C#CC=O
CC=C(CCCCC=O)C=O
CC=CC(CCCC=O)C=O
CC=CCC(CCC=O)C=O
CC=CCCC(CC=O)C=O
CC=CCCCC(C=O)C=O
CC=CCCCCC(=O)C=O
CC(CC=CCCC=O)C=O
CC(CCC=CCC=O)C=O
CC(CCCC=CC=O)C=O
CCC=C(CCCC=O)C=O
CCC=CC(CCC=O)C=O
CCC=CCC(CC=O)C=O
CCC=CCCC(C=O)C=O
CCC=CCCCC(=O)C=O
CCC(CC=CCC=O)C=O
CCC(CCC=CC=O)C=O
CCCC=CC(CC=O)C=O
CCCC=CCC(C=O)C=O
CCCC=CCCC(=O)C=O
CCCC(CC=CC=O)C=O
CCCCC=C(CC=O)C=O
CCCCC=CC(C=O)C=O
CCCCC=CCC(=O)C=O
CCCCCC=C(C=O)C=O
CCCCCC=CC(=O)C=O
CC=C(CCCC=O)CC=O
CC=CC(CCC=O)CC=O
CC=CCC(CC=O)CC=O
CC(CCC=CC=O)CC=O
CC(CCCCC=O)=CC=O
CCC=C(CCC=O)CC=O
CCC=CC(CC=O)CC=O
CCC=CCCC(=O)CC=O
CCC(CCCC=O)=CC=O
CCCC=C(CC=O)CC=O
CCCC=CCC(=O)CC=O
CCCC(CCC=O)=CC=O
CCCCC=CC(=O)CC=O
CCCCC(CC=O)=CC=O
CCCCCC(C=O)=CC=O
CC=C(CCC=O)CCC=O
CC=CCCC(=O)CCC=O
CC(CCCC=O)=CCC=O
CC(CCCC=O)C=CC=O
CCC=CCC(=O)CCC=O
CCC(CCC=O)=CCC=O
CCC(CCC=O)C=CC=O
CCCC=CC(=O)CCC=O
CCCC(CC=O)=CCC=O
CCCC(CC=O)C=CC=O
CCCCC(C=O)=CCC=O
CCCCC(C=O)C=CC=O
CC=CCC(=O)CCCC=O
CC(CCC=O)=CCCC=O
CC(CCC=O)C=CCC=O
CC(CCC=O)CC=CC=O
CCC=CC(=O)CCCC=O
CCC(CC=O)=CCCC=O
CCC(CC=O)C=CCC=O
CCC(CC=O)CC=CC=O
CCCC(C=O)=CCCC=O
CCCC(C=O)C=CCC=O
CCCCC(=O)C=CCC=O
CCCCC(=O)CC=CC=O
CC=CC(=O)CCCCC=O
CC(CC=O)=CCCCC=O
CC(CC=O)C=CCCC=O
CC(CC=O)CC=CCC=O
CCC(C=O)=CCCCC=O
CCC(C=O)C=CCCC=O
CCCC(=O)C=CCCC=O
CCCC(=O)CC=CCC=O
CCCC(=O)CCC=CC=O
CC(C=O)C=CCCCC=O
CCC(=O)CC=CCCC=O
CCC(=O)CCC=CCC=O
CCC(=O)CCCC=CC=O
CC(=O)CC=CCCCC=O
CC(=O)CCCC=CCC=O
CCCC=C(CCC=O)C=O
CC=CCCCC(=O)CC=O
CC(C=O)=CCCCCC=O
CCC(=O)C=CCCCC=O
CC(=O)C=CCCCCC=O
CC(=O)CCC=CCCC=O
CC(=O)CCCCC=CC=O
CCCCCC(=O)C=CC=O
CC(C)C(CCC=O)OC=O
CC(C)CC(CC=O)OC=O
CC(CCC(C)C=O)OC=O
CCC(C)C(CC=O)OC=O
CCC(CC(C)C=O)OC=O
CCC(CCC(C)=O)OC=O
CCCC(CC(C)=O)OC=O
CC(C)C(CCOC=O)C=O
CC(C)CC(COC=O)C=O
CC(C)CCC(=O)COC=O
CC(C)CCC(OC=O)C=O
CC(C)CCCOC(=O)C=O
CC(CCC(C)=O)COC=O
CCC(C)C(COC=O)C=O
CCC(C)CC(=O)COC=O
CCC(C)CC(OC=O)C=O
CCC(C)CCOC(=O)C=O
CCC(CC(C)OC=O)C=O
CCC(CC)C(=O)COC=O
CCC(CC)C(OC=O)C=O
CCC(CC)COC(=O)C=O
CCCC(C)C(=O)COC=O
CCCC(C)C(OC=O)C=O
CCCC(C)COC(=O)C=O
CCCC(CC)OC(=O)C=O
CCCCC(C)OC(=O)C=O
CCCC(CC=O)C(=O)OC
CC(C)CCC(=O)OCC=O
CC(CCCC=O)OC(C)=O
CCC(C)CC(=O)OCC=O
CCC(CCC=O)OC(C)=O
CCCC(C)C(=O)OCC=O
CCCC(CC(=O)OC)C=O
CC(C)CC(=O)CCOC=O
CC(CCC=O)C(C)OC=O
CC(CCCOC(C)=O)C=O
CCC(C)C(=O)CCOC=O
CCC(CC=O)C(C)OC=O
CCC(CC(=O)CC)OC=O
CCC(CCOC(C)=O)C=O
CCCC(C=O)C(C)OC=O
CCCC(COC(C)=O)C=O
CCCCC(=O)C(C)OC=O
CCC(CC=O)CC(=O)OC
CC(C)C(COC=O)CC=O
CC(C)CCOC(=O)CC=O
CC(CCC=O)COC(C)=O
CC(CCCOC=O)C(C)=O
CCC(C)COC(=O)CC=O
CCC(CCOC=O)C(C)=O
CCCC(C)OC(=O)CC=O
CCCC(COC=O)C(C)=O
CCCCC(OC=O)C(C)=O
CC(C)CC(=O)OCCC=O
CCC(C)C(=O)OCCC=O
CCCCC(=O)OC(C)C=O
CCCCC(=O)OCC(C)=O
CCC(CC=O)OC(=O)CC
CC(C)C(=O)CCCOC=O
CC(CC=O)CC(C)OC=O
CCC(C=O)C(C)COC=O
CCCC(=O)C(C)COC=O
CCCC(=O)C(CC)OC=O
CCCC(=O)CC(C)OC=O
CCCC(=O)CCOC(C)=O
CC(CCOC=O)C(C)C=O
CC(CCOC=O)CC(C)=O
CCC(C)OC(=O)CCC=O
CCC(COC=O)C(C)C=O
CCC(COC=O)CC(C)=O
CCC(COC(=O)CC)C=O
CCCC(OC=O)C(C)C=O
CCCC(OC(=O)CC)C=O
CCC(COC=O)C(=O)CC
CCCC(OC=O)C(=O)CC
CCCC(=O)OC(C)CC=O
CCCC(=O)OC(CC)C=O
CCCC(=O)OCC(C)C=O
CCCC(=O)OCCC(C)=O
CCCC(=O)OCC(=O)CC
CCC(=O)C(C)CCOC=O
CCC(=O)CC(C)COC=O
CCC(=O)CCC(C)OC=O
CC(COC=O)C(C)CC=O
CC(COC=O)CC(C)C=O
CCC(OC=O)C(C)CC=O
CCC(OC=O)C(CC)C=O
CCCOC(=O)C(C)CC=O
CCCOC(=O)CC(C)C=O
CCCOC(=O)C(=O)CCC
CCC(=O)OC(C)CCC=O
CCC(=O)OCC(C)CC=O
CCC(=O)OCCC(C)C=O
CCC(=O)OCCCC(C)=O
COC(=O)CCCC(C)C=O
CC(CCCC(C)=O)OC=O
CCC(CCC=O)C(=O)OC
CCCCC(C=O)C(=O)OC
CCCCCC(=O)C(=O)OC
CCC(CC)C(=O)OCC=O
CCC(CCC(=O)OC)C=O
CCCC(CC=O)OC(C)=O
CCCCC(OC(C)=O)C=O
CCC(CC)OC(=O)CC=O
CCCCC(=O)COC(C)=O
CCCCCOC(=O)C(C)=O
CCCC(C=O)C(=O)OCC
CCCC(=O)CCC(=O)OC
CC(CCOC(C)=O)CC=O
CCC(COC(C)=O)CC=O
CC(C)COC(=O)CCC=O
CCCCOC(=O)C(C)C=O
CCCC(=O)COC(=O)CC
CCCCOC(=O)C(=O)CC
CC(C)C(=O)OCCCC=O
CCC(=O)CCCOC(C)=O
CCC(=O)CCOC(=O)CC
CC(C)OC(=O)CCCC=O
CCCOC(=O)C(CC)C=O
CCCOC(=O)CC(=O)CC
CCOC(=O)C(C)CCC=O
CCOC(=O)C(CC)CC=O
CCOC(=O)CC(C)CC=O
CCOC(=O)CC(CC)C=O
CCOC(=O)CCC(C)C=O
CCOC(=O)CCC(=O)CC
COC(=O)C(C)CCCC=O
COC(=O)CC(C)CCC=O
COC(=O)CCC(C)CC=O
COC(=O)CCCCC(C)=O
CCCCC(=O)CC(=O)OC
CCCCC(=O)C(=O)OCC
CCCCOC(=O)CC(C)=O
CCC(=O)CCCC(=O)OC
CCCOC(=O)CCC(C)=O
CC(=O)CCCCOC(C)=O
CCOC(=O)CCCC(C)=O
CCCC(=O)CC(=O)OCC
CC(C)C(CCCC=O)C=O
CC(C)CCC(CC=O)C=O
CC(C)CCCC(C=O)C=O
CC(C)CCCCC(=O)C=O
CC(CCCCC(C)=O)C=O
CCC(C)C(CCC=O)C=O
CCC(C)CC(CC=O)C=O
CCC(C)CCC(C=O)C=O
CCC(C)CCCC(=O)C=O
CCC(CC(C)CC=O)C=O
CCC(CC)C(CC=O)C=O
CCC(CC)CC(C=O)C=O
CCC(CC)CCC(=O)C=O
CCC(CCC(C)C=O)C=O
CCC(CCCC(C)=O)C=O
CCCC(C)C(CC=O)C=O
CCCC(C)CC(C=O)C=O
CCCC(C)CCC(=O)C=O
CCCC(CC(C)C=O)C=O
CCCC(CC)C(C=O)C=O
CCCC(CC)CC(=O)C=O
CCCC(CCC)C(=O)C=O
CCCCC(C)C(C=O)C=O
CCCCC(C)CC(=O)C=O
CCCCC(CC(C)=O)C=O
CCCCCC(C)C(=O)C=O
CC(C)C(CCC=O)CC=O
CC(C)CC(CC=O)CC=O
CC(CCCC(C)=O)CC=O
CC(CCCCC=O)C(C)=O
CCC(C)C(CC=O)CC=O
CCC(CCC(C)=O)CC=O
CCC(CCCC=O)C(C)=O
CCCC(CCC=O)C(C)=O
CCCCC(CC=O)C(C)=O
CCCCCC(C=O)C(C)=O
CC(C)CCCC(=O)CC=O
CCC(C)CCC(=O)CC=O
CCC(CC)CC(=O)CC=O
CCCC(C)CC(=O)CC=O
CCCC(CC)C(=O)CC=O
CCCCC(C)C(=O)CC=O
CC(C)CCC(=O)CCC=O
CC(CCCC=O)C(C)C=O
CC(CCCC=O)CC(C)=O
CCC(C)CC(=O)CCC=O
CCC(CC)C(=O)CCC=O
CCC(CCC=O)C(C)C=O
CCCC(C)C(=O)CCC=O
CCCC(CC=O)C(C)C=O
CCCC(CC=O)CC(C)=O
CCCC(CC(=O)CC)C=O
CCCCC(C=O)C(C)C=O
CCCCCC(=O)C(C)C=O
CCC(CCC=O)C(=O)CC
CCCC(CC=O)C(=O)CC
CCCCC(C=O)C(=O)CC
CC(CCC=O)C(C)CC=O
CC(CCC=O)CC(C)C=O
CC(CCC=O)CCC(C)=O
CCC(C)C(=O)CCCC=O
CCC(CC=O)C(C)CC=O
CCC(CC=O)C(CC)C=O
CCC(CC=O)CC(C)C=O
CCCC(C=O)C(C)CC=O
CCCC(C=O)C(CC)C=O
CCCCC(=O)C(C)CC=O
CCCCC(=O)C(CC)C=O
CCC(CC=O)CC(=O)CC
CCCC(C=O)C(=O)CCC
CC(CC=O)CC(C)CC=O
CCC(C=O)C(C)CCC=O
CCCC(=O)C(CC)CC=O
CCCC(=O)CC(C)CC=O
CCCC(=O)CC(CC)C=O
CCCC(=O)CCC(C)C=O
CCC(=O)C(C)CCCC=O
CCC(=O)CC(C)CCC=O
CCC(=O)CCC(C)CC=O
CC(C)CC(CCC=O)C=O
CC(CCCC(C)C=O)C=O
CCC(CC(CC)C=O)C=O
CCCC(CCC(C)=O)C=O
CCCCC(CC)C(=O)C=O
CC(CCC(C)C=O)CC=O
CCCCCCC(=O)C(C)=O
CCC(CCC=O)CC(C)=O
CCC(CCC(=O)CC)C=O
CCCCCC(=O)C(=O)CC
CC(C)CC(=O)CCCC=O
CCCCC(=O)CC(C)C=O
CCCCC(=O)CCC(C)=O
CCCCC(=O)CC(=O)CC
CCCCC(=O)C(=O)CCC
CC(C)C(=O)CCCCC=O
CCCC(=O)C(C)CCC=O
CCCC(=O)CCCC(C)=O
CCCC(=O)CCC(=O)CC
CCC(=O)CCCC(C)C=O
CCC(=O)CCCCC(C)=O
CCC(=O)CCCC(=O)CC
CC(=O)CCCCCC(C)=O
CCCCCC(=O)CC(C)=O
CCCC(=O)CC(=O)CCC
CCCCCCCS(C)(=O)=O
CCCCCCS(=O)(=O)CC
CCCCCS(=O)(=O)CCC
CCCCS(=O)(=O)CCCC
CC(C)(CCCC=O)OC=O
CCC(C)(CCC=O)OC=O
CCC(CC)(CC=O)OC=O
CCCC(C)(CC=O)OC=O
CC(C)(CCC=O)COC=O
CC(C)(CCCOC=O)C=O
CCC(C)(CCOC=O)C=O
CCC(CC)(COC=O)C=O
CCCC(C)(COC=O)C=O
CCCC(CC)(OC=O)C=O
CCCCC(C)(OC=O)C=O
CC(C)(CCOC=O)CC=O
CCC(C)(COC=O)CC=O
CCC(C)(CCCC=O)C=O
CCC(CC)(CCC=O)C=O
CCCC(C)(CCC=O)C=O
CCCC(CC)(CC=O)C=O
CCCC(CCC)(C=O)C=O
CCCCC(C)(CC=O)C=O
CCCCC(CC)(C=O)C=O
CCCCCC(C)(C=O)C=O
CC(C)(CCCC=O)CC=O
CCC(C)(CCC=O)CC=O
CCC(CC)(CC=O)CC=O
CCCC(C)(CC=O)CC=O
CC(C)(CCC=O)CCC=O
CC(C)(CCCCC=O)C=O
CC(=C)CCOCCOC=O
CC(CC=C)OCCOC=O
CCC(=C)COCCOC=O
CC(=C)COCCCOC=O
CC(CCOCC=C)OC=O
CCC(COCC=C)OC=O
CC(CCOC=O)OCC=C
CCC(COC=O)OCC=C
CC(COCC=C)COC=O
CC(COCCC=C)OC=O
CCCOCC(=C)COC=O
CC(COCCOC=O)C=C
CCC(OCCOC=O)C=C
CCCOC(COC=O)C=C
CCCOCC(OC=O)C=C
CCCOCC(=O)OCC=C
CCCOC(=O)COCC=C
CCC(=O)OCCOCC=C
CCOCC(=C)CCOC=O
CCOCC(CC=C)OC=O
CCOCCC(=C)COC=O
CC(OCCCOC=O)C=C
CCOC(CCOC=O)C=C
CCOCC(COC=O)C=C
CCOCCC(OC=O)C=C
CCOC(COC=O)CC=C
CCOCCOC(=O)CC=C
CCOCC(=O)OCCC=C
CC(=O)OCCCOCC=C
CC(=O)OCCOCCC=C
COC(CCC=C)COC=O
COCC(=C)CCCOC=O
COCC(CCC=C)OC=O
COCCC(=C)CCOC=O
COCCC(CC=C)OC=O
COCCCC(=C)COC=O
COC(CCCOC=O)C=C
COCC(CCOC=O)C=C
COCCC(COC=O)C=C
COCCCC(OC=O)C=C
COCCCC(=O)OCC=C
COC(CCOC=O)CC=C
COCC(COC=O)CC=C
COCCCOC(=O)CC=C
COCCC(=O)OCCC=C
COCCOC(=O)CCC=C
COCC(=O)OCCCC=C
COC(=O)COCCCC=C
CCCOCCOC(=O)C=C
CC(COC=O)OCCC=C
CCOCCCOC(=O)C=C
CCOCCC(=O)OCC=C
CCOC(=O)CCOCC=C
COCCCCOC(=O)C=C
COC(=O)CCCOCC=C
COC(=O)CCOCCC=C
CCOC(=O)COCCC=C
CC(=C)CCCCOCC=O
CC(CCC=C)COCC=O
CC(CCCC=C)OCC=O
CCC(=C)CCCOCC=O
CCC(CCC=C)OCC=O
CCCC(=C)CCOCC=O
CCCC(CC=C)OCC=O
CCCCC(=C)COCC=O
CC(=C)CCCOCCC=O
CC(CCC=C)OCCC=O
CCC(=C)CCOCCC=O
CCC(CC=C)OCCC=O
CCCC(=C)COCCC=O
CC(CCCC=O)OCC=C
CCC(CCC=O)OCC=C
CCCC(CC=O)OCC=C
CC(=C)CCOCCCC=O
CC(CC=C)OCCCC=O
CC(CCCOCC=C)C=O
CCC(=C)COCCCC=O
CCC(CCOCC=C)C=O
CCCC(COCC=C)C=O
CCCCCOC(C=C)C=O
CCCCCOCC(=C)C=O
CC(CCCOCC=O)C=C
CCC(CCOCC=O)C=C
CCCC(COCC=O)C=C
CCCCC(OCC=O)C=C
CCCCCOCC(=O)C=C
CC(CCC=O)COCC=C
CCCCC(=O)COCC=C
CC(CCC=O)OCCC=C
CCC(CC=O)OCCC=C
CC(=C)COCCCCC=O
CC(CCOCC=C)CC=O
CC(CCOCCC=C)C=O
CCC(COCC=C)CC=O
CCC(COCCC=C)C=O
CCCC(OCCC=C)C=O
CCCCOC(CC=C)C=O
CCCCOCC(=C)CC=O
CCCCOCC(C=C)C=O
CCCCOCCC(=C)C=O
CC(CCOCCC=O)C=C
CCC(COCCC=O)C=C
CCCC(OCCC=O)C=C
CCCCOC(CC=O)C=C
CC(CCOCC=O)CC=C
CCC(COCC=O)CC=C
CCCC(=O)CCOCC=C
CCCCOCC(=O)CC=C
CC(CC=O)OCCCC=C
CC(COCCC=C)CC=O
CC(COCCCC=C)C=O
CCC(OCCCC=C)C=O
CCCOC(CC=C)CC=O
CCCOC(CCC=C)C=O
CCCOCC(=C)CCC=O
CCCOCC(CC=C)C=O
CCCOCCC(=C)CC=O
CCCOCCC(C=C)C=O
CCCOCCCC(=C)C=O
CC(COCCCC=O)C=C
CCC(OCCCC=O)C=C
CCCOC(CCC=O)C=C
CCCOCC(CC=O)C=C
CC(COCCC=O)CC=C
CCC(=O)CCCOCC=C
CCCOCCC(=O)CC=C
CCC(=O)CCOCCC=C
CCC(=O)COCCCC=C
CC(OCCCCC=C)C=O
CCOC(CCC=C)CC=O
CCOC(CCCC=C)C=O
CCOCC(=C)CCCC=O
CCOCC(CC=C)CC=O
CCOCC(CCC=C)C=O
CCOCCC(=C)CCC=O
CCOCCC(CC=C)C=O
CCOCCCC(=C)CC=O
CCOCCCC(C=C)C=O
CCOCCCCC(=C)C=O
CC(OCCCCC=O)C=C
CCOC(CCCC=O)C=C
CCOCC(CCC=O)C=C
CCOCCC(CC=O)C=C
CCOCCCCC(=O)C=C
CCOC(CCC=O)CC=C
CCOCCCC(=O)CC=C
CCOCCC(=O)CCC=C
CC(=O)CCOCCCC=C
CC(=O)COCCCCC=C
COC(CCC=C)CCC=O
COC(CCCC=C)CC=O
COC(CCCCC=C)C=O
COCC(=C)CCCCC=O
COCC(CCC=C)CC=O
COCC(CCCC=C)C=O
COCCC(=C)CCCC=O
COCCC(CC=C)CC=O
COCCC(CCC=C)C=O
COCCCC(=C)CCC=O
COCCCC(CC=C)C=O
COCCCCC(=C)CC=O
COCCCCC(C=C)C=O
COCCCCCC(=C)C=O
COC(CCCCC=O)C=C
COCC(CCCC=O)C=C
COCCC(CCC=O)C=C
COCCCC(CC=O)C=C
COC(CCCC=O)CC=C
COCC(CCC=O)CC=C
COCCCCC(=O)CC=C
CCCCC(OCC=C)C=O
CCCCOCCC(=O)C=C
CCCC(=O)COCCC=C
CCCOCCCC(=O)C=C
CCCOCC(=O)CCC=C
CC(=O)CCCCOCC=C
CC(=O)CCCOCCC=C
CCOCC(=O)CCCC=C
COCCCCCC(=O)C=C
COCCCC(=O)CCC=C
COCCC(=O)CCCC=C
COCC(=O)CCCCC=C
CCC(CCCOC)OC=O
CCCC(CCOC)OC=O
CCCCC(COC)OC=O
CCC(CCCOC=O)OC
CCCC(CCOC=O)OC
CCCCC(COC=O)OC
CC(C)CCOCCOC=O
CCC(C)COCCOC=O
CCC(CC)OCCOC=O
CCC(CCOC)COC=O
CCCC(C)OCCOC=O
CCCC(COC)COC=O
CCCC(COCC)OC=O
CCC(CCOC=O)COC
CCCC(COC=O)OCC
CC(C)COCCCOC=O
CCCCOC(C)COC=O
CCCCOCC(C)OC=O
CCCOCC(C)COC=O
CCCOCC(CC)OC=O
CCCOCCC(C)OC=O
CCC(=O)OCCCCOC
CCOC(C)CCCOC=O
CCOC(CC)CCOC=O
CCOCC(C)CCOC=O
CCOCC(CC)COC=O
CCOCCC(C)COC=O
CCOCCCC(C)OC=O
CCOCCCOC(=O)CC
COC(C)CCCCOC=O
COCC(C)CCCOC=O
COCCC(C)CCOC=O
COCCCC(C)COC=O
COCCCCC(C)OC=O
CCCCCOC(=O)COC
CCCCC(=O)OCCOC
CCC(C)OCCCOC=O
CCCCOCCC(=O)OC
CCCCOCC(=O)OCC
CCCCOC(=O)CCOC
CCCC(=O)OCCCOC
CCCC(=O)OCCOCC
CC(C)OCCCCOC=O
CCCOC(C)CCOC=O
CCCOC(CC)COC=O
CCCOCCCC(=O)OC
CCCOCCCOC(C)=O
CCCOCCC(=O)OCC
CCCOCCOC(=O)CC
CCCOC(=O)CCCOC
CCCOC(=O)CCOCC
CCOCCC(CC)OC=O
CCOCCCCC(=O)OC
CCOCCCCOC(C)=O
CCOC(=O)CCCCOC
COCCCCCOC(C)=O
CCCCCOCC(=O)OC
CCCCOC(=O)COCC
CCCOCC(=O)OCCC
CCOCCCC(=O)OCC
COCCCCCC(=O)OC
CCCCOCCOC(C)=O
CCC(CCCCC=O)OC
CCCC(CCCC=O)OC
CCCCC(CCC=O)OC
CC(C)CCCCOCC=O
CCC(C)CCCOCC=O
CCC(CC)CCOCC=O
CCC(CCCCOC)C=O
CCCC(C)CCOCC=O
CCCC(CC)COCC=O
CCCC(CCC)OCC=O
CCCC(CCCOC)C=O
CCCCC(C)COCC=O
CCCCC(CC)OCC=O
CCCCC(CCOC)C=O
CCCCCC(C)OCC=O
CCCCCC(COC)C=O
CCC(CCCC=O)COC
CCCC(CCC=O)COC
CCCC(CCC=O)OCC
CCCCC(CC=O)OCC
CCC(C)CCOCCC=O
CCC(CC)COCCC=O
CCC(CCCOC)CC=O
CCCC(C)COCCC=O
CCCC(CC)OCCC=O
CCCC(CCOC)CC=O
CCCC(CCOCC)C=O
CCCCC(C)OCCC=O
CCCCC(COC)CC=O
CCCCC(COCC)C=O
CCCCCC(OCC)C=O
CC(C)CCOCCCC=O
CCC(C)COCCCC=O
CCC(CC)OCCCC=O
CCC(CCOC)CCC=O
CCCC(C)OCCCC=O
CCCC(COCC)CC=O
CCCCCOC(C)CC=O
CCCCCOC(CC)C=O
CCCCCOCC(C)C=O
CCCCC(=O)CCOCC
CC(C)COCCCCC=O
CCC(C)OCCCCC=O
CCCCOC(C)CCC=O
CCCCOC(CC)CC=O
CCCCOC(CCC)C=O
CCCCOCC(CC)C=O
CCCCOCCC(C)C=O
CCCCOCCC(=O)CC
CCCOC(CC)CCC=O
CCCOC(CCC)CC=O
CCCOCC(C)CCC=O
CCCOCC(CC)CC=O
CCCOCC(CCC)C=O
CCCOCCC(C)CC=O
CCCOCCC(CC)C=O
CCCOCCCC(C)C=O
CCCOCCCC(=O)CC
CCCOCCC(=O)CCC
CCOC(C)CCCCC=O
CCOC(CC)CCCC=O
CCOCC(C)CCCC=O
CCOCC(CC)CCC=O
CCOCCC(C)CCC=O
CCOCCC(CC)CC=O
CCOCCCC(C)CC=O
CCOCCCC(CC)C=O
COC(C)CCCCCC=O
COCC(C)CCCCC=O
COCCC(C)CCCC=O
COCCCC(C)CCC=O
COCCCCC(C)CC=O
COCCCCCC(C)C=O
CCCCCC(CC=O)OC
CCCCCCC(OC)C=O
CCCCCCC(=O)COC
CC(C)CCCOCCC=O
CCCCCCOC(C)C=O
CCCCCC(=O)CCOC
CCCCCC(=O)COCC
CCCCC(OCCC)C=O
CCCCCOCCC(C)=O
CCCCC(=O)CCCOC
CCCCCOCC(=O)CC
CCCCC(=O)COCCC
CCCCOCC(C)CC=O
CCCCOCCCC(C)=O
CCCC(=O)CCCCOC
CCCC(=O)CCCOCC
CCCCOCC(=O)CCC
CC(C)OCCCCCC=O
CCCOC(C)CCCC=O
CCCOCCCCC(C)=O
CCC(=O)CCCCCOC
CCOCCCCC(C)C=O
CCOCCCCCC(C)=O
CCOCCCCC(=O)CC
COCCCCCCC(C)=O
CCCCCCOCC(C)=O
CC#CC#CCCCC([O-])=O
CC#CCC#CCCC([O-])=O
CC#CCCC#CCC([O-])=O
CC#CCCCC#CC([O-])=O
CCC#CC#CCCC([O-])=O
CCC#CCC#CCC([O-])=O
CCC#CCCC#CC([O-])=O
CCCC#CCC#CC([O-])=O
[O-]C(=O)CC#CCCCC#C
[O-]C(=O)CCC#CCCC#C
[O-]C(=O)CCCCC#CC#C
CCCC#CC#CCC([O-])=O
CCCCC#CC#CC([O-])=O
[O-]C(=O)C#CCCCCC#C
[O-]C(=O)CCCC#CCC#C
CC=CC#CCCCC([O-])=O
CC=CCC#CCCC([O-])=O
CC=CCCC#CCC([O-])=O
CC=CCCCC#CC([O-])=O
CC#CC=CCCCC([O-])=O
CC#CCC=CCCC([O-])=O
CC#CCCC=CCC([O-])=O
CC#CCCCC=CC([O-])=O
CCC=CC#CCCC([O-])=O
CCC=CCC#CCC([O-])=O
CCC=CCCC#CC([O-])=O
CCC#CCC=CCC([O-])=O
CCC#CCCC=CC([O-])=O
CCCC=CC#CCC([O-])=O
CCCC=CCC#CC([O-])=O
CCCC#CC=CCC([O-])=O
CCCC#CCC=CC([O-])=O
CCCCC=CC#CC([O-])=O
[O-]C(=O)C=CCCCCC#C
[O-]C(=O)CC=CCCCC#C
[O-]C(=O)CCC=CCCC#C
[O-]C(=O)CCCCC=CC#C
CCC#CC=CCCC([O-])=O
CCCCC#CC=CC([O-])=O
[O-]C(=O)CCCC=CCC#C
CC=CCC=CCCC([O-])=O
CC=CCCC=CCC([O-])=O
CC=CCCCC=CC([O-])=O
CCC=CC=CCCC([O-])=O
CCCC=CCC=CC([O-])=O
CC=CC=CCCCC([O-])=O
CCC=CCC=CCC([O-])=O
CCC=CCCC=CC([O-])=O
CCCC=CC=CCC([O-])=O
CCCCC=CC=CC([O-])=O
CC(C)C#CCCCC([O-])=O
CC(C)CC#CCCC([O-])=O
CC(C)CCC#CCC([O-])=O
CC(C)CCCC#CC([O-])=O
CC(CCC#C)CCC([O-])=O
CC(CCCC#C)CC([O-])=O
CC#CC(C)CCCC([O-])=O
CC#CCC(C)CCC([O-])=O
CC#CCCC(C)CC([O-])=O
CC#CCCCC(C)C([O-])=O
CCC(C)C#CCCC([O-])=O
CCC(C)CC#CCC([O-])=O
CCC(C)CCC#CC([O-])=O
CCC(CC)C#CCC([O-])=O
CCC(CC)CC#CC([O-])=O
CCC(CC#CC)CC([O-])=O
CCC(CCC#C)CC([O-])=O
CCC(CCC#CC)C([O-])=O
CCC(CCCC#C)C([O-])=O
CCC#CC(C)CCC([O-])=O
CCC#CC(CC)CC([O-])=O
CCC#CCC(C)CC([O-])=O
CCC#CCC(CC)C([O-])=O
CCC#CCCC(C)C([O-])=O
CCCC(C)C#CCC([O-])=O
CCCC(C)CC#CC([O-])=O
CCCC(CCC#C)C([O-])=O
CCCC#CC(CC)C([O-])=O
CCCC#CCC(C)C([O-])=O
CCCCC(C#CC)C([O-])=O
CCCCC#CC(C)C([O-])=O
CC(CCCCC([O-])=O)C#C
CCC(CCCC([O-])=O)C#C
CCCC(CCC([O-])=O)C#C
CCCCC(CC([O-])=O)C#C
CC(CCCC([O-])=O)CC#C
CCC(CCC([O-])=O)C#CC
CCC(CCC([O-])=O)CC#C
CCCC(CC([O-])=O)C#CC
CC(CCCCC#C)C([O-])=O
CCCC(C#CCC)C([O-])=O
CCCC(CC)C#CC([O-])=O
CCCC(CC#C)CC([O-])=O
CCCC(CC#CC)C([O-])=O
CCCC#CC(C)CC([O-])=O
CCCCC(C)C#CC([O-])=O
CCCCC(CC#C)C([O-])=O
CCCCCC(C#C)C([O-])=O
CC=CC(C)CCCC([O-])=O
CC=CCC(C)CCC([O-])=O
CC(C)CCC=CCC([O-])=O
CCC=C(C)CCCC([O-])=O
CCC=C(CC)CCC([O-])=O
CCC=CC(C)CCC([O-])=O
CCC=CCC(C)CC([O-])=O
CCC(C)C=CCCC([O-])=O
CCC(C)CC=CCC([O-])=O
CCC(CC=CC)CC([O-])=O
CCC(CC)C=CCC([O-])=O
CCC(CC)CC=CC([O-])=O
CCCC=C(C)CCC([O-])=O
CCCC=C(CC)CC([O-])=O
CCCC=CC(CC)C([O-])=O
CCCC(C=CCC)C([O-])=O
CCCC(C)=CCCC([O-])=O
CCCC(CC)=CCC([O-])=O
CCCCC=C(C)CC([O-])=O
CCCCC(C)=CCC([O-])=O
CCC(CCCC([O-])=O)=CC
CCCC(CCC([O-])=O)=CC
CCCCC(CC([O-])=O)=CC
CCC(CCC([O-])=O)C=CC
CCCC(CC([O-])=O)=CCC
CCCC(CC([O-])=O)C=CC
CC=C(C)CCCCC([O-])=O
CC=CCCC(C)CC([O-])=O
CC=CCCCC(C)C([O-])=O
CC(C)=CCCCCC([O-])=O
CC(C)C=CCCCC([O-])=O
CC(C)CC=CCCC([O-])=O
CC(C)CCCC=CC([O-])=O
CCC=CC(CC)CC([O-])=O
CCC=CCC(CC)C([O-])=O
CCC=CCCC(C)C([O-])=O
CCC(C)=CCCCC([O-])=O
CCC(C)CCC=CC([O-])=O
CCC(CC)=CCCC([O-])=O
CCC(CCC=CC)C([O-])=O
CCCC=C(CCC)C([O-])=O
CCCC=CC(C)CC([O-])=O
CCCC=CCC(C)C([O-])=O
CCCC(C)C=CCC([O-])=O
CCCC(C)CC=CC([O-])=O
CCCC(CC=CC)C([O-])=O
CCCC(CC)C=CC([O-])=O
CCCC(CCC)=CC([O-])=O
CCCCC=C(CC)C([O-])=O
CCCCC=CC(C)C([O-])=O
CCCCC(C=CC)C([O-])=O
CCCCC(C)C=CC([O-])=O
CCCCC(CC)=CC([O-])=O
CCCCCC=C(C)C([O-])=O
CCCCCC(=CC)C([O-])=O
CCCCC(=CCC)C([O-])=O
CCCCCC(C)=CC([O-])=O
CCOCC=CC(OC)OC
CCOC(OC)C=CCOC
COCC=CCC(OC)OC
COCCC=CC(OC)OC
COCC=C(COC)COC
COCC=CCOC(C)OC
COCC(OC)OCC=CC
COCCOC(OC)C=CC
COCOC(C)C=CCOC
COCOCC=C(C)COC
COCOCC=CC(C)OC
COCOCC(C)=CCOC
COCOCC(COC)=CC
COCOC(COC)C=CC
COCOCC(OC)C=CC
COCC=CC(COC)OC
COC(COCC=CC)OC
[O-]C(=O)CCCCCC=O
CC(=C)CCOCOCC=O
CC(CC=C)OCOCC=O
CCC(=C)COCOCC=O
CC(=C)COCCOCC=O
CC(=C)COCOCCC=O
CC(CC=O)OCOCC=C
CC(COCC=C)OCC=O
CCC(OCC=C)OCC=O
CC(COCC=O)OCC=C
CC(COCOCC=C)C=O
CCC(OCOCC=C)C=O
CCCOC(OCC=C)C=O
CCCOCOC(C=C)C=O
CCCOCOCC(=C)C=O
CC(COCOCC=O)C=C
CCC(OCOCC=O)C=C
CCCOC(OCC=O)C=C
CCCOCOCC(=O)C=C
CCC(=O)COCOCC=C
CC(OCCC=C)OCC=O
CCOC(CC=C)OCC=O
CCOCC(=C)COCC=O
CC(OCCC=O)OCC=C
CCOC(CC=O)OCC=C
CC(OCCOCC=C)C=O
CCOC(COCC=C)C=O
CCOCC(OCC=C)C=O
CCOCCOC(C=C)C=O
CCOCCOCC(=C)C=O
CC(OCCOCC=O)C=C
CCOC(COCC=O)C=C
CCOCC(OCC=O)C=C
CCOCCOCC(=O)C=C
CC(=O)CCOCOCC=C
CCOCC(=O)COCC=C
CC(OCOCCC=C)C=O
CCOC(OCCC=C)C=O
CCOCOC(CC=C)C=O
CCOCOCC(=C)CC=O
CCOCOCC(C=C)C=O
CCOCOCCC(=C)C=O
CC(OCOCCC=O)C=C
CCOC(OCCC=O)C=C
CCOCOC(CC=O)C=C
CCOCOCCC(=O)C=C
CC(=O)COCCOCC=C
CCOCOCC(=O)CC=C
CC(=O)COCOCCC=C
COC(CCC=C)OCC=O
COCC(=C)CCOCC=O
COCC(CC=C)OCC=O
COCCC(=C)COCC=O
COC(CC=C)OCCC=O
COCC(=C)COCCC=O
COC(CCC=O)OCC=C
COCC(CC=O)OCC=C
COC(CCOCC=C)C=O
COCC(COCC=C)C=O
COCCC(OCC=C)C=O
COCCCOC(C=C)C=O
COCCCOCC(=C)C=O
COC(CCOCC=O)C=C
COCC(COCC=O)C=C
COCCC(OCC=O)C=C
COCCCOCC(=O)C=C
COCCC(=O)COCC=C
COC(CC=O)OCCC=C
COC(COCCC=C)C=O
COCC(OCCC=C)C=O
COCCOC(CC=C)C=O
COCCOCC(=C)CC=O
COCCOCC(C=C)C=O
COCCOCCC(=C)C=O
COC(COCCC=O)C=C
COCC(OCCC=O)C=C
COCCOC(CC=O)C=C
COCCOCCC(=O)C=C
COC(COCC=O)CC=C
COCC(=O)CCOCC=C
COCCOCC(=O)CC=C
COCC(=O)COCCC=C
COC(OCCCC=C)C=O
COCOCC(=C)CCC=O
COCOCC(CC=C)C=O
COCOCCC(=C)CC=O
COCOCCC(C=C)C=O
COCOCCCC(=C)C=O
COC(OCCCC=O)C=C
COCOCC(CC=O)C=C
COCOCCCC(=O)C=C
COCOCCC(=O)CC=C
COCOCC(=O)CCC=C
COC(COCC=C)CC=O
COCOC(CC=C)CC=O
COCOC(CCC=C)C=O
COCOC(CCC=O)C=C
CCC(CCC=O)OCOC
CCC(CCOCC=O)OC
CCCC(COCC=O)OC
CC(C)CCOCOCC=O
CCC(C)COCOCC=O
CCC(CC)OCOCC=O
CCC(CCOC)OCC=O
CCC(CCOCOC)C=O
CCCC(C)OCOCC=O
CCCC(COC)OCC=O
CCCC(COCOC)C=O
CCCCC(OC)OCC=O
CCCCC(OCOC)C=O
CCCCCOC(OC)C=O
CCC(CC=O)OCCOC
CCC(COCCC=O)OC
CCCCOC(CC=O)OC
CC(C)COCCOCC=O
CCC(C)OCCOCC=O
CCC(COC)COCC=O
CCC(COCCOC)C=O
CCCC(OCC)OCC=O
CCCC(OCCOC)C=O
CCCCOC(C)OCC=O
CCCCOC(COC)C=O
CCCCOCC(OC)C=O
CCCC(=O)CCOCOC
CCCCOCC(=O)COC
CC(C)COCOCCC=O
CCC(C)OCOCCC=O
CCC(COC)OCCC=O
CCC(COCOC)CC=O
CCCC(OC)OCCC=O
CCCC(OCOCC)C=O
CCCCOCOC(C)C=O
CCCCOCOCC(C)=O
CCCC(=O)COCOCC
CCCOC(CCC=O)OC
CCCOCC(CC=O)OC
CC(C)OCCCOCC=O
CCC(OCCCOC)C=O
CCCOC(C)COCC=O
CCCOC(CC)OCC=O
CCCOC(CCOC)C=O
CCCOCC(C)OCC=O
CCCOCC(COC)C=O
CCCOCCC(OC)C=O
CCC(=O)CCCOCOC
CCCOCCC(=O)COC
CCCOC(CC=O)OCC
CCCOC(C)OCCC=O
CCCOC(COC)CC=O
CCCOC(COCC)C=O
CCCOCC(OCC)C=O
CCCOCCOC(C)C=O
CCC(=O)CCOCCOC
CCCOCC(=O)CCOC
CCCOCC(=O)COCC
CC(C)OCOCCCC=O
CCC(OC)OCCCC=O
CCCOCOC(C)CC=O
CCCOCOC(CC)C=O
CCCOCOCC(C)C=O
CCCOCOCCC(C)=O
CCCOCOCC(=O)CC
CCOC(CCCC=O)OC
CCOCC(CCC=O)OC
CCOCCC(CC=O)OC
CCOC(C)CCOCC=O
CCOC(CC)COCC=O
CCOC(CCCOC)C=O
CCOCC(C)COCC=O
CCOCC(CC)OCC=O
CCOCC(CCOC)C=O
CCOCCC(C)OCC=O
CCOCCC(COC)C=O
CCOCCCC(OC)C=O
CCOC(CCC=O)COC
CCOCC(CC=O)OCC
CCOC(C)COCCC=O
CCOC(CC)OCCC=O
CCOC(CCOC)CC=O
CCOCC(C)OCCC=O
CCOCC(COC)CC=O
CCOCC(COCC)C=O
CCOCCC(OCC)C=O
CCOCCCOC(C)C=O
CCOCCCOCC(C)=O
CCOCCC(=O)CCOC
CCOCCC(=O)COCC
CCOC(C)OCCCC=O
CCOCCOC(C)CC=O
CCOCCOC(CC)C=O
CCOCC(=O)CCCOC
CCOCOC(C)CCC=O
CCOCOC(CC)CC=O
CCOCOCC(CC)C=O
CCOCOCCC(C)C=O
CCOCOCCCC(C)=O
CCOCOCCC(=O)CC
COCC(CCCC=O)OC
COCCC(CCC=O)OC
COCCCC(CC=O)OC
COC(C)CCCOCC=O
COCC(C)CCOCC=O
COCCC(C)COCC=O
COCCCC(C)OCC=O
COCCCC(COC)C=O
COCCCCC(OC)C=O
COCC(CCC=O)COC
COC(C)CCOCCC=O
COCC(C)COCCC=O
COCCC(C)OCCC=O
COCCC(COC)CC=O
COCCCCOC(C)C=O
COCCCCOCC(C)=O
COCCCC(=O)CCOC
COC(C)COCCCC=O
COCC(C)OCCCC=O
COCCCOC(C)CC=O
COCCCOCC(C)C=O
COC(C)OCCCCC=O
COCCOC(C)CCC=O
COCCOCC(C)CC=O
COCCOCCC(C)C=O
COCOC(C)CCCC=O
COCOCCC(C)CC=O
COCOCCCCC(C)=O
CCCC(CC=O)OCOC
CCCCC(=O)COCOC
CCCCOC(OCC)C=O
CCCC(=O)COCCOC
CC(C)OCCOCCC=O
CCCOCCOCC(C)=O
CCCOC(OCCC)C=O
CCC(=O)COCCCOC
CCOCCCC(=O)COC
CCOC(CCC=O)OCC
CCOCCOCC(C)C=O
CCOCCOCCC(C)=O
CCOCCOCC(=O)CC
CCOCOCC(C)CC=O
COC(CCCCC=O)OC
COCCC(CCOC)C=O
COCCCCC(=O)COC
COCCCOCCC(C)=O
COCCOCCCC(C)=O
COCOCC(C)CCC=O
COCOCCCC(C)C=O
[O-]C(=O)COCCCCC=C
[O-]C(=O)CCCCOCC=C
[O-]C(=O)CCCOCCC=C
[O-]C(=O)CCOCCCC=C
CCCCCOCCC([O-])=O
CCCCOCCCC([O-])=O
CCCOCCCCC([O-])=O
COCCCCCCC([O-])=O
CCOCCCCCC([O-])=O
CCCCCCOCC([O-])=O
CC(C)OCOCC=C
CCC(OC)OCC=C
CCCOC(OC)C=C
CCOC(CC=C)OC
CCOCC(OC)C=C
CCOCOC(C)C=C
CCOCOCC(C)=C
COCCC(=C)COC
COCC(COC)C=C
COCCC(OC)C=C
COC(C)OCCC=C
COCOC(C)CC=C
COCOCC(C)C=C
COCOCCC(C)=C
CCC(=C)COCOC
CCC(OCOC)C=C
CCOCC(=C)COC
CCOC(C)OCC=C
CCOC(COC)C=C
COC(CCC=C)OC
COCC(CC=C)OC
COC(C)COCC=C
COCC(C)OCC=C
COCCOC(C)C=C
COCCOCC(C)=C
CCOC(OCC)C=C
CCC(CC)OCOC
CCCC(C)OCOC
CCC(C)COCOC
CCC(CCOC)OC
CCCC(COC)OC
CCCCC(OC)OC
CCC(C)OCCOC
CCC(COC)COC
CCCCOC(C)OC
CCCC(OC)OCC
CCCOC(C)COC
CCCOC(CC)OC
CCCOCC(C)OC
CCCOC(C)OCC
CCCOCOC(C)C
CCOC(C)CCOC
CCOC(CC)COC
CCOCC(C)COC
CCOCC(CC)OC
CCOCCC(C)OC
CCOCC(C)OCC
CCOCCOC(C)C
CCOCOC(C)CC
CCOCOCC(C)C
COCCC(C)COC
COCCCC(C)OC
COCCCOC(C)C
COCCOCC(C)C
COCOCCC(C)C
CCOC(CC)OCC
CCC=C(C)CCCOC
CCC=C(CC)CCOC
CCC=CC(C)CCOC
CCC=CC(CC)COC
CCC=CCC(C)COC
CCC=CCC(CC)OC
CCC=CCCC(C)OC
CCC(C)=CCCCOC
CCC(C)C=CCCOC
CCC(C)CC=CCOC
CCC(CC)=CCCOC
CCC(CC)C=CCOC
CCC(CCC=CC)OC
CCCC=C(C)CCOC
CCCC=C(CC)COC
CCCC=CCC(C)OC
CCCC(C)=CCCOC
CCCC(C)C=CCOC
CCCC(CC=CC)OC
CCCC(CC)=CCOC
CCCCC=C(C)COC
CCCCC=CC(C)OC
CCCCC(C)=CCOC
CCCC=C(C)COCC
CCCC=CC(C)OCC
CCCC(C)=CCOCC
CC=CCCCOC(C)C
CCC=CCCOC(C)C
CCC(CCCOC)=CC
CCCC=CCOC(C)C
CCCCC(COC)=CC
CC=CCCOCC(C)C
CCC=CCOC(C)CC
CCC=CCOCC(C)C
CCC(C)COCC=CC
CCC(CC)OCC=CC
CCC(CCOC)C=CC
CCCC(C)OCC=CC
CCCC(COC)=CCC
CCCC(COC)C=CC
CCCC(COCC)=CC
CCCCC(OC)C=CC
CC=CCOCCC(C)C
CCC(C)OCCC=CC
CCC(COC)CC=CC
CCCC(OCC)C=CC
CCCCOC(C)C=CC
CCCOC(C)C=CCC
CCCOC(C)CC=CC
CCCOC(CC)C=CC
CCCOCC=C(C)CC
CCCOCC=CC(C)C
CCCOCC(C)=CCC
CCCOCC(C)C=CC
CCCOCC(CC)=CC
CCCOCCC=C(C)C
CCCOCCC(C)=CC
CCOC(C)CC=CCC
CCOC(C)CCC=CC
CCOC(CC)C=CCC
CCOC(CC)CC=CC
CCOCC=C(CC)CC
CCOCC=CC(C)CC
CCOCC=CCC(C)C
CCOCC(C)C=CCC
CCOCC(C)CC=CC
CCOCC(CC)=CCC
CCOCC(CC)C=CC
CCOCCC=C(C)CC
CCOCCC=CC(C)C
CCOCCC(C)=CCC
CCOCCC(C)C=CC
CCOCCC(CC)=CC
CCOCCCC=C(C)C
CCOCCCC(C)=CC
COC(C)CCCC=CC
COCC=CCCC(C)C
COCC(C)CCC=CC
COCCC(C)CC=CC
COCCCC(C)C=CC
COCCCCC=C(C)C
COCCCCC(C)=CC
CCCC=CC(C)COC
CCCC=CC(CC)OC
CCCC(CCOC)=CC
CCCC(OC)C=CCC
CCCCOCC=C(C)C
CCCCOCC(C)=CC
COCCC=CCC(C)C
COCCCC=CC(C)C
CCC(CC=O)CC=O
CC(CCCC=O)C=O
CCC(CCC=O)C=O
CCCC(CC=O)C=O
CCCCCC(=O)C=O
CC(CCC=O)CC=O
CCCCC(=O)CC=O
CCCC(=O)CCC=O
CCC(=O)CCCC=O
CC(=O)CCCCC=O
CCCCC(C=O)C=O
CCCCCOCC=O
CCCCOCCC=O
CCCOCCCC=O
CCOCCCCC=O
COCCCCCC=O
CC#CCCCC([O-])=O
CCC#CCCC([O-])=O
CCCC#CCC([O-])=O
CCCCC#CC([O-])=O
[O-]C(=O)CCCCC#C
CC=CCCCC([O-])=O
CCC=CCCC([O-])=O
CCCC=CCC([O-])=O
CCCCC=CC([O-])=O
C=CC(=C)CCCOC=O
C=CCC(=C)CCOC=O
C=CCC(CC=C)OC=O
C=CCCC(=C)COC=O
C=CC(CCOC=O)C=C
C=CCC(COC=O)C=C
C=CCCC(OC=O)C=C
C=CCCCOC(=O)C=C
C=CCCC(=O)OCC=C
C=CCCOC(=O)CC=C
CC(=C)CCCCCC=O
CC(CCC=C)CCC=O
CC(CCCC=C)CC=O
CCC(=C)CCCCC=O
CCC(CCC=C)CC=O
CCCC(=C)CCCC=O
CCCC(CC=C)CC=O
CCCCC(=C)CCC=O
CC(CCCCC=O)C=C
CCC(CCCC=O)C=C
CCCC(CCC=O)C=C
CCCCC(CC=O)C=C
CC(CCCC=O)CC=C
CCC(CCC=O)CC=C
CC(CCCCC=C)C=O
CCC(CCCC=C)C=O
CCCC(CCC=C)C=O
CCCCC(CC=C)C=O
CCCCCC(=C)CC=O
CCCCCC(C=C)C=O
CCCCCCC(=C)C=O
CCCCCC(=O)CC=C
CCCCC(=O)CCC=C
CCCC(=O)CCCC=C
CCC(=O)CCCCC=C
CC(=O)CCCCCC=C
CCCCCCC(=O)C=C
CC#CC(OCC#C)C=O
CC#CC(OCC=O)C#C
CC#CCOC(C=O)C#C
CC#CCOCC(=O)C#C
CC#CC(=O)COCC#C
CC(OCC#C)C#CC=O
CC(OCC#CC#C)C=O
CCOC(C#C)C#CC=O
CC(OCC#CC=O)C#C
CCOCC#CC(=O)C#C
CC(=O)C#CCOCC#C
CC(OCC=O)C#CC#C
CCOC(C=O)C#CC#C
CCOCC(=O)C#CC#C
CC(=O)COCC#CC#C
COC(C)C#CC#CC=O
COC(C#C)C#CCC=O
COC(C#CC)C#CC=O
COC(CC#C)C#CC=O
COC(CC#CC#C)C=O
COCC(C#C)C#CC=O
COCC#CC#CC(C)=O
COCC#CC(C=O)C#C
COCC#CCC(=O)C#C
COCC#CC(=O)C#CC
COCC#CC(=O)CC#C
COC(CC=O)C#CC#C
COCC(C=O)C#CC#C
COCCC(=O)C#CC#C
COC(CC#CC=O)C#C
COCCC#CC(=O)C#C
COC(C=O)C#CC#CC
COC(C=O)C#CCC#C
COCC(=O)C#CC#CC
COCC(=O)C#CCC#C
COCC(=O)CC#CC#C
O=CC(CC#C)OCC#C
O=C(CCOCC#C)C#C
O=CC(COCC#C)C#C
O=CCC(OCC#C)C#C
O=CCCOC(C#C)C#C
O=C(COCC#C)CC#C
O=C(COCCC#C)C#C
O=CC(OCCC#C)C#C
O=CCOC(CC#C)C#C
O=CCOCC(C#C)C#C
CC=C(COCC#C)C=O
CC=CC(OCC#C)C=O
CC=C(COCC=O)C#C
CC=CC(OCC=O)C#C
CC=CCOC(C=O)C#C
CC=CCOCC(=O)C#C
CC(=CCOCC=O)C#C
CC=CC(=O)COCC#C
CC(COCC#C)=CC=O
CC(C=O)=CCOCC#C
CC(COCC=O)=CC#C
CC(OCC=CC#C)C=O
CC(OCC#C)C=CC=O
CC(OCC=CC=O)C#C
CCOC(C=CC=O)C#C
CCOCC=C(C=O)C#C
CCOCC=CC(=O)C#C
CCOCC(=CC=O)C#C
CCOCC(C=O)=CC#C
CC(OCC=O)C=CC#C
CCOC(C=O)C=CC#C
CCOCC(=O)C=CC#C
CC(=O)COCC=CC#C
COC(C=CC)C#CC=O
COC(C)C=CC#CC=O
COC(C)C#CC=CC=O
COC(CC=CC#C)C=O
COC(CC#C)C=CC=O
COCC=C(C)C#CC=O
COCC=CC#CC(C)=O
COCC(=CC)C#CC=O
COCC(C)=CC#CC=O
COCC(CC#C)=CC=O
COCC#CC=C(C)C=O
COCC#CC=CC(C)=O
COCC#CC(C=O)=CC
COCC#CC(C)=CC=O
COC(C=CCC=O)C#C
COC(CC=CC=O)C#C
COCC(C=CC=O)C#C
COCC=C(CC=O)C#C
COCC=CC(C=O)C#C
COCC=CCC(=O)C#C
COCC(=CCC=O)C#C
COCCC=C(C=O)C#C
COCCC=CC(=O)C#C
COCCC(=CC=O)C#C
COCC=C(CC#C)C=O
COC(C=CC=O)C#CC
COCC=C(C=O)C#CC
COCC=CC(=O)C#CC
COCC=CC(=O)CC#C
COCC(=CC=O)C#CC
COCC(CC=O)=CC#C
COCC#CC(=O)C=CC
COCCC(C=O)=CC#C
COC(CC=O)C=CC#C
COCC(C=O)=CC#CC
COCC(C=O)=CCC#C
COCC(C=O)C=CC#C
COCCC(=O)C=CC#C
COC(C=O)C=CC#CC
COC(C=O)C=CCC#C
COC(C=O)C#CC=CC
COCC(=O)C=CC#CC
COCC(=O)C=CCC#C
COCC(=O)C#CC=CC
COCC(=O)CC=CC#C
CC(=O)C=CCOCC#C
COC(C=CC)C=CC=O
COC(C)C=CC=CC=O
COCC=CC=C(C)C=O
COCC=CC=CC(C)=O
COCC=CC(C=O)=CC
COCC=CC(C)=CC=O
COCC(=CC)C=CC=O
COCC(C=CC)=CC=O
COCC(C)=CC=CC=O
COCC=C(C=O)C=CC
COCC=CC(=O)C=CC
COCC(C=O)=CC=CC
COC(C=O)C=CC=CC
COCC=C(C)C=CC=O
COCC(=O)C=CC=CC
CCC(=C)C(C)OCOC
CCC(=C)C(COC)OC
CCC(=C)CC(OC)OC
CCC(C=C)C(OC)OC
CCC(=C)COC(C)OC
CCC(C)OC(OC)C=C
CCC(OC)C(=C)COC
CC(C)OC(C)OCC=C
CCC(OC(C)OC)C=C
CCC(OC)C(OC)C=C
CC(C)OCOC(C)C=C
CC(C)OCOCC(C)=C
CCC(OC)OC(C)C=C
CCC(OC)OCC(C)=C
CCC(OCOC)C(C)=C
CCOC(C=C)C(C)OC
CCOC(C)C(=C)COC
CCOC(CC(C)=C)OC
CCOCC(=C)C(C)OC
CCOC(C)C(OC)C=C
CCOC(C)OC(C)C=C
CCOC(C)OCC(C)=C
CCOC(COC)C(C)=C
CCOCC(OC)C(C)=C
CCOC(OC(C)C)C=C
CCOC(OC)C(=C)CC
CCOC(OC)C(C)C=C
CCOCOC(C)C(C)=C
COC(C)C(CC=C)OC
COC(CC(C)C=C)OC
COC(CCC(C)=C)OC
COCC(=C)CC(C)OC
COCC(C=C)C(C)OC
COCC(C)C(=C)COC
COCC(CC(C)=C)OC
COCCC(=C)C(C)OC
COC(C)C(C)OCC=C
COC(C)CC(OC)C=C
COC(CC=C)OC(C)C
COCC(=C)COC(C)C
COCC(C)C(OC)C=C
COC(C)COC(C)C=C
COC(C)COCC(C)=C
COCC(C)OC(C)C=C
COCC(COC)C(C)=C
COCCC(OC)C(C)=C
COC(C)OC(C)CC=C
COC(C)OCC(C)C=C
COC(C)OCCC(C)=C
COC(COC(C)C)C=C
COCC(OC(C)C)C=C
COCC(OC)C(C)C=C
COCCOC(C)C(C)=C
COC(OC)C(C)CC=C
COC(OCC=C)C(C)C
COC(OCC(C)C)C=C
COCOC(C=C)C(C)C
COCOC(C)C(C)C=C
COCOC(C)CC(C)=C
COCOCC(C)C(C)=C
CCCC(=C)C(OC)OC
CCCOC(OC)C(C)=C
CCOC(OCC)C(C)=C
COCC(C)OCC(C)=C
COCOCC(=C)C(C)C
CCC(CC=C)(OC)OC
CC(C)(C)OCOCC=C
CCC(C)(OC)OCC=C
CCC(C)(OCOC)C=C
CCC(COC)(OC)C=C
CCCC(OC)(OC)C=C
CCCOC(C)(OC)C=C
CCOC(C)(CC=C)OC
CCOC(C)(C)OCC=C
CCOC(C)(COC)C=C
CCOC(CC)(OC)C=C
CCOCC(C)(OC)C=C
CCOCOC(C)(C)C=C
COCC(C)(CC=C)OC
COC(C)(C)COCC=C
COCC(C)(C)OCC=C
COCC(C)(COC)C=C
COCCC(C)(OC)C=C
COC(C)(C)OCCC=C
COCCOC(C)(C)C=C
COCOC(C)(C)CC=C
COCOCC(C)(C)C=C
CCOC(C)(OCC)C=C
COC(C)(CCC=C)OC
C=C(CC#CCC=O)C=O
C=C(CCC#CC=O)C=O
C=CC(CC#CC=O)C=O
C=CC#CC(CC=O)C=O
C=CC#CCC(C=O)C=O
C=CC#CCCC(=O)C=O
C=CCC#CC(C=O)C=O
C=CCC#CCC(=O)C=O
C=CCCC#CC(=O)C=O
C=CC#CCC(=O)CC=O
C=C(CCC=O)C#CC=O
C=CC(CC=O)C#CC=O
C=CC#CC(=O)CCC=O
C=CCC(C=O)C#CC=O
C=CCCC(=O)C#CC=O
C=C(CC=O)C#CCC=O
C=C(CC=O)CC#CC=O
C=CC(C=O)C#CCC=O
C=CCC(=O)C#CCC=O
C=CCC(=O)CC#CC=O
C=C(C=O)C#CCCC=O
C=CC(=O)C#CCCC=O
C=CC(=O)CC#CCC=O
C=CC(=O)CCC#CC=O
C=C(CC=CCC=O)C=O
C=C(CCC=CC=O)C=O
C=CC=C(CCC=O)C=O
C=CC=CC(CC=O)C=O
C=CC=CCC(C=O)C=O
C=CC=CCCC(=O)C=O
C=CC(CC=CC=O)C=O
C=CCC=C(CC=O)C=O
C=CCC=CC(C=O)C=O
C=CCC=CCC(=O)C=O
C=CCCC=C(C=O)C=O
C=CCCC=CC(=O)C=O
C=CC=C(CC=O)CC=O
C=CC=CCC(=O)CC=O
C=CC(CCC=O)=CC=O
C=CCC=CC(=O)CC=O
C=CCC(CC=O)=CC=O
C=CCCC(C=O)=CC=O
C=C(CCC=O)C=CC=O
C=CC=CC(=O)CCC=O
C=CC(CC=O)=CCC=O
C=CC(CC=O)C=CC=O
C=CCC(C=O)=CCC=O
C=CCC(C=O)C=CC=O
C=CCCC(=O)C=CC=O
C=C(CC=O)C=CCC=O
C=C(CC=O)CC=CC=O
C=CC(C=O)=CCCC=O
C=CC(C=O)C=CCC=O
C=CCC(=O)C=CCC=O
C=CCC(=O)CC=CC=O
C=C(C=O)C=CCCC=O
C=CC(=O)C=CCCC=O
C=CC(=O)CC=CCC=O
C=CC(=O)CCC=CC=O
CC#CC(CC=O)OC=O
CC#CC(COC=O)C=O
CC#CCC(=O)COC=O
CC#CCC(OC=O)C=O
CC#CCCOC(=O)C=O
CCC#CC(=O)COC=O
CCC#CC(OC=O)C=O
CCC#CCOC(=O)C=O
CC#CCC(=O)OCC=O
CCC#CC(=O)OCC=O
CC#CC(=O)CCOC=O
CC#CCOC(=O)CC=O
CC#CC(=O)OCCC=O
CC(CC#CC=O)OC=O
CC(C=O)C#CCOC=O
CCC(=O)C#CCOC=O
CC(COC=O)C#CC=O
CCC(OC=O)C#CC=O
CCCOC(=O)C#CC=O
CCC(=O)OCC#CC=O
CC(=O)CC#CCOC=O
CC(=O)C#CCCOC=O
CC(OC=O)C#CCC=O
CCOC(=O)C#CCC=O
CCOC(=O)CC#CC=O
CC(=O)OCC#CCC=O
CC(=O)OCCC#CC=O
COC(=O)CC#CCC=O
COC(=O)CCC#CC=O
O=CCC(CC#C)OC=O
O=CCC(COC=O)C#C
O=CCCC(OC=O)C#C
O=CCCCOC(=O)C#C
O=CCCC(=O)OCC#C
O=CCCOC(=O)CC#C
O=CCC(=O)OCCC#C
O=CCOC(=O)CCC#C
O=CC(=O)OCCCC#C
O=COC(CCC#C)C=O
O=COCC(CC#C)C=O
O=COCCC(C=O)C#C
O=COCCCC(=O)C#C
O=COCCC(=O)CC#C
O=COCC(=O)CCC#C
COC(=O)C#CCCC=O
CC=CC(CC=O)OC=O
CC(CC=CC=O)OC=O
CC=C(CCOC=O)C=O
CC=CC(COC=O)C=O
CC=CCC(=O)COC=O
CC=CCC(OC=O)C=O
CC=CCCOC(=O)C=O
CCC=C(COC=O)C=O
CCC=CC(=O)COC=O
CCC=CC(OC=O)C=O
CCC=CCOC(=O)C=O
CC=CCC(=O)OCC=O
CCC=CC(=O)OCC=O
CC=CC(=O)CCOC=O
CC(CC=O)=CCOC=O
CCC(C=O)=CCOC=O
CC=C(COC=O)CC=O
CC=CCOC(=O)CC=O
CC(CCOC=O)=CC=O
CCC(COC=O)=CC=O
CC=CC(=O)OCCC=O
CC(C=O)=CCCOC=O
CC(C=O)C=CCOC=O
CCC(=O)C=CCOC=O
CC(COC=O)=CCC=O
CC(COC=O)C=CC=O
CCC(OC=O)C=CC=O
CCCOC(=O)C=CC=O
CC(=O)C=CCCOC=O
CC(=O)CC=CCOC=O
CC(OC=O)C=CCC=O
CCOC(=O)CC=CC=O
CC(=O)OCC=CCC=O
CCC(=O)OCC=CC=O
CCOC(=O)C=CCC=O
CC(=O)OCCC=CC=O
COC(=O)C=CCCC=O
COC(=O)CC=CCC=O
COC(=O)CCC=CC=O
CC(C)C(CCC=O)C=O
CC(C)CCC(C=O)C=O
CCC(C)C(CC=O)C=O
CCC(C)CC(C=O)C=O
CCC(C)CCC(=O)C=O
CCC(CC)C(C=O)C=O
CCC(CC)CC(=O)C=O
CCCC(C)C(C=O)C=O
CCCC(CC(C)=O)C=O
CCCC(CC)C(=O)C=O
CCCCC(C)C(=O)C=O
CC(C)C(CC=O)CC=O
CC(CCC(C)=O)CC=O
CCC(CCC=O)C(C)=O
CCCC(CC=O)C(C)=O
CC(C)CCC(=O)CC=O
CCC(C)CC(=O)CC=O
CCC(CC)C(=O)CC=O
CCCC(C)C(=O)CC=O
CC(C)CC(=O)CCC=O
CC(CCC=O)C(C)C=O
CC(CCC=O)CC(C)=O
CCC(C)C(=O)CCC=O
CCCC(C=O)C(C)C=O
CCCCC(=O)C(C)C=O
CCC(CC=O)C(=O)CC
CCCC(C=O)C(=O)CC
CCC(C=O)C(C)CC=O
CCC(=O)CC(C)CC=O
CC(C)CC(CC=O)C=O
CC(C)CCCC(=O)C=O
CC(CCC(C)C=O)C=O
CC(CCCC(C)=O)C=O
CCC(CC(C)C=O)C=O
CCC(CCC(C)=O)C=O
CCCC(C)CC(=O)C=O
CC(CCCC=O)C(C)=O
CCCCC(C=O)C(C)=O
CCC(CC=O)C(C)C=O
CCC(CC=O)CC(C)=O
CCC(CC(=O)CC)C=O
CCCCC(=O)C(=O)CC
CC(C)C(=O)CCCC=O
CC(CC=O)C(C)CC=O
CC(CC=O)CC(C)C=O
CCC(C=O)C(CC)C=O
CCCC(=O)C(C)CC=O
CCCC(=O)C(CC)C=O
CCCC(=O)CC(C)C=O
CCC(=O)C(C)CCC=O
CCC(=O)CCC(C)C=O
CCCCCC(=O)C(C)=O
CCCCC(=O)CC(C)=O
CCCC(=O)CCC(C)=O
CCCC(=O)CC(=O)CC
CCC(=O)CCCC(C)=O
CCC(=O)CCC(=O)CC
CC(=O)CCCCC(C)=O
CCCC(=O)C(=O)CCC
CCC(C)(CCC=O)C=O
CCCC(C)(CC=O)C=O
CCCC(CC)(C=O)C=O
CCCCC(C)(C=O)C=O
CC(C)(CCC=O)CC=O
CC(C)(CCCC=O)C=O
CCC(CC)(CC=O)C=O
CCC(C)(CC=O)CC=O
CC#CCCCOCC=O
CCC#CCCOCC=O
CCCC#CCOCC=O
CC#CCCOCCC=O
CCC#CCOCCC=O
CC#CCOCCCC=O
CCCCOCC#CC=O
CCCOCC#CCC=O
CCCOCCC#CC=O
CCOCC#CCCC=O
CCOCCC#CCC=O
CCOCCCC#CC=O
COCC#CCCCC=O
COCCC#CCCC=O
COCCCC#CCC=O
COCCCCC#CC=O
O=CCCCCOCC#C
O=CCCCOCCC#C
O=CCCOCCCC#C
O=CCOCCCCC#C
CC=CCCCOCC=O
CCCC=CCOCC=O
CC=CCCOCCC=O
CCC=CCOCCC=O
CC=CCOCCCC=O
CCCCOCC=CC=O
CCCOCC=CCC=O
CCCOCCC=CC=O
CCOCC=CCCC=O
CCOCCC=CCC=O
CCOCCCC=CC=O
COCCC=CCCC=O
COCCCC=CCC=O
COCCCCC=CC=O
CCC=CCCOCC=O
COCC=CCCCC=O
CCCCOCOCC=C
CCCOCOCCC=C
CCOCOCCCC=C
COCCCCOCC=C
COCCCOCCC=C
COCCOCCCC=C
COCOCCCCC=C
CCCOCCOCC=C
CCOCCCOCC=C
CCOCCOCCC=C
CC#CC#CC(=O)[CH-]C=O
O=C[CH-]C(=O)C#CCC#C
[O-]C(=O)C#CC#CCC=C
[O-]C(=O)C#CCC#CC=C
[O-]C(=O)CC#CC#CC=C
CC=CC#CC(=O)[CH-]C=O
[O-]C(=O)C=CC#CCC=C
[O-]C(=O)C=CCC#CC=C
[O-]C(=O)C#CC=CCC=C
[O-]C(=O)C#CCC=CC=C
[O-]C(=O)CC=CC#CC=C
[O-]C(=O)CC#CC=CC=C
[O-]C(=O)C=CC=CCC=C
[O-]C(=O)C=CCC=CC=C
[O-]C(=O)CC=CC=CC=C
CC(C)C#CCCC([O-])=O
CC(C)CC#CCC([O-])=O
CC#CC(C)CCC([O-])=O
CC#CCC(C)CC([O-])=O
CCC(C)C#CCC([O-])=O
CCC(C)CC#CC([O-])=O
CCC(CC#C)CC([O-])=O
CCC(CCC#C)C([O-])=O
CCC#CC(CC)C([O-])=O
CCCC#CC(C)C([O-])=O
CCC(CCC([O-])=O)C#C
CCC(CC([O-])=O)C#CC
CC(C)CCC#CC([O-])=O
CC(CCC#C)CC([O-])=O
CC(CCCC#C)C([O-])=O
CC#CCCC(C)C([O-])=O
CCC(CC)C#CC([O-])=O
CCC(CC#CC)C([O-])=O
CCC#CC(C)CC([O-])=O
CCC#CCC(C)C([O-])=O
CCCC(C)C#CC([O-])=O
CCCC(C#CC)C([O-])=O
CCCC(CC#C)C([O-])=O
CCCCC(C#C)C([O-])=O
CC(CCCC([O-])=O)C#C
CCCC(CC([O-])=O)C#C
CC(CCC([O-])=O)CC#C
CC=CCC(C)CC([O-])=O
CC=C(C)CCCC([O-])=O
CC=CC(C)CCC([O-])=O
CC=CCCC(C)C([O-])=O
CC(C)=CCCCC([O-])=O
CC(C)C=CCCC([O-])=O
CC(C)CC=CCC([O-])=O
CC(C)CCC=CC([O-])=O
CCC=C(C)CCC([O-])=O
CCC=C(CC)CC([O-])=O
CCC=CC(C)CC([O-])=O
CCC=CC(CC)C([O-])=O
CCC=CCC(C)C([O-])=O
CCC(C)=CCCC([O-])=O
CCC(C)C=CCC([O-])=O
CCC(C)CC=CC([O-])=O
CCC(CC=CC)C([O-])=O
CCC(CC)=CCC([O-])=O
CCCC=C(C)CC([O-])=O
CCCC=C(CC)C([O-])=O
CCCC=CC(C)C([O-])=O
CCCC(C=CC)C([O-])=O
CCCC(C)=CCC([O-])=O
CCCC(C)C=CC([O-])=O
CCCCC(=CC)C([O-])=O
CCCCC(C)=CC([O-])=O
CCC(CCC([O-])=O)=CC
CCCC(CC([O-])=O)=CC
CCC(CC([O-])=O)C=CC
CCC(CC)C=CC([O-])=O
CCCC(CC)=CC([O-])=O
CCCCC=C(C)C([O-])=O
CCCC(=CCC)C([O-])=O
CCC(C)(C)CCC([O-])=O
CCC(C)(CC)CC([O-])=O
CCCC(C)(C)CC([O-])=O
CC(C)(C)CCCC([O-])=O
CCC(CC)(CC)C([O-])=O
CCCC(C)(CC)C([O-])=O
CCCCC(C)(C)C([O-])=O
CC(=C)C#CCOCCO
CC#CC(=C)COCCO
CC#CC(CO)OCC=C
CC(=C)COCC#CCO
CC#CCOCC(=C)CO
CC#CC(OCCO)C=C
CC#CCOC(CO)C=C
CC#CCOCC(O)C=C
CC#CC(O)COCC=C
CC(CO)OCC#CC=C
CC(OCC=C)C#CCO
CCOC(C=C)C#CCO
CCOCC(=C)C#CCO
CCOCC#CC(=C)CO
CC(OCC#CCO)C=C
CCOCC#CC(O)C=C
CC(O)C#CCOCC=C
CC(OCCO)C#CC=C
CCOC(CO)C#CC=C
CCOCC(O)C#CC=C
CC(O)COCC#CC=C
COC(C=C)C#CCCO
COC(CC=C)C#CCO
COCC(=C)C#CCCO
COCC(=C)CC#CCO
COCC(C=C)C#CCO
COCC#CC(=C)CCO
COCC#CCC(=C)CO
COCCC(=C)C#CCO
COCCC#CC(=C)CO
COC(CC#CCO)C=C
COCC#CC(CO)C=C
COCC#CCC(O)C=C
COCCC#CC(O)C=C
COCC#CC(O)CC=C
COC(CCO)C#CC=C
COCC(CO)C#CC=C
COCCC(O)C#CC=C
COC(CO)C#CCC=C
COC(CO)CC#CC=C
COCC(O)C#CCC=C
COCC(O)CC#CC=C
OCC(=C)CCOCC#C
OCC(CC=C)OCC#C
OCC(CC#C)OCC=C
OCCC(=C)COCC#C
OCC(=C)COCCC#C
OC(CCOCC=C)C#C
OC(CCOCC#C)C=C
OCC(COCC=C)C#C
OCC(COCC#C)C=C
OCCC(OCC=C)C#C
OCCC(OCC#C)C=C
OCCCOC(C=C)C#C
OCCCOCC(=C)C#C
OC(COCC=C)CC#C
OC(COCC#C)CC=C
OC(COCCC=C)C#C
OC(COCCC#C)C=C
OCC(OCCC=C)C#C
OCC(OCCC#C)C=C
OCCOC(CC=C)C#C
OCCOC(CC#C)C=C
OCCOCC(=C)CC#C
OCCOCC(C=C)C#C
OCCOCCC(=C)C#C
CC=CC(=C)COCCO
CC(=C)C=CCOCCO
CC(C=C)=CCOCCO
CC=CC(CO)OCC=C
CC=CCOCC(=C)CO
CC(=C)COCC=CCO
CC=C(COCCO)C=C
CC=CC(OCCO)C=C
CC=CCOC(CO)C=C
CC=CCOCC(O)C=C
CC=C(CO)COCC=C
CC=CC(O)COCC=C
CC(COCC=C)=CCO
CC(CO)=CCOCC=C
CC(COCCO)=CC=C
CC(CO)OCC=CC=C
CC(OCC=C)C=CCO
CCOC(C=C)C=CCO
CCOCC=CC(=C)CO
CCOCC(=C)C=CCO
CCOCC(C=C)=CCO
CCOCC=C(CO)C=C
CCOCC=CC(O)C=C
CCOCC(CO)=CC=C
CC(OCCO)C=CC=C
CCOC(CO)C=CC=C
CCOCC(O)C=CC=C
CC(O)COCC=CC=C
COC(C=C)C=CCCO
COC(CC=C)C=CCO
COCC=CC(=C)CCO
COCC=CCC(=C)CO
COCC(=C)C=CCCO
COCC(=C)CC=CCO
COCC(C=C)=CCCO
COCC(C=C)C=CCO
COCC(CC=C)=CCO
COCCC=CC(=C)CO
COCCC(=C)C=CCO
COCCC(C=C)=CCO
COC(CC=CCO)C=C
COCC=C(CCO)C=C
COCC=CC(CO)C=C
COCC=CCC(O)C=C
COCCC=C(CO)C=C
COCCC=CC(O)C=C
COCC=C(CO)CC=C
COCC=CC(O)CC=C
COCC(CCO)=CC=C
COCCC(CO)=CC=C
COC(CCO)C=CC=C
COCC(CO)=CCC=C
COCC(CO)C=CC=C
COCCC(O)C=CC=C
COC(CO)C=CCC=C
COC(CO)CC=CC=C
COCC(O)C=CCC=C
COCC(O)CC=CC=C
CC(OCC=CCO)C=C
CC(O)C=CCOCC=C
CCC(CC#CCO)OC
CCC#CC(CCO)OC
CCC#CCC(CO)OC
CCCC#CC(CO)OC
CC(C)C#CCOCCO
CC(CCC#C)OCCO
CC#CC(C)COCCO
CC#CCC(C)OCCO
CCC(CC#C)OCCO
CCC#CC(C)OCCO
CCC#CC(CO)COC
CCC#CCC(O)COC
CCCC#CC(O)COC
CC(CC#C)OCCCO
CC#CC(C)OCCCO
CC#CCCOC(C)CO
CC#CCCOCC(C)O
CCC#CCOC(C)CO
CCC#CCOCC(C)O
CCC#CC(O)CCOC
CC(CCCO)OCC#C
CCC(CCO)OCC#C
CCCC(CO)OCC#C
CC(C)COCC#CCO
CC#CCOC(C)CCO
CC#CCOCC(C)CO
CC#CCOCCC(C)O
CCC(C)OCC#CCO
CCC(COC)C#CCO
CCCC(OC)C#CCO
CCC(CO)C#CCOC
CCCC(O)C#CCOC
CC(CCOCCO)C#C
CCC(COCCO)C#C
CCCC(OCCO)C#C
CCCCOC(CO)C#C
CCCCOCC(O)C#C
CC(CCO)COCC#C
CCC(CO)COCC#C
CCCC(O)COCC#C
CC(CCO)OCCC#C
CCC(CO)OCC#CC
CCC(CO)OCCC#C
CC(C)OCC#CCCO
CC(C)OCCC#CCO
CCC(OC)C#CCCO
CCCOC(C)C#CCO
CCCOCC#CC(C)O
CCC(O)C#CCCOC
CC(COCCCO)C#C
CCC(OCCCO)C#C
CCCOC(CCO)C#C
CCCOCC(CO)C#C
CCCOCCC(O)C#C
CC(CO)CCOCC#C
CC(COCCO)CC#C
CCC(O)CCOCC#C
CCC(OCCO)C#CC
CCCOC(CO)C#CC
CCCOC(CO)CC#C
CCCOCC(O)C#CC
CC(CO)COCCC#C
CCC(O)COCC#CC
CC(CO)OCCCC#C
CCOC(C)C#CCCO
CCOC(C)CC#CCO
CCOC(CC)C#CCO
CCOCC(C)C#CCO
CCOCC#CC(C)CO
CCOCC#CCC(C)O
CCOCCC#CC(C)O
CC(OCCCCO)C#C
CCOC(CCCO)C#C
CCOCC(CCO)C#C
CCOCC#CC(O)CC
CCOCCC(CO)C#C
CCOCCCC(O)C#C
CCOC(CCO)C#CC
CCOC(CCO)CC#C
CCOCC(CO)C#CC
CCOCC(CO)CC#C
CCOCCC(O)C#CC
CCOCCC(O)CC#C
CC(O)CCOCCC#C
CCOC(CO)C#CCC
CCOC(CO)CC#CC
CCOC(CO)CCC#C
CCOCC(O)C#CCC
CC(O)COCCCC#C
COC(C)C#CCCCO
COC(C)CC#CCCO
COC(C)CCC#CCO
COCC(C)C#CCCO
COCC(C)CC#CCO
COCC#CC(C)CCO
COCC#CCC(C)CO
COCC#CCCC(C)O
COCCC(C)C#CCO
COCCC#CC(C)CO
COCCC#CCC(C)O
COCCCC#CC(C)O
COC(CCCCO)C#C
COCC(CCCO)C#C
COCCC(CCO)C#C
COCCCC(CO)C#C
COCCCCC(O)C#C
COC(CCCO)C#CC
COC(CCCO)CC#C
COCC(CCO)C#CC
COCC(CCO)CC#C
COCCC(CO)C#CC
COCCC(CO)CC#C
COCCCC(O)C#CC
COC(CCO)CC#CC
COC(CCO)CCC#C
COCC(CO)CC#CC
COCC(CO)CCC#C
COC(CO)CCC#CC
COC(CO)CCCC#C
CCC(O)CC#CCOC
CCCOCC(O)CC#C
CCC(O)COCCC#C
CC(O)CCCOCC#C
CCOCC(O)CC#CC
CCOCC(O)CCC#C
COCCCC(O)CC#C
COCCC(O)CC#CC
COCCC(O)CCC#C
COCC(O)CCC#CC
COCC(O)CCCC#C
COC(COCC#C)OC
COCC(OC)OCC#C
COCCOC(OC)C#C
COCOC(COC)C#C
COCOCC(OC)C#C
COCC#CC(OC)OC
CC(C)C#CCCCOC=O
CC(C)CC#CCCOC=O
CC(C)CCC#CCOC=O
CC(CCCC#C)COC=O
CC(CCCCC#C)OC=O
CC#CC(C)CCCOC=O
CC#CCC(C)CCOC=O
CC#CCCC(C)COC=O
CC#CCCCC(C)OC=O
CCC(C)C#CCCOC=O
CCC(C)CC#CCOC=O
CCC(CC)C#CCOC=O
CCC(CCC#C)COC=O
CCC(CCC#CC)OC=O
CCC(CCCC#C)OC=O
CCC#CC(C)CCOC=O
CCC#CC(CC)COC=O
CCC#CCC(C)COC=O
CCC#CCC(CC)OC=O
CCC#CCCC(C)OC=O
CCCC(C)C#CCOC=O
CCCC(CC#CC)OC=O
CCCC(CCC#C)OC=O
CCCC#CC(C)COC=O
CCCC#CC(CC)OC=O
CCCC#CCC(C)OC=O
CCCCC(CC#C)OC=O
CCCCC#CC(C)OC=O
CCC#CCCCC(=O)OC
CCCC#CCCC(=O)OC
CCCCC#CCC(=O)OC
CC#CCCCCOC(C)=O
CCC#CCCCOC(C)=O
CC(CCCCOC=O)C#C
CCC(CCCOC=O)C#C
CCC#CCCOC(=O)CC
CCCC(CCOC=O)C#C
CCCC#CCOC(=O)CC
CCCCC(COC=O)C#C
CCCCCC(OC=O)C#C
CC(CCCOC=O)CC#C
CCC(CCOC=O)C#CC
CCC(CCOC=O)CC#C
CCCC(COC=O)C#CC
CCCC(COC=O)CC#C
CCCCC(OC=O)C#CC
CCCCCOC(=O)CC#C
CCCCC(=O)OCCC#C
CC(CCOC=O)CCC#C
CCC(COC=O)CC#CC
CCCC(OC=O)C#CCC
CCCCOC(=O)CC#CC
CCCC(=O)OCC#CCC
CCCC(=O)OCCC#CC
CCCC(=O)OCCCC#C
CCCOC(=O)CC#CCC
CCCOC(=O)CCCC#C
CCC(=O)OCCCC#CC
CCC(=O)OCCCCC#C
CCOC(=O)CCCC#CC
CCOC(=O)CCCCC#C
CCCC#CCCOC(C)=O
CCCCC#CCOC(C)=O
CCCC#CCC(=O)OCC
CCCCCCOC(=O)C#C
CCCCCC(=O)OCC#C
CCCCCOC(=O)C#CC
CCCCC(=O)OCC#CC
CCCCOC(=O)C#CCC
CCCCOC(=O)CCC#C
CCCOC(=O)C#CCCC
CCOC(=O)CCC#CCC
CC(=O)OCCCCCC#C
COC(=O)CCCCC#CC
COC(=O)CCCCCC#C
CCCCC#CC(=O)OCC
CCCOC(=O)CCC#CC
CCCCCC#CC(=O)OC
CC=C(C)CCCCOC=O
CC=CC(C)CCCOC=O
CC=CCC(C)CCOC=O
CC=CCCC(C)COC=O
CC=CCCCC(C)OC=O
CC(C)=CCCCCOC=O
CC(C)C=CCCCOC=O
CC(C)CC=CCCOC=O
CC(C)CCC=CCOC=O
CCC=C(C)CCCOC=O
CCC=C(CC)CCOC=O
CCC=CC(C)CCOC=O
CCC=CC(CC)COC=O
CCC=CCC(C)COC=O
CCC=CCC(CC)OC=O
CCC=CCCC(C)OC=O
CCC(C)=CCCCOC=O
CCC(C)C=CCCOC=O
CCC(C)CC=CCOC=O
CCC(CC)=CCCOC=O
CCC(CC)C=CCOC=O
CCC(CCC=CC)OC=O
CCCC=C(C)CCOC=O
CCCC=C(CC)COC=O
CCCC=CC(C)COC=O
CCCC=CC(CC)OC=O
CCCC=CCC(C)OC=O
CCCC(C)=CCCOC=O
CCCC(C)C=CCOC=O
CCCC(CC=CC)OC=O
CCCC(CC)=CCOC=O
CCCCC=C(C)COC=O
CCCCC=CC(C)OC=O
CC=CCCCCOC(C)=O
CCC(CCCOC=O)=CC
CCCC(CCOC=O)=CC
CCCCC(COC=O)=CC
CCC(CCOC=O)C=CC
CCCC(COC=O)=CCC
CCCC(COC=O)C=CC
CCCCC(OC=O)C=CC
CCC(COC=O)CC=CC
CCCC(OC=O)C=CCC
CCCOC(=O)CC=CCC
CCCOC(=O)CCC=CC
CCCCC(C)=CCOC=O
CCC=CCCCC(=O)OC
CCCCC=CCC(=O)OC
CCC=CCCCOC(C)=O
CCCC=CCCOC(C)=O
CCCC=CCC(=O)OCC
CCCCC=CC(=O)OCC
CCCCC(=O)OCC=CC
CCCCOC(=O)C=CCC
CCCCOC(=O)CC=CC
CCCC(=O)OCC=CCC
CCCC(=O)OCCC=CC
CCCOC(=O)C=CCCC
CCC(=O)OCCCC=CC
CCOC(=O)CCC=CCC
CCOC(=O)CCCC=CC
COC(=O)CCCCC=CC
CCCC=CCCC(=O)OC
CCCCC=CCOC(C)=O
CCC=CCCOC(=O)CC
CCCC=CCOC(=O)CC
CCCCCOC(=O)C=CC
CCCCCC=CC(=O)OC
O=CCCCCCCC=O
CCC=CC#CC(OC)OC
CCC#CC=CC(OC)OC
CC=C(C)COCOCC#C
CC=CC(C)OCOCC#C
CC(C)=CCOCOCC#C
CCC=C(COCOC)C#C
CCC=CC(OC)OCC#C
CCC=CC(OCOC)C#C
CCC=CCOC(OC)C#C
CCC(=CCOCOC)C#C
CC=CCOC(C)OCC#C
CC=CCOCOC(C)C#C
CCC(COCOC)=CC#C
CC(C)OCOCC=CC#C
CCC(OC)OCC=CC#C
CCC(OCOC)C=CC#C
CCCOC(OC)C=CC#C
CCOC(CC=CC#C)OC
CCOC(C=CCOC)C#C
CCOCC=C(COC)C#C
CCOCC=CC(OC)C#C
CCOCC(=CCOC)C#C
CCOCC(COC)=CC#C
CCOC(COC)C=CC#C
CCOCC(OC)C=CC#C
CCOC(OC)C=CC#CC
CCOC(OC)C=CCC#C
CCOC(OC)C#CC=CC
CCOC(OCC=CC)C#C
CCOC(OCC)C=CC#C
CCOC(OCC#C)C=CC
CCOCOC(C=CC)C#C
CCOCOC(C)C=CC#C
CCOCOCC=C(C)C#C
CCOCOCC(=CC)C#C
CCOCOCC(C)=CC#C
COC(CC=CC#CC)OC
COC(CC=CCC#C)OC
COC(CC#CC=CC)OC
COC(CCC=CC#C)OC
COCC=C(C)C#CCOC
COCC=CC(CC#C)OC
COCC=CC#CC(C)OC
COCC(CC=CC#C)OC
COCC#CC=C(C)COC
COCC#CC=CC(C)OC
COC(C)C=CCOCC#C
COC(CC=CC)OCC#C
COCC=C(C)COCC#C
COCC=CC(C)OCC#C
COCC=CC(COC)C#C
COCC=CCC(OC)C#C
COCC(C)=CCOCC#C
COCC#CC(COC)=CC
COCCC=C(COC)C#C
COCCC=CC(OC)C#C
COCCC(=CCOC)C#C
COC(CC#C)OCC=CC
COCC=C(COC)C#CC
COCC=C(COC)CC#C
COCC=CC(OC)C#CC
COCC=CCOC(C)C#C
COCC#CC(OC)C=CC
COCCC(COC)=CC#C
COC(C)COCC=CC#C
COCC(C)OCC=CC#C
COCC(COC)=CC#CC
COCC(=CCC#C)COC
COCC(COC)C=CC#C
COCC(COCC#C)=CC
COCCC(OC)C=CC#C
COC(C)OCC=CC#CC
COC(C)OCC=CCC#C
COC(C)OCC#CC=CC
COC(C)OCCC=CC#C
COC(COCC=CC)C#C
COC(COCC#C)C=CC
COCC(OC)C=CC#CC
COCC(OC)C=CCC#C
COCC(OC)C#CC=CC
COCC(OCC=CC)C#C
COCC(OCC#C)C=CC
COCCOC(C=CC)C#C
COCCOC(C)C=CC#C
COCCOCC=C(C)C#C
COCCOCC(=CC)C#C
COCCOCC(C)=CC#C
COC(OC)C=CCC#CC
COC(OC)C=CCCC#C
COC(OC)C#CCC=CC
COC(OCC=CC)C#CC
COC(OCC#CC)C=CC
COC(OCCC=CC)C#C
COC(OCCC#C)C=CC
COCOC(C=CC)C#CC
COCOC(C)C=CC#CC
COCOC(C)C=CCC#C
COCOC(C)C#CC=CC
COCOC(C)CC=CC#C
COCOC(CC=CC)C#C
COCOC(CC#C)C=CC
COCOCC=C(C)C#CC
COCOCC=C(C)CC#C
COCOCC=CC(C)C#C
COCOCC(=CC)C#CC
COCOCC(C=CC)C#C
COCOCC(C)=CC#CC
COCOCC(C)=CCC#C
COCOCC(C)C=CC#C
COCOCC(CC#C)=CC
COCOCC#CC=C(C)C
COCOCC#CC(C)=CC
COCOCCC=C(C)C#C
COCOCCC(=CC)C#C
COCOCCC(C)=CC#C
CCOC(C)OCC=CC#C
CCC=CC=CC(OC)OC
CCOC(OC)C=CC=CC
COC(CC=CC=CC)OC
COCC=CC=C(C)COC
COCC=CC=CC(C)OC
COCC=CC(C)=CCOC
COCC=CC(COC)=CC
COCC=C(COC)C=CC
COCC=CC(OC)C=CC
COCC(COC)=CC=CC
COC(C)OCC=CC=CC
COCC(OC)C=CC=CC
COC(OC)C=CCC=CC
COC(OCC=CC)C=CC
COCOC(C=CC)C=CC
COCOC(C)C=CC=CC
COCOCC=C(C)C=CC
COCOCC=CC=C(C)C
COCOCC=CC(C)=CC
COCOCC(=CC)C=CC
COCOCC(C)=CC=CC
OC(CCC=C)COC=O
OCC(=C)CCCOC=O
OCC(CCC=C)OC=O
OCCC(=C)CCOC=O
OCCC(CC=C)OC=O
OCCCC(=C)COC=O
OC(CCCOC=O)C=C
OCC(CCOC=O)C=C
OCCC(COC=O)C=C
OCCCC(OC=O)C=C
OC(CCOC=O)CC=C
OCC(COC=O)CC=C
OCCCOC(=O)CC=C
OCCC(=O)OCCC=C
OCCOC(=O)CCC=C
OCC(=O)OCCCC=C
OCCCC(=O)OCC=C
OCCCCOC(=O)C=C
CCOC(OC)C=CCO
COCC=CC(CO)OC
COCC=C(CO)COC
COCC=CC(O)COC
COCC(COC)=CCO
COC(C)OCC=CCO
COCC(OC)C=CCO
COC(CO)OCC=CC
COC(OC)C=CCCO
COCOCC=C(C)CO
COCOCC=CC(C)O
COCOCC(CO)=CC
COC(OCCO)C=CC
COCOC(CO)C=CC
COCOCC(O)C=CC
COC(CC=CCO)OC
COCOC(C)C=CCO
COCOCC(C)=CCO
C=CC(COCC#C)OC=O
C=CC(COC=O)OCC#C
C=C(COCC#C)COC=O
C=C(COCCOC=O)C#C
C=CC(OCCOC=O)C#C
C=CCOC(COC=O)C#C
C=CCOCC(OC=O)C#C
C=CCOCCOC(=O)C#C
C=CCOCC(=O)OCC#C
C=CCOC(=O)COCC#C
COC(C=C)C#CCOC=O
COCC(=C)C#CCOC=O
COCC#CC(=C)COC=O
COCC#CC(OC=O)C=C
COCC#CCOC(=O)C=C
COCC#CC(=O)OCC=C
COC(COC=O)C#CC=C
COCC(OC=O)C#CC=C
COCCOC(=O)C#CC=C
COCC(=O)OCC#CC=C
COC(=O)C#CCOCC=C
COC(=O)COCC#CC=C
C=CC(=O)OCCOCC#C
COC(C=C)C=CCOC=O
COCC=CC(=C)COC=O
COCC(=C)C=CCOC=O
COCC(C=C)=CCOC=O
COCC=C(COC=O)C=C
COCC=CC(OC=O)C=C
COCC=CCOC(=O)C=C
COCC=CC(=O)OCC=C
COCC(COC=O)=CC=C
COC(COC=O)C=CC=C
COCC(OC=O)C=CC=C
COCCOC(=O)C=CC=C
COCC(=O)OCC=CC=C
COC(=O)COCC=CC=C
COC(=O)C=CCOCC=C
C=C(CCC#C)COCC=O
C=CC(CCC#C)OCC=O
C=CCC(CC#C)OCC=O
CC(=C)C#CCCOCC=O
CC(=C)CC#CCOCC=O
CC(C=C)C#CCOCC=O
CC(CC#CC=C)OCC=O
CC#CC(=C)CCOCC=O
CC#CC(CC=C)OCC=O
CC#CCC(=C)COCC=O
CCC(=C)C#CCOCC=O
CCC#CC(=C)COCC=O
C=CC(CC#C)OCCC=O
CC(=C)C#CCOCCC=O
CC#CC(=C)COCCC=O
C=CC(CCC=O)OCC#C
C=CCC(CC=O)OCC#C
CC#CC(CC=O)OCC=C
C=C(CCCOCC#C)C=O
C=CC(CCOCC#C)C=O
C=CCC(COCC#C)C=O
C=CCCC(OCC#C)C=O
CC(=C)CCOCC#CC=O
CC(CC=C)OCC#CC=O
CC#CC(COCC=C)C=O
CC#CCC(OCC=C)C=O
CC#CCCOC(C=C)C=O
CC#CCCOCC(=C)C=O
CCC(=C)COCC#CC=O
CCC#CC(OCC=C)C=O
CCC#CCOC(C=C)C=O
CCC#CCOCC(=C)C=O
C=C(CCCOCC=O)C#C
C=CC(CCOCC=O)C#C
C=CCC(COCC=O)C#C
C=CCCC(OCC=O)C#C
C=CCCCOC(C=O)C#C
C=CCCCOCC(=O)C#C
CC#CC(COCC=O)C=C
CC#CCC(OCC=O)C=C
CC#CCCOCC(=O)C=C
CCC#CC(OCC=O)C=C
CCC#CCOCC(=O)C=C
C=C(CCC=O)COCC#C
C=CCCC(=O)COCC#C
CC#CCC(=O)COCC=C
C=CC(CC=O)OCCC#C
C=C(CCOCC#C)CC=O
C=C(CCOCCC#C)C=O
C=CC(COCC#C)CC=O
C=CC(COCCC#C)C=O
C=CCC(OCCC#C)C=O
C=CCCOC(CC#C)C=O
CC(=C)COCC#CCC=O
CC#CC(OCCC=C)C=O
CC#CCOC(CC=C)C=O
CC#CCOCC(=C)CC=O
CC#CCOCC(C=C)C=O
CC#CCOCCC(=C)C=O
C=C(CCOCCC=O)C#C
C=CC(COCCC=O)C#C
C=CCC(OCCC=O)C#C
C=CCCOC(CC=O)C#C
C=CCCOCC(C=O)C#C
C=CCCOCCC(=O)C#C
CC#CC(OCCC=O)C=C
CC#CCOC(CC=O)C=C
CC#CCOCCC(=O)C=C
CC(=C)COCCC#CC=O
C=C(CCOCC=O)CC#C
C=CC(COCC=O)CC#C
C=CCC(=O)CCOCC#C
C=CCCOCC(=O)CC#C
CC#CC(=O)CCOCC=C
CC#CCOCC(=O)CC=C
C=CCC(=O)COCCC#C
CC#CC(=O)COCCC=C
CC(CC=O)OCC#CC=C
CC(CC#CC=O)OCC=C
C=C(COCCC#C)CC=O
C=C(COCCCC#C)C=O
C=CC(OCCCC#C)C=O
C=CCOC(CCC#C)C=O
C=CCOCC(CC#C)C=O
CC(COCC=C)C#CC=O
CC(COCC#CC=C)C=O
CCC(OCC=C)C#CC=O
CCC(OCC#CC=C)C=O
CCCOC(C=C)C#CC=O
CCCOCC(=C)C#CC=O
CCCOCC#CC(=C)C=O
C=C(COCCCC=O)C#C
C=CC(OCCCC=O)C#C
C=CCOC(CCC=O)C#C
C=CCOCC(CC=O)C#C
C=CCOCCC(C=O)C#C
C=CCOCCCC(=O)C#C
CC(COCC#CC=O)C=C
CCC(OCC#CC=O)C=C
CCCOCC#CC(=O)C=C
C=C(COCCC=O)CC#C
C=CC(=O)CCCOCC#C
C=CCOC(CC=O)CC#C
C=CCOCCC(=O)CC#C
CC(C=O)C#CCOCC=C
CCC(=O)C#CCOCC=C
C=CC(=O)CCOCCC#C
C=CCOCC(=O)CCC#C
CC(COCC=O)C#CC=C
CCC(OCC=O)C#CC=C
CCCOC(C=O)C#CC=C
CCCOCC(=O)C#CC=C
C=CC(=O)COCCCC#C
CCC(=O)COCC#CC=C
CC(OCC=C)C#CCC=O
CC(OCC#CCC=C)C=O
CC(OCCC=C)C#CC=O
CC(OCCC#CC=C)C=O
CCOC(C=C)C#CCC=O
CCOC(CC=C)C#CC=O
CCOC(CC#CC=C)C=O
CCOCC(C=C)C#CC=O
CCOCC(=C)C#CCC=O
CCOCC(=C)CC#CC=O
CCOCC#CC(=C)CC=O
CCOCC#CC(C=C)C=O
CCOCCC(=C)C#CC=O
CCOCCC#CC(=C)C=O
CC(OCC#CCC=O)C=C
CCOCC#CCC(=O)C=C
CCOCC#CCC(=C)C=O
CC(=O)CC#CCOCC=C
CCOCC#CC(=O)CC=C
CC(=O)C#CCCOCC=C
CC(=O)C#CCOCCC=C
CC(OCCC=O)C#CC=C
CCOC(CC=O)C#CC=C
CCOCC(C=O)C#CC=C
CCOCCC(=O)C#CC=C
CC(OCCC#CC=O)C=C
CCOC(CC#CC=O)C=C
CCOCCC#CC(=O)C=C
CC(=O)CCOCC#CC=C
CC(OCC=O)C#CCC=C
CCOC(C=O)C#CCC=C
CCOCC(=O)C#CCC=C
CCOCC(=O)CC#CC=C
CC(=O)COCC#CCC=C
CC(=O)COCCC#CC=C
COC(C=C)C#CCCC=O
COC(CC=C)C#CCC=O
COC(CC#CCC=C)C=O
COC(CCC=C)C#CC=O
COC(CCC#CC=C)C=O
COCC(CC=C)C#CC=O
COCC(=C)C#CCCC=O
COCC(=C)CC#CCC=O
COCC(=C)CCC#CC=O
COCC(C=C)C#CCC=O
COCC(CC#CC=C)C=O
COCC#CC(=C)CCC=O
COCC#CC(CC=C)C=O
COCC#CCC(=C)CC=O
COCC#CCC(C=C)C=O
COCC#CCCC(=C)C=O
COCCC(=C)C#CCC=O
COCCC(=C)CC#CC=O
COCCC(C=C)C#CC=O
COCCC#CC(=C)CC=O
COCCC#CC(C=C)C=O
COCCC#CCC(=C)C=O
COCCCC(=C)C#CC=O
COCCCC#CC(=C)C=O
COC(CC#CCC=O)C=C
COC(CCC#CC=O)C=C
COCC(CC#CC=O)C=C
COCC#CC(CC=O)C=C
COCC#CCCC(=O)C=C
COCCC#CCC(=O)C=C
COCCCC#CC(=O)C=C
COC(CC=C)CC#CC=O
COCC#CCC(=O)CC=C
COC(CCC=O)C#CC=C
COCC(CC=O)C#CC=C
COCC#CC(=O)CCC=C
COCCC(C=O)C#CC=C
COCCCC(=O)C#CC=C
COC(CC=O)C#CCC=C
COC(CC=O)CC#CC=C
COCC(C=O)C#CCC=C
COCCC(=O)C#CCC=C
COCCC(=O)CC#CC=C
COCCC#CC(=O)CC=C
COC(C=O)C#CCCC=C
COCC(=O)C#CCCC=C
COCC(=O)CC#CCC=C
COCC(=O)CCC#CC=C
CCC#CC(=O)COCC=C
CC=CC(=C)CCOCC=O
CC=CC(CC=C)OCC=O
CC=CCC(=C)COCC=O
CC(=C)C=CCCOCC=O
CC(=C)CC=CCOCC=O
CC(C=C)=CCCOCC=O
CC(C=C)C=CCOCC=O
CC(CC=C)=CCOCC=O
CC(CC=CC=C)OCC=O
CCC=CC(=C)COCC=O
CCC(=C)C=CCOCC=O
CCC(C=C)=CCOCC=O
CC=CC(=C)COCCC=O
CC(=C)C=CCOCCC=O
CC(C=C)=CCOCCC=O
CC=CC(CC=O)OCC=C
CC(CC=CC=O)OCC=C
CC=C(CCOCC=C)C=O
CC=CC(COCC=C)C=O
CC=CCC(OCC=C)C=O
CC=CCCOC(C=C)C=O
CC=CCCOCC(=C)C=O
CC(=C)CCOCC=CC=O
CC(CC=C)OCC=CC=O
CCC=C(COCC=C)C=O
CCC=CC(OCC=C)C=O
CCC=CCOC(C=C)C=O
CCC=CCOCC(=C)C=O
CCC(=C)COCC=CC=O
CC=C(CCOCC=O)C=C
CC=CC(COCC=O)C=C
CC=CCC(OCC=O)C=C
CC=CCCOCC(=O)C=C
CCC=C(COCC=O)C=C
CCC=CC(OCC=O)C=C
CCC=CCOCC(=O)C=C
CC=CCC(=O)COCC=C
CCC=CC(=O)COCC=C
CC=C(COCC=C)CC=O
CC=C(COCCC=C)C=O
CC=CC(OCCC=C)C=O
CC=CCOC(CC=C)C=O
CC=CCOCC(=C)CC=O
CC=CCOCC(C=C)C=O
CC=CCOCCC(=C)C=O
CC(=C)COCC=CCC=O
CC(=C)COCCC=CC=O
CC(CCOCC=C)=CC=O
CCC(COCC=C)=CC=O
CC=C(COCCC=O)C=C
CC=CC(OCCC=O)C=C
CC=CCOC(CC=O)C=C
CC=CCOCCC(=O)C=C
CC=C(COCC=O)CC=C
CC=CC(=O)CCOCC=C
CC=CCOCC(=O)CC=C
CC(CC=O)=CCOCC=C
CC(CCOCC=O)=CC=C
CCC(C=O)=CCOCC=C
CCC(COCC=O)=CC=C
CC=CC(=O)COCCC=C
CC(CC=O)OCC=CC=C
CC(COCC=C)=CCC=O
CC(COCC=C)C=CC=O
CC(COCC=CC=C)C=O
CC(COCCC=C)=CC=O
CCC(OCC=C)C=CC=O
CCC(OCC=CC=C)C=O
CCCOC(C=C)C=CC=O
CCCOCC=C(C=C)C=O
CCCOCC=CC(=C)C=O
CCCOCC(=C)C=CC=O
CCCOCC(C=C)=CC=O
CC(COCC=CC=O)C=C
CCC(OCC=CC=O)C=C
CCCOCC=CC(=O)C=C
CC(C=O)=CCCOCC=C
CC(C=O)C=CCOCC=C
CC(COCCC=O)=CC=C
CCC(=O)C=CCOCC=C
CCCOCC(C=O)=CC=C
CC(C=O)=CCOCCC=C
CC(COCC=O)=CCC=C
CC(COCC=O)C=CC=C
CCC(OCC=O)C=CC=C
CCCOC(C=O)C=CC=C
CCCOCC(=O)C=CC=C
CCC(=O)COCC=CC=C
CC(OCC=C)C=CCC=O
CC(OCC=CCC=C)C=O
CC(OCCC=C)C=CC=O
CC(OCCC=CC=C)C=O
CCOC(C=C)C=CCC=O
CCOC(CC=C)C=CC=O
CCOC(CC=CC=C)C=O
CCOCC=C(CC=C)C=O
CCOCC=CC(=C)CC=O
CCOCC=CC(C=C)C=O
CCOCC=CCC(=C)C=O
CCOCC(=C)C=CCC=O
CCOCC(=C)CC=CC=O
CCOCC(C=C)=CCC=O
CCOCC(C=C)C=CC=O
CCOCC(CC=C)=CC=O
CCOCCC=C(C=C)C=O
CCOCCC=CC(=C)C=O
CCOCCC(=C)C=CC=O
CCOCCC(C=C)=CC=O
CC(OCC=CCC=O)C=C
CC(OCCC=CC=O)C=C
CCOC(CC=CC=O)C=C
CCOCC=C(CC=O)C=C
CCOCC=CCC(=O)C=C
CCOCCC=CC(=O)C=C
CC(=O)C=CCCOCC=C
CC(=O)CC=CCOCC=C
CCOCC=CC(=O)CC=C
CCOCC(CC=O)=CC=C
CCOCCC(C=O)=CC=C
CC(=O)C=CCOCCC=C
CC(OCCC=O)C=CC=C
CCOC(CC=O)C=CC=C
CCOCC(C=O)=CCC=C
CCOCC(C=O)C=CC=C
CCOCCC(=O)C=CC=C
CC(=O)CCOCC=CC=C
CC(OCC=O)C=CCC=C
CCOC(C=O)C=CCC=C
CCOCC(=O)C=CCC=C
CCOCC(=O)CC=CC=C
CC(=O)COCC=CCC=C
CC(=O)COCCC=CC=C
COC(C=C)C=CCCC=O
COC(CC=C)C=CCC=O
COC(CC=C)CC=CC=O
COC(CC=CCC=C)C=O
COC(CCC=C)C=CC=O
COC(CCC=CC=C)C=O
COCC=C(CC=C)CC=O
COCC=C(CCC=C)C=O
COCC=CC(=C)CCC=O
COCC=CC(CC=C)C=O
COCC=CCC(=C)CC=O
COCC=CCC(C=C)C=O
COCC=CCCC(=C)C=O
COCC(=C)C=CCCC=O
COCC(=C)CC=CCC=O
COCC(=C)CCC=CC=O
COCC(C=C)=CCCC=O
COCC(C=C)C=CCC=O
COCC(CC=C)=CCC=O
COCC(CC=C)C=CC=O
COCC(CC=CC=C)C=O
COCC(CCC=C)=CC=O
COCCC=C(CC=C)C=O
COCCC=CC(=C)CC=O
COCCC=CC(C=C)C=O
COCCC=CCC(=C)C=O
COCCC(=C)C=CCC=O
COCCC(=C)CC=CC=O
COCCC(C=C)=CCC=O
COCCC(C=C)C=CC=O
COCCC(CC=C)=CC=O
COCCCC=C(C=C)C=O
COCCCC=CC(=C)C=O
COCCCC(=C)C=CC=O
COCCCC(C=C)=CC=O
COC(CC=CCC=O)C=C
COC(CCC=CC=O)C=C
COCC=C(CCC=O)C=C
COCC=CC(CC=O)C=C
COCC=CCCC(=O)C=C
COCC(CC=CC=O)C=C
COCCC=C(CC=O)C=C
COCCC=CCC(=O)C=C
COCCCC=CC(=O)C=C
COCC=CCC(=O)CC=C
COCC(CCC=O)=CC=C
COCCC=CC(=O)CC=C
COCCC(CC=O)=CC=C
COCCCC(C=O)=CC=C
COC(CCC=O)C=CC=C
COCC=CC(=O)CCC=C
COCC(CC=O)=CCC=C
COCC(CC=O)C=CC=C
COCCC(C=O)=CCC=C
COCCC(C=O)C=CC=C
COCCCC(=O)C=CC=C
COC(CC=O)C=CCC=C
COC(CC=O)CC=CC=C
COCC(C=O)=CCCC=C
COCC(C=O)C=CCC=C
COCCC(=O)C=CCC=C
COCCC(=O)CC=CC=C
COC(C=O)C=CCCC=C
COCC(=O)C=CCCC=C
COCC(=O)CC=CCC=C
COCC(=O)CCC=CC=C
CCC(=C)C(COC)OC=O
CCC(=C)C(COC=O)OC
CCC(=C)COCC(=O)OC
CCC(=C)COC(=O)COC
CC(=C)COCCOC(C)=O
CC(C)OCC(=C)COC=O
CC(COC(C)C=C)OC=O
CC(COCC(C)=C)OC=O
CCC(OC)C(=C)COC=O
CCCOC(C=C)C(=O)OC
CC(C)OC(COC=O)C=C
CC(C)OCC(OC=O)C=C
CCC(OC)C(OC=O)C=C
CC(C)OCC(=O)OCC=C
CC(COC(C)=O)OCC=C
CCC(OC)C(=O)OCC=C
CCC(OCC(=O)OC)C=C
CCC(OC=O)C(=C)COC
CCC(OC=O)C(OC)C=C
CCC(OC(=O)COC)C=C
CCCOC(=O)C(OC)C=C
CC(COC=O)OC(C)C=C
CC(COC=O)OCC(C)=C
CCC(=O)OCC(=C)COC
CCC(=O)OC(COC)C=C
CCC(=O)OCC(OC)C=C
CC(OCC=C)C(C)OC=O
CCOC(C=C)C(C)OC=O
CCOC(C)C(=C)COC=O
CCOCC(=C)C(C)OC=O
CCOC(CC=C)C(=O)OC
CCOCC(=C)CC(=O)OC
CCOCC(C=C)C(=O)OC
CCOCCC(=C)C(=O)OC
CCOCC(=C)COC(C)=O
CCOC(C=C)C(=O)OCC
CCOC(C)C(OC=O)C=C
CCOC(C)C(=O)OCC=C
CCOC(CC(=O)OC)C=C
CC(OCCOC(C)=O)C=C
CCOC(COC(C)=O)C=C
CCOCC(OC(C)=O)C=C
CC(OCCOC=O)C(C)=C
CCOC(COC=O)C(C)=C
CCOCC(OC=O)C(C)=C
CCOCC(=O)OC(C)C=C
CCOCC(=O)OCC(C)=C
CCOC(=O)C(CC=C)OC
CCOC(=O)CC(=C)COC
CCOC(=O)C(COC)C=C
CCOC(=O)CC(OC)C=C
CCOC(=O)COC(C)C=C
COC(C=C)C(C)COC=O
COC(C)C(=C)CCOC=O
COC(C)C(CC=C)OC=O
COC(C)CC(=C)COC=O
COC(CC=C)C(C)OC=O
COCC(=C)C(C)COC=O
COCC(=C)CC(C)OC=O
COCC(C=C)C(C)OC=O
COCC(C)C(=C)COC=O
COCC(CC(C)=C)OC=O
COCCC(=C)C(C)OC=O
COC(CC=C)CC(=O)OC
COC(CCC=C)C(=O)OC
COCC(=C)CCC(=O)OC
COCC(CC=C)C(=O)OC
COCCC(=C)CC(=O)OC
COCCC(C=C)C(=O)OC
COCCCC(=C)C(=O)OC
COCC(=C)CCOC(C)=O
COCC(CC=C)OC(C)=O
COCCC(=C)COC(C)=O
COC(C)C(COC=O)C=C
COC(C)CC(OC=O)C=C
COC(CC(C)OC=O)C=C
COCC(C)C(OC=O)C=C
COCC(C)COC(=O)C=C
COC(C)CC(=O)OCC=C
COC(CCC(=O)OC)C=C
COCC(CC(=O)OC)C=C
COC(CCOC(C)=O)C=C
COCC(COC(C)=O)C=C
COCCC(OC(C)=O)C=C
COC(C)COC(=O)CC=C
COC(CCOC=O)C(C)=C
COCC(C)OC(=O)CC=C
COCC(COC=O)C(C)=C
COCCC(OC=O)C(C)=C
COC(C)C(=O)OCCC=C
COCCC(=O)OC(C)C=C
COCCC(=O)OCC(C)=C
COC(COC(C)=O)CC=C
COC(COC=O)C(C)C=C
COC(COC=O)CC(C)=C
COCC(OC=O)C(C)C=C
COCCOC(=O)C(C)C=C
COCCOC(=O)CC(C)=C
COCC(=O)OC(C)CC=C
COCC(=O)OCC(C)C=C
COCC(=O)OCCC(C)=C
COC(=O)CCOC(C)C=C
COC(=O)CCOCC(C)=C
COC(=O)COCCC(C)=C
CCC(=C)C(=O)OCCOC
CCC(COC(=O)C=C)OC
CCC(COC)OC(=O)C=C
CCC(OCC=C)C(=O)OC
CCCOCC(=C)C(=O)OC
CC(COCC=C)OC(C)=O
CC(C)OCCOC(=O)C=C
CCCOC(=O)C(=C)COC
CC(C)OC(=O)COCC=C
CCOCC(=C)C(=O)OCC
CCOC(C)COC(=O)C=C
CCOCC(C)OC(=O)C=C
CCOC(=O)C(=C)CCOC
CCOC(=O)C(C)OCC=C
CCOC(=O)COCC(C)=C
COCCC(C)OC(=O)C=C
COCC(C)C(=O)OCC=C
COC(=O)C(C)COCC=C
COC(=O)CC(C)OCC=C
COC(=O)C(C)OCCC=C
COC(=O)COC(C)CC=C
COC(=O)COCC(C)C=C
COC(C)CCOC(=O)C=C
COCCCOC(=O)C(C)=C
CCOCCOC(=O)C(C)=C
CCC(=C)C(CCC=O)OC
CCC(=C)CC(CC=O)OC
CCC(C=C)C(CC=O)OC
CCC(CC(=C)CC=O)OC
CCC(CC(C=C)C=O)OC
CCC(CCC(=C)C=O)OC
CCCC(=C)C(CC=O)OC
CCCC(CC(=C)C=O)OC
CC(C)C(=C)CCOCC=O
CC(C)C(CC=C)OCC=O
CC(C)CC(=C)COCC=O
CC(CC=C)C(C)OCC=O
CC(CC(C)C=C)OCC=O
CC(CCC(C)=C)OCC=O
CCC(=C)C(C)COCC=O
CCC(=C)C(CCOC)C=O
CCC(=C)CC(C)OCC=O
CCC(=C)CC(COC)C=O
CCC(=C)CCC(OC)C=O
CCC(C=C)C(C)OCC=O
CCC(C=C)C(COC)C=O
CCC(C)C(=C)COCC=O
CCC(CC=C)C(OC)C=O
CCC(CC(=C)COC)C=O
CCC(CC(C)=C)OCC=O
CCCC(=C)C(C)OCC=O
CCCC(=C)C(COC)C=O
CCCC(=C)CC(OC)C=O
CCCC(C=C)C(OC)C=O
CCCCC(=C)C(OC)C=O
CCC(CC=C)C(=O)COC
CCCC(=C)CC(=O)COC
CCCC(C=C)C(=O)COC
CCCCC(=C)C(=O)COC
CC(=C)CCCOCC(C)=O
CC(C)C(=C)COCCC=O
CC(CC(C)=C)OCCC=O
CC(CCC=C)OC(C)C=O
CC(CCC=C)OCC(C)=O
CCC(=C)C(C)OCCC=O
CCC(=C)C(COC)CC=O
CCC(=C)CCOC(C)C=O
CCC(=C)CCOCC(C)=O
CCC(CC=C)OC(C)C=O
CCC(CC=C)OCC(C)=O
CCCC(=C)C(OCC)C=O
CCCC(=C)COC(C)C=O
CCCC(=C)COCC(C)=O
CCC(C=C)C(=O)CCOC
CCC(CCC(=O)C=C)OC
CCCC(=C)C(=O)CCOC
CCCC(CC(=O)C=C)OC
CCCC(=C)C(=O)COCC
CC(C)C(CC=O)OCC=C
CC(CC(C)C=O)OCC=C
CC(CCC(C)=O)OCC=C
CCC(CC(C)=O)OCC=C
CC(=C)CCOCCC(C)=O
CC(C)C(COCC=C)C=O
CC(C)CC(OCC=C)C=O
CC(C)CCOC(C=C)C=O
CC(C)CCOCC(=C)C=O
CC(CC=C)OC(C)CC=O
CC(CC=C)OCC(C)C=O
CC(CC=C)OCCC(C)=O
CCC(=C)COC(C)CC=O
CCC(=C)COCC(C)C=O
CCC(=C)COCCC(C)=O
CCC(C)C(OCC=C)C=O
CCC(C)COC(C=C)C=O
CCC(C)COCC(=C)C=O
CCC(CC(OC)C=C)C=O
CCC(CC)OC(C=C)C=O
CCC(CC)OCC(=C)C=O
CCC(CCOC)C(=C)C=O
CCCC(C)OC(C=C)C=O
CCCC(C)OCC(=C)C=O
CCCC(COC)C(=C)C=O
CCCCC(OC)C(=C)C=O
CCC(=C)C(=O)CCCOC
CCC(CC=O)C(=C)COC
CCC(CC(=O)CC=C)OC
CCCC(C=O)C(=C)COC
CCCCC(=O)C(=C)COC
CC(C)C(COCC=O)C=C
CC(C)CC(OCC=O)C=C
CC(C)CCOCC(=O)C=C
CCC(=C)COCC(=O)CC
CCC(C)C(OCC=O)C=C
CCC(C)COCC(=O)C=C
CCC(CC(OC)C=O)C=C
CCC(CC)OCC(=O)C=C
CCC(CCOC)C(=O)C=C
CCCC(C)OCC(=O)C=C
CCCC(COC)C(=O)C=C
CCCCC(OC)C(=O)C=C
CC(C)CC(=O)COCC=C
CCC(C)C(=O)COCC=C
CCC(CC=O)C(OC)C=C
CCC(CC(=O)COC)C=C
CCCC(C=O)C(OC)C=C
CCCCC(=O)C(OC)C=C
CC(CCC=O)OC(C)C=C
CC(CCC=O)OCC(C)=C
CCC(CC=O)OC(C)C=C
CCC(CC=O)OCC(C)=C
CC(=C)COCCCC(C)=O
CC(C)C(OCCC=C)C=O
CC(C)COC(CC=C)C=O
CC(C)COCC(=C)CC=O
CC(C)COCC(C=C)C=O
CC(C)COCCC(=C)C=O
CC(CCOC(C)C=C)C=O
CC(CCOCC=C)C(C)=O
CC(CCOCC(C)=C)C=O
CCC(C)OC(CC=C)C=O
CCC(C)OCC(=C)CC=O
CCC(C)OCC(C=C)C=O
CCC(C)OCCC(=C)C=O
CCC(COC(C)C=C)C=O
CCC(COC)C(=C)CC=O
CCC(COC)C(C=C)C=O
CCC(COC)CC(=C)C=O
CCC(COCC=C)C(C)=O
CCC(COCC(C)=C)C=O
CCCC(OC(C)C=C)C=O
CCCC(OC)C(=C)CC=O
CCCC(OC)C(C=C)C=O
CCCC(OCC=C)C(C)=O
CCCC(OCC(C)=C)C=O
CCCC(OCC)C(=C)C=O
CCCCOC(C=C)C(C)=O
CCCCOC(C)C(=C)C=O
CCCCOCC(=C)C(C)=O
CCC(C=O)C(=C)CCOC
CCC(C=O)C(CC=C)OC
CCCC(=O)C(=C)CCOC
CCCC(=O)C(CC=C)OC
CCCC(=O)CC(=C)COC
CC(C)C(OCCC=O)C=C
CC(C)COC(CC=O)C=C
CC(C)COCCC(=O)C=C
CC(CCOC(C)C=O)C=C
CC(CCOCC(C)=O)C=C
CCC(C)OC(CC=O)C=C
CCC(C)OCCC(=O)C=C
CCC(COC(C)C=O)C=C
CCC(COC)CC(=O)C=C
CCC(COCC(C)=O)C=C
CCCC(=O)C(=C)COCC
CCCC(OC(C)C=O)C=C
CCCC(OCC(C)=O)C=C
CCCC(OCC)C(=O)C=C
CCCCOC(C)C(=O)C=C
CC(C)C(=O)CCOCC=C
CC(C)COCC(=O)CC=C
CC(CC=O)C(C)OCC=C
CC(CCOCC=O)C(C)=C
CCC(C=O)C(C)OCC=C
CCC(C=O)C(COC)C=C
CCC(C)OCC(=O)CC=C
CCC(COC)C(=O)CC=C
CCC(COCC=O)C(C)=C
CCCC(=O)C(C)OCC=C
CCCC(=O)C(COC)C=C
CCCC(=O)CC(OC)C=C
CCCC(OC)C(=O)CC=C
CCCC(OCC=O)C(C)=C
CCCCOC(C=O)C(C)=C
CCCCOCC(=O)C(C)=C
CC(C)C(=O)COCCC=C
CCCC(=O)C(OCC)C=C
CCCC(=O)COC(C)C=C
CCCC(=O)COCC(C)=C
CC(CC=O)OCC(C)C=C
CC(CC=O)OCCC(C)=C
CC(C)OC(CC=C)CC=O
CC(C)OC(CCC=C)C=O
CC(C)OCC(=C)CCC=O
CC(C)OCC(CC=C)C=O
CC(C)OCCC(=C)CC=O
CC(C)OCCC(C=C)C=O
CC(C)OCCCC(=C)C=O
CC(COC(C)C=C)CC=O
CC(COCC=C)C(C)C=O
CC(COCC=C)CC(C)=O
CC(COCC(C)=C)CC=O
CC(COCCC=C)C(C)=O
CC(COCCC(C)=C)C=O
CCC(OC(C)CC=C)C=O
CCC(OC)C(=C)CCC=O
CCC(OC)C(CC=C)C=O
CCC(OCC=C)C(C)C=O
CCC(OCC(=C)CC)C=O
CCC(OCC(C)C=C)C=O
CCC(OCCC=C)C(C)=O
CCC(OCCC(C)=C)C=O
CCCOC(C=C)C(C)C=O
CCCOC(C)C(=C)CC=O
CCCOC(C)C(C=C)C=O
CCCOC(C)CC(=C)C=O
CCCOC(CC=C)C(C)=O
CCCOC(CC(C)=C)C=O
CCCOC(CC)C(=C)C=O
CCCOCC(=C)C(C)C=O
CCCOCC(=C)CC(C)=O
CCCOCC(C=C)C(C)=O
CCCOCC(C)C(=C)C=O
CCCOCCC(=C)C(C)=O
CCC(=O)C(=C)CCCOC
CCC(=O)C(CCC=C)OC
CCC(=O)CC(=C)CCOC
CCC(=O)CC(CC=C)OC
CCC(=O)CCC(=C)COC
CC(C)OC(CCC=O)C=C
CC(C)OCC(CC=O)C=C
CC(COCC(C)C=O)C=C
CC(COCCC(C)=O)C=C
CCC(OC(C)CC=O)C=C
CCC(OC(CC)C=O)C=C
CCC(OC)C(CC=O)C=C
CCC(OCC=C)C(=O)CC
CCC(OCC(C)C=O)C=C
CCC(OCCC(C)=O)C=C
CCCOC(C=C)C(=O)CC
CCCOC(C)CC(=O)C=C
CCCOC(CC(C)=O)C=C
CCCOC(CC)C(=O)C=C
CCCOCC(=C)C(=O)CC
CCCOCC(C)C(=O)C=C
CC(C)OCCC(=O)CC=C
CC(COC(C)C=O)CC=C
CC(COCC(C)=O)CC=C
CC(COCCC=O)C(C)=C
CCC(=O)C(C)COCC=C
CCC(=O)C(CCOC)C=C
CCC(=O)CC(COC)C=C
CCC(=O)CCC(OC)C=C
CCC(OCCC=O)C(C)=C
CCCOC(C)C(=O)CC=C
CCCOC(CC=O)C(C)=C
CCCOCC(C=O)C(C)=C
CCCOCCC(=O)C(C)=C
CC(C)OCC(=O)CCC=C
CC(COCC=O)C(C)C=C
CC(COCC=O)CC(C)=C
CCC(=O)C(COC)CC=C
CCC(=O)CCOC(C)C=C
CCC(=O)CCOCC(C)=C
CCC(OC)C(=O)CCC=C
CCC(OCC=O)C(=C)CC
CCC(OCC=O)C(C)C=C
CCC(OCC(=O)CC)C=C
CCCOC(C=O)C(=C)CC
CCCOC(C=O)C(C)C=C
CCCOCC(=O)C(=C)CC
CCCOCC(=O)C(C)C=C
CCCOCC(=O)CC(C)=C
CCC(=O)COC(C)CC=C
CCC(=O)COCC(C)C=C
CCC(=O)COCCC(C)=C
CC(OCCC=C)C(C)C=O
CC(OCCCC=C)C(C)=O
CC(OCCCC(C)=C)C=O
CCOC(C=C)C(C)CC=O
CCOC(C=C)C(CC)C=O
CCOC(C)C(=C)CCC=O
CCOC(C)C(CC=C)C=O
CCOC(C)CC(=C)CC=O
CCOC(C)CC(C=C)C=O
CCOC(C)CCC(=C)C=O
CCOC(CC=C)C(C)C=O
CCOC(CC=C)CC(C)=O
CCOC(CC(=C)CC)C=O
CCOC(CC(C)C=C)C=O
CCOC(CC)C(=C)CC=O
CCOC(CC)C(C=C)C=O
CCOC(CC)CC(=C)C=O
CCOC(CCC=C)C(C)=O
CCOC(CCC(C)=C)C=O
CCOCC(=C)C(C)CC=O
CCOCC(=C)C(CC)C=O
CCOCC(=C)CC(C)C=O
CCOCC(=C)CCC(C)=O
CCOCC(C=C)C(C)C=O
CCOCC(C)C(=C)CC=O
CCOCC(C)C(C=C)C=O
CCOCC(C)CC(=C)C=O
CCOCC(CC=C)C(C)=O
CCOCC(CC(C)=C)C=O
CCOCC(CC)C(=C)C=O
CCOCCC(=C)C(C)C=O
CCOCCC(=C)CC(C)=O
CCOCCC(C=C)C(C)=O
CCOCCC(C)C(=C)C=O
CCOCCCC(=C)C(C)=O
CC(OCCCC(C)=O)C=C
CCOC(C)C(CC=O)C=C
CCOC(C)CCC(=O)C=C
CCOC(CC=C)C(=O)CC
CCOC(CC(C)C=O)C=C
CCOC(CC)CC(=O)C=C
CCOC(CCC(C)=O)C=C
CCOCC(=C)CC(=O)CC
CCOCC(C=C)C(=O)CC
CCOCC(C)CC(=O)C=C
CCOCC(CC(C)=O)C=C
CCOCCC(=C)C(=O)CC
CCOCCC(C)C(=O)C=C
CC(OCCCC=O)C(C)=C
CCOC(C)CC(=O)CC=C
CCOC(CC)C(=O)CC=C
CCOC(CCC=O)C(C)=C
CCOCC(C)C(=O)CC=C
CCOCC(CC=O)C(C)=C
CCOCCC(C=O)C(C)=C
CCOCCCC(=O)C(C)=C
CC(OCCC=O)C(C)C=C
CCOC(CC=O)C(=C)CC
CCOC(CC=O)C(C)C=C
CCOC(CC=O)CC(C)=C
CCOC(CC(=O)CC)C=C
CCOCC(C=O)C(=C)CC
CCOCC(C=O)C(C)C=C
CCOCCC(=O)C(=C)CC
CCOCCC(=O)C(C)C=C
CCOCCC(=O)CC(C)=C
CCOC(C=O)C(C)CC=C
CCOC(C=O)C(CC)C=C
CCOCC(=O)C(C)CC=C
CCOCC(=O)C(CC)C=C
CCOCC(=O)CC(C)C=C
CCOCC(=O)CCC(C)=C
COC(C=C)C(C)CCC=O
COC(C)C(=C)CCCC=O
COC(C)C(CC=C)CC=O
COC(C)C(CCC=C)C=O
COC(C)CC(=C)CCC=O
COC(C)CC(CC=C)C=O
COC(C)CCC(=C)CC=O
COC(C)CCC(C=C)C=O
COC(C)CCCC(=C)C=O
COC(CC=C)C(C)CC=O
COC(CC=C)CC(C)C=O
COC(CC(C)CC=C)C=O
COC(CCC=C)C(C)C=O
COC(CCC(C)=C)CC=O
COC(CCC(C)C=C)C=O
COC(CCCC(C)=C)C=O
COCC(=C)C(C)CCC=O
COCC(=C)CC(C)CC=O
COCC(=C)CCC(C)C=O
COCC(=C)CCCC(C)=O
COCC(C=C)C(C)CC=O
COCC(C)C(=C)CCC=O
COCC(C)C(CC=C)C=O
COCC(C)CC(=C)CC=O
COCC(C)CC(C=C)C=O
COCC(C)CCC(=C)C=O
COCC(CC=C)C(C)C=O
COCC(CC(C)C=C)C=O
COCC(CCC=C)C(C)=O
COCC(CCC(C)=C)C=O
COCCC(=C)C(C)CC=O
COCCC(=C)CC(C)C=O
COCCC(=C)CCC(C)=O
COCCC(C=C)C(C)C=O
COCCC(C)C(=C)CC=O
COCCC(C)C(C=C)C=O
COCCC(C)CC(=C)C=O
COCCC(CC(C)=C)C=O
COCCCC(=C)C(C)C=O
COCCCC(=C)CC(C)=O
COCCCC(C=C)C(C)=O
COCCCC(C)C(=C)C=O
COCCCCC(=C)C(C)=O
COC(C)C(CCC=O)C=C
COC(C)CC(CC=O)C=C
COC(C)CCCC(=O)C=C
COC(CC(C)CC=O)C=C
COC(CCC(C)C=O)C=C
COCC(C)C(CC=O)C=C
COCC(C)CCC(=O)C=C
COCC(CC(C)C=O)C=C
COCC(CCC(C)=O)C=C
COCCC(C)CC(=O)C=C
COCCC(CC(C)=O)C=C
COCCCC(C)C(=O)C=C
COC(C)CCC(=O)CC=C
COC(CCC(C)=O)CC=C
COC(CCCC=O)C(C)=C
COCC(C)CC(=O)CC=C
COCC(CCC=O)C(C)=C
COCCC(C)C(=O)CC=C
COCCC(CC=O)C(C)=C
COCCCC(C=O)C(C)=C
COC(C)CC(=O)CCC=C
COC(CCC=O)C(C)C=C
COC(CCC=O)CC(C)=C
COCC(C)C(=O)CCC=C
COCC(CC=O)C(C)C=C
COCC(CC=O)CC(C)=C
COCCC(C=O)C(C)C=C
COCCCC(=O)C(C)C=C
COCCCC(=O)CC(C)=C
COC(C)C(=O)CCCC=C
COC(CC=O)C(C)CC=C
COC(CC=O)CC(C)C=C
COCC(C=O)C(C)CC=C
COCCC(=O)C(C)CC=C
COCCC(=O)CC(C)C=C
COCCC(=O)CCC(C)=C
COC(C=O)C(C)CCC=C
COCC(=O)C(C)CCC=C
COCC(=O)CC(C)CC=C
COCC(=O)CCC(C)C=C
COCC(=O)CCCC(C)=C
CCC(=C)CCC(=O)COC
CCC(=C)CC(=O)CCOC
CC(CC(C)=O)OCCC=C
CC(C)OCCCC(=O)C=C
CCC(=O)CC(C)OCC=C
CCC(=O)C(C)OCCC=C
CCOCC(CC)C(=O)C=C
CCOC(C)C(=O)CCC=C
CCOCC(=O)CC(=C)CC
COC(CCC=C)CC(C)=O
COC(CCCC=C)C(C)=O
COCC(CC=C)CC(C)=O
COCCC(CC=C)C(C)=O
COC(CCCC(C)=O)C=C
COCCCCC(=O)C(C)=C
CC(C)(COCC=C)OC=O
CCC(COC)(OC=O)C=C
CC(C)(COC=O)OCC=C
CCC(COC=O)(OC)C=C
CC(C)(OCCOC=O)C=C
CCOC(C)(COC=O)C=C
CCOCC(C)(OC=O)C=C
COCC(C)(CC=C)OC=O
COC(C)(CCOC=O)C=C
COCC(C)(COC=O)C=C
COCCC(C)(OC=O)C=C
COC(C)(COC=O)CC=C
CCC(CC=C)(CC=O)OC
CC(C)(CCC=C)OCC=O
CCC(C)(CC=C)OCC=O
CCC(CCC=C)(OC)C=O
CCCC(CC=C)(OC)C=O
CC(C)(CC=C)OCCC=O
C=CCOC(C)(C)CCC=O
CCC(C)(CC=O)OCC=C
CCC(CCC=O)(OC)C=C
CCCC(CC=O)(OC)C=C
C=CCOCCC(C)(C)C=O
CCC(C)(COCC=C)C=O
CCC(CC)(OCC=C)C=O
CCC(CCOC)(C=C)C=O
CCCC(C)(OCC=C)C=O
CCCC(COC)(C=C)C=O
CCCCC(OC)(C=C)C=O
CC(C)(C=C)CCOCC=O
CCC(C)(COCC=O)C=C
CCC(CC)(OCC=O)C=C
CCCC(C)(OCC=O)C=C
CC(C)(CC=O)OCCC=C
CC(C)(COCC=C)CC=O
CC(C)(COCCC=C)C=O
CCC(C)(OCCC=C)C=O
CCC(COC)(CC=C)C=O
CCCC(OCC)(C=C)C=O
CCCCOC(C)(C=C)C=O
CC(C)(COCCC=O)C=C
CCC(C)(OCCC=O)C=C
CCC(COC)(CC=O)C=C
CC(C)(COCC=O)CC=C
CC(C)(OCCCC=C)C=O
CCCOC(C)(CC=C)C=O
CCCOC(CC)(C=C)C=O
CCCOCC(C)(C=C)C=O
CC(C)(OCCCC=O)C=C
CCCOC(C)(CC=O)C=C
CCOC(C)(CC=C)CC=O
CCOC(C)(CCC=C)C=O
CCOC(CC)(CC=C)C=O
CCOCC(C)(CC=C)C=O
CCOCC(CC)(C=C)C=O
CCOCCC(C)(C=C)C=O
CCOC(C)(CCC=O)C=C
CCOC(CC)(CC=O)C=C
CCOCC(C)(CC=O)C=C
COC(C)(CCC=C)CC=O
COC(C)(CCCC=C)C=O
COCC(C)(CC=C)CC=O
COCC(C)(CCC=C)C=O
COCCC(C)(CC=C)C=O
COCCCC(C)(C=C)C=O
COC(C)(CCCC=O)C=C
COCC(C)(CCC=O)C=C
COCCC(C)(CC=O)C=C
COC(C)(CCC=O)CC=C
CC(=C)CCOCOCC=C
CC(CC=C)OCOCC=C
CCC(=C)COCOCC=C
CC(=C)COCOCCC=C
CC(COCOCC=C)C=C
CCC(OCOCC=C)C=C
CCCOC(OCC=C)C=C
CCCOCOC(C=C)C=C
CCCOCOCC(=C)C=C
CC(OCCC=C)OCC=C
CCOC(CC=C)OCC=C
CCOCC(=C)COCC=C
CC(OCCOCC=C)C=C
CCOC(COCC=C)C=C
CCOCC(OCC=C)C=C
CCOCCOC(C=C)C=C
CCOCCOCC(=C)C=C
CC(OCOCCC=C)C=C
CCOC(OCCC=C)C=C
CCOCOC(CC=C)C=C
CCOCOCC(=C)CC=C
CCOCOCC(C=C)C=C
CCOCOCCC(=C)C=C
COC(CCC=C)OCC=C
COCC(=C)CCOCC=C
COCC(CC=C)OCC=C
COCCC(=C)COCC=C
COC(CC=C)OCCC=C
COCC(=C)COCCC=C
COC(CCOCC=C)C=C
COCC(COCC=C)C=C
COCCC(OCC=C)C=C
COCCCOC(C=C)C=C
COCCCOCC(=C)C=C
COC(COCC=C)CC=C
COC(COCCC=C)C=C
COCC(OCCC=C)C=C
COCCOC(CC=C)C=C
COCCOCC(=C)CC=C
COCCOCC(C=C)C=C
COCCOCCC(=C)C=C
COC(OCCCC=C)C=C
COCOC(CCC=C)C=C
COCOCC(=C)CCC=C
COCOCC(CC=C)C=C
COCOCCC(=C)CC=C
COCOCCC(C=C)C=C
COCOCCCC(=C)C=C
CC(=C)COCCOCC=C
CC(COCC=C)OCC=C
CCC(OCC=C)OCC=C
COCOC(CC=C)CC=C
CCC(C)C(COC)OC=O
CCC(CC(C)OC)OC=O
CCC(C)C(COC=O)OC
CCC(CC(C)OC=O)OC
CCC(CCC(=O)OC)OC
CC(C)C(C)OCCOC=O
CCC(C)COCC(=O)OC
CCC(CC)OCC(=O)OC
CCC(CCOC)C(=O)OC
CCCC(C)OCC(=O)OC
CCC(CCOC)OC(C)=O
CCC(C)COC(=O)COC
CCC(CC)OC(=O)COC
CC(C)COCC(C)OC=O
CCC(C)OCC(C)OC=O
CCC(COC(C)C)OC=O
CCC(COC)C(C)OC=O
CCCC(OC)C(C)OC=O
CCC(COC)CC(=O)OC
CCCC(OCC)C(=O)OC
CCC(COC)COC(C)=O
CCCC(OC)C(=O)OCC
CCC(COC=O)C(C)OC
CCC(COC(=O)CC)OC
CCCC(OC=O)C(C)OC
CCCC(=O)OCC(C)OC
CC(C)OCC(C)COC=O
CC(C)OCCC(C)OC=O
CCC(OC)C(C)COC=O
CCC(OC)C(CC)OC=O
CCCOC(C)C(C)OC=O
CCCOC(CC)C(=O)OC
CCC(OC=O)C(C)COC
CCCOC(=O)CC(C)OC
CCC(=O)OC(C)CCOC
CCOC(C)C(C)COC=O
CCOC(C)C(CC)OC=O
CCOC(C)CC(C)OC=O
CCOC(CC)C(C)OC=O
CCOCC(C)C(C)OC=O
CCOC(C)CCC(=O)OC
CCOCC(C)CC(=O)OC
CCOCCC(C)C(=O)OC
CCOCC(CC)OC(C)=O
CCOC(COC=O)C(C)C
CCOCC(OC=O)C(C)C
CCOCC(=O)OC(C)CC
CCOC(=O)C(C)CCOC
CCOC(=O)C(CC)COC
CCOC(=O)CC(C)COC
CCOC(=O)CC(CC)OC
COC(C)C(C)CCOC=O
COC(C)CC(C)COC=O
COC(C)CCC(C)OC=O
COCC(C)C(C)COC=O
COCC(C)CC(C)OC=O
COCC(CC(C)C)OC=O
COCCC(C)C(C)OC=O
COC(C)CCCC(=O)OC
COCC(C)CCC(=O)OC
COCCC(C)CC(=O)OC
COCCCC(C)C(=O)OC
COCC(C)CCOC(C)=O
COCCC(C)COC(C)=O
COCCCC(C)OC(C)=O
COCCCC(=O)OC(C)C
COC(CCOC=O)C(C)C
COCC(COC=O)C(C)C
COCCC(OC=O)C(C)C
COCCCOC(=O)C(C)C
COCCC(=O)OCC(C)C
COC(COC=O)CC(C)C
CCCC(CC(=O)OC)OC
CCC(CCOC(C)=O)OC
CCCC(COC(C)=O)OC
CCCC(COC)C(=O)OC
CCCCC(OC)C(=O)OC
CCCC(COC)OC(C)=O
CCCC(C)OC(=O)COC
CCC(C)C(=O)OCCOC
CC(C)COC(C)COC=O
CCC(C)OC(C)COC=O
CCC(C)OCCC(=O)OC
CCCCOC(C)C(=O)OC
CC(C)COCCOC(C)=O
CCC(C)OCCOC(C)=O
CCC(C)OC(=O)CCOC
CCCCOC(=O)C(C)OC
CCC(COC)OC(=O)CC
CCC(COC=O)OC(C)C
CCCC(=O)OC(C)COC
CC(C)OC(C)CCOC=O
CCCOC(C)CC(=O)OC
CCCOCC(C)C(=O)OC
CC(C)OCCCOC(C)=O
CCCOC(C)COC(C)=O
CCCOC(C)C(=O)OCC
CCCOC(=O)C(C)COC
CCCOC(=O)C(CC)OC
CCCOC(=O)C(C)OCC
CCC(=O)OCC(C)COC
CCC(=O)OCCC(C)OC
CCC(=O)OCCOC(C)C
CCOC(CC)CC(=O)OC
CCOCC(CC)C(=O)OC
CCOC(C)CCOC(C)=O
CCOC(CC)COC(C)=O
CCOCC(C)COC(C)=O
CCOCCC(C)OC(C)=O
CCOC(C)CC(=O)OCC
CCOC(CC)C(=O)OCC
CCOCC(C)C(=O)OCC
CCOC(C)COC(=O)CC
CCOCC(C)OC(=O)CC
CCOCCC(=O)OC(C)C
CCOC(=O)CCC(C)OC
CCOC(=O)CCOC(C)C
CCOC(=O)COC(C)CC
COC(C)CCCOC(C)=O
COCCOC(=O)CC(C)C
COCC(=O)OCCC(C)C
COC(=O)CCCOC(C)C
CCCOCC(C)OC(C)=O
CCCOCC(=O)OC(C)C
CCCOC(=O)COC(C)C
CCOCCOC(=O)C(C)C
CCOCC(=O)OCC(C)C
CCOC(=O)COCC(C)C
COC(=O)CCOCC(C)C
COC(=O)COCCC(C)C
CCC(C)C(CCC=O)OC
CCC(C)CC(CC=O)OC
CCC(CC(C)CC=O)OC
CCC(CC(CC)C=O)OC
CCC(CC)C(CC=O)OC
CCC(CCC(C)C=O)OC
CCCC(C)C(CC=O)OC
CCCC(CC(C)C=O)OC
CCCC(CCC(C)=O)OC
CC(C)C(C)CCOCC=O
CC(C)CC(C)COCC=O
CC(C)CCC(C)OCC=O
CCC(C)C(C)COCC=O
CCC(C)C(CC)OCC=O
CCC(C)C(CCOC)C=O
CCC(C)CC(C)OCC=O
CCC(C)CC(COC)C=O
CCC(C)CCC(OC)C=O
CCC(CC(C)C)OCC=O
CCC(CC(C)COC)C=O
CCC(CC)C(C)OCC=O
CCC(CC)C(COC)C=O
CCC(CC)CC(OC)C=O
CCC(CCC(C)OC)C=O
CCCC(C)C(C)OCC=O
CCCC(C)C(COC)C=O
CCCC(C)CC(OC)C=O
CCCC(CC(C)OC)C=O
CCCC(CC)C(OC)C=O
CCCCC(C)C(OC)C=O
CCC(CC)CC(=O)COC
CCC(CCC(C)=O)COC
CCCC(CC(C)=O)OCC
CC(C)C(C)COCCC=O
CC(C)CCCOC(C)C=O
CCC(C)C(C)OCCC=O
CCC(C)C(COC)CC=O
CCC(C)CCOC(C)C=O
CCC(C)CCOCC(C)=O
CCC(CC)COC(C)C=O
CCC(CC)COCC(C)=O
CCCC(C)C(OCC)C=O
CCCC(C)COC(C)C=O
CCCC(C)COCC(C)=O
CCCC(CC)OC(C)C=O
CCCC(CC)OCC(C)=O
CCCC(CCOC)C(C)=O
CCCCC(C)OC(C)C=O
CCCCC(C)OCC(C)=O
CCCCC(COC)C(C)=O
CCCCCC(OC)C(C)=O
CCC(CC)C(=O)CCOC
CCC(CCC=O)C(C)OC
CCC(CCC(=O)CC)OC
CCCC(C)C(=O)CCOC
CCCC(CC=O)C(C)OC
CCCC(CC(=O)CC)OC
CCCCC(C=O)C(C)OC
CCCCCC(=O)C(C)OC
CCCC(C)C(=O)COCC
CCC(CCC=O)OC(C)C
CCCC(CC=O)OC(C)C
CC(C)CCOCC(C)C=O
CCC(C)COC(C)CC=O
CCC(C)COC(CC)C=O
CCC(C)COCC(C)C=O
CCC(C)COCCC(C)=O
CCC(CC)OC(C)CC=O
CCC(CC)OC(CC)C=O
CCC(CC)OCC(C)C=O
CCC(CC)OCCC(C)=O
CCC(CCOC(C)C)C=O
CCC(CCOC)C(C)C=O
CCC(CCOC)CC(C)=O
CCCC(C)OC(C)CC=O
CCCC(C)OC(CC)C=O
CCCC(C)OCC(C)C=O
CCCC(C)OCCC(C)=O
CCCC(COC(C)C)C=O
CCCC(COC)C(C)C=O
CCCC(COC)CC(C)=O
CCCC(COCC)C(C)=O
CCCCC(OC)C(C)C=O
CCCCC(OCC)C(C)=O
CCC(C)C(=O)CCCOC
CCC(CC=O)C(C)COC
CCC(CC=O)C(CC)OC
CCC(CC=O)CC(C)OC
CCCC(C=O)C(C)COC
CCCC(C=O)C(CC)OC
CCCCC(=O)C(C)COC
CCCCC(=O)C(CC)OC
CCC(C)COCC(=O)CC
CCC(CC)OCC(=O)CC
CCC(CCOC)C(=O)CC
CCCC(C=O)C(C)OCC
CCCC(C)OCC(=O)CC
CCCC(COC)C(=O)CC
CCCCC(OC)C(=O)CC
CCCCC(=O)COC(C)C
CCC(CC=O)OCC(C)C
CC(C)COC(C)CCC=O
CC(C)COCCC(C)C=O
CCC(C)OC(C)CCC=O
CCC(C)OC(CC)CC=O
CCC(C)OCC(C)CC=O
CCC(C)OCC(CC)C=O
CCC(C)OCCC(C)C=O
CCC(COC(C)C)CC=O
CCC(COC)C(C)CC=O
CCC(COC)C(CC)C=O
CCC(COC)CC(C)C=O
CCC(COCC(C)C)C=O
CCCC(OC(C)CC)C=O
CCCC(OC)C(C)CC=O
CCCC(OC)C(CC)C=O
CCCC(OCC(C)C)C=O
CCCC(OCC)C(C)C=O
CCCCOC(C)C(C)C=O
CCCCOC(CC)C(C)=O
CCC(C=O)C(C)CCOC
CCCC(=O)C(C)CCOC
CCCC(=O)C(CC)COC
CCCC(=O)CC(C)COC
CCCC(=O)CC(CC)OC
CCC(C)OCCC(=O)CC
CCC(COC)CC(=O)CC
CCCC(=O)C(C)COCC
CCCC(=O)C(CC)OCC
CCCC(=O)CC(C)OCC
CCCC(OCC)C(=O)CC
CCC(COCC=O)C(C)C
CCCC(=O)CCOC(C)C
CCCC(OC)C(=O)CCC
CCCC(C(C)C)OCC=O
CCCCOCC(=O)C(C)C
CC(C)OC(C)CCCC=O
CC(C)OCC(C)CCC=O
CC(C)OCCC(C)CC=O
CCC(OC)C(C)CCC=O
CCC(OCCC(C)C)C=O
CCCOC(C)C(C)CC=O
CCCOC(C)C(CC)C=O
CCCOC(C)CC(C)C=O
CCCOC(C)CCC(C)=O
CCCOC(CC(C)C)C=O
CCCOC(CC)C(C)C=O
CCCOC(CC)CC(C)=O
CCCOC(CCC)C(C)=O
CCCOCC(C)C(C)C=O
CCCOCC(C)CC(C)=O
CCCOCC(CC)C(C)=O
CCCOCCC(C)C(C)=O
CCC(=O)CC(C)CCOC
CCC(=O)CCCC(C)OC
CCCOC(C)CC(=O)CC
CCCOC(CC)C(=O)CC
CCCOCC(C)C(=O)CC
CCC(OCCC=O)C(C)C
CCCOC(C)C(=O)CCC
CCCOC(CC=O)C(C)C
CCCOCC(C=O)C(C)C
CCCOCCC(=O)C(C)C
CCC(=O)CCOCC(C)C
CCCOC(C=O)C(C)CC
CCCOCC(=O)C(C)CC
CCOC(C)C(C)CCC=O
CCOC(C)C(CC)CC=O
CCOC(C)CC(C)CC=O
CCOC(C)CC(CC)C=O
CCOC(C)CCC(C)C=O
CCOC(C)CCCC(C)=O
CCOC(CC(C)CC)C=O
CCOC(CC)C(C)CC=O
CCOC(CC)CC(C)C=O
CCOC(CC)CCC(C)=O
CCOC(CCC(C)C)C=O
CCOCC(C)C(C)CC=O
CCOCC(C)C(CC)C=O
CCOCC(C)CC(C)C=O
CCOCC(C)CCC(C)=O
CCOCC(CC(C)C)C=O
CCOCC(CC)C(C)C=O
CCOCC(CC)CC(C)=O
CCOCCC(C)C(C)C=O
CCOC(C)CCC(=O)CC
CCOC(CC)CC(=O)CC
CCOCC(C)CC(=O)CC
CCOCC(CC)C(=O)CC
CCOC(CCC=O)C(C)C
CCOCC(CC=O)C(C)C
CCOCCC(C=O)C(C)C
CCOC(CC=O)C(C)CC
CCOC(CC=O)CC(C)C
CCOCC(C=O)C(C)CC
CCOCCC(=O)C(C)CC
CCOCCC(=O)CC(C)C
CCOC(C=O)C(CC)CC
CCOCC(=O)C(CC)CC
COC(C)C(C)CCCC=O
COC(C)CC(C)CCC=O
COC(C)CCC(C)CC=O
COC(C)CCCC(C)C=O
COC(C)CCCCC(C)=O
COC(CCC(C)C)CC=O
COC(CCCC(C)C)C=O
COCC(C)C(C)CCC=O
COCC(C)CC(C)CC=O
COCC(C)CCC(C)C=O
COCC(CCC(C)C)C=O
COCCC(C)C(C)CC=O
COCCC(C)CC(C)C=O
COCCC(C)CCC(C)=O
COCCC(CC(C)C)C=O
COCCCC(C)C(C)C=O
COC(CCCC=O)C(C)C
COCC(CCC=O)C(C)C
COCCC(CC=O)C(C)C
COCCCC(C=O)C(C)C
COC(CCC=O)CC(C)C
COCC(CC=O)CC(C)C
CCC(CCCC(C)=O)OC
CCCCC(CC(C)=O)OC
CCC(C)CCC(=O)COC
CCCC(C)CC(=O)COC
CCCC(CC)C(=O)COC
CCCCC(C)C(=O)COC
CC(C)CC(C)OCCC=O
CC(C)CCCOCC(C)=O
CCC(CCCOC)C(C)=O
CCC(C)CC(=O)CCOC
CC(C)C(C)OCCCC=O
CC(C)CCOC(C)CC=O
CC(C)CCOCCC(C)=O
CCCCC(OC(C)C)C=O
CCCCCOC(C)C(C)=O
CCCCC(=O)CC(C)OC
CCCCC(=O)C(C)OCC
CC(C)COCC(C)CC=O
CC(C)COCCCC(C)=O
CCC(C)OCCCC(C)=O
CCCCOC(C)CC(C)=O
CCCCOCC(C)C(C)=O
CCCC(=O)CCC(C)OC
CCCCOC(C)C(=O)CC
CCCCOC(C=O)C(C)C
CCCC(=O)COC(C)CC
CCCC(=O)COCC(C)C
CC(C)OCCCC(C)C=O
CC(C)OCCCCC(C)=O
CCC(=O)C(C)CCCOC
CCC(=O)CCC(C)COC
CCC(=O)CCCOC(C)C
CCCOCC(=O)CC(C)C
CCC(=O)COCCC(C)C
CCOC(CC)C(CC)C=O
CCOCCC(C)CC(C)=O
CCOCCC(CC)C(C)=O
CCOCCCC(C)C(C)=O
CCOCCC(C)C(=O)CC
CCOCCCC(=O)C(C)C
CCOCC(=O)CC(C)CC
CCOCC(=O)CCC(C)C
COCC(C)CCCC(C)=O
COCCCC(C)CC(C)=O
COCCCCC(C)C(C)=O
COCCCCC(=O)C(C)C
COCCCC(=O)CC(C)C
COCCC(=O)CCC(C)C
COCC(=O)CCCC(C)C
CCC(C)(CCOC)OC=O
CCC(CC)(COC)OC=O
CCCC(C)(COC)OC=O
CCC(C)(CCOC=O)OC
CCC(CC)(COC=O)OC
CCCC(C)(COC=O)OC
CC(C)(C)COCCOC=O
CCC(C)(C)OCCOC=O
CCC(C)(COC)COC=O
CCCOC(C)(C)COC=O
CCCOCC(C)(C)OC=O
CCOC(C)(C)CCOC=O
CCOC(C)(CC)COC=O
CCOCC(C)(C)COC=O
CCOCC(C)(CC)OC=O
CCOCCC(C)(C)OC=O
COC(C)(C)CCCOC=O
COCC(C)(C)CCOC=O
COCCC(C)(C)COC=O
COCCCC(C)(C)OC=O
CC(C)(C)OCCCOC=O
CCC(C)(CCCC=O)OC
CCC(CC)(CCC=O)OC
CCCC(C)(CCC=O)OC
CCCC(CC)(CC=O)OC
CCCCC(C)(CC=O)OC
CC(C)(C)CCCOCC=O
CCC(C)(C)CCOCC=O
CCC(C)(CC)COCC=O
CCC(C)(CCCOC)C=O
CCC(CC)(CC)OCC=O
CCC(CC)(CCOC)C=O
CCCC(C)(C)COCC=O
CCCC(C)(CC)OCC=O
CCCC(C)(CCOC)C=O
CCCC(CC)(COC)C=O
CCCC(CCC)(OC)C=O
CCCCC(C)(C)OCC=O
CCCCC(C)(COC)C=O
CCCCC(CC)(OC)C=O
CCCCCC(C)(OC)C=O
CCC(C)(CCC=O)COC
CCCC(C)(CC=O)OCC
CCC(C)(C)COCCC=O
CCC(C)(CC)OCCC=O
CCC(C)(CCOC)CC=O
CCC(CC)(COC)CC=O
CCCC(C)(C)OCCC=O
CCCC(C)(COC)CC=O
CCCC(C)(COCC)C=O
CCCC(CC)(OCC)C=O
CCCCC(C)(OCC)C=O
CC(C)(C)COCCCC=O
CCCCCOC(C)(C)C=O
CC(C)(C)OCCCCC=O
CCCCOC(C)(C)CC=O
CCCCOC(C)(CC)C=O
CCCOC(C)(C)CCC=O
CCCOC(C)(CC)CC=O
CCCOC(C)(CCC)C=O
CCCOC(CC)(CC)C=O
CCCOCC(C)(C)CC=O
CCCOCC(C)(CC)C=O
CCCOCCC(C)(C)C=O
CCOC(C)(C)CCCC=O
CCOC(C)(CC)CCC=O
CCOC(CC)(CC)CC=O
CCOCC(C)(C)CCC=O
CCOCC(C)(CC)CC=O
CCOCC(CC)(CC)C=O
CCOCCC(C)(C)CC=O
CCOCCC(C)(CC)C=O
CCOCCCC(C)(C)C=O
COC(C)(C)CCCCC=O
COCC(C)(C)CCCC=O
COCCC(C)(C)CCC=O
COCCCC(C)(C)CC=O
COCCCCC(C)(C)C=O
CC(C)(C)CCOCCC=O
CCC(C)(C)OCCCC=O
CCCCOCC(C)(C)C=O
CCC(=C)CCCOCOC
CCC(CCC=C)OCOC
CCCC(=C)CCOCOC
CCCCC(=C)COCOC
CCC(=C)CCOCCOC
CCC(CC=C)OCCOC
CCCC(=C)COCCOC
CCCC(=C)COCOCC
CCC(=C)COCCCOC
CCC(CCOCC=C)OC
CCCC(COCC=C)OC
CC(C)CCOCOCC=C
CCC(C)COCOCC=C
CCC(CC)OCOCC=C
CCC(CCOC)OCC=C
CCC(CCOCOC)C=C
CCCC(C)OCOCC=C
CCCC(COC)OCC=C
CCCC(COCOC)C=C
CCCCC(OC)OCC=C
CCCCC(OCOC)C=C
CCCCCOC(OC)C=C
CCC(COCCC=C)OC
CCCCOC(CC=C)OC
CCC(COC)COCC=C
CCC(COCCOC)C=C
CCCC(OCC)OCC=C
CCCC(OCCOC)C=C
CCCCOC(C)OCC=C
CCCCOC(COC)C=C
CCCCOCC(OC)C=C
CC(C)COCOCCC=C
CCC(C)OCOCCC=C
CCC(COC)OCCC=C
CCC(COCOC)CC=C
CCCC(OC)OCCC=C
CCCC(OCOCC)C=C
CCCCOC(OCC)C=C
CCCCOCOC(C)C=C
CCCCOCOCC(C)=C
CCCOC(CCC=C)OC
CCCOCC(=C)CCOC
CCCOCC(CC=C)OC
CCCOCCC(=C)COC
CCCOC(CC=C)OCC
CCCOCC(=C)COCC
CC(C)OCCCOCC=C
CCC(OCCCOC)C=C
CCCOC(C)COCC=C
CCCOC(CC)OCC=C
CCCOC(CCOC)C=C
CCCOCC(C)OCC=C
CCCOCC(COC)C=C
CCCOCCC(OC)C=C
CC(C)OCCOCCC=C
CCCOC(C)OCCC=C
CCCOC(COC)CC=C
CCCOC(COCC)C=C
CCCOCC(OCC)C=C
CCCOCCOC(C)C=C
CCCOCCOCC(C)=C
CC(C)OCOCCCC=C
CCC(OC)OCCCC=C
CCCOC(OCCC)C=C
CCCOCOC(C)CC=C
CCCOCOC(CC)C=C
CCCOCOCC(=C)CC
CCCOCOCC(C)C=C
CCCOCOCCC(C)=C
CCOC(CCC=C)COC
CCOC(CCCC=C)OC
CCOCC(=C)CCCOC
CCOCC(CCC=C)OC
CCOCCC(=C)CCOC
CCOCCC(CC=C)OC
CCOCCCC(=C)COC
CCOCC(CC=C)OCC
CCOCCC(=C)COCC
CCOC(C)CCOCC=C
CCOC(CC)COCC=C
CCOC(CCCOC)C=C
CCOCC(CCOC)C=C
CCOCCC(C)OCC=C
CCOCCC(COC)C=C
CCOCCCC(OC)C=C
CCOC(C)COCCC=C
CCOC(CC)OCCC=C
CCOC(CCOC)CC=C
CCOCC(C)OCCC=C
CCOCC(COC)CC=C
CCOCCC(OCC)C=C
CCOCCCOC(C)C=C
CCOCCCOCC(C)=C
CCOC(C)OCCCC=C
CCOCCOC(C)CC=C
CCOCCOC(CC)C=C
CCOCCOCC(=C)CC
CCOCCOCC(C)C=C
CCOCCOCCC(C)=C
CCOCOC(C)CCC=C
CCOCOC(CC)CC=C
CCOCOCC(C)CC=C
CCOCOCC(CC)C=C
CCOCOCCC(=C)CC
CCOCOCCC(C)C=C
CCOCOCCCC(C)=C
COC(CCCCC=C)OC
COCC(CCC=C)COC
COCCC(CCC=C)OC
COCCCC(=C)CCOC
COCCCC(CC=C)OC
COCCCCC(=C)COC
COC(C)CCCOCC=C
COCC(C)CCOCC=C
COCCC(C)COCC=C
COCCC(CCOC)C=C
COCCCC(C)OCC=C
COCCCC(COC)C=C
COCCCCC(OC)C=C
COC(C)CCOCCC=C
COCC(C)COCCC=C
COCCC(C)OCCC=C
COCCC(COC)CC=C
COCCCCOC(C)C=C
COCCCCOCC(C)=C
COC(C)COCCCC=C
COCC(C)OCCCC=C
COCCCOC(C)CC=C
COCCCOCC(C)C=C
COCCCOCCC(C)=C
COC(C)OCCCCC=C
COCCOC(C)CCC=C
COCCOCC(C)CC=C
COCCOCCC(C)C=C
COCCOCCCC(C)=C
COCOCC(C)CCC=C
COCOCCC(C)CC=C
COCOCCCC(C)C=C
COCOCCCCC(C)=C
CCCC(CC=C)OCOC
CCCCOCC(=C)COC
CC(C)COCCOCC=C
CCC(C)OCCOCC=C
CCOC(CCC=C)OCC
CCOCC(C)COCC=C
CCOCC(CC)OCC=C
CCOCC(COCC)C=C
COCC(CCCC=C)OC
COCOC(C)CCCC=C
OCC(=C)CCOCC=O
OCC(CC=C)OCC=O
OCCC(=C)COCC=O
OCC(=C)COCCC=O
OCC(CC=O)OCC=C
OC(CCOCC=C)C=O
OCC(COCC=C)C=O
OCCC(OCC=C)C=O
OCCCOC(C=C)C=O
OCCCOCC(=C)C=O
OC(CCOCC=O)C=C
OCC(COCC=O)C=C
OCCC(OCC=O)C=C
OCCCOCC(=O)C=C
OCCC(=O)COCC=C
OC(COCCC=C)C=O
OCC(OCCC=C)C=O
OCCOC(CC=C)C=O
OCCOCC(=C)CC=O
OCCOCC(C=C)C=O
OCCOCCC(=C)C=O
OC(COCCC=O)C=C
OCC(OCCC=O)C=C
OCCOC(CC=O)C=C
OCCOCCC(=O)C=C
OC(COCC=O)CC=C
OCC(=O)CCOCC=C
OCCOCC(=O)CC=C
OCC(=O)COCCC=C
OC(COCC=C)CC=O
C=CC(CCCC=O)OC=O
C=CCC(CCC=O)OC=O
C=CCCC(CC=O)OC=O
C=C(CCCC=O)COC=O
C=C(CCCCOC=O)C=O
C=CC(CCC=O)COC=O
C=CC(CCCOC=O)C=O
C=CCC(CCOC=O)C=O
C=CCCC(COC=O)C=O
C=CCCCC(=O)COC=O
C=CCCCC(OC=O)C=O
C=CCCCCOC(=O)C=O
C=CCCCC(=O)OCC=O
C=CCCC(=O)CCOC=O
C=C(CCCOC=O)CC=O
C=CC(CCOC=O)CC=O
C=CCC(COC=O)CC=O
C=CCCCOC(=O)CC=O
C=CCCC(=O)OCCC=O
C=CCC(=O)CCCOC=O
C=C(CCOC=O)CCC=O
C=CCCOC(=O)CCC=O
C=CCC(=O)OCCCC=O
C=CC(=O)CCCCOC=O
C=CCOC(=O)CCCC=O
C=CC(=O)OCCCCC=O
C=C(CCCCCC=O)C=O
C=CC(CCCCC=O)C=O
C=CCC(CCCC=O)C=O
C=CCCC(CCC=O)C=O
C=CCCCC(CC=O)C=O
C=CCCCCC(C=O)C=O
C=CCCCCCC(=O)C=O
C=C(CCCCC=O)CC=O
C=CC(CCCC=O)CC=O
C=CCC(CCC=O)CC=O
C=CCCC(CC=O)CC=O
C=CCCCCC(=O)CC=O
C=C(CCCC=O)CCC=O
C=CC(CCC=O)CCC=O
C=CCCCC(=O)CCC=O
C=CCCC(=O)CCCC=O
C=CCC(=O)CCCCC=O
C=CC(=O)CCCCCC=O
C=CCCC#CC(=O)[CH-]C=O
[O-]C(=O)C(CCC=C)CC=C
[O-]C(=O)CC(=C)CCCC=C
[O-]C(=O)CC(CCC=C)C=C
[O-]C(=O)CCC(=C)CCC=C
[O-]C(=O)CCC(CC=C)C=C
[O-]C(=O)CCCC(=C)CC=C
[O-]C(=O)CCCC(C=C)C=C
[O-]C(=O)C(=C)CCCCC=C
[O-]C(=O)C(CCCC=C)C=C
[O-]C(=O)CC(CC=C)CC=C
[O-]C(=O)CCCCC(=C)C=C
CC(CC#CCCO)OC=O
CC(CCC#CCO)OC=O
CC#CC(CCCO)OC=O
CC#CCC(CCO)OC=O
CC#CCCC(CO)OC=O
CCC(CC#CCO)OC=O
CCC#CC(CCO)OC=O
CCC#CCC(CO)OC=O
CCCC#CC(CO)OC=O
CC#CC(CCO)COC=O
CC#CCC(CO)COC=O
CC#CCCC(O)COC=O
CC#CCCCOC(=O)CO
CCC#CC(CO)COC=O
CCC#CCC(O)COC=O
CCC#CCCOC(=O)CO
CCCC#CC(O)COC=O
CCCC#CCOC(=O)CO
CC#CCCC(=O)OCCO
CCC#CCC(=O)OCCO
CCCC#CC(=O)OCCO
CC#CC(CO)CCOC=O
CC#CCC(O)CCOC=O
CCC#CC(O)CCOC=O
CC#CCCOC(=O)CCO
CCC#CCOC(=O)CCO
CC#CCC(=O)OCCCO
CCC#CC(=O)OCCCO
CC(CCO)C#CCOC=O
CC#CC(O)CCCOC=O
CCC(CO)C#CCOC=O
CCCC(O)C#CCOC=O
CC(CCOC=O)C#CCO
CC#CCOC(=O)CCCO
CCC(COC=O)C#CCO
CCCC(OC=O)C#CCO
CCCCOC(=O)C#CCO
CC#CC(=O)OCCCCO
CC(CO)C#CCCOC=O
CC(CO)CC#CCOC=O
CCC(O)C#CCCOC=O
CCC(O)CC#CCOC=O
CC(COC=O)C#CCCO
CC(COC=O)CC#CCO
CCC(OC=O)C#CCCO
CCCOC(=O)CC#CCO
CCCOC(=O)C#CCCO
CCC(=O)OCC#CCCO
CCC(=O)OCCC#CCO
CC(O)C#CCCCOC=O
CC(O)CC#CCCOC=O
CC(O)CCC#CCOC=O
CC(OC=O)C#CCCCO
CCOC(=O)C#CCCCO
CCOC(=O)CC#CCCO
CCOC(=O)CCC#CCO
CC(=O)OCC#CCCCO
CC(=O)OCCC#CCCO
CC(=O)OCCCC#CCO
COC(=O)CC#CCCCO
COC(=O)CCC#CCCO
OC(CCCC#C)COC=O
OCC(CCC#C)COC=O
OCC(CCCC#C)OC=O
OCCC(CCC#C)OC=O
OCCCC(CC#C)OC=O
OC(CCCCOC=O)C#C
OCC(CCCOC=O)C#C
OCCC(CCOC=O)C#C
OCCCC(COC=O)C#C
OCCCCC(OC=O)C#C
OCCCCCOC(=O)C#C
OCCCCC(=O)OCC#C
OC(CCCOC=O)CC#C
OCC(CCOC=O)CC#C
OCCC(COC=O)CC#C
OCCCCOC(=O)CC#C
OCCCC(=O)OCCC#C
OC(CCOC=O)CCC#C
OCCCOC(=O)CCC#C
OCCC(=O)OCCCC#C
OCCOC(=O)CCCC#C
OCC(=O)OCCCCC#C
CCCC(=O)OCC#CCO
COC(=O)C#CCCCCO
COC(=O)CCCC#CCO
CC=CC(CCCO)OC=O
CC=CCC(CCO)OC=O
CC=CCCC(CO)OC=O
CC(CC=CCCO)OC=O
CC(CCC=CCO)OC=O
CCC=CC(CCO)OC=O
CCC=CCC(CO)OC=O
CCC(CC=CCO)OC=O
CCCC=CC(CO)OC=O
CC=C(CCCO)COC=O
CC=CC(CCO)COC=O
CC=CCC(CO)COC=O
CC=CCCC(O)COC=O
CC=CCCCOC(=O)CO
CCC=C(CCO)COC=O
CCC=CC(CO)COC=O
CCC=CCC(O)COC=O
CCC=CCCOC(=O)CO
CCCC=C(CO)COC=O
CCCC=CC(O)COC=O
CCCC=CCOC(=O)CO
CC=CCCC(=O)OCCO
CCCC=CC(=O)OCCO
CC=C(CCO)CCOC=O
CC=CC(CO)CCOC=O
CC=CCC(O)CCOC=O
CC(CCCO)=CCOC=O
CCC=C(CO)CCOC=O
CCC=CC(O)CCOC=O
CCC(CCO)=CCOC=O
CCCC(CO)=CCOC=O
CC=CCCOC(=O)CCO
CC(CCCOC=O)=CCO
CCC=CCOC(=O)CCO
CCC(CCOC=O)=CCO
CCCC(COC=O)=CCO
CC=CCC(=O)OCCCO
CCC=CC(=O)OCCCO
CC=C(CO)CCCOC=O
CC=CC(O)CCCOC=O
CC(CCO)=CCCOC=O
CC(CCO)C=CCOC=O
CCC(CO)=CCCOC=O
CCC(CO)C=CCOC=O
CCCC(O)C=CCOC=O
CC=CCOC(=O)CCCO
CC(CCOC=O)=CCCO
CC(CCOC=O)C=CCO
CCC(COC=O)=CCCO
CCC(COC=O)C=CCO
CCCC(OC=O)C=CCO
CCCCOC(=O)C=CCO
CCCC(=O)OCC=CCO
CC(CO)=CCCCOC=O
CC(CO)C=CCCOC=O
CC(CO)CC=CCOC=O
CCC(O)C=CCCOC=O
CCC(O)CC=CCOC=O
CC(COC=O)=CCCCO
CC(COC=O)C=CCCO
CC(COC=O)CC=CCO
CCC(OC=O)C=CCCO
CCCOC(=O)C=CCCO
CCCOC(=O)CC=CCO
CCC(=O)OCC=CCCO
CCC(=O)OCCC=CCO
CC(O)C=CCCCOC=O
CC(O)CC=CCCOC=O
CC(O)CCC=CCOC=O
CC(OC=O)C=CCCCO
CC(=O)OCC=CCCCO
CC(=O)OCCC=CCCO
CC(=O)OCCCC=CCO
COC(=O)CCC=CCCO
CCC=CCC(=O)OCCO
CC=CC(=O)OCCCCO
CCOC(=O)C=CCCCO
CCOC(=O)CC=CCCO
CCOC(=O)CCC=CCO
COC(=O)C=CCCCCO
COC(=O)CC=CCCCO
COC(=O)CCCC=CCO
CC(CC#CCCCO)C=O
CC(CCC#CCCO)C=O
CC(CCCC#CCO)C=O
CC#CC(CCCCO)C=O
CC#CCC(CCCO)C=O
CC#CCCC(CCO)C=O
CC#CCCCC(CO)C=O
CC#CCCCCC(=O)CO
CC#CCCCCC(O)C=O
CCC(CC#CCCO)C=O
CCC(CCC#CCO)C=O
CCC#CC(CCCO)C=O
CCC#CCC(CCO)C=O
CCC#CCCC(CO)C=O
CCC#CCCCC(=O)CO
CCC#CCCCC(O)C=O
CCCC(CC#CCO)C=O
CCCC#CC(CCO)C=O
CCCC#CCC(CO)C=O
CCCC#CCCC(=O)CO
CCCC#CCCC(O)C=O
CCCCC#CC(CO)C=O
CCCCC#CCC(=O)CO
CCCCC#CCC(O)C=O
CCCCCC#CC(=O)CO
CCCCCC#CC(O)C=O
CC(CCC#CCO)CC=O
CC#CC(CCCO)CC=O
CC#CCC(CCO)CC=O
CC#CCCC(CO)CC=O
CC#CCCCC(=O)CCO
CC#CCCCC(O)CC=O
CCC#CC(CCO)CC=O
CCC#CCC(CO)CC=O
CCC#CCCC(=O)CCO
CCC#CCCC(O)CC=O
CCCC#CC(CO)CC=O
CCCC#CCC(=O)CCO
CCCC#CCC(O)CC=O
CCCCC#CC(=O)CCO
CCCCC#CC(O)CC=O
CC(CCCC=O)C#CCO
CC(CCCCO)C#CC=O
CC#CC(CCO)CCC=O
CC#CCC(CO)CCC=O
CC#CCCC(=O)CCCO
CC#CCCC(O)CCC=O
CCC(CCC=O)C#CCO
CCC(CCCO)C#CC=O
CCC#CC(CO)CCC=O
CCC#CCC(=O)CCCO
CCC#CCC(O)CCC=O
CCCC(CC=O)C#CCO
CCCC(CCO)C#CC=O
CCCC#CC(=O)CCCO
CCCC#CC(O)CCC=O
CCCCC(C=O)C#CCO
CCCCC(CO)C#CC=O
CCCCCC(O)C#CC=O
CC(CCC=O)C#CCCO
CC(CCC=O)CC#CCO
CC(CCCO)C#CCC=O
CC(CCCO)CC#CC=O
CC#CC(CO)CCCC=O
CC#CCC(=O)CCCCO
CC#CCC(O)CCCC=O
CCC(CC=O)C#CCCO
CCC(CC=O)CC#CCO
CCC(CCO)C#CCC=O
CCC(CCO)CC#CC=O
CCC#CC(=O)CCCCO
CCC#CC(O)CCCC=O
CCCC(C=O)C#CCCO
CCCC(CO)C#CCC=O
CCCC(CO)CC#CC=O
CCCCC(=O)CC#CCO
CCCCC(O)C#CCC=O
CCCCC(=O)C#CCCO
CCCCC(O)CC#CC=O
CC(CC=O)C#CCCCO
CC(CC=O)CC#CCCO
CC(CCO)C#CCCC=O
CC(CCO)CC#CCC=O
CC(CCO)CCC#CC=O
CC#CC(=O)CCCCCO
CC#CC(O)CCCCC=O
CCC(C=O)C#CCCCO
CCC(CO)C#CCCC=O
CCC(CO)CC#CCC=O
CCC(CO)CCC#CC=O
CCCC(=O)C#CCCCO
CCCC(=O)CC#CCCO
CCCC(=O)CCC#CCO
CCCC(O)C#CCCC=O
CCCC(O)CC#CCC=O
CCCC(O)CCC#CC=O
CC(C=O)C#CCCCCO
CC(CO)C#CCCCC=O
CC(CO)CC#CCCC=O
CC(CO)CCC#CCC=O
CC(CO)CCCC#CC=O
CCC(=O)C#CCCCCO
CCC(=O)CC#CCCCO
CCC(=O)CCC#CCCO
CCC(=O)CCCC#CCO
CCC(O)C#CCCCC=O
CCC(O)CC#CCCC=O
CCC(O)CCC#CCC=O
CCC(O)CCCC#CC=O
CC(=O)C#CCCCCCO
CC(=O)CC#CCCCCO
CC(=O)CCC#CCCCO
CC(O)C#CCCCCC=O
CC(O)CC#CCCCC=O
CC(O)CCC#CCCC=O
CC(O)CCCC#CCC=O
CC(O)CCCCC#CC=O
OC(CCCC#C)CCC=O
OC(CCCCC#C)CC=O
OC(CCCCCC#C)C=O
OCC(CCCC#C)CC=O
OCC(CCCCC#C)C=O
OCCC(CCC#C)CC=O
OCCC(CCCC#C)C=O
OCCCC(CCC#C)C=O
OCCCCC(CC#C)C=O
OC(CCCCCC=O)C#C
OCC(CCCCC=O)C#C
OCCC(CCCC=O)C#C
OCCCC(CCC=O)C#C
OCCCCC(CC=O)C#C
OCCCCCC(C=O)C#C
OCCCCCCC(=O)C#C
OC(CCCCC=O)CC#C
OCC(CCCC=O)CC#C
OCCC(CCC=O)CC#C
OCCCC(CC=O)CC#C
OCCCCCC(=O)CC#C
OC(CCCC=O)CCC#C
OCC(CCC=O)CCC#C
OCCCCC(=O)CCC#C
OCCCC(=O)CCCC#C
OCCC(=O)CCCCC#C
OCC(=O)CCCCCC#C
CCCCCC(=O)C#CCO
CC(=O)CCCC#CCCO
CC(=O)CCCCC#CCO
CC=CC(CCCCO)C=O
CC=CCC(CCCO)C=O
CC=CCCC(CCO)C=O
CC=CCCCC(CO)C=O
CC=CCCCCC(=O)CO
CC=CCCCCC(O)C=O
CC(CC=CCCCO)C=O
CC(CCC=CCCO)C=O
CCC=C(CCCCO)C=O
CCC=CC(CCCO)C=O
CCC=CCC(CCO)C=O
CCC=CCCC(CO)C=O
CCC=CCCCC(=O)CO
CCC=CCCCC(O)C=O
CCC(CC=CCCO)C=O
CCC(CCC=CCO)C=O
CCCC=C(CCCO)C=O
CCCC=CC(CCO)C=O
CCCC=CCC(CO)C=O
CCCC=CCCC(=O)CO
CCCC=CCCC(O)C=O
CCCC(CC=CCO)C=O
CCCCC=C(CCO)C=O
CCCCC=CC(CO)C=O
CCCCC=CCC(=O)CO
CCCCC=CCC(O)C=O
CCCCCC=C(CO)C=O
CCCCCC=CC(=O)CO
CCCCCC=CC(O)C=O
CC=C(CCCCO)CC=O
CC=CC(CCCO)CC=O
CC=CCC(CCO)CC=O
CC=CCCC(CO)CC=O
CC=CCCCC(=O)CCO
CC=CCCCC(O)CC=O
CC(CCC=CCO)CC=O
CC(CCCCC=O)=CCO
CC(CCCCCO)=CC=O
CCC=C(CCCO)CC=O
CCC=CC(CCO)CC=O
CCC=CCC(CO)CC=O
CCC=CCCC(=O)CCO
CCC=CCCC(O)CC=O
CCC(CCCC=O)=CCO
CCC(CCCCO)=CC=O
CCCC=C(CCO)CC=O
CCCC=CC(CO)CC=O
CCCC=CCC(=O)CCO
CCCC=CCC(O)CC=O
CCCC(CCC=O)=CCO
CCCC(CCCO)=CC=O
CCCCC=C(CO)CC=O
CCCCC=CC(=O)CCO
CCCCC=CC(O)CC=O
CCCCC(CC=O)=CCO
CCCCC(CCO)=CC=O
CCCCCC(C=O)=CCO
CCCCCC(CO)=CC=O
CC=C(CCCO)CCC=O
CC=CC(CCO)CCC=O
CC=CCC(CO)CCC=O
CC=CCCC(=O)CCCO
CC=CCCC(O)CCC=O
CC(CCCC=O)=CCCO
CC(CCCC=O)C=CCO
CC(CCCCO)=CCC=O
CC(CCCCO)C=CC=O
CCC=C(CCO)CCC=O
CCC=CC(CO)CCC=O
CCC=CCC(=O)CCCO
CCC=CCC(O)CCC=O
CCC(CCC=O)=CCCO
CCC(CCC=O)C=CCO
CCC(CCCO)=CCC=O
CCC(CCCO)C=CC=O
CCCC=C(CO)CCC=O
CCCC=CC(=O)CCCO
CCCC=CC(O)CCC=O
CCCC(CC=O)=CCCO
CCCC(CC=O)C=CCO
CCCC(CCO)=CCC=O
CCCC(CCO)C=CC=O
CCCCC(C=O)=CCCO
CCCCC(C=O)C=CCO
CCCCC(CO)=CCC=O
CCCCC(CO)C=CC=O
CC=C(CCO)CCCC=O
CC=CC(CO)CCCC=O
CC=CCC(=O)CCCCO
CC=CCC(O)CCCC=O
CC(CCC=O)=CCCCO
CC(CCC=O)C=CCCO
CC(CCC=O)CC=CCO
CC(CCCO)=CCCC=O
CC(CCCO)C=CCC=O
CC(CCCO)CC=CC=O
CCC=C(CO)CCCC=O
CCC=CC(=O)CCCCO
CCC=CC(O)CCCC=O
CCC(CC=O)=CCCCO
CCC(CC=O)C=CCCO
CCC(CC=O)CC=CCO
CCC(CCO)=CCCC=O
CCC(CCO)C=CCC=O
CCC(CCO)CC=CC=O
CCCC(C=O)=CCCCO
CCCC(C=O)C=CCCO
CCCC(CO)=CCCC=O
CCCC(CO)C=CCC=O
CCCC(CO)CC=CC=O
CCCCC(=O)C=CCCO
CCCCC(=O)CC=CCO
CCCCC(O)C=CCC=O
CC=C(CO)CCCCC=O
CC=CC(=O)CCCCCO
CC=CC(O)CCCCC=O
CC(CC=O)=CCCCCO
CC(CC=O)C=CCCCO
CC(CC=O)CC=CCCO
CC(CCO)=CCCCC=O
CC(CCO)C=CCCC=O
CC(CCO)CC=CCC=O
CC(CCO)CCC=CC=O
CCC(C=O)=CCCCCO
CCC(C=O)C=CCCCO
CCC(CO)=CCCCC=O
CCC(CO)C=CCCC=O
CCC(CO)CC=CCC=O
CCC(CO)CCC=CC=O
CCCC(=O)C=CCCCO
CCCC(=O)CC=CCCO
CCCC(=O)CCC=CCO
CCCC(O)C=CCCC=O
CCCC(O)CC=CCC=O
CCCC(O)CCC=CC=O
CC(C=O)=CCCCCCO
CC(C=O)C=CCCCCO
CC(CO)=CCCCCC=O
CC(CO)C=CCCCC=O
CC(CO)CC=CCCC=O
CC(CO)CCC=CCC=O
CC(CO)CCCC=CC=O
CCC(=O)C=CCCCCO
CCC(=O)CC=CCCCO
CCC(=O)CCC=CCCO
CCC(=O)CCCC=CCO
CCC(O)C=CCCCC=O
CCC(O)CC=CCCC=O
CCC(O)CCCC=CC=O
CC(=O)C=CCCCCCO
CC(=O)CC=CCCCCO
CC(O)C=CCCCCC=O
CC(O)CC=CCCCC=O
CC(O)CCC=CCCC=O
CC(O)CCCC=CCC=O
CC(O)CCCCC=CC=O
CC=C(CCCCCO)C=O
CC(CCCC=CCO)C=O
CCCCCC(=O)C=CCO
CCCCC(O)CC=CC=O
CCC(O)CCC=CCC=O
CC(=O)CCC=CCCCO
CC(=O)CCCC=CCCO
CC(=O)CCCCC=CCO
CCCCCC(O)C=CC=O
C=CC(OCC=O)OCC#C
C=C(COCOCC#C)C=O
C=CC(OCOCC#C)C=O
C=CCOC(OCC#C)C=O
C=C(COCOCC=O)C#C
C=CC(OCOCC=O)C#C
C=CCOC(OCC=O)C#C
C=CCOCOC(C=O)C#C
C=CCOCOCC(=O)C#C
C=CC(=O)COCOCC#C
COC(OCC=C)C#CC=O
COC(OCC#CC=C)C=O
COCOC(C=C)C#CC=O
COCOCC(=C)C#CC=O
COCOCC#CC(=C)C=O
COC(OCC#CC=O)C=C
COCOCC#CC(=O)C=C
COC(OCC=O)C#CC=C
COCOC(C=O)C#CC=C
COCOCC(=O)C#CC=C
COC(OCC=C)C=CC=O
COC(OCC=CC=C)C=O
COCOC(C=C)C=CC=O
COCOCC=C(C=C)C=O
COCOCC=CC(=C)C=O
COCOCC(=C)C=CC=O
COCOCC(C=C)=CC=O
COC(OCC=CC=O)C=C
COCOCC=CC(=O)C=C
COCOCC(C=O)=CC=C
COC(OCC=O)C=CC=C
COCOC(C=O)C=CC=C
COCOCC(=O)C=CC=C
CCC(=C)C(OC)OCC=O
CCC(=C)C(OCOC)C=O
CCC(=C)COC(OC)C=O
CCC(=C)C(=O)COCOC
CC(=C)COCOCC(C)=O
CCC(=O)C(=C)COCOC
CC(C)OC(OCC=C)C=O
CC(C)OCOC(C=C)C=O
CC(C)OCOCC(=C)C=O
CCC(OC(OC)C=C)C=O
CCC(OC)OC(C=C)C=O
CCC(OC)OCC(=C)C=O
CCC(OCOC)C(=C)C=O
CCCOC(OC)C(=C)C=O
CC(C)OC(OCC=O)C=C
CCC(OC(OC)C=O)C=C
CCC(OC)OCC(=O)C=C
CCCOC(OC)C(=O)C=C
CCC(=O)C(OC)OCC=C
CCC(=O)C(OCOC)C=C
CCC(=O)COC(OC)C=C
CCOC(CC(=C)C=O)OC
CCOC(C=C)C(OC)C=O
CCOCC(=C)C(OC)C=O
CCOC(C=C)C(=O)COC
CCOCC(=C)C(=O)COC
CC(OCC=C)OC(C)C=O
CC(OCC=C)OCC(C)=O
CCOC(CC(=O)C=C)OC
CCOC(C)OC(C=C)C=O
CCOC(C)OCC(=C)C=O
CCOC(COC)C(=C)C=O
CCOCC(OC)C(=C)C=O
CCOC(C=O)C(=C)COC
CCOCC(=O)C(=C)COC
CCOC(C)OCC(=O)C=C
CCOC(COC)C(=O)C=C
CCOCC(OC)C(=O)C=C
CCOC(C=O)C(OC)C=C
CCOCC(=O)C(OC)C=C
CC(OCC=O)OC(C)C=C
CC(OCC=O)OCC(C)=C
CC(OCOCC=C)C(C)=O
CC(OCOCC(C)=C)C=O
CCOC(OC(C)C=C)C=O
CCOC(OC)C(=C)CC=O
CCOC(OC)C(C=C)C=O
CCOC(OCC=C)C(C)=O
CCOC(OCC(C)=C)C=O
CCOCOC(C=C)C(C)=O
CCOCOC(C)C(=C)C=O
CCOCOCC(=C)C(C)=O
CC(OCOC(C)C=O)C=C
CC(OCOCC(C)=O)C=C
CCOC(OC(C)C=O)C=C
CCOC(OCC(C)=O)C=C
CCOC(OCC)C(=O)C=C
CCOCOC(C)C(=O)C=C
CC(OCOCC=O)C(C)=C
CCOC(OC)C(=O)CC=C
CCOC(OCC=O)C(C)=C
CCOCOC(C=O)C(C)=C
CCOCOCC(=O)C(C)=C
COC(CC(=C)CC=O)OC
COC(CC(C=C)C=O)OC
COC(CCC(=C)C=O)OC
COCC(=C)C(CC=O)OC
COCC(CC(=C)C=O)OC
COC(C=C)C(C)OCC=O
COC(C)C(=C)COCC=O
COC(CC=C)C(OC)C=O
COC(CC(C)=C)OCC=O
COCC(=C)C(C)OCC=O
COCC(=C)CC(OC)C=O
COCC(C=C)C(OC)C=O
COCCC(=C)C(OC)C=O
COCC(=C)CC(=O)COC
COCC(C=C)C(=O)COC
COCCC(=C)C(=O)COC
COC(CC=C)OC(C)C=O
COC(CC=C)OCC(C)=O
COCC(=C)COC(C)C=O
COCC(=C)COCC(C)=O
COC(CCC(=O)C=C)OC
COCC(CC(=O)C=C)OC
COC(CC(C)=O)OCC=C
COC(C)C(OCC=C)C=O
COC(C)COC(C=C)C=O
COC(C)COCC(=C)C=O
COCC(C)OC(C=C)C=O
COCC(C)OCC(=C)C=O
COCC(COC)C(=C)C=O
COCCC(OC)C(=C)C=O
COC(CC(=O)CC=C)OC
COCC(C=O)C(=C)COC
COCCC(=O)C(=C)COC
COC(C)C(OCC=O)C=C
COC(C)COCC(=O)C=C
COC(CC(OC)C=O)C=C
COCC(C)OCC(=O)C=C
COCC(COC)C(=O)C=C
COCCC(OC)C(=O)C=C
COC(C)C(=O)COCC=C
COC(CC=O)C(OC)C=C
COCC(C=O)C(OC)C=C
COCCC(=O)C(OC)C=C
COC(CC=O)OC(C)C=C
COC(CC=O)OCC(C)=C
COC(C)OC(CC=C)C=O
COC(C)OCC(=C)CC=O
COC(C)OCC(C=C)C=O
COC(C)OCCC(=C)C=O
COC(COC(C)C=C)C=O
COC(COCC=C)C(C)=O
COC(COCC(C)=C)C=O
COCC(OC(C)C=C)C=O
COCC(OC)C(=C)CC=O
COCC(OC)C(C=C)C=O
COCC(OCC=C)C(C)=O
COCC(OCC(C)=C)C=O
COCCOC(C=C)C(C)=O
COCCOC(C)C(=C)C=O
COCCOCC(=C)C(C)=O
COCC(=O)C(CC=C)OC
COC(C)OC(CC=O)C=C
COC(C)OCCC(=O)C=C
COC(COC(C)C=O)C=C
COC(COCC(C)=O)C=C
COCC(OC(C)C=O)C=C
COCC(OCC(C)=O)C=C
COCCOC(C)C(=O)C=C
COC(C=O)C(C)OCC=C
COC(C)OCC(=O)CC=C
COC(COCC=O)C(C)=C
COCC(=O)C(C)OCC=C
COCC(=O)CC(OC)C=C
COCC(OC)C(=O)CC=C
COCC(OCC=O)C(C)=C
COCCOC(C=O)C(C)=C
COCCOCC(=O)C(C)=C
COCC(=O)COC(C)C=C
COCC(=O)COCC(C)=C
COC(OC(C)CC=C)C=O
COC(OC)C(=C)CCC=O
COC(OC)C(CC=C)C=O
COC(OCC=C)C(C)C=O
COC(OCC(C)C=C)C=O
COC(OCCC=C)C(C)=O
COC(OCCC(C)=C)C=O
COCOC(C=C)C(C)C=O
COCOC(C)C(=C)CC=O
COCOC(C)C(C=C)C=O
COCOC(C)CC(=C)C=O
COCOC(CC=C)C(C)=O
COCOC(CC(C)=C)C=O
COCOCC(=C)C(C)C=O
COCOCC(=C)CC(C)=O
COCOCC(C=C)C(C)=O
COCOCC(C)C(=C)C=O
COCOCCC(=C)C(C)=O
COC(OC(C)CC=O)C=C
COC(OC)C(CC=O)C=C
COC(OCC(C)C=O)C=C
COC(OCCC(C)=O)C=C
COCOC(C)CC(=O)C=C
COCOC(CC(C)=O)C=C
COCOCC(C)C(=O)C=C
COC(OCCC=O)C(C)=C
COCOC(C)C(=O)CC=C
COCOC(CC=O)C(C)=C
COCOCC(C=O)C(C)=C
COCOCCC(=O)C(C)=C
COC(OCC=O)C(C)C=C
COCOC(C=O)C(C)C=C
COCOCC(=O)C(C)C=C
COCOCC(=O)CC(C)=C
CC(C)OCOCC(=O)C=C
CCC(OCOC)C(=O)C=C
CCOC(OCC)C(=C)C=O
COC(OC)C(=O)CCC=C
CC(C)(OCC=C)OCC=O
CC(C)(OCOCC=C)C=O
CCC(OC)(OCC=C)C=O
CCC(OCOC)(C=C)C=O
CCCOC(OC)(C=C)C=O
CC(C)(OCOCC=O)C=C
CCC(OC)(OCC=O)C=C
CCOC(CC=C)(OC)C=O
CCOC(CC=O)(OC)C=C
CCOC(C)(OCC=C)C=O
CCOC(COC)(C=C)C=O
CCOCC(OC)(C=C)C=O
CCOC(C)(OCC=O)C=C
CCOC(OCC)(C=C)C=O
CCOCOC(C)(C=C)C=O
COC(CC=C)(CC=O)OC
COC(C)(CC=C)OCC=O
COC(CCC=C)(OC)C=O
COCC(CC=C)(OC)C=O
COC(C)(CC=O)OCC=C
COC(CCC=O)(OC)C=C
COCC(CC=O)(OC)C=C
COC(C)(COCC=C)C=O
COCC(C)(OCC=C)C=O
COCC(COC)(C=C)C=O
COCCC(OC)(C=C)C=O
COC(C)(COCC=O)C=C
COCC(C)(OCC=O)C=C
COC(C)(OCCC=C)C=O
COCCOC(C)(C=C)C=O
COC(C)(OCCC=O)C=C
COCOC(C)(CC=C)C=O
COCOCC(C)(C=C)C=O
COCOC(C)(CC=O)C=C
CCC(CC(C)=O)OCOC
CCC(CC(OC)C=O)OC
CC(C)C(C)OCOCC=O
CCC(C)C(OC)OCC=O
CCC(C)COC(OC)C=O
CCC(CC(OC)OC)C=O
CCC(CC)OC(OC)C=O
CCCC(C)OC(OC)C=O
CCC(C)C(=O)COCOC
CCC(CC(=O)COC)OC
CCCC(C=O)C(OC)OC
CCC(CC=O)OC(C)OC
CCC(C)OC(CC=O)OC
CCC(COC(C)C=O)OC
CCC(COCC(C)=O)OC
CC(C)COC(C)OCC=O
CCC(C)OC(C)OCC=O
CCC(C)OC(COC)C=O
CCC(C)OCC(OC)C=O
CCC(COC(C)OC)C=O
CCC(COC)C(OC)C=O
CCCC(OC(C)OC)C=O
CCCC(OC)C(OC)C=O
CCC(C=O)C(C)OCOC
CCC(C=O)C(COC)OC
CCC(C)OCC(=O)COC
CCC(COC)C(=O)COC
CCCC(=O)C(C)OCOC
CCCC(=O)C(COC)OC
CCCC(OC)C(=O)COC
CC(C)COCOC(C)C=O
CC(C)COCOCC(C)=O
CCC(C)OCOC(C)C=O
CCC(C)OCOCC(C)=O
CCC(COC)OC(C)C=O
CCC(COC)OCC(C)=O
CCC(COCOC)C(C)=O
CCCC(OC)OC(C)C=O
CCCC(OC)OCC(C)=O
CCCC(OCOC)C(C)=O
CCCCOC(OC)C(C)=O
CCCC(=O)COC(C)OC
CCCC(=O)C(OC)OCC
CCC(OC)C(CC=O)OC
CCCOC(CC(C)=O)OC
CC(C)OC(C)COCC=O
CC(C)OCC(C)OCC=O
CCC(OC(C)COC)C=O
CCC(OC)C(C)OCC=O
CCC(OC)C(COC)C=O
CCC(OCC(C)OC)C=O
CCCOC(C)C(OC)C=O
CCC(=O)C(C)COCOC
CCC(=O)C(CCOC)OC
CCC(=O)CC(C)OCOC
CCC(=O)CC(COC)OC
CCCOC(C)C(=O)COC
CC(C)OC(C)OCCC=O
CC(C)OCCOC(C)C=O
CCC(OCCOC)C(C)=O
CCCOC(C)OC(C)C=O
CCCOC(C)OCC(C)=O
CCCOC(COC)C(C)=O
CCCOCC(OC)C(C)=O
CCC(=O)CCOC(C)OC
CCC(OC)C(=O)CCOC
CCC(OCC=O)C(C)OC
CCCOC(C=O)C(C)OC
CCCOCC(=O)C(C)OC
CCC(OCC=O)OC(C)C
CC(C)OCOC(C)CC=O
CC(C)OCOCC(C)C=O
CC(C)OCOCCC(C)=O
CCC(OC)OC(C)CC=O
CCC(OC)OC(CC)C=O
CCC(OC)OCC(C)C=O
CCC(OC)OCCC(C)=O
CCC(OCOC(C)C)C=O
CCC(OCOC)C(C)C=O
CCCOC(OC(C)C)C=O
CCCOC(OC)C(C)C=O
CCCOC(OCC)C(C)=O
CCCOCOC(C)C(C)=O
CCC(=O)COCC(C)OC
CCC(OC)OCC(=O)CC
CCC(OCOC)C(=O)CC
CCCOC(OC)C(=O)CC
CCC(=O)COCOC(C)C
CCOC(C)C(CC=O)OC
CCOC(CC(C)C=O)OC
CCOC(CCC(C)=O)OC
CCOCC(CC(C)=O)OC
CCOC(C)C(C)OCC=O
CCOC(C)C(COC)C=O
CCOC(CC(C)OC)C=O
CCOC(CC)C(OC)C=O
CCOCC(C)C(OC)C=O
CCOC(C)CC(=O)COC
CCOC(CC)C(=O)COC
CCOCC(C)C(=O)COC
CCOC(C)C(OCC)C=O
CCOC(C)COC(C)C=O
CCOC(C)COCC(C)=O
CCOC(CC)OC(C)C=O
CCOC(CC)OCC(C)=O
CCOC(CCOC)C(C)=O
CCOCC(C)OC(C)C=O
CCOCC(C)OCC(C)=O
CCOCC(COC)C(C)=O
CCOCCC(OC)C(C)=O
CCOC(C)C(=O)CCOC
CCOC(CC=O)C(C)OC
CCOC(CC(=O)CC)OC
CCOCC(C=O)C(C)OC
CCOCCC(=O)C(C)OC
CCOC(CC=O)OC(C)C
CCOC(C)OC(CC)C=O
CCOC(C)OCCC(C)=O
CCOC(C=O)COC(C)C
CCOC(COC)C(C)C=O
CCOC(COC)CC(C)=O
CCOCC(OC(C)C)C=O
CCOCC(OC)C(C)C=O
CCOCC(OCC)C(C)=O
CCOC(C=O)C(C)COC
CCOC(C=O)C(CC)OC
CCOCC(=O)C(C)COC
CCOCC(=O)C(CC)OC
CCOCC(=O)CC(C)OC
CCOC(C)OCC(=O)CC
CCOC(COC)C(=O)CC
CCOCC(=O)C(C)OCC
CCOCC(OC)C(=O)CC
CCOCC(=O)COC(C)C
CCOC(OC(C)CC)C=O
CCOC(OC)C(C)CC=O
CCOC(OC)C(CC)C=O
CCOC(OCC(C)C)C=O
CCOCOC(C)C(C)C=O
CCOCOC(CC)C(C)=O
CCOCOCC(C)C(C)=O
CCOCOC(C)C(=O)CC
CCOC(OCC=O)C(C)C
CCOCOC(C=O)C(C)C
CCOCOCC(=O)C(C)C
COC(C)C(CCC=O)OC
COC(CC(C)CC=O)OC
COCC(C)C(CC=O)OC
COCC(CC(C)C=O)OC
COCC(CCC(C)=O)OC
COCCC(CC(C)=O)OC
COC(C)C(C)COCC=O
COC(C)CC(C)OCC=O
COC(C)CCC(OC)C=O
COC(CC(C)C)OCC=O
COCC(C)C(C)OCC=O
COCC(C)C(COC)C=O
COCC(C)CC(OC)C=O
COCC(CC(C)OC)C=O
COCCC(C)C(OC)C=O
COCC(C)CC(=O)COC
COCCC(C)C(=O)COC
COC(C)C(C)OCCC=O
COC(C)CCOC(C)C=O
COC(C)CCOCC(C)=O
COCC(C)COC(C)C=O
COCC(C)COCC(C)=O
COCCC(C)OC(C)C=O
COCCC(C)OCC(C)=O
COCCC(COC)C(C)=O
COCCCC(OC)C(C)=O
COCC(CC=O)C(C)OC
COCCC(C=O)C(C)OC
COCCCC(=O)C(C)OC
COC(CCC=O)OC(C)C
COCC(CC=O)OC(C)C
COC(C)COC(C)CC=O
COC(C)COCC(C)C=O
COC(C)COCCC(C)=O
COC(CCOC(C)C)C=O
COCC(C)OC(C)CC=O
COCC(C)OCC(C)C=O
COCC(COC(C)C)C=O
COCC(COC)C(C)C=O
COCCC(OC(C)C)C=O
COCCC(OC)C(C)C=O
COCCC(=O)C(C)COC
COCCC(=O)CC(C)OC
COCCC(=O)COC(C)C
COC(CC=O)OCC(C)C
COC(C)OC(C)CCC=O
COC(C)OCC(C)CC=O
COC(C)OCCC(C)C=O
COC(C)OCCCC(C)=O
COC(COC(C)C)CC=O
COC(COCC(C)C)C=O
COCC(OC)C(C)CC=O
COCC(OCC(C)C)C=O
COCCOC(C)C(C)C=O
COCC(=O)CCC(C)OC
COC(COCC=O)C(C)C
COCC(=O)CCOC(C)C
COCC(OCC=O)C(C)C
COCCOC(C=O)C(C)C
COCC(=O)COCC(C)C
COC(OC)C(C)CCC=O
COC(OCCC(C)C)C=O
COCOC(C)C(C)CC=O
COCOC(C)CC(C)C=O
COCOC(C)CCC(C)=O
COCOC(CC(C)C)C=O
COCOCC(C)C(C)C=O
COCOCC(C)CC(C)=O
COC(OCCC=O)C(C)C
COCOC(CC=O)C(C)C
COCOCCC(=O)C(C)C
COCOCC(=O)CC(C)C
CCC(C)C(OCOC)C=O
CCC(CC=O)C(OC)OC
CCCCC(=O)C(OC)OC
CCCC(=O)CC(OC)OC
CCC(=O)CCC(OC)OC
CC(C)OCCOCC(C)=O
CCC(=O)C(C)OCCOC
CCC(=O)C(COC)COC
CCC(=O)COC(C)COC
CCOC(C)CC(OC)C=O
CCOC(C)OC(C)CC=O
CCOC(C)OCC(C)C=O
CCOCCOC(C)C(C)=O
CCOC(OCC)C(C)C=O
CCOCOC(C)CC(C)=O
CCOC(OCC)C(=O)CC
COC(C)CC(CC=O)OC
COC(CCC(C)C=O)OC
COC(CCCC(C)=O)OC
COCC(C)OCCC(C)=O
COCC(COC)CC(C)=O
COCCCOC(C)C(C)=O
COCCOC(C)CC(C)=O
COCCOCC(C)C(C)=O
COCCOCC(=O)C(C)C
COCOCCC(C)C(C)=O
COCOCC(C=O)C(C)C
CCOC(CC(C)=O)OCC
CCC(C)(CC=O)OCOC
CCC(CCC=O)(OC)OC
CCCC(CC=O)(OC)OC
CCC(C)(COCC=O)OC
CC(C)(C)COCOCC=O
CCC(C)(C)OCOCC=O
CCC(C)(COC)OCC=O
CCC(C)(COCOC)C=O
CCC(CC)(OC)OCC=O
CCC(CC)(OCOC)C=O
CCC(CCOC)(OC)C=O
CCCC(C)(OC)OCC=O
CCCC(C)(OCOC)C=O
CCCC(COC)(OC)C=O
CCC(COC)(CC=O)OC
CC(C)(C)OCCOCC=O
CCC(C)(OCCOC)C=O
CCC(COC)(COC)C=O
CCCCOC(C)(OC)C=O
CC(C)(C)OCOCCC=O
CCC(C)(OC)OCCC=O
CCCC(OC)(OCC)C=O
CCCOC(C)(CC=O)OC
CCCOC(C)(C)OCC=O
CCCOC(C)(COC)C=O
CCCOC(CC)(OC)C=O
CCCOCC(C)(OC)C=O
CCCOC(C)(OCC)C=O
CCCOCOC(C)(C)C=O
CCOC(C)(CCC=O)OC
CCOC(CC)(CC=O)OC
CCOCC(C)(CC=O)OC
CCOC(C)(C)COCC=O
CCOC(C)(CC)OCC=O
CCOC(C)(CCOC)C=O
CCOC(CC)(COC)C=O
CCOCC(C)(C)OCC=O
CCOCC(C)(COC)C=O
CCOCC(CC)(OC)C=O
CCOCCC(C)(OC)C=O
CCOC(C)(C)OCCC=O
CCOC(C)(COC)CC=O
CCOCC(C)(OCC)C=O
CCOCCOC(C)(C)C=O
CCOCOC(C)(C)CC=O
CCOCOC(C)(CC)C=O
CCOCOCC(C)(C)C=O
COC(C)(CCCC=O)OC
COCC(C)(CCC=O)OC
COCCC(C)(CC=O)OC
COCC(C)(C)COCC=O
COCCC(C)(C)OCC=O
COCCC(C)(COC)C=O
COCCCC(C)(OC)C=O
COC(C)(C)COCCC=O
COCC(C)(C)OCCC=O
COCC(C)(COC)CC=O
COC(C)(C)OCCCC=O
COCCOC(C)(C)CC=O
COCCOCC(C)(C)C=O
COCOC(C)(C)CCC=O
COCOCC(C)(C)CC=O
COCOCCC(C)(C)C=O
CCCCC(OC)(OC)C=O
CCOC(C)(CC=O)OCC
CCOC(CC)(OCC)C=O
COC(C)(C)CCOCC=O
COCCCOC(C)(C)C=O
CCOCC(=C)COCOC
CCOC(COCC=C)OC
CCOC(COC)OCC=C
CCOC(COCOC)C=C
CCOCC(OC)OCC=C
CCOCC(OCOC)C=C
CCOCCOC(OC)C=C
CCOCOCC(=C)COC
CCOC(OCCOC)C=C
CCOCOC(COC)C=C
CCOCOCC(OC)C=C
COCCC(=C)COCOC
COC(CCOCC=C)OC
COCC(C)OCOCC=C
COCC(COC)OCC=C
COCCC(OC)OCC=C
COCCC(OCOC)C=C
COCCCOC(OC)C=C
COCCOC(CC=C)OC
COCCOCC(=C)COC
COC(C)OCCOCC=C
COCCOC(C)OCC=C
COCCOC(COC)C=C
COCCOCC(OC)C=C
COCC(OC)OCCC=C
COCCOCOC(C)C=C
COCOCC(CC=C)OC
COCOCCC(=C)COC
COCOC(C)COCC=C
COCOCC(C)OCC=C
COCOCC(COC)C=C
COCOCCC(OC)C=C
COCOC(COC)CC=C
COCOCCOC(C)C=C
COCOCCOCC(C)=C
COCC(COCC=C)OC
COC(C)COCOCC=C
COC(COCCC=C)OC
COCCOCOCC(C)=C
CC(CCCC=O)OCC=O
CCC(CCC=O)OCC=O
CCCC(CC=O)OCC=O
CC(CCCOCC=O)C=O
CCC(CCOCC=O)C=O
CCCC(COCC=O)C=O
CCCCC(OCC=O)C=O
CCCCCOC(C=O)C=O
CC(CCC=O)COCC=O
CCCCC(=O)COCC=O
CC(CCC=O)OCCC=O
CCC(CC=O)OCCC=O
CC(CCOCCC=O)C=O
CCC(COCCC=O)C=O
CCCC(OCCC=O)C=O
CCCCOCC(C=O)C=O
CCCCOCCC(=O)C=O
CC(CCOCC=O)CC=O
CCC(COCC=O)CC=O
CCCC(=O)CCOCC=O
CCCCOCC(=O)CC=O
CCCC(=O)COCCC=O
CC(CC=O)OCCCC=O
CC(COCCCC=O)C=O
CCC(OCCCC=O)C=O
CCCOC(CCC=O)C=O
CCCOCC(CC=O)C=O
CCCOCCC(C=O)C=O
CCCOCCCC(=O)C=O
CC(COCCC=O)CC=O
CCC(=O)CCCOCC=O
CCCOC(CC=O)CC=O
CCCOCCC(=O)CC=O
CCC(=O)CCOCCC=O
CCCOCC(=O)CCC=O
CCC(=O)COCCCC=O
CC(OCCCCC=O)C=O
CCOCC(CCC=O)C=O
CCOCCC(CC=O)C=O
CCOCCCC(C=O)C=O
CCOCCCCC(=O)C=O
CC(=O)CCCCOCC=O
CCOC(CCC=O)CC=O
CCOCC(CC=O)CC=O
CCOCCCC(=O)CC=O
CC(=O)CCCOCCC=O
CCOCCC(=O)CCC=O
CC(=O)CCOCCCC=O
CCOCC(=O)CCCC=O
CC(=O)COCCCCC=O
COC(CCCCC=O)C=O
COCC(CCCC=O)C=O
COCCC(CCC=O)C=O
COCCCC(CC=O)C=O
COCCCCC(C=O)C=O
COCCCCCC(=O)C=O
COC(CCCC=O)CC=O
COCC(CCC=O)CC=O
COCCC(CC=O)CC=O
COCCCCC(=O)CC=O
COC(CCC=O)CCC=O
COCCCC(=O)CCC=O
COCCC(=O)CCCC=O
COCC(=O)CCCCC=O
CCCCCOCC(=O)C=O
CCCCOC(CC=O)C=O
CCOC(CCCC=O)C=O
CCOCC#CC(=O)[CH-]C=O
COCCC#CC(=O)[CH-]C=O
[O-]C(=O)C#CCCOCC=C
[O-]C(=O)CC#CCOCC=C
[O-]C(=O)C#CCOCCC=C
[O-]C(=O)CCOCC#CC=C
[O-]C(=O)COCC#CCC=C
[O-]C(=O)COCCC#CC=C
[O-]C(=O)C=CCCOCC=C
[O-]C(=O)CC=CCOCC=C
[O-]C(=O)CCOCC=CC=C
[O-]C(=O)COCC=CCC=C
[O-]C(=O)COCCC=CC=C
[O-]C(=O)C=CCOCCC=C
CC(=C)CCCOCC([O-])=O
CC(CCC=C)OCC([O-])=O
CCC(=C)CCOCC([O-])=O
CCC(CC=C)OCC([O-])=O
CCCC(=C)COCC([O-])=O
CC(=C)CCOCCC([O-])=O
CC(CC=C)OCCC([O-])=O
CCC(=C)COCCC([O-])=O
CCC(CC([O-])=O)OCC=C
CC(CCOCC=C)C([O-])=O
CCC(COCC=C)C([O-])=O
CCCCOC(C=C)C([O-])=O
CC(CCOCC([O-])=O)C=C
CCC(COCC([O-])=O)C=C
CC(COCC=C)CC([O-])=O
CCCOC(CC=C)C([O-])=O
CCCOCC(=C)CC([O-])=O
CCCOCC(C=C)C([O-])=O
CC(COCCC([O-])=O)C=C
CCC(OCCC([O-])=O)C=C
CCCOC(CC([O-])=O)C=C
CC(COCC([O-])=O)CC=C
CC(OCCCC=C)C([O-])=O
CCOC(CC=C)CC([O-])=O
CCOC(CCC=C)C([O-])=O
CCOCC(=C)CCC([O-])=O
CCOCC(CC=C)C([O-])=O
CCOCCC(=C)CC([O-])=O
CCOCCC(C=C)C([O-])=O
CC(OCCCC([O-])=O)C=C
CCOC(CCC([O-])=O)C=C
CCOCC(CC([O-])=O)C=C
COC(CCC=C)CC([O-])=O
COCC(=C)CCCC([O-])=O
COCC(CC=C)CC([O-])=O
COCC(CCC=C)C([O-])=O
COCCC(=C)CCC([O-])=O
COCCCC(=C)CC([O-])=O
COCCCC(C=C)C([O-])=O
COC(CCCC([O-])=O)C=C
COCC(CCC([O-])=O)C=C
COCCC(CC([O-])=O)C=C
COC(CCC([O-])=O)CC=C
CC(CCC([O-])=O)OCC=C
CC(=C)COCCCC([O-])=O
CCCC(OCC=C)C([O-])=O
CCCCOCC(=C)C([O-])=O
CCCC(OCC([O-])=O)C=C
CC(CC([O-])=O)OCCC=C
CC(COCCC=C)C([O-])=O
CCC(OCCC=C)C([O-])=O
CCCOCCC(=C)C([O-])=O
CCOCCCC(=C)C([O-])=O
COC(CCCC=C)C([O-])=O
COCCC(CC=C)C([O-])=O
COCCCCC(=C)C([O-])=O
CCC(CCCC([O-])=O)OC
CCCCC(CC([O-])=O)OC
CCC(C)CCOCC([O-])=O
CCC(CC)COCC([O-])=O
CCCC(C)COCC([O-])=O
CCCCC(C)OCC([O-])=O
CCC(CCC([O-])=O)COC
CCC(C)COCCC([O-])=O
CCC(CC)OCCC([O-])=O
CCCC(C)OCCC([O-])=O
CCCC(COC)CC([O-])=O
CCCC(COCC)C([O-])=O
CCCOCC(C)CC([O-])=O
CCCOCC(CC)C([O-])=O
CCCOCCC(C)C([O-])=O
CCOC(C)CCCC([O-])=O
CCOC(CC)CCC([O-])=O
CCOCC(C)CCC([O-])=O
CCOCC(CC)CC([O-])=O
CCOCCC(C)CC([O-])=O
COC(C)CCCCC([O-])=O
COCC(C)CCCC([O-])=O
COCCCC(C)CC([O-])=O
CCCC(CCC([O-])=O)OC
CC(C)CCCOCC([O-])=O
CCC(CCCOC)C([O-])=O
CCCC(CC)OCC([O-])=O
CCCC(CCOC)C([O-])=O
CCCCC(COC)C([O-])=O
CCCCCC(OC)C([O-])=O
CCCC(CC([O-])=O)OCC
CC(C)CCOCCC([O-])=O
CCC(CCOC)CC([O-])=O
CCCCC(OCC)C([O-])=O
CCCCCOC(C)C([O-])=O
CC(C)COCCCC([O-])=O
CCC(C)OCCCC([O-])=O
CCCCOC(C)CC([O-])=O
CCCCOC(CC)C([O-])=O
CCCCOCC(C)C([O-])=O
CC(C)OCCCCC([O-])=O
CCCOC(C)CCC([O-])=O
CCCOC(CC)CC([O-])=O
CCCOC(CCC)C([O-])=O
CCOCCCC(C)C([O-])=O
COCCC(C)CCC([O-])=O
COCCCCC(C)C([O-])=O
CCOCCC(CC)C([O-])=O
CC(CC#CCO)OCC=O
CC#CC(CC=O)OCCO
CC#CC(CCO)OCC=O
CC#CCC(CO)OCC=O
CCC#CC(CO)OCC=O
CC#CC(COCCO)C=O
CC#CCC(OCCO)C=O
CC#CCCOC(CO)C=O
CC#CCCOCC(=O)CO
CC#CCCOCC(O)C=O
CCC#CC(OCCO)C=O
CCC#CCOC(CO)C=O
CCC#CCOCC(=O)CO
CCC#CCOCC(O)C=O
CC#CC(CO)COCC=O
CC#CCC(=O)COCCO
CC#CCC(O)COCC=O
CCC#CC(=O)COCCO
CCC#CC(O)COCC=O
CC#CC(CO)OCCC=O
CC#CC(OCCCO)C=O
CC#CCOC(CCO)C=O
CC#CCOCC(CO)C=O
CC#CCOCCC(=O)CO
CC#CCOCCC(O)C=O
CC#CC(=O)CCOCCO
CC#CC(O)CCOCC=O
CC#CCOC(CO)CC=O
CC#CCOCC(=O)CCO
CC#CCOCC(O)CC=O
CC#CC(=O)COCCCO
CC#CC(O)COCCC=O
CC(CC=O)OCC#CCO
CC(CCO)OCC#CC=O
CCC(CO)OCC#CC=O
CC(CC#CC=O)OCCO
CC(COCC#CCO)C=O
CCC(OCC#CCO)C=O
CCCOCC#CC(=O)CO
CCCOCC#CC(O)C=O
CC(C=O)C#CCOCCO
CC(CO)C#CCOCC=O
CCC(=O)C#CCOCCO
CCC(O)C#CCOCC=O
CC(COCC=O)C#CCO
CC(COCCO)C#CC=O
CCC(OCC=O)C#CCO
CCC(OCCO)C#CC=O
CCCOC(C=O)C#CCO
CCCOC(CO)C#CC=O
CCCOCC(=O)C#CCO
CCCOCC(O)C#CC=O
CC(CO)COCC#CC=O
CCC(=O)COCC#CCO
CCC(O)COCC#CC=O
CC(CO)OCC#CCC=O
CC(CO)OCCC#CC=O
CC(OCC#CCCO)C=O
CC(OCCC#CCO)C=O
CCOC(CC#CCO)C=O
CCOCC#CC(CO)C=O
CCOCC#CCC(=O)CO
CCOCC#CCC(O)C=O
CCOCCC#CC(O)C=O
CC(=O)CC#CCOCCO
CC(O)C#CCCOCC=O
CC(O)CC#CCOCC=O
CCOCC#CC(=O)CCO
CCOCC#CC(O)CC=O
CC(=O)C#CCCOCCO
CC(=O)C#CCOCCCO
CC(O)C#CCOCCC=O
CC(OCCC=O)C#CCO
CC(OCCCO)C#CC=O
CCOC(CC=O)C#CCO
CCOC(CCO)C#CC=O
CCOCC(CO)C#CC=O
CCOCC(C=O)C#CCO
CCOCCC(=O)C#CCO
CCOCCC(O)C#CC=O
CCOCCC#CC(=O)CO
CC(=O)CCOCC#CCO
CC(O)CCOCC#CC=O
CC(OCC=O)C#CCCO
CC(OCCO)C#CCC=O
CCOC(C=O)C#CCCO
CCOC(CO)C#CCC=O
CCOCC(=O)CC#CCO
CCOCC(O)C#CCC=O
CCOCC(=O)C#CCCO
CCOC(CO)CC#CC=O
CCOCC(O)CC#CC=O
CC(=O)COCC#CCCO
CC(=O)COCCC#CCO
CC(O)COCC#CCC=O
CC(O)COCCC#CC=O
COC(CC#CCCO)C=O
COC(CCC#CCO)C=O
COCC(CC#CCO)C=O
COCC#CC(CCO)C=O
COCC#CCC(CO)C=O
COCC#CCCC(=O)CO
COCC#CCCC(O)C=O
COCCC#CC(CO)C=O
COCCC#CCC(=O)CO
COCCC#CCC(O)C=O
COCCCC#CC(=O)CO
COCCCC#CC(O)C=O
COCC#CC(CO)CC=O
COCC#CCC(=O)CCO
COCC#CCC(O)CC=O
COCCC#CC(O)CC=O
COC(CCC=O)C#CCO
COC(CCCO)C#CC=O
COCC(CCO)C#CC=O
COCC(CC=O)C#CCO
COCCC(CO)C#CC=O
COCC#CC(=O)CCCO
COCC#CC(O)CCC=O
COCCC(C=O)C#CCO
COCCCC(=O)C#CCO
COCCCC(O)C#CC=O
COC(CC=O)C#CCCO
COC(CC=O)CC#CCO
COC(CCO)C#CCC=O
COCC(C=O)C#CCCO
COCC(CO)C#CCC=O
COCC(CO)CC#CC=O
COCCC(=O)CC#CCO
COCCC(O)C#CCC=O
COCCC(=O)C#CCCO
COC(CCO)CC#CC=O
COCCC(O)CC#CC=O
COCCC#CC(=O)CCO
COC(C=O)C#CCCCO
COC(CO)C#CCCC=O
COC(CO)CC#CCC=O
COC(CO)CCC#CC=O
COCC(=O)C#CCCCO
COCC(=O)CC#CCCO
COCC(=O)CCC#CCO
COCC(O)C#CCCC=O
COCC(O)CC#CCC=O
COCC(O)CCC#CC=O
OC(CCC#C)COCC=O
OCC(CCC#C)OCC=O
OCCC(CC#C)OCC=O
OCC(CC#C)OCCC=O
OCC(CCC=O)OCC#C
OCCC(CC=O)OCC#C
OC(CCCOCC#C)C=O
OCC(CCOCC#C)C=O
OCCC(COCC#C)C=O
OCCCC(OCC#C)C=O
OC(CCCOCC=O)C#C
OCC(CCOCC=O)C#C
OCCC(COCC=O)C#C
OCCCC(OCC=O)C#C
OCCCCOC(C=O)C#C
OCCCCOCC(=O)C#C
OC(CCC=O)COCC#C
OCCCC(=O)COCC#C
OCC(CC=O)OCCC#C
OC(CCOCC#C)CC=O
OC(CCOCCC#C)C=O
OCC(COCC#C)CC=O
OCC(COCCC#C)C=O
OCCC(OCCC#C)C=O
OCCCOC(CC#C)C=O
OC(CCOCCC=O)C#C
OCC(COCCC=O)C#C
OCCC(OCCC=O)C#C
OCCCOC(CC=O)C#C
OCCCOCC(C=O)C#C
OCCCOCCC(=O)C#C
OC(CCOCC=O)CC#C
OCC(COCC=O)CC#C
OCCC(=O)CCOCC#C
OCCCOCC(=O)CC#C
OCCC(=O)COCCC#C
OC(COCCC#C)CC=O
OC(COCCCC#C)C=O
OCC(OCCCC#C)C=O
OCCOC(CCC#C)C=O
OCCOCC(CC#C)C=O
OC(COCCCC=O)C#C
OCC(OCCCC=O)C#C
OCCOC(CCC=O)C#C
OCCOCC(CC=O)C#C
OCCOCCC(C=O)C#C
OCCOCCCC(=O)C#C
OC(COCCC=O)CC#C
OCC(=O)CCCOCC#C
OCCOC(CC=O)CC#C
OCCOCCC(=O)CC#C
OCC(=O)CCOCCC#C
OCCOCC(=O)CCC#C
OCC(=O)COCCCC#C
CC=CC(CC=O)OCCO
CC=CC(CCO)OCC=O
CC=CCC(CO)OCC=O
CC(CC=CC=O)OCCO
CC(CC=CCO)OCC=O
CCC=CC(CO)OCC=O
CC=C(CCOCCO)C=O
CC=CC(COCCO)C=O
CC=CCC(OCCO)C=O
CC=CCCOC(CO)C=O
CC=CCCOCC(=O)CO
CC=CCCOCC(O)C=O
CCC=C(COCCO)C=O
CCC=CC(OCCO)C=O
CCC=CCOC(CO)C=O
CCC=CCOCC(=O)CO
CCC=CCOCC(O)C=O
CC=C(CCO)COCC=O
CC=CC(CO)COCC=O
CC=CCC(=O)COCCO
CC=CCC(O)COCC=O
CCC=C(CO)COCC=O
CCC=CC(=O)COCCO
CCC=CC(O)COCC=O
CC=CC(CO)OCCC=O
CC=C(COCCCO)C=O
CC=CC(OCCCO)C=O
CC=CCOC(CCO)C=O
CC=CCOCC(CO)C=O
CC=CCOCCC(=O)CO
CC=CCOCCC(O)C=O
CC=C(CO)CCOCC=O
CC=C(COCCO)CC=O
CC=CC(=O)CCOCCO
CC=CC(O)CCOCC=O
CC=CCOC(CO)CC=O
CC=CCOCC(=O)CCO
CC=CCOCC(O)CC=O
CC(CC=O)=CCOCCO
CC(CCO)=CCOCC=O
CC(CCOCC=O)=CCO
CC(CCOCCO)=CC=O
CCC(C=O)=CCOCCO
CCC(CO)=CCOCC=O
CCC(COCC=O)=CCO
CCC(COCCO)=CC=O
CC=C(CO)COCCC=O
CC=CC(=O)COCCCO
CC=CC(O)COCCC=O
CC(CC=O)OCC=CCO
CC(CCO)OCC=CC=O
CCC(CO)OCC=CC=O
CC(COCC=CCO)C=O
CCC(OCC=CCO)C=O
CCCOCC=C(CO)C=O
CCCOCC=CC(=O)CO
CCCOCC=CC(O)C=O
CC(C=O)=CCCOCCO
CC(C=O)C=CCOCCO
CC(CO)=CCCOCC=O
CC(CO)C=CCOCC=O
CC(COCCC=O)=CCO
CC(COCCCO)=CC=O
CCC(=O)C=CCOCCO
CCC(O)C=CCOCC=O
CCCOCC(C=O)=CCO
CCCOCC(CO)=CC=O
CC(C=O)=CCOCCCO
CC(CO)=CCOCCC=O
CC(COCC=O)=CCCO
CC(COCC=O)C=CCO
CC(COCCO)=CCC=O
CC(COCCO)C=CC=O
CCC(OCC=O)C=CCO
CCC(OCCO)C=CC=O
CCCOC(C=O)C=CCO
CCCOC(CO)C=CC=O
CCCOCC(=O)C=CCO
CCCOCC(O)C=CC=O
CC(CO)COCC=CC=O
CCC(=O)COCC=CCO
CCC(O)COCC=CC=O
CC(CO)OCC=CCC=O
CC(CO)OCCC=CC=O
CC(OCC=CCCO)C=O
CC(OCCC=CCO)C=O
CCOC(CC=CCO)C=O
CCOCC=C(CCO)C=O
CCOCC=CC(CO)C=O
CCOCC=CCC(=O)CO
CCOCC=CCC(O)C=O
CCOCCC=C(CO)C=O
CCOCCC=CC(=O)CO
CCOCCC=CC(O)C=O
CC(=O)C=CCCOCCO
CC(=O)CC=CCOCCO
CC(O)C=CCCOCC=O
CC(O)CC=CCOCC=O
CCOCC=C(CO)CC=O
CCOCC=CC(=O)CCO
CCOCC=CC(O)CC=O
CCOCC(CC=O)=CCO
CCOCC(CCO)=CC=O
CCOCCC(C=O)=CCO
CCOCCC(CO)=CC=O
CC(=O)C=CCOCCCO
CC(O)C=CCOCCC=O
CC(OCCC=O)C=CCO
CC(OCCCO)C=CC=O
CCOC(CC=O)C=CCO
CCOC(CCO)C=CC=O
CCOCC(C=O)=CCCO
CCOCC(C=O)C=CCO
CCOCC(CO)=CCC=O
CCOCC(CO)C=CC=O
CCOCCC(=O)C=CCO
CCOCCC(O)C=CC=O
CC(=O)CCOCC=CCO
CC(O)CCOCC=CC=O
CC(OCC=O)C=CCCO
CC(OCCO)C=CCC=O
CCOC(C=O)C=CCCO
CCOC(CO)C=CCC=O
CCOC(CO)CC=CC=O
CCOCC(=O)C=CCCO
CCOCC(=O)CC=CCO
CCOCC(O)C=CCC=O
CCOCC(O)CC=CC=O
CC(=O)COCC=CCCO
CC(=O)COCCC=CCO
CC(O)COCC=CCC=O
CC(O)COCCC=CC=O
COC(CC=CCCO)C=O
COC(CCC=CCO)C=O
COCC=C(CCCO)C=O
COCC=CC(CCO)C=O
COCC=CCC(CO)C=O
COCC=CCCC(=O)CO
COCC=CCCC(O)C=O
COCC(CC=CCO)C=O
COCCC=C(CCO)C=O
COCCC=CC(CO)C=O
COCCC=CCC(=O)CO
COCCC=CCC(O)C=O
COCCCC=C(CO)C=O
COCCCC=CC(=O)CO
COCCCC=CC(O)C=O
COCC=C(CCO)CC=O
COCC=CC(CO)CC=O
COCC=CCC(=O)CCO
COCC=CCC(O)CC=O
COCC(CCC=O)=CCO
COCC(CCCO)=CC=O
COCCC=C(CO)CC=O
COCCC=CC(=O)CCO
COCCC=CC(O)CC=O
COCCC(CC=O)=CCO
COCCC(CCO)=CC=O
COCCCC(C=O)=CCO
COCCCC(CO)=CC=O
COC(CCC=O)C=CCO
COC(CCCO)C=CC=O
COCC=C(CO)CCC=O
COCC=CC(=O)CCCO
COCC=CC(O)CCC=O
COCC(CC=O)=CCCO
COCC(CC=O)C=CCO
COCC(CCO)=CCC=O
COCC(CCO)C=CC=O
COCCC(C=O)=CCCO
COCCC(C=O)C=CCO
COCCC(CO)=CCC=O
COCCC(CO)C=CC=O
COCCCC(=O)C=CCO
COCCCC(O)C=CC=O
COC(CC=O)C=CCCO
COC(CC=O)CC=CCO
COC(CCO)C=CCC=O
COC(CCO)CC=CC=O
COCC(C=O)=CCCCO
COCC(C=O)C=CCCO
COCC(CO)=CCCC=O
COCC(CO)C=CCC=O
COCC(CO)CC=CC=O
COCCC(=O)C=CCCO
COCCC(=O)CC=CCO
COCCC(O)C=CCC=O
COCCC(O)CC=CC=O
COC(C=O)C=CCCCO
COC(CO)C=CCCC=O
COC(CO)CC=CCC=O
COC(CO)CCC=CC=O
COCC(=O)C=CCCCO
COCC(=O)CC=CCCO
COCC(=O)CCC=CCO
COCC(O)C=CCCC=O
COCC(O)CC=CCC=O
COCC(O)CCC=CC=O
CC(=C)C#CCCCCC([O-])=O
CC(=C)CC#CCCCC([O-])=O
CC(=C)CCC#CCCC([O-])=O
CC(=C)CCCC#CCC([O-])=O
CC(=C)CCCCC#CC([O-])=O
CC(C=C)C#CCCCC([O-])=O
CC(C#CCCCC=C)C([O-])=O
CC(CC=C)C#CCCC([O-])=O
CC(CC=C)CC#CCC([O-])=O
CC(CC#CCC=C)CC([O-])=O
CC(CC#CCCC=C)C([O-])=O
CC(CCC=C)C#CCC([O-])=O
CC(CCC=C)CC#CC([O-])=O
CC(CCC#CC=C)CC([O-])=O
CC(CCC#CCC=C)C([O-])=O
CC(CCCC=C)C#CC([O-])=O
CC(CCCC#CC=C)C([O-])=O
CC#CC(=C)CCCCC([O-])=O
CC#CC(CCC=C)CC([O-])=O
CC#CC(CCCC=C)C([O-])=O
CC#CCC(=C)CCCC([O-])=O
CC#CCC(CC=C)CC([O-])=O
CC#CCC(CCC=C)C([O-])=O
CC#CCCC(=C)CCC([O-])=O
CC#CCCC(CC=C)C([O-])=O
CC#CCCCC(=C)CC([O-])=O
CC#CCCCC(C=C)C([O-])=O
CC#CCCCCC(=C)C([O-])=O
CCC(=C)C#CCCCC([O-])=O
CCC(=C)CC#CCCC([O-])=O
CCC(=C)CCC#CCC([O-])=O
CCC(=C)CCCC#CC([O-])=O
CCC(C=C)C#CCCC([O-])=O
CCC(C#CCCC=C)C([O-])=O
CCC(CC=C)C#CCC([O-])=O
CCC(CC=C)CC#CC([O-])=O
CCC(CC#CC=C)CC([O-])=O
CCC(CC#CCC=C)C([O-])=O
CCC(CCC=C)C#CC([O-])=O
CCC(CCC#CC=C)C([O-])=O
CCC#CC(=C)CCCC([O-])=O
CCC#CC(CC=C)CC([O-])=O
CCC#CC(CCC=C)C([O-])=O
CCC#CCC(=C)CCC([O-])=O
CCC#CCC(CC=C)C([O-])=O
CCC#CCCC(=C)CC([O-])=O
CCC#CCCC(C=C)C([O-])=O
CCC#CCCCC(=C)C([O-])=O
CCCC(=C)C#CCCC([O-])=O
CCCC(=C)CC#CCC([O-])=O
CCCC(=C)CCC#CC([O-])=O
CCCC(C=C)C#CCC([O-])=O
CCCC(C#CCC=C)C([O-])=O
CCCC(CC=C)C#CC([O-])=O
CCCC(CC#CC=C)C([O-])=O
CCCC#CC(=C)CCC([O-])=O
CCCC#CC(CC=C)C([O-])=O
CCCC#CCC(=C)CC([O-])=O
CCCC#CCC(C=C)C([O-])=O
CCCC#CCCC(=C)C([O-])=O
CCCCC(=C)C#CCC([O-])=O
CCCCC(=C)CC#CC([O-])=O
CCCCC(C=C)C#CC([O-])=O
CCCCC(C#CC=C)C([O-])=O
CCCCC#CC(C=C)C([O-])=O
CCCCC#CCC(=C)C([O-])=O
CCCCCC(=C)C#CC([O-])=O
CCCCCC#CC(=C)C([O-])=O
CC(C)CCC#CC(=O)[CH-]C=O
CCC(C)CC#CC(=O)[CH-]C=O
CCC(CC)C#CC(=O)[CH-]C=O
CCCC(C)C#CC(=O)[CH-]C=O
CC(CC#CCCC([O-])=O)C=C
CC(CCC#CCC([O-])=O)C=C
CC(CCCC#CC([O-])=O)C=C
CC#CC(CCCC([O-])=O)C=C
CC#CCC(CCC([O-])=O)C=C
CC#CCCC(CC([O-])=O)C=C
CCC(CC#CCC([O-])=O)C=C
CCC(CCC#CC([O-])=O)C=C
CCC#CC(CCC([O-])=O)C=C
CCC#CCC(CC([O-])=O)C=C
CCCC(CC#CC([O-])=O)C=C
CCCC#CC(CC([O-])=O)C=C
CC(CCC#CC([O-])=O)CC=C
CC#CC(CCC([O-])=O)CC=C
CC(CCCC([O-])=O)C#CC=C
CCC(CCC([O-])=O)C#CC=C
CCCC(CC([O-])=O)C#CC=C
CC(CCC([O-])=O)C#CCC=C
CC(CCC([O-])=O)CC#CC=C
CCC(CC([O-])=O)C#CCC=C
CC(CC([O-])=O)C#CCCC=C
[O-]C(=O)C(=C)CCCCCC#C
[O-]C(=O)C(CCC=C)CCC#C
[O-]C(=O)C(CCCC=C)CC#C
[O-]C(=O)C(CCCC#C)CC=C
[O-]C(=O)C(CCCCC=C)C#C
[O-]C(=O)C(CCCCC#C)C=C
[O-]C(=O)CC(=C)CCCCC#C
[O-]C(=O)CC(CCC=C)CC#C
[O-]C(=O)CC(CCC#C)CC=C
[O-]C(=O)CC(CCCC=C)C#C
[O-]C(=O)CC(CCCC#C)C=C
[O-]C(=O)CCC(=C)CCCC#C
[O-]C(=O)CCC(CC=C)CC#C
[O-]C(=O)CCC(CCC=C)C#C
[O-]C(=O)CCC(CCC#C)C=C
[O-]C(=O)CCCC(=C)CCC#C
[O-]C(=O)CCCC(CC=C)C#C
[O-]C(=O)CCCC(CC#C)C=C
[O-]C(=O)CCCCC(=C)CC#C
[O-]C(=O)CCCCC(C=C)C#C
[O-]C(=O)CCCCCC(=C)C#C
CCCCC#CC(=C)CC([O-])=O
CC=C(CCC=C)CCC([O-])=O
CC=C(CCCCC=C)C([O-])=O
CC=CC(=C)CCCCC([O-])=O
CC=CC(CCC=C)CC([O-])=O
CC=CC(CCCC=C)C([O-])=O
CC=CCC(=C)CCCC([O-])=O
CC=CCC(CC=C)CC([O-])=O
CC=CCC(CCC=C)C([O-])=O
CC=CCCC(=C)CCC([O-])=O
CC=CCCC(CC=C)C([O-])=O
CC=CCCCC(=C)CC([O-])=O
CC=CCCCC(C=C)C([O-])=O
CC(=C)C=CCCCCC([O-])=O
CC(=C)CC=CCCCC([O-])=O
CC(=C)CCC=CCCC([O-])=O
CC(=C)CCCC=CCC([O-])=O
CC(=C)CCCCC=CC([O-])=O
CC(=CCCCCC=C)C([O-])=O
CC(C=C)=CCCCCC([O-])=O
CC(C=C)C=CCCCC([O-])=O
CC(CC=C)=CCCCC([O-])=O
CC(CC=C)C=CCCC([O-])=O
CC(CC=C)CC=CCC([O-])=O
CC(CC=CCC=C)CC([O-])=O
CC(CC=CCCC=C)C([O-])=O
CC(CCC=C)=CCCC([O-])=O
CC(CCC=C)C=CCC([O-])=O
CC(CCC=C)CC=CC([O-])=O
CC(CCC=CC=C)CC([O-])=O
CC(CCC=CCC=C)C([O-])=O
CC(CCCC=C)=CCC([O-])=O
CC(CCCC=C)C=CC([O-])=O
CC(CCCC=CC=C)C([O-])=O
CCC=C(CCC=C)CC([O-])=O
CCC=C(CCCC=C)C([O-])=O
CCC=CC(=C)CCCC([O-])=O
CCC=CC(CC=C)CC([O-])=O
CCC=CC(CCC=C)C([O-])=O
CCC=CCC(=C)CCC([O-])=O
CCC=CCC(CC=C)C([O-])=O
CCC=CCCC(=C)CC([O-])=O
CCC=CCCC(C=C)C([O-])=O
CCC=CCCCC(=C)C([O-])=O
CCC(=C)C=CCCCC([O-])=O
CCC(=C)CC=CCCC([O-])=O
CCC(=C)CCC=CCC([O-])=O
CCC(=C)CCCC=CC([O-])=O
CCC(=CCCCC=C)C([O-])=O
CCC(C=C)=CCCCC([O-])=O
CCC(C=C)C=CCCC([O-])=O
CCC(C=CCCC=C)C([O-])=O
CCC(CC=C)=CCCC([O-])=O
CCC(CC=C)C=CCC([O-])=O
CCC(CC=C)CC=CC([O-])=O
CCC(CC=CCC=C)C([O-])=O
CCC(CCC=C)=CCC([O-])=O
CCC(CCC=C)C=CC([O-])=O
CCC(CCC=CC=C)C([O-])=O
CCC(CCCC=C)=CC([O-])=O
CCCC=C(CC=C)CC([O-])=O
CCCC=C(CCC=C)C([O-])=O
CCCC=CC(=C)CCC([O-])=O
CCCC=CC(CC=C)C([O-])=O
CCCC=CCC(=C)CC([O-])=O
CCCC=CCC(C=C)C([O-])=O
CCCC=CCCC(=C)C([O-])=O
CCCC(=C)C=CCCC([O-])=O
CCCC(=C)CC=CCC([O-])=O
CCCC(=C)CCC=CC([O-])=O
CCCC(=CCCC=C)C([O-])=O
CCCC(C=C)=CCCC([O-])=O
CCCC(C=C)C=CCC([O-])=O
CCCC(C=CCC=C)C([O-])=O
CCCC(CC=C)=CCC([O-])=O
CCCC(CC=C)C=CC([O-])=O
CCCC(CC=CC=C)C([O-])=O
CCCCC=C(CC=C)C([O-])=O
CCCCC=CC(C=C)C([O-])=O
CCCCC=CCC(=C)C([O-])=O
CCCCC(=C)C=CCC([O-])=O
CCCCC(=C)CC=CC([O-])=O
CCCCC(=CCC=C)C([O-])=O
CCCCC(C=C)=CCC([O-])=O
CCCCC(C=C)C=CC([O-])=O
CCCCC(C=CC=C)C([O-])=O
CCCCC(CC=C)=CC([O-])=O
CCCCCC=CC(=C)C([O-])=O
CCCCCC(=C)C=CC([O-])=O
CCCCCC(=CC=C)C([O-])=O
CCCCCC(C=C)=CC([O-])=O
CC=C(CCCCC([O-])=O)C=C
CC=CC(CCCC([O-])=O)C=C
CC=CCC(CCC([O-])=O)C=C
CC=CCCC(CC([O-])=O)C=C
CC(CC=CCCC([O-])=O)C=C
CC(CCC=CCC([O-])=O)C=C
CC(CCCC=CC([O-])=O)C=C
CCC=C(CCCC([O-])=O)C=C
CCC=CC(CCC([O-])=O)C=C
CCC=CCC(CC([O-])=O)C=C
CCC(CC=CCC([O-])=O)C=C
CCC(CCC=CC([O-])=O)C=C
CCCC=C(CCC([O-])=O)C=C
CCCC=CC(CC([O-])=O)C=C
CCCC(CC=CC([O-])=O)C=C
CCCCC=C(CC([O-])=O)C=C
CC=C(CCCC([O-])=O)CC=C
CC=CC(CCC([O-])=O)CC=C
CC(CCC=CC([O-])=O)CC=C
CC(CCCCC([O-])=O)=CC=C
CCC=C(CCC([O-])=O)CC=C
CCC(CCCC([O-])=O)=CC=C
CCCC(CCC([O-])=O)=CC=C
CCCCC(CC([O-])=O)=CC=C
CC(CCCC([O-])=O)=CCC=C
CC(CCCC([O-])=O)C=CC=C
CCC(CCC([O-])=O)=CCC=C
CCC(CCC([O-])=O)C=CC=C
CCCC(CC([O-])=O)=CCC=C
CCCC(CC([O-])=O)C=CC=C
CC(CCC([O-])=O)=CCCC=C
CC(CCC([O-])=O)C=CCC=C
CC(CCC([O-])=O)CC=CC=C
CCC(CC([O-])=O)=CCCC=C
CCC(CC([O-])=O)C=CCC=C
CC(CC([O-])=O)=CCCCC=C
CC(CC([O-])=O)C=CCCC=C
CC=C(CCCC=C)CC([O-])=O
CC=CCCCCC(=C)C([O-])=O
CC(C=CCCCC=C)C([O-])=O
CC(CCCCC=C)=CC([O-])=O
CCC(CC=CC=C)CC([O-])=O
CCCC(CCC=C)=CC([O-])=O
CCCCC=CC(=C)CC([O-])=O
CCCCCC=C(C=C)C([O-])=O
CC#CC#CCCCCC([O-])=O
CC#CCC#CCCCC([O-])=O
CC#CCCC#CCCC([O-])=O
CC#CCCCC#CCC([O-])=O
CC#CCCCCC#CC([O-])=O
CCC#CC#CCCCC([O-])=O
CCC#CCC#CCCC([O-])=O
CCC#CCCC#CCC([O-])=O
CCC#CCCCC#CC([O-])=O
CCCC#CCC#CCC([O-])=O
CCCC#CCCC#CC([O-])=O
CCCCC#CC#CCC([O-])=O
CCCCC#CCC#CC([O-])=O
[O-]C(=O)C#CCCCCCC#C
[O-]C(=O)CC#CCCCCC#C
[O-]C(=O)CCC#CCCCC#C
[O-]C(=O)CCCC#CCCC#C
[O-]C(=O)CCCCC#CCC#C
CCCC#CC#CCCC([O-])=O
CCCCCC#CC#CC([O-])=O
[O-]C(=O)CCCCCC#CC#C
CC=CC#CCCCCC([O-])=O
CC=CCC#CCCCC([O-])=O
CC=CCCCC#CCC([O-])=O
CC=CCCCCC#CC([O-])=O
CC#CC=CCCCCC([O-])=O
CC#CCCC=CCCC([O-])=O
CC#CCCCC=CCC([O-])=O
CC#CCCCCC=CC([O-])=O
CCC=CC#CCCCC([O-])=O
CCC=CCC#CCCC([O-])=O
CCC=CCCC#CCC([O-])=O
CCC=CCCCC#CC([O-])=O
CCC#CC=CCCCC([O-])=O
CCC#CCC=CCCC([O-])=O
CCC#CCCC=CCC([O-])=O
CCC#CCCCC=CC([O-])=O
CCCC=CC#CCCC([O-])=O
CCCC=CCC#CCC([O-])=O
CCCC=CCCC#CC([O-])=O
CCCC#CC=CCCC([O-])=O
CCCC#CCC=CCC([O-])=O
CCCC#CCCC=CC([O-])=O
CCCCC=CC#CCC([O-])=O
CCCCC=CCC#CC([O-])=O
CCCCC#CC=CCC([O-])=O
CCCCC#CCC=CC([O-])=O
CCCCCC=CC#CC([O-])=O
[O-]C(=O)CCC=CCCCC#C
[O-]C(=O)CCCC=CCCC#C
[O-]C(=O)CCCCC=CCC#C
[O-]C(=O)CCCCCC=CC#C
CC=CCCC#CCCC([O-])=O
CC#CCC=CCCCC([O-])=O
CCCCCC#CC=CC([O-])=O
[O-]C(=O)CC=CCCCCC#C
[O-]C(=O)C=CCCCCCC#C
CC=CCCCC=CCC([O-])=O
CC=CCCCCC=CC([O-])=O
CCC=CC=CCCCC([O-])=O
CCC=CCCC=CCC([O-])=O
CC=CC=CCCCCC([O-])=O
CC=CCC=CCCCC([O-])=O
CC=CCCC=CCCC([O-])=O
CCC=CCC=CCCC([O-])=O
CCC=CCCCC=CC([O-])=O
CCCC=CC=CCCC([O-])=O
CCCC=CCC=CCC([O-])=O
CCCC=CCCC=CC([O-])=O
CCCCC=CC=CCC([O-])=O
CCCCC=CCC=CC([O-])=O
CCCCCC=CC=CC([O-])=O
CC(C)CC#CCCCC([O-])=O
CC(C)CCC#CCCC([O-])=O
CC(C)CCCC#CCC([O-])=O
CC(C)CCCCC#CC([O-])=O
CC(CCCC#C)CCC([O-])=O
CC(CCCCC#C)CC([O-])=O
CC(CCCCCC#C)C([O-])=O
CC#CC(C)CCCCC([O-])=O
CC#CCC(C)CCCC([O-])=O
CC#CCCC(C)CCC([O-])=O
CC#CCCCC(C)CC([O-])=O
CC#CCCCCC(C)C([O-])=O
CCC(C)C#CCCCC([O-])=O
CCC(C)CC#CCCC([O-])=O
CCC(C)CCC#CCC([O-])=O
CCC(C)CCCC#CC([O-])=O
CCC(CC)C#CCCC([O-])=O
CCC(CC)CC#CCC([O-])=O
CCC(CC)CCC#CC([O-])=O
CCC(CCC#C)CCC([O-])=O
CCC(CCC#CC)CC([O-])=O
CCC(CCCC#C)CC([O-])=O
CCC(CCCC#CC)C([O-])=O
CCC(CCCCC#C)C([O-])=O
CCC#CC(C)CCCC([O-])=O
CCC#CC(CC)CCC([O-])=O
CCC#CCC(C)CCC([O-])=O
CCC#CCC(CC)CC([O-])=O
CCC#CCCC(C)CC([O-])=O
CCC#CCCC(CC)C([O-])=O
CCC#CCCCC(C)C([O-])=O
CCCC(C)C#CCCC([O-])=O
CCCC(C)CC#CCC([O-])=O
CCCC(C)CCC#CC([O-])=O
CCCC(CC)C#CCC([O-])=O
CCCC(CC)CC#CC([O-])=O
CCCC(CC#CC)CC([O-])=O
CCCC(CC#CCC)C([O-])=O
CCCC(CCC)C#CC([O-])=O
CCCC(CCC#C)CC([O-])=O
CCCC(CCC#CC)C([O-])=O
CCCC(CCCC#C)C([O-])=O
CCCC#CC(C)CCC([O-])=O
CCCC#CC(CC)CC([O-])=O
CCCC#CC(CCC)C([O-])=O
CCCC#CCC(C)CC([O-])=O
CCCC#CCC(CC)C([O-])=O
CCCC#CCCC(C)C([O-])=O
CCCCC(C)C#CCC([O-])=O
CCCCC(C)CC#CC([O-])=O
CCCCC(C#CCC)C([O-])=O
CCCCC(CC#C)CC([O-])=O
CCCCC(CC#CC)C([O-])=O
CCCCC(CCC#C)C([O-])=O
CCCCC#CC(CC)C([O-])=O
CCCCC#CCC(C)C([O-])=O
CCCCCC#CC(C)C([O-])=O
CC(CCCCCC([O-])=O)C#C
CCC(CCCCC([O-])=O)C#C
CCCC(CCCC([O-])=O)C#C
CCCCC(CCC([O-])=O)C#C
CCCCCC(CC([O-])=O)C#C
CC(CCCCC([O-])=O)CC#C
CCC(CCCC([O-])=O)C#CC
CCC(CCCC([O-])=O)CC#C
CCCC(CCC([O-])=O)C#CC
CCCC(CCC([O-])=O)CC#C
CCCCC(CC([O-])=O)C#CC
CC(CCCC([O-])=O)CCC#C
CCC(CCC([O-])=O)CC#CC
CCCC(CC([O-])=O)C#CCC
CC(C)C#CCCCCC([O-])=O
CCCCC(CC)C#CC([O-])=O
CCCCC#CC(C)CC([O-])=O
CCCCCC(C)C#CC([O-])=O
CCCCCC(C#CC)C([O-])=O
CCCCCC(CC#C)C([O-])=O
CCCCCCC(C#C)C([O-])=O
CC=C(C)CCCCCC([O-])=O
CC=CC(C)CCCCC([O-])=O
CC=CCC(C)CCCC([O-])=O
CC=CCCCC(C)CC([O-])=O
CC=CCCCCC(C)C([O-])=O
CC(C)=CCCCCCC([O-])=O
CC(C)CCC=CCCC([O-])=O
CC(C)CCCC=CCC([O-])=O
CCC=C(C)CCCCC([O-])=O
CCC=C(CC)CCCC([O-])=O
CCC=CC(C)CCCC([O-])=O
CCC=CC(CC)CCC([O-])=O
CCC=CCC(C)CCC([O-])=O
CCC=CCC(CC)CC([O-])=O
CCC=CCCC(C)CC([O-])=O
CCC(C)=CCCCCC([O-])=O
CCC(C)C=CCCCC([O-])=O
CCC(C)CC=CCCC([O-])=O
CCC(C)CCC=CCC([O-])=O
CCC(C)CCCC=CC([O-])=O
CCC(CC)=CCCCC([O-])=O
CCC(CC)C=CCCC([O-])=O
CCC(CC)CC=CCC([O-])=O
CCC(CC)CCC=CC([O-])=O
CCC(CCC=CC)CC([O-])=O
CCC(CCCC=CC)C([O-])=O
CCCC=C(C)CCCC([O-])=O
CCCC=C(CC)CCC([O-])=O
CCCC=C(CCC)CC([O-])=O
CCCC=CC(C)CCC([O-])=O
CCCC=CC(CC)CC([O-])=O
CCCC=CC(CCC)C([O-])=O
CCCC=CCC(C)CC([O-])=O
CCCC=CCCC(C)C([O-])=O
CCCC(C)=CCCCC([O-])=O
CCCC(C)C=CCCC([O-])=O
CCCC(C)CC=CCC([O-])=O
CCCC(C)CCC=CC([O-])=O
CCCC(CC=CC)CC([O-])=O
CCCC(CC=CCC)C([O-])=O
CCCC(CC)=CCCC([O-])=O
CCCC(CC)C=CCC([O-])=O
CCCC(CC)CC=CC([O-])=O
CCCC(CCC=CC)C([O-])=O
CCCC(CCC)C=CC([O-])=O
CCCCC=C(C)CCC([O-])=O
CCCCC=C(CC)CC([O-])=O
CCCCC(C)=CCCC([O-])=O
CCCCC(CC=CC)C([O-])=O
CCCCC(CC)=CCC([O-])=O
CCCCC(CCC)=CC([O-])=O
CCCCCC(C)C=CC([O-])=O
CCCCCC(CC)=CC([O-])=O
CCC(CCCCC([O-])=O)=CC
CCCC(CCCC([O-])=O)=CC
CCCCC(CCC([O-])=O)=CC
CCCCCC(CC([O-])=O)=CC
CCC(CCCC([O-])=O)C=CC
CCCC(CCC([O-])=O)=CCC
CCCC(CCC([O-])=O)C=CC
CCCCC(CC([O-])=O)=CCC
CCC(CCC([O-])=O)CC=CC
CCCC(CC([O-])=O)C=CCC
CC=CCCC(C)CCC([O-])=O
CC(C)CC=CCCCC([O-])=O
CC(C)CCCCC=CC([O-])=O
CCC=CCCC(CC)C([O-])=O
CCC=CCCCC(C)C([O-])=O
CCCC=CCC(CC)C([O-])=O
CCCC(CCC)=CCC([O-])=O
CCCCC=C(CCC)C([O-])=O
CCCCC=CC(C)CC([O-])=O
CCCCC=CC(CC)C([O-])=O
CCCCC=CCC(C)C([O-])=O
CCCCC(=CCCC)C([O-])=O
CCCCC(C=CCC)C([O-])=O
CCCCC(C)C=CCC([O-])=O
CCCCC(C)CC=CC([O-])=O
CCCCCC=C(C)CC([O-])=O
CCCCCC=C(CC)C([O-])=O
CCCCCC=CC(C)C([O-])=O
CCCCCC(=CCC)C([O-])=O
CCCCCC(C=CC)C([O-])=O
CCCCCC(C)=CCC([O-])=O
CCCCCCC=C(C)C([O-])=O
CCCCCCC(C)=CC([O-])=O
CCCCC(CC([O-])=O)C=CC
CC(C)C=CCCCCC([O-])=O
CCCCC(CC)C=CC([O-])=O
CCCCCCC(=CC)C([O-])=O
[O-]C(=O)CCCCCCC=O
OCC#CCCCCC([O-])=O
OCCC#CCCCC([O-])=O
OCCCCC#CCC([O-])=O
OCCCCCC#CC([O-])=O
OCCCC#CCCC([O-])=O
OCCC=CCCCC([O-])=O
OCC=CCCCCC([O-])=O
OCCCC=CCCC([O-])=O
OCCCCC=CCC([O-])=O
OCCCCCC=CC([O-])=O
CC(C)CCCOC=O
CCC(C)CCOC=O
CCC(CC)COC=O
CCCC(CC)OC=O
CCCCC(C)OC=O
CCCC(C)COC=O
CCCCCC(=O)OC
CCCCOC(=O)CC
CCCOC(=O)CCC
CCCCCOC(C)=O
CCCCC(=O)OCC
CCC(C)CCCC=O
CCC(CC)CCC=O
CCCC(C)CCC=O
CCCC(CC)CC=O
CC(C)CCCCC=O
CCCC(CCC)C=O
CCCCC(C)CC=O
CCCCCC(C)C=O
CCCCC(=O)CCC
CCCCCC(=O)CC
CCCCC(CC)C=O
CCCCCCC(C)=O
CCC=CC(OC)OC
CCOC(OC)C=CC
COCC(COC)=CC
COC(C)OCC=CC
COCC(OC)C=CC
COCOC(C)C=CC
COCOCC=C(C)C
COCOCC(C)=CC
COC(CC=CC)OC
COCC=C(C)COC
COCC=CC(C)OC
CC(=C)CCOCC=O
CCC(=C)COCC=O
CC(=C)COCCC=O
CC(CC=O)OCC=C
CC(COCC=C)C=O
CCCOC(C=C)C=O
CCCOCC(=C)C=O
CCC(OCC=O)C=C
CC(OCCC=C)C=O
CCOC(CC=C)C=O
CCOCC(=C)CC=O
CCOCC(C=C)C=O
CCOCCC(=C)C=O
CCOC(CC=O)C=C
CCOCCC(=O)C=C
COC(CCC=C)C=O
COCC(=C)CCC=O
COCC(CC=C)C=O
COCCC(=C)CC=O
COCCC(C=C)C=O
COCCCC(=C)C=O
COCC(CC=O)C=C
CC(CC=C)OCC=O
CCC(OCC=C)C=O
CC(COCC=O)C=C
CCCOCC(=O)C=C
CCC(=O)COCC=C
CC(OCCC=O)C=C
CC(=O)CCOCC=C
CCOCC(=O)CC=C
CC(=O)COCCC=C
COC(CC=C)CC=O
COC(CCC=O)C=C
COCCCC(=O)C=C
COCCC(=O)CC=C
COCC(=O)CCC=C
CCC(COC)OC=O
COCC(C)COC=O
CCC(COC=O)OC
CC(C)OCCOC=O
CCC(=O)OCCOC
CCOC(C)COC=O
CCOCC(C)OC=O
COC(C)CCOC=O
COCCC(C)OC=O
COCCCOC(C)=O
CCCOCC(=O)OC
CCCOC(=O)COC
CCOCCC(=O)OC
CCOCC(=O)OCC
CCOC(=O)CCOC
COCCCC(=O)OC
CCOCCOC(C)=O
CCCOCOCC=C
CCOCOCCC=C
COCOCCCC=C
CCOCCOCC=C
COCCCOCC=C
COCCOCCC=C
CCCCCOCOC
CCCCOCCOC
CCCCOCOCC
CCCOCCCOC
CCCOCCOCC
CCOCCCCOC
CCOCCCOCC
CCCOCOCCC
COCCCCCOC
C=C(CCC#C)COC=O
C=CC(CCC#C)OC=O
C=CCC(CC#C)OC=O
CC(=C)C#CCCOC=O
CC(=C)CC#CCOC=O
CC(C=C)C#CCOC=O
CC(CC#CC=C)OC=O
CC#CC(=C)CCOC=O
CC#CC(CC=C)OC=O
CC#CCC(=C)COC=O
CCC(=C)C#CCOC=O
CCC#CC(=C)COC=O
C=C(CCCOC=O)C#C
C=CC(CCOC=O)C#C
C=CCC(COC=O)C#C
C=CCCC(OC=O)C#C
C=CCCCOC(=O)C#C
CC#CC(COC=O)C=C
CC#CCC(OC=O)C=C
CC#CCCOC(=O)C=C
CCC#CC(OC=O)C=C
CCC#CCOC(=O)C=C
C=CCCC(=O)OCC#C
CC#CCC(=O)OCC=C
CCC#CC(=O)OCC=C
C=C(CCOC=O)CC#C
C=CC(COC=O)CC#C
C=CCCOC(=O)CC#C
CC#CCOC(=O)CC=C
C=CCC(=O)OCCC#C
C=CCOC(=O)CCC#C
CC(COC=O)C#CC=C
CCC(OC=O)C#CC=C
CCCOC(=O)C#CC=C
C=CC(=O)OCCCC#C
CCC(=O)OCC#CC=C
CC(OC=O)C#CCC=C
CCOC(=O)CC#CC=C
CC(=O)OCC#CCC=C
CC(=O)OCCC#CC=C
COC(=O)CC#CCC=C
COC(=O)CCC#CC=C
CC#CC(=O)OCCC=C
CCOC(=O)C#CCC=C
COC(=O)C#CCCC=C
CC=CC(=C)CCOC=O
CC=CC(CC=C)OC=O
CC=CCC(=C)COC=O
CC(=C)C=CCCOC=O
CC(=C)CC=CCOC=O
CC(C=C)=CCCOC=O
CC(C=C)C=CCOC=O
CC(CC=C)=CCOC=O
CC(CC=CC=C)OC=O
CCC=CC(=C)COC=O
CCC(=C)C=CCOC=O
CCC(C=C)=CCOC=O
CC=C(CCOC=O)C=C
CC=CC(COC=O)C=C
CC=CCC(OC=O)C=C
CCC=C(COC=O)C=C
CCC=CC(OC=O)C=C
CCC=CC(=O)OCC=C
CC=C(COC=O)CC=C
CC(CCOC=O)=CC=C
CCC(COC=O)=CC=C
CC(COC=O)=CCC=C
CC(COC=O)C=CC=C
CCC(OC=O)C=CC=C
CC(OC=O)C=CCC=C
CCOC(=O)C=CCC=C
CC(=O)OCCC=CC=C
CC=CCCOC(=O)C=C
CCC=CCOC(=O)C=C
CC=CCC(=O)OCC=C
CC=CCOC(=O)CC=C
CC=CC(=O)OCCC=C
CCCOC(=O)C=CC=C
CCC(=O)OCC=CC=C
CCOC(=O)CC=CC=C
CC(=O)OCC=CCC=C
COC(=O)C=CCCC=C
COC(=O)CC=CCC=C
COC(=O)CCC=CC=C
CC(=C)CCCOCC=C
CC(CCC=C)OCC=C
CCC(=C)CCOCC=C
CCCC(=C)COCC=C
CC(=C)CCOCCC=C
CC(CC=C)OCCC=C
CCC(=C)COCCC=C
CC(=C)COCCCC=C
CC(CCOCC=C)C=C
CCC(COCC=C)C=C
CCCC(OCC=C)C=C
CCCCOC(C=C)C=C
CCCCOCC(=C)C=C
CC(COCC=C)CC=C
CC(COCCC=C)C=C
CCC(OCCC=C)C=C
CCCOC(CC=C)C=C
CCCOCC(=C)CC=C
CCCOCC(C=C)C=C
CCCOCCC(=C)C=C
CC(OCCCC=C)C=C
CCOC(CCC=C)C=C
CCOCC(=C)CCC=C
CCOCCC(=C)CC=C
CCOCCC(C=C)C=C
CCOCCCC(=C)C=C
COC(CCC=C)CC=C
COCC(=C)CCCC=C
COCC(CC=C)CC=C
COCC(CCC=C)C=C
COCCC(=C)CCC=C
COCCC(CC=C)C=C
COCCCC(=C)CC=C
COCCCC(C=C)C=C
COCCCCC(=C)C=C
CCC(CC=C)OCC=C
CCOC(CC=C)CC=C
CCOCC(CC=C)C=C
COC(CCCC=C)C=C
CC(C)C#CCCCC=O
CC(C)CC#CCCC=O
CC(C)CCC#CCC=O
CC(C)CCCC#CC=O
CC(CCCC#C)CC=O
CC(CCCCC#C)C=O
CC#CC(C)CCCC=O
CC#CCC(C)CCC=O
CCC(C)C#CCCC=O
CCC(C)CC#CCC=O
CCC(C)CCC#CC=O
CCC(CC)C#CCC=O
CCC(CC)CC#CC=O
CCC(CCC#C)CC=O
CCC(CCC#CC)C=O
CCC(CCCC#C)C=O
CCC#CC(C)CCC=O
CCC#CC(CC)CC=O
CCC#CCC(C)CC=O
CCC#CCC(CC)C=O
CCC#CCCC(C)C=O
CCCC(C)C#CCC=O
CCCC(C)CC#CC=O
CCCC(CC)C#CC=O
CCCC(CC#CC)C=O
CCCC(CCC#C)C=O
CCCC#CC(C)CC=O
CCCC#CC(CC)C=O
CCCC#CCC(C)C=O
CCCCC(C)C#CC=O
CCCCC(CC#C)C=O
CCCCC#CC(C)C=O
CC(CCCCC=O)C#C
CCC(CCCC=O)C#C
CCC#CCCC(=O)CC
CCCC(CCC=O)C#C
CCCC#CCC(=O)CC
CCCCC(CC=O)C#C
CCCCCC(C=O)C#C
CC(CCCC=O)CC#C
CCC(CCC=O)C#CC
CCC(CCC=O)CC#C
CCCC(CC=O)C#CC
CCCC(CC=O)CC#C
CCCCC(C=O)C#CC
CC(CCC=O)CCC#C
CCC(CC=O)CC#CC
CCCC(C=O)C#CCC
CCCCC(=O)C#CCC
CCCCC(=O)CC#CC
CCCC(=O)CC#CCC
CC#CCCC(C)CC=O
CC#CCCCC(C)C=O
CC#CCCCCC(C)=O
CCC#CCCCC(C)=O
CCCC#CCCC(C)=O
CCCCC#CCC(C)=O
CCCCCC#CC(C)=O
CCCCC#CC(=O)CC
CCCCCCC(=O)C#C
CCCC#CC(=O)CCC
CCCCCC(=O)C#CC
CCCCCC(=O)CC#C
CCCCC(=O)CCC#C
CCCC(=O)CCC#CC
CCCC(=O)CCCC#C
CCC(=O)CCCC#CC
CCC(=O)CCCCC#C
CC(=O)CCCCCC#C
CC=C(C)CCCCC=O
CC=CC(C)CCCC=O
CC=CCC(C)CCC=O
CC(C)C=CCCCC=O
CC(C)CCC=CCC=O
CCC=C(C)CCCC=O
CCC=CC(C)CCC=O
CCC=CCC(CC)C=O
CCC(C)=CCCCC=O
CCC(C)C=CCCC=O
CCC(C)CC=CCC=O
CCC(C)CCC=CC=O
CCC(CC)=CCCC=O
CCC(CC)C=CCC=O
CCC(CC)CC=CC=O
CCC(CCC=CC)C=O
CCCC=C(C)CCC=O
CCCC=CC(C)CC=O
CCCC=CC(CC)C=O
CCCC(C)=CCCC=O
CCCC(C)CC=CC=O
CCCC(CC=CC)C=O
CCCC(CC)=CCC=O
CCCC(CC)C=CC=O
CCCCC=C(C)CC=O
CCCCC=CC(C)C=O
CCCCC(C)=CCC=O
CCC(CCCC=O)=CC
CCCC(CCC=O)=CC
CCCCC(CC=O)=CC
CCC(CCC=O)C=CC
CCCC(CC=O)=CCC
CCCCC(C=O)C=CC
CCC(CC=O)CC=CC
CCCC(C=O)C=CCC
CC=CCCC(C)CC=O
CC=CCCCC(C)C=O
CC=CCCCCC(C)=O
CC(C)=CCCCCC=O
CC(C)CC=CCCC=O
CC(C)CCCC=CC=O
CCC=C(CC)CCC=O
CCC=CC(CC)CC=O
CCC=CCC(C)CC=O
CCC=CCCC(C)C=O
CCC=CCCCC(C)=O
CCCC=C(CC)CC=O
CCCC=C(CCC)C=O
CCCC=CCC(C)C=O
CCCC=CCCC(C)=O
CCCC(C)C=CCC=O
CCCC(CCC)=CC=O
CCCCC=C(CC)C=O
CCCCC=CCC(C)=O
CCCCC(C)C=CC=O
CCCCCC=C(C)C=O
CCCCCC(C=O)=CC
CCCCCC(C)=CC=O
CCC=CCCC(=O)CC
CCCC=CCC(=O)CC
CCCCC=CC(=O)CC
CCCC=CC(=O)CCC
CCCC(CC=O)C=CC
CCCCC(C=O)=CCC
CCCCC(=O)C=CCC
CCCCC(=O)CC=CC
CCCC(=O)CC=CCC
CCCC(=O)CCC=CC
CCC(=O)CCCC=CC
CCCCCC(=O)C=CC
CCCCC(CC)=CC=O
CCCCCC=CC(C)=O
CC(C)C(C)CCOC=O
CCC(C)C(C)COC=O
CCC(C)C(CC)OC=O
CCC(C)CC(C)OC=O
CCC(CC)C(C)OC=O
CCCC(C)C(C)OC=O
CCC(COC=O)C(C)C
CCCC(OC=O)C(C)C
CC(C)CC(C)COC=O
CC(C)CCC(C)OC=O
CCC(CC(C)C)OC=O
CCC(CC)CC(=O)OC
CCCC(C)CC(=O)OC
CCCC(CC)C(=O)OC
CCCCC(C)C(=O)OC
CC(C)CCCOC(C)=O
CCCCC(C)OC(C)=O
CCC(C)COC(=O)CC
CCCC(C)OC(=O)CC
CCCCC(=O)OC(C)C
COC(=O)CCCC(C)C
CCC(C)CCC(=O)OC
CCCC(C)COC(C)=O
CCCC(CC)OC(C)=O
CCC(CC)OC(=O)CC
CCCC(=O)OC(C)CC
CCCOC(=O)C(C)CC
CCOC(=O)C(CC)CC
CCOC(=O)CC(C)CC
CCC(C)CCOC(C)=O
CCC(CC)COC(C)=O
CCCC(C)C(=O)OCC
CCCCOC(=O)C(C)C
CCCC(=O)OCC(C)C
CCOC(=O)CCC(C)C
CCCOC(=O)CC(C)C
CCC(=O)OCCC(C)C
CCC(C)(C)CCOC=O
CCC(C)(CC)COC=O
CCCC(C)(C)COC=O
CC(C)(C)CCCOC=O
CCC(CC)(CC)OC=O
CCCC(C)(CC)OC=O
CCCCC(C)(C)OC=O
CCC(C)CCCCOC
CCCOCC(C)CCC
CCCOCCC(C)CC
CCC(CC)CCCOC
CCCC(C)CCCOC
CCCC(CC)CCOC
CCCC(CCC)COC
CCCCC(C)CCOC
CCCCC(CC)COC
CCCCC(CCC)OC
CCCCCC(C)COC
CCCCCC(CC)OC
CCCCCCC(C)OC
CCCC(C)CCOCC
CCCC(CC)COCC
CCCC(CCC)OCC
CCCCC(C)COCC
CCCCC(CC)OCC
CCCCCC(C)OCC
CCCCC(C)OCCC
CCCCCCOC(C)C
CCCCCOC(C)CC
CCCCCOCC(C)C
CCCCOC(C)CCC
CCCCOC(CC)CC
CCCCOCC(C)CC
CCCCOCCC(C)C
CCCOC(CC)CCC
CCCOCC(CC)CC
CCCOCCCC(C)C
CCOCCC(CC)CC
CCOCCCC(C)CC
CCOCCCCC(C)C
COCCCCCC(C)C
O=CCCCCCC=O
CC(OCOCC#C)C#C
CCOC(OC)C#CC#C
CCOC(OCC#C)C#C
CCOCOC(C#C)C#C
COC(CC#CC#C)OC
COC(CC#C)OCC#C
COCC#CC(OC)C#C
COC(C)OCC#CC#C
COC(COCC#C)C#C
COCC(OC)C#CC#C
COCC(OCC#C)C#C
COCCOC(C#C)C#C
COC(OC)C#CC#CC
COC(OC)C#CCC#C
COC(OCC#C)C#CC
COC(OCC#CC)C#C
COC(OCCC#C)C#C
COCOC(C#C)C#CC
COCOC(CC#C)C#C
COCOCC(C#C)C#C
CC(OCC#C)OCC#C
COCOC(C)C#CC#C
CCC(=CC)C(OC)OC
CCOC(OC)C=C(C)C
CCOC(OC)C(C)=CC
COC(CC=C(C)C)OC
COCC=C(C)C(C)OC
COCC(=CC)C(C)OC
COCC(C)=CC(C)OC
COC(C)OC(C)C=CC
COC(C)OCC=C(C)C
COC(C)OCC(C)=CC
COCC(OC)C=C(C)C
COCC(OC)C(C)=CC
COC(OC(C)C)C=CC
COC(OC)C(C)C=CC
COCOC(C)C=C(C)C
COCOC(C)C(C)=CC
COCOCC(C)=C(C)C
CCC=C(C)C(OC)OC
CCC(C)=CC(OC)OC
COC(C)C=CC(C)OC
COC(CC(C)=CC)OC
COCC(C)=C(C)COC
COC(C)C(OC)C=CC
COCC(COC)=C(C)C
COC(OC)C=CC(C)C
CCC=CC(C)(OC)OC
CCC(OC)(OC)C=CC
CCOC(C)(OC)C=CC
COCC=CC(C)(C)OC
COC(C)(C)OCC=CC
COCC(C)(OC)C=CC
COCOC(C)(C)C=CC
COC(C)(CC=CC)OC
CCC(CCCO)C=O
CCCC(CCO)C=O
CCC(CCO)CC=O
CCCC(CO)CC=O
CCC(CO)CCC=O
CC(CO)CCCC=O
CC(O)CCCCC=O
CC(CCCCO)C=O
CCCCC(CO)C=O
CCCCCC(=O)CO
CCCCCC(O)C=O
CC(CCCO)CC=O
CCCCC(=O)CCO
CCCCC(O)CC=O
CC(CCO)CCC=O
CCCC(=O)CCCO
CCCC(O)CCC=O
CCC(=O)CCCCO
CCC(O)CCCC=O
CC(=O)CCCCCO
CC(C)OCOCC=O
CCC(OC)OCC=O
CCCOC(OC)C=O
CCOC(CC=O)OC
CCOC(COC)C=O
CCOCC(OC)C=O
CCOCOCC(C)=O
COC(C)COCC=O
COCCC(OC)C=O
CCC(OCOC)C=O
CCC(=O)COCOC
CCOC(C)OCC=O
CCOCC(=O)COC
CCOCOC(C)C=O
COCC(CC=O)OC
COCC(C)OCC=O
COCC(COC)C=O
COC(C)OCCC=O
COCCOC(C)C=O
COCOC(C)CC=O
COCOCC(C)C=O
COCOCCC(C)=O
CCOC(OCC)C=O
COC(CCC=O)OC
COCCC(=O)COC
COCCOCC(C)=O
CCCCCCCOC=O
CCC(=C)CCCCCO
CCCC(=C)CCCCO
CCC(CCCCO)C=C
CCCC(CCCO)C=C
CCCCC(CCO)C=C
CCCCCC(CO)C=C
CC(CCCCO)CC=C
CCC(CCCO)CC=C
CCCC(CCO)CC=C
CC(CCCO)CCC=C
CCC(CCO)CCC=C
CCCC(CO)CCC=C
CCC(CO)CCCC=C
CC(=C)CCCCCCO
CCCCC(=C)CCCO
CCCCCC(=C)CCO
CCCCCCC(=C)CO
CC(CCCCCO)C=C
CCCCC(CO)CC=C
CCCCC(O)CCC=C
CC(CCO)CCCC=C
CCCC(O)CCCC=C
CC(CO)CCCCC=C
CCC(O)CCCCC=C
CC(O)CCCCCC=C
CCCCCCC(O)C=C
CCCCCC(O)CC=C
CC#CC#CC(C=O)C=O
CC#CC#CCC(=O)C=O
CC#CCC#CC(=O)C=O
CCC#CC#CC(=O)C=O
CC(C#CC=O)C#CC=O
CC#CC(C=O)C#CC=O
CC#CCC(=O)C#CC=O
CCC#CC(=O)C#CC=O
CC#CC(=O)C#CCC=O
CC#CC(=O)CC#CC=O
CC(C=O)C#CC#CC=O
CCC(=O)C#CC#CC=O
CC(=O)C#CC#CCC=O
CC(=O)CC#CC#CC=O
CC(=O)C#CCC#CC=O
O=CC(CC#CC#C)C=O
O=CC#CC(CC#C)C=O
O=CCC(C#C)C#CC=O
O=CC#CCCC(=O)C#C
O=CCC#CC(C=O)C#C
O=CCC#CCC(=O)C#C
O=CCCC#CC(=O)C#C
O=CC#CCC(=O)CC#C
O=CCC#CC(=O)CC#C
O=CC#CCC(C=O)C#C
O=CC#CC(=O)CCC#C
O=CCC(C=O)C#CC#C
O=CCCC(=O)C#CC#C
O=CC(C=O)C#CCC#C
O=CCC(=O)CC#CC#C
O=CC(=O)C#CCCC#C
O=CC(=O)CC#CCC#C
O=CC(=O)CCC#CC#C
CC=CC#CC(C=O)C=O
CC=CC#CCC(=O)C=O
CC=CCC#CC(=O)C=O
CC#CC=C(CC=O)C=O
CC#CC=CC(C=O)C=O
CC#CC=CCC(=O)C=O
CC#CCC=C(C=O)C=O
CC#CCC=CC(=O)C=O
CCC=CC#CC(=O)C=O
CCC#CC=C(C=O)C=O
CCC#CC=CC(=O)C=O
CC(CC#CC=O)=CC=O
CC#CC=CC(=O)CC=O
CC#CC(CC=O)=CC=O
CCC#CC(C=O)=CC=O
CC=C(CC=O)C#CC=O
CC=CC(C=O)C#CC=O
CC=CCC(=O)C#CC=O
CC(=CCC=O)C#CC=O
CC(C=CC=O)C#CC=O
CC#CC(C=O)=CCC=O
CC#CC(C=O)C=CC=O
CC#CCC(=O)C=CC=O
CCC=C(C=O)C#CC=O
CCC=CC(=O)C#CC=O
CCC(=CC=O)C#CC=O
CCC#CC(=O)C=CC=O
CC=C(CC#CC=O)C=O
CC#CCC(C=O)=CC=O
CC=C(C=O)C#CCC=O
CC=CC(=O)C#CCC=O
CC=CC(=O)CC#CC=O
CC(=CC=O)C#CCC=O
CC(CC=O)=CC#CC=O
CC#CC(=O)C=CCC=O
CC#CC(=O)CC=CC=O
CCC(C=O)=CC#CC=O
CC(C=O)=CC#CCC=O
CC(C=O)=CCC#CC=O
CC(C=O)C=CC#CC=O
CC(C=O)C#CC=CC=O
CCC(=O)C=CC#CC=O
CCC(=O)C#CC=CC=O
CC(=O)C=CC#CCC=O
CC(=O)C=CCC#CC=O
CC(=O)C#CC=CCC=O
CC(=O)C#CCC=CC=O
CC(=O)CC=CC#CC=O
CC(=O)CC#CC=CC=O
O=CC=C(CCC#C)C=O
O=CC=CC(CC#C)C=O
O=CC(CC=CC#C)C=O
O=CCC=C(CC#C)C=O
O=CCC(CC#C)=CC=O
O=CC=CCC(C=O)C#C
O=CC=CCCC(=O)C#C
O=CCC=C(CC=O)C#C
O=CCC=CC(C=O)C#C
O=CCC=CCC(=O)C#C
O=CCC(C=CC=O)C#C
O=CCCC=C(C=O)C#C
O=CCCC=CC(=O)C#C
O=CCCC(=CC=O)C#C
O=CC=CCC(=O)CC#C
O=CCC=CC(=O)CC#C
O=CCC(CC=O)=CC#C
O=CCCC(C=O)=CC#C
O=CC=CC(=O)CCC#C
O=CCC(C=O)=CCC#C
O=CCC(C=O)C=CC#C
O=CCCC(=O)C=CC#C
O=CC(C=O)=CCCC#C
O=CC(C=O)C=CCC#C
O=CCC(=O)C=CCC#C
O=CCC(=O)CC=CC#C
O=CC(=O)C=CCCC#C
O=CC(=O)CC=CCC#C
O=CC(=O)CCC=CC#C
CC=C(CC=CC=O)C=O
CC=CC=C(CC=O)C=O
CC=CC=CC(C=O)C=O
CC=CC=CCC(=O)C=O
CC=CCC=C(C=O)C=O
CC=CCC=CC(=O)C=O
CCC=CC=C(C=O)C=O
CCC=CC=CC(=O)C=O
CC=CC=CC(=O)CC=O
CC=CC(CC=O)=CC=O
CC=CCC(C=O)=CC=O
CC(C=CCC=O)=CC=O
CC(CC=CC=O)=CC=O
CCC=CC(C=O)=CC=O
CC=C(CC=O)C=CC=O
CC=CC(C=O)=CCC=O
CC=CC(C=O)C=CC=O
CC=CCC(=O)C=CC=O
CC(C=CC=O)=CCC=O
CC(C=CC=O)C=CC=O
CCC=C(C=O)C=CC=O
CCC=CC(=O)C=CC=O
CC=C(C=O)C=CCC=O
CC=CC(=O)C=CCC=O
CC=CC(=O)CC=CC=O
CC(CC=O)=CC=CC=O
CCC(C=O)=CC=CC=O
CC(C=O)=CC=CCC=O
CC(C=O)=CCC=CC=O
CC(C=O)C=CC=CC=O
CC(=O)C=CC=CCC=O
CC(=O)C=CCC=CC=O
CC(=O)CC=CC=CC=O
CCC(C=CC=O)=CC=O
CCC(=O)C=CC=CC=O
CCC(=C)C(CC=O)OC
CCC(CC(=C)C=O)OC
CC(C)C(=C)COCC=O
CC(CC(C)=C)OCC=O
CCC(=C)C(C)OCC=O
CCC(=C)C(COC)C=O
CCC(=C)CC(OC)C=O
CCC(C=C)C(OC)C=O
CCCC(=C)C(OC)C=O
CCC(C=C)C(=O)COC
CCCC(=C)C(=O)COC
CC(=C)CCOCC(C)=O
CC(CC=C)OC(C)C=O
CC(CC=C)OCC(C)=O
CCC(=C)COC(C)C=O
CCC(=C)COCC(C)=O
CCC(=C)C(=O)CCOC
CCC(CC(=O)C=C)OC
CC(=C)COCCC(C)=O
CC(C)C(OCC=C)C=O
CC(C)COC(C=C)C=O
CC(C)COCC(=C)C=O
CCC(C)OC(C=C)C=O
CCC(C)OCC(=C)C=O
CCC(COC)C(=C)C=O
CCCC(OC)C(=C)C=O
CCC(C=O)C(=C)COC
CCCC(=O)C(=C)COC
CC(C)C(OCC=O)C=C
CC(C)COCC(=O)C=C
CCC(COC)C(=O)C=C
CCCC(OC)C(=O)C=C
CC(C)C(=O)COCC=C
CCC(C=O)C(OC)C=C
CCCC(=O)C(OC)C=C
CC(CC=O)OC(C)C=C
CC(CC=O)OCC(C)=C
CC(C)OC(CC=C)C=O
CC(C)OCC(=C)CC=O
CC(C)OCC(C=C)C=O
CC(C)OCCC(=C)C=O
CC(COC(C)C=C)C=O
CC(COCC(C)=C)C=O
CCC(OC(C)C=C)C=O
CCC(OC)C(=C)CC=O
CCC(OC)C(C=C)C=O
CCC(OCC=C)C(C)=O
CCC(OCC(C)=C)C=O
CCCOC(C=C)C(C)=O
CCCOC(C)C(=C)C=O
CCCOCC(=C)C(C)=O
CCC(=O)C(=C)CCOC
CCC(=O)C(CC=C)OC
CCC(=O)CC(=C)COC
CC(C)OC(CC=O)C=C
CC(COC(C)C=O)C=C
CC(COCC(C)=O)C=C
CCC(OC(C)C=O)C=C
CCC(OCC(C)=O)C=C
CCCOC(C)C(=O)C=C
CC(C)OCC(=O)CC=C
CC(COCC=O)C(C)=C
CCC(=O)C(COC)C=C
CCC(=O)CC(OC)C=C
CCC(OC)C(=O)CC=C
CCC(OCC=O)C(C)=C
CCCOC(C=O)C(C)=C
CCCOCC(=O)C(C)=C
CCC(=O)COC(C)C=C
CCC(=O)COCC(C)=C
CC(OCC=C)C(C)C=O
CC(OCCC(C)=C)C=O
CCOC(C=C)C(C)C=O
CCOC(C)C(=C)CC=O
CCOC(C)C(C=C)C=O
CCOC(C)CC(=C)C=O
CCOC(CC(C)=C)C=O
CCOC(CC)C(=C)C=O
CCOCC(=C)C(C)C=O
CCOCC(=C)CC(C)=O
CCOCC(C=C)C(C)=O
CCOCC(C)C(=C)C=O
CCOCCC(=C)C(C)=O
CC(OCCC(C)=O)C=C
CCOC(C=C)C(=O)CC
CCOC(C)CC(=O)C=C
CCOC(CC(C)=O)C=C
CCOC(CC)C(=O)C=C
CCOCC(=C)C(=O)CC
CCOCC(C)C(=O)C=C
CC(OCCC=O)C(C)=C
CCOC(CC=O)C(C)=C
CCOCC(C=O)C(C)=C
CCOCCC(=O)C(C)=C
CC(OCC=O)C(C)C=C
CCOC(C=O)C(=C)CC
CCOC(C=O)C(C)C=C
CCOCC(=O)C(=C)CC
CCOCC(=O)C(C)C=C
CCOCC(=O)CC(C)=C
COC(C=C)C(C)CC=O
COC(C)C(=C)CCC=O
COC(C)C(CC=C)C=O
COC(C)CC(=C)CC=O
COC(C)CC(C=C)C=O
COC(C)CCC(=C)C=O
COC(CC=C)C(C)C=O
COC(CC(C)C=C)C=O
COC(CCC(C)=C)C=O
COCC(=C)C(C)CC=O
COCC(=C)CC(C)C=O
COCC(=C)CCC(C)=O
COCC(C=C)C(C)C=O
COCC(C)C(=C)CC=O
COCC(C)C(C=C)C=O
COCC(C)CC(=C)C=O
COCC(CC(C)=C)C=O
COCCC(=C)C(C)C=O
COCCC(=C)CC(C)=O
COCCC(C=C)C(C)=O
COCCC(C)C(=C)C=O
COCCCC(=C)C(C)=O
COC(C)C(CC=O)C=C
COC(CC(C)C=O)C=C
COC(CCC(C)=O)C=C
COCC(C)CC(=O)C=C
COCC(CC(C)=O)C=C
COCCC(C)C(=O)C=C
COC(C)CC(=O)CC=C
COC(CCC=O)C(C)=C
COCC(CC=O)C(C)=C
COCCC(C=O)C(C)=C
COCCCC(=O)C(C)=C
COC(C)C(=O)CCC=C
COC(CC=O)C(C)C=C
COC(CC=O)CC(C)=C
COCC(C=O)C(C)C=C
COCCC(=O)C(C)C=C
COCCC(=O)CC(C)=C
COC(C=O)C(C)CC=C
COCC(=O)C(C)CC=C
CCC(=C)CC(=O)COC
CC(CC(C)=O)OCC=C
CCC(C)OCC(=O)C=C
CC(COCC=C)C(C)=O
CC(C)OCCC(=O)C=C
CCC(=O)C(C)OCC=C
CC(OCCC=C)C(C)=O
CCOC(CC=C)C(C)=O
CCOC(C)C(=O)CC=C
COC(CC=C)CC(C)=O
COC(CCC=C)C(C)=O
COCC(CC=C)C(C)=O
COC(C)CCC(=O)C=C
COCC(=O)CC(C)C=C
COCC(=O)CCC(C)=C
COCC(C)C(=O)CC=C
CC(C)(CC=C)OCC=O
CCC(CC=C)(OC)C=O
CC(C)(CC=O)OCC=C
CCC(CC=O)(OC)C=C
CCC(C)(OCC=C)C=O
CCC(COC)(C=C)C=O
CCCC(OC)(C=C)C=O
CC(C)(COCC=O)C=C
CCC(C)(OCC=O)C=C
CC(C)(OCCC=C)C=O
CCCOC(C)(C=C)C=O
CC(C)(OCCC=O)C=C
CCOC(C)(CC=C)C=O
CCOC(CC)(C=C)C=O
CCOCC(C)(C=C)C=O
CCOC(C)(CC=O)C=C
COC(C)(CC=C)CC=O
COC(C)(CCC=C)C=O
COCC(C)(CC=C)C=O
COCCC(C)(C=C)C=O
COC(C)(CCC=O)C=C
COCC(C)(CC=O)C=C
CC(C)(COCC=C)C=O
C=CCCOCOCC#C
CC#CCOCOCC=C
C=CCOCCOCC#C
C=CCOCOCCC#C
CCOCOCC#CC=C
COCC#CCOCC=C
COCCOCC#CC=C
COCOCC#CCC=C
COCOCCC#CC=C
CC=CCOCOCC=C
CCOCOCC=CC=C
COCC=CCOCC=C
COCCOCC=CC=C
COCOCC=CCC=C
COCOCCC=CC=C
CCC(COC)C(=O)OC
CC(C)OCC(C)OC=O
CCC(OC)C(C)OC=O
CCC(OC=O)C(C)OC
CCOC(C)C(C)OC=O
COC(C)C(C)COC=O
COC(C)CC(C)OC=O
COCC(C)C(C)OC=O
COCCC(C)OC(C)=O
COC(COC=O)C(C)C
COCC(OC=O)C(C)C
CCC(CC(=O)OC)OC
CCC(C)OCC(=O)OC
CCC(COC)OC(C)=O
CCC(C)OC(=O)COC
CC(C)OC(C)COC=O
CCCOC(C)C(=O)OC
CC(C)OCCOC(C)=O
CCCOC(=O)C(C)OC
CCC(=O)OC(C)COC
CCC(=O)OCC(C)OC
CCOC(C)CC(=O)OC
CCOC(CC)C(=O)OC
CCOCC(C)C(=O)OC
CCOC(C)COC(C)=O
CCOCC(C)OC(C)=O
CCOC(C)C(=O)OCC
CCOCC(=O)OC(C)C
CCOC(=O)C(C)COC
CCOC(=O)C(CC)OC
CCOC(=O)CC(C)OC
COC(C)CCC(=O)OC
COCC(C)CC(=O)OC
COCCC(C)C(=O)OC
COCC(C)COC(C)=O
COCCC(=O)OC(C)C
COCCOC(=O)C(C)C
CCC(COC(C)=O)OC
CCCC(OC)C(=O)OC
CCOC(=O)COC(C)C
COC(C)CCOC(C)=O
COCC(=O)OCC(C)C
COC(=O)CCOC(C)C
COC(=O)COCC(C)C
CCC(C)(COC)OC=O
CCC(C)(COC=O)OC
CCOC(C)(C)COC=O
CCOCC(C)(C)OC=O
COCC(C)(C)COC=O
COCCC(C)(C)OC=O
CC(C)(C)OCCOC=O
COC(C)(C)CCOC=O
CCC#CCCOCOC
CCCC#CCOCOC
CCC#CCOCCOC
CCCCOCOCC#C
CCCOCC#CCOC
CCCOCOCC#CC
CCCOCOCCC#C
CCOCC#CCCOC
CCOCCC#CCOC
CCOCCCOCC#C
CCOCCOCC#CC
CCOCCOCCC#C
CCOCOCC#CCC
CCOCOCCC#CC
CCOCOCCCC#C
COCCC#CCCOC
COCCCC#CCOC
COCCCOCC#CC
COCCCOCCC#C
COCCOCCC#CC
COCCOCCCC#C
COCOCCCC#CC
COCOCCCCC#C
CCCOCCOCC#C
COCCCCOCC#C
CCOCC#CCOCC
[O-]C(=O)C#CC#CCC#C
[O-]C(=O)C#CCC#CC#C
[O-]C(=O)CC#CC#CC#C
CC#CC#CC#CC([O-])=O
CC#CC=CC#CC([O-])=O
[O-]C(=O)C=CC#CCC#C
[O-]C(=O)C=CCC#CC#C
[O-]C(=O)C#CC=CCC#C
[O-]C(=O)C#CCC=CC#C
[O-]C(=O)CC=CC#CC#C
[O-]C(=O)CC#CC=CC#C
CC=CC#CC#CC([O-])=O
CC#CC#CC=CC([O-])=O
CC=CC#CC=CC([O-])=O
CC#CC=CC=CC([O-])=O
[O-]C(=O)C=CC=CCC#C
[O-]C(=O)C=CCC=CC#C
[O-]C(=O)CC=CC=CC#C
CC=CC=CC#CC([O-])=O
CC=CC=CC=CC([O-])=O
CC=CC(CO)OCC#C
CC=C(COCCO)C#C
CC=CC(OCCO)C#C
CC=CCOC(CO)C#C
CC=CCOCC(O)C#C
CC(=CCOCCO)C#C
CC=C(CO)COCC#C
CC=CC(O)COCC#C
CC(COCC#C)=CCO
CC(CO)=CCOCC#C
CC(COCCO)=CC#C
CC(CO)OCC=CC#C
CC(OCC#C)C=CCO
CC(OCC=CCO)C#C
CCOC(C=CCO)C#C
CCOCC=C(CO)C#C
CCOCC=CC(O)C#C
CCOCC(=CCO)C#C
CC(O)C=CCOCC#C
CCOCC(CO)=CC#C
CC(OCCO)C=CC#C
CCOC(CO)C=CC#C
CCOCC(O)C=CC#C
CC(O)COCC=CC#C
COC(C)C=CC#CCO
COC(C)C#CC=CCO
COC(CC#C)C=CCO
COCC=C(C)C#CCO
COCC=CC#CC(C)O
COCC(=CC)C#CCO
COCC(C)=CC#CCO
COCC(CC#C)=CCO
COCC#CC=C(C)CO
COCC#CC=CC(C)O
COCC#CC(C)=CCO
COC(C=CCCO)C#C
COC(CC=CCO)C#C
COCC=C(CCO)C#C
COCC=CC(CO)C#C
COCC=CCC(O)C#C
COCC(=CCCO)C#C
COCC(C=CCO)C#C
COCC#CC(CO)=CC
COCCC=C(CO)C#C
COCCC=CC(O)C#C
COCCC(=CCO)C#C
COC(C=CCO)C#CC
COCC=C(CO)C#CC
COCC=C(CO)CC#C
COCC=CC(O)C#CC
COCC=CC(O)CC#C
COCC(=CCO)C#CC
COCC(CCO)=CC#C
COCC#CC(O)C=CC
COCCC(CO)=CC#C
COC(CCO)C=CC#C
COCC(CO)=CC#CC
COCC(CO)=CCC#C
COCC(CO)C=CC#C
COCCC(O)C=CC#C
COC(CO)C=CC#CC
COC(CO)C=CCC#C
COC(CO)C#CC=CC
COC(CO)CC=CC#C
COCC(O)C=CC#CC
COCC(O)C=CCC#C
COCC(O)C#CC=CC
COCC(O)CC=CC#C
COC(C=CC)C#CCO
COC(C)C=CC=CCO
COCC=C(C)C=CCO
COCC=CC=C(C)CO
COCC=CC=CC(C)O
COCC=CC(C)=CCO
COCC(=CC)C=CCO
COCC(C)=CC=CCO
COCC=CC(CO)=CC
COCC=C(CO)C=CC
COCC=CC(O)C=CC
COCC(=CCO)C=CC
COCC(CO)=CC=CC
COC(CO)C=CC=CC
COCC(O)C=CC=CC
COC(C=CC)C=CCO
CCCCOCC([O-])=O
CCCOCCC([O-])=O
CCOCCCC([O-])=O
COCCCCC([O-])=O
O=CCCC#CCCC=O
O=CCCCC#CCC=O
O=CCCCCC#CC=O
O=CCCCC=CCC=O
O=CCCC=CCCC=O
O=CCCCCC=CC=O
C=CCCCCOCC=O
C=CCCCOCCC=O
C=CCCOCCCC=O
C=CCOCCCCC=O
CCCCOCCOC=O
CCCOCCCOC=O
CCOCCCCOC=O
COCCCCCOC=O
[O-]C(=O)CC(=C)CCC=C
[O-]C(=O)CCC(=C)CC=C
[O-]C(=O)C(=C)CCCC=C
[O-]C(=O)C(CCC=C)C=C
[O-]C(=O)CC(CC=C)C=C
[O-]C(=O)CCC(C=C)C=C
[O-]C(=O)CCCC(=C)C=C
[O-]C(=O)C(CC=C)CC=C
OC(C=C)C#CCCC=O
OC(CC=C)C#CCC=O
OC(CC#CCC=C)C=O
OC(CCC=C)C#CC=O
OC(CCC#CC=C)C=O
OCC(CC=C)C#CC=O
OCC(=C)C#CCCC=O
OCC(=C)CC#CCC=O
OCC(=C)CCC#CC=O
OCC(C=C)C#CCC=O
OCC(CC#CC=C)C=O
OCC#CC(=C)CCC=O
OCC#CC(CC=C)C=O
OCC#CCC(=C)CC=O
OCC#CCC(C=C)C=O
OCC#CCCC(=C)C=O
OCCC(=C)C#CCC=O
OCCC(=C)CC#CC=O
OCCC(C=C)C#CC=O
OCCC#CC(=C)CC=O
OCCC#CC(C=C)C=O
OCCC#CCC(=C)C=O
OCCCC(=C)C#CC=O
OCCCC#CC(=C)C=O
OC(CC#CCC=O)C=C
OC(CCC#CC=O)C=C
OCC(CC#CC=O)C=C
OCC#CC(CC=O)C=C
OCC#CCCC(=O)C=C
OCCC#CCC(=O)C=C
OCCCC#CC(=O)C=C
OC(CC=C)CC#CC=O
OCC#CCC(=O)CC=C
OC(CCC=O)C#CC=C
OCC(CC=O)C#CC=C
OCC#CC(=O)CCC=C
OCCC(C=O)C#CC=C
OCCCC(=O)C#CC=C
OC(CC=O)C#CCC=C
OC(CC=O)CC#CC=C
OCC(C=O)C#CCC=C
OCCC(=O)C#CCC=C
OCCC(=O)CC#CC=C
OCCC#CC(=O)CC=C
OC(C=O)C#CCCC=C
OCC(=O)C#CCCC=C
OCC(=O)CC#CCC=C
OCC(=O)CCC#CC=C
OC(C=C)C=CCCC=O
OC(CC=C)C=CCC=O
OC(CC=C)CC=CC=O
OC(CC=CCC=C)C=O
OC(CCC=C)C=CC=O
OC(CCC=CC=C)C=O
OCC=C(CC=C)CC=O
OCC=C(CCC=C)C=O
OCC=CC(=C)CCC=O
OCC=CC(CC=C)C=O
OCC=CCC(=C)CC=O
OCC=CCC(C=C)C=O
OCC=CCCC(=C)C=O
OCC(=C)C=CCCC=O
OCC(=C)CC=CCC=O
OCC(=C)CCC=CC=O
OCC(C=C)=CCCC=O
OCC(C=C)C=CCC=O
OCC(CC=C)=CCC=O
OCC(CC=C)C=CC=O
OCC(CC=CC=C)C=O
OCC(CCC=C)=CC=O
OCCC=C(CC=C)C=O
OCCC=CC(=C)CC=O
OCCC=CC(C=C)C=O
OCCC=CCC(=C)C=O
OCCC(=C)C=CCC=O
OCCC(=C)CC=CC=O
OCCC(C=C)=CCC=O
OCCC(C=C)C=CC=O
OCCC(CC=C)=CC=O
OCCCC=C(C=C)C=O
OCCCC=CC(=C)C=O
OCCCC(=C)C=CC=O
OCCCC(C=C)=CC=O
OC(CC=CCC=O)C=C
OC(CCC=CC=O)C=C
OCC=C(CCC=O)C=C
OCC=CC(CC=O)C=C
OCC=CCCC(=O)C=C
OCC(CC=CC=O)C=C
OCCC=C(CC=O)C=C
OCCC=CCC(=O)C=C
OCCCC=CC(=O)C=C
OCC=CCC(=O)CC=C
OCC(CCC=O)=CC=C
OCCC=CC(=O)CC=C
OCCC(CC=O)=CC=C
OCCCC(C=O)=CC=C
OC(CCC=O)C=CC=C
OCC=CC(=O)CCC=C
OCC(CC=O)=CCC=C
OCC(CC=O)C=CC=C
OCCC(C=O)=CCC=C
OCCC(C=O)C=CC=C
OCCCC(=O)C=CC=C
OC(CC=O)C=CCC=C
OC(CC=O)CC=CC=C
OCC(C=O)=CCCC=C
OCC(C=O)C=CCC=C
OCCC(=O)C=CCC=C
OCCC(=O)CC=CC=C
OC(C=O)C=CCCC=C
OCC(=O)C=CCCC=C
OCC(=O)CC=CCC=C
OCC(=O)CCC=CC=C
CC(CC#CCO)OC=O
CC#CC(CCO)OC=O
CC#CCC(CO)OC=O
CCC#CC(CO)OC=O
CC#CC(CO)COC=O
CC#CCC(O)COC=O
CC#CCCOC(=O)CO
CCC#CC(O)COC=O
CCC#CCOC(=O)CO
CC#CCC(=O)OCCO
CCC#CC(=O)OCCO
CC#CC(O)CCOC=O
CC#CC(=O)OCCCO
CC(CO)C#CCOC=O
CCC(O)C#CCOC=O
CC(COC=O)C#CCO
CCC(OC=O)C#CCO
CCCOC(=O)C#CCO
CCC(=O)OCC#CCO
CC(O)C#CCCOC=O
CC(O)CC#CCOC=O
CC(OC=O)C#CCCO
CC(=O)OCC#CCCO
COC(=O)CC#CCCO
COC(=O)CCC#CCO
OC(CCC#C)COC=O
OCC(CCC#C)OC=O
OCCC(CC#C)OC=O
OC(CCCOC=O)C#C
OCC(CCOC=O)C#C
OCCC(COC=O)C#C
OCCCC(OC=O)C#C
OCCCC(=O)OCC#C
OC(CCOC=O)CC#C
OCC(COC=O)CC#C
OCCCOC(=O)CC#C
OCCC(=O)OCCC#C
OCCOC(=O)CCC#C
OCC(=O)OCCCC#C
CC#CCOC(=O)CCO
CCOC(=O)CC#CCO
CCOC(=O)C#CCCO
CC(=O)OCCC#CCO
COC(=O)C#CCCCO
OCCCCOC(=O)C#C
CC=CC(CCO)OC=O
CC=CCC(CO)OC=O
CC(CC=CCO)OC=O
CCC=CC(CO)OC=O
CC=C(CCO)COC=O
CC=CC(CO)COC=O
CC=CCC(O)COC=O
CC=CCCOC(=O)CO
CCC=C(CO)COC=O
CCC=CC(O)COC=O
CCC=CCOC(=O)CO
CC=CCC(=O)OCCO
CC=C(CO)CCOC=O
CC=CC(O)CCOC=O
CC(CCO)=CCOC=O
CCC(CO)=CCOC=O
CC=CCOC(=O)CCO
CC(CCOC=O)=CCO
CCC(COC=O)=CCO
CC(CO)=CCCOC=O
CC(CO)C=CCOC=O
CCC(O)C=CCOC=O
CC(COC=O)=CCCO
CC(COC=O)C=CCO
CCC(OC=O)C=CCO
CCCOC(=O)C=CCO
CC(O)C=CCCOC=O
CC(O)CC=CCOC=O
CC(OC=O)C=CCCO
CC(=O)OCCC=CCO
COC(=O)CCC=CCO
CCC=CC(=O)OCCO
CC=CC(=O)OCCCO
CCC(=O)OCC=CCO
CCOC(=O)C=CCCO
CCOC(=O)CC=CCO
CC(=O)OCC=CCCO
COC(=O)C=CCCCO
COC(=O)CC=CCCO
CC(C)C(CCCO)C=O
CC(C)CC(CCO)C=O
CC(C)CCC(CO)C=O
CC(C)CCCC(=O)CO
CC(C)CCCC(O)C=O
CCC(C)C(CCO)C=O
CCC(C)CC(CO)C=O
CCC(C)CCC(=O)CO
CCC(C)CCC(O)C=O
CCC(CC(C)CO)C=O
CCC(CC)C(CO)C=O
CCC(CC)CC(=O)CO
CCC(CC)CC(O)C=O
CCC(CCC(C)O)C=O
CCCC(C)C(CO)C=O
CCCC(C)CC(=O)CO
CCCC(CC(C)O)C=O
CCCC(CC)C(=O)CO
CCCC(CC)C(O)C=O
CCCCC(C)C(=O)CO
CCCCC(C)C(O)C=O
CC(C)C(CCO)CC=O
CC(C)CC(CO)CC=O
CC(C)CCC(=O)CCO
CC(C)CCC(O)CC=O
CCC(C)CC(=O)CCO
CCC(C)CC(O)CC=O
CCC(CC)C(O)CC=O
CCC(CCC=O)C(C)O
CCCC(C)C(=O)CCO
CCCC(C)C(O)CC=O
CCCC(CC=O)C(C)O
CCCC(CCO)C(C)=O
CCCCC(C=O)C(C)O
CC(C)C(CO)CCC=O
CC(CCCO)C(C)C=O
CC(CCCO)CC(C)=O
CCC(C)C(O)CCC=O
CCC(CC=O)C(C)CO
CCC(CC=O)CC(C)O
CCC(CCO)C(C)C=O
CCC(CCO)CC(C)=O
CCCC(C=O)C(C)CO
CCCC(CO)C(C)C=O
CCCC(CO)CC(C)=O
CCC(CCO)C(=O)CC
CCCC(C=O)C(O)CC
CCCC(CO)C(=O)CC
CC(CCO)CC(C)C=O
CC(CCO)CCC(C)=O
CCC(C=O)C(C)CCO
CCC(CO)C(C)CC=O
CCC(CO)C(CC)C=O
CCC(CO)CC(C)C=O
CCCC(=O)C(C)CCO
CCCC(=O)CCC(C)O
CCCC(O)C(C)CC=O
CCCC(O)CC(C)C=O
CCCC(=O)CC(O)CC
CC(CO)C(C)CCC=O
CC(CO)CC(C)CC=O
CC(CO)CCC(C)C=O
CCC(=O)CC(C)CCO
CCC(=O)CCC(C)CO
CCC(O)C(C)CCC=O
CCC(O)C(CC)CC=O
CCC(O)CC(C)CC=O
CCC(O)CC(CC)C=O
CCC(O)CCC(C)C=O
CC(O)C(C)CCCC=O
CC(O)CC(C)CCC=O
CC(O)CCC(C)CC=O
CC(O)CCCC(C)C=O
CCCC(C)CC(O)C=O
CC(CCCCO)C(C)=O
CCC(C)C(CO)CC=O
CCC(CC)C(=O)CCO
CCC(CCCO)C(C)=O
CCCCC(CO)C(C)=O
CCCCCC(=O)C(C)O
CCCCCC(O)C(C)=O
CC(C)CC(=O)CCCO
CC(C)CC(O)CCC=O
CCC(C)C(=O)CCCO
CCCCC(=O)C(C)CO
CCCCC(=O)CC(C)O
CCCCC(O)C(C)C=O
CCCCC(O)CC(C)=O
CCCCC(=O)C(O)CC
CCCCC(O)C(=O)CC
CC(C)C(=O)CCCCO
CC(C)C(O)CCCC=O
CC(CCO)C(C)CC=O
CCCC(=O)C(CC)CO
CCCC(=O)CC(C)CO
CCCC(O)C(CC)C=O
CCCC(O)CCC(C)=O
CCC(CO)CC(=O)CC
CCCC(O)CC(=O)CC
CC(CO)CCCC(C)=O
CCC(=O)C(C)CCCO
CCC(=O)CCCC(C)O
CCC(O)CCCC(C)=O
CCC(O)CCC(=O)CC
CC(O)CCCCC(C)=O
CCC(CO)CCC(C)=O
CCCC(O)C(=O)CCC
CC(C)(CCCCO)C=O
CCC(C)(CCCO)C=O
CCC(CC)(CCO)C=O
CCCC(C)(CCO)C=O
CC(C)(CCCO)CC=O
CCC(C)(CCO)CC=O
CCC(CC)(CO)CC=O
CC(C)(CCO)CCC=O
CCC(C)(CO)CCC=O
CCCC(C)(O)CCC=O
CCCCC(O)(CC)C=O
CC(C)(CO)CCCC=O
CCC(C)(O)CCCC=O
CCCC(O)(CC)CC=O
CCCC(O)(CCC)C=O
CCC(O)(CC)CCC=O
CCCC(CC)(CO)C=O
CCCCC(C)(CO)C=O
CCCCCC(C)(O)C=O
CCCC(C)(CO)CC=O
CCCCC(C)(O)CC=O
CC(C)(O)CCCCC=O
CC=CCCCOCCO
CC=CCCOCCCO
CCC=CCOCCCO
CCCOCC=CCCO
CCCOCCC=CCO
CCOCC=CCCCO
CCOCCC=CCCO
CCOCCCC=CCO
COCC=CCCCCO
COCCC=CCCCO
COCCCC=CCCO
COCCCCC=CCO
CCC=CCCOCCO
CCCC=CCOCCO
CC=CCOCCCCO
CCCCOCC=CCO
CCC(C)OC(OC)C=O
CCC(C=O)C(OC)OC
CC(C)OC(C)OCC=O
CCC(OC(C)OC)C=O
CCC(OC)C(OC)C=O
CCC(=O)C(C)OCOC
CCC(=O)C(COC)OC
CCC(OC)C(=O)COC
CC(C)OCOC(C)C=O
CC(C)OCOCC(C)=O
CCC(OC)OC(C)C=O
CCC(OC)OCC(C)=O
CCC(OCOC)C(C)=O
CCCOC(OC)C(C)=O
CCC(=O)COC(C)OC
CCOC(CC(C)=O)OC
CCOC(C)C(OC)C=O
CCOC(C)C(=O)COC
CCOC(C)OCC(C)=O
CCOC(COC)C(C)=O
CCOCC(OC)C(C)=O
CCOC(C=O)C(C)OC
CCOCC(=O)C(C)OC
CCOC(OC)C(C)C=O
CCOCOC(C)C(C)=O
CCOC(OC)C(=O)CC
COC(C)C(CC=O)OC
COC(C)C(C)OCC=O
COC(C)CC(OC)C=O
COCC(C)C(OC)C=O
COCC(C)C(=O)COC
COC(C)COC(C)C=O
COC(C)COCC(C)=O
COCC(C)OC(C)C=O
COCC(COC)C(C)=O
COCCC(OC)C(C)=O
COCC(C=O)C(C)OC
COCCC(=O)C(C)OC
COC(CC=O)OC(C)C
COC(C)OC(C)CC=O
COC(C)OCC(C)C=O
COC(C)OCCC(C)=O
COC(COC(C)C)C=O
COCC(OC(C)C)C=O
COCC(OC)C(C)C=O
COCC(=O)COC(C)C
COC(OCC(C)C)C=O
COCOC(C)C(C)C=O
COCOCC(C)C(C)=O
COC(OCC=O)C(C)C
COCOCC(=O)C(C)C
CCCC(=O)C(OC)OC
CCC(=O)CC(OC)OC
CCOC(C)OC(C)C=O
CCOC(OC(C)C)C=O
COC(CC(C)C=O)OC
COC(CCC(C)=O)OC
COCC(CC(C)=O)OC
COCC(C)OCC(C)=O
COCCOC(C)C(C)=O
COCC(=O)CC(C)OC
COC(OC)C(C)CC=O
COCOC(C)CC(C)=O
COCOC(C=O)C(C)C
CCOC(OCC)C(C)=O
CCC(CC=O)(OC)OC
CC(C)(C)OCOCC=O
CCC(C)(OC)OCC=O
CCC(C)(OCOC)C=O
CCC(COC)(OC)C=O
CCCOC(C)(OC)C=O
CCOC(C)(CC=O)OC
CCOC(C)(C)OCC=O
CCOC(C)(COC)C=O
CCOC(CC)(OC)C=O
CCOCC(C)(OC)C=O
CCOCOC(C)(C)C=O
COCC(C)(CC=O)OC
COC(C)(C)COCC=O
COCC(C)(C)OCC=O
COCC(C)(COC)C=O
COCCC(C)(OC)C=O
COC(C)(C)OCCC=O
COCCOC(C)(C)C=O
COCOC(C)(C)CC=O
CCCC(OC)(OC)C=O
CCOC(C)(OCC)C=O
COC(C)(CCC=O)OC
COCOCC(C)(C)C=O
COCOCC=CCOC
CC(=C)CCCCCOC=O
CC(CCCC=C)COC=O
CC(CCCCC=C)OC=O
CCC(=C)CCCCOC=O
CCC(CCC=C)COC=O
CCC(CCCC=C)OC=O
CCCC(=C)CCCOC=O
CCCC(CCC=C)OC=O
CCCCC(=C)CCOC=O
CCCCC(CC=C)OC=O
CCCCCC(=C)COC=O
CC(CCCCOC=O)C=C
CCC(CCCOC=O)C=C
CCCC(CCOC=O)C=C
CCCCC(COC=O)C=C
CCCCCC(OC=O)C=C
CC(CCCOC=O)CC=C
CCC(CCOC=O)CC=C
CCCC(COC=O)CC=C
CC(CCOC=O)CCC=C
CCCCCOC(=O)CC=C
CCCCC(=O)OCCC=C
CCCCOC(=O)CCC=C
CCCC(=O)OCCCC=C
CCCOC(=O)CCCC=C
CCC(=O)OCCCCC=C
COC(=O)CCCCCC=C
CCCCCCOC(=O)C=C
CCOC(=O)CCCCC=C
CC(=O)OCCCCCC=C
CCCCCC(=O)OCC=C
CCC(CC)CCCOC=O
CCCC(CC)CCOC=O
CCCC(CCC)COC=O
CC(C)CCCCCOC=O
CCC(C)CCCCOC=O
CCCC(C)CCCOC=O
CCCCC(C)CCOC=O
CCCCC(CC)COC=O
CCCCC(CCC)OC=O
CCCCCC(C)COC=O
CCCCCC(CC)OC=O
CCCCCCC(C)OC=O
CCCCCCCC(=O)OC
CCCCCCCOC(C)=O
CCCCCCC(=O)OCC
CCCCCCOC(=O)CC
CCCCCC(=O)OCCC
CCCCCOC(=O)CCC
CCCCOC(=O)CCCC
C=CC(=C)COCOCC#C
C=CC(OCOCC#C)C=C
C=CCOC(OCC=C)C#C
C=CCOC(OCC#C)C=C
C=CCOCOC(C=C)C#C
C=CCOCOCC(=C)C#C
COC(OCC=C)C#CC=C
COC(OCC#CC=C)C=C
COCOC(C=C)C#CC=C
COCOCC(=C)C#CC=C
COCOCC#CC(=C)C=C
COC(OCC=C)C=CC=C
COC(OCC=CC=C)C=C
COCOC(C=C)C=CC=C
COCOCC=C(C=C)C=C
COCOCC=CC(=C)C=C
COCOCC(=C)C=CC=C
COCOCC(C=C)=CC=C
COC(C#C)C#CCOC=O
COCC#CC#CC(=O)OC
COCC#CC(OC=O)C#C
COCC#CCOC(=O)C#C
COCC#CC(=O)OCC#C
COC(COC=O)C#CC#C
COCC(OC=O)C#CC#C
COCCOC(=O)C#CC#C
COCC(=O)OCC#CC#C
COC(=O)COCC#CC#C
O=C(COCC#C)OCC#C
O=COC(COCC#C)C#C
O=COCC(OCC#C)C#C
O=COCCOC(C#C)C#C
COC(=O)C#CCOCC#C
O=C(OCCOCC#C)C#C
COCC=CC#CC(=O)OC
COCC#CC=CC(=O)OC
COC(C=CCOC=O)C#C
COCC=C(COC=O)C#C
COCC=CC(OC=O)C#C
COCC=CCOC(=O)C#C
COCC(=CCOC=O)C#C
COCC=CC(=O)OCC#C
COCC(COC=O)=CC#C
COC(COC=O)C=CC#C
COCC(OC=O)C=CC#C
COCCOC(=O)C=CC#C
COCC(=O)OCC=CC#C
COC(=O)C=CCOCC#C
COC(=O)COCC=CC#C
COCC=CC=CC(=O)OC
CC(C#C)C#CCOCC=O
CC(CC#CC#C)OCC=O
CC#CC(CC#C)OCC=O
CC#CC#CC(C)OCC=O
CCC#CC#CC(OC)C=O
CCC#CC#CC(=O)COC
CC#CC#CCOC(C)C=O
CC#CC#CCOCC(C)=O
CC#CC(CC=O)OCC#C
CC(CC#C)OCC#CC=O
CC#CC(C)OCC#CC=O
CC#CC(COCC#C)C=O
CC#CCC(OCC#C)C=O
CCC#CC(OC)C#CC=O
CCC#CC(OCC#C)C=O
CCC#CC(=O)C#CCOC
CC#CC(COCC=O)C#C
CC#CCC(OCC=O)C#C
CC#CCCOC(C=O)C#C
CC#CCCOCC(=O)C#C
CCC#CC(OCC=O)C#C
CCC#CCOC(C=O)C#C
CCC#CCOCC(=O)C#C
CC#CCC(=O)COCC#C
CCC#CC(=O)COCC#C
CC#CC(OCCC#C)C=O
CC#CCOC(C)C#CC=O
CC#CCOC(CC#C)C=O
CC#CCOCC#CC(C)=O
CC#CC(OCCC=O)C#C
CC#CCOC(CC=O)C#C
CC#CCOCC(C=O)C#C
CC#CCOCCC(=O)C#C
CC#CC(=O)CCOCC#C
CC#CC(OCC=O)C#CC
CC#CCOC(C=O)C#CC
CC#CCOCC(=O)C#CC
CC#CCOCC(=O)CC#C
CC#CC(=O)COCCC#C
CC(CC=O)OCC#CC#C
CC(CC#CC=O)OCC#C
CC(C)OCC#CC#CC=O
CC(COCC#C)C#CC=O
CC(COCC#CC#C)C=O
CCC(OC)C#CC#CC=O
CCC(OCC#C)C#CC=O
CCC(OCC#CC#C)C=O
CCCOC(C#C)C#CC=O
CCC(=O)C#CC#CCOC
CC(COCC#CC=O)C#C
CCC(OCC#CC=O)C#C
CCCOCC#CC(=O)C#C
CC(C=O)C#CCOCC#C
CCC(=O)C#CCOCC#C
CC(COCC=O)C#CC#C
CCC(OCC=O)C#CC#C
CCCOC(C=O)C#CC#C
CCCOCC(=O)C#CC#C
CCC(=O)COCC#CC#C
CC(OCC#C)C#CCC=O
CC(OCC#CCC#C)C=O
CC(OCCC#C)C#CC=O
CC(OCCC#CC#C)C=O
CCOC(C)C#CC#CC=O
CCOC(C#C)C#CCC=O
CCOC(C#CC)C#CC=O
CCOC(CC#C)C#CC=O
CCOC(CC#CC#C)C=O
CCOCC(C#C)C#CC=O
CCOCC#CC#CC(C)=O
CC(OCC#CCC=O)C#C
CCOCC#CC(C=O)C#C
CCOCC#CCC(=O)C#C
CC(=O)CC#CCOCC#C
CCOCC#CC(=O)C#CC
CCOCC#CC(=O)CC#C
CC(=O)C#CCCOCC#C
CC(=O)C#CCOCCC#C
CC(OCCC=O)C#CC#C
CCOC(CC=O)C#CC#C
CCOCC(C=O)C#CC#C
CCOCCC(=O)C#CC#C
CC(OCCC#CC=O)C#C
CCOC(CC#CC=O)C#C
CCOCCC#CC(=O)C#C
CC(=O)CCOCC#CC#C
CC(OCC=O)C#CCC#C
CCOC(C=O)C#CC#CC
CCOC(C=O)C#CCC#C
CCOCC(=O)C#CC#CC
CCOCC(=O)C#CCC#C
CCOCC(=O)CC#CC#C
CC(=O)COCC#CCC#C
CC(=O)COCCC#CC#C
COC(C)C#CC#CCC=O
COC(C)C#CCC#CC=O
COC(C)CC#CC#CC=O
COC(C#C)C#CCCC=O
COC(C#CC)C#CCC=O
COC(CC#C)C#CCC=O
COC(CC#CC)C#CC=O
COC(CC#CC#CC)C=O
COC(CC#CCC#C)C=O
COC(CCC#C)C#CC=O
COC(CCC#CC#C)C=O
COCC(C#CC)C#CC=O
COCC(CC#C)C#CC=O
COCC(C)C#CC#CC=O
COCC(C#C)C#CCC=O
COCC(CC#CC#C)C=O
COCC#CC(C)C#CC=O
COCC#CC(CC#C)C=O
COCC#CC#CC(C)C=O
COCC#CC#CCC(C)=O
COCC#CCC#CC(C)=O
COCCC(C#C)C#CC=O
COCCC#CC#CC(C)=O
COC(CC#CCC=O)C#C
COC(CCC#CC=O)C#C
COCC(CC#CC=O)C#C
COCC#CC(CC=O)C#C
COCC#CCC(C=O)C#C
COCC#CCCC(=O)C#C
COCCC#CC(C=O)C#C
COCCC#CCC(=O)C#C
COCCCC#CC(=O)C#C
COC(CC#C)CC#CC=O
COCC#CC(C=O)C#CC
COCC#CCC(=O)C#CC
COCC#CCC(=O)CC#C
COC(CCC=O)C#CC#C
COCC(CC=O)C#CC#C
COCC#CC(=O)CC#CC
COCC#CC(=O)CCC#C
COCCC(C=O)C#CC#C
COCCCC(=O)C#CC#C
COC(CC=O)C#CC#CC
COC(CC=O)C#CCC#C
COC(CC=O)CC#CC#C
COCC(C=O)C#CC#CC
COCC(C=O)C#CCC#C
COCCC(=O)C#CC#CC
COCCC(=O)C#CCC#C
COCCC(=O)CC#CC#C
COC(CC#CC=O)C#CC
COCCC#CC(=O)C#CC
COCCC#CC(=O)CC#C
COC(C=O)C#CCC#CC
COC(C=O)C#CCCC#C
COCC(=O)C#CCC#CC
COCC(=O)C#CCCC#C
COCC(=O)CC#CC#CC
COCC(=O)CC#CCC#C
COCC(=O)CCC#CC#C
O=C(CCC#C)COCC#C
O=CC(CCC#C)OCC#C
O=CCC(CC#C)OCC#C
O=CC(CC#C)OCCC#C
O=C(CCCOCC#C)C#C
O=CC(CCOCC#C)C#C
O=CCC(COCC#C)C#C
O=CCCC(OCC#C)C#C
O=CCCCOC(C#C)C#C
O=C(CCOCC#C)CC#C
O=C(CCOCCC#C)C#C
O=CC(COCC#C)CC#C
O=CC(COCCC#C)C#C
O=CCC(OCCC#C)C#C
O=CCCOC(CC#C)C#C
O=CCCOCC(C#C)C#C
O=C(COCCC#C)CC#C
O=C(COCCCC#C)C#C
O=CC(OCCCC#C)C#C
O=CCOC(CC#C)CC#C
O=CCOC(CCC#C)C#C
O=CCOCC(CC#C)C#C
O=CCOCCC(C#C)C#C
CC=C(C)C#CCOCC=O
CC=CC(CC#C)OCC=O
CC=CC#CC(C)OCC=O
CC(C)=CC#CCOCC=O
CC(CC=CC#C)OCC=O
CC(CC#C)=CCOCC=O
CC#CC=C(C)COCC=O
CC#CC=CC(C)OCC=O
CC#CC(C)=CCOCC=O
CCC=CC#CC(OC)C=O
CCC#CC=C(COC)C=O
CCC#CC=CC(OC)C=O
CCC=CC#CC(=O)COC
CCC#CC=CC(=O)COC
CC=CC#CCOC(C)C=O
CC=CC#CCOCC(C)=O
CC#CC=CCOC(C)C=O
CC#CC=CCOCC(C)=O
CCC#CC(COC)=CC=O
CCC#CC(C=O)=CCOC
CC=CC(CC=O)OCC#C
CC(CC=CC=O)OCC#C
CC=C(C)COCC#CC=O
CC=C(CCOCC#C)C=O
CC=CC(C)OCC#CC=O
CC=CC(COCC#C)C=O
CC=CCC(OCC#C)C=O
CC(C)=CCOCC#CC=O
CC(CC#C)OCC=CC=O
CC#CC(C)OCC=CC=O
CCC=C(COC)C#CC=O
CCC=C(COCC#C)C=O
CCC=CC(OC)C#CC=O
CCC=CC(OCC#C)C=O
CCC(=CCOC)C#CC=O
CCC#CC(OC)C=CC=O
CCC=C(C=O)C#CCOC
CCC=CC(=O)C#CCOC
CCC(=CC=O)C#CCOC
CCC#CC(=O)C=CCOC
CC=C(CCOCC=O)C#C
CC=CC(COCC=O)C#C
CC=CCC(OCC=O)C#C
CC=CCCOC(C=O)C#C
CC=CCCOCC(=O)C#C
CC(=CCCOCC=O)C#C
CC(C=CCOCC=O)C#C
CCC=C(COCC=O)C#C
CCC=CC(OCC=O)C#C
CCC=CCOC(C=O)C#C
CCC=CCOCC(=O)C#C
CCC(=CCOCC=O)C#C
CC=CCC(=O)COCC#C
CCC=CC(=O)COCC#C
CC=C(COCC#C)CC=O
CC=C(COCC#CC)C=O
CC=C(COCCC#C)C=O
CC=CC(OCC#CC)C=O
CC=CC(OCCC#C)C=O
CC=CCOC(C)C#CC=O
CC=CCOC(CC#C)C=O
CC=CCOCC#CC(C)=O
CC(CCOCC#C)=CC=O
CC#CCOC(C)C=CC=O
CC#CCOCC=C(C)C=O
CC#CCOCC(C)=CC=O
CCC(COC)=CC#CC=O
CCC(COCC#C)=CC=O
CCC(C=O)=CC#CCOC
CC=C(COCCC=O)C#C
CC=CC(OCCC=O)C#C
CC=CCOC(CC=O)C#C
CC=CCOCC(C=O)C#C
CC=CCOCCC(=O)C#C
CC(=CCOCCC=O)C#C
CC=C(COCC=O)C#CC
CC=C(COCC=O)CC#C
CC=CC(=O)CCOCC#C
CC=CC(OCC=O)C#CC
CC=CCOC(C=O)C#CC
CC=CCOCC(=O)C#CC
CC=CCOCC(=O)CC#C
CC(CC=O)=CCOCC#C
CC(CCOCC=O)=CC#C
CCC(C=O)=CCOCC#C
CCC(COCC=O)=CC#C
CC=CC(=O)COCC#CC
CC=CC(=O)COCCC#C
CC(CC=O)OCC=CC#C
CC(C)OCC=CC#CC=O
CC(C)OCC#CC=CC=O
CC(COCC=CC#C)C=O
CC(COCC#C)=CCC=O
CC(COCC#C)C=CC=O
CC(COCCC#C)=CC=O
CCC(OC)C=CC#CC=O
CCC(OC)C#CC=CC=O
CCC(OCC=CC#C)C=O
CCC(OCC#C)C=CC=O
CCC(=O)C=CC#CCOC
CCC(=O)C#CC=CCOC
CC(COCC=CC=O)C#C
CCC(OCC=CC=O)C#C
CCCOC(C=CC=O)C#C
CCCOCC=C(C=O)C#C
CCCOCC=CC(=O)C#C
CCCOCC(=CC=O)C#C
CC(C=O)=CCCOCC#C
CC(C=O)C=CCOCC#C
CC(COCCC=O)=CC#C
CCC(=O)C=CCOCC#C
CCCOCC(C=O)=CC#C
CC(C=O)=CCOCCC#C
CC(COCC=O)=CCC#C
CC(COCC=O)C=CC#C
CCC(OCC=O)C=CC#C
CCCOC(C=O)C=CC#C
CCCOCC(=O)C=CC#C
CCC(=O)COCC=CC#C
CC(OCC=CCC#C)C=O
CC(OCC#C)C=CCC=O
CC(OCCC=CC#C)C=O
CC(OCCC#C)C=CC=O
CCOC(C=CC)C#CC=O
CCOC(C)C=CC#CC=O
CCOC(C)C#CC=CC=O
CCOC(CC=CC#C)C=O
CCOC(CC#C)C=CC=O
CCOCC=C(C)C#CC=O
CCOCC=CC#CC(C)=O
CCOCC(=CC)C#CC=O
CCOCC(C)=CC#CC=O
CCOCC(CC#C)=CC=O
CCOCC#CC=C(C)C=O
CCOCC#CC=CC(C)=O
CCOCC#CC(C=O)=CC
CCOCC#CC(C)=CC=O
CC(OCC=CCC=O)C#C
CC(OCCC=CC=O)C#C
CCOC(C=CCC=O)C#C
CCOC(CC=CC=O)C#C
CCOCC(C=CC=O)C#C
CCOCC=C(CC=O)C#C
CCOCC=CC(C=O)C#C
CCOCC=CCC(=O)C#C
CCOCC(=CCC=O)C#C
CCOCCC=C(C=O)C#C
CCOCCC=CC(=O)C#C
CCOCCC(=CC=O)C#C
CCOCC=C(CC#C)C=O
CC(=O)CC=CCOCC#C
CCOC(C=CC=O)C#CC
CCOCC=C(C=O)C#CC
CCOCC=CC(=O)C#CC
CCOCC=CC(=O)CC#C
CCOCC(=CC=O)C#CC
CCOCC(CC=O)=CC#C
CCOCC#CC(=O)C=CC
CCOCCC(C=O)=CC#C
CC(=O)C=CCOCCC#C
CC(OCCC=O)C=CC#C
CCOC(CC=O)C=CC#C
CCOCC(C=O)=CC#CC
CCOCC(C=O)=CCC#C
CCOCC(C=O)C=CC#C
CCOCCC(=O)C=CC#C
CC(=O)CCOCC=CC#C
CC(OCC=O)C=CCC#C
CCOC(C=O)C=CC#CC
CCOC(C=O)C=CCC#C
CCOC(C=O)C#CC=CC
CCOCC(=O)C=CC#CC
CCOCC(=O)C=CCC#C
CCOCC(=O)C#CC=CC
CCOCC(=O)CC=CC#C
CC(=O)COCC=CCC#C
CC(=O)COCCC=CC#C
COC(C=CC)C#CCC=O
COC(C)C=CC#CCC=O
COC(C)C=CCC#CC=O
COC(C)C#CC=CCC=O
COC(C)C#CCC=CC=O
COC(C)CC=CC#CC=O
COC(C)CC#CC=CC=O
COC(CC=CC)C#CC=O
COC(CC=CC#CC)C=O
COC(CC=CCC#C)C=O
COC(CC#C)C=CCC=O
COC(CC#CC=CC)C=O
COC(CC#CC)C=CC=O
COC(CCC=CC#C)C=O
COC(CCC#C)C=CC=O
COCC(C=CC)C#CC=O
COCC=C(C)C#CCC=O
COCC=C(C)CC#CC=O
COCC=C(CCC#C)C=O
COCC=CC(C)C#CC=O
COCC=CC(CC#C)C=O
COCC=CC#CC(C)C=O
COCC=CC#CCC(C)=O
COCC=CCC#CC(C)=O
COCC(=CC)C#CCC=O
COCC(C)=CC#CCC=O
COCC(C)=CCC#CC=O
COCC(C)C=CC#CC=O
COCC(C)C#CC=CC=O
COCC(CC=CC#C)C=O
COCC(CC#C)=CCC=O
COCC(CC#C)C=CC=O
COCC(CC#CC)=CC=O
COCC(CCC#C)=CC=O
COCC#CC=C(C)CC=O
COCC#CC=CC(C)C=O
COCC#CC=CCC(C)=O
COCC#CC(C)=CCC=O
COCC#CC(C)C=CC=O
COCC#CCC=C(C)C=O
COCC#CCC=CC(C)=O
COCC#CCC(C)=CC=O
COCCC=C(C)C#CC=O
COCCC=C(CC#C)C=O
COCCC=CC#CC(C)=O
COCCC(=CC)C#CC=O
COCCC(C)=CC#CC=O
COCCC(CC#C)=CC=O
COCCC#CC=C(C)C=O
COCCC#CC=CC(C)=O
COCCC#CC(C=O)=CC
COCCC#CC(C)=CC=O
COC(C=CCCC=O)C#C
COC(CC=CCC=O)C#C
COC(CCC=CC=O)C#C
COCC=C(CCC=O)C#C
COCC=CC(CC=O)C#C
COCC=CCC(C=O)C#C
COCC=CCCC(=O)C#C
COCC(=CCCC=O)C#C
COCC(C=CCC=O)C#C
COCC(CC=CC=O)C#C
COCC(CC#CC=O)=CC
COCC#CC(CC=O)=CC
COCCC=C(CC=O)C#C
COCCC=CC(C=O)C#C
COCCC=CCC(=O)C#C
COCCC(=CCC=O)C#C
COCCC(C=CC=O)C#C
COCCCC=C(C=O)C#C
COCCCC=CC(=O)C#C
COCCCC(=CC=O)C#C
COC(C=CCC=O)C#CC
COC(CC=CC=O)C#CC
COC(CC=CC=O)CC#C
COCC(C=CC=O)C#CC
COCC=C(CC=O)C#CC
COCC=C(CC=O)CC#C
COCC=CC(C=O)C#CC
COCC=CCC(=O)C#CC
COCC=CCC(=O)CC#C
COCC(=CCC=O)C#CC
COCC(CCC=O)=CC#C
COCC#CC(C=O)C=CC
COCC#CCC(=O)C=CC
COCCC=C(C=O)C#CC
COCCC=CC(=O)C#CC
COCCC=CC(=O)CC#C
COCCC(=CC=O)C#CC
COCCC(CC=O)=CC#C
COCCCC(C=O)=CC#C
COCC=C(CC#CC)C=O
COCC#CCC(C=O)=CC
COC(CCC=O)C=CC#C
COCC=CC(=O)CC#CC
COCC=CC(=O)CCC#C
COCC(CC=O)=CC#CC
COCC(CC=O)=CCC#C
COCC(CC=O)C=CC#C
COCC#CC(=O)CC=CC
COCCC(C=O)=CC#CC
COCCC(C=O)=CCC#C
COCCC(C=O)C=CC#C
COCCCC(=O)C=CC#C
COC(CC=O)C=CC#CC
COC(CC=O)C=CCC#C
COC(CC=O)C#CC=CC
COC(CC=O)CC=CC#C
COCC(C=O)=CCC#CC
COCC(C=O)=CCCC#C
COCC(C=O)C=CC#CC
COCC(C=O)C=CCC#C
COCC(C=O)C#CC=CC
COCCC(=O)C=CC#CC
COCCC(=O)C=CCC#C
COCCC(=O)C#CC=CC
COCCC(=O)CC=CC#C
COC(CC#CC=O)C=CC
COCCC#CC(=O)C=CC
COC(C=O)C=CCC#CC
COC(C=O)C=CCCC#C
COC(C=O)C#CCC=CC
COCC(=O)C=CCC#CC
COCC(=O)C=CCCC#C
COCC(=O)C#CCC=CC
COCC(=O)CC=CC#CC
COCC(=O)CC=CCC#C
COCC(=O)CC#CC=CC
COCC(=O)CCC=CC#C
CC#CCOCC=CC(C)=O
CC(=O)C=CCCOCC#C
CC=C(C)C=CCOCC=O
CC=CC=C(C)COCC=O
CC=CC=CC(C)OCC=O
CC=CC(C)=CCOCC=O
CC(C)=CC=CCOCC=O
CCC=CC=C(COC)C=O
CCC=CC=CC(OC)C=O
CCC=CC=CC(=O)COC
CC=CC=CCOC(C)C=O
CCC=CC(COC)=CC=O
CCC(C=CCOC)=CC=O
CCC=CC(C=O)=CCOC
CC=C(C)COCC=CC=O
CC=CC(C)OCC=CC=O
CCC=C(COC)C=CC=O
CCC=CC(OC)C=CC=O
CCC(=CCOC)C=CC=O
CCC=C(C=O)C=CCOC
CCC=CC(=O)C=CCOC
CC=CC(COCC=O)=CC
CC=CCOC(C)C=CC=O
CC=CCOCC=C(C)C=O
CC=CCOCC=CC(C)=O
CC=CCOCC(C=O)=CC
CC=CCOCC(C)=CC=O
CCC(COC)=CC=CC=O
CCC(C=O)=CC=CCOC
CC=CC(OCC=O)C=CC
CC=CCOC(C=O)C=CC
CC=CCOCC(=O)C=CC
CC(C)OCC=CC=CC=O
CCC(OC)C=CC=CC=O
CCC(=O)C=CC=CCOC
CCOC(C=CC)C=CC=O
CCOC(C)C=CC=CC=O
CCOCC=C(C)C=CC=O
CCOCC=CC=C(C)C=O
CCOCC=CC=CC(C)=O
CCOCC=CC(C=O)=CC
CCOCC=CC(C)=CC=O
CCOCC(=CC)C=CC=O
CCOCC(C=CC)=CC=O
CCOCC(C)=CC=CC=O
CCOCC=C(C=O)C=CC
CCOCC=CC(=O)C=CC
CCOCC(C=O)=CC=CC
CCOC(C=O)C=CC=CC
CCOCC(=O)C=CC=CC
COC(C=CC)C=CCC=O
COC(C)C=CC=CCC=O
COC(C)C=CCC=CC=O
COC(C)CC=CC=CC=O
COC(CC=CC=CC)C=O
COC(CC=CC)C=CC=O
COCC=C(C)C=CCC=O
COCC=C(C)CC=CC=O
COCC=C(CC=CC)C=O
COCC=CC=C(C)CC=O
COCC=CC=CC(C)C=O
COCC=CC=CCC(C)=O
COCC=CC(C)=CCC=O
COCC=CC(C)C=CC=O
COCC=CCC=C(C)C=O
COCC=CCC=CC(C)=O
COCC=CCC(C=O)=CC
COCC=CCC(C)=CC=O
COCC(=CC)C=CCC=O
COCC(C=CC)C=CC=O
COCC(C)=CC=CCC=O
COCC(C)=CCC=CC=O
COCC(C)C=CC=CC=O
COCC(CC=CC)=CC=O
COCCC=C(C)C=CC=O
COCCC=CC=C(C)C=O
COCCC=CC=CC(C)=O
COCCC=CC(C=O)=CC
COCCC=CC(C)=CC=O
COCCC(=CC)C=CC=O
COCCC(C=CC)=CC=O
COCCC(C)=CC=CC=O
COCC=CC(CC=O)=CC
COCC(CC=CC=O)=CC
COCC=C(CC=O)C=CC
COCC=CC(C=O)C=CC
COCC=CCC(=O)C=CC
COCC(=CCC=O)C=CC
COCCC=C(C=O)C=CC
COCCC=CC(=O)C=CC
COCC=CC(=O)CC=CC
COCC(CC=O)=CC=CC
COCCC(C=O)=CC=CC
COC(CC=O)C=CC=CC
COCC(C=O)=CCC=CC
COCC(C=O)C=CC=CC
COCCC(=O)C=CC=CC
COC(C=O)C=CCC=CC
COCC(=O)C=CCC=CC
COCC(=O)CC=CC=CC
CC=CC=CCOCC(C)=O
CC(C)=CCOCC=CC=O
COC(CC=CC=O)C=CC
CCC(=C)C(=C)COCOC
CCC(=C)C(OC)OCC=C
CCC(=C)C(OCOC)C=C
CCC(=C)COC(OC)C=C
CC(C)OC(OCC=C)C=C
CC(C)OCOC(C=C)C=C
CC(C)OCOCC(=C)C=C
CCC(OC(OC)C=C)C=C
CCC(OC)OC(C=C)C=C
CCC(OC)OCC(=C)C=C
CCC(OCOC)C(=C)C=C
CCCOC(OC)C(=C)C=C
CCOC(C=C)C(=C)COC
CCOC(CC(=C)C=C)OC
CCOCC(=C)C(=C)COC
CCOC(C=C)C(OC)C=C
CCOCC(=C)C(OC)C=C
CC(OCC=C)OC(C)C=C
CC(OCC=C)OCC(C)=C
CCOC(C)OC(C=C)C=C
CCOC(C)OCC(=C)C=C
CCOC(COC)C(=C)C=C
CCOCC(OC)C(=C)C=C
CC(OCOC(C)C=C)C=C
CC(OCOCC=C)C(C)=C
CC(OCOCC(C)=C)C=C
CCOC(OC(C)C=C)C=C
CCOC(OC)C(=C)CC=C
CCOC(OC)C(C=C)C=C
CCOC(OCC=C)C(C)=C
CCOC(OCC(C)=C)C=C
CCOC(OCC)C(=C)C=C
CCOCOC(C=C)C(C)=C
CCOCOC(C)C(=C)C=C
CCOCOCC(=C)C(C)=C
COC(CC(=C)CC=C)OC
COC(CC(C=C)C=C)OC
COC(CCC(=C)C=C)OC
COCC(=C)C(CC=C)OC
COCC(=C)CC(=C)COC
COCC(C=C)C(=C)COC
COCC(CC(=C)C=C)OC
COCCC(=C)C(=C)COC
COC(C=C)C(C)OCC=C
COC(C)C(=C)COCC=C
COC(CC=C)C(OC)C=C
COC(CC(C)=C)OCC=C
COCC(=C)C(C)OCC=C
COCC(=C)CC(OC)C=C
COCC(C=C)C(OC)C=C
COCCC(=C)C(OC)C=C
COC(CC=C)OC(C)C=C
COC(CC=C)OCC(C)=C
COCC(=C)COC(C)C=C
COCC(=C)COCC(C)=C
COC(C)C(OCC=C)C=C
COC(C)COC(C=C)C=C
COC(C)COCC(=C)C=C
COCC(C)OC(C=C)C=C
COCC(C)OCC(=C)C=C
COCC(COC)C(=C)C=C
COCCC(OC)C(=C)C=C
COC(C)OC(CC=C)C=C
COC(C)OCC(=C)CC=C
COC(C)OCC(C=C)C=C
COC(C)OCCC(=C)C=C
COC(COC(C)C=C)C=C
COC(COCC=C)C(C)=C
COC(COCC(C)=C)C=C
COCC(OC(C)C=C)C=C
COCC(OC)C(=C)CC=C
COCC(OC)C(C=C)C=C
COCC(OCC=C)C(C)=C
COCC(OCC(C)=C)C=C
COCCOC(C=C)C(C)=C
COCCOC(C)C(=C)C=C
COCCOCC(=C)C(C)=C
COC(OC(C)CC=C)C=C
COC(OC)C(=C)CCC=C
COC(OC)C(CC=C)C=C
COC(OCC=C)C(C)C=C
COC(OCC(C)C=C)C=C
COC(OCCC=C)C(C)=C
COC(OCCC(C)=C)C=C
COCOC(C=C)C(C)C=C
COCOC(C)C(=C)CC=C
COCOC(C)C(C=C)C=C
COCOC(C)CC(=C)C=C
COCOC(CC=C)C(C)=C
COCOC(CC(C)=C)C=C
COCOCC(=C)C(C)C=C
COCOCC(=C)CC(C)=C
COCOCC(C=C)C(C)=C
COCOCC(C)C(=C)C=C
COCOCCC(=C)C(C)=C
CC(=C)COCOCC(C)=C
COC(CC(OC)C=C)C=C
CCC#CC(OC)C(=O)OC
CCC(COC(=O)C#C)OC
CCC(COC)OC(=O)C#C
CC(COC(C)C#C)OC=O
CCC(OC)C#CC(=O)OC
CCC(OCC#C)C(=O)OC
CCCOC(C#C)C(=O)OC
CC(C)OC(COC=O)C#C
CC(C)OCC(OC=O)C#C
CC(C)OCCOC(=O)C#C
CCC(OC)C(OC=O)C#C
CC(C)OCC(=O)OCC#C
CC(COC(C)=O)OCC#C
CCC(OC)C(=O)OCC#C
CCC(OCC(=O)OC)C#C
CC(C)OC(=O)COCC#C
CCC(OC=O)C(OC)C#C
CCC(OC(=O)COC)C#C
CCCOC(=O)C(OC)C#C
CC(COC=O)OC(C)C#C
CCC(=O)OC(COC)C#C
CCC(=O)OCC(OC)C#C
CC(OCC#C)C(C)OC=O
CCOC(C#C)C(C)OC=O
CCOC(C)C#CC(=O)OC
CCOC(C#CC)C(=O)OC
CCOC(CC#C)C(=O)OC
CCOCC(C#C)C(=O)OC
CCOC(C#C)C(=O)OCC
CCOC(C)C(OC=O)C#C
CCOC(C)COC(=O)C#C
CCOCC(C)OC(=O)C#C
CCOC(C)C(=O)OCC#C
CCOC(CC(=O)OC)C#C
CC(OCCOC(C)=O)C#C
CCOC(COC(C)=O)C#C
CCOCC(OC(C)=O)C#C
CCOCC(=O)OC(C)C#C
CCOC(=O)C#CC(C)OC
CCOC(=O)C(COC)C#C
CCOC(=O)CC(OC)C#C
CCOC(=O)C(OC)C#CC
CCOC(=O)COC(C)C#C
COC(C)C(CC#C)OC=O
COC(C)C#CC(C)OC=O
COC(C#C)C(C)COC=O
COC(C#CC)C(C)OC=O
COC(CC#C)C(C)OC=O
COCC(C#C)C(C)OC=O
COC(C)C#CCC(=O)OC
COC(CC#C)CC(=O)OC
COC(CC#CC)C(=O)OC
COC(CCC#C)C(=O)OC
COCC(C)C#CC(=O)OC
COCC(C#CC)C(=O)OC
COCC(CC#C)C(=O)OC
COCC#CC(C)C(=O)OC
COCCC(C#C)C(=O)OC
COC(C)C#CCOC(C)=O
COCC(CC#C)OC(C)=O
COCC#CC(C)OC(C)=O
COC(C)C(COC=O)C#C
COC(C)CC(OC=O)C#C
COC(C)CCOC(=O)C#C
COC(CC(C)OC=O)C#C
COCC(C)C(OC=O)C#C
COCC(C)COC(=O)C#C
COCCC(C)OC(=O)C#C
COC(C)CC(=O)OCC#C
COC(CCC(=O)OC)C#C
COCC(C)C(=O)OCC#C
COCC(CC(=O)OC)C#C
COC(C)CC#CC(=O)OC
COC(CCOC(C)=O)C#C
COCC(COC(C)=O)C#C
COCCC(OC(C)=O)C#C
COC(C)C(OC=O)C#CC
COC(C)COC(=O)C#CC
COC(C)COC(=O)CC#C
COCC(C)OC(=O)C#CC
COCC(C)OC(=O)CC#C
COC(C)C(=O)OCC#CC
COC(C)C(=O)OCCC#C
COC(CC(=O)OC)C#CC
COCCC(=O)OC(C)C#C
COC(COC(C)=O)C#CC
COC(COC(C)=O)CC#C
COCC(OC(C)=O)C#CC
COC(COC=O)C(C)C#C
COCC(OC=O)C(C)C#C
COCCOC(=O)C(C)C#C
COCC(=O)OC(C)C#CC
COCC(=O)OC(C)CC#C
COCC(=O)OCC(C)C#C
COC(=O)C(C)OCC#CC
COC(=O)C(C)OCCC#C
COC(=O)CCOC(C)C#C
COC(=O)COC(C)C#CC
COC(=O)COC(C)CC#C
COC(=O)COCC(C)C#C
CC(COCC#C)OC(C)=O
CCOC(=O)C(CC#C)OC
CCOC(=O)C(C)OCC#C
COCC#CC(=O)OC(C)C
COC(=O)C(C)COCC#C
COC(=O)C#CCOC(C)C
COC(=O)CC(C)OCC#C
CCC=C(COC)C(=O)OC
CCC=CC(OC)C(=O)OC
CCC(COC)=CC(=O)OC
CCOC(C=CC)C(=O)OC
CCOC(C)C=CC(=O)OC
CCOCC(=CC)C(=O)OC
CCOCC(C)=CC(=O)OC
CCOC(=O)C=C(C)COC
CCOC(=O)C(C)=CCOC
CCOC(=O)C(COC)=CC
CCOC(=O)C(OC)C=CC
COC(C=CC)C(C)OC=O
COC(C)C=C(C)COC=O
COC(C)C=CC(C)OC=O
COC(C)C(C)=CCOC=O
COCC=C(C)C(C)OC=O
COCC(=CC)C(C)OC=O
COCC(C)=C(C)COC=O
COCC(C)=CC(C)OC=O
COC(C)C=CCC(=O)OC
COC(C)CC=CC(=O)OC
COC(CC=CC)C(=O)OC
COCC=C(C)CC(=O)OC
COCC=CC(C)C(=O)OC
COCC(C=CC)C(=O)OC
COCC(C)=CCC(=O)OC
COCC(C)C=CC(=O)OC
COCCC(=CC)C(=O)OC
COCCC(C)=CC(=O)OC
COC(C)C=CCOC(C)=O
COCC=C(C)COC(C)=O
COCC=CC(C)OC(C)=O
COCC(C)=CCOC(C)=O
COC(C)C(COC=O)=CC
COCC=CC(=O)OC(C)C
COCC(CC(=O)OC)=CC
COCC(COC(C)=O)=CC
COC(C)C(OC=O)C=CC
COC(C)COC(=O)C=CC
COCC(C)OC(=O)C=CC
COC(C)C(=O)OCC=CC
COC(CC(=O)OC)C=CC
COC(COC(C)=O)C=CC
COCC(OC(C)=O)C=CC
COC(COC=O)C=C(C)C
COC(COC=O)C(C)=CC
COCC(OC=O)C=C(C)C
COCC(OC=O)C(C)=CC
COCC(=O)OCC=C(C)C
COCC(=O)OCC(C)=CC
COC(=O)COC(C)C=CC
COC(=O)COCC=C(C)C
COC(=O)COCC(C)=CC
CCC(=CCOC)C(=O)OC
CCC(OC)C=CC(=O)OC
CCOCC=C(C)C(=O)OC
CCOC(=O)C=CC(C)OC
COCCC=C(C)C(=O)OC
COCC(COC=O)=C(C)C
COCCOC(=O)C(C)=CC
COCC(=O)OC(C)C=CC
COC(=O)C=CCOC(C)C
COC(=O)C(C)OCC=CC
COCCOC(=O)C=C(C)C
CCC(C#C)C(CC=O)OC
CCC#CC(CC(C)=O)OC
CC(C)C(CC#C)OCC=O
CC(C)C#CC(C)OCC=O
CC(CC(C)C#C)OCC=O
CC(CC#C)C(C)OCC=O
CC#CC(C)C(C)OCC=O
CCC(C)C#CC(OC)C=O
CCC(C#C)C(C)OCC=O
CCC(C#C)C(COC)C=O
CCC(C#CC)C(OC)C=O
CCC(CC#C)C(OC)C=O
CCC#CC(C)C(OC)C=O
CCCC(C#C)C(OC)C=O
CCC(C)C#CC(=O)COC
CCC(C#CC)C(=O)COC
CCC(CC#C)C(=O)COC
CCC#CC(C)C(=O)COC
CCCC(C#C)C(=O)COC
CC(C)C#CCOC(C)C=O
CC(C)C#CCOCC(C)=O
CC(CCC#C)OC(C)C=O
CC(CCC#C)OCC(C)=O
CC#CC(C)COC(C)C=O
CC#CC(C)COCC(C)=O
CC#CCC(C)OC(C)C=O
CC#CCC(C)OCC(C)=O
CCC(C#CCOC)C(C)=O
CCC(CC#C)OC(C)C=O
CCC(CC#C)OCC(C)=O
CCC#CC(C)OC(C)C=O
CCC#CC(C)OCC(C)=O
CCC#CC(COC)C(C)=O
CCC#CCC(OC)C(C)=O
CCCC#CC(OC)C(C)=O
CCC(C#C)C(=O)CCOC
CCC(C#CC=O)C(C)OC
CCC(CC(C=O)C#C)OC
CCC(CCC(=O)C#C)OC
CCC#CC(C=O)C(C)OC
CCC#CCC(=O)C(C)OC
CCCC(CC(=O)C#C)OC
CCCC#CC(=O)C(C)OC
CC(C)C(CC=O)OCC#C
CC(CC(C)C=O)OCC#C
CC(CCC(C)=O)OCC#C
CC#CC(CC=O)OC(C)C
CCC(CC(C)=O)OCC#C
CC(C)C(C)OCC#CC=O
CC(C)C(COCC#C)C=O
CC(C)CC(OCC#C)C=O
CC(CC#C)OCC(C)C=O
CC(CC#C)OCCC(C)=O
CC#CC(C)OC(C)CC=O
CC#CC(C)OCC(C)C=O
CC#CC(C)OCCC(C)=O
CC#CC(COC(C)C)C=O
CC#CCC(OC(C)C)C=O
CC#CCCOC(C)C(C)=O
CCC(C)C(OC)C#CC=O
CCC(C)C(OCC#C)C=O
CCC(CC(OC)C#C)C=O
CCC#CC(OC(C)C)C=O
CCC#CC(OC)C(C)C=O
CCC#CCOC(C)C(C)=O
CCC(C)C(=O)C#CCOC
CCC(CC(=O)C#CC)OC
CCC(CC(=O)CC#C)OC
CCC#CC(=O)C(C)COC
CCC#CC(=O)C(CC)OC
CCC#CC(=O)CC(C)OC
CC(C)C(COCC=O)C#C
CC(C)CC(OCC=O)C#C
CC(C)CCOC(C=O)C#C
CC(C)CCOCC(=O)C#C
CCC(C)C(OCC=O)C#C
CCC(C)COC(C=O)C#C
CCC(C)COCC(=O)C#C
CCC(CC(OC)C=O)C#C
CCC(CC)OC(C=O)C#C
CCC(CC)OCC(=O)C#C
CCC(CCOC)C(=O)C#C
CCC#CC(OC)C(=O)CC
CCCC(C)OC(C=O)C#C
CCCC(C)OCC(=O)C#C
CCCC(COC)C(=O)C#C
CCCCC(OC)C(=O)C#C
CC(C)CC(=O)COCC#C
CC#CCC(=O)COC(C)C
CCC(C)C(=O)COCC#C
CCC(CC=O)C(OC)C#C
CCC(CC(=O)COC)C#C
CCC#CC(=O)COC(C)C
CCCC(C=O)C(OC)C#C
CCCCC(=O)C(OC)C#C
CC(CC(C)=O)OCCC#C
CC(CCC=O)OC(C)C#C
CCC(CC=O)OC(C)C#C
CCC(CC#CC(C)=O)OC
CC(C)C(OCCC#C)C=O
CC(C)COC(C)C#CC=O
CC(C)COC(CC#C)C=O
CC(C)COCC#CC(C)=O
CC(CCOC(C)C#C)C=O
CC(CCOCC#C)C(C)=O
CC#CC(OCC(C)C)C=O
CC#CCOC(C)C(C)C=O
CC#CCOC(C)CC(C)=O
CC#CCOCC(C)C(C)=O
CCC(C)OC(C)C#CC=O
CCC(C)OC(CC#C)C=O
CCC(C)OCC#CC(C)=O
CCC(COC(C)C#C)C=O
CCC(COC)C#CC(C)=O
CCC(COCC#C)C(C)=O
CCCC(OC(C)C#C)C=O
CCCC(OC)C#CC(C)=O
CCCC(OCC#C)C(C)=O
CCCCOC(C#C)C(C)=O
CCC(C=O)C(CC#C)OC
CCC(C=O)C#CC(C)OC
CCCC(=O)C(CC#C)OC
CCCC(=O)C#CC(C)OC
CC(C)C(OCCC=O)C#C
CC(C)COC(CC=O)C#C
CC(C)COCC(C=O)C#C
CC(C)COCCC(=O)C#C
CC(CCOCC(C)=O)C#C
CCC(C)OC(CC=O)C#C
CCC(C)OCC(C=O)C#C
CCC(C)OCCC(=O)C#C
CCC(COC(C)C=O)C#C
CCC(COC)C(C=O)C#C
CCC(COC)CC(=O)C#C
CCC(COCC(C)=O)C#C
CCCC(OC(C)C=O)C#C
CCCC(OC)C(C=O)C#C
CCCC(OCC(C)=O)C#C
CCCC(OCC)C(=O)C#C
CCCCOC(C)C(=O)C#C
CC(C)C(=O)CCOCC#C
CC(C)COCC(=O)CC#C
CC(CC=O)C(C)OCC#C
CC#CC(=O)CCOC(C)C
CC#CC(OCC=O)C(C)C
CC#CCOC(C=O)C(C)C
CC#CCOCC(=O)C(C)C
CCC(C=O)C(C)OCC#C
CCC(C=O)C(COC)C#C
CCC(C)OC(C=O)C#CC
CCC(C)OCC(=O)C#CC
CCC(C)OCC(=O)CC#C
CCC(COC)C(=O)C#CC
CCC(COC)C(=O)CC#C
CCCC(=O)C(C)OCC#C
CCCC(=O)C(COC)C#C
CCCC(=O)CC(OC)C#C
CCCC(OC)C(=O)C#CC
CCCC(OC)C(=O)CC#C
CC(C)C(=O)COCCC#C
CC#CC(=O)COCC(C)C
CCC(C=O)C(OC)C#CC
CCCC(=O)C(OC)C#CC
CCCC(=O)C(OCC)C#C
CCCC(=O)COC(C)C#C
CC(CC=O)OC(C)CC#C
CC(CC=O)OCC(C)C#C
CC(C)OC(C)C#CCC=O
CC(C)OC(CCC#C)C=O
CC(C)OCC(C)C#CC=O
CC(C)OCC(CC#C)C=O
CC(C)OCC#CC(C)C=O
CC(C)OCC#CCC(C)=O
CC(COC(C)C#C)CC=O
CC(COCC(C)C#C)C=O
CC(COCC#C)C(C)C=O
CC(COCC#C)CC(C)=O
CC(COCCC#C)C(C)=O
CCC(OC(C)C)C#CC=O
CCC(OC(C)C#CC)C=O
CCC(OC(C)CC#C)C=O
CCC(OC(CC)C#C)C=O
CCC(OC)C(C)C#CC=O
CCC(OC)C(CC#C)C=O
CCC(OC)C#CC(C)C=O
CCC(OC)C#CCC(C)=O
CCC(OCC(C)C#C)C=O
CCC(OCC#C)C(C)C=O
CCC(OCC#CC)C(C)=O
CCC(OCCC#C)C(C)=O
CCCOC(C)C#CC(C)=O
CCCOC(C#C)C(C)C=O
CCCOC(C#CC)C(C)=O
CCCOC(CC#C)C(C)=O
CCCOCC(C#C)C(C)=O
CCC(=O)C(C)C#CCOC
CCC(=O)C(CC#CC)OC
CCC(=O)C(CCC#C)OC
CCC(=O)C#CC(C)COC
CCC(=O)CC(CC#C)OC
CCC(=O)CC#CC(C)OC
CC(C)OC(CCC=O)C#C
CC(C)OCC(CC=O)C#C
CC(C)OCCC(C=O)C#C
CC(C)OCCCC(=O)C#C
CC(COCCC(C)=O)C#C
CCC(OC(C)CC=O)C#C
CCC(OC)C(CC=O)C#C
CCC(OC)C#CC(=O)CC
CCC(OCC(C)C=O)C#C
CCC(OCC#C)C(=O)CC
CCC(OCCC(C)=O)C#C
CCCOC(C)C(C=O)C#C
CCCOC(C)CC(=O)C#C
CCCOC(C#C)C(=O)CC
CCCOC(CC(C)=O)C#C
CCCOC(CC)C(=O)C#C
CCCOCC(C)C(=O)C#C
CC(C)OC(C)CC#CC=O
CCC(=O)C#CCC(C)OC
CC(C)OC(CC=O)CC#C
CC(C)OCCC(=O)CC#C
CC(COC(C)C=O)CC#C
CC(COCC(C)=O)CC#C
CCC(=O)C(C)COCC#C
CCC(=O)C(CCOC)C#C
CCC(=O)C#CCOC(C)C
CCC(=O)CC(C)OCC#C
CCC(=O)CC(COC)C#C
CCC(=O)CCC(OC)C#C
CCC(OC(C)C=O)C#CC
CCC(OC)C(C=O)C#CC
CCC(OCC(C)=O)C#CC
CCCOC(C)C(=O)C#CC
CCCOC(C)C(=O)CC#C
CC(C)OCCC#CC(C)=O
CC(C)OCC(=O)CCC#C
CC(COCC=O)C(C)C#C
CCC(=O)C(C)OCC#CC
CCC(=O)C(C)OCCC#C
CCC(=O)C(COC)C#CC
CCC(=O)C(COC)CC#C
CCC(=O)CC(OC)C#CC
CCC(=O)CCOC(C)C#C
CCC(OC)C(=O)CC#CC
CCC(OC)C(=O)CCC#C
CCC(OCC=O)C(C)C#C
CCC(OCC(=O)CC)C#C
CCCOC(C=O)C(C)C#C
CCCOCC(=O)C(C)C#C
CCC(=O)COC(C)C#CC
CCC(=O)COC(C)CC#C
CCC(=O)COCC(C)C#C
CC(CCOC(C)C=O)C#C
CC(OCCC#C)C(C)C=O
CC(OCCCC#C)C(C)=O
CCOC(C)C(C)C#CC=O
CCOC(C)C(CC#C)C=O
CCOC(C)C#CC(C)C=O
CCOC(C)C#CCC(C)=O
CCOC(C#C)C(C)CC=O
CCOC(C#C)C(CC)C=O
CCOC(C#CC)C(C)C=O
CCOC(C#CCC)C(C)=O
CCOC(CC(C)C#C)C=O
CCOC(CC)C#CC(C)=O
CCOC(CC#C)C(C)C=O
CCOC(CC#C)CC(C)=O
CCOC(CC#CC)C(C)=O
CCOC(CCC#C)C(C)=O
CCOCC(C)C#CC(C)=O
CCOCC(C#C)C(C)C=O
CCOCC(C#CC)C(C)=O
CCOCC(CC#C)C(C)=O
CCOCC#CC(C)C(C)=O
CCOCCC(C#C)C(C)=O
CC(OCCCC(C)=O)C#C
CCOC(C)C(CC=O)C#C
CCOC(C)C#CC(=O)CC
CCOC(C)CC(C=O)C#C
CCOC(C)CCC(=O)C#C
CCOC(C#CC)C(=O)CC
CCOC(CC(C)C=O)C#C
CCOC(CC)C(C=O)C#C
CCOC(CC)CC(=O)C#C
CCOC(CC#C)C(=O)CC
CCOC(CCC(C)=O)C#C
CCOCC(C)C(C=O)C#C
CCOCC(C)CC(=O)C#C
CCOCC(C#C)C(=O)CC
CCOCC(CC(C)=O)C#C
CCOCC(CC)C(=O)C#C
CCOCCC(C)C(=O)C#C
CCOC(C)C(C=O)C#CC
CCOC(C)CC(=O)C#CC
CCOC(C)CC(=O)CC#C
CCOC(C#CC=O)C(C)C
CCOC(CC(C)=O)C#CC
CCOC(CC)C(=O)C#CC
CCOC(CC)C(=O)CC#C
CCOCC(C)C(=O)C#CC
CCOCC(C)C(=O)CC#C
CCOCC#CC(=O)C(C)C
CCOC(C)CC#CC(C)=O
CC(OCCC=O)C(C)C#C
CCOC(C)C(=O)C#CCC
CCOC(CC=O)C(C)C#C
CCOC(CC(=O)CC)C#C
CCOCC(C=O)C(C)C#C
CCOCCC(=O)C(C)C#C
CCOC(C=O)C(C)C#CC
CCOC(C=O)C(C)CC#C
CCOC(C=O)C(CC)C#C
CCOC(C=O)C#CC(C)C
CCOCC(=O)C(C)C#CC
CCOCC(=O)C(C)CC#C
CCOCC(=O)C(CC)C#C
CCOCC(=O)C#CC(C)C
CCOCC(=O)CC(C)C#C
COC(C)C(C)C#CCC=O
COC(C)C(C)CC#CC=O
COC(C)C(CC#CC)C=O
COC(C)C(CCC#C)C=O
COC(C)C#CC(C)CC=O
COC(C)C#CCC(C)C=O
COC(C)C#CCCC(C)=O
COC(C)CC(C)C#CC=O
COC(C)CC(CC#C)C=O
COC(C)CC#CC(C)C=O
COC(C)CC#CCC(C)=O
COC(C)CCC#CC(C)=O
COC(C#C)C(C)CCC=O
COC(C#CC)C(C)CC=O
COC(CC(C)C)C#CC=O
COC(CC(C)C#CC)C=O
COC(CC(C)CC#C)C=O
COC(CC#C)C(C)CC=O
COC(CC#C)CC(C)C=O
COC(CC#CC(C)C)C=O
COC(CC#CC)C(C)C=O
COC(CC#CC)CC(C)=O
COC(CCC(C)C#C)C=O
COC(CCC#C)C(C)C=O
COC(CCC#C)CC(C)=O
COC(CCC#CC)C(C)=O
COC(CCCC#C)C(C)=O
COCC(C)C(C)C#CC=O
COCC(C)C(CC#C)C=O
COCC(C)C#CC(C)C=O
COCC(C)C#CCC(C)=O
COCC(C)CC#CC(C)=O
COCC(C#C)C(C)CC=O
COCC(C#CC)C(C)C=O
COCC(CC(C)C#C)C=O
COCC(CC#C)C(C)C=O
COCC(CC#C)CC(C)=O
COCC(CC#CC)C(C)=O
COCC(CCC#C)C(C)=O
COCC#CC(C)C(C)C=O
COCC#CC(C)CC(C)=O
COCC#CCC(C)C(C)=O
COCCC(C)C#CC(C)=O
COCCC(C#C)C(C)C=O
COCCC(C#CC)C(C)=O
COCCC(CC#C)C(C)=O
COCCC#CC(C)C(C)=O
COCCCC(C#C)C(C)=O
COC(C)C(CCC=O)C#C
COC(C)CC(CC=O)C#C
COC(C)CCC(C=O)C#C
COC(C)CCCC(=O)C#C
COC(CC(C)CC=O)C#C
COC(CCC(C)C=O)C#C
COC(CCCC(C)=O)C#C
COCC(C)C(CC=O)C#C
COCC(C)CC(C=O)C#C
COCC(C)CCC(=O)C#C
COCC(CC(C)C=O)C#C
COCC(CCC(C)=O)C#C
COCCC(C)C(C=O)C#C
COCCC(C)CC(=O)C#C
COCCC(CC(C)=O)C#C
COCCCC(C)C(=O)C#C
COC(C)C(CC=O)C#CC
COC(C)C(CC=O)CC#C
COC(C)CC(C=O)C#CC
COC(C)CCC(=O)C#CC
COC(C)CCC(=O)CC#C
COC(C#CCC=O)C(C)C
COC(CC(C)C=O)C#CC
COC(CCC(C)=O)C#CC
COC(CCC(C)=O)CC#C
COCC(C)C(C=O)C#CC
COCC(C)CC(=O)C#CC
COCC(C)CC(=O)CC#C
COCC(C#CC=O)C(C)C
COCC(CC(C)=O)C#CC
COCC#CC(C=O)C(C)C
COCC#CCC(=O)C(C)C
COCCC(C)C(=O)C#CC
COCCC(C)C(=O)CC#C
COC(C)CC(=O)CC#CC
COC(C)CC(=O)CCC#C
COC(CCC=O)C(C)C#C
COCC(C)C(=O)CC#CC
COCC(C)C(=O)CCC#C
COCC(CC=O)C(C)C#C
COCC#CC(=O)CC(C)C
COCCC(C=O)C(C)C#C
COCCCC(=O)C(C)C#C
COC(C)C(=O)CCC#CC
COC(C)C(=O)CCCC#C
COC(CC=O)C(C)C#CC
COC(CC=O)C(C)CC#C
COC(CC=O)C#CC(C)C
COC(CC=O)CC(C)C#C
COCC(C=O)C(C)C#CC
COCC(C=O)C(C)CC#C
COCC(C=O)C#CC(C)C
COCCC(=O)C(C)C#CC
COCCC(=O)C(C)CC#C
COCCC(=O)C#CC(C)C
COCCC(=O)CC(C)C#C
COC(CC#CC=O)C(C)C
COCCC#CC(=O)C(C)C
COC(C=O)C(C)CC#CC
COC(C=O)C(C)CCC#C
COC(C=O)C#CCC(C)C
COCC(=O)C(C)CC#CC
COCC(=O)C(C)CCC#C
COCC(=O)C#CCC(C)C
COCC(=O)CC(C)C#CC
COCC(=O)CC(C)CC#C
COCC(=O)CC#CC(C)C
COCC(=O)CCC(C)C#C
CCOC(C)C(=O)CC#CC
CCOC(C)C(=O)CCC#C
CCC=C(C)C(CC=O)OC
CCC=CC(CC(C)=O)OC
CCC(=CC)C(CC=O)OC
CCC(C)=CC(CC=O)OC
CCC(CC=C(C)C=O)OC
CCC(CC=CC(C)=O)OC
CCC(CC(C=O)=CC)OC
CCC(CC(C)=CC=O)OC
CC=C(C)C(C)COCC=O
CC=C(C)CC(C)OCC=O
CC=CC(C)C(C)OCC=O
CC(C)=C(C)CCOCC=O
CC(C)C=C(C)COCC=O
CC(C)C=CC(C)OCC=O
CC(C)C(C)=CCOCC=O
CC(CC=C(C)C)OCC=O
CCC=C(C)C(C)OCC=O
CCC=C(C)C(COC)C=O
CCC=C(C)CC(OC)C=O
CCC=C(CC(C)OC)C=O
CCC=C(CC)C(OC)C=O
CCC=CC(C)C(OC)C=O
CCC(=CC)C(C)OCC=O
CCC(=CC)C(COC)C=O
CCC(C=CC)C(OC)C=O
CCC(C)=C(C)COCC=O
CCC(C)=C(CCOC)C=O
CCC(C)=CC(C)OCC=O
CCC(C)=CC(COC)C=O
CCC(C)=CCC(OC)C=O
CCC(C)C=C(COC)C=O
CCC(C)C=CC(OC)C=O
CCC(CC)=C(COC)C=O
CCC(CC)=CC(OC)C=O
CCCC=C(C)C(OC)C=O
CCCC(=CC)C(OC)C=O
CCCC(C)=C(COC)C=O
CCCC(C)=CC(OC)C=O
CCC=C(C)CC(=O)COC
CCC=C(CC)C(=O)COC
CCC=CC(C)C(=O)COC
CCC(C=CC)C(=O)COC
CCC(C)=CCC(=O)COC
CCC(C)C=CC(=O)COC
CCC(CC)=CC(=O)COC
CCCC=C(C)C(=O)COC
CCCC(=CC)C(=O)COC
CCCC(C)=CC(=O)COC
CC=C(C)C(C)OCCC=O
CC=C(C)CCOC(C)C=O
CC=C(C)CCOCC(C)=O
CC=CC(C)COC(C)C=O
CC=CC(C)COCC(C)=O
CC=CCC(C)OC(C)C=O
CC=CCC(C)OCC(C)=O
CC(C)=C(C)COCCC=O
CC(C)C=CCOC(C)C=O
CC(C)C=CCOCC(C)=O
CCC=C(C)COC(C)C=O
CCC=C(C)COCC(C)=O
CCC=C(CCOC)C(C)=O
CCC=CC(C)OC(C)C=O
CCC=CC(C)OCC(C)=O
CCC=CC(COC)C(C)=O
CCC=CCC(OC)C(C)=O
CCC(=CCCOC)C(C)=O
CCC(C=CCOC)C(C)=O
CCC(C)=C(COC)CC=O
CCC(C)=CCOC(C)C=O
CCC(C)=CCOCC(C)=O
CCC(C)C(COC)=CC=O
CCC(CC(C)OC)=CC=O
CCCC=C(COC)C(C)=O
CCCC=CC(OC)C(C)=O
CCCC(=CCOC)C(C)=O
CCC=C(C)C(=O)CCOC
CCC=C(CC=O)C(C)OC
CCC=CC(C=O)C(C)OC
CCC=CCC(=O)C(C)OC
CCC(=CC)C(=O)CCOC
CCC(=CCC=O)C(C)OC
CCC(C=CC=O)C(C)OC
CCC(C)=CC(=O)CCOC
CCC(C)C(C=O)=CCOC
CCC(CC(C)=O)=CCOC
CCCC=C(C=O)C(C)OC
CCCC=CC(=O)C(C)OC
CCCC(=CC=O)C(C)OC
CC=CC(CC=O)OC(C)C
CC=C(C)COC(C)CC=O
CC=C(C)COCC(C)C=O
CC=C(C)COCCC(C)=O
CC=C(CCOC(C)C)C=O
CC=CC(C)OC(C)CC=O
CC=CC(C)OCC(C)C=O
CC=CC(C)OCCC(C)=O
CC=CC(COC(C)C)C=O
CC=CCC(OC(C)C)C=O
CC=CCCOC(C)C(C)=O
CC(C)C(C)OCC=CC=O
CCC=C(COC(C)C)C=O
CCC=C(COC)C(C)C=O
CCC=C(COC)CC(C)=O
CCC=CC(OC(C)C)C=O
CCC=CC(OC)C(C)C=O
CCC=CCOC(C)C(C)=O
CCC(=CCOC)C(C)C=O
CCC(C)C(OC)C=CC=O
CCC(CCOC)=C(C)C=O
CCC(CCOC)=CC(C)=O
CCCC(COC)=C(C)C=O
CCCC(COC)=CC(C)=O
CCC=C(C=O)C(C)COC
CCC=C(C=O)C(CC)OC
CCC=CC(=O)C(C)COC
CCC=CC(=O)C(CC)OC
CCC=CC(=O)CC(C)OC
CCC(=CC=O)C(C)COC
CCC(C)C(=O)C=CCOC
CCC(CC=O)=C(C)COC
CCC(CC=O)=CC(C)OC
CCC(CC(=O)C=CC)OC
CCCC(C=O)=C(C)COC
CCCC(C=O)=CC(C)OC
CCC=C(COC)C(=O)CC
CCC=CC(OC)C(=O)CC
CCC(CC(OC)C=O)=CC
CC=CCC(=O)COC(C)C
CCC=CC(=O)COC(C)C
CCC(CC(=O)COC)=CC
CC=C(COC(C)C)CC=O
CC=C(COCC(C)C)C=O
CC=CC(OCC(C)C)C=O
CC=CCOC(C)C(C)C=O
CC=CCOCC(C)C(C)=O
CC(C)COC(C)C=CC=O
CC(C)COCC=C(C)C=O
CC(C)COCC=CC(C)=O
CC(C)COCC(C)=CC=O
CCC(C)OC(C)C=CC=O
CCC(C)OCC=C(C)C=O
CCC(C)OCC=CC(C)=O
CCC(C)OCC(C=O)=CC
CCC(C)OCC(C)=CC=O
CCC(COC(C)C)=CC=O
CCC(COC)=C(C)CC=O
CCC(COC)=C(CC)C=O
CCC(COC)=CC(C)C=O
CCC(COC)=CCC(C)=O
CCC(COC)C=C(C)C=O
CCC(COC)C=CC(C)=O
CCC(COC)C(C=O)=CC
CCC(COC)C(C)=CC=O
CCCC(OC)C=C(C)C=O
CCCC(OC)C=CC(C)=O
CCCC(OC)C(C=O)=CC
CCCC(OC)C(C)=CC=O
CCC(C=O)=C(C)CCOC
CCC(C=O)=CC(C)COC
CCC(C=O)=CCC(C)OC
CCC(C=O)C=C(C)COC
CCC(C=O)C=CC(C)OC
CCC(C=O)C(C)=CCOC
CCCC(=O)C=C(C)COC
CCCC(=O)C=CC(C)OC
CCCC(=O)C(C)=CCOC
CCC(COC(C)C=O)=CC
CCC(COCC(C)=O)=CC
CC=C(COCC=O)C(C)C
CC=CC(=O)CCOC(C)C
CC=CC(OCC=O)C(C)C
CC=CCOC(C=O)C(C)C
CC=CCOCC(=O)C(C)C
CCC(C=O)=CCOC(C)C
CCC(C=O)C(COC)=CC
CCC(C)OC(C=O)C=CC
CCC(C)OCC(=O)C=CC
CCC(COC)C(=O)C=CC
CCC(COCC=O)=C(C)C
CCCC(=O)C(COC)=CC
CCCC(OC)C(=O)C=CC
CC=CC(=O)COCC(C)C
CCC(C=O)C(OC)C=CC
CCCC(=O)C(OC)C=CC
CC(CC=O)OCC=C(C)C
CC(C)OC(C)C=CCC=O
CC(C)OC(C)CC=CC=O
CC(C)OCC=C(C)CC=O
CC(C)OCC=CC(C)C=O
CC(C)OCC=CCC(C)=O
CC(C)OCC(C)=CCC=O
CC(C)OCCC=C(C)C=O
CC(C)OCCC=CC(C)=O
CC(C)OCCC(C)=CC=O
CC(COCC=C(C)C)C=O
CCC(OC(C)C=CC)C=O
CCC(OC(C)C)C=CC=O
CCC(OC)C=C(C)CC=O
CCC(OC)C=C(CC)C=O
CCC(OC)C=CC(C)C=O
CCC(OC)C=CCC(C)=O
CCC(OC)C(C)=CCC=O
CCC(OC)C(C)C=CC=O
CCC(OC)C(CC)=CC=O
CCC(OCC=C(C)C)C=O
CCC(OCC=CC)C(C)=O
CCC(OCC(C)=CC)C=O
CCCOC(C=CC)C(C)=O
CCCOC(C)C=C(C)C=O
CCCOC(C)C=CC(C)=O
CCCOC(C)C(C=O)=CC
CCCOC(C)C(C)=CC=O
CCCOCC=C(C)C(C)=O
CCCOCC(=CC)C(C)=O
CCCOCC(C)=C(C)C=O
CCCOCC(C)=CC(C)=O
CCC(=O)C=C(C)CCOC
CCC(=O)C=C(CC)COC
CCC(=O)C=CC(C)COC
CCC(=O)C=CCC(C)OC
CCC(=O)C(C)=CCCOC
CCC(=O)C(C)C=CCOC
CCC(=O)C(CC=CC)OC
CCC(=O)C(CC)=CCOC
CCC(=O)CC=C(C)COC
CCC(=O)CC=CC(C)OC
CCC(=O)CC(C)=CCOC
CCC(OC)C=CC(=O)CC
CCC(OC)C(CC=O)=CC
CCC(=O)C=CCOC(C)C
CCC(=O)C(CCOC)=CC
CCC(=O)CC(COC)=CC
CCC(OC(C)C=O)C=CC
CCC(OC)C(C=O)C=CC
CCC(OCC(C)=O)C=CC
CCCOC(C)C(=O)C=CC
CCCOCC(C=O)=C(C)C
CC(COCC=O)C=C(C)C
CCC(=O)C(COC)C=CC
CCC(=O)CC(OC)C=CC
CCC(OC)C(=O)CC=CC
CCC(OCC=O)C=C(C)C
CCC(OCC=O)C(C)=CC
CCCOC(C=O)C=C(C)C
CCCOC(C=O)C(C)=CC
CCCOCC(=O)C=C(C)C
CCCOCC(=O)C(C)=CC
CCC(=O)COC(C)C=CC
CCC(=O)COCC=C(C)C
CCC(=O)COCC(C)=CC
CC(OCCC=C(C)C)C=O
CCOC(C=CC)C(C)C=O
CCOC(C=CCC)C(C)=O
CCOC(C)C=C(C)CC=O
CCOC(C)C=C(CC)C=O
CCOC(C)C=CC(C)C=O
CCOC(C)C=CCC(C)=O
CCOC(C)C(C)=CCC=O
CCOC(C)C(C)C=CC=O
CCOC(C)C(CC)=CC=O
CCOC(C)CC=C(C)C=O
CCOC(C)CC(C=O)=CC
CCOC(C)CC(C)=CC=O
CCOC(CC=C(C)C)C=O
CCOC(CC=CC)C(C)=O
CCOC(CC(C)=CC)C=O
CCOC(CC)C=C(C)C=O
CCOC(CC)C=CC(C)=O
CCOC(CC)C(C=O)=CC
CCOC(CC)C(C)=CC=O
CCOCC=C(C)C(C)C=O
CCOCC=C(C)CC(C)=O
CCOCC=C(CC)C(C)=O
CCOCC=CC(C)C(C)=O
CCOCC(=CC)C(C)C=O
CCOCC(=CCC)C(C)=O
CCOCC(C=CC)C(C)=O
CCOCC(C)=C(C)CC=O
CCOCC(C)=C(CC)C=O
CCOCC(C)=CC(C)C=O
CCOCC(C)=CCC(C)=O
CCOCC(C)C=C(C)C=O
CCOCC(C)C=CC(C)=O
CCOCC(C)C(C=O)=CC
CCOCC(C)C(C)=CC=O
CCOCC(CC)=C(C)C=O
CCOCC(CC)=CC(C)=O
CCOCCC=C(C)C(C)=O
CCOCCC(=CC)C(C)=O
CCOCCC(C)=C(C)C=O
CCOCCC(C)=CC(C)=O
CCOC(C=CC)C(=O)CC
CCOC(C)C=CC(=O)CC
CCOC(C)C(CC=O)=CC
CCOCC=C(C)C(=O)CC
CCOCC(=CC)C(=O)CC
CCOCC(C)=CC(=O)CC
CCOCC(CC(C)=O)=CC
CCOC(C=CC=O)C(C)C
CCOC(C)C(C=O)=CCC
CCOC(C)C(C=O)C=CC
CCOC(C)CC(=O)C=CC
CCOC(CC(C)=O)C=CC
CCOC(CC)C(=O)C=CC
CCOCC=C(C=O)C(C)C
CCOCC=CC(=O)C(C)C
CCOCC(=CC=O)C(C)C
CCOCC(C)C(=O)C=CC
CCOCC(CC=O)=C(C)C
CCOCCC(C=O)=C(C)C
CC(OCCC=O)C=C(C)C
CCOC(C)C(=O)C=CCC
CCOC(C)C(=O)CC=CC
CCOC(CC=O)C=C(C)C
CCOC(CC=O)C(C)=CC
CCOCC(C=O)=C(C)CC
CCOCC(C=O)=CC(C)C
CCOCC(C=O)C=C(C)C
CCOCC(C=O)C(C)=CC
CCOCCC(=O)C=C(C)C
CCOCCC(=O)C(C)=CC
CC(=O)CCOCC=C(C)C
CCOC(C=O)C=C(C)CC
CCOC(C=O)C=CC(C)C
CCOC(C=O)C(C)=CCC
CCOC(C=O)C(C)C=CC
CCOC(C=O)C(CC)=CC
CCOCC(=O)C=C(C)CC
CCOCC(=O)C=CC(C)C
CCOCC(=O)C(C)=CCC
CCOCC(=O)C(C)C=CC
CCOCC(=O)C(CC)=CC
CCOCC(=O)CC=C(C)C
CCOCC(=O)CC(C)=CC
CC(=O)COCCC=C(C)C
COC(C=CC)C(C)CC=O
COC(C)C=C(C)CCC=O
COC(C)C=CC(C)CC=O
COC(C)C=CCC(C)C=O
COC(C)C=CCCC(C)=O
COC(C)C(C)=CCCC=O
COC(C)C(C)C=CCC=O
COC(C)C(C)CC=CC=O
COC(C)C(CC=CC)C=O
COC(C)CC=C(C)CC=O
COC(C)CC=CC(C)C=O
COC(C)CC=CCC(C)=O
COC(C)CC(C)=CCC=O
COC(C)CC(C)C=CC=O
COC(C)CCC=C(C)C=O
COC(C)CCC=CC(C)=O
COC(C)CCC(C=O)=CC
COC(C)CCC(C)=CC=O
COC(CC=CC(C)C)C=O
COC(CC=CC)C(C)C=O
COC(CC=CC)CC(C)=O
COC(CC(C)C=CC)C=O
COC(CC(C)C)C=CC=O
COC(CCC=C(C)C)C=O
COC(CCC=CC)C(C)=O
COC(CCC(C)=CC)C=O
COCC=C(C)C(C)CC=O
COCC=C(C)CC(C)C=O
COCC=C(C)CCC(C)=O
COCC=C(CC(C)C)C=O
COCC=CC(C)C(C)C=O
COCC=CC(C)CC(C)=O
COCC(=CC)C(C)CC=O
COCC(C=CC)C(C)C=O
COCC(C)=C(C)CCC=O
COCC(C)=CC(C)CC=O
COCC(C)=CCC(C)C=O
COCC(C)C=C(C)CC=O
COCC(C)C=CC(C)C=O
COCC(C)C=CCC(C)=O
COCC(C)C(C)=CCC=O
COCC(C)C(C)C=CC=O
COCC(C)CC=C(C)C=O
COCC(C)CC=CC(C)=O
COCC(C)CC(C=O)=CC
COCC(C)CC(C)=CC=O
COCC(CC=C(C)C)C=O
COCC(CC=CC)C(C)=O
COCC(CC(C)=CC)C=O
COCC(CC(C)C)=CC=O
COCCC=C(C)C(C)C=O
COCCC=C(C)CC(C)=O
COCCC=CC(C)C(C)=O
COCCC(=CC)C(C)C=O
COCCC(C=CC)C(C)=O
COCCC(C)=C(C)CC=O
COCCC(C)=CC(C)C=O
COCCC(C)=CCC(C)=O
COCCC(C)C=C(C)C=O
COCCC(C)C=CC(C)=O
COCCC(C)C(C=O)=CC
COCCC(C)C(C)=CC=O
COCCCC=C(C)C(C)=O
COCCCC(=CC)C(C)=O
COCCCC(C)=C(C)C=O
COCCCC(C)=CC(C)=O
COC(C)C(CCC=O)=CC
COC(C)CC(CC=O)=CC
COCC(C)C(CC=O)=CC
COCC(CC(C)C=O)=CC
COCC(CCC(C)=O)=CC
COCCC(CC(C)=O)=CC
COC(C=CCC=O)C(C)C
COC(C)C(CC=O)C=CC
COC(C)CC(C=O)C=CC
COC(C)CCC(=O)C=CC
COC(CC=CC=O)C(C)C
COC(CC(C)C=O)C=CC
COC(CCC(C)=O)C=CC
COCC=C(CC=O)C(C)C
COCC=CC(C=O)C(C)C
COCC=CCC(=O)C(C)C
COCC(=CCC=O)C(C)C
COCC(C=CC=O)C(C)C
COCC(C)C(C=O)C=CC
COCC(C)CC(=O)C=CC
COCC(CC(C)=O)C=CC
COCC(CCC=O)=C(C)C
COCCC=C(C=O)C(C)C
COCCC=CC(=O)C(C)C
COCCC(=CC=O)C(C)C
COCCC(C)C(=O)C=CC
COCCC(CC=O)=C(C)C
COCCCC(C=O)=C(C)C
COC(C)CC(=O)CC=CC
COC(CCC=O)C=C(C)C
COC(CCC=O)C(C)=CC
COCC=CC(=O)CC(C)C
COCC(C)C(=O)CC=CC
COCC(CC=O)=CC(C)C
COCC(CC=O)C=C(C)C
COCC(CC=O)C(C)=CC
COCCC(C=O)=CC(C)C
COCCC(C=O)C=C(C)C
COCCC(C=O)C(C)=CC
COCCCC(=O)C=C(C)C
COCCCC(=O)C(C)=CC
COC(C)C(=O)CCC=CC
COC(CC=O)C=CC(C)C
COC(CC=O)C(C)C=CC
COC(CC=O)CC=C(C)C
COC(CC=O)CC(C)=CC
COCC(C=O)=CCC(C)C
COCC(C=O)C=CC(C)C
COCC(C=O)C(C)C=CC
COCCC(=O)C=CC(C)C
COCCC(=O)C(C)C=CC
COCCC(=O)CC=C(C)C
COCCC(=O)CC(C)=CC
COC(C=O)C=CCC(C)C
COC(C=O)C(C)CC=CC
COCC(=O)C=CCC(C)C
COCC(=O)C(C)CC=CC
COCC(=O)CC=CC(C)C
COCC(=O)CC(C)C=CC
COCC(=O)CCC(C)=CC
CC=CCOC(C)CC(C)=O
CC(C)OCC(C)C=CC=O
CCC(=O)C(C)OCC=CC
CCOC(C)CC=CC(C)=O
COCC=CCC(C)C(C)=O
COCC(C)=CCCC(C)=O
COCC(=O)CCC=C(C)C
CC(C)(OCOCC=C)C=C
CCC(OC)(OCC=C)C=C
CCC(OCOC)(C=C)C=C
CCCOC(OC)(C=C)C=C
CCOC(CC=C)(OC)C=C
CCOC(C)(OCC=C)C=C
CCOC(COC)(C=C)C=C
CCOCC(OC)(C=C)C=C
CCOC(OCC)(C=C)C=C
CCOCOC(C)(C=C)C=C
COC(CC=C)(CC=C)OC
COC(C)(CC=C)OCC=C
COC(CCC=C)(OC)C=C
COCC(CC=C)(OC)C=C
COC(C)(COCC=C)C=C
COCC(C)(OCC=C)C=C
COCC(COC)(C=C)C=C
COCCC(OC)(C=C)C=C
COC(C)(OCCC=C)C=C
COCCOC(C)(C=C)C=C
COCOC(C)(CC=C)C=C
COCOCC(C)(C=C)C=C
CC(C)(OCC=C)OCC=C
CC(C)(COCC#C)OC=O
CCC(COC)(OC=O)C#C
CC(C)(COC=O)OCC#C
CCC(COC=O)(OC)C#C
CC(C)(OCCOC=O)C#C
CCOC(C)(COC=O)C#C
CCOCC(C)(OC=O)C#C
COC(C)(C)C#CCOC=O
COCC(C)(CC#C)OC=O
COCC#CC(C)(C)OC=O
COC(C)(CCOC=O)C#C
COCC(C)(COC=O)C#C
COCCC(C)(OC=O)C#C
COC(C)(COC=O)C#CC
COC(C)(COC=O)CC#C
COCC(C)(OC=O)C#CC
COC(C)(C)C=CCOC=O
COCC=CC(C)(C)OC=O
COC(C)(COC=O)C=CC
COCC(C)(OC=O)C=CC
CCC#CC(C)(CC=O)OC
CC(C)(C)C#CCOCC=O
O=CCOC(C)(C)CCC#C
CC#CC(C)(C)COCC=O
CC#CCC(C)(C)OCC=O
CCC(C)(CC#C)OCC=O
CCC(CC#CC)(OC)C=O
CCC(CCC#C)(OC)C=O
CCC#CC(C)(C)OCC=O
CCC#CC(C)(COC)C=O
CCC#CC(CC)(OC)C=O
CCC#CCC(C)(OC)C=O
CCCC(CC#C)(OC)C=O
CCCC#CC(C)(OC)C=O
CC(C)(CC#C)OCCC=O
CC#CC(C)(C)OCCC=O
CC(C)(CCC=O)OCC#C
CCC(C)(CC=O)OCC#C
CCC(CCC=O)(OC)C#C
CCCC(CC=O)(OC)C#C
CCC(C)(CC#CC=O)OC
CC(C)(C)COCC#CC=O
CC(C)(CCOCC#C)C=O
CC#CCCOC(C)(C)C=O
CCC(C)(C)OCC#CC=O
CCC(C)(COC)C#CC=O
CCC(C)(COCC#C)C=O
CCC(CC)(OC)C#CC=O
CCC(CC)(OCC#C)C=O
CCC#CCOC(C)(C)C=O
CCCC(C)(OC)C#CC=O
CCCC(C)(OCC#C)C=O
CCC(C)(C=O)C#CCOC
CCC(CC=O)(CC#C)OC
CC(C)(CCOCC=O)C#C
CCC(C)(COCC=O)C#C
CCC(CC)(OCC=O)C#C
CCC(CCOC)(C=O)C#C
CCCC(C)(OCC=O)C#C
CCCC(COC)(C=O)C#C
CCCCC(OC)(C=O)C#C
CC(C)(CC=O)OCCC#C
CCC(CC=O)(OC)C#CC
CC(C)(C)OCC#CCC=O
CC(C)(COCC#C)CC=O
CC(C)(COCCC#C)C=O
CC#CCOC(C)(C)CC=O
CC#CCOCC(C)(C)C=O
CCC(C)(OC)C#CCC=O
CCC(C)(OCC#CC)C=O
CCC(C)(OCCC#C)C=O
CCC(COC)(CC#C)C=O
CC(C)(COCCC=O)C#C
CCC(C)(OCCC=O)C#C
CCC(COC)(CC=O)C#C
CCCC(OCC)(C=O)C#C
CCCCOC(C)(C=O)C#C
CC(C)(C)OCCC#CC=O
CC(C)(COCC=O)CC#C
CCC(C)(OCC=O)C#CC
CCC(COC)(C=O)C#CC
CCCC(OC)(C=O)C#CC
CC(C)(OCCCC#C)C=O
CCCOC(C)(C)C#CC=O
CCCOC(C)(CC#C)C=O
CC(C)(OCCCC=O)C#C
CCCOC(C)(CC=O)C#C
CCCOC(CC)(C=O)C#C
CCCOCC(C)(C=O)C#C
CCCOC(C)(C=O)C#CC
CCOC(C)(C)C#CCC=O
CCOC(C)(CC)C#CC=O
CCOC(C)(CC#CC)C=O
CCOC(C)(CCC#C)C=O
CCOC(CC)(CC#C)C=O
CCOCC(C)(C)C#CC=O
CCOCC(C)(CC#C)C=O
CCOCC#CC(C)(C)C=O
CCOC(C)(CCC=O)C#C
CCOC(CC)(CC=O)C#C
CCOCC(C)(CC=O)C#C
CCOCC(CC)(C=O)C#C
CCOCCC(C)(C=O)C#C
CCOC(C)(C)CC#CC=O
CCOC(C)(CC=O)C#CC
CCOC(C)(CC=O)CC#C
CCOC(CC)(C=O)C#CC
CCOCC(C)(C=O)C#CC
CCOC(C)(C=O)C#CCC
COC(C)(C)C#CCCC=O
COC(C)(C)CC#CCC=O
COC(C)(C)CCC#CC=O
COC(C)(CCC#C)CC=O
COC(C)(CCC#CC)C=O
COC(C)(CCCC#C)C=O
COCC(C)(C)C#CCC=O
COCC(C)(C)CC#CC=O
COCC(C)(CC#CC)C=O
COCC(C)(CCC#C)C=O
COCC#CC(C)(C)CC=O
COCC#CCC(C)(C)C=O
COCCC(C)(C)C#CC=O
COCCC(C)(CC#C)C=O
COCCC#CC(C)(C)C=O
COC(C)(CCCC=O)C#C
COCC(C)(CCC=O)C#C
COCCC(C)(CC=O)C#C
COCCCC(C)(C=O)C#C
COC(C)(CCC=O)C#CC
COC(C)(CCC=O)CC#C
COCC(C)(CC=O)C#CC
COCC(C)(CC=O)CC#C
COCCC(C)(C=O)C#CC
COC(C)(CC=O)CC#CC
CCC=CC(C)(CC=O)OC
CCC(C)(CC=CC=O)OC
CC=CC(C)(C)COCC=O
CC=CCC(C)(C)OCC=O
CC(C)(C)C=CCOCC=O
CCC=CC(C)(C)OCC=O
CCC=CC(C)(COC)C=O
CCC=CC(CC)(OC)C=O
CCC=CCC(C)(OC)C=O
CCC(CC=CC)(OC)C=O
CCCC=CC(C)(OC)C=O
CC=CC(C)(C)OCCC=O
CC=CCCOC(C)(C)C=O
CC(C)(C)COCC=CC=O
CCC=CCOC(C)(C)C=O
CCC(C)(C)OCC=CC=O
CCC(C)(COC)C=CC=O
CCC(CC)(OC)C=CC=O
CCCC(C)(OC)C=CC=O
CCC(C)(C=O)C=CCOC
CCC(CC=O)(OC)C=CC
CC=CCOC(C)(C)CC=O
CC=CCOCC(C)(C)C=O
CC(C)(C)OCC=CCC=O
CC(C)(C)OCCC=CC=O
CCC(C)(OC)C=CCC=O
CCC(C)(OCC=CC)C=O
CCC(C)(OCC=O)C=CC
CCC(COC)(C=O)C=CC
CCCC(OC)(C=O)C=CC
CCCOC(C)(C)C=CC=O
CCCOC(C)(C=O)C=CC
CCOC(C)(C)C=CCC=O
CCOC(C)(C)CC=CC=O
CCOC(C)(CC=CC)C=O
CCOC(C)(CC)C=CC=O
CCOCC=CC(C)(C)C=O
CCOCC(C)(C)C=CC=O
CCOC(C)(CC=O)C=CC
CCOC(CC)(C=O)C=CC
CCOCC(C)(C=O)C=CC
CCOC(C)(C=O)C=CCC
COC(C)(C)C=CCCC=O
COC(C)(C)CC=CCC=O
COC(C)(C)CCC=CC=O
COC(C)(CCC=CC)C=O
COCC=CC(C)(C)CC=O
COCC=CCC(C)(C)C=O
COCC(C)(C)C=CCC=O
COCC(C)(C)CC=CC=O
COCC(C)(CC=CC)C=O
COCCC=CC(C)(C)C=O
COCCC(C)(C)C=CC=O
COC(C)(CCC=O)C=CC
COCC(C)(CC=O)C=CC
COCCC(C)(C=O)C=CC
COC(C)(CC=O)CC=CC
CCC(=C)C(C)COCOC
CCC(=C)C(CCOC)OC
CCC(=C)CC(C)OCOC
CCC(=C)CC(COC)OC
CCC(=C)CCC(OC)OC
CCC(C=C)C(C)OCOC
CCC(C=C)C(COC)OC
CCC(C)C(=C)COCOC
CCC(CC(=C)COC)OC
CCC(CC(C)=C)OCOC
CCCC(=C)C(C)OCOC
CCCC(=C)C(COC)OC
CCCC(=C)CC(OC)OC
CCCC(C=C)C(OC)OC
CCCCC(=C)C(OC)OC
CCC(=C)C(C)OCCOC
CCC(=C)C(COC)COC
CCC(=C)CCOC(C)OC
CCC(CC=C)OC(C)OC
CCCC(=C)COC(C)OC
CCCC(=C)C(OC)OCC
CCC(=C)COC(C)COC
CCC(=C)COCC(C)OC
CCC(CC(OC)C=C)OC
CC(C)C(C)OCOCC=C
CCC(=C)COCOC(C)C
CCC(C)C(OC)OCC=C
CCC(C)C(OCOC)C=C
CCC(C)COC(OC)C=C
CCC(CC(OC)OC)C=C
CCC(CC)OC(OC)C=C
CCCC(C)OC(OC)C=C
CCC(C)OC(CC=C)OC
CCC(C)OCC(=C)COC
CCC(COC(C)C=C)OC
CCC(COC)C(=C)COC
CCC(COCC(C)=C)OC
CCCC(OC)C(=C)COC
CC(C)COC(C)OCC=C
CCC(C)OC(C)OCC=C
CCC(C)OC(COC)C=C
CCC(C)OCC(OC)C=C
CCC(COC(C)OC)C=C
CCC(COC)C(OC)C=C
CCCC(OC(C)OC)C=C
CCCC(OC)C(OC)C=C
CC(C)COCOC(C)C=C
CC(C)COCOCC(C)=C
CCC(C)OCOC(C)C=C
CCC(C)OCOCC(C)=C
CCC(COC)OC(C)C=C
CCC(COC)OCC(C)=C
CCC(COCOC)C(C)=C
CCCC(OC)OC(C)C=C
CCCC(OC)OCC(C)=C
CCCC(OCOC)C(C)=C
CCCCOC(OC)C(C)=C
CCC(OC)C(=C)CCOC
CCC(OC)C(CC=C)OC
CCC(OCC=C)C(C)OC
CCCOC(C=C)C(C)OC
CCCOC(C)C(=C)COC
CCCOC(CC(C)=C)OC
CCCOCC(=C)C(C)OC
CC(C)OC(C)COCC=C
CC(C)OCC(C)OCC=C
CCC(OC(C)COC)C=C
CCC(OC)C(C)OCC=C
CCC(OC)C(COC)C=C
CCC(OCC=C)OC(C)C
CCC(OCC(C)OC)C=C
CCCOC(C)C(OC)C=C
CC(C)OC(C)OCCC=C
CC(C)OCCOC(C)C=C
CC(C)OCCOCC(C)=C
CCC(OCCOC)C(C)=C
CCCOC(C)OC(C)C=C
CCCOC(C)OCC(C)=C
CCCOC(COC)C(C)=C
CCCOCC(OC)C(C)=C
CC(C)OCOC(C)CC=C
CC(C)OCOCC(C)C=C
CC(C)OCOCCC(C)=C
CCC(OC)OC(C)CC=C
CCC(OC)OC(CC)C=C
CCC(OC)OCC(=C)CC
CCC(OC)OCC(C)C=C
CCC(OC)OCCC(C)=C
CCC(OCOC(C)C)C=C
CCC(OCOC)C(=C)CC
CCC(OCOC)C(C)C=C
CCCOC(OC(C)C)C=C
CCCOC(OC)C(=C)CC
CCCOC(OC)C(C)C=C
CCCOC(OCC)C(C)=C
CCCOCOC(C)C(C)=C
CCOC(C=C)C(C)COC
CCOC(C=C)C(CC)OC
CCOC(C)C(=C)CCOC
CCOC(C)C(CC=C)OC
CCOC(C)CC(=C)COC
CCOC(CC=C)C(C)OC
CCOC(CC(=C)CC)OC
CCOC(CC(C)C=C)OC
CCOC(CC)C(=C)COC
CCOC(CCC(C)=C)OC
CCOCC(=C)C(C)COC
CCOCC(=C)C(CC)OC
CCOCC(=C)CC(C)OC
CCOCC(C=C)C(C)OC
CCOCC(C)C(=C)COC
CCOCC(CC(C)=C)OC
CCOCCC(=C)C(C)OC
CCOCC(=C)C(C)OCC
CCOC(C)C(C)OCC=C
CCOC(C)C(COC)C=C
CCOC(C)CC(OC)C=C
CCOC(CC=C)OC(C)C
CCOC(CC(C)OC)C=C
CCOC(CC)C(OC)C=C
CCOCC(=C)COC(C)C
CCOCC(C)C(OC)C=C
CCOC(C)C(OCC)C=C
CCOC(C)COC(C)C=C
CCOC(C)COCC(C)=C
CCOC(CC)OC(C)C=C
CCOC(CC)OCC(C)=C
CCOC(CCOC)C(C)=C
CCOCC(C)OC(C)C=C
CCOCC(C)OCC(C)=C
CCOCC(COC)C(C)=C
CCOCCC(OC)C(C)=C
CCOC(C)OC(C)CC=C
CCOC(C)OC(CC)C=C
CCOC(C)OCC(=C)CC
CCOC(C)OCC(C)C=C
CCOC(C=C)COC(C)C
CCOC(COC)C(=C)CC
CCOC(COC)C(C)C=C
CCOC(COC)CC(C)=C
CCOCC(OC(C)C)C=C
CCOCC(OC)C(=C)CC
CCOCC(OC)C(C)C=C
CCOCC(OCC)C(C)=C
CCOCCOC(C)C(C)=C
CCOC(OC(C)CC)C=C
CCOC(OC)C(C)CC=C
CCOC(OC)C(CC)C=C
CCOC(OCC=C)C(C)C
CCOC(OCC(C)C)C=C
CCOC(OCC)C(=C)CC
CCOC(OCC)C(C)C=C
CCOCOC(C=C)C(C)C
CCOCOC(C)C(=C)CC
CCOCOC(C)C(C)C=C
CCOCOC(C)CC(C)=C
CCOCOC(CC)C(C)=C
CCOCOCC(=C)C(C)C
CCOCOCC(C)C(C)=C
COC(C)C(CCC=C)OC
COC(C)CC(CC=C)OC
COC(CC(C)CC=C)OC
COC(CCCC(C)=C)OC
COCC(=C)CCC(C)OC
COCC(C)C(CC=C)OC
COCC(C)CC(=C)COC
COCC(CC=C)C(C)OC
COCC(CC(C)C=C)OC
COCC(CCC(C)=C)OC
COCCC(=C)C(C)COC
COCCC(=C)CC(C)OC
COCCC(C=C)C(C)OC
COCCC(C)C(=C)COC
COCCC(CC(C)=C)OC
COCCCC(=C)C(C)OC
COC(C)C(C)COCC=C
COC(C)CC(C)OCC=C
COC(C)CCC(OC)C=C
COC(CC(C)C)OCC=C
COC(CCC=C)OC(C)C
COCC(=C)CCOC(C)C
COCC(C)C(C)OCC=C
COCC(C)C(COC)C=C
COCC(C)CC(OC)C=C
COCC(CC=C)OC(C)C
COCC(CC(C)OC)C=C
COCCC(=C)COC(C)C
COCCC(C)C(OC)C=C
COC(C)C(C)OCCC=C
COC(C)CCOC(C)C=C
COC(C)CCOCC(C)=C
COC(CC=C)OCC(C)C
COCC(=C)COCC(C)C
COCC(C)COC(C)C=C
COCC(C)COCC(C)=C
COCCC(C)OC(C)C=C
COCCC(C)OCC(C)=C
COCCC(COC)C(C)=C
COCCCC(OC)C(C)=C
COC(C)COC(C)CC=C
COC(C)COCC(C)C=C
COC(C)COCCC(C)=C
COC(CCOC(C)C)C=C
COCC(C)OC(C)CC=C
COCC(C)OCC(C)C=C
COCC(C)OCCC(C)=C
COCC(COC(C)C)C=C
COCC(COC)C(C)C=C
COCC(COC)CC(C)=C
COCCC(OC(C)C)C=C
COCCC(OC)C(C)C=C
COCCCOC(C)C(C)=C
COC(C)OC(C)CCC=C
COC(C)OCC(C)CC=C
COC(C)OCCC(C)C=C
COC(C)OCCCC(C)=C
COC(COC(C)C)CC=C
COC(COCC=C)C(C)C
COC(COCC(C)C)C=C
COCC(OC)C(C)CC=C
COCC(OCC=C)C(C)C
COCC(OCC(C)C)C=C
COCCOC(C=C)C(C)C
COCCOC(C)C(C)C=C
COCCOC(C)CC(C)=C
COCCOCC(=C)C(C)C
COCCOCC(C)C(C)=C
COC(OC)C(C)CCC=C
COC(OCCC=C)C(C)C
COC(OCCC(C)C)C=C
COCOC(C)C(C)CC=C
COCOC(C)CC(C)C=C
COCOC(C)CCC(C)=C
COCOC(CC(C)C)C=C
COCOCC(=C)CC(C)C
COCOCC(C=C)C(C)C
COCOCC(C)C(C)C=C
COCOCC(C)CC(C)=C
COCOCCC(=C)C(C)C
COCOCCC(C)C(C)=C
CCC(CC=C)C(OC)OC
CCOC(C)OCCC(C)=C
COC(CCC(C)C=C)OC
COCOC(CC=C)C(C)C
CCOC(CC(C)=C)OCC
CCC(C)(CC=C)OCOC
CCC(CCC=C)(OC)OC
CCCC(CC=C)(OC)OC
CCC(C)(COCC=C)OC
CC(C)(C)COCOCC=C
CCC(C)(C)OCOCC=C
CCC(C)(COC)OCC=C
CCC(C)(COCOC)C=C
CCC(CC)(OC)OCC=C
CCC(CC)(OCOC)C=C
CCC(CCOC)(OC)C=C
CCCC(C)(OC)OCC=C
CCCC(C)(OCOC)C=C
CCCC(COC)(OC)C=C
CCC(COC)(CC=C)OC
CCC(C)(OCCOC)C=C
CCC(COC)(COC)C=C
CCCCOC(C)(OC)C=C
CC(C)(C)OCOCCC=C
CCC(C)(OC)OCCC=C
CCCC(OC)(OCC)C=C
CCCOC(C)(CC=C)OC
CCCOC(C)(C)OCC=C
CCCOC(C)(COC)C=C
CCCOC(CC)(OC)C=C
CCCOCC(C)(OC)C=C
CCCOC(C)(OCC)C=C
CCCOCOC(C)(C)C=C
CCOC(C)(CCC=C)OC
CCOC(CC)(CC=C)OC
CCOCC(C)(CC=C)OC
CCOC(C)(CC=C)OCC
CCOC(C)(C)COCC=C
CCOC(C)(CC)OCC=C
CCOC(C)(CCOC)C=C
CCOC(CC)(COC)C=C
CCOCC(C)(C)OCC=C
CCOCC(C)(COC)C=C
CCOCC(CC)(OC)C=C
CCOCCC(C)(OC)C=C
CCOC(C)(C)OCCC=C
CCOC(C)(COC)CC=C
CCOCC(C)(OCC)C=C
CCOCCOC(C)(C)C=C
CCOCOC(C)(C)CC=C
CCOCOC(C)(CC)C=C
CCOCOCC(C)(C)C=C
COC(C)(CCCC=C)OC
COCC(C)(CCC=C)OC
COCCC(C)(CC=C)OC
COCC(C)(C)COCC=C
COCCC(C)(C)OCC=C
COCCC(C)(COC)C=C
COCCCC(C)(OC)C=C
COC(C)(C)COCCC=C
COCC(C)(C)OCCC=C
COC(C)(C)OCCCC=C
COCCCOC(C)(C)C=C
COCCOCC(C)(C)C=C
COCOC(C)(C)CCC=C
COCOCC(C)(C)CC=C
COCOCCC(C)(C)C=C
CCCCC(OC)(OC)C=C
CC(C)(C)OCCOCC=C
CCOC(CC)(OCC)C=C
COC(C)(C)CCOCC=C
COCC(C)(COC)CC=C
COCCOC(C)(C)CC=C
CCC(C)C#CCOCOC
CCC(CC#CC)OCOC
CCC(CC#CCOC)OC
CCC(CCC#C)OCOC
CCC#CC(C)COCOC
CCC#CC(CC)OCOC
CCC#CC(CCOC)OC
CCC#CCC(C)OCOC
CCC#CCC(COC)OC
CCCC(CC#C)OCOC
CCCC#CC(C)OCOC
CCCC#CC(COC)OC
CCCC#CCC(OC)OC
CCCCC#CC(OC)OC
CCC(CC#C)OCCOC
CCC#CC(C)OCCOC
CCC#CC(COC)COC
CCC#CCCOC(C)OC
CCCC#CCOC(C)OC
CCCC#CC(OC)OCC
CCC(CCOCC#C)OC
CCC#CCOC(C)COC
CCC#CCOC(CC)OC
CCC#CCOCC(C)OC
CCCC(COCC#C)OC
CC(C)CCOCOCC#C
CC#CCCOCOC(C)C
CCC(C)COCOCC#C
CCC(CC)OCOCC#C
CCC(CCOC)OCC#C
CCC(CCOCOC)C#C
CCC#CCOCOC(C)C
CCCC(C)OCOCC#C
CCCC(COC)OCC#C
CCCC(COCOC)C#C
CCCCC(OC)OCC#C
CCCCCOC(OC)C#C
CCC(C)OCC#CCOC
CCC(COC)C#CCOC
CCC(COCC#CC)OC
CCC(COCCC#C)OC
CCCC(OC)C#CCOC
CCCCOC(CC#C)OC
CC(C)COCCOCC#C
CC#CCOCCOC(C)C
CCC(C)OCCOCC#C
CCC(COC)COCC#C
CCC(COCCOC)C#C
CCCC(OCC)OCC#C
CCCC(OCCOC)C#C
CCCCOC(COC)C#C
CCCCOCC(OC)C#C
CC(C)COCOCCC#C
CC#CCOCOCC(C)C
CCC(C)OCOCC#CC
CCC(C)OCOCCC#C
CCC(COC)OCC#CC
CCC(COC)OCCC#C
CCC(COCOC)C#CC
CCC(COCOC)CC#C
CCCC(OC)OCC#CC
CCCC(OC)OCCC#C
CCCC(OCOC)C#CC
CCCC(OCOCC)C#C
CCCCOC(OC)C#CC
CCCCOC(OCC)C#C
CCCCOCOC(C)C#C
CCC(OC)C#CCCOC
CCCOC(C)C#CCOC
CCCOC(CC#CC)OC
CCCOC(CCC#C)OC
CCCOCC(CC#C)OC
CCCOCC#CC(C)OC
CCCOC(CC#C)OCC
CC(C)OCCCOCC#C
CCC(OCCCOC)C#C
CCCOC(C)COCC#C
CCCOC(CC)OCC#C
CCCOC(CCOC)C#C
CCCOCC(C)OCC#C
CCCOCC(COC)C#C
CCCOCCC(OC)C#C
CC(C)OCCOCCC#C
CCC(OCCOC)C#CC
CCCOC(C)OCC#CC
CCCOC(C)OCCC#C
CCCOC(COC)C#CC
CCCOC(COC)CC#C
CCCOC(COCC)C#C
CCCOCC(OC)C#CC
CCCOCC(OCC)C#C
CC(C)OCOCCCC#C
CCC(OC)OCCC#CC
CCC(OC)OCCCC#C
CCCOC(OC)C#CCC
CCCOC(OCC)C#CC
CCCOCOC(C)C#CC
CCCOCOC(C)CC#C
CCCOCOC(CC)C#C
CCCOCOCC(C)C#C
CCOC(C)C#CCCOC
CCOC(C)CC#CCOC
CCOC(CC)C#CCOC
CCOC(CC#CCC)OC
CCOC(CCC#C)COC
CCOC(CCC#CC)OC
CCOC(CCCC#C)OC
CCOCC(C)C#CCOC
CCOCC(CC#CC)OC
CCOCC(CCC#C)OC
CCOCC#CC(C)COC
CCOCC#CC(CC)OC
CCOCC#CCC(C)OC
CCOCCC(CC#C)OC
CCOCCC#CC(C)OC
CCOCC(CC#C)OCC
CCOCC#CC(C)OCC
CCOC(C)CCOCC#C
CCOC(CC)COCC#C
CCOC(CCCOC)C#C
CCOCC(C)COCC#C
CCOCC(CC)OCC#C
CCOCC(CCOC)C#C
CCOCC#CCOC(C)C
CCOCCC(C)OCC#C
CCOCCC(COC)C#C
CCOCCCC(OC)C#C
CCOC(C)COCC#CC
CCOC(C)COCCC#C
CCOC(CC)OCC#CC
CCOC(CC)OCCC#C
CCOC(CCOC)C#CC
CCOC(CCOC)CC#C
CCOCC(C)OCC#CC
CCOCC(C)OCCC#C
CCOCC(COC)C#CC
CCOCC(COC)CC#C
CCOCC(COCC)C#C
CCOCCC(OC)C#CC
CCOCCC(OCC)C#C
CCOCCCOC(C)C#C
CCOC(C)OCCC#CC
CCOC(COC)C#CCC
CCOC(COC)CC#CC
CCOCC(OC)C#CCC
CCOCC(OCC)C#CC
CCOCCOC(C)C#CC
CCOCCOC(C)CC#C
CCOCCOCC(C)C#C
CCOCOC(C)C#CCC
CCOCOC(C)CC#CC
CCOCOC(C)CCC#C
CCOCOC(CC)C#CC
CCOCOC(CC)CC#C
CCOCOCC(C)C#CC
CCOCOCC(C)CC#C
CCOCOCC(CC)C#C
CCOCOCC#CC(C)C
CCOCOCCC(C)C#C
COC(CCCC#CC)OC
COCC(CCC#C)COC
COCC(CCC#CC)OC
COCC(CCCC#C)OC
COCC#CCC(C)COC
COCC#CCCC(C)OC
COCCC(C)C#CCOC
COCCC(CC#CC)OC
COCCC(CCC#C)OC
COCCC#CC(C)COC
COCCC#CCC(C)OC
COCCCC(CC#C)OC
COCCCC#CC(C)OC
COC(C)CCCOCC#C
COCC(C)CCOCC#C
COCC#CCCOC(C)C
COCCC(C)COCC#C
COCCC(CCOC)C#C
COCCC#CCOC(C)C
COCCCC(C)OCC#C
COCCCC(COC)C#C
COCCCCC(OC)C#C
COC(C)CCOCC#CC
COC(C)CCOCCC#C
COCC(C)COCC#CC
COCC(C)COCCC#C
COCC#CCOCC(C)C
COCCC(C)OCC#CC
COCCC(C)OCCC#C
COCCC(COC)C#CC
COCCC(COC)CC#C
COCCCC(OC)C#CC
COCCCCOC(C)C#C
COC(C)COCCC#CC
COC(C)COCCCC#C
COCC(C)OCCC#CC
COCC(C)OCCCC#C
COCC(COC)CC#CC
COCCCOC(C)C#CC
COCCCOC(C)CC#C
COCCCOCC(C)C#C
COC(C)OCCCC#CC
COC(C)OCCCCC#C
COCCOC(C)CC#CC
COCCOC(C)CCC#C
COCCOCC(C)C#CC
COCCOCC(C)CC#C
COCCOCC#CC(C)C
COCCOCCC(C)C#C
COCOC(C)CCC#CC
COCOC(C)CCCC#C
COCOCC(C)CC#CC
COCOCC(C)CCC#C
COCOCC#CCC(C)C
COCOCCC(C)C#CC
COCOCCC(C)CC#C
COCOCCC#CC(C)C
COCOCCCC(C)C#C
CCC#CCCC(OC)OC
CCCCC(OCOC)C#C
CCCCOC(C)OCC#C
CCCOCCOC(C)C#C
CCCOC(OCCC)C#C
CCOC(CC#CC)OCC
CCOC(C)OCC#CCC
CCOC(C)OCCCC#C
CCOCCOC(CC)C#C
COC(CCCCC#C)OC
CCOC(CCC#C)OCC
CCOC(OCC)C#CCC
OCCCCCCCC=O
C=CC(CC=O)OCC=O
C=C(CCOCC=O)C=O
C=CC(COCC=O)C=O
C=CCC(OCC=O)C=O
C=CCCOC(C=O)C=O
C=CCCOCC(=O)C=O
C=CCC(=O)COCC=O
C=C(COCCC=O)C=O
C=CC(OCCC=O)C=O
C=CCOC(CC=O)C=O
C=CCOCC(C=O)C=O
C=CCOCCC(=O)C=O
C=C(COCC=O)CC=O
C=CC(=O)CCOCC=O
C=CCOCC(=O)CC=O
C=CC(=O)COCCC=O
CCCCOCOCC=O
CCCOCOCCC=O
CCOCCCOCC=O
CCOCOCCCC=O
COCCCCOCC=O
CCCOCCOCC=O
CCOCCOCCC=O
COCCCOCCC=O
COCCOCCCC=O
COCOCCCCC=O
COCC#CC(=O)[CH-]C=O
[O-]C(=O)C#CCOCC=C
[O-]C(=O)COCC#CC=C
[O-]C(=O)COCC=CC=C
[O-]C(=O)C=CCOCC=C
CCC(CCC([O-])=O)OC
CCCC(CC([O-])=O)OC
CCC(C)COCC([O-])=O
CCC(CCOC)C([O-])=O
CCCC(COC)C([O-])=O
CCCCC(OC)C([O-])=O
CCC(C)OCCC([O-])=O
CCC(COC)CC([O-])=O
CCCC(OCC)C([O-])=O
CC(C)OCCCC([O-])=O
CCCOC(C)CC([O-])=O
CCCOC(CC)C([O-])=O
CCCOCC(C)C([O-])=O
CCOC(C)CCC([O-])=O
CCOC(CC)CC([O-])=O
CCOCC(C)CC([O-])=O
CCOCCC(C)C([O-])=O
COCC(C)CCC([O-])=O
COCCC(C)CC([O-])=O
CC(C)CCOCC([O-])=O
CCC(CC)OCC([O-])=O
CCCC(C)OCC([O-])=O
CC(C)COCCC([O-])=O
CCCCOC(C)C([O-])=O
CCOCC(CC)C([O-])=O
COC(C)CCCC([O-])=O
COCCCC(C)C([O-])=O
CC#CC(CO)OCC=O
CC#CC(OCCO)C=O
CC#CCOC(CO)C=O
CC#CCOCC(=O)CO
CC#CCOCC(O)C=O
CC#CC(=O)COCCO
CC#CC(O)COCC=O
CC(CO)OCC#CC=O
CC(OCC#CCO)C=O
CCOCC#CC(=O)CO
CCOCC#CC(O)C=O
CC(=O)C#CCOCCO
CC(O)C#CCOCC=O
CC(OCC=O)C#CCO
CC(OCCO)C#CC=O
CCOC(C=O)C#CCO
CCOC(CO)C#CC=O
CCOCC(=O)C#CCO
CCOCC(O)C#CC=O
CC(=O)COCC#CCO
CC(O)COCC#CC=O
COC(CC#CCO)C=O
COCC#CC(CO)C=O
COCC#CCC(=O)CO
COCC#CCC(O)C=O
COCCC#CC(O)C=O
COCC#CC(=O)CCO
COCC#CC(O)CC=O
COC(CC=O)C#CCO
COC(CCO)C#CC=O
COCC(CO)C#CC=O
COCC(C=O)C#CCO
COCCC(=O)C#CCO
COCCC(O)C#CC=O
COCCC#CC(=O)CO
COC(C=O)C#CCCO
COC(CO)C#CCC=O
COCC(=O)CC#CCO
COCC(O)C#CCC=O
COCC(=O)C#CCCO
COC(CO)CC#CC=O
COCC(O)CC#CC=O
OCC(CC#C)OCC=O
OCC(CC=O)OCC#C
OC(CCOCC#C)C=O
OCC(COCC#C)C=O
OCCC(OCC#C)C=O
OC(CCOCC=O)C#C
OCC(COCC=O)C#C
OCCC(OCC=O)C#C
OCCCOC(C=O)C#C
OCCCOCC(=O)C#C
OCCC(=O)COCC#C
OC(COCC#C)CC=O
OC(COCCC#C)C=O
OCC(OCCC#C)C=O
OCCOC(CC#C)C=O
OC(COCCC=O)C#C
OCC(OCCC=O)C#C
OCCOC(CC=O)C#C
OCCOCC(C=O)C#C
OCCOCCC(=O)C#C
OC(COCC=O)CC#C
OCC(=O)CCOCC#C
OCCOCC(=O)CC#C
OCC(=O)COCCC#C
CC=CC(CO)OCC=O
CC=C(COCCO)C=O
CC=CC(OCCO)C=O
CC=CCOC(CO)C=O
CC=CCOCC(=O)CO
CC=CCOCC(O)C=O
CC=C(CO)COCC=O
CC=CC(=O)COCCO
CC=CC(O)COCC=O
CC(C=O)=CCOCCO
CC(CO)=CCOCC=O
CC(COCC=O)=CCO
CC(COCCO)=CC=O
CC(CO)OCC=CC=O
CC(OCC=CCO)C=O
CCOCC=C(CO)C=O
CCOCC=CC(=O)CO
CCOCC=CC(O)C=O
CC(=O)C=CCOCCO
CC(O)C=CCOCC=O
CCOCC(C=O)=CCO
CCOCC(CO)=CC=O
CC(OCC=O)C=CCO
CC(OCCO)C=CC=O
CCOC(C=O)C=CCO
CCOC(CO)C=CC=O
CCOCC(=O)C=CCO
CCOCC(O)C=CC=O
CC(=O)COCC=CCO
CC(O)COCC=CC=O
COC(CC=CCO)C=O
COCC=C(CCO)C=O
COCC=CC(CO)C=O
COCC=CCC(=O)CO
COCC=CCC(O)C=O
COCCC=C(CO)C=O
COCCC=CC(=O)CO
COCCC=CC(O)C=O
COCC=C(CO)CC=O
COCC=CC(=O)CCO
COCC=CC(O)CC=O
COCC(CC=O)=CCO
COCC(CCO)=CC=O
COCCC(C=O)=CCO
COCCC(CO)=CC=O
COC(CC=O)C=CCO
COC(CCO)C=CC=O
COCC(C=O)=CCCO
COCC(C=O)C=CCO
COCC(CO)=CCC=O
COCC(CO)C=CC=O
COCCC(=O)C=CCO
COCCC(O)C=CC=O
COC(C=O)C=CCCO
COC(CO)C=CCC=O
COC(CO)CC=CC=O
COCC(=O)C=CCCO
COCC(=O)CC=CCO
COCC(O)C=CCC=O
COCC(O)CC=CC=O
CCC(CCO)OCOC
CCCC(CO)OCOC
CCCCOC(CO)OC
CCC(C)OCOCCO
CCC(COC)OCCO
CCCC(OC)OCCO
CCCC(O)COCOC
CCC(CO)OCCOC
CCCOCC(CO)OC
CCC(O)CCOCOC
CCCOC(CO)COC
CCC(OC)OCCCO
CCCOCOC(C)CO
CCCOCOCC(C)O
CCOC(CCCO)OC
CCOCCC(CO)OC
CCOC(CC)OCCO
CCOC(CCO)COC
CCOCC(CO)COC
CCOCCC(O)COC
CCOC(C)OCCCO
CCOCCOC(C)CO
CCOC(CO)CCOC
CCOCC(O)CCOC
CCOCOC(C)CCO
CCOCOC(CC)CO
CCOCOCC(C)CO
CCOCOCCC(C)O
CCOCOCC(O)CC
COCC(CCCO)OC
COCCC(CCO)OC
COCCCC(CO)OC
COC(C)CCOCCO
COCC(C)COCCO
COCCC(C)OCCO
COCC(CCO)COC
COCCC(CO)COC
COCCCOC(C)CO
COCCC(O)CCOC
COC(C)OCCCCO
COCCOC(C)CCO
COCOCC(C)CCO
COCOCCC(C)CO
COCOCCCC(C)O
CCC(COCCO)OC
CC(C)COCOCCO
CCC(CO)COCOC
CCCOC(CCO)OC
CCCOC(C)OCCO
CCCOCC(O)COC
CCCOC(CO)OCC
CC(C)OCOCCCO
CCC(O)COCCOC
CCOCC(CCO)OC
CCOC(C)COCCO
CCOCC(C)OCCO
CCOCC(CO)OCC
COC(CCCCO)OC
COCCCC(O)COC
COC(C)COCCCO
COCC(C)OCCCO
COCCCOCC(C)O
COCCOCC(C)CO
COCCOCCC(C)O
COCOC(C)CCCO
CC(C)OCCOCCO
CCOC(CCO)OCC
CCOCCOCC(C)O
CCOCC(O)COCC
C=CC#CC(CC=O)OC=O
C=CC#CC(COC=O)C=O
C=CC#CCC(=O)COC=O
C=CC#CCC(OC=O)C=O
C=CC#CCCOC(=O)C=O
C=CCC#CC(=O)COC=O
C=CCC#CC(OC=O)C=O
C=CCC#CCOC(=O)C=O
C=CC#CCC(=O)OCC=O
C=CCC#CC(=O)OCC=O
C=CC#CC(=O)CCOC=O
C=CC#CCOC(=O)CC=O
C=CC#CC(=O)OCCC=O
C=CC(CC#CC=O)OC=O
C=C(CC=O)C#CCOC=O
C=CC(C=O)C#CCOC=O
C=CCC(=O)C#CCOC=O
C=C(CCOC=O)C#CC=O
C=CC(COC=O)C#CC=O
C=CCC(OC=O)C#CC=O
C=CCCOC(=O)C#CC=O
C=CCC(=O)OCC#CC=O
C=C(CC#CCOC=O)C=O
C=C(C=O)C#CCCOC=O
C=CC(=O)CC#CCOC=O
C=CC(=O)C#CCCOC=O
C=C(COC=O)C#CCC=O
C=C(COC=O)CC#CC=O
C=CC(OC=O)C#CCC=O
C=CCOC(=O)C#CCC=O
C=CCOC(=O)CC#CC=O
C=CC(=O)OCC#CCC=O
C=CC(=O)OCCC#CC=O
C=CC(CC=CC=O)OC=O
C=C(CC=CCOC=O)C=O
C=CC=C(CCOC=O)C=O
C=CC=CC(COC=O)C=O
C=CC=CCC(=O)COC=O
C=CC=CCC(OC=O)C=O
C=CC=CCCOC(=O)C=O
C=CCC=C(COC=O)C=O
C=CCC=CC(=O)COC=O
C=CCC=CC(OC=O)C=O
C=CCC=CCOC(=O)C=O
C=CC=CCC(=O)OCC=O
C=CCC=CC(=O)OCC=O
C=CC=CC(=O)CCOC=O
C=CC(CC=O)=CCOC=O
C=CCC(C=O)=CCOC=O
C=CC=C(COC=O)CC=O
C=CC=CCOC(=O)CC=O
C=CC(CCOC=O)=CC=O
C=CCC(COC=O)=CC=O
C=CC=CC(=O)OCCC=O
C=C(CC=O)C=CCOC=O
C=CC(C=O)=CCCOC=O
C=CC(C=O)C=CCOC=O
C=CCC(=O)C=CCOC=O
C=C(CCOC=O)C=CC=O
C=CC(COC=O)=CCC=O
C=CC(COC=O)C=CC=O
C=CCC(OC=O)C=CC=O
C=CCCOC(=O)C=CC=O
C=CCC(=O)OCC=CC=O
C=C(C=O)C=CCCOC=O
C=CC(=O)C=CCCOC=O
C=CC(=O)CC=CCOC=O
C=C(COC=O)C=CCC=O
C=C(COC=O)CC=CC=O
C=CC(OC=O)C=CCC=O
C=CCOC(=O)C=CCC=O
C=CCOC(=O)CC=CC=O
C=CC(=O)OCC=CCC=O
C=CC(=O)OCCC=CC=O
C=CC=CC(CC=O)OC=O
C=C(CC#CCCC=O)C=O
C=C(CCC#CCC=O)C=O
C=C(CCCC#CC=O)C=O
C=CC(CC#CCC=O)C=O
C=CC(CCC#CC=O)C=O
C=CC#CC(CCC=O)C=O
C=CC#CCC(CC=O)C=O
C=CC#CCCC(C=O)C=O
C=CC#CCCCC(=O)C=O
C=CCC(CC#CC=O)C=O
C=CCC#CC(CC=O)C=O
C=CCC#CCC(C=O)C=O
C=CCC#CCCC(=O)C=O
C=CCCC#CC(C=O)C=O
C=CCCC#CCC(=O)C=O
C=CCCCC#CC(=O)C=O
C=C(CCC#CC=O)CC=O
C=CC#CC(CC=O)CC=O
C=CC#CCCC(=O)CC=O
C=CCC#CCC(=O)CC=O
C=C(CCCC=O)C#CC=O
C=CC(CCC=O)C#CC=O
C=CC#CCC(=O)CCC=O
C=CCC(CC=O)C#CC=O
C=CCC#CC(=O)CCC=O
C=CCCC(C=O)C#CC=O
C=CCCCC(=O)C#CC=O
C=C(CCC=O)C#CCC=O
C=C(CCC=O)CC#CC=O
C=CC(CC=O)C#CCC=O
C=CC(CC=O)CC#CC=O
C=CC#CC(=O)CCCC=O
C=CCC(C=O)C#CCC=O
C=CCCC(=O)C#CCC=O
C=CCCC(=O)CC#CC=O
C=C(CC=O)C#CCCC=O
C=C(CC=O)CC#CCC=O
C=CC(C=O)C#CCCC=O
C=CCC(=O)C#CCCC=O
C=CCC(=O)CC#CCC=O
C=CCC(=O)CCC#CC=O
C=C(C=O)C#CCCCC=O
C=CC(=O)C#CCCCC=O
C=CC(=O)CC#CCCC=O
C=CC(=O)CCC#CCC=O
C=CC(=O)CCCC#CC=O
C=C(CC=CCCC=O)C=O
C=C(CCC=CCC=O)C=O
C=C(CCCC=CC=O)C=O
C=CC=C(CCCC=O)C=O
C=CC=CC(CCC=O)C=O
C=CC=CCC(CC=O)C=O
C=CC=CCCC(C=O)C=O
C=CC=CCCCC(=O)C=O
C=CC(CC=CCC=O)C=O
C=CC(CCC=CC=O)C=O
C=CCC=C(CCC=O)C=O
C=CCC=CC(CC=O)C=O
C=CCC=CCC(C=O)C=O
C=CCC=CCCC(=O)C=O
C=CCC(CC=CC=O)C=O
C=CCCC=C(CC=O)C=O
C=CCCC=CC(C=O)C=O
C=CCCC=CCC(=O)C=O
C=CCCCC=C(C=O)C=O
C=CCCCC=CC(=O)C=O
C=C(CCC=CC=O)CC=O
C=CC=C(CCC=O)CC=O
C=CC=CC(CC=O)CC=O
C=CC=CCCC(=O)CC=O
C=CC(CCCC=O)=CC=O
C=CCC=C(CC=O)CC=O
C=CCC=CCC(=O)CC=O
C=CCC(CCC=O)=CC=O
C=CCCC=CC(=O)CC=O
C=CCCC(CC=O)=CC=O
C=CCCCC(C=O)=CC=O
C=C(CCCC=O)C=CC=O
C=CC=CCC(=O)CCC=O
C=CC(CCC=O)=CCC=O
C=CC(CCC=O)C=CC=O
C=CCC=CC(=O)CCC=O
C=CCC(CC=O)=CCC=O
C=CCC(CC=O)C=CC=O
C=CCCC(C=O)=CCC=O
C=CCCC(C=O)C=CC=O
C=CCCCC(=O)C=CC=O
C=C(CCC=O)C=CCC=O
C=C(CCC=O)CC=CC=O
C=CC=CC(=O)CCCC=O
C=CC(CC=O)=CCCC=O
C=CC(CC=O)C=CCC=O
C=CC(CC=O)CC=CC=O
C=CCC(C=O)=CCCC=O
C=CCC(C=O)C=CCC=O
C=CCCC(=O)C=CCC=O
C=CCCC(=O)CC=CC=O
C=C(CC=O)C=CCCC=O
C=C(CC=O)CC=CCC=O
C=CC(C=O)=CCCCC=O
C=CC(C=O)C=CCCC=O
C=CCC(=O)C=CCCC=O
C=CCC(=O)CC=CCC=O
C=CCC(=O)CCC=CC=O
C=C(C=O)C=CCCCC=O
C=CC(=O)C=CCCCC=O
C=CC(=O)CC=CCCC=O
C=CC(=O)CCC=CCC=O
C=CC(=O)CCCC=CC=O
CC(=C)C(CCC=O)OC=O
CC(=C)CC(CC=O)OC=O
CC(C=C)C(CC=O)OC=O
CC(CC(=C)CC=O)OC=O
CC(CC(C=C)C=O)OC=O
CC(CCC(=C)C=O)OC=O
CCC(=C)C(CC=O)OC=O
CCC(CC(=C)C=O)OC=O
CC(=C)C(CCOC=O)C=O
CC(=C)CC(COC=O)C=O
CC(=C)CCC(=O)COC=O
CC(=C)CCC(OC=O)C=O
CC(=C)CCCOC(=O)C=O
CC(C=C)C(COC=O)C=O
CC(CC=C)C(=O)COC=O
CC(CC=C)C(OC=O)C=O
CC(CC(=C)COC=O)C=O
CC(CCC=C)OC(=O)C=O
CCC(=C)C(COC=O)C=O
CCC(=C)CC(=O)COC=O
CCC(=C)CC(OC=O)C=O
CCC(=C)CCOC(=O)C=O
CCC(C=C)C(=O)COC=O
CCC(C=C)C(OC=O)C=O
CCC(CC=C)OC(=O)C=O
CCCC(=C)C(=O)COC=O
CCCC(=C)C(OC=O)C=O
CCCC(=C)COC(=O)C=O
CC(=C)CCC(=O)OCC=O
CC(CC=C)C(=O)OCC=O
CCC(=C)CC(=O)OCC=O
CCC(C=C)C(=O)OCC=O
CCCC(=C)C(=O)OCC=O
CC(=C)CC(=O)CCOC=O
CC(C=C)C(=O)CCOC=O
CC(CCC(=O)C=C)OC=O
CCC(=C)C(=O)CCOC=O
CCC(CC(=O)C=C)OC=O
CC(=C)C(COC=O)CC=O
CC(=C)CCOC(=O)CC=O
CC(CC=C)OC(=O)CC=O
CCC(=C)COC(=O)CC=O
CC(=C)CC(=O)OCCC=O
CC(C=C)C(=O)OCCC=O
CCC(=C)C(=O)OCCC=O
CC(CCC=O)OC(=O)C=C
CCC(CC=O)OC(=O)C=C
CC(=C)C(=O)CCCOC=O
CC(CC=O)C(=C)COC=O
CC(CC(=O)CC=C)OC=O
CCC(C=O)C(=C)COC=O
CCCC(=O)C(=C)COC=O
CC(=C)COC(=O)CCC=O
CC(CC(OC=O)C=C)C=O
CC(CCOC=O)C(=C)C=O
CC(CCOC(=O)C=C)C=O
CCC(COC=O)C(=C)C=O
CCC(COC(=O)C=C)C=O
CCCC(OC=O)C(=C)C=O
CCCC(OC(=O)C=C)C=O
CCCCOC(=O)C(=C)C=O
CC(CC=O)C(OC=O)C=C
CC(CC(=O)COC=O)C=C
CC(CC(OC=O)C=O)C=C
CC(CCOC=O)C(=O)C=C
CC(CCOC(=O)C=O)C=C
CCC(C=O)C(OC=O)C=C
CCC(COC=O)C(=O)C=C
CCC(COC(=O)C=O)C=C
CCCC(=O)C(OC=O)C=C
CCCC(OC=O)C(=O)C=C
CCCC(OC(=O)C=O)C=C
CCCCOC(=O)C(=O)C=C
CC(CC=O)C(=O)OCC=C
CCC(C=O)C(=O)OCC=C
CCCC(=O)C(=O)OCC=C
CC(CC(=O)OCC=C)C=O
CCCC(=O)OC(C=C)C=O
CCCC(=O)OCC(=C)C=O
CC(CC(=O)OCC=O)C=C
CCCC(=O)OCC(=O)C=C
CC(CC=O)OC(=O)CC=C
CC(C=O)C(=C)CCOC=O
CC(C=O)C(CC=C)OC=O
CCC(=O)C(=C)CCOC=O
CCC(=O)C(CC=C)OC=O
CCC(=O)CC(=C)COC=O
CC(C=O)C(COC=O)C=C
CCC(=O)C(COC=O)C=C
CCC(=O)CC(OC=O)C=C
CCC(=O)CCOC(=O)C=C
CC(COC=O)C(=C)CC=O
CC(COC=O)C(C=C)C=O
CC(COC=O)CC(=C)C=O
CC(COC(=O)C=C)CC=O
CC(COC(=O)CC=C)C=O
CCC(OC=O)C(=C)CC=O
CCC(OC=O)C(C=C)C=O
CCC(OC(=O)CC=C)C=O
CCCOC(=O)C(=C)CC=O
CCCOC(=O)C(C=C)C=O
CCCOC(=O)CC(=C)C=O
CC(COC(=O)CC=O)C=C
CCC(OC(=O)CC=O)C=C
CCCOC(=O)CC(=O)C=C
CC(COC=O)C(=O)CC=C
CC(COC(=O)C=O)CC=C
CCC(=O)COC(=O)CC=C
CCC(OC=O)C(=O)CC=C
CCCOC(=O)C(=O)CC=C
CC(C=O)C(=O)OCCC=C
CCC(=O)C(=O)OCCC=C
CCC(=O)OC(CC=C)C=O
CCC(=O)OCC(=C)CC=O
CCC(=O)OCC(C=C)C=O
CCC(=O)OCCC(=C)C=O
CCC(=O)OC(CC=O)C=C
CCC(=O)OCCC(=O)C=C
CCC(=O)OCC(=O)CC=C
CC(=O)C(=C)CCCOC=O
CC(=O)C(CCC=C)OC=O
CC(=O)CC(=C)CCOC=O
CC(=O)CC(CC=C)OC=O
CC(=O)CCC(=C)COC=O
CC(=O)C(CCOC=O)C=C
CC(=O)CC(COC=O)C=C
CC(=O)CCC(OC=O)C=C
CC(=O)C(COC=O)CC=C
CC(=O)CCOC(=O)CC=C
CC(OC=O)C(=C)CCC=O
CC(OC=O)C(CC=C)C=O
CC(OC(=O)CCC=C)C=O
CCOC(=O)CC(=C)CC=O
CC(OC=O)C(CC=O)C=C
CC(OC(=O)CCC=O)C=C
CCOC(=O)C(CC=O)C=C
CC(=O)COC(=O)CCC=C
CC(OC=O)C(=O)CCC=C
CC(=O)C(=O)OCCCC=C
CC(=O)OC(CC=C)CC=O
CC(=O)OC(CCC=C)C=O
CC(=O)OCC(CC=C)C=O
CC(=O)OCCC(=C)CC=O
CC(=O)OCCC(C=C)C=O
CC(=O)OCC(CC=O)C=C
CC(=O)OCCCC(=O)C=C
CC(=O)OCCC(=O)CC=C
COC(=O)C(CC=C)CC=O
COC(=O)C(CCC=C)C=O
COC(=O)CC(=C)CCC=O
COC(=O)CC(CC=C)C=O
COC(=O)CCC(=C)CC=O
COC(=O)CCC(C=C)C=O
COC(=O)C(CCC=O)C=C
COC(=O)CC(CC=O)C=C
COC(=O)CCC(=O)CC=C
COC(=O)C(=O)CCCC=C
CCCC(=O)COC(=O)C=C
CC(=C)C(=O)OCCCC=O
CCC(=O)CC(=O)OCC=C
CC(COC=O)CC(=O)C=C
CC(=O)CCCOC(=O)C=C
CC(=O)CCC(=O)OCC=C
CC(=O)CC(=O)OCCC=C
CCOC(=O)C(=C)CCC=O
CCOC(=O)C(CC=C)C=O
CCOC(=O)CC(C=C)C=O
CCOC(=O)CCC(=C)C=O
CCOC(=O)CC(=O)CC=C
CCOC(=O)C(=O)CCC=C
CC(=O)OCC(=C)CCC=O
CC(=O)OCCCC(=C)C=O
CC(=O)OC(CCC=O)C=C
CC(=O)OCC(=O)CCC=C
COC(=O)C(=C)CCCC=O
COC(=O)CCCC(=C)C=O
COC(=O)CCCC(=O)C=C
CCOC(=O)CCC(=O)C=C
COC(=O)CC(=O)CCC=C
CC(=C)C(CCCC=O)C=O
CC(=C)CC(CCC=O)C=O
CC(=C)CCC(CC=O)C=O
CC(=C)CCCC(C=O)C=O
CC(=C)CCCCC(=O)C=O
CC(C=C)C(CCC=O)C=O
CC(CC=C)C(CC=O)C=O
CC(CC=C)CC(C=O)C=O
CC(CC(=C)CCC=O)C=O
CC(CC(CC=C)C=O)C=O
CC(CCC=C)C(C=O)C=O
CC(CCC=C)CC(=O)C=O
CC(CCC(=C)CC=O)C=O
CC(CCC(C=C)C=O)C=O
CC(CCCC=C)C(=O)C=O
CC(CCCC(=C)C=O)C=O
CCC(=C)C(CCC=O)C=O
CCC(=C)CC(CC=O)C=O
CCC(=C)CCC(C=O)C=O
CCC(=C)CCCC(=O)C=O
CCC(C=C)C(CC=O)C=O
CCC(CC=C)C(C=O)C=O
CCC(CC=C)CC(=O)C=O
CCC(CC(=C)CC=O)C=O
CCC(CC(C=C)C=O)C=O
CCC(CCC=C)C(=O)C=O
CCC(CCC(=C)C=O)C=O
CCCC(=C)C(CC=O)C=O
CCCC(=C)CC(C=O)C=O
CCCC(=C)CCC(=O)C=O
CCCC(C=C)C(C=O)C=O
CCCC(CC=C)C(=O)C=O
CCCC(CC(=C)C=O)C=O
CCCCC(=C)C(C=O)C=O
CCCCC(=C)CC(=O)C=O
CCCCC(C=C)C(=O)C=O
CCCCCC(=C)C(=O)C=O
CC(=C)C(CCC=O)CC=O
CC(=C)CC(CC=O)CC=O
CC(=C)CCCC(=O)CC=O
CC(C=C)C(CC=O)CC=O
CC(CCC=C)C(=O)CC=O
CC(CCC(=C)C=O)CC=O
CCC(=C)C(CC=O)CC=O
CCC(=C)CCC(=O)CC=O
CCC(CC=C)C(=O)CC=O
CCCC(=C)CC(=O)CC=O
CCCC(C=C)C(=O)CC=O
CCCCC(=C)C(=O)CC=O
CC(CC=C)CC(=O)CC=O
CC(=C)CCC(=O)CCC=O
CC(CC=C)C(=O)CCC=O
CC(CC(CC=O)C=C)C=O
CC(CCCC=O)C(=C)C=O
CC(CCCC(=O)C=C)C=O
CCC(=C)CC(=O)CCC=O
CCC(C=C)C(=O)CCC=O
CCC(CCC=O)C(=C)C=O
CCC(CCC(=O)C=C)C=O
CCCC(=C)C(=O)CCC=O
CCCC(CC=O)C(=C)C=O
CCCC(CC(=O)C=C)C=O
CCCCC(C=O)C(=C)C=O
CCCCCC(=O)C(=C)C=O
CC(CC(CC=O)C=O)C=C
CC(CCC(C=O)C=O)C=C
CC(CCCC(=O)C=O)C=C
CCC(CC(C=O)C=O)C=C
CCC(CCC=O)C(=O)C=C
CCC(CCC(=O)C=O)C=C
CCCC(CC=O)C(=O)C=C
CCCC(CC(=O)C=O)C=C
CCCCC(C=O)C(=O)C=C
CC(=C)CC(=O)CCCC=O
CC(C=C)C(=O)CCCC=O
CC(CCC=O)C(=C)CC=O
CC(CCC=O)C(C=C)C=O
CC(CCC=O)CC(=C)C=O
CC(CCC(=O)C=C)CC=O
CC(CCC(=O)CC=C)C=O
CCC(=C)C(=O)CCCC=O
CCC(CC=O)C(=C)CC=O
CCC(CC=O)C(C=C)C=O
CCC(CC=O)CC(=C)C=O
CCC(CC(=O)CC=C)C=O
CCCC(C=O)C(=C)CC=O
CCCC(C=O)C(C=C)C=O
CCCCC(=O)C(=C)CC=O
CCCCC(=O)C(C=C)C=O
CCCCC(=O)CC(=C)C=O
CC(CCC=O)CC(=O)C=C
CC(CCC(=O)CC=O)C=C
CCC(CC=O)CC(=O)C=C
CCC(CC(=O)CC=O)C=C
CCCCC(=O)CC(=O)C=C
CC(CCC=O)C(=O)CC=C
CC(CCC(=O)C=O)CC=C
CCC(CC=O)C(=O)CC=C
CCCC(C=O)C(=O)CC=C
CCCCC(=O)C(=O)CC=C
CC(=C)C(=O)CCCCC=O
CC(CC=O)C(=C)CCC=O
CC(CC=O)C(CC=C)C=O
CC(CC=O)CC(=C)CC=O
CC(CC=O)CC(C=C)C=O
CC(CC(=O)CCC=C)C=O
CCC(C=O)C(=C)CCC=O
CCC(C=O)C(CC=C)C=O
CCCC(=O)C(=C)CCC=O
CCCC(=O)C(CC=C)C=O
CCCC(=O)CC(=C)CC=O
CCCC(=O)CC(C=C)C=O
CCCC(=O)CCC(=C)C=O
CC(CC=O)C(CC=O)C=C
CC(CC(=O)CCC=O)C=C
CCC(C=O)C(CC=O)C=C
CCCC(=O)C(CC=O)C=C
CCCC(=O)CCC(=O)C=C
CC(CC=O)CC(=O)CC=C
CCCC(=O)CC(=O)CC=C
CC(CC=O)C(=O)CCC=C
CCC(C=O)C(=O)CCC=C
CCCC(=O)C(=O)CCC=C
CC(C=O)C(=C)CCCC=O
CC(C=O)C(CC=C)CC=O
CC(C=O)C(CCC=C)C=O
CCC(=O)C(=C)CCCC=O
CCC(=O)C(CC=C)CC=O
CCC(=O)C(CCC=C)C=O
CCC(=O)CC(=C)CCC=O
CCC(=O)CC(CC=C)C=O
CCC(=O)CCC(=C)CC=O
CCC(=O)CCC(C=C)C=O
CCC(=O)CCCC(=C)C=O
CC(C=O)C(CCC=O)C=C
CCC(=O)C(CCC=O)C=C
CCC(=O)CC(CC=O)C=C
CCC(=O)CCCC(=O)C=C
CCC(=O)CCC(=O)CC=C
CC(C=O)C(=O)CCCC=C
CC(=O)C(=C)CCCCC=O
CC(=O)C(CCC=C)CC=O
CC(=O)C(CCCC=C)C=O
CC(=O)CC(=C)CCCC=O
CC(=O)CC(CC=C)CC=O
CC(=O)CC(CCC=C)C=O
CC(=O)CCC(=C)CCC=O
CC(=O)CCC(CC=C)C=O
CC(=O)CCCC(=C)CC=O
CC(=O)CCCC(C=C)C=O
CC(=O)CCCCC(=C)C=O
CC(=O)C(CCCC=O)C=C
CC(=O)CC(CCC=O)C=C
CC(=O)C(CCC=O)CC=C
CC(=O)CCCC(=O)CC=C
CC(=O)C(=O)CCCCC=C
CC(CCCC=O)C(=O)C=C
CCCCCC(=O)C(=O)C=C
CCC(=O)CC(=O)CCC=C
CCC(=O)C(=O)CCCC=C
CC(=O)CCC(CC=O)C=C
CC(=O)CCCCC(=O)C=C
CC(=O)CCC(=O)CCC=C
CC(=O)CC(=O)CCCC=C
CCCCS(=O)(=O)CCC=C
CCCS(=O)(=O)CCCC=C
CCCCCCS(=O)(=O)C=C
CCCCCS(=O)(=O)CC=C
CCS(=O)(=O)CCCCC=C
CS(=O)(=O)CCCCCC=C
CC(CC=C)(CC=O)OC=O
CC(CCC=C)(OC=O)C=O
CCC(CC=C)(OC=O)C=O
CC(CCC=O)(OC=O)C=C
CCC(CC=O)(OC=O)C=C
CC(CCOC=O)(C=C)C=O
CCC(COC=O)(C=C)C=O
CCCC(OC=O)(C=C)C=O
CC(COC=O)(CC=C)C=O
CC(COC=O)(CC=O)C=C
CC(CCC=C)(CC=O)C=O
CC(CCCC=C)(C=O)C=O
CCC(CC=C)(CC=O)C=O
CCC(CCC=C)(C=O)C=O
CCCC(CC=C)(C=O)C=O
CCCCC(C=C)(C=O)C=O
CC(CC=C)(CC=O)CC=O
CC(CCCC=O)(C=C)C=O
CCC(CCC=O)(C=C)C=O
CCCC(CC=O)(C=C)C=O
CC(CCC=O)(CC=C)C=O
CC(CCC=O)(CC=O)C=C
CCC(CC=O)(CC=O)C=C
C=CC(=C)COCCOC=O
C=CCOCC(=C)COC=O
C=CC(OCCOC=O)C=C
C=CCOC(COC=O)C=C
C=CCOCC(OC=O)C=C
C=CCOCC(=O)OCC=C
C=CCOCCOC(=O)C=C
C=CC(=C)CCCOCC=O
C=CCC(=C)CCOCC=O
C=CCC(CC=C)OCC=O
C=CCCC(=C)COCC=O
C=CC(=C)CCOCCC=O
C=CCC(=C)COCCC=O
C=CC(=C)COCCCC=O
C=CCCC(OCC=C)C=O
C=CCCCOC(C=C)C=O
C=CCCCOCC(=C)C=O
C=CC(C=C)CCOCC=O
C=CCC(COCC=O)C=C
C=CCCC(OCC=O)C=C
C=CCCCOCC(=O)C=C
C=CCCOC(CC=C)C=O
C=CCCOCC(=C)CC=O
C=CCCOCC(C=C)C=O
C=CCCOCCC(=C)C=O
C=CC(COCCC=O)C=C
C=CCC(OCCC=O)C=C
C=CCCOC(CC=O)C=C
C=CCCOCCC(=O)C=C
C=CCCOCC(=O)CC=C
C=CCOC(CC=C)CC=O
C=CCOCC(=C)CCC=O
C=CCOCC(CC=C)C=O
C=CCOCCC(=C)CC=O
C=CCOCCC(C=C)C=O
C=CCOCCCC(=C)C=O
C=CC(OCCCC=O)C=C
C=CCOC(CCC=O)C=C
C=CCOCC(CC=O)C=C
C=CCOCCCC(=O)C=C
C=CCOCCC(=O)CC=C
C=CCCC(=O)COCC=C
CC#CCC#CC(=O)[CH-]C=O
CCC#CC#CC(=O)[CH-]C=O
O=C[CH-]C(=O)C#CCCC#C
[O-]C(=O)C#CC#CCCC=C
[O-]C(=O)C#CCC#CCC=C
[O-]C(=O)C#CCCC#CC=C
[O-]C(=O)CC#CC#CCC=C
[O-]C(=O)CC#CCC#CC=C
[O-]C(=O)CCC#CC#CC=C
CC=CCC#CC(=O)[CH-]C=O
CCC=CC#CC(=O)[CH-]C=O
[O-]C(=O)C=CC#CCCC=C
[O-]C(=O)C=CCC#CCC=C
[O-]C(=O)C=CCCC#CC=C
[O-]C(=O)C#CC=CCCC=C
[O-]C(=O)C#CCC=CCC=C
[O-]C(=O)C#CCCC=CC=C
[O-]C(=O)CC=CC#CCC=C
[O-]C(=O)CC=CCC#CC=C
[O-]C(=O)CC#CC=CCC=C
[O-]C(=O)CC#CCC=CC=C
[O-]C(=O)CCC=CC#CC=C
[O-]C(=O)CCC#CC=CC=C
[O-]C(=O)C=CC=CCCC=C
[O-]C(=O)C=CCC=CCC=C
[O-]C(=O)C=CCCC=CC=C
[O-]C(=O)CC=CC=CCC=C
[O-]C(=O)CC=CCC=CC=C
[O-]C(=O)CCC=CC=CC=C
CC(=C)C#CCCCC([O-])=O
CC(=C)CC#CCCC([O-])=O
CC(=C)CCC#CCC([O-])=O
CC(C=C)C#CCCC([O-])=O
CC(C#CCCC=C)C([O-])=O
CC(CC=C)C#CCC([O-])=O
CC(CC=C)CC#CC([O-])=O
CC(CC#CC=C)CC([O-])=O
CC(CC#CCC=C)C([O-])=O
CC(CCC=C)C#CC([O-])=O
CC(CCC#CC=C)C([O-])=O
CC#CC(=C)CCCC([O-])=O
CC#CC(CC=C)CC([O-])=O
CC#CC(CCC=C)C([O-])=O
CC#CCC(=C)CCC([O-])=O
CC#CCC(CC=C)C([O-])=O
CC#CCCC(=C)CC([O-])=O
CC#CCCC(C=C)C([O-])=O
CC#CCCCC(=C)C([O-])=O
CCC(=C)C#CCCC([O-])=O
CCC(=C)CC#CCC([O-])=O
CCC(=C)CCC#CC([O-])=O
CCC(C=C)C#CCC([O-])=O
CCC(C#CCC=C)C([O-])=O
CCC(CC=C)C#CC([O-])=O
CCC(CC#CC=C)C([O-])=O
CCC#CC(=C)CCC([O-])=O
CCC#CC(CC=C)C([O-])=O
CCC#CCC(=C)CC([O-])=O
CCC#CCC(C=C)C([O-])=O
CCC#CCCC(=C)C([O-])=O
CCCC(=C)C#CCC([O-])=O
CCCC(=C)CC#CC([O-])=O
CCCC(C=C)C#CC([O-])=O
CCCC(C#CC=C)C([O-])=O
CCCC#CC(C=C)C([O-])=O
CCCC#CCC(=C)C([O-])=O
CCCCC(=C)C#CC([O-])=O
CCCCC#CC(=C)C([O-])=O
CC(C)CC#CC(=O)[CH-]C=O
CCC(C)C#CC(=O)[CH-]C=O
CC(CC#CCC([O-])=O)C=C
CC(CCC#CC([O-])=O)C=C
CC#CC(CCC([O-])=O)C=C
CC#CCC(CC([O-])=O)C=C
CCC(CC#CC([O-])=O)C=C
CCC#CC(CC([O-])=O)C=C
CC(CCC([O-])=O)C#CC=C
CCC(CC([O-])=O)C#CC=C
CC(CC([O-])=O)C#CCC=C
[O-]C(=O)C(=C)CCCCC#C
[O-]C(=O)C(CCC=C)CC#C
[O-]C(=O)C(CCC#C)CC=C
[O-]C(=O)C(CCCC=C)C#C
[O-]C(=O)C(CCCC#C)C=C
[O-]C(=O)CC(=C)CCCC#C
[O-]C(=O)CC(CC=C)CC#C
[O-]C(=O)CC(CCC=C)C#C
[O-]C(=O)CC(CCC#C)C=C
[O-]C(=O)CCC(=C)CCC#C
[O-]C(=O)CCC(CC=C)C#C
[O-]C(=O)CCC(CC#C)C=C
[O-]C(=O)CCCC(=C)CC#C
[O-]C(=O)CCCC(C=C)C#C
[O-]C(=O)CCCCC(=C)C#C
CC(=C)CCCC#CC([O-])=O
CCCC#CC(=C)CC([O-])=O
CC=C(CCC=C)CC([O-])=O
CC=CC(=C)CCCC([O-])=O
CC=CC(CC=C)CC([O-])=O
CC=CC(CCC=C)C([O-])=O
CC=CCC(=C)CCC([O-])=O
CC=CCC(CC=C)C([O-])=O
CC=CCCC(=C)CC([O-])=O
CC=CCCC(C=C)C([O-])=O
CC(=C)C=CCCCC([O-])=O
CC(=C)CC=CCCC([O-])=O
CC(=C)CCC=CCC([O-])=O
CC(=C)CCCC=CC([O-])=O
CC(C=C)=CCCCC([O-])=O
CC(C=C)C=CCCC([O-])=O
CC(C=CCCC=C)C([O-])=O
CC(CC=C)=CCCC([O-])=O
CC(CC=C)C=CCC([O-])=O
CC(CC=C)CC=CC([O-])=O
CC(CC=CC=C)CC([O-])=O
CC(CC=CCC=C)C([O-])=O
CC(CCC=C)=CCC([O-])=O
CC(CCC=C)C=CC([O-])=O
CC(CCC=CC=C)C([O-])=O
CCC=C(CC=C)CC([O-])=O
CCC=C(CCC=C)C([O-])=O
CCC=CC(=C)CCC([O-])=O
CCC=CCC(=C)CC([O-])=O
CCC=CCC(C=C)C([O-])=O
CCC=CCCC(=C)C([O-])=O
CCC(=C)C=CCCC([O-])=O
CCC(=C)CC=CCC([O-])=O
CCC(=C)CCC=CC([O-])=O
CCC(=CCCC=C)C([O-])=O
CCC(C=C)=CCCC([O-])=O
CCC(C=C)C=CCC([O-])=O
CCC(C=CCC=C)C([O-])=O
CCC(CC=C)=CCC([O-])=O
CCC(CC=C)C=CC([O-])=O
CCC(CC=CC=C)C([O-])=O
CCC(CCC=C)=CC([O-])=O
CCCC=C(CC=C)C([O-])=O
CCCC=CC(C=C)C([O-])=O
CCCC=CCC(=C)C([O-])=O
CCCC(=C)C=CCC([O-])=O
CCCC(=C)CC=CC([O-])=O
CCCC(=CCC=C)C([O-])=O
CCCC(C=C)C=CC([O-])=O
CCCC(C=CC=C)C([O-])=O
CCCC(CC=C)=CC([O-])=O
CCCCC=C(C=C)C([O-])=O
CCCCC=CC(=C)C([O-])=O
CCCCC(=C)C=CC([O-])=O
CCCCC(=CC=C)C([O-])=O
CCCCC(C=C)=CC([O-])=O
CC=C(CCCC([O-])=O)C=C
CC=CC(CCC([O-])=O)C=C
CC=CCC(CC([O-])=O)C=C
CC(CC=CCC([O-])=O)C=C
CCC=C(CCC([O-])=O)C=C
CCC=CC(CC([O-])=O)C=C
CCC(CC=CC([O-])=O)C=C
CCCC=C(CC([O-])=O)C=C
CC=C(CCC([O-])=O)CC=C
CC(CCCC([O-])=O)=CC=C
CCC(CCC([O-])=O)=CC=C
CCCC(CC([O-])=O)=CC=C
CC(CCC([O-])=O)=CCC=C
CC(CCC([O-])=O)C=CC=C
CCC(CC([O-])=O)=CCC=C
CCC(CC([O-])=O)C=CC=C
CC(CC([O-])=O)=CCCC=C
CC=C(CCCC=C)C([O-])=O
CC=CCCCC(=C)C([O-])=O
CC(=CCCCC=C)C([O-])=O
CC(CCCC=C)=CC([O-])=O
CCC=CC(CC=C)C([O-])=O
CCCC=CC(=C)CC([O-])=O
CCCC(C=C)=CCC([O-])=O
CC(CCC=CC([O-])=O)C=C
CC(CC([O-])=O)C=CCC=C
CC(C)(CCC=C)CC([O-])=O
CCC(C)(CC=C)CC([O-])=O
CCC(C)(CCC=C)C([O-])=O
CCCC(C)(CC=C)C([O-])=O
CCCC(CC)(C=C)C([O-])=O
CCC(C)(CCC([O-])=O)C=C
CC(C)(CCC([O-])=O)CC=C
CCC(CC)(CC=C)C([O-])=O
CCCCC(C)(C=C)C([O-])=O
CC(C)(CCCC([O-])=O)C=C
CCC(CC)(CC([O-])=O)C=C
CCCC(C)(CC([O-])=O)C=C
CC(C)(CCCC=C)C([O-])=O
CCC(C)(CC)CCC([O-])=O
CCCC(C)(C)CCC([O-])=O
CCCC(C)(CC)CC([O-])=O
CCCC(CC)(CC)C([O-])=O
CCCCC(C)(C)CC([O-])=O
CCCC(C)(CCC)C([O-])=O
CC(C)(C)CCCCC([O-])=O
CCC(C)(C)CCCC([O-])=O
CCC(CC)(CC)CC([O-])=O
CCCCC(C)(CC)C([O-])=O
CCCCCC(C)(C)C([O-])=O
CC(=C)C#CCCOCCO
CC(=C)CC#CCOCCO
CC(C=C)C#CCOCCO
CC(CC#CC=C)OCCO
CC#CC(=C)CCOCCO
CC#CC(CC=C)OCCO
CC#CCC(=C)COCCO
CCC(=C)C#CCOCCO
CCC#CC(=C)COCCO
CC(=C)C#CCOCCCO
CC#CC(=C)COCCCO
CC(CC#CCO)OCC=C
CC#CC(CCO)OCC=C
CC#CCC(CO)OCC=C
CCC#CC(CO)OCC=C
CC(=C)CCOCC#CCO
CC(CC=C)OCC#CCO
CC#CCCOCC(=C)CO
CCC(=C)COCC#CCO
CCC#CCOCC(=C)CO
CC#CC(COCCO)C=C
CC#CCC(OCCO)C=C
CC#CCCOC(CO)C=C
CC#CCCOCC(O)C=C
CCC#CC(OCCO)C=C
CCC#CCOC(CO)C=C
CCC#CCOCC(O)C=C
CC#CC(CO)COCC=C
CC#CCC(O)COCC=C
CC#CC(CO)OCCC=C
CC(=C)COCC#CCCO
CC(=C)COCCC#CCO
CC#CCOCC(=C)CCO
CC#CCOCCC(=C)CO
CC#CC(OCCCO)C=C
CC#CCOC(CCO)C=C
CC#CCOCC(CO)C=C
CC#CCOCCC(O)C=C
CC#CC(O)CCOCC=C
CC#CCOC(CO)CC=C
CC#CCOCC(O)CC=C
CC#CC(O)COCCC=C
CC(CCO)OCC#CC=C
CCC(CO)OCC#CC=C
CC(COCC=C)C#CCO
CCC(OCC=C)C#CCO
CCCOC(C=C)C#CCO
CCCOCC(=C)C#CCO
CCCOCC#CC(=C)CO
CC(COCC#CCO)C=C
CCC(OCC#CCO)C=C
CCCOCC#CC(O)C=C
CC(CO)C#CCOCC=C
CCC(O)C#CCOCC=C
CC(COCCO)C#CC=C
CCC(OCCO)C#CC=C
CCCOC(CO)C#CC=C
CCCOCC(O)C#CC=C
CC(CO)COCC#CC=C
CCC(O)COCC#CC=C
CC(CO)OCC#CCC=C
CC(CO)OCCC#CC=C
CC(OCC=C)C#CCCO
CC(OCCC=C)C#CCO
CCOC(C=C)C#CCCO
CCOC(CC=C)C#CCO
CCOCC(=C)C#CCCO
CCOCC(=C)CC#CCO
CCOCC(C=C)C#CCO
CCOCC#CC(=C)CCO
CCOCC#CCC(=C)CO
CCOCCC(=C)C#CCO
CCOCCC#CC(=C)CO
CC(OCC#CCCO)C=C
CC(OCCC#CCO)C=C
CCOC(CC#CCO)C=C
CCOCC#CC(CO)C=C
CCOCC#CCC(O)C=C
CCOCCC#CC(O)C=C
CC(O)C#CCCOCC=C
CC(O)CC#CCOCC=C
CCOCC#CC(O)CC=C
CC(O)C#CCOCCC=C
CC(OCCCO)C#CC=C
CCOC(CCO)C#CC=C
CCOCC(CO)C#CC=C
CCOCCC(O)C#CC=C
CC(O)CCOCC#CC=C
CC(OCCO)C#CCC=C
CCOC(CO)C#CCC=C
CCOC(CO)CC#CC=C
CCOCC(O)C#CCC=C
CCOCC(O)CC#CC=C
CC(O)COCC#CCC=C
CC(O)COCCC#CC=C
COC(C=C)C#CCCCO
COC(CC=C)C#CCCO
COC(CC=C)CC#CCO
COC(CCC=C)C#CCO
COCC(=C)C#CCCCO
COCC(=C)CC#CCCO
COCC(=C)CCC#CCO
COCC(C=C)C#CCCO
COCC(CC=C)C#CCO
COCC#CC(=C)CCCO
COCC#CCC(=C)CCO
COCC#CCCC(=C)CO
COCCC(=C)C#CCCO
COCCC(=C)CC#CCO
COCCC(C=C)C#CCO
COCCC#CC(=C)CCO
COCCC#CCC(=C)CO
COCCCC(=C)C#CCO
COCCCC#CC(=C)CO
COC(CC#CCCO)C=C
COC(CCC#CCO)C=C
COCC(CC#CCO)C=C
COCC#CC(CCO)C=C
COCC#CCC(CO)C=C
COCC#CCCC(O)C=C
COCCC#CC(CO)C=C
COCCC#CCC(O)C=C
COCCCC#CC(O)C=C
COCC#CC(CO)CC=C
COCC#CCC(O)CC=C
COCCC#CC(O)CC=C
COC(CCCO)C#CC=C
COCC(CCO)C#CC=C
COCC#CC(O)CCC=C
COCCC(CO)C#CC=C
COCCCC(O)C#CC=C
COC(CCO)C#CCC=C
COC(CCO)CC#CC=C
COCC(CO)C#CCC=C
COCC(CO)CC#CC=C
COCCC(O)C#CCC=C
COCCC(O)CC#CC=C
COC(CO)C#CCCC=C
COC(CO)CC#CCC=C
COC(CO)CCC#CC=C
COCC(O)C#CCCC=C
COCC(O)CC#CCC=C
COCC(O)CCC#CC=C
OC(CCC=C)COCC#C
OC(CCC#C)COCC=C
OCC(=C)CCCOCC#C
OCC(CCC=C)OCC#C
OCC(CCC#C)OCC=C
OCCC(=C)CCOCC#C
OCCC(CC=C)OCC#C
OCCC(CC#C)OCC=C
OCCCC(=C)COCC#C
OCC(=C)CCOCCC#C
OCC(CC=C)OCCC#C
OCC(CC#C)OCCC=C
OCCC(=C)COCCC#C
OC(CCCOCC=C)C#C
OC(CCCOCC#C)C=C
OCC(=C)COCCCC#C
OCC(CCOCC=C)C#C
OCC(CCOCC#C)C=C
OCCC(COCC=C)C#C
OCCC(COCC#C)C=C
OCCCC(OCC=C)C#C
OCCCC(OCC#C)C=C
OCCCCOC(C=C)C#C
OCCCCOCC(=C)C#C
OC(CCOCC=C)CC#C
OC(CCOCC#C)CC=C
OC(CCOCCC=C)C#C
OC(CCOCCC#C)C=C
OCC(COCC=C)CC#C
OCC(COCC#C)CC=C
OCC(COCCC=C)C#C
OCC(COCCC#C)C=C
OCCC(OCCC=C)C#C
OCCC(OCCC#C)C=C
OCCCOC(CC=C)C#C
OCCCOC(CC#C)C=C
OCCCOCC(=C)CC#C
OCCCOCC(C=C)C#C
OCCCOCCC(=C)C#C
OC(COCCC=C)CC#C
OC(COCCC#C)CC=C
OC(COCCCC=C)C#C
OC(COCCCC#C)C=C
OCC(OCCCC=C)C#C
OCC(OCCCC#C)C=C
OCCOC(CC=C)CC#C
OCCOC(CCC=C)C#C
OCCOC(CCC#C)C=C
OCCOCC(=C)CCC#C
OCCOCC(CC=C)C#C
OCCOCC(CC#C)C=C
OCCOCCC(=C)CC#C
OCCOCCC(C=C)C#C
OCCOCCCC(=C)C#C
CCC#CC(O)COCC=C
CC=CC(=C)CCOCCO
CC=CCC(=C)COCCO
CC(=C)C=CCCOCCO
CC(=C)CC=CCOCCO
CC(C=C)=CCCOCCO
CC(C=C)C=CCOCCO
CC(CC=C)=CCOCCO
CC(CC=CC=C)OCCO
CCC=CC(=C)COCCO
CCC(=C)C=CCOCCO
CCC(C=C)=CCOCCO
CC=CC(=C)COCCCO
CC(=C)C=CCOCCCO
CC(C=C)=CCOCCCO
CC=CC(CCO)OCC=C
CC=CCC(CO)OCC=C
CC(CC=CCO)OCC=C
CCC=CC(CO)OCC=C
CC=CCCOCC(=C)CO
CC(=C)CCOCC=CCO
CC(CC=C)OCC=CCO
CCC=CCOCC(=C)CO
CCC(=C)COCC=CCO
CC=C(CCOCCO)C=C
CC=CC(COCCO)C=C
CC=CCC(OCCO)C=C
CC=CCCOC(CO)C=C
CC=CCCOCC(O)C=C
CCC=C(COCCO)C=C
CCC=CC(OCCO)C=C
CCC=CCOC(CO)C=C
CCC=CCOCC(O)C=C
CC=C(CCO)COCC=C
CC=CC(CO)COCC=C
CC=CCC(O)COCC=C
CCC=C(CO)COCC=C
CCC=CC(O)COCC=C
CC=CC(CO)OCCC=C
CC=CCOCC(=C)CCO
CC=CCOCCC(=C)CO
CC(=C)COCC=CCCO
CC(=C)COCCC=CCO
CC(CCOCC=C)=CCO
CCC(COCC=C)=CCO
CC=C(COCCCO)C=C
CC=CC(OCCCO)C=C
CC=CCOC(CCO)C=C
CC=CCOCC(CO)C=C
CC=CCOCCC(O)C=C
CC=C(CO)CCOCC=C
CC=C(COCCO)CC=C
CC=CC(O)CCOCC=C
CC=CCOC(CO)CC=C
CC=CCOCC(O)CC=C
CC(CCO)=CCOCC=C
CC(CCOCCO)=CC=C
CCC(CO)=CCOCC=C
CCC(COCCO)=CC=C
CC=C(CO)COCCC=C
CC=CC(O)COCCC=C
CC(CCO)OCC=CC=C
CCC(CO)OCC=CC=C
CC(COCC=C)=CCCO
CC(COCC=C)C=CCO
CC(COCCC=C)=CCO
CCC(OCC=C)C=CCO
CCCOC(C=C)C=CCO
CCCOCC=CC(=C)CO
CCCOCC(=C)C=CCO
CCCOCC(C=C)=CCO
CC(COCC=CCO)C=C
CCC(OCC=CCO)C=C
CCCOCC=C(CO)C=C
CCCOCC=CC(O)C=C
CC(CO)=CCCOCC=C
CC(CO)C=CCOCC=C
CC(COCCCO)=CC=C
CCC(O)C=CCOCC=C
CCCOCC(CO)=CC=C
CC(CO)=CCOCCC=C
CC(COCCO)=CCC=C
CC(COCCO)C=CC=C
CCC(OCCO)C=CC=C
CCCOC(CO)C=CC=C
CCCOCC(O)C=CC=C
CC(CO)COCC=CC=C
CCC(O)COCC=CC=C
CC(CO)OCC=CCC=C
CC(CO)OCCC=CC=C
CC(OCC=C)C=CCCO
CC(OCCC=C)C=CCO
CCOC(C=C)C=CCCO
CCOC(CC=C)C=CCO
CCOCC=CC(=C)CCO
CCOCC=CCC(=C)CO
CCOCC(=C)C=CCCO
CCOCC(=C)CC=CCO
CCOCC(C=C)=CCCO
CCOCC(C=C)C=CCO
CCOCC(CC=C)=CCO
CCOCCC=CC(=C)CO
CCOCCC(=C)C=CCO
CCOCCC(C=C)=CCO
CC(OCC=CCCO)C=C
CC(OCCC=CCO)C=C
CCOC(CC=CCO)C=C
CCOCC=C(CCO)C=C
CCOCC=CC(CO)C=C
CCOCC=CCC(O)C=C
CCOCCC=C(CO)C=C
CCOCCC=CC(O)C=C
CC(O)C=CCCOCC=C
CC(O)CC=CCOCC=C
CCOCC=C(CO)CC=C
CCOCC=CC(O)CC=C
CCOCC(CCO)=CC=C
CCOCCC(CO)=CC=C
CC(O)C=CCOCCC=C
CC(OCCCO)C=CC=C
CCOC(CCO)C=CC=C
CCOCC(CO)=CCC=C
CCOCC(CO)C=CC=C
CCOCCC(O)C=CC=C
CC(O)CCOCC=CC=C
CC(OCCO)C=CCC=C
CCOC(CO)C=CCC=C
CCOC(CO)CC=CC=C
CCOCC(O)C=CCC=C
CCOCC(O)CC=CC=C
CC(O)COCC=CCC=C
CC(O)COCCC=CC=C
COC(C=C)C=CCCCO
COC(CC=C)C=CCCO
COC(CC=C)CC=CCO
COC(CCC=C)C=CCO
COCC=CC(=C)CCCO
COCC=CCC(=C)CCO
COCC=CCCC(=C)CO
COCC(=C)C=CCCCO
COCC(=C)CC=CCCO
COCC(=C)CCC=CCO
COCC(C=C)=CCCCO
COCC(C=C)C=CCCO
COCC(CC=C)=CCCO
COCC(CC=C)C=CCO
COCC(CCC=C)=CCO
COCCC=CC(=C)CCO
COCCC=CCC(=C)CO
COCCC(=C)C=CCCO
COCCC(=C)CC=CCO
COCCC(C=C)=CCCO
COCCC(C=C)C=CCO
COCCC(CC=C)=CCO
COCCCC=CC(=C)CO
COCCCC(=C)C=CCO
COCCCC(C=C)=CCO
COC(CC=CCCO)C=C
COC(CCC=CCO)C=C
COCC=C(CCCO)C=C
COCC=CC(CCO)C=C
COCC=CCC(CO)C=C
COCC=CCCC(O)C=C
COCC(CC=CCO)C=C
COCCC=C(CCO)C=C
COCCC=CC(CO)C=C
COCCC=CCC(O)C=C
COCCCC=C(CO)C=C
COCCCC=CC(O)C=C
COCC=C(CCO)CC=C
COCC=CC(CO)CC=C
COCC=CCC(O)CC=C
COCC(CCCO)=CC=C
COCCC=C(CO)CC=C
COCCC=CC(O)CC=C
COCCC(CCO)=CC=C
COCCCC(CO)=CC=C
COC(CCCO)C=CC=C
COCC=C(CO)CCC=C
COCC=CC(O)CCC=C
COCC(CCO)=CCC=C
COCC(CCO)C=CC=C
COCCC(CO)=CCC=C
COCCC(CO)C=CC=C
COCCCC(O)C=CC=C
COC(CCO)C=CCC=C
COC(CCO)CC=CC=C
COCC(CO)=CCCC=C
COCC(CO)C=CCC=C
COCC(CO)CC=CC=C
COCCC(O)C=CCC=C
COCCC(O)CC=CC=C
COC(CO)C=CCCC=C
COC(CO)CC=CCC=C
COC(CO)CCC=CC=C
COCC(O)C=CCCC=C
COCC(O)CC=CCC=C
COCC(O)CCC=CC=C
CC=CC(CC=C)OCCO
CCC=CC(CCCO)OC
CCC=CCC(CCO)OC
CCC=CCCC(CO)OC
CCC(CC=CCCO)OC
CCC(CCC=CCO)OC
CCCC=CC(CCO)OC
CCCC=CCC(CO)OC
CCCC(CC=CCO)OC
CCCCC=CC(CO)OC
CC=C(C)CCCOCCO
CC=CC(C)CCOCCO
CC=CCC(C)COCCO
CC=CCCC(C)OCCO
CC(C)=CCCCOCCO
CC(C)C=CCCOCCO
CC(C)CC=CCOCCO
CCC=C(C)CCOCCO
CCC=C(CC)COCCO
CCC=CC(C)COCCO
CCC=CC(CC)OCCO
CCC=CCC(C)OCCO
CCC(C)=CCCOCCO
CCC(C)C=CCOCCO
CCC(CC=CC)OCCO
CCC(CC)=CCOCCO
CCCC=C(C)COCCO
CCCC(C)=CCOCCO
CCC=C(CCCO)COC
CCC=CC(CCO)COC
CCC=CCC(CO)COC
CCC=CCCC(O)COC
CCCC=C(CCO)COC
CCCC=CC(CO)COC
CCCC=CCC(O)COC
CCCCC=C(CO)COC
CCCCC=CC(O)COC
CCCC=CC(CO)OCC
CC=C(C)CCOCCCO
CC=CC(C)COCCCO
CC=CCC(C)OCCCO
CC=CCCCOC(C)CO
CC=CCCCOCC(C)O
CC(C)=CCCOCCCO
CC(C)C=CCOCCCO
CCC=C(C)COCCCO
CCC=CC(C)OCCCO
CCC=CCCOC(C)CO
CCC=CCCOCC(C)O
CCC(C)=CCOCCCO
CCC(CCCOC)=CCO
CCCC=CCOC(C)CO
CCCC=CCOCC(C)O
CCCC(CCOC)=CCO
CCCCC(COC)=CCO
CCC=C(CCO)CCOC
CCC=CC(CO)CCOC
CCC=CCC(O)CCOC
CCC(CCCO)=CCOC
CCCC=C(CO)CCOC
CCCC=CC(O)CCOC
CCCC(CCO)=CCOC
CCCCC(CO)=CCOC
CCCC=C(CO)COCC
CCCC=CC(O)COCC
CC=C(C)COCCCCO
CC=CC(C)OCCCCO
CC=CCCOC(C)CCO
CC=CCCOCC(C)CO
CC=CCCOCCC(C)O
CC(C)CCOCC=CCO
CCC=CCOC(C)CCO
CCC=CCOC(CC)CO
CCC=CCOCC(C)CO
CCC=CCOCCC(C)O
CCC(C)COCC=CCO
CCC(CC)OCC=CCO
CCC(CCOC)=CCCO
CCC(CCOC)C=CCO
CCCC(C)OCC=CCO
CCCC(COC)=CCCO
CCCC(COC)C=CCO
CCCC(COCC)=CCO
CCCCC(OC)C=CCO
CCC=C(CO)CCCOC
CCC=CC(O)CCCOC
CCC(CCO)=CCCOC
CCC(CCO)C=CCOC
CCCC(CO)=CCCOC
CCCC(CO)C=CCOC
CCCCC(O)C=CCOC
CCC=CCOCC(O)CC
CCC(CCOCCO)=CC
CCCC(CO)=CCOCC
CCCC(COCCO)=CC
CCC(CCO)OCC=CC
CCCC(CO)OCC=CC
CC=CCOC(C)CCCO
CC=CCOCC(C)CCO
CC=CCOCCC(C)CO
CC=CCOCCCC(C)O
CC(C)COCC=CCCO
CC(C)COCCC=CCO
CCC(C)OCC=CCCO
CCC(C)OCCC=CCO
CCC(COC)=CCCCO
CCC(COC)C=CCCO
CCC(COC)CC=CCO
CCCC(OC)C=CCCO
CCCC(OCC)C=CCO
CCCCOC(C)C=CCO
CCCCOCC=C(C)CO
CCCCOCC=CC(C)O
CCCCOCC(C)=CCO
CCC(CO)=CCCCOC
CCC(CO)C=CCCOC
CCC(CO)CC=CCOC
CCCC(O)C=CCCOC
CCCC(O)CC=CCOC
CCC(COCCCO)=CC
CCCC(O)C=CCOCC
CCCCOCC(CO)=CC
CCC(COCCO)C=CC
CCCC(OCCO)C=CC
CCCCOC(CO)C=CC
CCCCOCC(O)C=CC
CCC(CO)COCC=CC
CCCC(O)COCC=CC
CCC(CO)OCCC=CC
CC(C)OCC=CCCCO
CC(C)OCCC=CCCO
CC(C)OCCCC=CCO
CCC(OC)C=CCCCO
CCCOC(C)CC=CCO
CCCOC(CC)C=CCO
CCCOCC=C(C)CCO
CCCOCC=C(CC)CO
CCCOCC=CC(C)CO
CCCOCC=CCC(C)O
CCCOCC(C)=CCCO
CCCOCC(C)C=CCO
CCCOCC(CC)=CCO
CCCOCCC=C(C)CO
CCCOCCC=CC(C)O
CCCOCCC(C)=CCO
CCC(O)C=CCCCOC
CCC(O)CC=CCCOC
CCC(O)CCC=CCOC
CCCOCC=CC(O)CC
CCCOCC(CCO)=CC
CCCOCCC(CO)=CC
CCC(OCCCO)C=CC
CCCOCC(CO)=CCC
CCCOCC(CO)C=CC
CCCOCCC(O)C=CC
CCC(O)CCOCC=CC
CCCOC(CO)C=CCC
CCCOC(CO)CC=CC
CCCOCC(O)C=CCC
CCCOCC(O)CC=CC
CCC(O)COCCC=CC
CCOC(C)C=CCCCO
CCOC(C)CC=CCCO
CCOC(C)CCC=CCO
CCOC(CC)C=CCCO
CCOC(CC)CC=CCO
CCOCC=C(C)CCCO
CCOCC=C(CC)CCO
CCOCC=CC(C)CCO
CCOCC=CC(CC)CO
CCOCC=CCC(C)CO
CCOCC=CCCC(C)O
CCOCC(C)=CCCCO
CCOCC(C)C=CCCO
CCOCC(C)CC=CCO
CCOCC(CC)=CCCO
CCOCC(CC)C=CCO
CCOCCC=C(C)CCO
CCOCCC=C(CC)CO
CCOCCC=CC(C)CO
CCOCCC=CCC(C)O
CCOCCC(C)=CCCO
CCOCCC(C)C=CCO
CCOCCC(CC)=CCO
CCOCCCC=C(C)CO
CCOCCCC=CC(C)O
CCOCCCC(C)=CCO
CCOCC=CCC(O)CC
CCOCC(CCCO)=CC
CCOCCC=CC(O)CC
CCOCCC(CCO)=CC
CCOCCCC(CO)=CC
CCOC(CCCO)C=CC
CCOCC(CCO)=CCC
CCOCC(CCO)C=CC
CCOCCC(CO)=CCC
CCOCCC(CO)C=CC
CCOCCCC(O)C=CC
CCOC(CCO)C=CCC
CCOC(CCO)CC=CC
CCOCC(CO)C=CCC
CCOCC(CO)CC=CC
CCOCCC(O)C=CCC
CCOCCC(O)CC=CC
CCOC(CO)CC=CCC
CCOC(CO)CCC=CC
CCOCC(O)CC=CCC
CCOCC(O)CCC=CC
COC(C)C=CCCCCO
COC(C)CC=CCCCO
COC(C)CCC=CCCO
COC(C)CCCC=CCO
COCC=C(C)CCCCO
COCC=CC(C)CCCO
COCC=CCC(C)CCO
COCC=CCCC(C)CO
COCC(C)=CCCCCO
COCC(C)C=CCCCO
COCC(C)CC=CCCO
COCC(C)CCC=CCO
COCCC=CC(C)CCO
COCCC=CCC(C)CO
COCCC=CCCC(C)O
COCCC(C)=CCCCO
COCCC(C)C=CCCO
COCCC(C)CC=CCO
COCCCC=C(C)CCO
COCCCC=CC(C)CO
COCCCC=CCC(C)O
COCCCC(C)C=CCO
COCCCCC=C(C)CO
COCCCCC=CC(C)O
COCCCCC(C)=CCO
COCC(CCCCO)=CC
COCCC(CCCO)=CC
COCCCC(CCO)=CC
COCCCCC(CO)=CC
COC(CCCCO)C=CC
COCC(CCCO)C=CC
COCCC(CCO)C=CC
COCCCC(CO)C=CC
COCCCCC(O)C=CC
COC(CCCO)CC=CC
COCC(CCO)CC=CC
COCCC(CO)CC=CC
COCCCC(O)CC=CC
COC(CCO)CCC=CC
COCC(CO)CCC=CC
COCCC(O)CCC=CC
COC(CO)CCCC=CC
COCC(O)CCCC=CC
CCCC=CC(C)OCCO
CC(C)=CCOCCCCO
CCCOC(C)C=CCCO
CCCOC(CCO)C=CC
COCC=CCCCC(C)O
COCCC=C(C)CCCO
COCCCC(C)=CCCO
COC(OC)C#CC#CC=O
COC(OCC#C)C#CC=O
COC(OCC#CC#C)C=O
COCOC(C#C)C#CC=O
COC(OCC#CC=O)C#C
COCOCC#CC(=O)C#C
COC(OCC=O)C#CC#C
COCOC(C=O)C#CC#C
COCOCC(=O)C#CC#C
O=CC(OCC#C)OCC#C
O=C(COCOCC#C)C#C
O=CC(OCOCC#C)C#C
O=CCOC(OCC#C)C#C
O=CCOCOC(C#C)C#C
COC(OC)C=CC#CC=O
COC(OC)C#CC=CC=O
COC(OCC=CC#C)C=O
COC(OCC#C)C=CC=O
COC(OCC=CC=O)C#C
COCOC(C=CC=O)C#C
COCOCC=C(C=O)C#C
COCOCC=CC(=O)C#C
COCOCC(=CC=O)C#C
COCOCC(C=O)=CC#C
COC(OCC=O)C=CC#C
COCOC(C=O)C=CC#C
COCOCC(=O)C=CC#C
COC(OC)C=CC=CC=O
CCC(=O)C#CC(OC)OC
CC(C)OC(OCC#C)C=O
CCC(OC(OC)C#C)C=O
CC(C)OC(OCC=O)C#C
CC(C)OCOC(C=O)C#C
CC(C)OCOCC(=O)C#C
CCC(OC(OC)C=O)C#C
CCC(OC)OC(C=O)C#C
CCC(OC)OCC(=O)C#C
CCC(OCOC)C(=O)C#C
CCCOC(OC)C(=O)C#C
CCC(=O)C(OC)OCC#C
CCC(=O)C(OCOC)C#C
CCC(=O)COC(OC)C#C
CCOC(C#C)C(OC)C=O
CCOC(C#C)C(=O)COC
CC(OCC#C)OC(C)C=O
CC(OCC#C)OCC(C)=O
CCOC(CC(=O)C#C)OC
CCOC(C)OC(C=O)C#C
CCOC(C)OCC(=O)C#C
CCOC(COC)C(=O)C#C
CCOCC(OC)C(=O)C#C
CCOC(C=O)C(OC)C#C
CCOCC(=O)C(OC)C#C
CC(OCC=O)OC(C)C#C
CC(OCOC(C)C#C)C=O
CC(OCOCC#C)C(C)=O
CCOC(OC(C)C#C)C=O
CCOC(OC)C#CC(C)=O
CCOC(OCC#C)C(C)=O
CCOCOC(C#C)C(C)=O
CC(OCOCC(C)=O)C#C
CCOC(OC(C)C=O)C#C
CCOC(OC)C(C=O)C#C
CCOC(OCC(C)=O)C#C
CCOC(OCC)C(=O)C#C
CCOCOC(C)C(=O)C#C
CCOC(OC)C(=O)C#CC
CCOC(OC)C(=O)CC#C
COC(C)C#CC(OC)C=O
COC(C#C)C(C)OCC=O
COC(CC#C)C(OC)C=O
COCC(C#C)C(OC)C=O
COCC(C#C)C(=O)COC
COC(CC#C)OC(C)C=O
COC(CC#C)OCC(C)=O
COCC#CC(OC)C(C)=O
COC(CC(C=O)C#C)OC
COC(CCC(=O)C#C)OC
COCC(CC(=O)C#C)OC
COCC#CC(=O)C(C)OC
COC(CC(C)=O)OCC#C
COC(C)C(OC)C#CC=O
COC(C)C(OCC#C)C=O
COC(CC(OC)C#C)C=O
COC(CC(=O)C#CC)OC
COC(CC(=O)CC#C)OC
COC(C)C(OCC=O)C#C
COC(C)COC(C=O)C#C
COC(C)COCC(=O)C#C
COCC(C)OC(C=O)C#C
COCC(C)OCC(=O)C#C
COCC(COC)C(=O)C#C
COCCC(OC)C(=O)C#C
COC(C)C(=O)COCC#C
COC(CC=O)C(OC)C#C
COCC(C=O)C(OC)C#C
COCCC(=O)C(OC)C#C
COC(CC=O)OC(C)C#C
COC(CC#CC(C)=O)OC
COC(C)OC(C)C#CC=O
COC(C)OC(CC#C)C=O
COC(C)OCC#CC(C)=O
COC(COC(C)C#C)C=O
COC(COCC#C)C(C)=O
COCC(OC(C)C#C)C=O
COCC(OC)C#CC(C)=O
COCC(OCC#C)C(C)=O
COCCOC(C#C)C(C)=O
COCC(=O)C(CC#C)OC
COCC(=O)C#CC(C)OC
COC(C)OC(CC=O)C#C
COC(C)OCC(C=O)C#C
COC(C)OCCC(=O)C#C
COC(COC(C)C=O)C#C
COC(COCC(C)=O)C#C
COCC(OC(C)C=O)C#C
COCC(OC)C(C=O)C#C
COCC(OCC(C)=O)C#C
COCCOC(C)C(=O)C#C
COC(C=O)C(C)OCC#C
COC(C)OC(C=O)C#CC
COC(C)OCC(=O)C#CC
COC(C)OCC(=O)CC#C
COCC(=O)C(C)OCC#C
COCC(=O)CC(OC)C#C
COCC(OC)C(=O)C#CC
COCC(OC)C(=O)CC#C
COC(C=O)C(OC)C#CC
COCC(=O)C(OC)C#CC
COCC(=O)COC(C)C#C
COC(OC(C)C)C#CC=O
COC(OC(C)C#CC)C=O
COC(OC(C)CC#C)C=O
COC(OC)C(C)C#CC=O
COC(OC)C#CC(C)C=O
COC(OC)C#CCC(C)=O
COC(OCC(C)C#C)C=O
COC(OCC#C)C(C)C=O
COC(OCC#CC)C(C)=O
COC(OCCC#C)C(C)=O
COCOC(C)C#CC(C)=O
COCOC(C#C)C(C)C=O
COCOC(C#CC)C(C)=O
COCOC(CC#C)C(C)=O
COCOCC(C#C)C(C)=O
COC(OC(C)CC=O)C#C
COC(OC)C(CC=O)C#C
COC(OCC(C)C=O)C#C
COC(OCCC(C)=O)C#C
COCOC(C)C(C=O)C#C
COCOC(C)CC(=O)C#C
COCOC(CC(C)=O)C#C
COCOCC(C)C(=O)C#C
COC(OC(C)C=O)C#CC
COC(OC)C(C=O)C#CC
COC(OCC(C)=O)C#CC
COCOC(C)C(=O)C#CC
COCOC(C)C(=O)CC#C
COC(OC)C(=O)CC#CC
COC(OCC=O)C(C)C#C
COCOC(C=O)C(C)C#C
COCOCC(=O)C(C)C#C
CCC#CC(=O)C(OC)OC
COC(OC)C(CC#C)C=O
COC(OC)C(=O)CCC#C
CCC=C(C=O)C(OC)OC
CCC(=CC=O)C(OC)OC
CCC(C=O)=CC(OC)OC
CCC(=O)C=CC(OC)OC
CCOC(OC)C=CC(C)=O
CCOC(OC)C(C=O)=CC
CCOC(OC)C(C)=CC=O
CCOC(OC)C(=O)C=CC
COC(CC=C(C)C=O)OC
COC(CC(C=O)=CC)OC
COC(C)C=CC(OC)C=O
COCC=C(C)C(OC)C=O
COCC(=CC)C(OC)C=O
COCC(C)=C(COC)C=O
COCC(C)=CC(OC)C=O
COCC=C(C)C(=O)COC
COCC(=O)C=C(C)COC
COCC=C(COC)C(C)=O
COCC=CC(OC)C(C)=O
COCC=C(C=O)C(C)OC
COCC=CC(=O)C(C)OC
COCC(=CC=O)C(C)OC
COC(C)C(OC)C=CC=O
COCC(COC)=C(C)C=O
COCC(COC)=CC(C)=O
COC(CC(=O)C=CC)OC
COCC(C=O)=CC(C)OC
COC(C)OC(C)C=CC=O
COC(C)OCC=C(C)C=O
COC(C)OCC=CC(C)=O
COC(C)OCC(C=O)=CC
COC(C)OCC(C)=CC=O
COCC(OC)C=C(C)C=O
COCC(OC)C=CC(C)=O
COCC(OC)C(C=O)=CC
COCC(OC)C(C)=CC=O
COCC(=O)C=CC(C)OC
COC(C)OC(C=O)C=CC
COC(C)OCC(=O)C=CC
COCC(=O)C(COC)=CC
COCC(OC)C(=O)C=CC
COC(C=O)C(OC)C=CC
COCC(=O)C(OC)C=CC
COC(OC(C)C=CC)C=O
COC(OC(C)C)C=CC=O
COC(OC)C=C(C)CC=O
COC(OC)C=CC(C)C=O
COC(OC)C=CCC(C)=O
COC(OC)C(C)=CCC=O
COC(OC)C(C)C=CC=O
COC(OCC=C(C)C)C=O
COC(OCC=CC)C(C)=O
COC(OCC(C)=CC)C=O
COCOC(C=CC)C(C)=O
COCOC(C)C=C(C)C=O
COCOC(C)C=CC(C)=O
COCOC(C)C(C=O)=CC
COCOC(C)C(C)=CC=O
COCOCC=C(C)C(C)=O
COCOCC(=CC)C(C)=O
COCOCC(C)=C(C)C=O
COCOCC(C)=CC(C)=O
COC(OC)C(CC=O)=CC
COC(OC(C)C=O)C=CC
COC(OC)C(C=O)C=CC
COC(OCC(C)=O)C=CC
COCOC(C)C(=O)C=CC
COCOCC(C=O)=C(C)C
COC(OC)C(=O)CC=CC
COC(OCC=O)C=C(C)C
COC(OCC=O)C(C)=CC
COCOC(C=O)C=C(C)C
COCOC(C=O)C(C)=CC
COCOCC(=O)C=C(C)C
COCOCC(=O)C(C)=CC
CCC=CC(=O)C(OC)OC
CCOC(OC)C=C(C)C=O
COC(CC=CC(C)=O)OC
COC(CC(C)=CC=O)OC
CCC#CC(OC)(OC)C=O
CC(C)(OCC=O)OCC#C
CC(C)(OCOCC#C)C=O
CCC(OC)(OC)C#CC=O
CCC(OC)(OCC#C)C=O
CC(C)(OCOCC=O)C#C
CCC(OC)(OCC=O)C#C
CCC(OCOC)(C=O)C#C
CCCOC(OC)(C=O)C#C
CCOC(CC#C)(OC)C=O
CCOC(CC=O)(OC)C#C
CCOC(C)(OC)C#CC=O
CCOC(C)(OCC#C)C=O
CCOC(C)(OCC=O)C#C
CCOC(COC)(C=O)C#C
CCOCC(OC)(C=O)C#C
CCOC(OCC)(C=O)C#C
CCOCOC(C)(C=O)C#C
CCOC(OC)(C=O)C#CC
COC(C)(CC#C)OCC=O
COC(CC#CC)(OC)C=O
COC(CCC#C)(OC)C=O
COCC(CC#C)(OC)C=O
COCC#CC(C)(OC)C=O
COC(C)(CC=O)OCC#C
COC(CCC=O)(OC)C#C
COCC(CC=O)(OC)C#C
COC(C)(CC#CC=O)OC
COC(C)(C)OCC#CC=O
COC(C)(COCC#C)C=O
COCC(C)(OC)C#CC=O
COCC(C)(OCC#C)C=O
COC(CC=O)(CC#C)OC
COC(C)(COCC=O)C#C
COCC(C)(OCC=O)C#C
COCC(COC)(C=O)C#C
COCCC(OC)(C=O)C#C
COC(CC=O)(OC)C#CC
COC(C)(OC)C#CCC=O
COC(C)(OCC#CC)C=O
COC(C)(OCCC#C)C=O
COC(C)(OCCC=O)C#C
COCCOC(C)(C=O)C#C
COC(C)(OCC=O)C#CC
COCC(OC)(C=O)C#CC
COCOC(C)(C)C#CC=O
COCOC(C)(CC#C)C=O
COCOC(C)(CC=O)C#C
COCOCC(C)(C=O)C#C
COCOC(C)(C=O)C#CC
CCC=CC(OC)(OC)C=O
CCC(OC)(OC)C=CC=O
CCOC(C)(OC)C=CC=O
CCOC(OC)(C=O)C=CC
COC(C)(CC=CC=O)OC
COC(CC=CC)(OC)C=O
COCC=CC(C)(OC)C=O
COC(C)(C)OCC=CC=O
COCC(C)(OC)C=CC=O
COC(CC=O)(OC)C=CC
COC(C)(OC)C=CCC=O
COC(C)(OCC=CC)C=O
COC(C)(OCC=O)C=CC
COCC(OC)(C=O)C=CC
COCOC(C)(C)C=CC=O
COCOC(C)(C=O)C=CC
CCOC(C=C)C(OC)OC
CCOCC(=C)C(OC)OC
CCOC(OC)C(=C)COC
CCOC(OC)C(OC)C=C
COC(CC=C)C(OC)OC
COCC(=C)CC(OC)OC
COCC(C=C)C(OC)OC
COCCC(=C)C(OC)OC
COCC(=C)COC(C)OC
COC(CC(OC)C=C)OC
COC(C)C(OC)OCC=C
COC(C)COC(OC)C=C
COCC(C)OC(OC)C=C
COC(COC(C)C=C)OC
COC(COCC(C)=C)OC
COCC(OC)C(=C)COC
COC(C)OCC(OC)C=C
COCC(OC(C)OC)C=C
COCC(OC)C(OC)C=C
COCC(OC)OC(C)C=C
COCC(OC)OCC(C)=C
COCCOC(OC)C(C)=C
COCOC(C=C)C(C)OC
COCOC(C)C(=C)COC
COCOCC(=C)C(C)OC
COCOC(C)C(OC)C=C
COCOC(COC)C(C)=C
COCOCC(OC)C(C)=C
COC(OC)C(C)OCC=C
CCOC(COC)(OC)C=C
CCOCC(OC)(OC)C=C
COCC(CC=C)(OC)OC
COC(C)(COCC=C)OC
COCC(C)(OC)OCC=C
COCC(COC)(OC)C=C
COCCC(OC)(OC)C=C
COCCOC(C)(OC)C=C
COCOC(C)(COC)C=C
COCOCC(C)(OC)C=C
CCOCC#CC(OC)OC
CCOC(COCC#C)OC
CCOC(COC)OCC#C
CCOC(COCOC)C#C
CCOCC(OC)OCC#C
CCOCC(OCOC)C#C
CCOCCOC(OC)C#C
CCOC(OC)C#CCOC
CCOC(OCCOC)C#C
CCOCOC(COC)C#C
CCOCOCC(OC)C#C
COCC#CC(COC)OC
COCC#CCC(OC)OC
COCCC#CC(OC)OC
COCC#CCOC(C)OC
COCC(COCC#C)OC
COC(C)COCOCC#C
COCC(C)OCOCC#C
COCC(COC)OCC#C
COCCC(OC)OCC#C
COCCC(OCOC)C#C
COCCCOC(OC)C#C
COC(COCC#CC)OC
COC(COCCC#C)OC
COCCOC(CC#C)OC
COC(C)OCCOCC#C
COCCOC(C)OCC#C
COCCOC(COC)C#C
COCCOCC(OC)C#C
COCC(OC)OCC#CC
COCC(OC)OCCC#C
COCCOC(OC)C#CC
COCCOCOC(C)C#C
COCOC(C)C#CCOC
COCOCC(CC#C)OC
COCOCC#CC(C)OC
COCOC(C)COCC#C
COCOCC(C)OCC#C
COCOCC(COC)C#C
COCOCCC(OC)C#C
COCOC(COC)C#CC
COCOC(COC)CC#C
COCOCC(OC)C#CC
COCOCCOC(C)C#C
COC(CCOCC#C)OC
OC(CCCCC=O)C=O
OCC(CCCC=O)C=O
OCCCC(CC=O)C=O
OCCCCC(C=O)C=O
OCC(CCC=O)CC=O
OCCC(CC=O)CC=O
OCCCCC(=O)CC=O
OC(CCC=O)CCC=O
OCCCC(=O)CCC=O
OCCC(CCC=O)C=O
OCCCCCC(=O)C=O
OC(CCCC=O)CC=O
OCCC(=O)CCCC=O
OCC(=O)CCCCC=O
OCCCC#CCC([O-])=O
OCC#CCCCC([O-])=O
OCCC#CCCC([O-])=O
OCCCCC#CC([O-])=O
OCCCC=CCC([O-])=O
OCC=CCCCC([O-])=O
OCCC=CCCC([O-])=O
OCCCCC=CC([O-])=O
OC(CCCC=C)COC=O
OCC(=C)CCCCOC=O
OCC(CCC=C)COC=O
OCC(CCCC=C)OC=O
OCCC(=C)CCCOC=O
OCCC(CCC=C)OC=O
OCCCC(=C)CCOC=O
OCCCC(CC=C)OC=O
OCCCCC(=C)COC=O
OC(CCCCOC=O)C=C
OCC(CCCOC=O)C=C
OCCC(CCOC=O)C=C
OCCCC(COC=O)C=C
OCCCCC(OC=O)C=C
OC(CCCOC=O)CC=C
OCC(CCOC=O)CC=C
OCCC(COC=O)CC=C
OCCCCOC(=O)CC=C
OCCCC(=O)OCCC=C
OC(CCOC=O)CCC=C
OCCCOC(=O)CCC=C
OCCC(=O)OCCCC=C
OCCOC(=O)CCCC=C
OCC(=O)OCCCCC=C
OCCCCCOC(=O)C=C
OCCCCC(=O)OCC=C
OC(CCCC=C)CCC=O
OC(CCCCC=C)CC=O
OC(CCCCCC=C)C=O
OCC(=C)CCCCCC=O
OCC(CCC=C)CCC=O
OCC(CCCC=C)CC=O
OCC(CCCCC=C)C=O
OCCC(=C)CCCCC=O
OCCC(CCC=C)CC=O
OCCC(CCCC=C)C=O
OCCCC(=C)CCCC=O
OCCCC(CC=C)CC=O
OCCCC(CCC=C)C=O
OCCCCC(=C)CCC=O
OCCCCC(CC=C)C=O
OCCCCCC(=C)CC=O
OCCCCCC(C=C)C=O
OCCCCCCC(=C)C=O
OC(CCCCCC=O)C=C
OCC(CCCCC=O)C=C
OCCC(CCCC=O)C=C
OCCCC(CCC=O)C=C
OCCCCC(CC=O)C=C
OCCCCCCC(=O)C=C
OCC(CCCC=O)CC=C
OCCC(CCC=O)CC=C
OCCCCCC(=O)CC=C
OC(CCCC=O)CCC=C
OCCCCC(=O)CCC=C
OCCCC(=O)CCCC=C
OCCC(=O)CCCCC=C
OCC(=O)CCCCCC=C
OC(CCCCC=O)CC=C
CC(CCCCCO)OC=O
CCC(CCCCO)OC=O
CCCC(CCCO)OC=O
CCCCC(CCO)OC=O
CCCCCC(CO)OC=O
CC(CCCCO)COC=O
CCC(CCCO)COC=O
CCCC(CCO)COC=O
CCCCC(CO)COC=O
CC(CCCO)CCOC=O
CCC(CCO)CCOC=O
CCCC(CO)CCOC=O
CCCCC(O)CCOC=O
CC(CCO)CCCOC=O
CCC(CO)CCCOC=O
CCCC(O)CCCOC=O
CC(CO)CCCCOC=O
CCC(O)CCCCOC=O
CCC(=O)OCCCCCO
CC(O)CCCCCOC=O
CCCCCC(O)COC=O
CCCCCCOC(=O)CO
CCCCCOC(=O)CCO
CCCCC(=O)OCCCO
CCCCOC(=O)CCCO
CCCOC(=O)CCCCO
CC(=O)OCCCCCCO
COC(=O)CCCCCCO
CCCCCC(=O)OCCO
CCCC(=O)OCCCCO
CCOC(=O)CCCCCO
CC(CCCCCCO)C=O
CCC(CCCCCO)C=O
CCCC(CCCCO)C=O
CCCCC(CCCO)C=O
CCCCCC(CCO)C=O
CCCCCCC(CO)C=O
CC(CCCCCO)CC=O
CCC(CCCCO)CC=O
CCCC(CCCO)CC=O
CCCCC(CCO)CC=O
CCCCCC(CO)CC=O
CC(CCCCO)CCC=O
CCC(CCCO)CCC=O
CCCC(CCO)CCC=O
CCCCC(CO)CCC=O
CC(CCCO)CCCC=O
CCC(CCO)CCCC=O
CCCC(CO)CCCC=O
CCCCC(O)CCCC=O
CC(CCO)CCCCC=O
CCC(CO)CCCCC=O
CCCC(O)CCCCC=O
CC(CO)CCCCCC=O
CCC(O)CCCCCC=O
CCCCCCCC(=O)CO
CCCCCCCC(O)C=O
CCCCCCC(=O)CCO
CCCCCCC(O)CC=O
CCCCCC(=O)CCCO
CCCCCC(O)CCC=O
CCCCC(=O)CCCCO
CCCC(=O)CCCCCO
CCC(=O)CCCCCCO
CC(=O)CCCCCCCO
CC(O)CCCCCCC=O
C=CC(=C)COCOCC=O
C=CCOCOC(C=C)C=O
C=CCOCOCC(=C)C=O
C=CC(OCOCC=O)C=C
C=CCOC(OCC=O)C=C
C=CCOCOCC(=O)C=C
C=CCOC(OCC=C)C=O
CC#CC(CC=O)OCC=O
CC#CC(COCC=O)C=O
CC#CCC(OCC=O)C=O
CC#CCCOC(C=O)C=O
CC#CCCOCC(=O)C=O
CCC#CC(OCC=O)C=O
CCC#CCOC(C=O)C=O
CCC#CCOCC(=O)C=O
CC#CCC(=O)COCC=O
CCC#CC(=O)COCC=O
CC#CC(OCCC=O)C=O
CC#CCOC(CC=O)C=O
CC#CCOCC(C=O)C=O
CC#CCOCCC(=O)C=O
CC#CC(=O)CCOCC=O
CC#CCOCC(=O)CC=O
CC#CC(=O)COCCC=O
CC(CC=O)OCC#CC=O
CC(CC#CC=O)OCC=O
CC(COCC#CC=O)C=O
CCC(OCC#CC=O)C=O
CCCOCC#CC(=O)C=O
CC(C=O)C#CCOCC=O
CCC(=O)C#CCOCC=O
CC(COCC=O)C#CC=O
CCC(OCC=O)C#CC=O
CCCOC(C=O)C#CC=O
CCCOCC(=O)C#CC=O
CCC(=O)COCC#CC=O
CC(OCC#CCC=O)C=O
CCOCC#CC(C=O)C=O
CCOCC#CCC(=O)C=O
CC(=O)CC#CCOCC=O
CC(=O)C#CCCOCC=O
CC(=O)C#CCOCCC=O
CC(OCCC=O)C#CC=O
CCOC(CC=O)C#CC=O
CCOCC(C=O)C#CC=O
CCOCCC(=O)C#CC=O
CC(OCCC#CC=O)C=O
CCOC(CC#CC=O)C=O
CCOCCC#CC(=O)C=O
CC(=O)CCOCC#CC=O
CC(OCC=O)C#CCC=O
CCOC(C=O)C#CCC=O
CCOCC(=O)C#CCC=O
CCOCC(=O)CC#CC=O
CC(=O)COCC#CCC=O
CC(=O)COCCC#CC=O
COC(CC#CCC=O)C=O
COC(CCC#CC=O)C=O
COCC(CC#CC=O)C=O
COCC#CC(CC=O)C=O
COCC#CCC(C=O)C=O
COCC#CCCC(=O)C=O
COCCC#CC(C=O)C=O
COCCC#CCC(=O)C=O
COCCCC#CC(=O)C=O
COCC#CCC(=O)CC=O
COC(CCC=O)C#CC=O
COCC(CC=O)C#CC=O
COCC#CC(=O)CCC=O
COCCC(C=O)C#CC=O
COCCCC(=O)C#CC=O
COC(CC=O)C#CCC=O
COCC(C=O)C#CCC=O
COCCC(=O)C#CCC=O
COCCC(=O)CC#CC=O
COC(CC=O)CC#CC=O
COC(C=O)C#CCCC=O
COCC(=O)C#CCCC=O
COCC(=O)CC#CCC=O
COCC(=O)CCC#CC=O
O=CCC(CC=O)OCC#C
O=CC(CCOCC#C)C=O
O=CCC(COCC#C)C=O
O=CCCC(OCC#C)C=O
O=CCCC(OCC=O)C#C
O=CCCCOC(C=O)C#C
O=CCCCOCC(=O)C#C
O=CCCC(=O)COCC#C
O=CC(COCCC#C)C=O
O=CCC(OCCC#C)C=O
O=CCCOC(CC#C)C=O
O=CCCOC(CC=O)C#C
O=CCCOCC(C=O)C#C
O=CCCOCCC(=O)C#C
O=CCC(=O)CCOCC#C
O=CCCOCC(=O)CC#C
O=CCC(=O)COCCC#C
O=CC(OCCCC#C)C=O
O=CCOC(CCC#C)C=O
O=CCOCC(CC#C)C=O
O=CCOCC(CC=O)C#C
O=CCOCCC(C=O)C#C
O=CCOCCCC(=O)C#C
O=CC(=O)CCCOCC#C
O=CCOC(CC=O)CC#C
O=CCOCCC(=O)CC#C
O=CC(=O)CCOCCC#C
O=CCOCC(=O)CCC#C
O=CC(=O)COCCCC#C
CC=CC(CC=O)OCC=O
CC(CC=CC=O)OCC=O
CC=C(CCOCC=O)C=O
CC=CC(COCC=O)C=O
CC=CCC(OCC=O)C=O
CC=CCCOC(C=O)C=O
CC=CCCOCC(=O)C=O
CCC=C(COCC=O)C=O
CCC=CC(OCC=O)C=O
CCC=CCOC(C=O)C=O
CCC=CCOCC(=O)C=O
CC=CCC(=O)COCC=O
CCC=CC(=O)COCC=O
CC=C(COCCC=O)C=O
CC=CC(OCCC=O)C=O
CC=CCOC(CC=O)C=O
CC=CCOCC(C=O)C=O
CC=CCOCCC(=O)C=O
CC=C(COCC=O)CC=O
CC=CC(=O)CCOCC=O
CC=CCOCC(=O)CC=O
CC(CC=O)=CCOCC=O
CC(CCOCC=O)=CC=O
CCC(C=O)=CCOCC=O
CCC(COCC=O)=CC=O
CC=CC(=O)COCCC=O
CC(CC=O)OCC=CC=O
CC(COCC=CC=O)C=O
CCC(OCC=CC=O)C=O
CCCOCC=C(C=O)C=O
CCCOCC=CC(=O)C=O
CC(C=O)=CCCOCC=O
CC(C=O)C=CCOCC=O
CC(COCCC=O)=CC=O
CCC(=O)C=CCOCC=O
CCCOCC(C=O)=CC=O
CC(C=O)=CCOCCC=O
CC(COCC=O)=CCC=O
CC(COCC=O)C=CC=O
CCC(OCC=O)C=CC=O
CCCOC(C=O)C=CC=O
CCCOCC(=O)C=CC=O
CCC(=O)COCC=CC=O
CC(OCC=CCC=O)C=O
CC(OCCC=CC=O)C=O
CCOC(CC=CC=O)C=O
CCOCC=C(CC=O)C=O
CCOCC=CC(C=O)C=O
CCOCC=CCC(=O)C=O
CCOCCC=C(C=O)C=O
CCOCCC=CC(=O)C=O
CC(=O)C=CCCOCC=O
CC(=O)CC=CCOCC=O
CCOCC=CC(=O)CC=O
CCOCC(CC=O)=CC=O
CCOCCC(C=O)=CC=O
CC(=O)C=CCOCCC=O
CC(OCCC=O)C=CC=O
CCOC(CC=O)C=CC=O
CCOCC(C=O)=CCC=O
CCOCC(C=O)C=CC=O
CCOCCC(=O)C=CC=O
CC(=O)CCOCC=CC=O
CC(OCC=O)C=CCC=O
CCOC(C=O)C=CCC=O
CCOCC(=O)C=CCC=O
CCOCC(=O)CC=CC=O
CC(=O)COCC=CCC=O
CC(=O)COCCC=CC=O
COC(CC=CCC=O)C=O
COC(CCC=CC=O)C=O
COCC=CC(CC=O)C=O
COCC=CCC(C=O)C=O
COCC=CCCC(=O)C=O
COCC(CC=CC=O)C=O
COCCC=C(CC=O)C=O
COCCC=CC(C=O)C=O
COCCC=CCC(=O)C=O
COCCCC=C(C=O)C=O
COCCCC=CC(=O)C=O
COCC=C(CC=O)CC=O
COCC=CCC(=O)CC=O
COCC(CCC=O)=CC=O
COCCC=CC(=O)CC=O
COCCC(CC=O)=CC=O
COCCCC(C=O)=CC=O
COC(CCC=O)C=CC=O
COCC=CC(=O)CCC=O
COCC(CC=O)=CCC=O
COCC(CC=O)C=CC=O
COCCC(C=O)=CCC=O
COCCC(C=O)C=CC=O
COCCCC(=O)C=CC=O
COC(CC=O)C=CCC=O
COC(CC=O)CC=CC=O
COCC(C=O)=CCCC=O
COCC(C=O)C=CCC=O
COCCC(=O)C=CCC=O
COCCC(=O)CC=CC=O
COC(C=O)C=CCCC=O
COCC(=O)C=CCCC=O
COCC(=O)CC=CCC=O
COCC(=O)CCC=CC=O
COCC=C(CCC=O)C=O
CCC(CC(C=O)C=O)OC
CCC(CCC(=O)C=O)OC
CCCC(CC(=O)C=O)OC
CC(C)C(CC=O)OCC=O
CC(CC(C)C=O)OCC=O
CC(CCC(C)=O)OCC=O
CCC(CC(C)=O)OCC=O
CC(C)C(COCC=O)C=O
CC(C)CC(OCC=O)C=O
CC(C)CCOC(C=O)C=O
CC(C)CCOCC(=O)C=O
CCC(C)C(OCC=O)C=O
CCC(C)COC(C=O)C=O
CCC(C)COCC(=O)C=O
CCC(CC(OC)C=O)C=O
CCC(CC)OC(C=O)C=O
CCC(CC)OCC(=O)C=O
CCC(CCOC)C(=O)C=O
CCCC(C)OC(C=O)C=O
CCCC(C)OCC(=O)C=O
CCCC(COC)C(=O)C=O
CCCCC(OC)C(=O)C=O
CCC(CC(=O)CC=O)OC
CC(C)CC(=O)COCC=O
CCC(C)C(=O)COCC=O
CCC(CC=O)C(OC)C=O
CCC(CC(=O)COC)C=O
CCCC(C=O)C(OC)C=O
CCCCC(=O)C(OC)C=O
CCC(CC=O)C(=O)COC
CCCC(C=O)C(=O)COC
CCCCC(=O)C(=O)COC
CC(CC(C)=O)OCCC=O
CC(CCC=O)OC(C)C=O
CC(CCC=O)OCC(C)=O
CCC(CC=O)OC(C)C=O
CCC(CC=O)OCC(C)=O
CC(C)C(OCCC=O)C=O
CC(C)COC(CC=O)C=O
CC(C)COCC(C=O)C=O
CC(C)COCCC(=O)C=O
CC(CCOC(C)C=O)C=O
CC(CCOCC(C)=O)C=O
CCC(C)OC(CC=O)C=O
CCC(C)OCC(C=O)C=O
CCC(C)OCCC(=O)C=O
CCC(COC(C)C=O)C=O
CCC(COC)C(C=O)C=O
CCC(COC)CC(=O)C=O
CCC(COCC(C)=O)C=O
CCCC(OC(C)C=O)C=O
CCCC(OC)C(C=O)C=O
CCCC(OCC(C)=O)C=O
CCCC(OCC)C(=O)C=O
CCC(C=O)C(CC=O)OC
CCCC(=O)C(CC=O)OC
CC(C)C(=O)CCOCC=O
CC(C)COCC(=O)CC=O
CC(CC=O)C(C)OCC=O
CC(CCOCC=O)C(C)=O
CCC(C=O)C(C)OCC=O
CCC(C=O)C(COC)C=O
CCC(C)OCC(=O)CC=O
CCC(COC)C(=O)CC=O
CCC(COCC=O)C(C)=O
CCCC(=O)C(C)OCC=O
CCCC(=O)C(COC)C=O
CCCC(=O)CC(OC)C=O
CCCC(OCC=O)C(C)=O
CCCCOC(C=O)C(C)=O
CCCCOCC(=O)C(C)=O
CCCC(OC)C(=O)CC=O
CC(C)C(=O)COCCC=O
CCCC(=O)C(OCC)C=O
CCCC(=O)COC(C)C=O
CCC(C=O)C(=O)CCOC
CCCC(=O)C(=O)CCOC
CCCC(=O)C(=O)COCC
CC(CC=O)OC(C)CC=O
CC(CC=O)OCC(C)C=O
CC(CC=O)OCCC(C)=O
CC(C)OC(CCC=O)C=O
CC(C)OCC(CC=O)C=O
CC(C)OCCC(C=O)C=O
CC(C)OCCCC(=O)C=O
CC(COCC(C)C=O)C=O
CC(COCCC(C)=O)C=O
CCC(OC(C)CC=O)C=O
CCC(OC)C(CC=O)C=O
CCC(OCC(C)C=O)C=O
CCC(OCCC(C)=O)C=O
CCCOC(C)C(C=O)C=O
CCCOC(C)CC(=O)C=O
CCCOC(CC(C)=O)C=O
CCCOC(CC)C(=O)C=O
CCCOCC(C)C(=O)C=O
CCC(=O)C(CCC=O)OC
CCC(=O)CC(CC=O)OC
CC(C)OC(CC=O)CC=O
CC(C)OCCC(=O)CC=O
CC(COC(C)C=O)CC=O
CC(COCC(C)=O)CC=O
CC(COCCC=O)C(C)=O
CCC(=O)C(C)COCC=O
CCC(=O)C(CCOC)C=O
CCC(=O)CC(C)OCC=O
CCC(=O)CC(COC)C=O
CCC(=O)CCC(OC)C=O
CCC(OCCC=O)C(C)=O
CCCOC(C)C(=O)CC=O
CCCOC(CC=O)C(C)=O
CCCOCC(C=O)C(C)=O
CCCOCCC(=O)C(C)=O
CC(C)OCC(=O)CCC=O
CC(COCC=O)C(C)C=O
CC(COCC=O)CC(C)=O
CCC(=O)C(C)OCCC=O
CCC(=O)C(COC)CC=O
CCC(=O)CCOC(C)C=O
CCC(=O)CCOCC(C)=O
CCC(OC)C(=O)CCC=O
CCC(OCC=O)C(C)C=O
CCC(OCC(=O)CC)C=O
CCCOC(C=O)C(C)C=O
CCCOCC(=O)C(C)C=O
CCCOCC(=O)CC(C)=O
CCC(=O)CC(=O)CCOC
CCC(OCC=O)C(=O)CC
CCCOC(C=O)C(=O)CC
CCCOCC(=O)C(=O)CC
CCC(=O)COC(C)CC=O
CCC(=O)COCC(C)C=O
CCC(=O)COCCC(C)=O
CCC(=O)C(=O)CCCOC
CC(OCCCC(C)=O)C=O
CCOC(C)C(CC=O)C=O
CCOC(C)CC(C=O)C=O
CCOC(C)CCC(=O)C=O
CCOC(CC(C)C=O)C=O
CCOC(CC)C(C=O)C=O
CCOC(CC)CC(=O)C=O
CCOC(CCC(C)=O)C=O
CCOCC(C)C(C=O)C=O
CCOCC(C)CC(=O)C=O
CCOCC(CC(C)=O)C=O
CCOCC(CC)C(=O)C=O
CCOCCC(C)C(=O)C=O
CC(OCCCC=O)C(C)=O
CCOC(C)CC(=O)CC=O
CCOC(CCC=O)C(C)=O
CCOCC(C)C(=O)CC=O
CCOCC(CC=O)C(C)=O
CCOCCC(C=O)C(C)=O
CCOCCCC(=O)C(C)=O
CCOC(CC)C(=O)CC=O
CC(=O)CCCOCC(C)=O
CC(OCCC=O)C(C)C=O
CCOC(C)C(=O)CCC=O
CCOC(CC=O)CC(C)=O
CCOC(CC(=O)CC)C=O
CCOCC(C=O)C(C)C=O
CCOCCC(=O)C(C)C=O
CCOC(CC=O)C(=O)CC
CCOCC(C=O)C(=O)CC
CCOCCC(=O)C(=O)CC
CCOC(C=O)C(C)CC=O
CCOC(C=O)C(CC)C=O
CCOCC(=O)C(C)CC=O
CCOCC(=O)C(CC)C=O
CCOCC(=O)CC(C)C=O
CCOCC(=O)CCC(C)=O
CCOCC(=O)CC(=O)CC
COC(C)C(CCC=O)C=O
COC(C)CC(CC=O)C=O
COC(C)CCC(C=O)C=O
COC(C)CCCC(=O)C=O
COC(CC(C)CC=O)C=O
COC(CCC(C)C=O)C=O
COC(CCCC(C)=O)C=O
COCC(C)C(CC=O)C=O
COCC(C)CC(C=O)C=O
COCC(C)CCC(=O)C=O
COCC(CC(C)C=O)C=O
COCC(CCC(C)=O)C=O
COCCC(C)C(C=O)C=O
COCCC(C)CC(=O)C=O
COCCC(CC(C)=O)C=O
COCCCC(C)C(=O)C=O
COC(C)C(CC=O)CC=O
COC(C)CCC(=O)CC=O
COC(CCC(C)=O)CC=O
COC(CCCC=O)C(C)=O
COCC(CCC=O)C(C)=O
COCCC(C)C(=O)CC=O
COCCC(CC=O)C(C)=O
COCCCC(C=O)C(C)=O
COCCCCC(=O)C(C)=O
COCC(C)CC(=O)CC=O
COC(C)CC(=O)CCC=O
COC(CCC=O)C(C)C=O
COC(CCC=O)CC(C)=O
COCC(C)C(=O)CCC=O
COCC(CC=O)C(C)C=O
COCC(CC=O)CC(C)=O
COCCC(C=O)C(C)C=O
COCCCC(=O)C(C)C=O
COC(C)C(=O)CCCC=O
COC(CC=O)C(C)CC=O
COC(CC=O)CC(C)C=O
COCC(C=O)C(C)CC=O
COCCC(=O)C(C)CC=O
COCCC(=O)CC(C)C=O
COCCC(=O)CCC(C)=O
COC(C=O)C(C)CCC=O
COCC(=O)C(C)CCC=O
COCC(=O)CC(C)CC=O
COCC(=O)CCC(C)C=O
CCCCOC(C)C(=O)C=O
CCCC(=O)CC(=O)COC
CCCC(=O)COCC(C)=O
CCC(OC(CC)C=O)C=O
CCC(=O)CCC(=O)COC
CCC(=O)COCC(=O)CC
CCOC(CC=O)C(C)C=O
CCOCCC(=O)CC(C)=O
CC(=O)CCOCCC(C)=O
COCCCC(=O)CC(C)=O
COCC(=O)CCCC(C)=O
CC(C)(CCC=O)OCC=O
CCC(C)(CC=O)OCC=O
CCC(CCC=O)(OC)C=O
CCCC(CC=O)(OC)C=O
O=CCOCCC(C)(C)C=O
CCC(C)(COCC=O)C=O
CCC(CC)(OCC=O)C=O
CCC(CCOC)(C=O)C=O
CCCC(C)(OCC=O)C=O
CCCC(COC)(C=O)C=O
CCCCC(OC)(C=O)C=O
CCC(CC=O)(CC=O)OC
CC(C)(CC=O)OCCC=O
CC(C)(COCCC=O)C=O
CCC(C)(OCCC=O)C=O
CCC(COC)(CC=O)C=O
CCCC(OCC)(C=O)C=O
CCCCOC(C)(C=O)C=O
CC(C)(COCC=O)CC=O
CC(C)(OCCCC=O)C=O
CCCOC(C)(CC=O)C=O
CCCOC(CC)(C=O)C=O
CCCOCC(C)(C=O)C=O
CCOC(C)(CCC=O)C=O
CCOC(CC)(CC=O)C=O
CCOCC(C)(CC=O)C=O
CCOCC(CC)(C=O)C=O
CCOCCC(C)(C=O)C=O
CCOC(C)(CC=O)CC=O
COC(C)(CCCC=O)C=O
COCC(C)(CCC=O)C=O
COCCC(C)(CC=O)C=O
COCCCC(C)(C=O)C=O
COC(C)(CCC=O)CC=O
COCC(C)(CC=O)CC=O
CC#CC#CCOCC([O-])=O
CC#CCOCC#CC([O-])=O
CCOCC#CC#CC([O-])=O
COCC#CC#CCC([O-])=O
COCC#CCC#CC([O-])=O
COCCC#CC#CC([O-])=O
[O-]C(=O)C#CCCOCC#C
[O-]C(=O)CC#CCOCC#C
[O-]C(=O)C#CCOCCC#C
[O-]C(=O)CCOCC#CC#C
[O-]C(=O)COCC#CCC#C
[O-]C(=O)COCCC#CC#C
CC=CC#CCOCC([O-])=O
CC#CC=CCOCC([O-])=O
CC=CCOCC#CC([O-])=O
CC#CCOCC=CC([O-])=O
CCOCC=CC#CC([O-])=O
CCOCC#CC=CC([O-])=O
COCC=CC#CCC([O-])=O
COCC=CCC#CC([O-])=O
COCC#CC=CCC([O-])=O
COCC#CCC=CC([O-])=O
COCCC=CC#CC([O-])=O
COCCC#CC=CC([O-])=O
[O-]C(=O)C=CCCOCC#C
[O-]C(=O)CC=CCOCC#C
[O-]C(=O)C=CCOCCC#C
[O-]C(=O)CCOCC=CC#C
[O-]C(=O)COCC=CCC#C
[O-]C(=O)COCCC=CC#C
CC=CC=CCOCC([O-])=O
CCOCC=CC=CC([O-])=O
COCC=CC=CCC([O-])=O
COCC=CCC=CC([O-])=O
COCCC=CC=CC([O-])=O
CC=CCOCC=CC([O-])=O
CCC(CC#CC([O-])=O)OC
CCC#CC(CC([O-])=O)OC
CC(CCC#C)OCC([O-])=O
CC#CC(C)COCC([O-])=O
CC#CCC(C)OCC([O-])=O
CCC(C#CCOC)C([O-])=O
CCC(CC#C)OCC([O-])=O
CCC#CC(C)OCC([O-])=O
CCC#CC(COC)C([O-])=O
CCC#CCC(OC)C([O-])=O
CCCC#CC(OC)C([O-])=O
CC(CC#C)OCCC([O-])=O
CC#CC(C)OCCC([O-])=O
CC#CCCOC(C)C([O-])=O
CCC#CCOC(C)C([O-])=O
CC(CCC([O-])=O)OCC#C
CCC(CC([O-])=O)OCC#C
CC(C)COCC#CC([O-])=O
CC(CCOCC#C)C([O-])=O
CC#CCOC(C)CC([O-])=O
CC#CCOCC(C)C([O-])=O
CCC(C)OCC#CC([O-])=O
CCC(COC)C#CC([O-])=O
CCC(COCC#C)C([O-])=O
CCCC(OC)C#CC([O-])=O
CCCC(OCC#C)C([O-])=O
CCCCOC(C#C)C([O-])=O
CC(CCOCC([O-])=O)C#C
CCC(COCC([O-])=O)C#C
CCCC(OCC([O-])=O)C#C
CC(CC([O-])=O)OCCC#C
CC(C)OCC#CCC([O-])=O
CC(C)OCCC#CC([O-])=O
CC(COCC#C)CC([O-])=O
CC(COCCC#C)C([O-])=O
CCC(OC)C#CCC([O-])=O
CCC(OCC#CC)C([O-])=O
CCC(OCCC#C)C([O-])=O
CCCOC(C)C#CC([O-])=O
CCCOC(C#CC)C([O-])=O
CCCOC(CC#C)C([O-])=O
CCCOCC(C#C)C([O-])=O
CC(COCCC([O-])=O)C#C
CCC(OCCC([O-])=O)C#C
CCCOC(CC([O-])=O)C#C
CC(COCC([O-])=O)CC#C
CCC(OCC([O-])=O)C#CC
CC(OCCCC#C)C([O-])=O
CCOC(C)C#CCC([O-])=O
CCOC(C)CC#CC([O-])=O
CCOC(C#CCC)C([O-])=O
CCOC(CC)C#CC([O-])=O
CCOC(CC#C)CC([O-])=O
CCOC(CC#CC)C([O-])=O
CCOC(CCC#C)C([O-])=O
CCOCC(C)C#CC([O-])=O
CCOCC(C#CC)C([O-])=O
CCOCC(CC#C)C([O-])=O
CCOCC#CC(C)C([O-])=O
CCOCCC(C#C)C([O-])=O
CC(OCCCC([O-])=O)C#C
CCOC(CCC([O-])=O)C#C
CCOCC(CC([O-])=O)C#C
CCOC(CC([O-])=O)C#CC
COC(C)C#CCCC([O-])=O
COC(C)CC#CCC([O-])=O
COC(C)CCC#CC([O-])=O
COC(CC#CC)CC([O-])=O
COC(CCC#C)CC([O-])=O
COC(CCC#CC)C([O-])=O
COC(CCCC#C)C([O-])=O
COCC(C)C#CCC([O-])=O
COCC(C)CC#CC([O-])=O
COCC(CC#C)CC([O-])=O
COCC(CC#CC)C([O-])=O
COCC(CCC#C)C([O-])=O
COCC#CC(C)CC([O-])=O
COCC#CCC(C)C([O-])=O
COCCC(C)C#CC([O-])=O
COCCC(C#CC)C([O-])=O
COCCC(CC#C)C([O-])=O
COCCC#CC(C)C([O-])=O
COCCCC(C#C)C([O-])=O
COC(CCCC([O-])=O)C#C
COCC(CCC([O-])=O)C#C
COCCC(CC([O-])=O)C#C
COC(CCC([O-])=O)C#CC
COC(CCC([O-])=O)CC#C
COCC(CC([O-])=O)C#CC
CC(C)C#CCOCC([O-])=O
CCC=CC(CC([O-])=O)OC
CCC(CC=CC([O-])=O)OC
CC=C(C)CCOCC([O-])=O
CC=CC(C)COCC([O-])=O
CC=CCC(C)OCC([O-])=O
CC(C)=CCCOCC([O-])=O
CC(C)C=CCOCC([O-])=O
CCC=C(C)COCC([O-])=O
CCC=C(CCOC)C([O-])=O
CCC=CC(C)OCC([O-])=O
CCC=CC(COC)C([O-])=O
CCC=CCC(OC)C([O-])=O
CCC(=CCCOC)C([O-])=O
CCC(C=CCOC)C([O-])=O
CCC(C)=CCOCC([O-])=O
CCCC=C(COC)C([O-])=O
CCCC=CC(OC)C([O-])=O
CCCC(=CCOC)C([O-])=O
CC=C(C)COCCC([O-])=O
CC=CC(C)OCCC([O-])=O
CC=CCCOC(C)C([O-])=O
CCC=C(COC)CC([O-])=O
CCC=CCOC(C)C([O-])=O
CCC(CCOC)=CC([O-])=O
CCCC(COC)=CC([O-])=O
CCC(CC([O-])=O)=CCOC
CC=CCOC(C)CC([O-])=O
CC=CCOCC(C)C([O-])=O
CCC(COC)=CCC([O-])=O
CCC(COC)C=CC([O-])=O
CCCC(OC)C=CC([O-])=O
CCC(COCC([O-])=O)=CC
CC(C)OCC=CCC([O-])=O
CC(C)OCCC=CC([O-])=O
CCC(OC)C=CCC([O-])=O
CCCOC(C=CC)C([O-])=O
CCCOC(C)C=CC([O-])=O
CCCOCC(=CC)C([O-])=O
CCC(OCC([O-])=O)C=CC
CCOC(C=CCC)C([O-])=O
CCOC(C)C=CCC([O-])=O
CCOC(C)CC=CC([O-])=O
CCOC(CC=CC)C([O-])=O
CCOC(CC)C=CC([O-])=O
CCOCC=C(C)CC([O-])=O
CCOCC=CC(C)C([O-])=O
CCOCC(C=CC)C([O-])=O
CCOCC(C)=CCC([O-])=O
CCOCC(C)C=CC([O-])=O
CCOCC(CC)=CC([O-])=O
CCOCCC(=CC)C([O-])=O
CCOCC(CC([O-])=O)=CC
CCOC(CC([O-])=O)C=CC
COC(C)C=CCCC([O-])=O
COC(C)CC=CCC([O-])=O
COC(C)CCC=CC([O-])=O
COC(CC=CC)CC([O-])=O
COC(CCC=CC)C([O-])=O
COCC=C(C)CCC([O-])=O
COCC=CC(C)CC([O-])=O
COCC=CCC(C)C([O-])=O
COCC(C)=CCCC([O-])=O
COCC(C)C=CCC([O-])=O
COCC(C)CC=CC([O-])=O
COCC(CC=CC)C([O-])=O
COCCC=C(C)CC([O-])=O
COCCC=CC(C)C([O-])=O
COCCC(C=CC)C([O-])=O
COCCC(C)=CCC([O-])=O
COCCC(C)C=CC([O-])=O
COCCCC(=CC)C([O-])=O
COCCCC(C)=CC([O-])=O
COCC(CCC([O-])=O)=CC
COCCC(CC([O-])=O)=CC
COC(CCC([O-])=O)C=CC
COCC(CC([O-])=O)C=CC
CC(C)=CCOCCC([O-])=O
CC(C)COCC=CC([O-])=O
CCC(C)OCC=CC([O-])=O
CCC(OCC=CC)C([O-])=O
CCCOCC=C(C)C([O-])=O
CCCOCC(C)=CC([O-])=O
CCOCC=C(CC)C([O-])=O
CCOCC(=CCC)C([O-])=O
CCOCCC=C(C)C([O-])=O
CCOCCC(C)=CC([O-])=O
COCCCC=C(C)C([O-])=O
COC(CO)OCC#CC=C
COC(OCC=C)C#CCO
COCOC(C=C)C#CCO
COCOCC(=C)C#CCO
COCOCC#CC(=C)CO
COC(OCC#CCO)C=C
COCOCC#CC(O)C=C
COC(OCCO)C#CC=C
COCOC(CO)C#CC=C
COCOCC(O)C#CC=C
OCC(=C)COCOCC#C
OCC(OCC=C)OCC#C
OC(COCOCC=C)C#C
OC(COCOCC#C)C=C
OCC(OCOCC=C)C#C
OCC(OCOCC#C)C=C
OCCOC(OCC=C)C#C
OCCOC(OCC#C)C=C
OCCOCOC(C=C)C#C
OCCOCOCC(=C)C#C
COC(CO)OCC=CC=C
COC(OCC=C)C=CCO
COCOC(C=C)C=CCO
COCOCC=CC(=C)CO
COCOCC(=C)C=CCO
COCOCC(C=C)=CCO
COC(OCC=CCO)C=C
COCOCC=C(CO)C=C
COCOCC=CC(O)C=C
COCOCC(CO)=CC=C
COC(OCCO)C=CC=C
COCOC(CO)C=CC=C
COCOCC(O)C=CC=C
CCC=CC(CO)OCOC
CCC=CCOC(CO)OC
CC=C(C)COCOCCO
CC=CC(C)OCOCCO
CC(C)=CCOCOCCO
CCC=CC(OC)OCCO
CCC=C(CO)COCOC
CCC=CC(O)COCOC
CC=CCOC(C)OCCO
CCC(CO)=CCOCOC
CC=CCOCOC(C)CO
CC=CCOCOCC(C)O
CCC(COCOC)=CCO
CCC(O)C=CCOCOC
CC(C)OCOCC=CCO
CCC(OC)OCC=CCO
CCC(OCOC)C=CCO
CCCOC(OC)C=CCO
CCOC(CC=CCO)OC
CCOCC=CC(CO)OC
CCOCC=C(CO)COC
CCOCC=CC(O)COC
CCOCC(COC)=CCO
CCOCC(CO)=CCOC
CCOC(C)OCC=CCO
CCOC(COC)C=CCO
CCOCC(OC)C=CCO
CCOC(CO)C=CCOC
CCOCC(O)C=CCOC
CCOC(CO)OCC=CC
CCOC(OC)C=CCCO
CCOCOC(C)C=CCO
CCOCOCC=C(C)CO
CCOCOCC=CC(C)O
CCOCOCC(C)=CCO
CCOCOCC(CO)=CC
CCOC(OCCO)C=CC
CCOCOC(CO)C=CC
CCOCOCC(O)C=CC
COC(CCC=CCO)OC
COCC=CC(CCO)OC
COCC=CCC(CO)OC
COCC(CC=CCO)OC
COCCC=CC(CO)OC
COC(C)C=CCOCCO
COC(CC=CC)OCCO
COCC=C(C)COCCO
COCC=CC(C)OCCO
COCC(C)=CCOCCO
COCC=C(CCO)COC
COCC=CC(CO)COC
COCC=CCC(O)COC
COCCC=C(CO)COC
COCCC=CC(O)COC
COCC=CCOC(C)CO
COCC=CCOCC(C)O
COCCC(COC)=CCO
COCCC(CO)=CCOC
COC(C)COCC=CCO
COCC(C)OCC=CCO
COCC(COC)=CCCO
COCC(COC)C=CCO
COCCC(OC)C=CCO
COCCC(O)C=CCOC
COCC(COCCO)=CC
COC(CCO)OCC=CC
COCC(CO)OCC=CC
COC(C)OCC=CCCO
COC(C)OCCC=CCO
COCC(OC)C=CCCO
COCCOC(C)C=CCO
COCCOCC=C(C)CO
COCCOCC=CC(C)O
COCCOCC(C)=CCO
COCCOCC(CO)=CC
COC(COCCO)C=CC
COCC(OCCO)C=CC
COCCOC(CO)C=CC
COCCOCC(O)C=CC
COC(CO)COCC=CC
COCC(O)COCC=CC
COC(CO)OCCC=CC
COC(OC)C=CCCCO
COCOC(C)C=CCCO
COCOCC=C(C)CCO
COCOCC=CC(C)CO
COCOCC=CCC(C)O
COCOCC(C)=CCCO
COCOCC(C)C=CCO
COCOCCC=C(C)CO
COCOCCC=CC(C)O
COCOCCC(C)=CCO
COCOCC(CCO)=CC
COCOCCC(CO)=CC
COC(OCCCO)C=CC
COCOCC(CO)C=CC
COCOCCC(O)C=CC
COCOC(CO)CC=CC
COCOCC(O)CC=CC
CCOC(OCC)C=CCO
COC(CC=CCCO)OC
COCOC(C)CC=CCO
COCOC(CCO)C=CC
CC(C)C#CC(CC=O)OC=O
CC(C#C)C(CCC=O)OC=O
CC(CC(C)C#CC=O)OC=O
CC(CC(CC#C)C=O)OC=O
CC(CC#C)C(CC=O)OC=O
CC(CC#CC(C)C=O)OC=O
CC(CC#CCC(C)=O)OC=O
CC(CCC#CC(C)=O)OC=O
CC#CC(C)C(CC=O)OC=O
CC#CC(CC(C)C=O)OC=O
CC#CC(CCC(C)=O)OC=O
CC#CCC(CC(C)=O)OC=O
CCC(C#C)C(CC=O)OC=O
CCC#CC(CC(C)=O)OC=O
CC(C)C#CC(COC=O)C=O
CC(C)C#CCC(=O)COC=O
CC(C)C#CCC(OC=O)C=O
CC(C)C#CCCOC(=O)C=O
CC(C)CC#CC(=O)COC=O
CC(C)CC#CC(OC=O)C=O
CC(C)CC#CCOC(=O)C=O
CC(C#C)C(CCOC=O)C=O
CC(CC(CC#C)OC=O)C=O
CC(CC#C)C(COC=O)C=O
CC(CC#C)CC(=O)COC=O
CC(CC#C)CC(OC=O)C=O
CC(CC#CC(C)OC=O)C=O
CC(CCC#C)C(=O)COC=O
CC(CCC#C)C(OC=O)C=O
CC(CCC#C)COC(=O)C=O
CC(CCCC#C)OC(=O)C=O
CC#CC(C)C(COC=O)C=O
CC#CC(C)CC(=O)COC=O
CC#CC(C)CC(OC=O)C=O
CC#CC(C)CCOC(=O)C=O
CC#CC(CC(C)OC=O)C=O
CC#CCC(C)C(=O)COC=O
CC#CCC(C)C(OC=O)C=O
CC#CCC(C)COC(=O)C=O
CC#CCCC(C)OC(=O)C=O
CCC(C)C#CC(=O)COC=O
CCC(C)C#CC(OC=O)C=O
CCC(C)C#CCOC(=O)C=O
CCC(C#C)C(COC=O)C=O
CCC(C#CC)C(=O)COC=O
CCC(C#CC)C(OC=O)C=O
CCC(CC#C)C(=O)COC=O
CCC(CC#C)C(OC=O)C=O
CCC(CC#CC)OC(=O)C=O
CCC(CCC#C)OC(=O)C=O
CCC#CC(C)C(=O)COC=O
CCC#CC(C)C(OC=O)C=O
CCC#CC(C)COC(=O)C=O
CCC#CC(CC)OC(=O)C=O
CCC#CCC(C)OC(=O)C=O
CCCC(C#C)C(=O)COC=O
CCCC(C#C)C(OC=O)C=O
CCCC(CC#C)OC(=O)C=O
CCCC#CC(C)OC(=O)C=O
CCC(C#CCC=O)C(=O)OC
CCC(CC#CC=O)C(=O)OC
CCC#CC(CC=O)C(=O)OC
CCC#CCC(C=O)C(=O)OC
CCC#CCCC(=O)C(=O)OC
CCCC(C#CC=O)C(=O)OC
CCCC#CC(C=O)C(=O)OC
CCCC#CCC(=O)C(=O)OC
CCCCC#CC(=O)C(=O)OC
CC(C)C#CCC(=O)OCC=O
CC(C)CC#CC(=O)OCC=O
CC(CC#C)CC(=O)OCC=O
CC(CC#CCC=O)OC(C)=O
CC(CCC#C)C(=O)OCC=O
CC(CCC#CC=O)OC(C)=O
CC#CC(C)CC(=O)OCC=O
CC#CC(CCC=O)OC(C)=O
CC#CCC(C)C(=O)OCC=O
CC#CCC(CC=O)OC(C)=O
CCC(C)C#CC(=O)OCC=O
CCC(C#CC)C(=O)OCC=O
CCC(CC#C)C(=O)OCC=O
CCC(CC#CC(=O)OC)C=O
CCC#CC(C)C(=O)OCC=O
CCC#CC(CC=O)OC(C)=O
CCC#CC(CC(=O)OC)C=O
CCCC(C#C)C(=O)OCC=O
CC(C)C#CC(=O)CCOC=O
CC(CC(CC=O)C#C)OC=O
CC(CC#C)C(=O)CCOC=O
CC(CC#CC=O)C(C)OC=O
CC(CC#CCOC(C)=O)C=O
CC(CCC(C=O)C#C)OC=O
CC(CCCC(=O)C#C)OC=O
CCC(C#CC=O)C(C)OC=O
CC#CC(C)C(=O)CCOC=O
CC#CC(CC=O)C(C)OC=O
CC#CC(CCOC(C)=O)C=O
CC#CCC(C=O)C(C)OC=O
CC#CCC(COC(C)=O)C=O
CC#CCCC(=O)C(C)OC=O
CC#CCCC(OC(C)=O)C=O
CCC(C#C)C(=O)CCOC=O
CCC(CC(C=O)C#C)OC=O
CCC(CCC(=O)C#C)OC=O
CCC#CC(C=O)C(C)OC=O
CCC#CC(COC(C)=O)C=O
CCC#CCC(=O)C(C)OC=O
CCC#CCC(OC(C)=O)C=O
CCCC(CC(=O)C#C)OC=O
CCCC#CC(=O)C(C)OC=O
CCCC#CC(OC(C)=O)C=O
CCC#CCC(=O)CC(=O)OC
CCCC#CC(=O)CC(=O)OC
CC(C)C#CCOC(=O)CC=O
CC(C#C)C(COC=O)CC=O
CC(C#CCCOC=O)C(C)=O
CC(CC#CCOC=O)C(C)=O
CC(CCC#C)OC(=O)CC=O
CC#CC(C)COC(=O)CC=O
CC#CC(CCOC=O)C(C)=O
CC#CCC(C)OC(=O)CC=O
CC#CCC(COC=O)C(C)=O
CC#CCCC(=O)COC(C)=O
CC#CCCC(OC=O)C(C)=O
CC#CCCCOC(=O)C(C)=O
CCC(C#CCOC=O)C(C)=O
CCC(CC#C)OC(=O)CC=O
CCC#CC(C)OC(=O)CC=O
CCC#CC(COC=O)C(C)=O
CCC#CCC(=O)COC(C)=O
CCC#CCC(OC=O)C(C)=O
CCCC#CC(=O)COC(C)=O
CCCC#CC(OC=O)C(C)=O
CCCC#CCOC(=O)C(C)=O
CC(C)C#CC(=O)OCCC=O
CC(CC#C)C(=O)OCCC=O
CC#CC(C)C(=O)OCCC=O
CC#CCCC(=O)OC(C)C=O
CC#CCCC(=O)OCC(C)=O
CCC(C#C)C(=O)OCCC=O
CCC#CCC(=O)OC(C)C=O
CCC#CCC(=O)OCC(C)=O
CCCC#CC(=O)OC(C)C=O
CCCC#CC(=O)OCC(C)=O
CC(CC(CC=O)OC=O)C#C
CC(CCCC=O)OC(=O)C#C
CCC(CCC=O)OC(=O)C#C
CCCC(CC=O)OC(=O)C#C
CC(C)C(CC#CC=O)OC=O
CC(C)C(C=O)C#CCOC=O
CC(C)CC(=O)C#CCOC=O
CC(C#C)C(=O)CCCOC=O
CC(CC(C)=O)C#CCOC=O
CC(CCC(=O)C#C)COC=O
CC(CCC(=O)CC#C)OC=O
CC#CC(C=O)C(C)COC=O
CC#CCC(=O)C(C)COC=O
CC#CCC(=O)CC(C)OC=O
CCC(C)C(=O)C#CCOC=O
CCC(CC(=O)C#CC)OC=O
CCC(CC(=O)CC#C)OC=O
CCC#CC(=O)C(C)COC=O
CCC#CC(=O)C(CC)OC=O
CCC#CC(=O)CC(C)OC=O
CCC(CC=O)C#CC(=O)OC
CCC#CC(=O)CCC(=O)OC
CCCC(C=O)C#CC(=O)OC
CCCCC(=O)C#CC(=O)OC
CC#CC(COC(C)=O)CC=O
CC#CCC(=O)CCOC(C)=O
CCC#CC(=O)CCOC(C)=O
CC(C)C(COC=O)C#CC=O
CC(C)CC(OC=O)C#CC=O
CC(C)CCOC(=O)C#CC=O
CC(CC(COC=O)C#C)C=O
CC(CC#C)OC(=O)CCC=O
CC(CCC(OC=O)C#C)C=O
CC(CCCOC(=O)C#C)C=O
CC#CC(C)OC(=O)CCC=O
CC#CC(COC=O)C(C)C=O
CC#CC(COC=O)CC(C)=O
CC#CCC(OC=O)C(C)C=O
CC#CCCOC(=O)C(C)C=O
CC#CCCOC(=O)CC(C)=O
CCC(C)C(OC=O)C#CC=O
CCC(C)COC(=O)C#CC=O
CCC(CC(OC=O)C#C)C=O
CCC(CC)OC(=O)C#CC=O
CCC(CCOC(=O)C#C)C=O
CCC#CC(OC=O)C(C)C=O
CCC#CC(OC(=O)CC)C=O
CCC#CCOC(=O)C(C)C=O
CCC#CCOC(=O)CC(C)=O
CCCC(C)OC(=O)C#CC=O
CCCC(COC(=O)C#C)C=O
CCCCC(OC(=O)C#C)C=O
CC(CC(COC=O)C=O)C#C
CC(CCC=O)C(OC=O)C#C
CC(CCC=O)COC(=O)C#C
CC(CCC(=O)COC=O)C#C
CC(CCC(OC=O)C=O)C#C
CC(CCCOC=O)C(=O)C#C
CC(CCCOC(=O)C=O)C#C
CCC(CC=O)C(OC=O)C#C
CCC(CC(=O)COC=O)C#C
CCC(CC(OC=O)C=O)C#C
CCC(CCOC=O)C(=O)C#C
CCC(CCOC(=O)C=O)C#C
CCC#CC(=O)COC(=O)CC
CCC#CC(OC=O)C(=O)CC
CCC#CCOC(=O)C(=O)CC
CCCC(C=O)C(OC=O)C#C
CCCC(COC=O)C(=O)C#C
CCCC(COC(=O)C=O)C#C
CCCCC(=O)C(OC=O)C#C
CCCCC(=O)COC(=O)C#C
CCCCC(OC=O)C(=O)C#C
CCCCC(OC(=O)C=O)C#C
CCCCCOC(=O)C(=O)C#C
CC(CCC=O)C(=O)OCC#C
CCC(CC=O)C(=O)OCC#C
CCCC(C=O)C(=O)OCC#C
CCCCC(=O)C(=O)OCC#C
CC(C)CC(=O)OCC#CC=O
CC(C#C)C(=O)OCCCC=O
CC(CCC(=O)OCC#C)C=O
CC#CCC(=O)OC(C)CC=O
CC#CCC(=O)OCC(C)C=O
CC#CCC(=O)OCCC(C)=O
CCC(C)C(=O)OCC#CC=O
CCC(CC(=O)OC)C#CC=O
CCC(CC(=O)OCC#C)C=O
CCC#CC(=O)OC(C)CC=O
CCC#CC(=O)OC(CC)C=O
CCC#CC(=O)OCC(C)C=O
CCC#CC(=O)OCCC(C)=O
CC(CCC(=O)OCC=O)C#C
CCC(CC(=O)OCC=O)C#C
CCC#CC(=O)OCC(=O)CC
CCCCC(=O)OC(C=O)C#C
CCCCC(=O)OCC(=O)C#C
CC(CCC=O)OC(=O)CC#C
CCC(CC=O)OC(=O)C#CC
CCC(CC=O)OC(=O)CC#C
CCC(CC#CC(C)=O)OC=O
CCC(CC#CC=O)OC(C)=O
CC(C)C(=O)CC#CCOC=O
CC(CC=O)C(CC#C)OC=O
CC(CC=O)C#CC(C)OC=O
CC(CC(=O)CCC#C)OC=O
CC#CC(=O)C(C)CCOC=O
CC#CC(=O)CC(C)COC=O
CC#CC(=O)CCC(C)OC=O
CCC(C=O)C(CC#C)OC=O
CCC(C=O)C#CC(C)OC=O
CCCC(=O)C(CC#C)OC=O
CCCC(=O)C#CC(C)OC=O
CCC(C=O)C#CCC(=O)OC
CCCC(=O)C#CCC(=O)OC
CCCC(=O)CC#CC(=O)OC
CC(C)C(=O)C#CCCOC=O
CC(CC=O)C#CCOC(C)=O
CC#CC(=O)CCCOC(C)=O
CCC(C=O)C#CCOC(C)=O
CCCC(=O)C#CCOC(C)=O
CC(CCOC(C)=O)C#CC=O
CCC(COC(C)=O)C#CC=O
CCCC(OC(C)=O)C#CC=O
CC(CC=O)C(COC=O)C#C
CC(CC=O)CC(OC=O)C#C
CC(CC(=O)CCOC=O)C#C
CCC(C=O)C(COC=O)C#C
CCCC(=O)C(COC=O)C#C
CCCC(=O)CC(OC=O)C#C
CCCC(=O)CCOC(=O)C#C
CC(CC=O)CC(=O)OCC#C
CC(C)C(OC=O)C#CCC=O
CC(C)COC(=O)C#CCC=O
CC(C)COC(=O)CC#CC=O
CC(CCOC=O)C#CC(C)=O
CC(CCOC(=O)C#C)CC=O
CC(CCOC(=O)CC#C)C=O
CC#CC(OC=O)C(C)CC=O
CC#CCOC(=O)C(C)CC=O
CC#CCOC(=O)CC(C)C=O
CC#CCOC(=O)CCC(C)=O
CCC(C)OC(=O)C#CCC=O
CCC(C)OC(=O)CC#CC=O
CCC(COC=O)C#CC(C)=O
CCC(COC(=O)C#C)CC=O
CCC(COC(=O)C#CC)C=O
CCC(COC(=O)CC#C)C=O
CCCC(OC=O)C#CC(C)=O
CCCC(OC(=O)C#CC)C=O
CCCC(OC(=O)CC#C)C=O
CCCCOC(=O)C#CC(C)=O
CC(CCOC=O)C(C=O)C#C
CC(CCOC=O)CC(=O)C#C
CC(CCOC(=O)CC=O)C#C
CCC(COC=O)C(C=O)C#C
CCC(COC=O)CC(=O)C#C
CCC(COC(=O)CC=O)C#C
CCCC(OC=O)C(C=O)C#C
CCCC(OC(=O)CC=O)C#C
CCCCOC(=O)C(C=O)C#C
CCCCOC(=O)CC(=O)C#C
CC(CCOC=O)C(=O)CC#C
CC(CCOC(=O)C=O)CC#C
CCC(C=O)C(OC=O)C#CC
CCC(COC=O)C(=O)C#CC
CCC(COC=O)C(=O)CC#C
CCC(COC(=O)C=O)C#CC
CCC(COC(=O)C=O)CC#C
CCCC(=O)C(OC=O)C#CC
CCCC(=O)COC(=O)C#CC
CCCC(=O)COC(=O)CC#C
CCCC(OC=O)C(=O)C#CC
CCCC(OC=O)C(=O)CC#C
CCCC(OC(=O)C=O)C#CC
CCCCOC(=O)C(=O)C#CC
CCCCOC(=O)C(=O)CC#C
CC(CC=O)C(=O)OCCC#C
CCC(C=O)C(=O)OCC#CC
CCC(C=O)C(=O)OCCC#C
CCCC(=O)C(=O)OCC#CC
CCCC(=O)C(=O)OCCC#C
CC(C)C(=O)OCC#CCC=O
CC(CC(=O)OCCC#C)C=O
CC#CC(=O)OC(C)CCC=O
CC#CC(=O)OCC(C)CC=O
CC#CC(=O)OCCC(C)C=O
CC#CC(=O)OCCCC(C)=O
CCCC(=O)OC(C)C#CC=O
CCCC(=O)OC(CC#C)C=O
CCCC(=O)OCC#CC(C)=O
CC(CC(=O)OCCC=O)C#C
CCCC(=O)OC(CC=O)C#C
CCCC(=O)OCC(C=O)C#C
CCCC(=O)OCCC(=O)C#C
CC(C)C(=O)OCCC#CC=O
CCCC(=O)OC(C=O)C#CC
CCCC(=O)OCC(=O)C#CC
CCCC(=O)OCC(=O)CC#C
CC(CC=O)OC(=O)CCC#C
CC(C=O)C(C)C#CCOC=O
CC(C=O)C(CCC#C)OC=O
CCC(=O)C(C)C#CCOC=O
CCC(=O)C(CC#CC)OC=O
CCC(=O)C(CCC#C)OC=O
CCC(=O)C#CC(C)COC=O
CCC(=O)CC(CC#C)OC=O
CCC(=O)CC#CC(C)OC=O
CCC(=O)C#CCCC(=O)OC
CCC(=O)CC#CCC(=O)OC
CCC(=O)CCC#CC(=O)OC
CC(C=O)C#CCCOC(C)=O
CCC(=O)CC#CCOC(C)=O
CCC(=O)C#CCC(C)OC=O
CCC(=O)C#CCCOC(C)=O
CC(C=O)C(CCOC=O)C#C
CCC(=O)C(CCOC=O)C#C
CCC(=O)CC(COC=O)C#C
CCC(=O)CCC(OC=O)C#C
CCC(=O)CCCOC(=O)C#C
CCC(=O)CCC(=O)OCC#C
CC(COC(C)=O)C#CCC=O
CC(COC(C)=O)CC#CC=O
CCC(OC(C)=O)C#CCC=O
CC(C=O)C(COC=O)CC#C
CCC(=O)C(COC=O)C#CC
CCC(=O)C(COC=O)CC#C
CCC(=O)CC(OC=O)C#CC
CCC(=O)CCOC(=O)C#CC
CCC(=O)CCOC(=O)CC#C
CCC(=O)CC(=O)OCC#CC
CCC(=O)CC(=O)OCCC#C
CC(C)OC(=O)C#CCCC=O
CC(C)OC(=O)CC#CCC=O
CC(C)OC(=O)CCC#CC=O
CC(COC=O)C(C)C#CC=O
CC(COC=O)C(CC#C)C=O
CC(COC=O)C#CC(C)C=O
CC(COC=O)C#CCC(C)=O
CC(COC=O)CC#CC(C)=O
CC(COC(=O)CC#C)CC=O
CC(COC(=O)CCC#C)C=O
CCC(OC=O)C(C)C#CC=O
CCC(OC=O)C(CC#C)C=O
CCC(OC=O)C#CC(C)C=O
CCC(OC=O)C#CCC(C)=O
CCC(OC(=O)CC)C#CC=O
CCC(OC(=O)CC#CC)C=O
CCC(OC(=O)CCC#C)C=O
CCCOC(=O)C(C)C#CC=O
CCCOC(=O)C(CC#C)C=O
CCCOC(=O)C#CC(C)C=O
CCCOC(=O)C#CCC(C)=O
CCCOC(=O)CC#CC(C)=O
CC(COC=O)C(CC=O)C#C
CC(COC=O)CC(C=O)C#C
CC(COC(=O)CCC=O)C#C
CCC(OC=O)C(CC=O)C#C
CCC(OC=O)C#CC(=O)CC
CCC(OC(=O)CCC=O)C#C
CCCOC(=O)C(CC=O)C#C
CCCOC(=O)C#CC(=O)CC
CCCOC(=O)CC(C=O)C#C
CCCOC(=O)CCC(=O)C#C
CC(COC=O)CC(=O)CC#C
CC(COC(=O)CC=O)CC#C
CCC(OC=O)C(C=O)C#CC
CCC(OC(=O)CC=O)C#CC
CCCOC(=O)C(C=O)C#CC
CCCOC(=O)CC(=O)C#CC
CCCOC(=O)CC(=O)CC#C
CC(COC=O)C(=O)CCC#C
CCC(=O)COC(=O)CC#CC
CCC(=O)COC(=O)CCC#C
CCC(OC=O)C(=O)CC#CC
CCC(OC=O)C(=O)CCC#C
CCCOC(=O)C(=O)C#CCC
CCCOC(=O)C(=O)CC#CC
CCCOC(=O)C(=O)CCC#C
CC(C=O)C(=O)OCCCC#C
CCC(=O)C(=O)OCCC#CC
CCC(=O)C(=O)OCCCC#C
CCC(=O)OC(C)C#CCC=O
CCC(=O)OC(CC#CC)C=O
CCC(=O)OC(CCC#C)C=O
CCC(=O)OCC(C)C#CC=O
CCC(=O)OCC(CC#C)C=O
CCC(=O)OCC#CC(C)C=O
CCC(=O)OCC#CCC(C)=O
CCC(=O)OC(CCC=O)C#C
CCC(=O)OCC(CC=O)C#C
CCC(=O)OCC#CC(=O)CC
CCC(=O)OCCC(C=O)C#C
CCC(=O)OCCCC(=O)C#C
CCC(=O)OC(C)CC#CC=O
CCC(=O)OC(CC=O)C#CC
CCC(=O)OC(CC=O)CC#C
CCC(=O)OCC(C=O)C#CC
CCC(=O)OCCC(=O)C#CC
CCC(=O)OCCC(=O)CC#C
CCC(=O)OCCC#CC(C)=O
CCC(=O)OCC(=O)CC#CC
CCC(=O)OCC(=O)CCC#C
CC(=O)C(CCC#C)COC=O
CC(=O)C(CCCC#C)OC=O
CC(=O)CC(CCC#C)OC=O
CC(=O)CCC(CC#C)OC=O
CC(=O)CC#CCCOC(C)=O
CC(=O)CCC#CCOC(C)=O
CC(=O)C(CCCOC=O)C#C
CC(=O)CC(CCOC=O)C#C
CC(=O)CCC(COC=O)C#C
CC(=O)CCCC(OC=O)C#C
CC(=O)CCCCOC(=O)C#C
CC(=O)CCCC(=O)OCC#C
CC(=O)C(CCOC=O)CC#C
CC(=O)CC(COC=O)CC#C
CC(=O)CCCOC(=O)CC#C
CC(=O)CCC(=O)OCCC#C
CC(OC(C)=O)C#CCCC=O
CC(=O)CCOC(=O)CCC#C
CC(=O)CC(=O)OCCCC#C
CC(OC=O)C(C)C#CCC=O
CC(OC=O)C(CCC#C)C=O
CC(OC=O)C#CCCC(C)=O
CC(OC(=O)CCCC#C)C=O
CCOC(=O)C(C)C#CCC=O
CCOC(=O)C(C)CC#CC=O
CCOC(=O)C(CC)C#CC=O
CCOC(=O)C(CC#CC)C=O
CCOC(=O)C(CCC#C)C=O
CCOC(=O)C#CC(C)CC=O
CCOC(=O)C#CC(CC)C=O
CCOC(=O)C#CCC(C)C=O
CCOC(=O)CC(C)C#CC=O
CCOC(=O)CC(CC#C)C=O
CCOC(=O)CC#CC(C)C=O
CCOC(=O)CC#CCC(C)=O
CCOC(=O)CCC#CC(C)=O
CC(OC=O)C(CCC=O)C#C
CC(OC(=O)CCCC=O)C#C
CCOC(=O)C(CCC=O)C#C
CCOC(=O)C#CCC(=O)CC
CCOC(=O)CC(CC=O)C#C
CCOC(=O)CC#CC(=O)CC
CCOC(=O)CCC(C=O)C#C
CC(OC=O)C(CC=O)CC#C
CCOC(=O)C(CC=O)C#CC
CCOC(=O)C(CC=O)CC#C
CCOC(=O)CC(C=O)C#CC
CCOC(=O)CCC(=O)C#CC
CCOC(=O)CCC(=O)CC#C
CCOC(=O)C(C=O)C#CCC
CCOC(=O)CC(=O)C#CCC
CCOC(=O)CC(=O)CC#CC
CC(=O)COC(=O)CCCC#C
CC(OC=O)C(=O)CCCC#C
CCOC(=O)C(=O)CCC#CC
CCOC(=O)C(=O)CCCC#C
CC(=O)C(=O)OCCCCC#C
CC(=O)OC(CCC#C)CC=O
CC(=O)OC(CCCC#C)C=O
CC(=O)OCC(CCC#C)C=O
CC(=O)OCCC(CC#C)C=O
CC(=O)OCCCC#CC(C)=O
CC(=O)OC(CCCC=O)C#C
CC(=O)OCC(CCC=O)C#C
CC(=O)OCCC(CC=O)C#C
CC(=O)OCCCC(C=O)C#C
CC(=O)OCCCCC(=O)C#C
CC(=O)OC(CCC=O)CC#C
CC(=O)OCC(CC=O)CC#C
CC(=O)OCCCC(=O)CC#C
CC(=O)OCCC(=O)CCC#C
CC(=O)OCC(=O)CCCC#C
COC(=O)C(C)C#CCCC=O
COC(=O)C(C)CC#CCC=O
COC(=O)C(C)CCC#CC=O
COC(=O)C(CCC#C)CC=O
COC(=O)C(CCC#CC)C=O
COC(=O)C(CCCC#C)C=O
COC(=O)C#CC(C)CCC=O
COC(=O)C#CCC(C)CC=O
COC(=O)C#CCCC(C)C=O
COC(=O)CC(C)C#CCC=O
COC(=O)CC(C)CC#CC=O
COC(=O)CC(CC#CC)C=O
COC(=O)CC(CCC#C)C=O
COC(=O)CC#CC(C)CC=O
COC(=O)CC#CCC(C)C=O
COC(=O)CC#CCCC(C)=O
COC(=O)CCC(C)C#CC=O
COC(=O)CCC(CC#C)C=O
COC(=O)CCC#CC(C)C=O
COC(=O)CCC#CCC(C)=O
COC(=O)CCCC#CC(C)=O
COC(=O)C(CCCC=O)C#C
COC(=O)CC(CCC=O)C#C
COC(=O)CCC(CC=O)C#C
COC(=O)CCCC(C=O)C#C
COC(=O)C(CCC=O)C#CC
COC(=O)C(CCC=O)CC#C
COC(=O)CC(CC=O)C#CC
COC(=O)CC(CC=O)CC#C
COC(=O)CCC(C=O)C#CC
COC(=O)CCCC(=O)CC#C
COC(=O)C(CC=O)CC#CC
COC(=O)CCC(=O)CC#CC
COC(=O)C(=O)CCCC#CC
COC(=O)C(=O)CCCCC#C
CCC#CCCOC(=O)C(C)=O
CCCC#CC(=O)C(=O)OCC
CCCC(=O)C#CC(=O)OCC
CCCC(=O)CC(=O)OCC#C
CCOC(=O)C#CCCC(C)=O
CCOC(=O)CCCC(=O)C#C
CCOC(=O)CC(=O)CCC#C
CCOC(=O)C(=O)CC#CCC
COC(=O)C#CCCCC(C)=O
COC(=O)CCCCC(=O)C#C
COC(=O)CCCC(=O)C#CC
COC(=O)CCC(=O)CCC#C
COC(=O)CC(=O)CCC#CC
COC(=O)CC(=O)CCCC#C
CC=C(C)C(CCC=O)OC=O
CC=C(C)CC(CC=O)OC=O
CC=CC(C)C(CC=O)OC=O
CC=CC(CC(C)C=O)OC=O
CC=CC(CCC(C)=O)OC=O
CC=CCC(CC(C)=O)OC=O
CC(C)=CC(CCC=O)OC=O
CC(C)=CCC(CC=O)OC=O
CC(C)C=CC(CC=O)OC=O
CC(C)C(CC=CC=O)OC=O
CC(CC=C(C)CC=O)OC=O
CC(CC=CC(C)C=O)OC=O
CC(CC=CCC(C)=O)OC=O
CC(CC(C)=CCC=O)OC=O
CC(CC(C)C=CC=O)OC=O
CC(CCC=C(C)C=O)OC=O
CC(CCC=CC(C)=O)OC=O
CC(CCC(C)=CC=O)OC=O
CCC=C(C)C(CC=O)OC=O
CCC=CC(CC(C)=O)OC=O
CCC(=CC)C(CC=O)OC=O
CCC(C)=CC(CC=O)OC=O
CCC(CC=C(C)C=O)OC=O
CCC(CC=CC(C)=O)OC=O
CCC(CC(C=O)=CC)OC=O
CCC(CC(C)=CC=O)OC=O
CC=C(C)C(CCOC=O)C=O
CC=C(C)CC(COC=O)C=O
CC=C(C)CCC(=O)COC=O
CC=C(C)CCC(OC=O)C=O
CC=C(C)CCCOC(=O)C=O
CC=C(CC(C)COC=O)C=O
CC=C(CCC(C)=O)COC=O
CC=C(CCC(C)OC=O)C=O
CC=CC(C)C(COC=O)C=O
CC=CC(C)CC(=O)COC=O
CC=CC(C)CC(OC=O)C=O
CC=CC(C)CCOC(=O)C=O
CC=CC(CC(C)OC=O)C=O
CC=CCC(C)C(=O)COC=O
CC=CCC(C)C(OC=O)C=O
CC=CCC(C)COC(=O)C=O
CC=CCCC(C)OC(=O)C=O
CC(C)=C(CCC=O)COC=O
CC(C)=C(CCCOC=O)C=O
CC(C)=CC(CCOC=O)C=O
CC(C)=CCC(COC=O)C=O
CC(C)=CCCC(=O)COC=O
CC(C)=CCCC(OC=O)C=O
CC(C)=CCCCOC(=O)C=O
CC(C)C=C(CCOC=O)C=O
CC(C)C=CC(COC=O)C=O
CC(C)C=CCC(=O)COC=O
CC(C)C=CCC(OC=O)C=O
CC(C)C=CCCOC(=O)C=O
CC(C)CC=C(COC=O)C=O
O=COCC(=O)C=CCC(C)C
CC(C)CC=CC(OC=O)C=O
CC(C)CC=CCOC(=O)C=O
CC(CC=C(C)COC=O)C=O
CC(CC=CC(C)OC=O)C=O
CC(CC(C)=CCOC=O)C=O
CCC=C(C)C(COC=O)C=O
CCC=C(C)CC(=O)COC=O
CCC=C(C)CC(OC=O)C=O
CCC=C(C)CCOC(=O)C=O
CCC=C(CC(C)OC=O)C=O
CCC=C(CC)C(=O)COC=O
CCC=C(CC)C(OC=O)C=O
CCC=C(CC)COC(=O)C=O
CCC=CC(C)C(=O)COC=O
CCC=CC(C)C(OC=O)C=O
CCC=CC(C)COC(=O)C=O
CCC=CC(CC)OC(=O)C=O
CCC=CCC(C)OC(=O)C=O
CCC(=CC)C(COC=O)C=O
CCC(C=CC)C(=O)COC=O
CCC(C=CC)C(OC=O)C=O
CCC(C)=C(CCOC=O)C=O
CCC(C)=CC(COC=O)C=O
CCC(C)=CCC(=O)COC=O
CCC(C)=CCC(OC=O)C=O
CCC(C)=CCCOC(=O)C=O
CCC(C)C=C(COC=O)C=O
CCC(C)C=CC(=O)COC=O
CCC(C)C=CC(OC=O)C=O
CCC(C)C=CCOC(=O)C=O
CCC(CC=CC)OC(=O)C=O
CCC(CC)=C(COC=O)C=O
CCC(CC)=CC(=O)COC=O
CCC(CC)=CC(OC=O)C=O
CCC(CC)=CCOC(=O)C=O
CCCC=C(C)C(=O)COC=O
CCCC=C(C)C(OC=O)C=O
CCCC=C(C)COC(=O)C=O
CCCC=CC(C)OC(=O)C=O
CCCC(=CC)C(=O)COC=O
CCCC(=CC)C(OC=O)C=O
CCCC(C)=C(COC=O)C=O
CCCC(C)=CC(=O)COC=O
CCCC(C)=CC(OC=O)C=O
CCCC(C)=CCOC(=O)C=O
CCC=C(CCC=O)C(=O)OC
CCC=CC(CC=O)C(=O)OC
CCC=CCC(C=O)C(=O)OC
CCC=CCCC(=O)C(=O)OC
CCC(=CCCC=O)C(=O)OC
CCC(C=CCC=O)C(=O)OC
CCC(CC=CC=O)C(=O)OC
CCCC=C(CC=O)C(=O)OC
CCCC=CC(C=O)C(=O)OC
CCCC=CCC(=O)C(=O)OC
CCCC(=CCC=O)C(=O)OC
CCCC(C=CC=O)C(=O)OC
CCCCC=C(C=O)C(=O)OC
CCCCC=CC(=O)C(=O)OC
CCCCC(=CC=O)C(=O)OC
CC=C(C)CCC(=O)OCC=O
CC=CC(C)CC(=O)OCC=O
CC=CC(CCC=O)OC(C)=O
CC=CCC(C)C(=O)OCC=O
CC=CCC(CC=O)OC(C)=O
O=CCOC(=O)CCC=C(C)C
CC(C)C=CCC(=O)OCC=O
CC(C)CC=CC(=O)OCC=O
CC(CC=CCC=O)OC(C)=O
CC(CCC=CC=O)OC(C)=O
CCC=C(C)CC(=O)OCC=O
CCC=C(CC)C(=O)OCC=O
CCC=C(CCC(=O)OC)C=O
CCC=CC(C)C(=O)OCC=O
CCC=CC(CC=O)OC(C)=O
CCC=CC(CC(=O)OC)C=O
CCC(C=CC)C(=O)OCC=O
CCC(C)=CCC(=O)OCC=O
CCC(C)C=CC(=O)OCC=O
CCC(CC=CC=O)OC(C)=O
CCC(CC=CC(=O)OC)C=O
CCC(CC)=CC(=O)OCC=O
CCCC=C(C)C(=O)OCC=O
CCCC=C(CC(=O)OC)C=O
CCCC(=CC)C(=O)OCC=O
CCCC(C)=CC(=O)OCC=O
CC=C(C)CC(=O)CCOC=O
CC=C(CCC=O)C(C)OC=O
CC=C(CCCOC(C)=O)C=O
CC=CC(C)C(=O)CCOC=O
CC=CC(CC=O)C(C)OC=O
CC=CC(CCOC(C)=O)C=O
CC=CCC(C=O)C(C)OC=O
CC=CCC(COC(C)=O)C=O
CC=CCCC(=O)C(C)OC=O
CC=CCCC(OC(C)=O)C=O
CC(C)=CCC(=O)CCOC=O
CC(C)C=CC(=O)CCOC=O
CC(C)C(CC=O)=CCOC=O
CC(C)CC(C=O)=CCOC=O
CC(CC=CC=O)C(C)OC=O
CC(CC=CCOC(C)=O)C=O
CCC=C(C)C(=O)CCOC=O
CCC=C(CC=O)C(C)OC=O
CCC=C(CCOC(C)=O)C=O
CCC=CC(C=O)C(C)OC=O
CCC=CC(COC(C)=O)C=O
CCC=CCC(=O)C(C)OC=O
CCC=CCC(OC(C)=O)C=O
CCC(=CC)C(=O)CCOC=O
CCC(=CCC=O)C(C)OC=O
CCC(C=CC=O)C(C)OC=O
CCC(C)=CC(=O)CCOC=O
CCC(C)C(C=O)=CCOC=O
CCC(CC(C)=O)=CCOC=O
CCCC=C(C=O)C(C)OC=O
CCCC=C(COC(C)=O)C=O
CCCC=CC(=O)C(C)OC=O
CCCC=CC(OC(C)=O)C=O
CCCC(=CC=O)C(C)OC=O
CCC=C(CC=O)CC(=O)OC
CCC(CCC=O)=CC(=O)OC
CCCC=CC(=O)CC(=O)OC
CCCC(CC=O)=CC(=O)OC
CCCCC(C=O)=CC(=O)OC
CC=C(C)C(COC=O)CC=O
CC=C(C)CCOC(=O)CC=O
CC=C(CCC=O)COC(C)=O
CC=C(CCCOC=O)C(C)=O
CC=CC(C)COC(=O)CC=O
CC=CC(CCOC=O)C(C)=O
CC=CCC(C)OC(=O)CC=O
CC=CCC(COC=O)C(C)=O
CC=CCCC(=O)COC(C)=O
CC=CCCC(OC=O)C(C)=O
CC=CCCCOC(=O)C(C)=O
CC(C=CCCOC=O)C(C)=O
CC(C)=C(CCOC=O)CC=O
CC(C)=CC(COC=O)CC=O
CC(C)=CCCOC(=O)CC=O
CC(C)C=C(COC=O)CC=O
CC(C)C=CCOC(=O)CC=O
CC(C)C(CCOC=O)=CC=O
CC(C)CC(COC=O)=CC=O
CC(CC=CCOC=O)C(C)=O
CCC=C(C)COC(=O)CC=O
CCC=C(CCOC=O)C(C)=O
CCC=CC(C)OC(=O)CC=O
CCC=CC(COC=O)C(C)=O
CCC=CCC(=O)COC(C)=O
CCC=CCC(OC=O)C(C)=O
CCC(=CCCOC=O)C(C)=O
CCC(C=CCOC=O)C(C)=O
CCC(C)=C(COC=O)CC=O
CCC(C)=CCOC(=O)CC=O
CCC(C)C(COC=O)=CC=O
CCC(CC(C)OC=O)=CC=O
CCCC=C(COC=O)C(C)=O
CCCC=CC(=O)COC(C)=O
CCCC=CC(OC=O)C(C)=O
CCCC=CCOC(=O)C(C)=O
CCCC(=CCOC=O)C(C)=O
CCCC=C(C=O)C(=O)OCC
CC=C(C)CC(=O)OCCC=O
CC=CC(C)C(=O)OCCC=O
CC=CCCC(=O)OC(C)C=O
CC(C)=CCC(=O)OCCC=O
CC(C)C=CC(=O)OCCC=O
CCC=C(C)C(=O)OCCC=O
CCC=CCC(=O)OC(C)C=O
CCC=CCC(=O)OCC(C)=O
CCC(=CC)C(=O)OCCC=O
CCC(C)=CC(=O)OCCC=O
CCC(CCC(=O)OC)=CC=O
CCCC=CC(=O)OC(C)C=O
CCCC=CC(=O)OCC(C)=O
CCCC(CC(=O)OC)=CC=O
CC=C(C)C(=O)CCCOC=O
CC=C(CC=O)C(C)COC=O
CC=C(CC=O)CC(C)OC=O
CC=CC(C=O)C(C)COC=O
CC=CCC(=O)C(C)COC=O
CC=CCC(=O)CC(C)OC=O
CC(C)=CC(=O)CCCOC=O
CC(C)C(C=O)=CCCOC=O
CC(C)C(C=O)C=CCOC=O
CC(C)CC(=O)C=CCOC=O
CC(CC(C)=O)C=CCOC=O
CC(CCC=O)=C(C)COC=O
CCC=C(C=O)C(C)COC=O
CCC=C(C=O)C(CC)OC=O
CCC=CC(=O)C(C)COC=O
CCC=CC(=O)C(CC)OC=O
CCC=CC(=O)CC(C)OC=O
CCC(=CC=O)C(C)COC=O
CCC(C)C(=O)C=CCOC=O
CCC(CC=O)=C(C)COC=O
CCC(CC=O)=CC(C)OC=O
CCC(CC(=O)C=CC)OC=O
CCCC(C=O)=C(C)COC=O
CCCC(C=O)=CC(C)OC=O
CCC=CC(=O)CCC(=O)OC
CCC(CC=O)=CCC(=O)OC
CCC(CC=O)C=CC(=O)OC
CCCC(C=O)=CCC(=O)OC
CCCC(C=O)C=CC(=O)OC
CCCCC(=O)C=CC(=O)OC
CC=C(CCOC(C)=O)CC=O
CC=CC(COC(C)=O)CC=O
CC=CCC(=O)CCOC(C)=O
CCC=C(COC(C)=O)CC=O
CCC=CC(=O)CCOC(C)=O
CCC(CC=O)=CCOC(C)=O
CCC(CCOC(C)=O)=CC=O
CCCC(C=O)=CCOC(C)=O
CCCC(COC(C)=O)=CC=O
CCCC(C=O)=CC(=O)OCC
CC=C(C)COC(=O)CCC=O
CC=C(CCOC=O)C(C)C=O
CC=C(CCOC=O)CC(C)=O
CC=CC(C)OC(=O)CCC=O
CC=CC(COC=O)C(C)C=O
CC=CC(COC=O)CC(C)=O
CC=CCC(OC=O)C(C)C=O
CC=CCCOC(=O)C(C)C=O
CC=CCCOC(=O)CC(C)=O
CC(C)=CCOC(=O)CCC=O
CC(C)C(COC=O)=CCC=O
CC(C)C(COC=O)C=CC=O
CC(C)CC(OC=O)C=CC=O
CC(C)CCOC(=O)C=CC=O
CC(CCCOC=O)=C(C)C=O
CCC=C(COC=O)C(C)C=O
CCC=C(COC=O)CC(C)=O
CCC=C(COC(=O)CC)C=O
CCC=CC(OC=O)C(C)C=O
CCC=CC(OC(=O)CC)C=O
CCC=CCOC(=O)C(C)C=O
CCC(=CCOC=O)C(C)C=O
CCC(C)C(OC=O)C=CC=O
CCC(C)COC(=O)C=CC=O
CCC(CC)OC(=O)C=CC=O
CCC(CCOC=O)=C(C)C=O
CCC(CCOC=O)=CC(C)=O
CCCC(C)OC(=O)C=CC=O
CCCC(COC=O)=C(C)C=O
CCCC(COC=O)=CC(C)=O
CCC=C(COC=O)C(=O)CC
CCC=CC(=O)COC(=O)CC
CCC=CC(OC=O)C(=O)CC
CCC=CCOC(=O)C(=O)CC
CCC(CC(=O)COC=O)=CC
CCC(CC(OC=O)C=O)=CC
CCC(CCOC(=O)C=O)=CC
CCCC(COC(=O)C=O)=CC
CC=C(C)C(=O)OCCCC=O
CC=CCC(=O)OC(C)CC=O
CC=CCC(=O)OCC(C)C=O
CC=CCC(=O)OCCC(C)=O
CC(C)=CC(=O)OCCCC=O
CC(C)CC(=O)OCC=CC=O
CCC=CC(=O)OC(C)CC=O
CCC=CC(=O)OC(CC)C=O
CCC=CC(=O)OCC(C)C=O
CCC=CC(=O)OCCC(C)=O
CCC(C)C(=O)OCC=CC=O
CCC(CC(=O)OC)=CCC=O
CCC(CC(=O)OC)C=CC=O
CCC=CC(=O)OCC(=O)CC
CCC(CC(=O)OCC=O)=CC
CCC(CC=O)OC(=O)C=CC
CC=C(C=O)C(C)CCOC=O
CC=CC(=O)C(C)CCOC=O
CC=CC(=O)CC(C)COC=O
CC=CC(=O)CCC(C)OC=O
CC(C)C(=O)C=CCCOC=O
CC(C)C(=O)CC=CCOC=O
CC(CC=O)C=C(C)COC=O
CC(CC=O)C=CC(C)OC=O
CC(CC=O)C(C)=CCOC=O
CCC(C=O)=C(C)CCOC=O
CCC(C=O)=CC(C)COC=O
CCC(C=O)=CCC(C)OC=O
CCC(C=O)C=C(C)COC=O
CCC(C=O)C=CC(C)OC=O
CCC(C=O)C(C)=CCOC=O
CCCC(=O)C=C(C)COC=O
CCCC(=O)C=CC(C)OC=O
CCCC(=O)C(C)=CCOC=O
CCC(C=O)=CCCC(=O)OC
CCC(C=O)C=CCC(=O)OC
CCCC(=O)C=CCC(=O)OC
CCCC(=O)CC=CC(=O)OC
CC=CC(=O)CCCOC(C)=O
CC(CC=O)C=CCOC(C)=O
CCC(C=O)=CCCOC(C)=O
CCC(C=O)C=CCOC(C)=O
CCCC(=O)C=CCOC(C)=O
CC(CCOC(C)=O)C=CC=O
CCC(COC(C)=O)=CCC=O
CCC(COC(C)=O)C=CC=O
CCCC(OC(C)=O)C=CC=O
CCC(C=O)C(COC=O)=CC
CCCC(=O)C(COC=O)=CC
CC=C(COC=O)C(C)CC=O
CC=C(COC=O)CC(C)C=O
CC=CC(OC=O)C(C)CC=O
CC=CCOC(=O)C(C)CC=O
CC=CCOC(=O)CC(C)C=O
CC=CCOC(=O)CCC(C)=O
CC(C)C(OC=O)C=CCC=O
CC(C)COC(=O)C=CCC=O
CC(C)COC(=O)CC=CC=O
CC(CCOC=O)=C(C)CC=O
CC(CCOC=O)C=C(C)C=O
CC(CCOC=O)C=CC(C)=O
CC(CCOC=O)C(C)=CC=O
CCC(C)OC(=O)C=CCC=O
CCC(C)OC(=O)CC=CC=O
CCC(COC=O)=C(C)CC=O
CCC(COC=O)=C(CC)C=O
CCC(COC=O)=CC(C)C=O
CCC(COC=O)=CCC(C)=O
CCC(COC=O)C=C(C)C=O
CCC(COC=O)C=CC(C)=O
CCC(COC=O)C(C=O)=CC
CCC(COC=O)C(C)=CC=O
CCC(COC(=O)C=CC)C=O
CCCC(OC=O)C=C(C)C=O
CCCC(OC=O)C=CC(C)=O
CCCC(OC=O)C(C=O)=CC
CCCC(OC=O)C(C)=CC=O
CCCC(OC(=O)C=CC)C=O
CCCCOC(=O)C(C=O)=CC
CCCCOC(=O)C(C)=CC=O
CCC(COC(=O)CC=O)=CC
CCC(C=O)C(OC=O)C=CC
CCC(COC=O)C(=O)C=CC
CCC(COC(=O)C=O)C=CC
CCCC(=O)C(OC=O)C=CC
CCCC(OC=O)C(=O)C=CC
CCCC(OC(=O)C=O)C=CC
CCCCOC(=O)C(=O)C=CC
CCC(C=O)C(=O)OCC=CC
CCCC(=O)C(=O)OCC=CC
CC=CC(=O)OC(C)CCC=O
CC=CC(=O)OCC(C)CC=O
CC=CC(=O)OCCC(C)C=O
CC=CC(=O)OCCCC(C)=O
CC(C)C(=O)OCC=CCC=O
CC(C)C(=O)OCCC=CC=O
CCCC(=O)OC(C)C=CC=O
CCCC(=O)OCC=C(C)C=O
CCCC(=O)OCC=CC(C)=O
CCCC(=O)OCC(C=O)=CC
CCCC(=O)OCC(C)=CC=O
CCCC(=O)OC(C=O)C=CC
CCCC(=O)OCC(=O)C=CC
CC(C=O)C=C(C)CCOC=O
CC(C=O)C(C)=CCCOC=O
CC(C=O)C(C)C=CCOC=O
CCC(=O)C=C(C)CCOC=O
CCC(=O)C=C(CC)COC=O
CCC(=O)C=CC(C)COC=O
CCC(=O)C=CCC(C)OC=O
CCC(=O)C(C)=CCCOC=O
CCC(=O)C(C)C=CCOC=O
CCC(=O)C(CC=CC)OC=O
CCC(=O)C(CC)=CCOC=O
CCC(=O)CC=C(C)COC=O
CCC(=O)CC=CC(C)OC=O
CCC(=O)CC(C)=CCOC=O
CCC(=O)C=CCCC(=O)OC
CCC(=O)CC=CCC(=O)OC
CCC(=O)CCC=CC(=O)OC
CC(C=O)C=CCCOC(C)=O
CCC(=O)C=CCCOC(C)=O
CCC(=O)CC=CCOC(C)=O
CCC(=O)C(CCOC=O)=CC
CCC(=O)CC(COC=O)=CC
CC(COC(C)=O)C=CCC=O
CC(COC(C)=O)CC=CC=O
CCC(OC(C)=O)C=CCC=O
CCC(=O)C(COC=O)C=CC
CCC(=O)CC(OC=O)C=CC
CCC(=O)CCOC(=O)C=CC
CCC(=O)CC(=O)OCC=CC
CC(C)OC(=O)C=CCCC=O
CC(C)OC(=O)CC=CCC=O
CC(C)OC(=O)CCC=CC=O
CC(COC=O)C=C(C)CC=O
CC(COC=O)C=CC(C)C=O
CC(COC=O)C=CCC(C)=O
CC(COC=O)C(C)=CCC=O
CC(COC=O)C(C)C=CC=O
CC(COC=O)CC=C(C)C=O
CC(COC=O)CC=CC(C)=O
CC(COC=O)CC(C)=CC=O
CCC(OC=O)C=C(C)CC=O
CCC(OC=O)C=C(CC)C=O
CCC(OC=O)C=CC(C)C=O
CCC(OC=O)C=CCC(C)=O
CCC(OC=O)C(C)=CCC=O
CCC(OC=O)C(C)C=CC=O
CCC(OC=O)C(CC)=CC=O
CCC(OC(=O)CC=CC)C=O
CCC(OC(=O)CC)C=CC=O
CCCOC(=O)C=C(C)CC=O
CCCOC(=O)C=C(CC)C=O
CCCOC(=O)C=CC(C)C=O
CCCOC(=O)C=CCC(C)=O
CCCOC(=O)C(C)=CCC=O
CCCOC(=O)C(C)C=CC=O
CCCOC(=O)C(CC)=CC=O
CCCOC(=O)CC=C(C)C=O
CCCOC(=O)CC=CC(C)=O
CCCOC(=O)CC(C=O)=CC
CCCOC(=O)CC(C)=CC=O
CCC(OC=O)C=CC(=O)CC
CCC(OC=O)C(CC=O)=CC
CCCOC(=O)C=CC(=O)CC
CCCOC(=O)C(CC=O)=CC
CCC(OC=O)C(C=O)C=CC
CCC(OC(=O)CC=O)C=CC
CCCOC(=O)C(C=O)=CCC
CCCOC(=O)C(C=O)C=CC
CCCOC(=O)CC(=O)C=CC
CCC(=O)COC(=O)CC=CC
CCC(OC=O)C(=O)CC=CC
CCCOC(=O)C(=O)C=CCC
CCC(=O)C(=O)OCCC=CC
CCC(=O)OC(C)C=CCC=O
CCC(=O)OC(C)CC=CC=O
CCC(=O)OC(CC=CC)C=O
CCC(=O)OCC=C(C)CC=O
CCC(=O)OCC=C(CC)C=O
CCC(=O)OCC=CC(C)C=O
CCC(=O)OCC=CCC(C)=O
CCC(=O)OCC(C)=CCC=O
CCC(=O)OCC(C)C=CC=O
CCC(=O)OCC(CC)=CC=O
CCC(=O)OCCC=C(C)C=O
CCC(=O)OCCC=CC(C)=O
CCC(=O)OCCC(C=O)=CC
CCC(=O)OCCC(C)=CC=O
CCC(=O)OCC=CC(=O)CC
CCC(=O)OCC(CC=O)=CC
CCC(=O)OC(CC=O)C=CC
CCC(=O)OCC(C=O)C=CC
CCC(=O)OCCC(=O)C=CC
CCC(=O)OCC(=O)CC=CC
CC(=O)C=C(C)CCCOC=O
CC(=O)C(C)=CCCCOC=O
CC(=O)CC=C(C)CCOC=O
CC(=O)CC(C)=CCCOC=O
CC(=O)CCC=C(C)COC=O
CC(=O)CCC(C)=CCOC=O
CC(=O)CC=CCCOC(C)=O
CC(=O)CCC=CCOC(C)=O
CC(OC(C)=O)C=CCCC=O
CC(OC=O)C=C(C)CCC=O
CC(OC=O)C=CCCC(C)=O
CC(OC=O)C(C)=CCCC=O
CC(OC=O)C(C)C=CCC=O
CCOC(=O)C=C(CC)CC=O
CCOC(=O)C=CC(CC)C=O
CCOC(=O)C(C)=CCCC=O
CCOC(=O)C(C)C=CCC=O
CCOC(=O)C(C)CC=CC=O
CCOC(=O)C(CC=CC)C=O
CCOC(=O)C(CC)=CCC=O
CCOC(=O)CC=C(C)CC=O
CCOC(=O)CC=C(CC)C=O
CCOC(=O)CC=CC(C)C=O
CCOC(=O)CC=CCC(C)=O
CCOC(=O)CC(C)=CCC=O
CCOC(=O)CC(C)C=CC=O
CCOC(=O)CC(CC)=CC=O
CCOC(=O)CCC=C(C)C=O
CCOC(=O)CCC=CC(C)=O
CCOC(=O)CCC(C=O)=CC
CCOC(=O)CCC(C)=CC=O
CCOC(=O)C=CCC(=O)CC
CCOC(=O)C(CCC=O)=CC
CCOC(=O)CC=CC(=O)CC
CCOC(=O)CC(CC=O)=CC
CCOC(=O)C(CC=O)=CCC
CCOC(=O)C(CC=O)C=CC
CCOC(=O)CC(C=O)=CCC
CCOC(=O)CC(C=O)C=CC
CCOC(=O)CCC(=O)C=CC
CCOC(=O)C(C=O)C=CCC
CCOC(=O)CC(=O)CC=CC
CCOC(=O)C(=O)CC=CCC
CCOC(=O)C(=O)CCC=CC
CC(=O)OCCC=C(C)CC=O
CC(=O)OCCC(C)=CCC=O
CC(=O)OCCCC=C(C)C=O
CC(=O)OCCCC(C)=CC=O
COC(=O)C=C(C)CCCC=O
COC(=O)C=CC(C)CCC=O
COC(=O)C=CCC(C)CC=O
COC(=O)C=CCCC(C)C=O
COC(=O)C(C)=CCCCC=O
COC(=O)C(C)C=CCCC=O
COC(=O)C(C)CC=CCC=O
COC(=O)C(C)CCC=CC=O
COC(=O)C(CCC=CC)C=O
COC(=O)CC=C(C)CCC=O
COC(=O)CC=CC(C)CC=O
COC(=O)CC=CCC(C)C=O
COC(=O)CC=CCCC(C)=O
COC(=O)CC(C)=CCCC=O
COC(=O)CC(C)C=CCC=O
COC(=O)CC(C)CC=CC=O
COC(=O)CC(CC=CC)C=O
COC(=O)CCC=C(C)CC=O
COC(=O)CCC=CC(C)C=O
COC(=O)CCC=CCC(C)=O
COC(=O)CCC(C)=CCC=O
COC(=O)CCC(C)C=CC=O
COC(=O)CCCC=C(C)C=O
COC(=O)CCCC(C=O)=CC
COC(=O)CCCC(C)=CC=O
COC(=O)C(CCCC=O)=CC
COC(=O)CC(CCC=O)=CC
COC(=O)CCC(CC=O)=CC
COC(=O)C(CCC=O)C=CC
COC(=O)CC(CC=O)C=CC
COC(=O)CCC(C=O)C=CC
COC(=O)CCCC(=O)C=CC
COC(=O)C(CC=O)CC=CC
COC(=O)CCC(=O)CC=CC
COC(=O)C(=O)CCCC=CC
CCC=CCC(=O)CC(=O)OC
CCCC=CC(=O)C(=O)OCC
CCCC(=CC=O)C(=O)OCC
CC=CCCC(=O)OCC(C)=O
CCC=CCOC(=O)CC(C)=O
CCCC(=O)C=CC(=O)OCC
CCCCOC(=O)C=C(C)C=O
CCCCOC(=O)C=CC(C)=O
CCCC(=O)COC(=O)C=CC
CCCOC(=O)C(=O)CC=CC
CCOC(=O)C=C(C)CCC=O
CCOC(=O)C=CC(C)CC=O
CCOC(=O)C=CCC(C)C=O
CCOC(=O)C=CCCC(C)=O
CCOC(=O)C(CC)C=CC=O
CCOC(=O)CC(=O)C=CCC
CC(=O)OCC(C)=CCCC=O
CC(=O)OCCCC=CC(C)=O
COC(=O)C=CCCCC(C)=O
COC(=O)CCCC=CC(C)=O
CCC=CCCOC(=O)C(C)=O
CC(=O)OCC=C(C)CCC=O
COC(=O)CC(=O)CCC=CC
CC(C)C(CC#CCC=O)C=O
CC(C)C(CCC#CC=O)C=O
CC(C)C#CC(CCC=O)C=O
CC(C)C#CCC(CC=O)C=O
CC(C)C#CCCC(C=O)C=O
CC(C)C#CCCCC(=O)C=O
CC(C)CC(CC#CC=O)C=O
CC(C)CC#CC(CC=O)C=O
CC(C)CC#CCC(C=O)C=O
CC(C)CC#CCCC(=O)C=O
CC(C)CCC#CC(C=O)C=O
CC(C)CCC#CCC(=O)C=O
CC(C)CCCC#CC(=O)C=O
CC(C#C)C(CCCC=O)C=O
CC(CC(C)C#CCC=O)C=O
CC(CC(CCC#C)C=O)C=O
CC(CC#C)C(CCC=O)C=O
CC(CC#C)CC(CC=O)C=O
CC(CC#CC(C)CC=O)C=O
CC(CC#CCC(C)C=O)C=O
CC(CC#CCCC(C)=O)C=O
CC(CCC(C)C#CC=O)C=O
CC(CCC(CC#C)C=O)C=O
CC(CCC#C)C(CC=O)C=O
CC(CCC#C)CC(C=O)C=O
CC(CCC#C)CCC(=O)C=O
CC(CCC#CC(C)C=O)C=O
CC(CCC#CCC(C)=O)C=O
CC(CCCC#C)C(C=O)C=O
CC(CCCC#C)CC(=O)C=O
CC(CCCC#CC(C)=O)C=O
CC(CCCCC#C)C(=O)C=O
CC#CC(C)C(CCC=O)C=O
CC#CC(C)CC(CC=O)C=O
CC#CC(C)CCC(C=O)C=O
CC#CC(C)CCCC(=O)C=O
CC#CC(CC(C)CC=O)C=O
CC#CC(CCC(C)C=O)C=O
CC#CC(CCCC(C)=O)C=O
CC#CCC(C)C(CC=O)C=O
CC#CCC(C)CC(C=O)C=O
CC#CCC(C)CCC(=O)C=O
CC#CCC(CC(C)C=O)C=O
CC#CCC(CCC(C)=O)C=O
CC#CCCC(C)C(C=O)C=O
CC#CCCC(C)CC(=O)C=O
CC#CCCC(CC(C)=O)C=O
CC#CCCCC(C)C(=O)C=O
CCC(C)C(CC#CC=O)C=O
CCC(C)C#CC(CC=O)C=O
CCC(C)C#CCC(C=O)C=O
CCC(C)C#CCCC(=O)C=O
CCC(C)CC#CC(C=O)C=O
CCC(C)CC#CCC(=O)C=O
CCC(C)CCC#CC(=O)C=O
CCC(C#C)C(CCC=O)C=O
CCC(C#CC)C(CC=O)C=O
CCC(CC(C)C#CC=O)C=O
CCC(CC(CC#C)C=O)C=O
CCC(CC)C#CC(C=O)C=O
CCC(CC)C#CCC(=O)C=O
CCC(CC)CC#CC(=O)C=O
CCC(CC#C)C(CC=O)C=O
CCC(CC#C)CC(C=O)C=O
CCC(CC#CC(C)C=O)C=O
CCC(CC#CC)C(C=O)C=O
CCC(CC#CC)CC(=O)C=O
CCC(CC#CCC(C)=O)C=O
CCC(CCC#C)C(C=O)C=O
CCC(CCC#C)CC(=O)C=O
CCC(CCC#CC(C)=O)C=O
CCC(CCC#CC)C(=O)C=O
CCC(CCCC#C)C(=O)C=O
CCC#CC(C)C(CC=O)C=O
CCC#CC(C)CC(C=O)C=O
CCC#CC(C)CCC(=O)C=O
CCC#CC(CC(C)C=O)C=O
CCC#CC(CC)C(C=O)C=O
CCC#CC(CC)CC(=O)C=O
CCC#CC(CCC(C)=O)C=O
CCC#CCC(C)C(C=O)C=O
CCC#CCC(C)CC(=O)C=O
CCC#CCC(CC(C)=O)C=O
CCC#CCC(CC)C(=O)C=O
CCC#CCCC(C)C(=O)C=O
CCCC(C)C#CC(C=O)C=O
CCCC(C)C#CCC(=O)C=O
CCCC(C)CC#CC(=O)C=O
CCCC(C#C)C(CC=O)C=O
CCCC(C#CC)C(C=O)C=O
CCCC(C#CCC)C(=O)C=O
CCCC(CC)C#CC(=O)C=O
CCCC(CC#C)C(C=O)C=O
CCCC(CC#C)CC(=O)C=O
CCCC(CC#CC(C)=O)C=O
CCCC(CC#CC)C(=O)C=O
CCCC(CCC#C)C(=O)C=O
CCCC#CC(C)C(C=O)C=O
CCCC#CC(C)CC(=O)C=O
CCCC#CC(CC(C)=O)C=O
CCCC#CC(CC)C(=O)C=O
CCCC#CCC(C)C(=O)C=O
CCCCC(C)C#CC(=O)C=O
CCCCC(C#C)C(C=O)C=O
CCCCC(C#CC)C(=O)C=O
CCCCC(CC#C)C(=O)C=O
CCCCC#CC(C)C(=O)C=O
CCCCCC(C#C)C(=O)C=O
CC(C)C#CC(CC=O)CC=O
CC(C)C#CCCC(=O)CC=O
CC(C)CC#CCC(=O)CC=O
CC(C#C)C(CCC=O)CC=O
CC(C#CCCCC=O)C(C)=O
CC(CC#C)C(CC=O)CC=O
CC(CC#CCCC=O)C(C)=O
CC(CCC#CC(C)=O)CC=O
CC(CCC#CCC=O)C(C)=O
CC(CCCC#CC=O)C(C)=O
CC#CC(C)C(CC=O)CC=O
CC#CC(C)CCC(=O)CC=O
CC#CC(CCC(C)=O)CC=O
CC#CC(CCCC=O)C(C)=O
CC#CCC(CCC=O)C(C)=O
CC#CCCC(C)C(=O)CC=O
CC#CCCC(CC=O)C(C)=O
CC#CCCCC(C=O)C(C)=O
CC#CCCCCC(=O)C(C)=O
CCC(C)C#CCC(=O)CC=O
CCC(C#C)C(CC=O)CC=O
CCC(C#CCCC=O)C(C)=O
CCC(CC#CC)C(=O)CC=O
CCC(CC#CCC=O)C(C)=O
CCC(CCC#CC=O)C(C)=O
CCC#CC(C)CC(=O)CC=O
CCC#CC(CC)C(=O)CC=O
CCC#CC(CCC=O)C(C)=O
CCC#CCC(C)C(=O)CC=O
CCC#CCC(CC=O)C(C)=O
CCC#CCCC(C=O)C(C)=O
CCC#CCCCC(=O)C(C)=O
CCCC(C#CC)C(=O)CC=O
CCCC(C#CCC=O)C(C)=O
CCCC(CC#C)C(=O)CC=O
CCCC(CC#CC=O)C(C)=O
CCCC#CC(C)C(=O)CC=O
CCCC#CC(CC=O)C(C)=O
CCCC#CCC(C=O)C(C)=O
CCCC#CCCC(=O)C(C)=O
CCCCC(C#C)C(=O)CC=O
CCCCC(C#CC=O)C(C)=O
CCCCC#CC(C=O)C(C)=O
CCCCC#CCC(=O)C(C)=O
CCCCCC#CC(=O)C(C)=O
CC(CCC#C)CC(=O)CC=O
CC(CCCC#C)C(=O)CC=O
CC#CCC(C)CC(=O)CC=O
CCC(CC#C)CC(=O)CC=O
CCC(CCC#C)C(=O)CC=O
CC(C)C(CCC=O)C#CC=O
CC(C)C#CCC(=O)CCC=O
CC(C)CC(CC=O)C#CC=O
CC(C)CC#CC(=O)CCC=O
CC(C)CCC(C=O)C#CC=O
CC(C)CCCC(=O)C#CC=O
CC(CC(CCC=O)C#C)C=O
CC(CC#C)CC(=O)CCC=O
CC(CC#CCC=O)C(C)C=O
CC(CC#CCC=O)CC(C)=O
CC(CCC(CC=O)C#C)C=O
CC(CCC#C)C(=O)CCC=O
CC(CCC#CC=O)C(C)C=O
CC(CCC#CC=O)CC(C)=O
CC(CCCC(C=O)C#C)C=O
CC(CCCC(C)=O)C#CC=O
CC(CCCCC(=O)C#C)C=O
CC#CC(C)CC(=O)CCC=O
CC#CC(CCC=O)C(C)C=O
CC#CC(CCC=O)CC(C)=O
CC#CCC(C)C(=O)CCC=O
CC#CCC(CC=O)C(C)C=O
CC#CCC(CC=O)CC(C)=O
CC#CCCC(C=O)C(C)C=O
CC#CCCCC(=O)C(C)C=O
CCC(C)C(CC=O)C#CC=O
CCC(C)C#CC(=O)CCC=O
CCC(C)CC(C=O)C#CC=O
CCC(C)CCC(=O)C#CC=O
CCC(C#CC)C(=O)CCC=O
CCC(C#CCC=O)C(C)C=O
CCC(CC(C)C=O)C#CC=O
CCC(CC(CC=O)C#C)C=O
CCC(CC)C(C=O)C#CC=O
CCC(CC)CC(=O)C#CC=O
CCC(CC#C)C(=O)CCC=O
CCC(CC#CC=O)C(C)C=O
CCC(CC#CC=O)CC(C)=O
CCC(CC#CC(=O)CC)C=O
CCC(CCC(C=O)C#C)C=O
CCC(CCC(C)=O)C#CC=O
CCC(CCCC(=O)C#C)C=O
CCC#CC(C)C(=O)CCC=O
CCC#CC(CC=O)C(C)C=O
CCC#CC(CC=O)CC(C)=O
CCC#CC(CC(=O)CC)C=O
CCC#CCC(C=O)C(C)C=O
CCC#CCCC(=O)C(C)C=O
CCC#CCCC(=O)CC(C)=O
CCCC(C)C(C=O)C#CC=O
CCCC(C)CC(=O)C#CC=O
CCCC(C#C)C(=O)CCC=O
CCCC(C#CC=O)C(C)C=O
CCCC(CC(C=O)C#C)C=O
CCCC(CC(C)=O)C#CC=O
CCCC(CC)C(=O)C#CC=O
CCCC(CCC(=O)C#C)C=O
CCCC#CC(C=O)C(C)C=O
CCCC#CCC(=O)C(C)C=O
CCCC#CCC(=O)CC(C)=O
CCCCC(C)C(=O)C#CC=O
CCCCC(CC(=O)C#C)C=O
CCCCC#CC(=O)C(C)C=O
CCCCC#CC(=O)CC(C)=O
CC(CC(CCC=O)C=O)C#C
CC(CCC(CC=O)C=O)C#C
CC(CCCC(C=O)C=O)C#C
CC(CCCCC=O)C(=O)C#C
CC(CCCCC(=O)C=O)C#C
CCC(C#CCC=O)C(=O)CC
CCC(CC(CC=O)C=O)C#C
CCC(CC#CC=O)C(=O)CC
CCC(CCC(C=O)C=O)C#C
CCC(CCCC=O)C(=O)C#C
CCC(CCCC(=O)C=O)C#C
CCC#CC(CC=O)C(=O)CC
CCC#CCC(C=O)C(=O)CC
CCC#CCCC(=O)C(=O)CC
CCCC(C#CC=O)C(=O)CC
CCCC(CC(C=O)C=O)C#C
CCCC(CCC=O)C(=O)C#C
CCCC(CCC(=O)C=O)C#C
CCCC#CC(C=O)C(=O)CC
CCCC#CCC(=O)C(=O)CC
CCCCC(CC=O)C(=O)C#C
CCCCC(CC(=O)C=O)C#C
CCCCC#CC(=O)C(=O)CC
CCCCCC(C=O)C(=O)C#C
CCCCCCC(=O)C(=O)C#C
CC(C)C(CC=O)C#CCC=O
CC(C)C(CC=O)CC#CC=O
CC(C)C#CC(=O)CCCC=O
CC(C)CC(C=O)C#CCC=O
CC(C)CCC(=O)C#CCC=O
CC(C)CCC(=O)CC#CC=O
CC(CC(CC=O)CC#C)C=O
CC(CC#C)C(=O)CCCC=O
CC(CC#CC=O)CC(C)C=O
CC(CCC(C=O)C#C)CC=O
CC(CCC(C)=O)C#CCC=O
CC(CCC(C)=O)CC#CC=O
CC(CCCC=O)C#CC(C)=O
CC(CCCC(=O)C#C)CC=O
CC(CCCC(=O)CC#C)C=O
CC#CC(C)C(=O)CCCC=O
CC#CC(CC=O)C(C)CC=O
CC#CC(CC=O)CC(C)C=O
CC#CCC(C=O)C(C)CC=O
CC#CCCC(=O)C(C)CC=O
CC#CCCC(=O)CC(C)C=O
CC#CCCC(=O)CCC(C)=O
CCC(C)C(C=O)C#CCC=O
CCC(C)CC(=O)C#CCC=O
CCC(C)CC(=O)CC#CC=O
CCC(C#C)C(=O)CCCC=O
CCC(C#CC=O)C(C)CC=O
CCC(CC(C=O)C#CC)C=O
CCC(CC(C)=O)C#CCC=O
CCC(CC)C(=O)C#CCC=O
CCC(CC)C(=O)CC#CC=O
CCC(CCC=O)C#CC(C)=O
CCC(CCC(=O)C#C)CC=O
CCC(CCC(=O)C#CC)C=O
CCC(CCC(=O)CC#C)C=O
CCC#CC(C=O)C(C)CC=O
CCC#CC(C=O)C(CC)C=O
CCC#CCC(=O)C(C)CC=O
CCC#CCC(=O)C(CC)C=O
CCC#CCC(=O)CC(C)C=O
CCC#CCC(=O)CCC(C)=O
CCCC(C)C(=O)C#CCC=O
CCCC(C)C(=O)CC#CC=O
CCCC(CC=O)C#CC(C)=O
CCCC(CC(=O)C#CC)C=O
CCCC(CC(=O)CC#C)C=O
CCCC#CC(=O)C(C)CC=O
CCCC#CC(=O)C(CC)C=O
CCCC#CC(=O)CC(C)C=O
CCCC#CC(=O)CCC(C)=O
CCCCC(C=O)C#CC(C)=O
CCCCCC(=O)C#CC(C)=O
CC(CC(CC=O)CC=O)C#C
CC(CCCC=O)C(C=O)C#C
CC(CCCC=O)CC(=O)C#C
CCC(CCC=O)C(C=O)C#C
CCC(CCC=O)CC(=O)C#C
CCC(CCC(=O)CC=O)C#C
CCC#CCC(=O)CC(=O)CC
CCCC(CC=O)C(C=O)C#C
CCCC(CC=O)CC(=O)C#C
CCCC(CC(=O)CC=O)C#C
CCCC#CC(=O)CC(=O)CC
CCCCC(C=O)C(C=O)C#C
CCCCCC(=O)C(C=O)C#C
CCCCCC(=O)CC(=O)C#C
CC(CCCC(=O)CC=O)C#C
CC(CCC(C=O)C=O)CC#C
CC(CCCC=O)C(=O)CC#C
CC(CCCC(=O)C=O)CC#C
CCC(CC(C=O)C=O)C#CC
CCC(CCC=O)C(=O)C#CC
CCC(CCC=O)C(=O)CC#C
CCC(CCC(=O)C=O)C#CC
CCC(CCC(=O)C=O)CC#C
CCCC(CC=O)C(=O)C#CC
CCCC(CC=O)C(=O)CC#C
CCCC(CC(=O)C=O)C#CC
CCCC#CC(=O)C(=O)CCC
CCCCC(C=O)C(=O)C#CC
CCCCC(C=O)C(=O)CC#C
CCCCCC(=O)C(=O)C#CC
CCCCCC(=O)C(=O)CC#C
CC(C)C(C=O)C#CCCC=O
CC(C)CC(=O)C#CCCC=O
CC(C)CC(=O)CC#CCC=O
CC(C)CC(=O)CCC#CC=O
CC(C#C)C(=O)CCCCC=O
CC(CC(C)=O)C#CCCC=O
CC(CCC=O)C(C)C#CC=O
CC(CCC=O)C(CC#C)C=O
CC(CCC=O)C#CC(C)C=O
CC(CCC=O)C#CCC(C)=O
CC(CCC=O)CC#CC(C)=O
CC(CCC(=O)CC#C)CC=O
CC(CCC(=O)CCC#C)C=O
CC#CC(C=O)C(C)CCC=O
CC#CCC(=O)C(C)CCC=O
CC#CCC(=O)CC(C)CC=O
CC#CCC(=O)CCC(C)C=O
CC#CCC(=O)CCCC(C)=O
CCC(C)C(=O)C#CCCC=O
CCC(C)C(=O)CC#CCC=O
CCC(C)C(=O)CCC#CC=O
CCC(CC=O)C(C)C#CC=O
CCC(CC=O)C(CC#C)C=O
CCC(CC=O)C#CC(C)C=O
CCC(CC=O)C#CCC(C)=O
CCC(CC=O)CC#CC(C)=O
CCC(CC(=O)CC)C#CC=O
CCC(CC(=O)CC#CC)C=O
CCC(CC(=O)CCC#C)C=O
CCC#CC(=O)C(C)CCC=O
CCC#CC(=O)C(CC)CC=O
CCC#CC(=O)CC(C)CC=O
CCC#CC(=O)CC(CC)C=O
CCC#CC(=O)CCC(C)C=O
CCC#CC(=O)CCCC(C)=O
CCCC(C=O)C(C)C#CC=O
CCCC(C=O)C(CC#C)C=O
CCCC(C=O)C#CC(C)C=O
CCCC(C=O)C#CCC(C)=O
CCCCC(=O)C(C)C#CC=O
CCCCC(=O)C(CC#C)C=O
CCCCC(=O)C#CC(C)C=O
CCCCC(=O)C#CCC(C)=O
CCCCC(=O)CC#CC(C)=O
CC(CCC=O)C(CC=O)C#C
CC(CCC=O)CC(C=O)C#C
CC(CCC=O)CCC(=O)C#C
CC(CCC(=O)CCC=O)C#C
CCC(CC=O)C(CC=O)C#C
CCC(CC=O)C#CC(=O)CC
CCC(CC=O)CC(C=O)C#C
CCC(CC(=O)CCC=O)C#C
CCC#CC(=O)CCC(=O)CC
CCCC(C=O)C(CC=O)C#C
CCCC(C=O)C#CC(=O)CC
CCCCC(=O)C(CC=O)C#C
CCCCC(=O)C#CC(=O)CC
CCCCC(=O)CC(C=O)C#C
CCCCC(=O)CCC(=O)C#C
CC(CCC=O)CC(=O)CC#C
CCC(CC=O)C(C=O)C#CC
CCC(CC=O)CC(=O)C#CC
CCC(CC=O)CC(=O)CC#C
CCC(CC(=O)CC=O)C#CC
CCCC(C=O)C(C=O)C#CC
CCCCC(=O)C(C=O)C#CC
CCCCC(=O)CC(=O)C#CC
CCCCC(=O)CC(=O)CC#C
CC(CCC(=O)CC=O)CC#C
CC(CCC=O)C(=O)CCC#C
CCC(CC=O)C(=O)CC#CC
CCC(CC=O)C(=O)CCC#C
CCCC(C=O)C(=O)C#CCC
CCCC(C=O)C(=O)CC#CC
CCCC(C=O)C(=O)CCC#C
CCCCC(=O)C(=O)C#CCC
CCCCC(=O)C(=O)CC#CC
CCCCC(=O)C(=O)CCC#C
CC(C)C(=O)C#CCCCC=O
CC(C)C(=O)CC#CCCC=O
CC(C)C(=O)CCC#CCC=O
CC(C)C(=O)CCCC#CC=O
CC(CC=O)C(C)C#CCC=O
CC(CC=O)C(C)CC#CC=O
CC(CC=O)C(CCC#C)C=O
CC(CC=O)C#CC(C)CC=O
CC(CC=O)C#CCCC(C)=O
CC(CC=O)CC(C)C#CC=O
CC(CC=O)CC(CC#C)C=O
CC(CC=O)CC#CC(C)C=O
CC(CC=O)CC#CCC(C)=O
CC(CC(=O)CCCC#C)C=O
CC#CC(=O)C(C)CCCC=O
CC#CC(=O)CC(C)CCC=O
CC#CC(=O)CCC(C)CC=O
CC#CC(=O)CCCC(C)C=O
CC#CC(=O)CCCCC(C)=O
CCC(C=O)C(C)C#CCC=O
CCC(C=O)C(C)CC#CC=O
CCC(C=O)C(CC)C#CC=O
CCC(C=O)C(CC#CC)C=O
CCC(C=O)C(CCC#C)C=O
CCC(C=O)C#CC(C)CC=O
CCC(C=O)C#CC(CC)C=O
CCC(C=O)C#CCC(C)C=O
CCC(C=O)C#CCCC(C)=O
CCCC(=O)C(C)C#CCC=O
CCCC(=O)C(C)CC#CC=O
CCCC(=O)C(CC)C#CC=O
CCCC(=O)C(CC#CC)C=O
CCCC(=O)C(CCC#C)C=O
CCCC(=O)C#CC(C)CC=O
CCCC(=O)C#CC(CC)C=O
CCCC(=O)C#CCC(C)C=O
CCCC(=O)C#CCCC(C)=O
CCCC(=O)CC(C)C#CC=O
CCCC(=O)CC(CC#C)C=O
CCCC(=O)CC#CC(C)C=O
CCCC(=O)CC#CCC(C)=O
CCCC(=O)CCC#CC(C)=O
CC(CC=O)C(CCC=O)C#C
CC(CC=O)CC(CC=O)C#C
CC(CC(=O)CCCC=O)C#C
CCC(C=O)C(CCC=O)C#C
CCC(C=O)C#CCC(=O)CC
CCCC(=O)C(CCC=O)C#C
CCCC(=O)C#CCC(=O)CC
CCCC(=O)CC(CC=O)C#C
CCCC(=O)CC#CC(=O)CC
CCCC(=O)CCC(C=O)C#C
CCCC(=O)CCCC(=O)C#C
CC(CC=O)C(CC=O)CC#C
CCC(C=O)C(CC=O)C#CC
CCC(C=O)C(CC=O)CC#C
CCCC(=O)C(CC=O)C#CC
CCCC(=O)C(CC=O)CC#C
CCCC(=O)CC(C=O)C#CC
CCCC(=O)CCC(=O)C#CC
CCCC(=O)CCC(=O)CC#C
CC(CC=O)CC(=O)CCC#C
CCCC(=O)C(C=O)C#CCC
CCCC(=O)CC(=O)C#CCC
CCCC(=O)CC(=O)CC#CC
CCCC(=O)CC(=O)CCC#C
CC(CC=O)C(=O)CCCC#C
CCC(C=O)C(=O)CCC#CC
CCC(C=O)C(=O)CCCC#C
CCCC(=O)C(=O)CC#CCC
CCCC(=O)C(=O)CCC#CC
CCCC(=O)C(=O)CCCC#C
CC(C=O)C(C)C#CCCC=O
CC(C=O)C(CCC#C)CC=O
CC(C=O)C(CCCC#C)C=O
CC(C=O)C#CCCCC(C)=O
CCC(=O)C(C)C#CCCC=O
CCC(=O)C(C)CC#CCC=O
CCC(=O)C(C)CCC#CC=O
CCC(=O)C(CCC#C)CC=O
CCC(=O)C(CCC#CC)C=O
CCC(=O)C(CCCC#C)C=O
CCC(=O)C#CC(C)CCC=O
CCC(=O)C#CCC(C)CC=O
CCC(=O)C#CCCC(C)C=O
CCC(=O)C#CCCCC(C)=O
CCC(=O)CC(C)C#CCC=O
CCC(=O)CC(C)CC#CC=O
CCC(=O)CC(CC#CC)C=O
CCC(=O)CC(CCC#C)C=O
CCC(=O)CC#CC(C)CC=O
CCC(=O)CC#CCC(C)C=O
CCC(=O)CC#CCCC(C)=O
CCC(=O)CCC(C)C#CC=O
CCC(=O)CCC(CC#C)C=O
CCC(=O)CCC#CC(C)C=O
CCC(=O)CCC#CCC(C)=O
CCC(=O)CCCC#CC(C)=O
CC(C=O)C(CCCC=O)C#C
CCC(=O)C(CCCC=O)C#C
CCC(=O)CC(CCC=O)C#C
CCC(=O)CC#CCC(=O)CC
CCC(=O)CCC(CC=O)C#C
CCC(=O)CCC#CC(=O)CC
CCC(=O)CCCC(C=O)C#C
CCC(=O)CCCCC(=O)C#C
CC(C=O)C(CCC=O)CC#C
CCC(=O)C(CCC=O)C#CC
CCC(=O)C(CCC=O)CC#C
CCC(=O)CC(CC=O)C#CC
CCC(=O)CC(CC=O)CC#C
CCC(=O)CCC(C=O)C#CC
CCC(=O)CCCC(=O)C#CC
CCC(=O)CCCC(=O)CC#C
CCC(=O)C(CC=O)CC#CC
CCC(=O)CCC(=O)CC#CC
CCC(=O)CCC(=O)CCC#C
CCC(=O)CC(=O)CCC#CC
CCC(=O)CC(=O)CCCC#C
CC(C=O)C(=O)CCCCC#C
CCC(=O)C(=O)CCCC#CC
CCC(=O)C(=O)CCCCC#C
CC(=O)C(CCCC#C)CC=O
CC(=O)C(CCCCC#C)C=O
CC(=O)CC(CCC#C)CC=O
CC(=O)CC(CCCC#C)C=O
CC(=O)CCC(CCC#C)C=O
CC(=O)CCC#CCCC(C)=O
CC(=O)CCCC(CC#C)C=O
CC(=O)CCCC#CCC(C)=O
CC(=O)CCCCC#CC(C)=O
CC(=O)C(CCCCC=O)C#C
CC(=O)CC(CCCC=O)C#C
CC(=O)CCC(CCC=O)C#C
CC(=O)CCCC(CC=O)C#C
CC(=O)CCCCC(C=O)C#C
CC(=O)CCCCCC(=O)C#C
CC(=O)C(CCCC=O)CC#C
CC(=O)CC(CCC=O)CC#C
CC(=O)CCC(CC=O)CC#C
CC(=O)CCCCC(=O)CC#C
CC(=O)C(CCC=O)CCC#C
CC(=O)CCCC(=O)CCC#C
CC(=O)CCC(=O)CCCC#C
CC(=O)C(=O)CCCCCC#C
CCCC(=O)C#CC(=O)CCC
CC(=O)CC(=O)CCCCC#C
CC#CCCCC(=O)CC(C)=O
CC=C(C)C(CCCC=O)C=O
CC=C(C)CC(CCC=O)C=O
CC=C(C)CCC(CC=O)C=O
CC=C(C)CCCC(C=O)C=O
CC=C(C)CCCCC(=O)C=O
CC=C(CC(C)CCC=O)C=O
CC=C(CCC(C)CC=O)C=O
CC=C(CCCC(C)C=O)C=O
CC=C(CCCCC(C)=O)C=O
CC=CC(C)C(CCC=O)C=O
CC=CC(C)CC(CC=O)C=O
CC=CC(C)CCC(C=O)C=O
CC=CC(C)CCCC(=O)C=O
CC=CC(CC(C)CC=O)C=O
CC=CC(CCC(C)C=O)C=O
CC=CC(CCCC(C)=O)C=O
CC=CCC(C)C(CC=O)C=O
CC=CCC(C)CC(C=O)C=O
CC=CCC(C)CCC(=O)C=O
CC=CCC(CC(C)C=O)C=O
CC=CCC(CCC(C)=O)C=O
CC=CCCC(C)C(C=O)C=O
CC=CCCC(C)CC(=O)C=O
CC=CCCC(CC(C)=O)C=O
CC=CCCCC(C)C(=O)C=O
CC(C)=C(CCCCC=O)C=O
CC(C)=CC(CCCC=O)C=O
CC(C)=CCC(CCC=O)C=O
CC(C)=CCCC(CC=O)C=O
CC(C)=CCCCC(C=O)C=O
CC(C)=CCCCCC(=O)C=O
CC(C)C=C(CCCC=O)C=O
CC(C)C=CC(CCC=O)C=O
CC(C)C=CCC(CC=O)C=O
CC(C)C=CCCC(C=O)C=O
CC(C)C=CCCCC(=O)C=O
CC(C)C(CC=CCC=O)C=O
CC(C)C(CCC=CC=O)C=O
CC(C)CC=C(CCC=O)C=O
CC(C)CC=CC(CC=O)C=O
CC(C)CC=CCC(C=O)C=O
CC(C)CC=CCCC(=O)C=O
CC(C)CC(CC=CC=O)C=O
CC(C)CCC=C(CC=O)C=O
CC(C)CCC=CC(C=O)C=O
CC(C)CCC=CCC(=O)C=O
CC(C)CCCC=C(C=O)C=O
CC(C)CCCC=CC(=O)C=O
CC(CC=C(C)CCC=O)C=O
CC(CC=CC(C)CC=O)C=O
CC(CC=CCCC(C)=O)C=O
CC(CC(C)=CCCC=O)C=O
CC(CC(C)C=CCC=O)C=O
CC(CCC=C(C)CC=O)C=O
CC(CCC=CC(C)C=O)C=O
CC(CCC=CCC(C)=O)C=O
CC(CCC(C)=CCC=O)C=O
CC(CCC(C)C=CC=O)C=O
CC(CCCC=C(C)C=O)C=O
CC(CCCC=CC(C)=O)C=O
CC(CCCC(C)=CC=O)C=O
CCC=C(C)C(CCC=O)C=O
CCC=C(C)CC(CC=O)C=O
CCC=C(C)CCC(C=O)C=O
CCC=C(C)CCCC(=O)C=O
CCC=C(CC(C)CC=O)C=O
CCC=C(CC(CC)C=O)C=O
CCC=C(CC)C(CC=O)C=O
CCC=C(CC)CC(C=O)C=O
CCC=C(CC)CCC(=O)C=O
CCC=C(CCC(C)C=O)C=O
CCC=C(CCCC(C)=O)C=O
CCC=CC(C)C(CC=O)C=O
CCC=CC(C)CC(C=O)C=O
CCC=CC(C)CCC(=O)C=O
CCC=CC(CC(C)C=O)C=O
CCC=CC(CC)C(C=O)C=O
CCC=CC(CC)CC(=O)C=O
CCC=CC(CCC(C)=O)C=O
CCC=CCC(C)C(C=O)C=O
CCC=CCC(C)CC(=O)C=O
CCC=CCC(CC(C)=O)C=O
CCC=CCC(CC)C(=O)C=O
CCC=CCCC(C)C(=O)C=O
CCC(=CC)C(CCC=O)C=O
CCC(C=CC)C(CC=O)C=O
CCC(C)=C(CCCC=O)C=O
CCC(C)=CC(CCC=O)C=O
CCC(C)=CCC(CC=O)C=O
CCC(C)=CCCC(C=O)C=O
CCC(C)=CCCCC(=O)C=O
CCC(C)C=C(CCC=O)C=O
CCC(C)C=CC(CC=O)C=O
CCC(C)C=CCC(C=O)C=O
CCC(C)C=CCCC(=O)C=O
CCC(C)C(CC=CC=O)C=O
CCC(C)CC=C(CC=O)C=O
CCC(C)CC=CC(C=O)C=O
CCC(C)CC=CCC(=O)C=O
CCC(C)CCC=C(C=O)C=O
CCC(C)CCC=CC(=O)C=O
CCC(CC=C(C)CC=O)C=O
CCC(CC=C(CC)C=O)C=O
CCC(CC=CC(C)C=O)C=O
CCC(CC=CC)C(C=O)C=O
CCC(CC=CC)CC(=O)C=O
CCC(CC=CCC(C)=O)C=O
CCC(CC(C)=CCC=O)C=O
CCC(CC(C)C=CC=O)C=O
CCC(CC(CC)=CC=O)C=O
CCC(CC)=C(CCC=O)C=O
CCC(CC)=CC(CC=O)C=O
CCC(CC)=CCC(C=O)C=O
CCC(CC)=CCCC(=O)C=O
CCC(CC)C=C(CC=O)C=O
CCC(CC)C=CC(C=O)C=O
CCC(CC)C=CCC(=O)C=O
CCC(CC)CC=C(C=O)C=O
CCC(CC)CC=CC(=O)C=O
CCC(CCC=C(C)C=O)C=O
CCC(CCC=CC(C)=O)C=O
CCC(CCC=CC)C(=O)C=O
CCC(CCC(C=O)=CC)C=O
CCC(CCC(C)=CC=O)C=O
CCCC=C(C)C(CC=O)C=O
CCCC=C(C)CC(C=O)C=O
CCCC=C(C)CCC(=O)C=O
CCCC=C(CC(C)C=O)C=O
CCCC=C(CC)C(C=O)C=O
CCCC=C(CC)CC(=O)C=O
CCCC=C(CCC(C)=O)C=O
CCCC=C(CCC)C(=O)C=O
CCCC=CC(C)C(C=O)C=O
CCCC=CC(C)CC(=O)C=O
CCCC=CC(CC(C)=O)C=O
CCCC=CC(CC)C(=O)C=O
CCCC=CCC(C)C(=O)C=O
CCCC(=CC)C(CC=O)C=O
CCCC(=CCC)C(C=O)C=O
CCCC(C=CC)C(C=O)C=O
CCCC(C=CCC)C(=O)C=O
CCCC(C)=C(CCC=O)C=O
CCCC(C)=CC(CC=O)C=O
CCCC(C)=CCC(C=O)C=O
CCCC(C)=CCCC(=O)C=O
CCCC(C)C=C(CC=O)C=O
CCCC(C)C=CC(C=O)C=O
CCCC(C)C=CCC(=O)C=O
CCCC(C)CC=C(C=O)C=O
CCCC(C)CC=CC(=O)C=O
CCCC(CC=C(C)C=O)C=O
CCCC(CC=CC(C)=O)C=O
CCCC(CC=CC)C(=O)C=O
CCCC(CC(C=O)=CC)C=O
CCCC(CC(C)=CC=O)C=O
CCCC(CC)=C(CC=O)C=O
CCCC(CC)=CC(C=O)C=O
CCCC(CC)=CCC(=O)C=O
CCCC(CC)C=C(C=O)C=O
CCCC(CC)C=CC(=O)C=O
CCCC(CCC)=C(C=O)C=O
CCCC(CCC)=CC(=O)C=O
CCCCC=C(C)C(C=O)C=O
CCCCC=C(C)CC(=O)C=O
CCCCC=C(CC(C)=O)C=O
CCCCC=C(CC)C(=O)C=O
CCCCC=CC(C)C(=O)C=O
CCCCC(=CC)C(C=O)C=O
CCCCC(=CCC)C(=O)C=O
CCCCC(C=CC)C(=O)C=O
CCCCC(C)=C(CC=O)C=O
CCCCC(C)=CC(C=O)C=O
CCCCC(C)=CCC(=O)C=O
CCCCC(C)C=C(C=O)C=O
CCCCC(C)C=CC(=O)C=O
CCCCC(CC)=C(C=O)C=O
CCCCC(CC)=CC(=O)C=O
CCCCCC=C(C)C(=O)C=O
CCCCCC(=CC)C(=O)C=O
CCCCCC(C)=C(C=O)C=O
CCCCCC(C)=CC(=O)C=O
CC=C(C)C(CCC=O)CC=O
CC=C(C)CC(CC=O)CC=O
CC=C(C)CCCC(=O)CC=O
CC=C(CCC(C)C=O)CC=O
CC=C(CCCC(C)=O)CC=O
CC=C(CCCCC=O)C(C)=O
CC=CC(C)C(CC=O)CC=O
CC=CC(C)CCC(=O)CC=O
CC=CC(CCC(C)=O)CC=O
CC=CC(CCCC=O)C(C)=O
CC=CCC(CCC=O)C(C)=O
CC=CCCC(C)C(=O)CC=O
CC=CCCC(CC=O)C(C)=O
CC=CCCCC(C=O)C(C)=O
CC=CCCCCC(=O)C(C)=O
CC(C=CCCCC=O)C(C)=O
CC(C)=C(CCCC=O)CC=O
CC(C)=CC(CCC=O)CC=O
CC(C)=CCC(CC=O)CC=O
CC(C)=CCCCC(=O)CC=O
CC(C)C=C(CCC=O)CC=O
CC(C)C=CC(CC=O)CC=O
CC(C)C=CCCC(=O)CC=O
CC(C)C(CCCC=O)=CC=O
CC(C)CC=C(CC=O)CC=O
CC(C)CC=CCC(=O)CC=O
CC(C)CC(CCC=O)=CC=O
CC(C)CCC(CC=O)=CC=O
CC(C)CCCC(C=O)=CC=O
CC(CC=CCCC=O)C(C)=O
CC(CCC=CC(C)=O)CC=O
CC(CCC=CCC=O)C(C)=O
CC(CCC(C)=CC=O)CC=O
CC(CCCC=CC=O)C(C)=O
CCC=C(C)C(CC=O)CC=O
CCC=C(C)CCC(=O)CC=O
CCC=C(CC)CC(=O)CC=O
CCC=C(CCC(C)=O)CC=O
CCC=C(CCCC=O)C(C)=O
CCC=CC(C)CC(=O)CC=O
CCC=CC(CC)C(=O)CC=O
CCC=CC(CCC=O)C(C)=O
CCC=CCC(C)C(=O)CC=O
CCC=CCC(CC=O)C(C)=O
CCC=CCCC(C=O)C(C)=O
CCC=CCCCC(=O)C(C)=O
CCC(=CC)C(CC=O)CC=O
CCC(=CCCCC=O)C(C)=O
CCC(C=CCCC=O)C(C)=O
CCC(C)=C(CCC=O)CC=O
CCC(C)=CC(CC=O)CC=O
CCC(C)=CCCC(=O)CC=O
CCC(C)C=C(CC=O)CC=O
CCC(C)C=CCC(=O)CC=O
CCC(C)C(CCC=O)=CC=O
CCC(C)CC=CC(=O)CC=O
CCC(C)CC(CC=O)=CC=O
CCC(C)CCC(C=O)=CC=O
CCC(CC=CC)C(=O)CC=O
CCC(CC=CCC=O)C(C)=O
CCC(CC(C)CC=O)=CC=O
CCC(CC)=C(CC=O)CC=O
CCC(CC)=CCC(=O)CC=O
CCC(CC)C=CC(=O)CC=O
CCC(CC)C(CC=O)=CC=O
CCC(CC)CC(C=O)=CC=O
CCC(CCC=CC=O)C(C)=O
CCC(CCC(C)C=O)=CC=O
CCC(CCCC(C)=O)=CC=O
CCCC=C(C)CC(=O)CC=O
CCCC=C(CC)C(=O)CC=O
CCCC=C(CCC=O)C(C)=O
CCCC=CC(C)C(=O)CC=O
CCCC=CC(CC=O)C(C)=O
CCCC=CCC(C=O)C(C)=O
CCCC=CCCC(=O)C(C)=O
CCCC(=CCC)C(=O)CC=O
CCCC(=CCCC=O)C(C)=O
CCCC(C=CC)C(=O)CC=O
CCCC(C=CCC=O)C(C)=O
CCCC(C)=C(CC=O)CC=O
CCCC(C)=CCC(=O)CC=O
CCCC(C)C=CC(=O)CC=O
CCCC(C)C(CC=O)=CC=O
CCCC(C)CC(C=O)=CC=O
CCCC(CC=CC=O)C(C)=O
CCCC(CC(C)C=O)=CC=O
CCCC(CC)=CC(=O)CC=O
CCCC(CC)C(C=O)=CC=O
CCCC(CCC(C)=O)=CC=O
CCCCC=C(C)C(=O)CC=O
CCCCC=C(CC=O)C(C)=O
CCCCC=CC(C=O)C(C)=O
CCCCC=CCC(=O)C(C)=O
CCCCC(=CC)C(=O)CC=O
CCCCC(=CCC=O)C(C)=O
CCCCC(C=CC=O)C(C)=O
CCCCC(C)=CC(=O)CC=O
CCCCC(C)C(C=O)=CC=O
CCCCC(CC(C)=O)=CC=O
CCCCCC=C(C=O)C(C)=O
CCCCCC=CC(=O)C(C)=O
CCCCCC(=CC=O)C(C)=O
CC=CCC(C)CC(=O)CC=O
CC=C(C)CCC(=O)CCC=O
CC=C(CCCC=O)C(C)C=O
CC=C(CCCC=O)CC(C)=O
CC=CC(C)CC(=O)CCC=O
CC=CC(CCC=O)C(C)C=O
CC=CC(CCC=O)CC(C)=O
CC=CCC(C)C(=O)CCC=O
CC=CCC(CC=O)C(C)C=O
CC=CCC(CC=O)CC(C)=O
CC=CCCC(C=O)C(C)C=O
CC=CCCCC(=O)C(C)C=O
CC=CCCCC(=O)CC(C)=O
CC(C)=C(CCC=O)CCC=O
CC(C)=CCCC(=O)CCC=O
CC(C)C=CCC(=O)CCC=O
CC(C)C(CCC=O)=CCC=O
CC(C)C(CCC=O)C=CC=O
CC(C)CC=CC(=O)CCC=O
CC(C)CC(CC=O)=CCC=O
CC(C)CC(CC=O)C=CC=O
CC(C)CCC(C=O)=CCC=O
CC(C)CCC(C=O)C=CC=O
CC(C)CCCC(=O)C=CC=O
CC(CC=CCC=O)C(C)C=O
CC(CC=CCC=O)CC(C)=O
CC(CCC=CC=O)C(C)C=O
CC(CCC=CC=O)CC(C)=O
CC(CCCC(C)=O)C=CC=O
CC(CCCCC=O)=C(C)C=O
CCC=C(C)CC(=O)CCC=O
CCC=C(CC)C(=O)CCC=O
CCC=C(CCC=O)C(C)C=O
CCC=C(CCC=O)CC(C)=O
CCC=C(CCC(=O)CC)C=O
CCC=CC(C)C(=O)CCC=O
CCC=CC(CC=O)C(C)C=O
CCC=CC(CC=O)CC(C)=O
CCC=CC(CC(=O)CC)C=O
CCC=CCC(C=O)C(C)C=O
CCC=CCCC(=O)C(C)C=O
CCC=CCCC(=O)CC(C)=O
CCC(=CCCC=O)C(C)C=O
CCC(C=CC)C(=O)CCC=O
CCC(C=CCC=O)C(C)C=O
CCC(C)=CCC(=O)CCC=O
CCC(C)C=CC(=O)CCC=O
CCC(C)C(CC=O)=CCC=O
CCC(C)C(CC=O)C=CC=O
CCC(C)CC(C=O)=CCC=O
CCC(C)CC(C=O)C=CC=O
CCC(C)CCC(=O)C=CC=O
CCC(CC=CC=O)C(C)C=O
CCC(CC=CC=O)CC(C)=O
CCC(CC=CC(=O)CC)C=O
CCC(CC(C)C=O)=CCC=O
CCC(CC(C)C=O)C=CC=O
CCC(CC(CC=O)=CC)C=O
CCC(CC)=CC(=O)CCC=O
CCC(CC)C(C=O)=CCC=O
CCC(CC)C(C=O)C=CC=O
CCC(CC)CC(=O)C=CC=O
CCC(CCC(C)=O)=CCC=O
CCC(CCC(C)=O)C=CC=O
CCC(CCCC=O)=C(C)C=O
CCC(CCCC=O)=CC(C)=O
CCCC=C(C)C(=O)CCC=O
CCCC=C(CC=O)C(C)C=O
CCCC=C(CC=O)CC(C)=O
CCCC=C(CC(=O)CC)C=O
CCCC=CC(C=O)C(C)C=O
CCCC=CCC(=O)C(C)C=O
CCCC=CCC(=O)CC(C)=O
CCCC(=CC)C(=O)CCC=O
CCCC(=CCC=O)C(C)C=O
CCCC(C=CC=O)C(C)C=O
CCCC(C)=CC(=O)CCC=O
CCCC(C)C(C=O)=CCC=O
CCCC(C)C(C=O)C=CC=O
CCCC(C)CC(=O)C=CC=O
CCCC(CC(C)=O)=CCC=O
CCCC(CC(C)=O)C=CC=O
CCCC(CC)C(=O)C=CC=O
CCCC(CCC=O)=C(C)C=O
CCCC(CCC=O)=CC(C)=O
CCCCC=C(C=O)C(C)C=O
CCCCC=CC(=O)C(C)C=O
CCCCC=CC(=O)CC(C)=O
CCCCC(=CC=O)C(C)C=O
CCCCC(C)C(=O)C=CC=O
CCCCC(CC=O)=C(C)C=O
CCCCC(CC=O)=CC(C)=O
CCCCCC(C=O)=C(C)C=O
CCCCCC(C=O)=CC(C)=O
CCC=C(CCC=O)C(=O)CC
CCC=CC(CC=O)C(=O)CC
CCC=CCC(C=O)C(=O)CC
CCC=CCCC(=O)C(=O)CC
CCC(C=CCC=O)C(=O)CC
CCC(CC=CC=O)C(=O)CC
CCC(CC(CC=O)C=O)=CC
CCC(CCC(C=O)C=O)=CC
CCC(CCCC(=O)C=O)=CC
CCCC=C(CC=O)C(=O)CC
CCCC=CC(C=O)C(=O)CC
CCCC=CCC(=O)C(=O)CC
CCCC(=CCC=O)C(=O)CC
CCCC(C=CC=O)C(=O)CC
CCCC(CC(C=O)C=O)=CC
CCCC(CCC(=O)C=O)=CC
CCCCC=C(C=O)C(=O)CC
CCCCC=CC(=O)C(=O)CC
CCCCC(=CC=O)C(=O)CC
CCCCC(CC(=O)C=O)=CC
CC=C(C)CC(=O)CCCC=O
CC=C(CCC=O)C(C)CC=O
CC=C(CCC=O)CC(C)C=O
CC=C(CCC=O)CCC(C)=O
CC=CC(C)C(=O)CCCC=O
CC=CC(CC=O)C(C)CC=O
CC=CC(CC=O)CC(C)C=O
CC=CCC(C=O)C(C)CC=O
CC=CCCC(=O)C(C)CC=O
CC=CCCC(=O)CC(C)C=O
CC(C)=CCC(=O)CCCC=O
CC(C)C=CC(=O)CCCC=O
CC(C)C(CC=O)=CCCC=O
CC(C)C(CC=O)C=CCC=O
CC(C)C(CC=O)CC=CC=O
CC(C)CC(C=O)=CCCC=O
CC(C)CC(C=O)C=CCC=O
CC(C)CCC(=O)C=CCC=O
CC(C)CCC(=O)CC=CC=O
CC(CC=CC=O)CC(C)C=O
CC(CCC(C)=O)C=CCC=O
CC(CCC(C)=O)CC=CC=O
CC(CCCC=O)=C(C)CC=O
CC(CCCC=O)C=C(C)C=O
CC(CCCC=O)C=CC(C)=O
CC(CCCC=O)C(C)=CC=O
CCC=C(C)C(=O)CCCC=O
CCC=C(CC=O)C(C)CC=O
CCC=C(CC=O)C(CC)C=O
CCC=C(CC=O)CC(C)C=O
CCC=CC(C=O)C(C)CC=O
CCC=CC(C=O)C(CC)C=O
CCC=CCC(=O)C(C)CC=O
CCC=CCC(=O)C(CC)C=O
CCC=CCC(=O)CC(C)C=O
CCC=CCC(=O)CCC(C)=O
CCC(=CC)C(=O)CCCC=O
CCC(=CCC=O)C(C)CC=O
CCC(C=CC=O)C(C)CC=O
CCC(C)=CC(=O)CCCC=O
CCC(C)C(C=O)=CCCC=O
CCC(C)C(C=O)C=CCC=O
CCC(C)CC(=O)C=CCC=O
CCC(C)CC(=O)CC=CC=O
CCC(CC(C=O)C=CC)C=O
CCC(CC(C)=O)=CCCC=O
CCC(CC(C)=O)C=CCC=O
CCC(CC)C(=O)C=CCC=O
CCC(CC)C(=O)CC=CC=O
CCC(CCC=O)=C(C)CC=O
CCC(CCC=O)=C(CC)C=O
CCC(CCC=O)=CC(C)C=O
CCC(CCC=O)=CCC(C)=O
CCC(CCC=O)C=C(C)C=O
CCC(CCC=O)C=CC(C)=O
CCC(CCC=O)C(C=O)=CC
CCC(CCC=O)C(C)=CC=O
CCC(CCC(=O)C=CC)C=O
CCCC=C(C=O)C(C)CC=O
CCCC=C(C=O)C(CC)C=O
CCCC=CC(=O)C(C)CC=O
CCCC=CC(=O)C(CC)C=O
CCCC=CC(=O)CC(C)C=O
CCCC=CC(=O)CCC(C)=O
CCCC(=CC=O)C(C)CC=O
CCCC(=CC=O)C(CC)C=O
CCCC(C)C(=O)C=CCC=O
CCCC(C)C(=O)CC=CC=O
CCCC(CC=O)=C(C)CC=O
CCCC(CC=O)=C(CC)C=O
CCCC(CC=O)=CC(C)C=O
CCCC(CC=O)=CCC(C)=O
CCCC(CC=O)C=C(C)C=O
CCCC(CC=O)C=CC(C)=O
CCCC(CC=O)C(C=O)=CC
CCCC(CC=O)C(C)=CC=O
CCCC(CC(=O)C=CC)C=O
CCCC(CC(=O)CC)=CC=O
CCCCC(C=O)=C(C)CC=O
CCCCC(C=O)=C(CC)C=O
CCCCC(C=O)=CC(C)C=O
CCCCC(C=O)=CCC(C)=O
CCCCC(C=O)C=C(C)C=O
CCCCC(C=O)C=CC(C)=O
CCCCC(C=O)C(C=O)=CC
CCCCC(C=O)C(C)=CC=O
CCCCCC(=O)C=C(C)C=O
CCCCCC(=O)C(C=O)=CC
CCCCCC(=O)C(C)=CC=O
CCC=C(CC=O)CC(=O)CC
CCC=CCC(=O)CC(=O)CC
CCC(CCC(=O)CC=O)=CC
CCCC=CC(=O)CC(=O)CC
CCCC(CC=O)=CC(=O)CC
CCCC(CC(=O)CC=O)=CC
CCCCC(C=O)=CC(=O)CC
CCC(CC(C=O)C=O)C=CC
CCC(CCC=O)C(=O)C=CC
CCC(CCC(=O)C=O)C=CC
CCCC=C(C=O)C(=O)CCC
CCCC=CC(=O)C(=O)CCC
CCCC(CC=O)C(=O)C=CC
CCCC(CC(=O)C=O)=CCC
CCCC(CC(=O)C=O)C=CC
CCCCC(C=O)C(=O)C=CC
CCCCCC(=O)C(=O)C=CC
CC=C(C)C(=O)CCCCC=O
CC=C(CC=O)C(C)CCC=O
CC=C(CC=O)CC(C)CC=O
CC=CC(C=O)C(C)CCC=O
CC=CCC(=O)C(C)CCC=O
CC=CCC(=O)CC(C)CC=O
CC=CCC(=O)CCC(C)C=O
CC=CCC(=O)CCCC(C)=O
CC(C)=CC(=O)CCCCC=O
CC(C)C(C=O)=CCCCC=O
CC(C)C(C=O)C=CCCC=O
CC(C)CC(=O)C=CCCC=O
CC(C)CC(=O)CC=CCC=O
CC(C)CC(=O)CCC=CC=O
CC(CC(C)=O)C=CCCC=O
CC(CCC=O)=C(C)CCC=O
CC(CCC=O)C=C(C)CC=O
CC(CCC=O)C=CC(C)C=O
CC(CCC=O)C=CCC(C)=O
CC(CCC=O)C(C)=CCC=O
CC(CCC=O)C(C)C=CC=O
CC(CCC=O)CC=C(C)C=O
CC(CCC=O)CC=CC(C)=O
CC(CCC=O)CC(C)=CC=O
CCC=C(C=O)C(C)CCC=O
CCC=C(C=O)C(CC)CC=O
CCC=CC(=O)C(C)CCC=O
CCC=CC(=O)C(CC)CC=O
CCC=CC(=O)CC(C)CC=O
CCC=CC(=O)CC(CC)C=O
CCC=CC(=O)CCC(C)C=O
CCC=CC(=O)CCCC(C)=O
CCC(=CC=O)C(C)CCC=O
CCC(C)C(=O)C=CCCC=O
CCC(C)C(=O)CC=CCC=O
CCC(C)C(=O)CCC=CC=O
CCC(CC=O)=C(C)CCC=O
CCC(CC=O)=C(CC)CC=O
CCC(CC=O)=CC(C)CC=O
CCC(CC=O)=CCC(C)C=O
CCC(CC=O)=CCCC(C)=O
CCC(CC=O)C=C(C)CC=O
CCC(CC=O)C=C(CC)C=O
CCC(CC=O)C=CC(C)C=O
CCC(CC=O)C=CCC(C)=O
CCC(CC=O)C(C)=CCC=O
CCC(CC=O)C(C)C=CC=O
CCC(CC=O)C(CC)=CC=O
CCC(CC=O)CC=C(C)C=O
CCC(CC=O)CC=CC(C)=O
CCC(CC=O)CC(C=O)=CC
CCC(CC=O)CC(C)=CC=O
CCC(CC(=O)CC=CC)C=O
CCC(CC(=O)CC)C=CC=O
CCCC(C=O)=C(C)CCC=O
CCCC(C=O)=C(CC)CC=O
CCCC(C=O)=C(CCC)C=O
CCCC(C=O)=CC(C)CC=O
CCCC(C=O)=CC(CC)C=O
CCCC(C=O)=CCC(C)C=O
CCCC(C=O)=CCCC(C)=O
CCCC(C=O)C=C(C)CC=O
CCCC(C=O)C=C(CC)C=O
CCCC(C=O)C=CC(C)C=O
CCCC(C=O)C=CCC(C)=O
CCCC(C=O)C(C)=CCC=O
CCCC(C=O)C(C)C=CC=O
CCCC(C=O)C(CC)=CC=O
CCCCC(=O)C=C(C)CC=O
CCCCC(=O)C=C(CC)C=O
CCCCC(=O)C=CC(C)C=O
CCCCC(=O)C=CCC(C)=O
CCCCC(=O)C(C)=CCC=O
CCCCC(=O)C(C)C=CC=O
CCCCC(=O)C(CC)=CC=O
CCCCC(=O)CC=C(C)C=O
CCCCC(=O)CC=CC(C)=O
CCCCC(=O)CC(C=O)=CC
CCCCC(=O)CC(C)=CC=O
CCC=CC(=O)CCC(=O)CC
CCC(CC=O)C=CC(=O)CC
CCC(CC=O)C(CC=O)=CC
CCC(CC(=O)CCC=O)=CC
CCCC(C=O)=CCC(=O)CC
CCCC(C=O)C=CC(=O)CC
CCCC(C=O)C(CC=O)=CC
CCCCC(=O)C=CC(=O)CC
CCCCC(=O)C(CC=O)=CC
CCC(CC=O)C(C=O)C=CC
CCC(CC=O)CC(=O)C=CC
CCC(CC(=O)CC=O)C=CC
CCCC(C=O)C(C=O)=CCC
CCCC(C=O)C(C=O)C=CC
CCCCC(=O)C(C=O)=CCC
CCCCC(=O)C(C=O)C=CC
CCCCC(=O)CC(=O)C=CC
CCC(CC=O)C(=O)CC=CC
CCCC(C=O)C(=O)C=CCC
CCCC(C=O)C(=O)CC=CC
CCCCC(=O)C(=O)C=CCC
CCCCC(=O)C(=O)CC=CC
CC=C(C=O)C(C)CCCC=O
CC=CC(=O)C(C)CCCC=O
CC=CC(=O)CC(C)CCC=O
CC=CC(=O)CCC(C)CC=O
CC=CC(=O)CCCC(C)C=O
CC=CC(=O)CCCCC(C)=O
CC(C)C(=O)C=CCCCC=O
CC(C)C(=O)CC=CCCC=O
CC(C)C(=O)CCC=CCC=O
CC(C)C(=O)CCCC=CC=O
CC(CC=O)C=C(C)CCC=O
CC(CC=O)C=CC(C)CC=O
CC(CC=O)C=CCCC(C)=O
CC(CC=O)C(C)=CCCC=O
CC(CC=O)C(C)C=CCC=O
CC(CC=O)C(C)CC=CC=O
CC(CC=O)CC=C(C)CC=O
CC(CC=O)CC=CC(C)C=O
CC(CC=O)CC=CCC(C)=O
CC(CC=O)CC(C)=CCC=O
CC(CC=O)CC(C)C=CC=O
CCC(C=O)=C(C)CCCC=O
CCC(C=O)=CC(C)CCC=O
CCC(C=O)=CCC(C)CC=O
CCC(C=O)=CCCC(C)C=O
CCC(C=O)=CCCCC(C)=O
CCC(C=O)C=C(C)CCC=O
CCC(C=O)C=C(CC)CC=O
CCC(C=O)C=CC(C)CC=O
CCC(C=O)C=CC(CC)C=O
CCC(C=O)C=CCC(C)C=O
CCC(C=O)C=CCCC(C)=O
CCC(C=O)C(C)=CCCC=O
CCC(C=O)C(C)C=CCC=O
CCC(C=O)C(C)CC=CC=O
CCC(C=O)C(CC=CC)C=O
CCC(C=O)C(CC)=CCC=O
CCC(C=O)C(CC)C=CC=O
CCCC(=O)C=C(C)CCC=O
CCCC(=O)C=C(CC)CC=O
CCCC(=O)C=C(CCC)C=O
CCCC(=O)C=CC(C)CC=O
CCCC(=O)C=CC(CC)C=O
CCCC(=O)C=CCC(C)C=O
CCCC(=O)C=CCCC(C)=O
CCCC(=O)C(C)=CCCC=O
CCCC(=O)C(C)C=CCC=O
CCCC(=O)C(C)CC=CC=O
CCCC(=O)C(CC=CC)C=O
CCCC(=O)C(CC)=CCC=O
CCCC(=O)C(CC)C=CC=O
CCCC(=O)C(CCC)=CC=O
CCCC(=O)CC=C(C)CC=O
CCCC(=O)CC=C(CC)C=O
CCCC(=O)CC=CC(C)C=O
CCCC(=O)CC=CCC(C)=O
CCCC(=O)CC(C)=CCC=O
CCCC(=O)CC(C)C=CC=O
CCCC(=O)CC(CC)=CC=O
CCCC(=O)CCC=C(C)C=O
CCCC(=O)CCC=CC(C)=O
CCCC(=O)CCC(C=O)=CC
CCCC(=O)CCC(C)=CC=O
CCC(C=O)C=CCC(=O)CC
CCC(C=O)C(CCC=O)=CC
CCCC(=O)C=CCC(=O)CC
CCCC(=O)C(CCC=O)=CC
CCCC(=O)CC=CC(=O)CC
CCCC(=O)CC(CC=O)=CC
CCC(C=O)C(CC=O)C=CC
CCCC(=O)C(CC=O)=CCC
CCCC(=O)C(CC=O)C=CC
CCCC(=O)CC(C=O)C=CC
CCCC(=O)CCC(=O)C=CC
CCCC(=O)C(C=O)C=CCC
CCCC(=O)CC(=O)C=CCC
CCCC(=O)CC(=O)CC=CC
CCC(C=O)C(=O)CCC=CC
CCCC(=O)C(=O)CC=CCC
CCCC(=O)C(=O)CCC=CC
CC(C=O)C=C(C)CCCC=O
CC(C=O)C=CCCCC(C)=O
CC(C=O)C(C)=CCCCC=O
CC(C=O)C(C)C=CCCC=O
CCC(=O)C=C(C)CCCC=O
CCC(=O)C=C(CC)CCC=O
CCC(=O)C=CC(C)CCC=O
CCC(=O)C=CCC(C)CC=O
CCC(=O)C=CCCC(C)C=O
CCC(=O)C=CCCCC(C)=O
CCC(=O)C(C)=CCCCC=O
CCC(=O)C(C)C=CCCC=O
CCC(=O)C(C)CC=CCC=O
CCC(=O)C(C)CCC=CC=O
CCC(=O)C(CC)=CCCC=O
CCC(=O)C(CCC=CC)C=O
CCC(=O)CC=C(C)CCC=O
CCC(=O)CC=C(CC)CC=O
CCC(=O)CC=CC(C)CC=O
CCC(=O)CC=CCC(C)C=O
CCC(=O)CC=CCCC(C)=O
CCC(=O)CC(C)=CCCC=O
CCC(=O)CC(C)C=CCC=O
CCC(=O)CC(C)CC=CC=O
CCC(=O)CC(CC=CC)C=O
CCC(=O)CC(CC)=CCC=O
CCC(=O)CCC=C(C)CC=O
CCC(=O)CCC=C(CC)C=O
CCC(=O)CCC=CC(C)C=O
CCC(=O)CCC=CCC(C)=O
CCC(=O)CCC(C)=CCC=O
CCC(=O)CCC(C)C=CC=O
CCC(=O)CCC(CC)=CC=O
CCC(=O)CCCC=C(C)C=O
CCC(=O)CCCC=CC(C)=O
CCC(=O)CCCC(C=O)=CC
CCC(=O)CCCC(C)=CC=O
CCC(=O)C(CCCC=O)=CC
CCC(=O)CC=CCC(=O)CC
CCC(=O)CC(CCC=O)=CC
CCC(=O)CCC=CC(=O)CC
CCC(=O)CCC(CC=O)=CC
CCC(=O)C(CCC=O)C=CC
CCC(=O)CC(CC=O)C=CC
CCC(=O)CCC(C=O)C=CC
CCC(=O)CCCC(=O)C=CC
CCC(=O)C(CC=O)CC=CC
CCC(=O)C(=O)CCCC=CC
CC(=O)C=C(C)CCCCC=O
CC(=O)C(C)=CCCCCC=O
CC(=O)CC=C(C)CCCC=O
CC(=O)CC(C)=CCCCC=O
CC(=O)CCCC=C(C)CC=O
CC(=O)CCCC(C)=CCC=O
CC(=O)CCCCC=C(C)C=O
CC(=O)CCCCC(C)=CC=O
CC(CC=CCC(C)C=O)C=O
CC(C)CCC=CC(=O)CC=O
CC(CCC=C(C)C=O)CC=O
CC=CCCC(=O)CCC(C)=O
CCCCCC(=O)C=CC(C)=O
CCCC(=O)C=CC(=O)CCC
CCCC(=O)CC(C=O)=CCC
CCC(=O)CCC(=O)CC=CC
CCC(=O)CC(=O)CCC=CC
CC(=O)CCC=C(C)CCC=O
CC(=O)CCC=CCCC(C)=O
CC(=O)CCC(C)=CCCC=O
CC(=O)CCCC=CCC(C)=O
CC(=O)CCCCC=CC(C)=O
CC(C)C#CC#CCCC([O-])=O
CC(C)C#CCC#CCC([O-])=O
CC(C)C#CCCC#CC([O-])=O
CC(C)CC#CC#CCC([O-])=O
CC(C)CC#CCC#CC([O-])=O
CC(C)CCC#CC#CC([O-])=O
CC(C#C)C#CCCCC([O-])=O
CC(C#CCCCC#C)C([O-])=O
CC(CC#C)C#CCCC([O-])=O
CC(CC#C)CC#CCC([O-])=O
CC(CC#CCC#C)CC([O-])=O
CC(CC#CCCC#C)C([O-])=O
CC(CCC#C)C#CCC([O-])=O
CC(CCC#C)CC#CC([O-])=O
CC(CCC#CC#C)CC([O-])=O
CC(CCC#CCC#C)C([O-])=O
CC(CCCC#C)C#CC([O-])=O
CC(CCCC#CC#C)C([O-])=O
CC#CC(C)C#CCCC([O-])=O
CC#CC(C)CC#CCC([O-])=O
CC#CC(C)CCC#CC([O-])=O
CC#CC(CCC#C)CC([O-])=O
CC#CC(CCCC#C)C([O-])=O
CC#CC#CC(C)CCC([O-])=O
CC#CC#CCC(C)CC([O-])=O
CC#CC#CCCC(C)C([O-])=O
CC#CCC(C)C#CCC([O-])=O
CC#CCC(C)CC#CC([O-])=O
CC#CCC(CC#C)CC([O-])=O
CC#CCC(CC#CC)C([O-])=O
CC#CCC(CCC#C)C([O-])=O
CC#CCC#CC(C)CC([O-])=O
CC#CCC#CCC(C)C([O-])=O
CC#CCCC(C)C#CC([O-])=O
CC#CCCC(C#CC)C([O-])=O
CC#CCCC(CC#C)C([O-])=O
CC#CCCC#CC(C)C([O-])=O
CC#CCCCC(C#C)C([O-])=O
CCC(C)C#CC#CCC([O-])=O
CCC(C)C#CCC#CC([O-])=O
CCC(C)CC#CC#CC([O-])=O
CCC(C#C)C#CCCC([O-])=O
CCC(C#CC)C#CCC([O-])=O
CCC(C#CCC#CC)C([O-])=O
CCC(C#CCCC#C)C([O-])=O
CCC(CC)C#CC#CC([O-])=O
CCC(CC#C)C#CCC([O-])=O
CCC(CC#C)CC#CC([O-])=O
CCC(CC#CC)C#CC([O-])=O
CCC(CC#CC#C)CC([O-])=O
CCC(CC#CC#CC)C([O-])=O
CCC(CC#CCC#C)C([O-])=O
CCC(CCC#C)C#CC([O-])=O
CCC(CCC#CC#C)C([O-])=O
CCC#CC(C)C#CCC([O-])=O
CCC#CC(C)CC#CC([O-])=O
CCC#CC(C#CCC)C([O-])=O
CCC#CC(CC)C#CC([O-])=O
CCC#CC(CC#C)CC([O-])=O
CCC#CC(CC#CC)C([O-])=O
CCC#CC(CCC#C)C([O-])=O
CCC#CC#CC(C)CC([O-])=O
CCC#CC#CC(CC)C([O-])=O
CCC#CC#CCC(C)C([O-])=O
CCC#CCC(C)C#CC([O-])=O
CCC#CCC(C#CC)C([O-])=O
CCC#CCC(CC#C)C([O-])=O
CCC#CCC#CC(C)C([O-])=O
CCC#CCCC(C#C)C([O-])=O
CCCC(C)C#CC#CC([O-])=O
CCCC(C#C)C#CCC([O-])=O
CCCC(C#CC)C#CC([O-])=O
CCCC(C#CC#CC)C([O-])=O
CCCC(C#CCC#C)C([O-])=O
CCCC(CC#C)C#CC([O-])=O
CCCC(CC#CC#C)C([O-])=O
CCCC#CC(C)C#CC([O-])=O
CCCC#CC(C#CC)C([O-])=O
CCCC#CC(CC#C)C([O-])=O
CCCC#CC#CC(C)C([O-])=O
CCCC#CCC(C#C)C([O-])=O
CCCCC(C#C)C#CC([O-])=O
CCCCC(C#CC#C)C([O-])=O
CCCCC#CC(C#C)C([O-])=O
CC(CC#CCCC([O-])=O)C#C
CC(CCC#CCC([O-])=O)C#C
CC(CCCC#CC([O-])=O)C#C
CC#CC(CCCC([O-])=O)C#C
CC#CCC(CCC([O-])=O)C#C
CC#CCCC(CC([O-])=O)C#C
CCC(CC#CCC([O-])=O)C#C
CCC(CCC#CC([O-])=O)C#C
CCC#CC(CCC([O-])=O)C#C
CCC#CCC(CC([O-])=O)C#C
CCCC(CC#CC([O-])=O)C#C
CCCC#CC(CC([O-])=O)C#C
CC#CC(CCC([O-])=O)C#CC
CC#CC(CCC([O-])=O)CC#C
CC#CCC(CC([O-])=O)C#CC
CCC(CC#CC([O-])=O)C#CC
CCC#CC(CC([O-])=O)C#CC
CC(CCCC([O-])=O)C#CC#C
CCC(CCC([O-])=O)C#CC#C
CCCC(CC([O-])=O)C#CC#C
CC(CCC([O-])=O)C#CCC#C
CC(CCC([O-])=O)CC#CC#C
CCC(CC([O-])=O)C#CC#CC
CCC(CC([O-])=O)C#CCC#C
CC(CC([O-])=O)C#CCCC#C
[O-]C(=O)C(CCC#C)CCC#C
[O-]C(=O)C(CCCC#C)CC#C
[O-]C(=O)C(CCCCC#C)C#C
[O-]C(=O)CC(CCC#C)CC#C
[O-]C(=O)CC(CCCC#C)C#C
[O-]C(=O)CCC(CC#C)CC#C
[O-]C(=O)CCC(CCC#C)C#C
[O-]C(=O)CCCC(CC#C)C#C
[O-]C(=O)CCCCC(C#C)C#C
CC(CCC#CC([O-])=O)CC#C
CC=C(C)C#CCCCC([O-])=O
CC=C(C)CC#CCCC([O-])=O
CC=C(C)CCC#CCC([O-])=O
CC=C(C)CCCC#CC([O-])=O
CC=C(CCC#C)CCC([O-])=O
CC=C(CCC#CC)CC([O-])=O
CC=C(CCCC#C)CC([O-])=O
CC=C(CCCC#CC)C([O-])=O
CC=C(CCCCC#C)C([O-])=O
CC=CC(C)C#CCCC([O-])=O
CC=CC(C)CC#CCC([O-])=O
CC=CC(C)CCC#CC([O-])=O
CC=CC(CC#CC)CC([O-])=O
CC=CC(CCC#C)CC([O-])=O
CC=CC(CCC#CC)C([O-])=O
CC=CC(CCCC#C)C([O-])=O
CC=CC#CC(C)CCC([O-])=O
CC=CC#CCC(C)CC([O-])=O
CC=CC#CCCC(C)C([O-])=O
CC=CCC(C)C#CCC([O-])=O
CC=CCC(C)CC#CC([O-])=O
CC=CCC(CC#C)CC([O-])=O
CC=CCC(CC#CC)C([O-])=O
CC=CCC(CCC#C)C([O-])=O
CC=CCC#CC(C)CC([O-])=O
CC=CCC#CCC(C)C([O-])=O
CC=CCCC(C)C#CC([O-])=O
CC=CCCC(C#CC)C([O-])=O
CC=CCCC(CC#C)C([O-])=O
CC=CCCC#CC(C)C([O-])=O
CC=CCCCC(C#C)C([O-])=O
CC(=CCCCCC#C)C([O-])=O
CC(C=CCCCC#C)C([O-])=O
CC(C)=CC#CCCCC([O-])=O
CC(C)=CCC#CCCC([O-])=O
CC(C)=CCCC#CCC([O-])=O
CC(C)=CCCCC#CC([O-])=O
CC(C)C=CC#CCCC([O-])=O
CC(C)C=CCC#CCC([O-])=O
CC(C)C=CCCC#CC([O-])=O
CC(C)C#CC=CCCC([O-])=O
CC(C)C#CCC=CCC([O-])=O
CC(C)C#CCCC=CC([O-])=O
CC(C)CC=CC#CCC([O-])=O
CC(C)CC=CCC#CC([O-])=O
CC(C)CC#CC=CCC([O-])=O
CC(C)CC#CCC=CC([O-])=O
CC(C)CCC=CC#CC([O-])=O
CC(C)CCC#CC=CC([O-])=O
CC(CC=CCC#C)CC([O-])=O
CC(CC#C)=CCCCC([O-])=O
CC(CC#C)C=CCCC([O-])=O
CC(CCC=CC#C)CC([O-])=O
CC(CCC=CCC#C)C([O-])=O
CC(CCC#C)=CCCC([O-])=O
CC(CCC#C)C=CCC([O-])=O
CC(CCC#C)CC=CC([O-])=O
CC(CCCC=CC#C)C([O-])=O
CC(CCCC#C)=CCC([O-])=O
CC(CCCCC#C)=CC([O-])=O
CC#CC=C(C)CCCC([O-])=O
CC#CC=CC(C)CCC([O-])=O
CC#CC=CCC(C)CC([O-])=O
CC#CC=CCCC(C)C([O-])=O
CC#CC(C)=CCCCC([O-])=O
CC#CC(C)C=CCCC([O-])=O
CC#CC(C)CC=CCC([O-])=O
CC#CC(C)CCC=CC([O-])=O
CC#CCC=C(C)CCC([O-])=O
CC#CCC=CC(C)CC([O-])=O
CC#CCC=CCC(C)C([O-])=O
CC#CCC(C)=CCCC([O-])=O
CC#CCC(C)C=CCC([O-])=O
CC#CCC(C)CC=CC([O-])=O
CC#CCCC=C(C)CC([O-])=O
CC#CCCC=CC(C)C([O-])=O
CC#CCCC(C)=CCC([O-])=O
CC#CCCC(C)C=CC([O-])=O
CC#CCCCC=C(C)C([O-])=O
CC#CCCCC(C)=CC([O-])=O
CCC=C(C)C#CCCC([O-])=O
CCC=C(C)CC#CCC([O-])=O
CCC=C(C)CCC#CC([O-])=O
CCC=C(CC)C#CCC([O-])=O
CCC=C(CC)CC#CC([O-])=O
CCC=C(CC#CC)CC([O-])=O
CCC=C(CC#CCC)C([O-])=O
CCC=C(CCC#C)CC([O-])=O
CCC=C(CCC#CC)C([O-])=O
CCC=C(CCCC#C)C([O-])=O
CCC=CC(C)C#CCC([O-])=O
CCC=CC(C)CC#CC([O-])=O
CCC=CC(C#CCC)C([O-])=O
CCC=CC(CC)C#CC([O-])=O
CCC=CC(CC#C)CC([O-])=O
CCC=CC(CC#CC)C([O-])=O
CCC=CC(CCC#C)C([O-])=O
CCC=CC#CC(C)CC([O-])=O
CCC=CC#CC(CC)C([O-])=O
CCC=CC#CCC(C)C([O-])=O
CCC=CCC(C)C#CC([O-])=O
CCC=CCC(C#CC)C([O-])=O
CCC=CCC(CC#C)C([O-])=O
CCC=CCC#CC(C)C([O-])=O
CCC=CCCC(C#C)C([O-])=O
CCC(=CC)C#CCCC([O-])=O
CCC(=CCCC#CC)C([O-])=O
CCC(=CCCCC#C)C([O-])=O
CCC(C=CC)C#CCC([O-])=O
CCC(C=CCC#CC)C([O-])=O
CCC(C=CCCC#C)C([O-])=O
CCC(C)=CC#CCCC([O-])=O
CCC(C)=CCC#CCC([O-])=O
CCC(C)=CCCC#CC([O-])=O
CCC(C)C=CC#CCC([O-])=O
CCC(C)C=CCC#CC([O-])=O
CCC(C)C#CC=CCC([O-])=O
CCC(C)C#CCC=CC([O-])=O
CCC(C)CC=CC#CC([O-])=O
CCC(C)CC#CC=CC([O-])=O
CCC(C#CCC=CC)C([O-])=O
CCC(CC=CC)C#CC([O-])=O
CCC(CC=CC#C)CC([O-])=O
CCC(CC=CC#CC)C([O-])=O
CCC(CC=CCC#C)C([O-])=O
CCC(CC)=CC#CCC([O-])=O
CCC(CC)=CCC#CC([O-])=O
CCC(CC)C=CC#CC([O-])=O
CCC(CC)C#CC=CC([O-])=O
CCC(CC#C)=CCCC([O-])=O
CCC(CC#C)C=CCC([O-])=O
CCC(CC#CC=CC)C([O-])=O
CCC(CC#CC)=CCC([O-])=O
CCC(CC#CC)C=CC([O-])=O
CCC(CCC=CC#C)C([O-])=O
CCC(CCC#C)=CCC([O-])=O
CCC(CCC#C)C=CC([O-])=O
CCC(CCC#CC)=CC([O-])=O
CCC(CCCC#C)=CC([O-])=O
CCC#CC=C(C)CCC([O-])=O
CCC#CC=C(CC)CC([O-])=O
CCC#CC=CC(C)CC([O-])=O
CCC#CC=CC(CC)C([O-])=O
CCC#CC=CCC(C)C([O-])=O
CCC#CC(C)=CCCC([O-])=O
CCC#CC(C)C=CCC([O-])=O
CCC#CC(C)CC=CC([O-])=O
CCC#CC(CC=CC)C([O-])=O
CCC#CC(CC)=CCC([O-])=O
CCC#CC(CC)C=CC([O-])=O
CCC#CCC=C(C)CC([O-])=O
CCC#CCC=C(CC)C([O-])=O
CCC#CCC=CC(C)C([O-])=O
CCC#CCC(C=CC)C([O-])=O
CCC#CCC(C)=CCC([O-])=O
CCC#CCC(C)C=CC([O-])=O
CCC#CCC(CC)=CC([O-])=O
CCC#CCCC=C(C)C([O-])=O
CCC#CCCC(=CC)C([O-])=O
CCC#CCCC(C)=CC([O-])=O
CCCC=C(C)C#CCC([O-])=O
CCCC=C(C)CC#CC([O-])=O
CCCC=C(C#CCC)C([O-])=O
CCCC=C(CC)C#CC([O-])=O
CCCC=C(CC#C)CC([O-])=O
CCCC=C(CC#CC)C([O-])=O
CCCC=C(CCC#C)C([O-])=O
CCCC=CC(C)C#CC([O-])=O
CCCC=CC(C#CC)C([O-])=O
CCCC=CC(CC#C)C([O-])=O
CCCC=CC#CC(C)C([O-])=O
CCCC=CCC(C#C)C([O-])=O
CCCC(=CC)C#CCC([O-])=O
CCCC(=CC#CCC)C([O-])=O
CCCC(=CCC)C#CC([O-])=O
CCCC(=CCC#CC)C([O-])=O
CCCC(=CCCC#C)C([O-])=O
CCCC(C=CC)C#CC([O-])=O
CCCC(C=CC#CC)C([O-])=O
CCCC(C=CCC#C)C([O-])=O
CCCC(C)=CC#CCC([O-])=O
CCCC(C)=CCC#CC([O-])=O
CCCC(C)C=CC#CC([O-])=O
CCCC(C)C#CC=CC([O-])=O
CCCC(C#CC=CC)C([O-])=O
CCCC(CC=CC#C)C([O-])=O
CCCC(CC)=CC#CC([O-])=O
CCCC(CC#C)=CCC([O-])=O
CCCC(CC#C)C=CC([O-])=O
CCCC(CC#CC)=CC([O-])=O
CCCC(CCC#C)=CC([O-])=O
CCCC#CC=C(C)CC([O-])=O
CCCC#CC=C(CC)C([O-])=O
CCCC#CC=CC(C)C([O-])=O
CCCC#CC(=CCC)C([O-])=O
CCCC#CC(C=CC)C([O-])=O
CCCC#CC(C)=CCC([O-])=O
CCCC#CC(C)C=CC([O-])=O
CCCC#CC(CC)=CC([O-])=O
CCCC#CCC=C(C)C([O-])=O
CCCC#CCC(=CC)C([O-])=O
CCCC#CCC(C)=CC([O-])=O
CCCCC=C(C)C#CC([O-])=O
CCCCC=C(C#CC)C([O-])=O
CCCCC=C(CC#C)C([O-])=O
CCCCC=CC(C#C)C([O-])=O
CCCCC(=CC)C#CC([O-])=O
CCCCC(=CC#CC)C([O-])=O
CCCCC(=CCC#C)C([O-])=O
CCCCC(C=CC#C)C([O-])=O
CCCCC(C)=CC#CC([O-])=O
CCCCC(CC#C)=CC([O-])=O
CCCCC#CC=C(C)C([O-])=O
CCCCC#CC(=CC)C([O-])=O
CCCCC#CC(C)=CC([O-])=O
CCCCCC=C(C#C)C([O-])=O
CCCCCC(=CC#C)C([O-])=O
CC=C(CCCCC([O-])=O)C#C
CC=CC(CCCC([O-])=O)C#C
CC=CCC(CCC([O-])=O)C#C
CC=CCCC(CC([O-])=O)C#C
CC(=CCCCCC([O-])=O)C#C
CC(C=CCCCC([O-])=O)C#C
CC(CC=CCCC([O-])=O)C#C
CC(CCC=CCC([O-])=O)C#C
CC(CCCC=CC([O-])=O)C#C
CCC=C(CCCC([O-])=O)C#C
CCC=CC(CCC([O-])=O)C#C
CCC=CCC(CC([O-])=O)C#C
CCC(=CCCCC([O-])=O)C#C
CCC(C=CCCC([O-])=O)C#C
CCC(CC=CCC([O-])=O)C#C
CCC(CC#CCC([O-])=O)=CC
CCC(CCC=CC([O-])=O)C#C
CCC(CCC#CC([O-])=O)=CC
CCC#CC(CCC([O-])=O)=CC
CCC#CCC(CC([O-])=O)=CC
CCCC=C(CCC([O-])=O)C#C
CCCC=CC(CC([O-])=O)C#C
CCCC(=CCCC([O-])=O)C#C
CCCC(C=CCC([O-])=O)C#C
CCCC(CC=CC([O-])=O)C#C
CCCC(CC#CC([O-])=O)=CC
CCCC#CC(CC([O-])=O)=CC
CCCCC=C(CC([O-])=O)C#C
CCCCC(=CCC([O-])=O)C#C
CCCCC(C=CC([O-])=O)C#C
CCCCCC(=CC([O-])=O)C#C
CC=C(CCCC([O-])=O)C#CC
CC=C(CCCC([O-])=O)CC#C
CC=CC(CCC([O-])=O)C#CC
CC=CC(CCC([O-])=O)CC#C
CC=CCC(CC([O-])=O)C#CC
CC(CC=CCC([O-])=O)CC#C
CC(CCC=CC([O-])=O)CC#C
CC(CCCCC([O-])=O)=CC#C
CCC=C(CCC([O-])=O)C#CC
CCC=C(CCC([O-])=O)CC#C
CCC=CC(CC([O-])=O)C#CC
CCC(=CCCC([O-])=O)C#CC
CCC(C=CCC([O-])=O)C#CC
CCC(CC=CC([O-])=O)C#CC
CCC(CC=CC([O-])=O)CC#C
CCC(CC#CC([O-])=O)C=CC
CCC(CCCC([O-])=O)=CC#C
CCC#CC(CC([O-])=O)C=CC
CCCC=C(CC([O-])=O)C#CC
CCCC(=CCC([O-])=O)C#CC
CCCC(C=CC([O-])=O)C#CC
CCCC(CCC([O-])=O)=CC#C
CCCCC(=CC([O-])=O)C#CC
CCCCC(CC([O-])=O)=CC#C
CC=C(CCC([O-])=O)CC#CC
CC(CCCC([O-])=O)=CCC#C
CC(CCCC([O-])=O)C=CC#C
CCC=C(CC([O-])=O)C#CCC
CCC(CCC([O-])=O)=CC#CC
CCC(CCC([O-])=O)=CCC#C
CCC(CCC([O-])=O)C=CC#C
CCCC(=CC([O-])=O)C#CCC
CCCC(CC([O-])=O)=CC#CC
CCCC(CC([O-])=O)=CCC#C
CCCC(CC([O-])=O)C=CC#C
CC(CCC([O-])=O)=CCCC#C
CC(CCC([O-])=O)C=CCC#C
CC(CCC([O-])=O)CC=CC#C
CCC(CC([O-])=O)=CCC#CC
CCC(CC([O-])=O)=CCCC#C
CCC(CC([O-])=O)C=CC#CC
CCC(CC([O-])=O)C=CCC#C
CCC(CC([O-])=O)C#CC=CC
CC(CC([O-])=O)=CCCCC#C
CC(CC([O-])=O)C=CCCC#C
CC(CC=CCCC#C)C([O-])=O
CC(CCCC#C)C=CC([O-])=O
CC=C(C)C=CCCCC([O-])=O
CC=C(C)CC=CCCC([O-])=O
CC=C(C)CCC=CCC([O-])=O
CC=C(C)CCCC=CC([O-])=O
CC=CC=C(C)CCCC([O-])=O
CC=CC=CC(C)CCC([O-])=O
CC=CC=CCC(C)CC([O-])=O
CC=CC(C)=CCCCC([O-])=O
CC=CC(C)C=CCCC([O-])=O
CC=CC(C)CC=CCC([O-])=O
CC=CC(C)CCC=CC([O-])=O
CC=CCC=C(C)CCC([O-])=O
CC=CCC=CC(C)CC([O-])=O
CC=CCC=CCC(C)C([O-])=O
CC=CCC(C)=CCCC([O-])=O
CC=CCC(C)C=CCC([O-])=O
CC=CCC(C)CC=CC([O-])=O
CC=CCC(CC=CC)C([O-])=O
CC=CCCC=C(C)CC([O-])=O
CC=CCCC=CC(C)C([O-])=O
CC=CCCC(C=CC)C([O-])=O
CC=CCCC(C)=CCC([O-])=O
CC=CCCC(C)C=CC([O-])=O
CC=CCCCC(=CC)C([O-])=O
CC=CCCCC(C)=CC([O-])=O
CC(C)=CC=CCCCC([O-])=O
CC(C)=CCC=CCCC([O-])=O
CC(C)=CCCC=CCC([O-])=O
CC(C)=CCCCC=CC([O-])=O
CC(C)C=CC=CCCC([O-])=O
CC(C)C=CCC=CCC([O-])=O
CC(C)C=CCCC=CC([O-])=O
CC(C)CC=CC=CCC([O-])=O
CC(C)CC=CCC=CC([O-])=O
CCC=C(C)C=CCCC([O-])=O
CCC=C(C)CC=CCC([O-])=O
CCC=C(C)CCC=CC([O-])=O
CCC=C(CC=CC)CC([O-])=O
CCC=C(CC)CC=CC([O-])=O
CCC=C(CCC=CC)C([O-])=O
CCC=CC=C(C)CCC([O-])=O
CCC=CC=C(CC)CC([O-])=O
CCC=CC=CC(C)CC([O-])=O
CCC=CC=CC(CC)C([O-])=O
CCC=CC=CCC(C)C([O-])=O
CCC=CC(C=CCC)C([O-])=O
CCC=CC(C)=CCCC([O-])=O
CCC=CC(C)C=CCC([O-])=O
CCC=CC(C)CC=CC([O-])=O
CCC=CC(CC=CC)C([O-])=O
CCC=CC(CC)=CCC([O-])=O
CCC=CC(CC)C=CC([O-])=O
CCC=CCC=C(C)CC([O-])=O
CCC=CCC=C(CC)C([O-])=O
CCC=CCC=CC(C)C([O-])=O
CCC=CCC(=CCC)C([O-])=O
CCC=CCC(C=CC)C([O-])=O
CCC=CCC(C)=CCC([O-])=O
CCC=CCC(C)C=CC([O-])=O
CCC=CCC(CC)=CC([O-])=O
CCC=CCCC=C(C)C([O-])=O
CCC=CCCC(=CC)C([O-])=O
CCC=CCCC(C)=CC([O-])=O
CCC(=CC)C=CCCC([O-])=O
CCC(=CCCC=CC)C([O-])=O
CCC(C=CC)C=CCC([O-])=O
CCC(C=CCC=CC)C([O-])=O
CCC(C)=CC=CCCC([O-])=O
CCC(C)=CCC=CCC([O-])=O
CCC(C)=CCCC=CC([O-])=O
CCC(C)C=CC=CCC([O-])=O
CCC(C)C=CCC=CC([O-])=O
CCC(C)CC=CC=CC([O-])=O
CCC(CC=CC=CC)C([O-])=O
CCC(CC=CC)=CCC([O-])=O
CCC(CC=CC)C=CC([O-])=O
CCC(CC)=CC=CCC([O-])=O
CCC(CC)=CCC=CC([O-])=O
CCC(CC)C=CC=CC([O-])=O
CCC(CCC=CC)=CC([O-])=O
CCCC=C(C=CCC)C([O-])=O
CCCC=C(C)C=CCC([O-])=O
CCCC=C(C)CC=CC([O-])=O
CCCC=C(CC=CC)C([O-])=O
CCCC=CC=C(C)CC([O-])=O
CCCC=CC=C(CC)C([O-])=O
CCCC=CC=CC(C)C([O-])=O
CCCC=CC(=CCC)C([O-])=O
CCCC=CC(C=CC)C([O-])=O
CCCC=CC(C)=CCC([O-])=O
CCCC=CC(C)C=CC([O-])=O
CCCC=CC(CC)=CC([O-])=O
CCCC=CCC=C(C)C([O-])=O
CCCC=CCC(=CC)C([O-])=O
CCCC=CCC(C)=CC([O-])=O
CCCC(=CC=CCC)C([O-])=O
CCCC(=CC)C=CCC([O-])=O
CCCC(=CCC=CC)C([O-])=O
CCCC(=CCC)C=CC([O-])=O
CCCC(C=CC=CC)C([O-])=O
CCCC(C=CC)C=CC([O-])=O
CCCC(C=CCC)=CC([O-])=O
CCCC(C)=CC=CCC([O-])=O
CCCC(C)=CCC=CC([O-])=O
CCCC(C)C=CC=CC([O-])=O
CCCC(CC=CC)=CC([O-])=O
CCCC(CC)=CC=CC([O-])=O
CCCCC=C(C=CC)C([O-])=O
CCCCC=C(C)C=CC([O-])=O
CCCCC=CC(=CC)C([O-])=O
CCCCC=CC(C)=CC([O-])=O
CCCCC(=CC=CC)C([O-])=O
CCCCC(C=CC)=CC([O-])=O
CCCCC(C)=CC=CC([O-])=O
CC=CCC(CCC([O-])=O)=CC
CC=CCCC(CC([O-])=O)=CC
CCC=CC(CCC([O-])=O)=CC
CCC=CCC(CC([O-])=O)=CC
CCC(CC=CCC([O-])=O)=CC
CCC(CCC=CC([O-])=O)=CC
CCCC=CC(CC([O-])=O)=CC
CCCC(CC=CC([O-])=O)=CC
CC=CC(CCC([O-])=O)C=CC
CC=CCC(CC([O-])=O)C=CC
CCC=C(CCC([O-])=O)C=CC
CCC=CC(CC([O-])=O)=CCC
CCC=CC(CC([O-])=O)C=CC
CCC(=CCCC([O-])=O)C=CC
CCC(CC=CC([O-])=O)C=CC
CCCC=C(CC([O-])=O)C=CC
CCCC(=CCC([O-])=O)C=CC
CCC(CCC([O-])=O)=CC=CC
CCCC(CC([O-])=O)=CC=CC
CCC(CC([O-])=O)=CCC=CC
CCC(CC([O-])=O)C=CC=CC
CC=CC=CCCC(C)C([O-])=O
CC=CCCCC=C(C)C([O-])=O
CC(C)CCC=CC=CC([O-])=O
CCC=C(CC)C=CCC([O-])=O
CCCC=C(CC)C=CC([O-])=O
CCCCC=CC=C(C)C([O-])=O
CCCCC(=CC)C=CC([O-])=O
CC=CC(CCCC([O-])=O)=CC
[O-]C(=O)C#CCCCCC=O
[O-]C(=O)CC#CCCCC=O
[O-]C(=O)CCC#CCCC=O
[O-]C(=O)CCCC#CCC=O
[O-]C(=O)CCCCC#CC=O
[O-]C(=O)CC=CCCCC=O
[O-]C(=O)CCCC=CCC=O
[O-]C(=O)CCCCC=CC=O
[O-]C(=O)C=CCCCCC=O
[O-]C(=O)CCC=CCCC=O
CCC(CCCC=O)C([O-])=O
CCCCC(CC=O)C([O-])=O
CCCC(CCC([O-])=O)C=O
CCCCC(CC([O-])=O)C=O
CC(CCCC=O)CC([O-])=O
CCC(CCC=O)CC([O-])=O
CCCC(CC=O)CC([O-])=O
CC(CCCC([O-])=O)CC=O
CCC(CCC([O-])=O)CC=O
CC(CCCCC=O)C([O-])=O
CCCC(CCC=O)C([O-])=O
CC(CCCCC([O-])=O)C=O
CCC(CCCC([O-])=O)C=O
CC(CCC=O)CCC([O-])=O
CCCC(=O)CCCC([O-])=O
CCC(=O)CCCCC([O-])=O
CCCCCCC(=O)C([O-])=O
CCCCC(=O)CCC([O-])=O
CC(=O)CCCCCC([O-])=O
OC(CCC=C)COCC=O
OCC(=C)CCCOCC=O
OCC(CCC=C)OCC=O
OCCC(=C)CCOCC=O
OCCC(CC=C)OCC=O
OCCCC(=C)COCC=O
OCC(=C)CCOCCC=O
OCC(CC=C)OCCC=O
OCCC(=C)COCCC=O
OCC(CCC=O)OCC=C
OCCC(CC=O)OCC=C
OC(CCCOCC=C)C=O
OCC(=C)COCCCC=O
OCC(CCOCC=C)C=O
OCCC(COCC=C)C=O
OCCCC(OCC=C)C=O
OCCCCOC(C=C)C=O
OCCCCOCC(=C)C=O
OC(CCCOCC=O)C=C
OCC(CCOCC=O)C=C
OCCC(COCC=O)C=C
OCCCC(OCC=O)C=C
OCCCCOCC(=O)C=C
OC(CCC=O)COCC=C
OCCCC(=O)COCC=C
OCC(CC=O)OCCC=C
OC(CCOCC=C)CC=O
OC(CCOCCC=C)C=O
OCC(COCC=C)CC=O
OCC(COCCC=C)C=O
OCCC(OCCC=C)C=O
OCCCOC(CC=C)C=O
OCCCOCC(=C)CC=O
OCCCOCC(C=C)C=O
OCCCOCCC(=C)C=O
OC(CCOCCC=O)C=C
OCC(COCCC=O)C=C
OCCC(OCCC=O)C=C
OCCCOC(CC=O)C=C
OCCCOCCC(=O)C=C
OC(CCOCC=O)CC=C
OCC(COCC=O)CC=C
OCCC(=O)CCOCC=C
OCCCOCC(=O)CC=C
OCCC(=O)COCCC=C
OC(COCCC=C)CC=O
OC(COCCCC=C)C=O
OCC(OCCCC=C)C=O
OCCOC(CC=C)CC=O
OCCOC(CCC=C)C=O
OCCOCC(=C)CCC=O
OCCOCC(CC=C)C=O
OCCOCCC(=C)CC=O
OCCOCCC(C=C)C=O
OCCOCCCC(=C)C=O
OC(COCCCC=O)C=C
OCC(OCCCC=O)C=C
OCCOC(CCC=O)C=C
OCCOCC(CC=O)C=C
OCCOCCCC(=O)C=C
OC(COCCC=O)CC=C
OCC(=O)CCCOCC=C
OCCOCCC(=O)CC=C
OCC(=O)CCOCCC=C
OCCOCC(=O)CCC=C
OCC(=O)COCCCC=C
CC(CCCC=O)OCCO
CC(CCCCO)OCC=O
CCC(CCC=O)OCCO
CCC(CCCO)OCC=O
CCCC(CC=O)OCCO
CCCC(CCO)OCC=O
CCCCC(CO)OCC=O
CC(CCCOCCO)C=O
CCC(CCOCCO)C=O
CCCC(COCCO)C=O
CCCCC(OCCO)C=O
CCCCCOC(CO)C=O
CCCCCOCC(=O)CO
CCCCCOCC(O)C=O
CC(CCC=O)COCCO
CC(CCCO)COCC=O
CCC(CCO)COCC=O
CCCC(CO)COCC=O
CCCCC(=O)COCCO
CCCCC(O)COCC=O
CC(CCC=O)OCCCO
CC(CCCO)OCCC=O
CCC(CC=O)OCCCO
CCC(CCO)OCCC=O
CCCC(CO)OCCC=O
CC(CCOCCCO)C=O
CCC(COCCCO)C=O
CCCC(OCCCO)C=O
CCCCOC(CCO)C=O
CCCCOCC(CO)C=O
CCCCOCCC(=O)CO
CCCCOCCC(O)C=O
CC(CCO)CCOCC=O
CC(CCOCCO)CC=O
CCC(CO)CCOCC=O
CCC(COCCO)CC=O
CCCC(=O)CCOCCO
CCCC(O)CCOCC=O
CCCCOC(CO)CC=O
CCCCOCC(=O)CCO
CCCCOCC(O)CC=O
CC(CCO)COCCC=O
CCC(CO)COCCC=O
CCCC(=O)COCCCO
CCCC(O)COCCC=O
CC(CC=O)OCCCCO
CC(CCO)OCCCC=O
CCC(CO)OCCCC=O
CC(COCCCCO)C=O
CCC(OCCCCO)C=O
CCCOC(CCCO)C=O
CCCOCC(CCO)C=O
CCCOCCC(CO)C=O
CCCOCCCC(=O)CO
CCCOCCCC(O)C=O
CC(CO)CCCOCC=O
CC(COCCCO)CC=O
CCC(=O)CCCOCCO
CCC(O)CCCOCC=O
CCCOC(CCO)CC=O
CCCOCC(CO)CC=O
CCCOCCC(=O)CCO
CCCOCCC(O)CC=O
CC(CO)CCOCCC=O
CCC(=O)CCOCCCO
CCC(O)CCOCCC=O
CCCOC(CO)CCC=O
CCCOCC(=O)CCCO
CCCOCC(O)CCC=O
CC(CO)COCCCC=O
CCC(=O)COCCCCO
CCC(O)COCCCC=O
CC(CO)OCCCCC=O
CC(OCCCCCO)C=O
CCOC(CCCCO)C=O
CCOCC(CCCO)C=O
CCOCCC(CCO)C=O
CCOCCCC(CO)C=O
CCOCCCCC(=O)CO
CCOCCCCC(O)C=O
CC(=O)CCCCOCCO
CC(O)CCCCOCC=O
CCOC(CCCO)CC=O
CCOCC(CCO)CC=O
CCOCCC(CO)CC=O
CCOCCCC(=O)CCO
CCOCCCC(O)CC=O
CC(O)CCCOCCC=O
CCOC(CCO)CCC=O
CCOCC(CO)CCC=O
CCOCCC(=O)CCCO
CCOCCC(O)CCC=O
CC(=O)CCOCCCCO
CC(O)CCOCCCC=O
CCOC(CO)CCCC=O
CCOCC(=O)CCCCO
CCOCC(O)CCCC=O
CC(=O)COCCCCCO
CC(O)COCCCCC=O
COC(CCCCCO)C=O
COCC(CCCCO)C=O
COCCC(CCCO)C=O
COCCCC(CCO)C=O
COCCCCC(CO)C=O
COCCCCCC(=O)CO
COCCCCCC(O)C=O
COC(CCCCO)CC=O
COCC(CCCO)CC=O
COCCC(CCO)CC=O
COCCCC(CO)CC=O
COCCCCC(=O)CCO
COCCCCC(O)CC=O
COC(CCCO)CCC=O
COCC(CCO)CCC=O
COCCC(CO)CCC=O
COCCCC(=O)CCCO
COCCCC(O)CCC=O
COC(CCO)CCCC=O
COCC(CO)CCCC=O
COCCC(=O)CCCCO
COCCC(O)CCCC=O
COC(CO)CCCCC=O
COCC(=O)CCCCCO
COCC(O)CCCCC=O
CC(=O)CCCOCCCO
[O-]C(=O)C(CCC=C)CCC=C
[O-]C(=O)C(CCCC=C)CC=C
[O-]C(=O)C(CCCCC=C)C=C
[O-]C(=O)CC(=C)CCCCC=C
[O-]C(=O)CC(CCC=C)CC=C
[O-]C(=O)CC(CCCC=C)C=C
[O-]C(=O)CCC(=C)CCCC=C
[O-]C(=O)CCC(CC=C)CC=C
[O-]C(=O)CCC(CCC=C)C=C
[O-]C(=O)CCCC(=C)CCC=C
[O-]C(=O)CCCC(CC=C)C=C
[O-]C(=O)CCCCC(=C)CC=C
[O-]C(=O)CCCCC(C=C)C=C
[O-]C(=O)CCCCCC(=C)C=C
[O-]C(=O)C(=C)CCCCCC=C
CCCCCC#CC(=O)[CH-]C=O
[O-]C(=O)CC#CCCCCC=C
[O-]C(=O)CCC#CCCCC=C
[O-]C(=O)CCCC#CCCC=C
[O-]C(=O)CCCCC#CCC=C
[O-]C(=O)CCCCCC#CC=C
[O-]C(=O)C#CCCCCCC=C
[O-]C(=O)CC=CCCCCC=C
[O-]C(=O)CCCCC=CCC=C
[O-]C(=O)C=CCCCCCC=C
[O-]C(=O)CCC=CCCCC=C
[O-]C(=O)CCCC=CCCC=C
[O-]C(=O)CCCCCC=CC=C
CC(CCCC=C)CCC([O-])=O
CC(CCCCC=C)CC([O-])=O
CCC(=C)CCCCCC([O-])=O
CCC(CCC=C)CCC([O-])=O
CCC(CCCC=C)CC([O-])=O
CCCC(=C)CCCCC([O-])=O
CCCCC(CC=C)CC([O-])=O
CCCCCC(=C)CCC([O-])=O
CC(CCCCCC([O-])=O)C=C
CCC(CCCCC([O-])=O)C=C
CCCCC(CCC([O-])=O)C=C
CC(CCCCC([O-])=O)CC=C
CCC(CCCC([O-])=O)CC=C
CCCC(CCC([O-])=O)CC=C
CC(CCCC([O-])=O)CCC=C
CC(=C)CCCCCCC([O-])=O
CC(CCCCCC=C)C([O-])=O
CCC(CCCCC=C)C([O-])=O
CCCC(CCC=C)CC([O-])=O
CCCC(CCCC=C)C([O-])=O
CCCCC(=C)CCCC([O-])=O
CCCCC(CCC=C)C([O-])=O
CCCCCC(CC=C)C([O-])=O
CCCCCCC(=C)CC([O-])=O
CCCCCCC(C=C)C([O-])=O
CCCCCCCC(=C)C([O-])=O
CCCC(CCCC([O-])=O)C=C
CCCCCC(CC([O-])=O)C=C
CC#CCCCCCCC([O-])=O
CCC#CCCCCCC([O-])=O
CCCC#CCCCCC([O-])=O
CCCCC#CCCCC([O-])=O
CCCCCC#CCCC([O-])=O
CCCCCCC#CCC([O-])=O
CCCCCCCC#CC([O-])=O
[O-]C(=O)CCCCCCCC#C
CC=CCCCCCCC([O-])=O
CCC=CCCCCCC([O-])=O
CCCCC=CCCCC([O-])=O
CCCCCCC=CCC([O-])=O
CCCC=CCCCCC([O-])=O
CCCCCCCC=CC([O-])=O
CCCCCC=CCCC([O-])=O
CCC(C)CCCCCC([O-])=O
CCC(CC)CCCCC([O-])=O
CCCC(C)CCCCC([O-])=O
CCCC(CC)CCCC([O-])=O
CCCC(CCC)CCC([O-])=O
CCCCC(C)CCCC([O-])=O
CCCCC(CCC)CC([O-])=O
CCCCCC(CC)CC([O-])=O
CCCCCC(CCC)C([O-])=O
CCCCCCCC(C)C([O-])=O
CC(C)CCCCCCC([O-])=O
CCCCC(CCCC)C([O-])=O
CCCCCCC(C)CC([O-])=O
CCCCCCC(CC)C([O-])=O
CCCCCC(C)CCC([O-])=O
CCCCC(CC)CCC([O-])=O
OCCCCCCCC([O-])=O
CCC(CCC=C)OC
CCCC(=C)CCOC
CCCC(=C)COCC
CCC(CCOC)C=C
CCCC(COC)C=C
CCC(COC)CC=C
CCCC(OCC)C=C
CCCOCC(=C)CC
CCOC(CC)CC=C
CCOCC(C)CC=C
CCOCC(CC)C=C
CCOCCC(=C)CC
CCOCCC(C)C=C
COC(C)CCCC=C
COCC(C)CCC=C
COCCC(C)CC=C
COCCCC(C)C=C
COCCCCC(C)=C
CCC(=C)CCCOC
CCCC(CC=C)OC
CCCCC(=C)COC
CC(C)CCOCC=C
CCC(C)COCC=C
CCC(CC)OCC=C
CCCC(C)OCC=C
CCCCC(OC)C=C
CC(C)COCCC=C
CCC(C)OCCC=C
CCCCOC(C)C=C
CCCCOCC(C)=C
CC(C)OCCCC=C
CCCOC(C)CC=C
CCCOC(CC)C=C
CCCOCC(C)C=C
CCCOCCC(C)=C
CCOC(C)CCC=C
CCOCCCC(C)=C
CCC(C)CCCOC
CCC(CC)CCOC
CCCC(C)CCOC
CCCC(CC)COC
CCCC(CCC)OC
CCCCC(C)COC
CCCCC(CC)OC
CCCCCC(C)OC
CCCC(C)COCC
CCCC(CC)OCC
CCCCC(C)OCC
CCCCCOC(C)C
CCCCOC(C)CC
CCCCOCC(C)C
CCCOC(C)CCC
CCCOC(CC)CC
CCCOCC(C)CC
CCCOCCC(C)C
CCOCC(CC)CC
CCOCCC(C)CC
CCOCCCC(C)C
COCCCCC(C)C
CCCCCC([O-])=O
CCCCCCOC=O
CCCCCCCC=O
COCOC(C=C)C=C
COCOCC(=C)C=C
COC(OCC=C)C=C
CC(CC#C)OCC=O
CC#CC(C)OCC=O
CCC#CC(OC)C=O
CCC#CC(=O)COC
CC#CCOC(C)C=O
CC(C)OCC#CC=O
CC(COCC#C)C=O
CCC(OC)C#CC=O
CCC(OCC#C)C=O
CCC(=O)C#CCOC
CC(COCC=O)C#C
CCC(OCC=O)C#C
CCCOC(C=O)C#C
CCC(=O)COCC#C
CC(OCCC#C)C=O
CCOC(C)C#CC=O
CCOC(CC#C)C=O
CCOCC#CC(C)=O
CC(OCCC=O)C#C
CCOC(CC=O)C#C
CCOCC(C=O)C#C
CCOCCC(=O)C#C
CC(=O)CCOCC#C
CCOC(C=O)C#CC
CCOCC(=O)C#CC
CC(=O)COCCC#C
COC(C)C#CCC=O
COC(CC#CC)C=O
COC(CCC#C)C=O
COCC(C)C#CC=O
COCC(CC#C)C=O
COCC#CC(C)C=O
COCC#CCC(C)=O
COC(CCC=O)C#C
COCC(CC=O)C#C
COCCC(C=O)C#C
COC(C)CC#CC=O
COC(CC=O)C#CC
COC(CC=O)CC#C
COCC(C=O)C#CC
COCCC(=O)C#CC
COCCC#CC(C)=O
CC#CCOCC(C)=O
CC(CC=O)OCC#C
CCCOCC(=O)C#C
CCOCC(=O)CC#C
COCCCC(=O)C#C
COCCC(=O)CC#C
COCC(=O)CC#CC
COCC(=O)CCC#C
CC=C(C)COCC=O
CC=CC(C)OCC=O
CC(C)=CCOCC=O
CCC=CC(OC)C=O
CCC=CC(=O)COC
CC=CCOC(C)C=O
CCC(COC)=CC=O
CCC(C=O)=CCOC
CC(C)OCC=CC=O
CCC(OC)C=CC=O
CCOC(C)C=CC=O
CCOCC(C=O)=CC
CCOC(C=O)C=CC
CCOCC(=O)C=CC
COC(C)C=CCC=O
COC(C)CC=CC=O
COC(CC=CC)C=O
COCC=C(C)CC=O
COCC=CC(C)C=O
COCC=CCC(C)=O
COCC(C)=CCC=O
COCC(C)C=CC=O
COCCC=C(C)C=O
COCCC(C=O)=CC
COCCC(C)=CC=O
COCC(CC=O)=CC
COC(CC=O)C=CC
COCC(C=O)C=CC
COCC(=O)CC=CC
CCC=C(COC)C=O
CC=CCOCC(C)=O
CCC(=O)C=CCOC
CCOCC=C(C)C=O
CCOCC=CC(C)=O
CCOCC(C)=CC=O
COCCC=CC(C)=O
COCCC(=O)C=CC
CCOCC=CCOC
CCOCOCC=CC
COCOCCC=CC
CCC=CCOCOC
COCCC=CCOC
COCCOCC=CC
CC(C#C)C#CCOC=O
CC(CC#CC#C)OC=O
CC#CC(CC#C)OC=O
CC#CC#CC(C)OC=O
CCC#CC#CC(=O)OC
CC#CC#CCOC(C)=O
CC#CC(COC=O)C#C
CC#CCC(OC=O)C#C
CC#CCCOC(=O)C#C
CCC#CC(OC=O)C#C
CCC#CCOC(=O)C#C
CC#CCC(=O)OCC#C
CCC#CC(=O)OCC#C
CC#CC(OC=O)C#CC
CC#CCOC(=O)CC#C
CC#CC(=O)OCCC#C
CC(COC=O)C#CC#C
CCC(OC=O)C#CC#C
CCCOC(=O)C#CC#C
CCC(=O)OCC#CC#C
CC(OC=O)C#CCC#C
CCOC(=O)C#CC#CC
CCOC(=O)C#CCC#C
CCOC(=O)CC#CC#C
CC(=O)OCC#CCC#C
CC(=O)OCCC#CC#C
COC(=O)C#CCC#CC
COC(=O)C#CCCC#C
COC(=O)CC#CC#CC
COC(=O)CC#CCC#C
COC(=O)CCC#CC#C
O=C(CCC#C)OCC#C
O=C(CC#C)OCCC#C
O=C(OCCCC#C)C#C
O=COC(CC#C)CC#C
O=COC(CCC#C)C#C
O=COCC(CC#C)C#C
O=COCCC(C#C)C#C
CC#CCOC(=O)C#CC
CC=C(C)C#CCOC=O
CC=CC(CC#C)OC=O
CC=CC#CC(C)OC=O
CC(C)=CC#CCOC=O
CC(CC=CC#C)OC=O
CC(CC#C)=CCOC=O
CC#CC=C(C)COC=O
CC#CC=CC(C)OC=O
CC#CC(C)=CCOC=O
CCC=CC#CC(=O)OC
CC=CC#CCOC(C)=O
CC=C(CCOC=O)C#C
CC=CC(COC=O)C#C
CC=CCC(OC=O)C#C
CC=CCCOC(=O)C#C
CC(=CCCOC=O)C#C
CC(C=CCOC=O)C#C
CCC=C(COC=O)C#C
CCC=CC(OC=O)C#C
CCC=CCOC(=O)C#C
CCC(=CCOC=O)C#C
CC=CCC(=O)OCC#C
CCC=CC(=O)OCC#C
CC=C(COC=O)C#CC
CC=C(COC=O)CC#C
CC=CC(OC=O)C#CC
CC=CCOC(=O)CC#C
CC(CCOC=O)=CC#C
CCC(COC=O)=CC#C
CC=CC(=O)OCC#CC
CC=CC(=O)OCCC#C
CC(COC=O)=CCC#C
CC(COC=O)C=CC#C
CCC(OC=O)C=CC#C
CCCOC(=O)C=CC#C
CCC(=O)OCC=CC#C
CC(OC=O)C=CCC#C
CCOC(=O)C=CCC#C
CCOC(=O)C#CC=CC
CCOC(=O)CC=CC#C
CC(=O)OCC=CCC#C
COC(=O)C=CCC#CC
COC(=O)C#CCC=CC
COC(=O)CC=CC#CC
COC(=O)CC=CCC#C
COC(=O)CC#CC=CC
COC(=O)CCC=CC#C
CCC#CC=CC(=O)OC
CC#CC=CCOC(C)=O
CC=CCOC(=O)C#CC
CCOC(=O)C=CC#CC
CC(=O)OCCC=CC#C
COC(=O)C=CCCC#C
CC=C(C)C=CCOC=O
CC=CC=C(C)COC=O
CC=CC=CC(C)OC=O
CC=CC(C)=CCOC=O
CC(C)=CC=CCOC=O
CC=CC(COC=O)=CC
CC=CC(OC=O)C=CC
CC=CCOC(=O)C=CC
COC(=O)CC=CC=CC
CCC=CC=CC(=O)OC
COC(=O)C=CCC=CC
CC=CC=CCOC(C)=O
CCOC(=O)C=CC=CC
CCC(=C)C#CCCOC
CCC(=C)CC#CCOC
CCC(C=C)C#CCOC
CCC(CC#CC=C)OC
CCC#CC(=C)CCOC
CCC#CC(CC=C)OC
CCC#CCC(=C)COC
CCCC(=C)C#CCOC
CCCC#CC(=C)COC
CC(CCC=C)OCC#C
CC(CCC#C)OCC=C
CC#CC(C)COCC=C
CC#CCC(C)OCC=C
CCC(=C)CCOCC#C
CCC(CC=C)OCC#C
CCC(CC#C)OCC=C
CCC#CC(C)OCC=C
CCC#CC(COC)C=C
CCC#CCC(OC)C=C
CCCC(=C)COCC#C
CCCC#CC(OC)C=C
CC(=C)CCOCCC#C
CC(CC=C)OCCC#C
CC(CC#C)OCCC=C
CC#CC(C)OCCC=C
CC#CCCOC(C)C=C
CC#CCCOCC(C)=C
CCC(=C)COCC#CC
CCC(=C)COCCC#C
CCC#CCOC(C)C=C
CCC#CCOCC(C)=C
CC(=C)COCCCC#C
CC(C)COCC#CC=C
CC(CCOCC=C)C#C
CC(CCOCC#C)C=C
CC#CCOC(C)CC=C
CC#CCOCC(C)C=C
CC#CCOCCC(C)=C
CCC(C)OCC#CC=C
CCC(COC)C#CC=C
CCC(COCC=C)C#C
CCC(COCC#C)C=C
CCCC(OC)C#CC=C
CCCC(OCC#C)C=C
CCCCOC(C=C)C#C
CCCCOCC(=C)C#C
CC(C)OCC#CCC=C
CC(C)OCCC#CC=C
CC(COCC=C)CC#C
CC(COCC#C)CC=C
CC(COCCC=C)C#C
CC(COCCC#C)C=C
CCC(OC)C#CCC=C
CCC(OCC=C)C#CC
CCC(OCC#CC)C=C
CCC(OCCC=C)C#C
CCC(OCCC#C)C=C
CCCOC(C=C)C#CC
CCCOC(C)C#CC=C
CCCOC(CC=C)C#C
CCCOC(CC#C)C=C
CCCOCC(=C)C#CC
CCCOCC(=C)CC#C
CCCOCC(C=C)C#C
CCCOCC#CC(C)=C
CCCOCCC(=C)C#C
CC(OCCCC#C)C=C
CCOC(C=C)C#CCC
CCOC(C)C#CCC=C
CCOC(C)CC#CC=C
CCOC(CC=C)C#CC
CCOC(CC=C)CC#C
CCOC(CC)C#CC=C
CCOC(CC#CC)C=C
CCOC(CCC=C)C#C
CCOC(CCC#C)C=C
CCOCC(=C)C#CCC
CCOCC(=C)CC#CC
CCOCC(=C)CCC#C
CCOCC(C=C)C#CC
CCOCC(C)C#CC=C
CCOCC(CC=C)C#C
CCOCC(CC#C)C=C
CCOCC#CC(=C)CC
CCOCC#CC(C)C=C
CCOCC#CCC(C)=C
CCOCCC(=C)C#CC
CCOCCC(=C)CC#C
CCOCCC(C=C)C#C
CCOCCC#CC(C)=C
CCOCCCC(=C)C#C
COC(C)C#CCCC=C
COC(C)CC#CCC=C
COC(C)CCC#CC=C
COC(CC=C)CC#CC
COC(CCC=C)C#CC
COC(CCC=C)CC#C
COC(CCC#C)CC=C
COC(CCC#CC)C=C
COC(CCCC=C)C#C
COC(CCCC#C)C=C
COCC(=C)CCC#CC
COCC(=C)CCCC#C
COCC(C)C#CCC=C
COCC(C)CC#CC=C
COCC(CC=C)C#CC
COCC(CC=C)CC#C
COCC(CC#CC)C=C
COCC(CCC=C)C#C
COCC(CCC#C)C=C
COCC#CC(C)CC=C
COCC#CCC(C)C=C
COCC#CCCC(C)=C
COCCC(=C)CC#CC
COCCC(=C)CCC#C
COCCC(C=C)C#CC
COCCC(C)C#CC=C
COCCC(CC=C)C#C
COCCC(CC#C)C=C
COCCC#CC(C)C=C
COCCC#CCC(C)=C
COCCCC(=C)C#CC
COCCCC(=C)CC#C
COCCCC(C=C)C#C
COCCCC#CC(C)=C
COCCCCC(=C)C#C
CC(=C)CCCOCC#C
CC(C)C#CCOCC=C
CCCC(OCC=C)C#C
CC(OCCCC=C)C#C
CCC=CC(=C)CCOC
CCC=CC(CC=C)OC
CCC=CCC(=C)COC
CCC(=C)C=CCCOC
CCC(=C)CC=CCOC
CCC(C=C)=CCCOC
CCC(C=C)C=CCOC
CCC(CC=C)=CCOC
CCC(CC=CC=C)OC
CCCC=CC(=C)COC
CCCC(=C)C=CCOC
CCCC(C=C)=CCOC
CC=C(C)CCOCC=C
CC=CC(C)COCC=C
CC=CCC(C)OCC=C
CC(C)=CCCOCC=C
CC(C)C=CCOCC=C
CCC=C(C)COCC=C
CCC=C(CCOC)C=C
CCC=CC(C)OCC=C
CCC=CC(COC)C=C
CCC=CCC(OC)C=C
CCC(C)=CCOCC=C
CCCC=C(COC)C=C
CCCC=CC(OC)C=C
CC=C(C)COCCC=C
CC=CC(C)OCCC=C
CC=CCCOC(C)C=C
CC=CCCOCC(C)=C
CC(C)=CCOCCC=C
CCC=C(COC)CC=C
CCC=CCOC(C)C=C
CCC=CCOCC(C)=C
CCC(=C)COCC=CC
CCC(CCOC)=CC=C
CCCC(COC)=CC=C
CC=CCOCC(C)C=C
CC=CCOCCC(C)=C
CC(C)COCC=CC=C
CCC(C)OCC=CC=C
CCC(COC)=CCC=C
CCC(COC)C=CC=C
CCC(COCC=C)=CC
CCCC(OC)C=CC=C
CC(C)OCC=CCC=C
CC(C)OCCC=CC=C
CCC(OC)C=CCC=C
CCC(OCC=C)C=CC
CCC(OCC=CC)C=C
CCCOC(C=C)C=CC
CCCOC(C)C=CC=C
CCCOCC=C(C)C=C
CCCOCC=CC(C)=C
CCCOCC(=C)C=CC
CCCOCC(C=C)=CC
CCCOCC(C)=CC=C
CCOC(C=C)C=CCC
CCOC(C)C=CCC=C
CCOC(C)CC=CC=C
CCOC(CC=C)C=CC
CCOC(CC=CC)C=C
CCOC(CC)C=CC=C
CCOCC=C(C)CC=C
CCOCC=C(CC)C=C
CCOCC=CC(=C)CC
CCOCC=CC(C)C=C
CCOCC=CCC(C)=C
CCOCC(=C)C=CCC
CCOCC(=C)CC=CC
CCOCC(C=C)=CCC
CCOCC(C=C)C=CC
CCOCC(C)=CCC=C
CCOCC(C)C=CC=C
CCOCC(CC=C)=CC
CCOCC(CC)=CC=C
CCOCCC=C(C)C=C
CCOCCC=CC(C)=C
CCOCCC(=C)C=CC
CCOCCC(C=C)=CC
CCOCCC(C)=CC=C
COC(C)C=CCCC=C
COC(C)CC=CCC=C
COC(C)CCC=CC=C
COC(CC=C)CC=CC
COC(CCC=C)C=CC
COC(CCC=CC)C=C
COCC=CC(C)CC=C
COCC=CCC(C)C=C
COCC(=C)CCC=CC
COCC(C)=CCCC=C
COCC(C)C=CCC=C
COCC(C)CC=CC=C
COCC(CC=C)C=CC
COCC(CC=CC)C=C
COCC(CCC=C)=CC
COCCC=C(C)CC=C
COCCC=CC(C)C=C
COCCC(=C)CC=CC
COCCC(C=C)C=CC
COCCC(C)=CCC=C
COCCC(C)C=CC=C
COCCC(CC=C)=CC
COCCCC=C(C)C=C
COCCCC=CC(C)=C
COCCCC(=C)C=CC
COCCCC(C=C)=CC
COCCCC(C)=CC=C
CC=CCOC(C)CC=C
COCC=C(C)CCC=C
COCC=CCCC(C)=C
COCCC=CCC(C)=C
CCC(C)C#CCCOC
CCC(C)CC#CCOC
CCC(CCC#C)COC
CCC(CCC#CC)OC
CCC(CCCC#C)OC
CCC#CC(C)CCOC
CCC#CC(CC)COC
CCC#CCC(C)COC
CCC#CCC(CC)OC
CCC#CCCC(C)OC
CCCC(C)C#CCOC
CCCC(CC#CC)OC
CCCC(CCC#C)OC
CCCC#CC(C)COC
CCCC#CC(CC)OC
CCCC#CCC(C)OC
CCCCC(CC#C)OC
CCCCC#CC(C)OC
CCCC(CC#C)OCC
CCCC#CC(C)OCC
CC(C)CCCOCC#C
CC#CCCCOC(C)C
CCC(C)CCOCC#C
CCC(CC)COCC#C
CCC(CCCOC)C#C
CCC#CCCOC(C)C
CCCC(C)COCC#C
CCCC#CCOC(C)C
CCCCC(C)OCC#C
CCCCC(COC)C#C
CC(C)CCOCCC#C
CC#CCCOCC(C)C
CCC(C)COCC#CC
CCC(C)COCCC#C
CCC(CC)OCC#CC
CCC(CC)OCCC#C
CCC(CCOC)C#CC
CCC(CCOC)CC#C
CCC#CCOC(C)CC
CCC#CCOCC(C)C
CCCC(C)OCC#CC
CCCC(C)OCCC#C
CCCC(COC)C#CC
CCCC(COC)CC#C
CCCC(COCC)C#C
CCCCC(OC)C#CC
CCCCC(OCC)C#C
CCCCCOC(C)C#C
CC(C)COCCCC#C
CC#CCOCCC(C)C
CCC(C)OCCC#CC
CCC(C)OCCCC#C
CCC(COC)CC#CC
CCCC(OC)C#CCC
CCCC(OCC)C#CC
CCCCOC(C)C#CC
CCCCOC(C)CC#C
CCCCOC(CC)C#C
CCCCOCC(C)C#C
CCCOC(C)C#CCC
CCCOC(C)CC#CC
CCCOC(C)CCC#C
CCCOC(CC)C#CC
CCCOC(CC)CC#C
CCCOC(CCC)C#C
CCCOCC(C)C#CC
CCCOCC(C)CC#C
CCCOCC(CC)C#C
CCCOCC#CC(C)C
CCCOCCC(C)C#C
CCOC(C)CC#CCC
CCOC(C)CCC#CC
CCOC(CC)C#CCC
CCOC(CC)CC#CC
CCOC(CC)CCC#C
CCOCC(C)C#CCC
CCOCC(C)CC#CC
CCOCC(C)CCC#C
CCOCC(CC)C#CC
CCOCC(CC)CC#C
CCOCC#CC(C)CC
CCOCC#CCC(C)C
CCOCCC(C)C#CC
CCOCCC(C)CC#C
CCOCCC(CC)C#C
CCOCCC#CC(C)C
CCOCCCC(C)C#C
COC(C)CCCC#CC
COCC(C)CCC#CC
COCC(C)CCCC#C
COCC#CCCC(C)C
COCCC(C)CC#CC
COCCC(C)CCC#C
COCCC#CCC(C)C
COCCCC(C)C#CC
COCCCC(C)CC#C
COCCCC#CC(C)C
COCCCCC(C)C#C
CCC(CC)C#CCOC
CCCC(CC)OCC#C
CCCC(CCOC)C#C
CCCCCC(OC)C#C
CC(C)OCCCCC#C
CCOC(C)CCCC#C
COC(C)CCCCC#C
C=C(CCCC=O)C=O
C=CC(CCC=O)C=O
C=CCC(CC=O)C=O
C=CCCC(C=O)C=O
C=CCCCC(=O)C=O
C=C(CCC=O)CC=O
C=CC(CC=O)CC=O
C=CCCC(=O)CC=O
C=CCC(=O)CCC=O
C=CC(=O)CCCC=O
CC(CCC=O)OC=O
CCC(CC=O)OC=O
CC(CCOC=O)C=O
CCC(COC=O)C=O
CCCC(=O)COC=O
CCCC(OC=O)C=O
CCC(=O)CCOC=O
CC(COC=O)CC=O
CCCC(=O)OCC=O
CCCOC(=O)CC=O
CCC(=O)OCCC=O
CCOC(=O)CCC=O
CCCCOC(=O)C=O
CC(=O)CCCOC=O
CC(=O)OCCCC=O
COC(=O)CCCC=O
C=CCCCOCC=O
C=CCCOCCC=O
C=CCOCCCC=O
CCCOCCOC=O
CCOCCCOC=O
COCCCCOC=O
CCC#CC(=O)[CH-]C=O
[O-]C(=O)CC#CCC=C
[O-]C(=O)C#CCCC=C
[O-]C(=O)CCC#CC=C
[O-]C(=O)CC=CCC=C
[O-]C(=O)C=CCCC=C
[O-]C(=O)CCC=CC=C
CCCC(CC)C([O-])=O
CC(C)CCCC([O-])=O
CCC(CC)CC([O-])=O
CCCC(C)CC([O-])=O
CCC(C)CCC([O-])=O
CCCCC(C)C([O-])=O
CCC(=C)COCCO
CC(CCO)OCC=C
CCC(CO)OCC=C
CCCOCC(=C)CO
CC(COCCO)C=C
CCC(OCCO)C=C
CCCOCC(O)C=C
CCOCC(=C)CCO
CCOCCC(=C)CO
CC(OCCCO)C=C
CCOC(CCO)C=C
CCOCC(CO)C=C
CCOCCC(O)C=C
CC(O)COCCC=C
COCC(=C)CCCO
COCCC(=C)CCO
COCCCC(=C)CO
COCC(CCO)C=C
COCCC(CO)C=C
COCCCC(O)C=C
COC(CO)CCC=C
CC(=C)CCOCCO
CC(CC=C)OCCO
CC(=C)COCCCO
CCCOC(CO)C=C
CC(CO)COCC=C
CCC(O)COCC=C
CC(CO)OCCC=C
CC(O)CCOCC=C
CCOC(CO)CC=C
CCOCC(O)CC=C
COC(CCCO)C=C
COC(CCO)CC=C
COCC(CO)CC=C
COCCC(O)CC=C
COCC(O)CCC=C
CCC(CCO)COC
CCCC(CO)COC
CCOCC(C)CCO
CCOCC(CC)CO
CCC(CCCO)OC
CCCC(CCO)OC
CCCCC(CO)OC
CCC(C)COCCO
CCC(CC)OCCO
CCCC(C)OCCO
CCCCC(O)COC
CCCC(CO)OCC
CCCCOC(C)CO
CCC(CO)CCOC
CCCC(O)CCOC
CCCC(O)COCC
CC(C)OCCCCO
CCCOC(C)CCO
CCCOC(CC)CO
CCCOCC(C)CO
CCCOCCC(C)O
CCC(O)CCCOC
CCCOCC(O)CC
CCOC(C)CCCO
CCOC(CC)CCO
CCOCCC(C)CO
CCOCCCC(C)O
COC(C)CCCCO
COCC(C)CCCO
COCCC(C)CCO
COCCCCC(C)O
CC(C)CCOCCO
CC(C)COCCCO
CCC(C)OCCCO
CCOCCC(O)CC
COCCCC(C)CO
CCCCOCC(C)O
COCOC(C)COC
COCOCC(C)OC
CCOC(COC)OC
CCOCC(OC)OC
COCC(COC)OC
COCCOC(C)OC
COCCC(OC)OC
C=CC(=C)CCCCC=O
C=CCC(=C)CCCC=O
C=CCCC(=C)CCC=O
C=CCCCC(=C)CC=O
C=CCCCC(C=C)C=O
C=CCCCCC(=C)C=O
C=CC(CCCC=O)C=C
C=CCC(CCC=O)C=C
C=CCCC(CC=O)C=C
C=CCCCCC(=O)C=C
C=CCCCC(=O)CC=C
C=CCC(CC=C)CC=O
C=CCCC(CC=C)C=O
C=CCCC(=O)CCC=C
CC#CCCCCOC=O
CCC#CCCCOC=O
CCCC#CCCOC=O
CCCCC#CCOC=O
O=COCCCCCC#C
CC=CCCCCOC=O
CCC=CCCCOC=O
CCCCC=CCOC=O
CCCC=CCCOC=O
CC=C(C)CCCCCO
CC=CC(C)CCCCO
CC=CCC(C)CCCO
CC(C)CC=CCCCO
CC(C)CCC=CCCO
CCC=C(CC)CCCO
CCC=CC(C)CCCO
CCC=CC(CC)CCO
CCC=CCC(C)CCO
CCC=CCC(CC)CO
CCC(C)=CCCCCO
CCC(C)CC=CCCO
CCC(C)CCC=CCO
CCC(CC)=CCCCO
CCC(CC)C=CCCO
CCC(CC)CC=CCO
CCCC=C(C)CCCO
CCCC=C(CC)CCO
CCCC(C)=CCCCO
CCCC(C)C=CCCO
CCCC(C)CC=CCO
CCCC(CC)=CCCO
CCCC(CC)C=CCO
CCCC(CCC)=CCO
CCCCC(CC)=CCO
CCC=CCCC(O)CC
CCC(CCCCO)=CC
CCCC(CCCO)=CC
CCCCC(CCO)=CC
CCCCCC(CO)=CC
CCC(CCCO)C=CC
CCCC(CCO)=CCC
CCCC(CCO)C=CC
CCC(CCO)CC=CC
CCCC(CO)C=CCC
CCCC(CO)CC=CC
CCC(CO)CCC=CC
CCCC(O)CC=CCC
CC=CCCC(C)CCO
CC=CCCCC(C)CO
CC=CCCCCC(C)O
CC(C)=CCCCCCO
CC(C)C=CCCCCO
CC(C)CCCC=CCO
CCC=C(C)CCCCO
CCC=CCCC(C)CO
CCC=CCCCC(C)O
CCC(C)C=CCCCO
CCCC=CC(C)CCO
CCCC=CC(CC)CO
CCCC=CCC(C)CO
CCCC=CCCC(C)O
CCCCC=C(C)CCO
CCCCC=C(CC)CO
CCCCC=CC(C)CO
CCCCC=CCC(C)O
CCCCC(C)=CCCO
CCCCC(C)C=CCO
CCCCCC=C(C)CO
CCCCCC=CC(C)O
CCCCCC(C)=CCO
CCCC=CCC(O)CC
CCCCC=CC(O)CC
CCCC=C(CO)CCC
CCCC=CC(O)CCC
CCCCC(CO)=CCC
CCCCC(CO)C=CC
CCCCCC(O)C=CC
CCCCC(O)C=CCC
CCCCC(O)CC=CC
CCCC(O)CCC=CC
CCC(O)CCCC=CC
CCOC(OC)C(=C)C=C
COC(CC(=C)C=C)OC
COCC(=C)C(=C)COC
COCC(=C)C(OC)C=C
COC(C)OC(C=C)C=C
COC(C)OCC(=C)C=C
COCC(OC)C(=C)C=C
COC(OC(C)C=C)C=C
COC(OC)C(=C)CC=C
COC(OC)C(C=C)C=C
COC(OCC=C)C(C)=C
COCOC(C=C)C(C)=C
COCOC(C)C(=C)C=C
COCOCC(=C)C(C)=C
COC(C=C)C(OC)C=C
COC(OCC(C)=C)C=C
CCC(C#C)C(OC)C=O
CCC(C#C)C(=O)COC
CC(CC#C)OC(C)C=O
CC(CC#C)OCC(C)=O
CC#CC(C)OC(C)C=O
CC#CC(C)OCC(C)=O
CCC#CC(OC)C(C)=O
CCC(CC(=O)C#C)OC
CCC#CC(=O)C(C)OC
CC(CC(C)=O)OCC#C
CC(C)C(OCC#C)C=O
CC#CC(OC(C)C)C=O
CC#CCOC(C)C(C)=O
CC(C)C(OCC=O)C#C
CC(C)COC(C=O)C#C
CC(C)COCC(=O)C#C
CCC(C)OC(C=O)C#C
CCC(C)OCC(=O)C#C
CCC(COC)C(=O)C#C
CCCC(OC)C(=O)C#C
CC(C)C(=O)COCC#C
CC#CC(=O)COC(C)C
CCC(C=O)C(OC)C#C
CCCC(=O)C(OC)C#C
CC(CC=O)OC(C)C#C
CC(C)OC(C)C#CC=O
CC(C)OC(CC#C)C=O
CC(C)OCC#CC(C)=O
CC(COC(C)C#C)C=O
CC(COCC#C)C(C)=O
CCC(OC(C)C#C)C=O
CCC(OC)C#CC(C)=O
CCC(OCC#C)C(C)=O
CCCOC(C#C)C(C)=O
CCC(=O)C(CC#C)OC
CCC(=O)C#CC(C)OC
CC(C)OC(CC=O)C#C
CC(C)OCC(C=O)C#C
CC(C)OCCC(=O)C#C
CC(COCC(C)=O)C#C
CCC(OC(C)C=O)C#C
CCC(OC)C(C=O)C#C
CCC(OCC(C)=O)C#C
CCCOC(C)C(=O)C#C
CC(C)OCC(=O)CC#C
CCC(=O)C(C)OCC#C
CCC(=O)C(COC)C#C
CCC(=O)CC(OC)C#C
CCC(OC)C(=O)C#CC
CCC(OC)C(=O)CC#C
CCC(=O)C(OC)C#CC
CCC(=O)COC(C)C#C
CC(COC(C)C=O)C#C
CC(OCC#C)C(C)C=O
CC(OCCC#C)C(C)=O
CCOC(C)C#CC(C)=O
CCOC(C#C)C(C)C=O
CCOC(C#CC)C(C)=O
CCOC(CC#C)C(C)=O
CCOCC(C#C)C(C)=O
CC(OCCC(C)=O)C#C
CCOC(C)C(C=O)C#C
CCOC(C)CC(=O)C#C
CCOC(C#C)C(=O)CC
CCOC(CC(C)=O)C#C
CCOC(CC)C(=O)C#C
CCOCC(C)C(=O)C#C
CCOC(C)C(=O)C#CC
CC(OCC=O)C(C)C#C
CCOC(C=O)C(C)C#C
CCOCC(=O)C(C)C#C
COC(C)C(C)C#CC=O
COC(C)C(CC#C)C=O
COC(C)C#CC(C)C=O
COC(C)C#CCC(C)=O
COC(C#C)C(C)CC=O
COC(C#CC)C(C)C=O
COC(CC(C)C#C)C=O
COC(CC#C)C(C)C=O
COC(CC#C)CC(C)=O
COC(CC#CC)C(C)=O
COC(CCC#C)C(C)=O
COCC(C)C#CC(C)=O
COCC(C#C)C(C)C=O
COCC(C#CC)C(C)=O
COCC(CC#C)C(C)=O
COCC#CC(C)C(C)=O
COCCC(C#C)C(C)=O
COC(C)C(CC=O)C#C
COC(C)CC(C=O)C#C
COC(C)CCC(=O)C#C
COC(CC(C)C=O)C#C
COC(CCC(C)=O)C#C
COCC(C)C(C=O)C#C
COCC(C)CC(=O)C#C
COCC(CC(C)=O)C#C
COCCC(C)C(=O)C#C
COC(C)C(C=O)C#CC
COC(C)CC(=O)C#CC
COC(C)CC(=O)CC#C
COC(C#CC=O)C(C)C
COC(CC(C)=O)C#CC
COCC(C)C(=O)C#CC
COCC(C)C(=O)CC#C
COC(C)CC#CC(C)=O
COC(C)C(=O)CC#CC
COC(C)C(=O)CCC#C
COC(CC=O)C(C)C#C
COCC(C=O)C(C)C#C
COCCC(=O)C(C)C#C
COC(C=O)C(C)C#CC
COC(C=O)C(C)CC#C
COC(C=O)C#CC(C)C
COCC(=O)C(C)C#CC
COCC(=O)C(C)CC#C
COCC(=O)C#CC(C)C
COCC(=O)CC(C)C#C
CCOC(C)C(=O)CC#C
COCC#CC(=O)C(C)C
CC=C(C)C(C)OCC=O
CC(C)=C(C)COCC=O
CCC=C(C)C(OC)C=O
CCC(=CC)C(OC)C=O
CCC(C)=C(COC)C=O
CCC(C)=CC(OC)C=O
CCC=C(C)C(=O)COC
CCC(=CC)C(=O)COC
CCC(C)=CC(=O)COC
CC=C(C)COC(C)C=O
CC=C(C)COCC(C)=O
CC=CC(C)OC(C)C=O
CC=CC(C)OCC(C)=O
CCC=C(COC)C(C)=O
CCC=CC(OC)C(C)=O
CCC(=CCOC)C(C)=O
CCC=C(C=O)C(C)OC
CCC=CC(=O)C(C)OC
CCC(=CC=O)C(C)OC
CC=C(COC(C)C)C=O
CC=CC(OC(C)C)C=O
CCC(COC)=C(C)C=O
CCC(COC)=CC(C)=O
CCC(C=O)=C(C)COC
CCC(C=O)=CC(C)OC
CC=CC(=O)COC(C)C
CC(C)OC(C)C=CC=O
CC(C)OCC=CC(C)=O
CC(C)OCC(C)=CC=O
CCC(OC)C=C(C)C=O
CCC(OC)C=CC(C)=O
CCC(OC)C(C=O)=CC
CCC(OC)C(C)=CC=O
CCC(=O)C=C(C)COC
CCC(=O)C=CC(C)OC
CCC(=O)C(C)=CCOC
CCC(=O)C(COC)=CC
CCC(OC)C(=O)C=CC
CCC(=O)C(OC)C=CC
CC(OCC=C(C)C)C=O
CCOC(C=CC)C(C)=O
CCOC(C)C=C(C)C=O
CCOC(C)C=CC(C)=O
CCOC(C)C(C=O)=CC
CCOC(C)C(C)=CC=O
CCOCC=C(C)C(C)=O
CCOCC(=CC)C(C)=O
CCOCC(C)=C(C)C=O
CCOCC(C)=CC(C)=O
CCOC(C)C(=O)C=CC
CCOCC(C=O)=C(C)C
CC(OCC=O)C=C(C)C
CCOC(C=O)C=C(C)C
CCOC(C=O)C(C)=CC
CCOCC(=O)C=C(C)C
CCOCC(=O)C(C)=CC
CC(=O)COCC=C(C)C
COC(C=CC)C(C)C=O
COC(C)C=C(C)CC=O
COC(C)C=CC(C)C=O
COC(C)C=CCC(C)=O
COC(C)C(C)=CCC=O
COC(C)C(C)C=CC=O
COC(C)CC=C(C)C=O
COC(C)CC=CC(C)=O
COC(C)CC(C=O)=CC
COC(C)CC(C)=CC=O
COC(CC=CC)C(C)=O
COC(CC(C)=CC)C=O
COCC=C(C)C(C)C=O
COCC=C(C)CC(C)=O
COCC=CC(C)C(C)=O
COCC(=CC)C(C)C=O
COCC(C=CC)C(C)=O
COCC(C)=C(C)CC=O
COCC(C)=CC(C)C=O
COCC(C)=CCC(C)=O
COCC(C)C=C(C)C=O
COCC(C)C=CC(C)=O
COCC(C)C(C=O)=CC
COCC(C)C(C)=CC=O
COCCC=C(C)C(C)=O
COCCC(=CC)C(C)=O
COCCC(C)=C(C)C=O
COC(C)C(CC=O)=CC
COCC(CC(C)=O)=CC
COC(C=CC=O)C(C)C
COC(C)C(C=O)C=CC
COC(C)CC(=O)C=CC
COCC=C(C=O)C(C)C
COCC(=CC=O)C(C)C
COCC(CC=O)=C(C)C
COCCC(C=O)=C(C)C
COC(C)C(=O)CC=CC
COC(CC=O)C=C(C)C
COC(CC=O)C(C)=CC
COCC(C=O)=CC(C)C
COCC(C=O)C=C(C)C
COCC(C=O)C(C)=CC
COCCC(=O)C=C(C)C
COCCC(=O)C(C)=CC
COC(C=O)C=CC(C)C
COC(C=O)C(C)C=CC
COCC(=O)C=CC(C)C
COCC(=O)C(C)C=CC
COCC(=O)CC(C)=CC
CC=CCOC(C)C(C)=O
CC(C)OCC=C(C)C=O
COC(CC=C(C)C)C=O
COCCC(C)=CC(C)=O
COC(CC(C)=O)C=CC
COCC=CC(=O)C(C)C
COCC(C)C(=O)C=CC
COCC(=O)CC=C(C)C
CCOC(OC)(C=C)C=C
COC(CC=C)(OC)C=C
COC(C)(OCC=C)C=C
COCC(OC)(C=C)C=C
COCOC(C)(C=C)C=C
CC(C)(CC#C)OCC=O
CC#CC(C)(C)OCC=O
CCC(CC#C)(OC)C=O
CCC#CC(C)(OC)C=O
CC(C)(CC=O)OCC#C
CCC(CC=O)(OC)C#C
CC(C)(C)OCC#CC=O
CC(C)(COCC#C)C=O
CC#CCOC(C)(C)C=O
CCC(C)(OC)C#CC=O
CCC(C)(OCC#C)C=O
CC(C)(COCC=O)C#C
CCC(C)(OCC=O)C#C
CCC(COC)(C=O)C#C
CCCC(OC)(C=O)C#C
CC(C)(OCCC#C)C=O
CC(C)(OCCC=O)C#C
CCCOC(C)(C=O)C#C
CCC(OC)(C=O)C#CC
CCOC(C)(C)C#CC=O
CCOC(C)(CC#C)C=O
CCOC(C)(CC=O)C#C
CCOC(CC)(C=O)C#C
CCOCC(C)(C=O)C#C
CCOC(C)(C=O)C#CC
COC(C)(C)C#CCC=O
COC(C)(CC#CC)C=O
COC(C)(CCC#C)C=O
COCC(C)(C)C#CC=O
COCC(C)(CC#C)C=O
COCC#CC(C)(C)C=O
COC(C)(CCC=O)C#C
COCC(C)(CC=O)C#C
COCCC(C)(C=O)C#C
COC(C)(C)CC#CC=O
COC(C)(CC=O)C#CC
COC(C)(CC=O)CC#C
COCC(C)(C=O)C#CC
CC=CC(C)(C)OCC=O
CCC=CC(C)(OC)C=O
CC=CCOC(C)(C)C=O
CC(C)(C)OCC=CC=O
CCC(C)(OC)C=CC=O
CCC(OC)(C=O)C=CC
CCOC(C)(C)C=CC=O
CCOC(C)(C=O)C=CC
COC(C)(C)C=CCC=O
COC(C)(CC=CC)C=O
COCC=CC(C)(C)C=O
COCC(C)(C)C=CC=O
COC(C)(CC=O)C=CC
COCC(C)(C=O)C=CC
COC(C)(C)CC=CC=O
CC=CCOCOCC#C
CCOCOCC=CC#C
COCC=CC#CCOC
COCC=CCOCC#C
COCCOCC=CC#C
COCOCC=CC#CC
COCOCC=CCC#C
COCOCC#CC=CC
COCOCCC=CC#C
COCC=CC=CCOC
COCOCC=CC=CC
CC(C)C(C)(C)OCC=O
CCC(C)(C)C(OC)C=O
CCC(C)C(C)(OC)C=O
CCC(C)(C)OC(C)C=O
CCC(CC)(OC)C(C)=O
CCCC(C)(OC)C(C)=O
CCC(C)(C=O)C(C)OC
CC(C)COC(C)(C)C=O
CCC(C)(OC(C)C)C=O
CCC(C)(OC)C(C)C=O
CCC(C)OC(C)(C)C=O
CCC(C=O)C(C)(C)OC
CCCC(=O)C(C)(C)OC
CC(C)OC(C)(C)CC=O
CC(C)OCC(C)(C)C=O
CCC(OC)C(C)(C)C=O
CCC(=O)C(C)(C)COC
CCC(=O)C(C)(CC)OC
CCC(=O)CC(C)(C)OC
CCC(OC)(C=O)C(C)C
CC(OCC(C)(C)C)C=O
CCOC(C)(C)C(C)C=O
CCOC(C)(CC)C(C)=O
CCOC(C)C(C)(C)C=O
CCOC(C)(C=O)C(C)C
CC(OCC=O)C(C)(C)C
CCOC(C=O)C(C)(C)C
COC(C)(C)C(C)CC=O
COC(C)(CC(C)C)C=O
COC(C)C(C)(C)CC=O
COC(C)CC(C)(C)C=O
COCC(C)(C)C(C)C=O
COCC(C)C(C)(C)C=O
COC(C)(CC=O)C(C)C
COCC(C)(C=O)C(C)C
COC(CC=O)C(C)(C)C
COCC(C=O)C(C)(C)C
CCC(C)(CC(C)=O)OC
CCC(C)(C)C(=O)COC
CCC(C)(C)OCC(C)=O
CCC(C)(COC)C(C)=O
CC(CC=O)OC(C)(C)C
CC(COC(C)(C)C)C=O
CCC(OC(C)(C)C)C=O
CCCOC(C)(C)C(C)=O
CCC(=O)COC(C)(C)C
CCOC(C)(C)CC(C)=O
CCOCC(C)(C)C(C)=O
CCOC(C)(C)C(=O)CC
CC(=O)CCOC(C)(C)C
CCOCC(=O)C(C)(C)C
CC(=O)COCC(C)(C)C
COC(C)(C)CC(C)C=O
COC(C)(C)CCC(C)=O
COC(CC(C)(C)C)C=O
COCC(C)(C)CC(C)=O
COCCC(C)(C)C(C)=O
COCC(=O)CC(C)(C)C
COCCC(=O)C(C)(C)C
CCC(C)C(COC)OC
CCC(C)CC(OC)OC
CCCC(C)C(OC)OC
CCC(C)COC(C)OC
CCC(CC)OC(C)OC
CCCC(C)OC(C)OC
CCC(C)OCC(C)OC
CCC(COC(C)C)OC
CCCC(OC)C(C)OC
CCC(OC)C(C)COC
CCCOC(C)C(C)OC
CCCOC(OC)C(C)C
CCOC(C)C(CC)OC
CCOC(CC(C)C)OC
CCOC(CC)C(C)OC
CCOCC(C)C(C)OC
CCOCC(C)OC(C)C
CCOC(COC)C(C)C
CCOCC(OC)C(C)C
CCOC(OC)C(C)CC
CCOCOC(C)C(C)C
COC(CCC(C)C)OC
COCC(CC(C)C)OC
COCCC(C)C(C)OC
COC(C)CCOC(C)C
COCC(C)COC(C)C
COCCC(C)OC(C)C
COCCC(OC)C(C)C
COC(C)OCCC(C)C
COCOC(C)CC(C)C
COCOCC(C)C(C)C
CCC(C)C(C)OCOC
CCC(CC(C)OC)OC
CCC(CC)C(OC)OC
CCC(C)OC(C)COC
CCC(C)OC(CC)OC
CCC(COC)C(C)OC
CC(C)COCOC(C)C
CCC(C)OCOC(C)C
CCC(COC)OC(C)C
CCCC(OC)OC(C)C
CCC(OC)C(CC)OC
CC(C)OCCOC(C)C
CCCOC(C)OC(C)C
CCC(OC)OCC(C)C
CCC(OCOC)C(C)C
CCOC(C)C(C)COC
CCOC(C)CC(C)OC
CCOC(C)C(C)OCC
CCOC(C)COC(C)C
CCOC(CC)OC(C)C
CCOC(C)OC(C)CC
COC(C)CCC(C)OC
COCC(C)C(C)COC
COCC(C)CC(C)OC
COC(C)COCC(C)C
COCC(C)OCC(C)C
COCC(COC)C(C)C
COCCOC(C)C(C)C
CCOC(C)OCC(C)C
CCOC(OCC)C(C)C
CCC(C)(C)COCOC
CCC(C)(CC)OCOC
CCC(C)(CCOC)OC
CCCC(C)(COC)OC
CCCC(C)(OC)OCC
CCCCOC(C)(C)OC
CCCOC(C)(C)COC
CCCOC(C)(CC)OC
CCCOCC(C)(C)OC
CCOC(C)(C)CCOC
CCOC(C)(CC)COC
CCOC(CC)(CC)OC
CCOCC(C)(C)COC
CCOCC(C)(CC)OC
CCOCCC(C)(C)OC
CCOCOC(C)(C)CC
CCOCOCC(C)(C)C
COCCC(C)(C)COC
COCCCC(C)(C)OC
CCC(CC)(COC)OC
CCCC(C)(C)OCOC
CCCCC(C)(OC)OC
CCC(C)(COC)COC
CCCOC(C)(C)OCC
CCCOCOC(C)(C)C
CCOC(C)(CC)OCC
CCOCC(C)(C)OCC
CCOCCOC(C)(C)C
COCCCOC(C)(C)C
COCCOCC(C)(C)C
COCOCCC(C)(C)C
CCCC(CC)(OC)OC
CCC(C)(C)OCCOC
OCCCCCCC=O
CCCOCOCC=O
CCOCCOCC=O
CCOCOCCC=O
COCCCOCC=O
COCCOCCC=O
COCOCCCC=O
C=CC#CC(=O)COC=O
C=CC#CC(OC=O)C=O
C=CC#CCOC(=O)C=O
C=CC#CC(=O)OCC=O
C=C(C=O)C#CCOC=O
C=CC(=O)C#CCOC=O
C=C(COC=O)C#CC=O
C=CC(OC=O)C#CC=O
C=CCOC(=O)C#CC=O
C=CC(=O)OCC#CC=O
C=CC=C(COC=O)C=O
C=CC=CC(=O)COC=O
C=CC=CC(OC=O)C=O
C=CC=CCOC(=O)C=O
C=CC=CC(=O)OCC=O
C=CC(C=O)=CCOC=O
C=CC(COC=O)=CC=O
C=C(C=O)C=CCOC=O
C=CC(=O)C=CCOC=O
C=C(COC=O)C=CC=O
C=CC(OC=O)C=CC=O
C=CCOC(=O)C=CC=O
C=CC(=O)OCC=CC=O
CC(=C)C(CCC=O)C=O
CC(=C)CC(CC=O)C=O
CC(=C)CCC(C=O)C=O
CC(C=C)C(CC=O)C=O
CC(CC=C)C(C=O)C=O
CC(CC=C)CC(=O)C=O
CC(CC(=C)CC=O)C=O
CC(CC(C=C)C=O)C=O
CC(CCC=C)C(=O)C=O
CC(CCC(=C)C=O)C=O
CCC(=C)C(CC=O)C=O
CCC(=C)CC(C=O)C=O
CCC(=C)CCC(=O)C=O
CCC(C=C)C(C=O)C=O
CCC(CC=C)C(=O)C=O
CCC(CC(=C)C=O)C=O
CCCC(=C)C(C=O)C=O
CCCC(=C)CC(=O)C=O
CCCC(C=C)C(=O)C=O
CCCCC(=C)C(=O)C=O
CC(=C)C(CC=O)CC=O
CC(=C)CCC(=O)CC=O
CC(CC=C)C(=O)CC=O
CCC(=C)CC(=O)CC=O
CCC(C=C)C(=O)CC=O
CCCC(=C)C(=O)CC=O
CC(=C)CC(=O)CCC=O
CC(C=C)C(=O)CCC=O
CC(CCC=O)C(=C)C=O
CC(CCC(=O)C=C)C=O
CCC(=C)C(=O)CCC=O
CCC(CC=O)C(=C)C=O
CCC(CC(=O)C=C)C=O
CCCC(C=O)C(=C)C=O
CCCCC(=O)C(=C)C=O
CC(CC(C=O)C=O)C=C
CC(CCC=O)C(=O)C=C
CC(CCC(=O)C=O)C=C
CCC(CC=O)C(=O)C=C
CCC(CC(=O)C=O)C=C
CCCC(C=O)C(=O)C=C
CC(=C)C(=O)CCCC=O
CC(CC=O)C(=C)CC=O
CC(CC=O)C(C=C)C=O
CC(CC=O)CC(=C)C=O
CC(CC(=O)CC=C)C=O
CCC(C=O)C(=C)CC=O
CCC(C=O)C(C=C)C=O
CCCC(=O)C(=C)CC=O
CCCC(=O)C(C=C)C=O
CCCC(=O)CC(=C)C=O
CC(CC=O)CC(=O)C=C
CC(CC(=O)CC=O)C=C
CCCC(=O)CC(=O)C=C
CC(CC=O)C(=O)CC=C
CCC(C=O)C(=O)CC=C
CCCC(=O)C(=O)CC=C
CC(C=O)C(=C)CCC=O
CC(C=O)C(CC=C)C=O
CCC(=O)C(=C)CCC=O
CCC(=O)C(CC=C)C=O
CCC(=O)CC(=C)CC=O
CCC(=O)CC(C=C)C=O
CCC(=O)CCC(=C)C=O
CC(C=O)C(CC=O)C=C
CCC(=O)C(CC=O)C=C
CC(C=O)C(=O)CCC=C
CCC(=O)C(=O)CCC=C
CC(=O)C(=C)CCCC=O
CC(=O)C(CC=C)CC=O
CC(=O)C(CCC=C)C=O
CC(=O)CC(=C)CCC=O
CC(=O)CC(CC=C)C=O
CC(=O)CCC(=C)CC=O
CC(=O)C(CCC=O)C=C
CC(=O)CC(CC=O)C=C
CC(=O)CCC(=O)CC=C
CC(=O)C(=O)CCCC=C
CC(=C)CCCC(=O)C=O
CCCCC(=O)C(=O)C=C
CCC(=O)CCC(=O)C=C
CCC(=O)CC(=O)CC=C
CC(=O)CCC(C=C)C=O
CC(=O)CCCC(=C)C=O
CC(=O)CCCC(=O)C=C
CC(=O)CC(=O)CCC=C
CC(CC=C)(CC=O)C=O
CC(CCC=C)(C=O)C=O
CCC(CC=C)(C=O)C=O
CCCC(C=C)(C=O)C=O
CC(CCC=O)(C=C)C=O
CCC(CC=O)(C=C)C=O
CC(CC=O)(CC=O)C=C
C=CC#CCCOCC=O
C=CCC#CCOCC=O
C=CC#CCOCCC=O
C=CCCOCC#CC=O
C=CCOCC#CCC=O
C=CCOCCC#CC=O
C=CC=CCCOCC=O
C=CCC=CCOCC=O
C=CC=CCOCCC=O
C=CCOCC=CCC=O
C=CCCOCC=CC=O
C=CCOCCC=CC=O
CC(C)C(CC=O)OC=O
CC(CC(C)C=O)OC=O
CC(CCC(C)=O)OC=O
CCC(CC(C)=O)OC=O
CC(C)C(COC=O)C=O
CC(C)CC(=O)COC=O
CC(C)CC(OC=O)C=O
CCC(C)C(=O)COC=O
CCC(C)C(OC=O)C=O
CCC(C)COC(=O)C=O
CCC(CC)OC(=O)C=O
CCCC(C)OC(=O)C=O
CCC(C)C(=O)OCC=O
CCC(CC=O)OC(C)=O
CC(C)C(=O)CCOC=O
CC(CC=O)C(C)OC=O
CCC(C=O)C(C)OC=O
CCC(COC(C)=O)C=O
CCCC(=O)C(C)OC=O
CC(C)COC(=O)CC=O
CC(CCOC=O)C(C)=O
CCC(C)OC(=O)CC=O
CCC(COC=O)C(C)=O
CC(C)C(=O)OCCC=O
CCC(=O)C(C)COC=O
CCC(=O)CC(C)OC=O
CC(COC=O)C(C)C=O
CC(COC=O)CC(C)=O
CCC(OC=O)C(C)C=O
CCC(OC(=O)CC)C=O
CCC(OC=O)C(=O)CC
CCC(=O)OCC(C)C=O
CC(C)CCOC(=O)C=O
CCC(CC=O)C(=O)OC
CCCC(C=O)C(=O)OC
CCCCC(=O)C(=O)OC
CC(C)CC(=O)OCC=O
CC(CCC=O)OC(C)=O
CCC(CC(=O)OC)C=O
CC(CCOC(C)=O)C=O
CCCC(OC(C)=O)C=O
CCCC(=O)COC(C)=O
CCCC(OC=O)C(C)=O
CCCC(=O)OC(C)C=O
CCCC(=O)OCC(C)=O
CCC(=O)CCC(=O)OC
CC(COC(C)=O)CC=O
CCC(=O)CCOC(C)=O
CC(C)OC(=O)CCC=O
CCCOC(=O)C(C)C=O
CCC(=O)COC(=O)CC
CCCOC(=O)C(=O)CC
CCC(=O)OC(C)CC=O
CCC(=O)OCCC(C)=O
CCOC(=O)C(C)CC=O
CCOC(=O)CC(C)C=O
COC(=O)C(C)CCC=O
COC(=O)CC(C)CC=O
COC(=O)CCC(C)C=O
CCCC(=O)CC(=O)OC
CCCCOC(=O)C(C)=O
CCCC(=O)C(=O)OCC
CCCOC(=O)CC(C)=O
CC(=O)CCCOC(C)=O
CCOC(=O)C(CC)C=O
CCOC(=O)CC(=O)CC
COC(=O)CCCC(C)=O
CCOC(=O)CCC(C)=O
CCCCCCS(C)(=O)=O
CCCCS(=O)(=O)CCC
CCCCCS(=O)(=O)CC
CC(C)(CCC=O)OC=O
CCC(C)(CC=O)OC=O
CC(C)(CCOC=O)C=O
CCC(C)(COC=O)C=O
CCC(CC)(OC=O)C=O
CCCC(C)(OC=O)C=O
CC(C)(COC=O)CC=O
C=CCCOCOCC=C
C=CCOCCOCC=C
CC#CCOCCOC=O
CCOCC#CCOC=O
COCC#CCCOC=O
COCCC#CCOC=O
O=COCCCOCC#C
O=COCCOCCC#C
CC=CCOCCOC=O
CCOCC=CCOC=O
COCC=CCCOC=O
COCCC=CCOC=O
CCCCCOCOCC
CCCCCCOCOC
CCCCCOCCOC
CCCCOCCOCC
CCCCOCOCCC
CCCOCCCCOC
CCCOCCCOCC
CCCOCCOCCC
CCOCCCCCOC
CCCCOCCCOC
CCOCCCCOCC
COCCCCCCOC
CC(=C)C#CCCC([O-])=O
CC(=C)CC#CCC([O-])=O
CC(=C)CCC#CC([O-])=O
CC(C=C)C#CCC([O-])=O
CC(C#CCC=C)C([O-])=O
CC(CC=C)C#CC([O-])=O
CC(CC#CC=C)C([O-])=O
CC#CC(=C)CCC([O-])=O
CC#CC(CC=C)C([O-])=O
CC#CCC(=C)CC([O-])=O
CC#CCC(C=C)C([O-])=O
CC#CCCC(=C)C([O-])=O
CCC(=C)C#CCC([O-])=O
CCC(=C)CC#CC([O-])=O
CCC(C=C)C#CC([O-])=O
CCC(C#CC=C)C([O-])=O
CCC#CC(=C)CC([O-])=O
CCC#CC(C=C)C([O-])=O
CCC#CCC(=C)C([O-])=O
CCCC(=C)C#CC([O-])=O
CCCC#CC(=C)C([O-])=O
CC(C)C#CC(=O)[CH-]C=O
CC(CC#CC([O-])=O)C=C
CC#CC(CC([O-])=O)C=C
CC(CC([O-])=O)C#CC=C
[O-]C(=O)C(CCC=C)C#C
[O-]C(=O)C(CCC#C)C=C
[O-]C(=O)CC(=C)CCC#C
[O-]C(=O)CC(CC=C)C#C
[O-]C(=O)CC(CC#C)C=C
[O-]C(=O)CCC(=C)CC#C
[O-]C(=O)CCC(C=C)C#C
[O-]C(=O)CCCC(=C)C#C
[O-]C(=O)C(=C)CCCC#C
[O-]C(=O)C(CC=C)CC#C
CC=C(CC=C)CC([O-])=O
CC=CC(=C)CCC([O-])=O
CC=CCC(=C)CC([O-])=O
CC=CCC(C=C)C([O-])=O
CC(=C)CC=CCC([O-])=O
CC(CC=C)C=CC([O-])=O
CCC=C(CC=C)C([O-])=O
CCC=CC(=C)CC([O-])=O
CCC=CC(C=C)C([O-])=O
CCC=CCC(=C)C([O-])=O
CCC(=C)C=CCC([O-])=O
CCC(=C)CC=CC([O-])=O
CCC(=CCC=C)C([O-])=O
CCC(C=C)=CCC([O-])=O
CCC(C=C)C=CC([O-])=O
CCC(C=CC=C)C([O-])=O
CCC(CC=C)=CC([O-])=O
CCCC=CC(=C)C([O-])=O
CCCC(=C)C=CC([O-])=O
CCCC(C=C)=CC([O-])=O
CC=CC(CC([O-])=O)C=C
CCC=C(CC([O-])=O)C=C
CC(CCC([O-])=O)=CC=C
CCC(CC([O-])=O)=CC=C
CC(CC([O-])=O)=CCC=C
CC(CC([O-])=O)C=CC=C
CC=C(CCC=C)C([O-])=O
CC=CC(CC=C)C([O-])=O
CC=CCCC(=C)C([O-])=O
CC(=C)C=CCCC([O-])=O
CC(=CCCC=C)C([O-])=O
CC(C=C)=CCCC([O-])=O
CC(C=C)C=CCC([O-])=O
CC(C=CCC=C)C([O-])=O
CC(CC=C)=CCC([O-])=O
CC(CC=CC=C)C([O-])=O
CC(CCC=C)=CC([O-])=O
CCCC=C(C=C)C([O-])=O
CC=C(CCC([O-])=O)C=C
CC(CC=CC([O-])=O)C=C
CC(=C)CCC=CC([O-])=O
CCCC(=CC=C)C([O-])=O
CC(C)(CC=C)CC([O-])=O
CC(C)(CCC=C)C([O-])=O
CCC(CC)(C=C)C([O-])=O
CCCC(C)(C=C)C([O-])=O
CC(C)(CCC([O-])=O)C=C
CCC(C)(CC([O-])=O)C=C
CCC(C)(CC=C)C([O-])=O
CC(C)C(C)CCC([O-])=O
CC(C)CCC(C)C([O-])=O
CCC(C)C(C)CC([O-])=O
CCC(C)C(CC)C([O-])=O
CCC(C)CC(C)C([O-])=O
CCC(CC(C)C)C([O-])=O
CCC(CC)C(C)C([O-])=O
CCCC(C)C(C)C([O-])=O
CC(C)CC(C)CC([O-])=O
CCC(CC([O-])=O)C(C)C
CCCC(C(C)C)C([O-])=O
CC#CC#CC(CO)C=O
CC#CC#CCC(=O)CO
CC#CC#CCC(O)C=O
CC#CCC#CC(=O)CO
CC#CCC#CC(O)C=O
CCC#CC#CC(=O)CO
CCC#CC#CC(O)C=O
CC#CC#CC(=O)CCO
CC#CC#CC(O)CC=O
CC(C#CCO)C#CC=O
CC#CC(CO)C#CC=O
CC#CC(C=O)C#CCO
CC#CCC(=O)C#CCO
CC#CCC(O)C#CC=O
CCC#CC(=O)C#CCO
CCC#CC(O)C#CC=O
CC#CC(=O)CC#CCO
CC#CC(O)C#CCC=O
CC#CC(=O)C#CCCO
CC#CC(O)CC#CC=O
CC(C=O)C#CC#CCO
CC(CO)C#CC#CC=O
CCC(=O)C#CC#CCO
CCC(O)C#CC#CC=O
CC(=O)C#CC#CCCO
CC(=O)C#CCC#CCO
CC(=O)CC#CC#CCO
CC(O)C#CC#CCC=O
CC(O)C#CCC#CC=O
CC(O)CC#CC#CC=O
OC(C#C)C#CCCC=O
OC(CC#C)C#CCC=O
OC(CC#CCC#C)C=O
OC(CCC#C)C#CC=O
OC(CCC#CC#C)C=O
OCC(CC#C)C#CC=O
OCC(C#C)C#CCC=O
OCC(CC#CC#C)C=O
OCC#CC(CC#C)C=O
OCCC(C#C)C#CC=O
OC(CC#CCC=O)C#C
OC(CCC#CC=O)C#C
OCC(CC#CC=O)C#C
OCC#CC(CC=O)C#C
OCC#CCC(C=O)C#C
OCC#CCCC(=O)C#C
OCCC#CC(C=O)C#C
OCCC#CCC(=O)C#C
OCCCC#CC(=O)C#C
OC(CC#C)CC#CC=O
OCC#CCC(=O)CC#C
OC(CCC=O)C#CC#C
OCC(CC=O)C#CC#C
OCC#CC(=O)CCC#C
OCCC(C=O)C#CC#C
OCCCC(=O)C#CC#C
OC(CC=O)C#CCC#C
OC(CC=O)CC#CC#C
OCC(C=O)C#CCC#C
OCCC(=O)C#CCC#C
OCCC(=O)CC#CC#C
OCCC#CC(=O)CC#C
OC(C=O)C#CCCC#C
OCC(=O)C#CCCC#C
OCC(=O)CC#CCC#C
OCC(=O)CCC#CC#C
CC=CC#CC(CO)C=O
CC=CC#CCC(=O)CO
CC=CC#CCC(O)C=O
CC=CCC#CC(=O)CO
CC=CCC#CC(O)C=O
CC#CC=C(CCO)C=O
CC#CC=CC(CO)C=O
CC#CC=CCC(=O)CO
CC#CC=CCC(O)C=O
CC#CCC=C(CO)C=O
CC#CCC=CC(=O)CO
CC#CCC=CC(O)C=O
CCC=CC#CC(=O)CO
CCC=CC#CC(O)C=O
CCC#CC=C(CO)C=O
CCC#CC=CC(=O)CO
CCC#CC=CC(O)C=O
CC=CC#CC(=O)CCO
CC=CC#CC(O)CC=O
CC(CC#CC=O)=CCO
CC(CC#CCO)=CC=O
CC#CC=C(CO)CC=O
CC#CC=CC(=O)CCO
CC#CC=CC(O)CC=O
CC#CC(CC=O)=CCO
CC#CC(CCO)=CC=O
CC#CCC(CO)=CC=O
CCC#CC(C=O)=CCO
CCC#CC(CO)=CC=O
CC=C(CC=O)C#CCO
CC=C(CCO)C#CC=O
CC=CC(CO)C#CC=O
CC=CC(C=O)C#CCO
CC=CCC(=O)C#CCO
CC=CCC(O)C#CC=O
CC(=CCC=O)C#CCO
CC(=CCCO)C#CC=O
CC(C=CC=O)C#CCO
CC(C=CCO)C#CC=O
CC#CC(CO)C=CC=O
CC#CC(C=O)=CCCO
CC#CC(C=O)C=CCO
CC#CC(CO)=CCC=O
CC#CCC(=O)C=CCO
CC#CCC(O)C=CC=O
CCC=C(C=O)C#CCO
CCC=C(CO)C#CC=O
CCC=CC(=O)C#CCO
CCC=CC(O)C#CC=O
CCC(=CC=O)C#CCO
CCC(=CCO)C#CC=O
CCC#CC(=O)C=CCO
CCC#CC(O)C=CC=O
CC=C(CC#CCO)C=O
CC#CCC(C=O)=CCO
CC=C(C=O)C#CCCO
CC=C(CO)C#CCC=O
CC=C(CO)CC#CC=O
CC=CC(=O)CC#CCO
CC=CC(O)C#CCC=O
CC(=CC=O)C#CCCO
CC(=CCO)C#CCC=O
CC(CC=O)=CC#CCO
CC(CCO)=CC#CC=O
CC#CC(=O)C=CCCO
CC#CC(=O)CC=CCO
CC#CC(O)C=CCC=O
CC#CC(O)CC=CC=O
CCC(C=O)=CC#CCO
CCC(CO)=CC#CC=O
CC=CC(=O)C#CCCO
CC=CC(O)CC#CC=O
CC(C=O)=CC#CCCO
CC(C=O)=CCC#CCO
CC(C=O)C=CC#CCO
CC(C=O)C#CC=CCO
CC(CO)=CC#CCC=O
CC(CO)=CCC#CC=O
CC(CO)C=CC#CC=O
CC(CO)C#CC=CC=O
CCC(=O)C=CC#CCO
CCC(=O)C#CC=CCO
CCC(O)C=CC#CC=O
CCC(O)C#CC=CC=O
CC(=O)C=CC#CCCO
CC(=O)C=CCC#CCO
CC(=O)C#CC=CCCO
CC(=O)C#CCC=CCO
CC(=O)CC=CC#CCO
CC(=O)CC#CC=CCO
CC(O)C=CC#CCC=O
CC(O)C=CCC#CC=O
CC(O)C#CC=CCC=O
CC(O)C#CCC=CC=O
CC(O)CC=CC#CC=O
CC(O)CC#CC=CC=O
OC(CC=CCC#C)C=O
OC(CC#C)C=CCC=O
OC(CCC=CC#C)C=O
OC(CCC#C)C=CC=O
OCC=C(CCC#C)C=O
OCC=CC(CC#C)C=O
OCC(CC=CC#C)C=O
OCC(CC#C)=CCC=O
OCC(CC#C)C=CC=O
OCC(CCC#C)=CC=O
OCCC=C(CC#C)C=O
OCCC(CC#C)=CC=O
OC(C=CCCC=O)C#C
OC(CC=CCC=O)C#C
OC(CCC=CC=O)C#C
OCC=C(CCC=O)C#C
OCC=CC(CC=O)C#C
OCC=CCC(C=O)C#C
OCC=CCCC(=O)C#C
OCC(=CCCC=O)C#C
OCC(C=CCC=O)C#C
OCC(CC=CC=O)C#C
OCCC=C(CC=O)C#C
OCCC=CC(C=O)C#C
OCCC=CCC(=O)C#C
OCCC(=CCC=O)C#C
OCCC(C=CC=O)C#C
OCCCC=C(C=O)C#C
OCCCC=CC(=O)C#C
OCCCC(=CC=O)C#C
OC(CC=CC=O)CC#C
OCC=C(CC=O)CC#C
OCC=CCC(=O)CC#C
OCC(CCC=O)=CC#C
OCCC=CC(=O)CC#C
OCCC(CC=O)=CC#C
OCCCC(C=O)=CC#C
OC(CCC=O)C=CC#C
OCC=CC(=O)CCC#C
OCC(CC=O)=CCC#C
OCC(CC=O)C=CC#C
OCCC(C=O)=CCC#C
OCCC(C=O)C=CC#C
OCCCC(=O)C=CC#C
OC(CC=O)C=CCC#C
OC(CC=O)CC=CC#C
OCC(C=O)=CCCC#C
OCC(C=O)C=CCC#C
OCCC(=O)C=CCC#C
OCCC(=O)CC=CC#C
OC(C=O)C=CCCC#C
OCC(=O)C=CCCC#C
OCC(=O)CC=CCC#C
OCC(=O)CCC=CC#C
CC=C(CC=CCO)C=O
CC=CC=CC(CO)C=O
CC=CC=CCC(=O)CO
CC=CC=CCC(O)C=O
CC=CCC=C(CO)C=O
CC=CCC=CC(=O)CO
CC=CCC=CC(O)C=O
CCC=CC=C(CO)C=O
CCC=CC=CC(=O)CO
CCC=CC=CC(O)C=O
CC=CC=C(CO)CC=O
CC=CC=CC(=O)CCO
CC=CC=CC(O)CC=O
CC=CC(CC=O)=CCO
CC=CC(CCO)=CC=O
CC=CCC(C=O)=CCO
CC=CCC(CO)=CC=O
CC(C=CCCO)=CC=O
CC(CC=CC=O)=CCO
CC(CC=CCO)=CC=O
CCC=CC(C=O)=CCO
CCC=CC(CO)=CC=O
CCC(C=CCO)=CC=O
CC=C(CC=O)C=CCO
CC=C(CCO)C=CC=O
CC=CC(C=O)=CCCO
CC=CC(C=O)C=CCO
CC=CC(CO)=CCC=O
CC=CC(CO)C=CC=O
CC=CCC(=O)C=CCO
CC=CCC(O)C=CC=O
CC(=CCC=O)C=CCO
CC(=CCCO)C=CC=O
CC(C=CCO)C=CC=O
CCC=C(C=O)C=CCO
CCC=C(CO)C=CC=O
CCC=CC(O)C=CC=O
CCC(=CCO)C=CC=O
CC=C(C=O)C=CCCO
CC=C(CO)C=CCC=O
CC=C(CO)CC=CC=O
CC=CC(=O)C=CCCO
CC=CC(=O)CC=CCO
CC=CC(O)C=CCC=O
CC=CC(O)CC=CC=O
CC(=CCO)C=CCC=O
CC(CC=O)=CC=CCO
CC(CCO)=CC=CC=O
CCC(C=O)=CC=CCO
CCC(CO)=CC=CC=O
CC(C=O)=CC=CCCO
CC(C=O)=CCC=CCO
CC(C=O)C=CC=CCO
CC(CO)=CCC=CC=O
CC(CO)C=CC=CC=O
CCC(=O)C=CC=CCO
CCC(O)C=CC=CC=O
CC(=O)C=CC=CCCO
CC(=O)C=CCC=CCO
CC(=O)CC=CC=CCO
CC(O)C=CC=CCC=O
CC(O)C=CCC=CC=O
CC(O)CC=CC=CC=O
CC=CC=C(CCO)C=O
CCC=CC(=O)C=CCO
CC(CO)=CC=CCC=O
CCC(=C)C(CCO)OC
CCC(=C)CC(CO)OC
CCC(C=C)C(CO)OC
CCC(CC(=C)CO)OC
CCCC(=C)C(CO)OC
CC(C)C(=C)COCCO
CC(CC(C)=C)OCCO
CCC(=C)C(C)OCCO
CCC(=C)C(CO)COC
CCC(C=C)C(O)COC
CCCC(=C)C(O)COC
CCC(=C)COC(C)CO
CCC(=C)COCC(C)O
CCC(=C)C(O)CCOC
CCC(CC(O)C=C)OC
CC(C)COCC(=C)CO
CCC(C)OCC(=C)CO
CCC(COC)C(=C)CO
CCCC(OC)C(=C)CO
CCC(CO)C(=C)COC
CCCC(O)C(=C)COC
CC(C)C(OCCO)C=C
CC(C)COC(CO)C=C
CC(C)COCC(O)C=C
CCC(C)OC(CO)C=C
CCC(C)OCC(O)C=C
CCC(COC)C(O)C=C
CCCC(OC)C(O)C=C
CC(C)C(O)COCC=C
CCC(CO)C(OC)C=C
CCCC(O)C(OC)C=C
CC(CCO)OC(C)C=C
CC(CCO)OCC(C)=C
CCC(CO)OC(C)C=C
CCC(CO)OCC(C)=C
CC(C)OCC(=C)CCO
CC(C)OCCC(=C)CO
CCC(OC)C(=C)CCO
CCC(OCC=C)C(C)O
CCCOC(C=C)C(C)O
CCCOC(C)C(=C)CO
CCCOCC(=C)C(C)O
CCC(O)C(=C)CCOC
CCC(O)C(CC=C)OC
CCC(O)CC(=C)COC
CC(C)OC(CCO)C=C
CC(C)OCC(CO)C=C
CC(C)OCCC(O)C=C
CCC(OC(C)CO)C=C
CCC(OC)C(CO)C=C
CCC(OCC(C)O)C=C
CCCOC(C)C(O)C=C
CC(C)OC(CO)CC=C
CC(C)OCC(O)CC=C
CC(CO)C(C)OCC=C
CC(COCCO)C(C)=C
CCC(O)C(C)OCC=C
CCC(O)C(COC)C=C
CCC(O)CC(OC)C=C
CCC(OC)C(O)CC=C
CCC(OCCO)C(C)=C
CCCOC(CO)C(C)=C
CCCOCC(O)C(C)=C
CC(CO)COC(C)C=C
CC(CO)COCC(C)=C
CCC(O)COC(C)C=C
CCC(O)COCC(C)=C
CC(CO)OC(C)CC=C
CC(CO)OCC(C)C=C
CC(CO)OCCC(C)=C
CCOC(C=C)C(C)CO
CCOC(C)C(=C)CCO
CCOC(C)CC(=C)CO
CCOC(CC=C)C(C)O
CCOC(CC)C(=C)CO
CCOCC(=C)C(C)CO
CCOCC(=C)CC(C)O
CCOCC(C=C)C(C)O
CCOCC(C)C(=C)CO
CCOCCC(=C)C(C)O
CCOC(C=C)C(O)CC
CCOC(C)C(CO)C=C
CCOC(C)CC(O)C=C
CCOC(CC(C)O)C=C
CCOC(CC)C(O)C=C
CCOCC(=C)C(O)CC
CCOCC(C)C(O)C=C
CC(O)C(C)COCC=C
CC(O)CC(C)OCC=C
CC(OCCCO)C(C)=C
CCOC(CCO)C(C)=C
CCOCC(CO)C(C)=C
CCOCCC(O)C(C)=C
CC(O)C(C)OCCC=C
CC(O)CCOC(C)C=C
CC(O)CCOCC(C)=C
CC(OCCO)C(C)C=C
CCOC(CO)C(=C)CC
CCOC(CO)C(C)C=C
CCOC(CO)CC(C)=C
CCOCC(O)C(=C)CC
CCOCC(O)C(C)C=C
CCOCC(O)CC(C)=C
CC(O)COC(C)CC=C
CC(O)COCC(C)C=C
CC(O)COCCC(C)=C
COC(C=C)C(C)CCO
COC(C)C(=C)CCCO
COC(C)CC(=C)CCO
COC(C)CCC(=C)CO
COC(CC=C)C(C)CO
COC(CCC=C)C(C)O
COCC(=C)C(C)CCO
COCC(=C)CC(C)CO
COCC(=C)CCC(C)O
COCC(C=C)C(C)CO
COCC(C)C(=C)CCO
COCC(C)CC(=C)CO
COCC(CC=C)C(C)O
COCCC(=C)C(C)CO
COCCC(=C)CC(C)O
COCCC(C=C)C(C)O
COCCC(C)C(=C)CO
COCCCC(=C)C(C)O
COC(C)C(CCO)C=C
COC(C)CC(CO)C=C
COC(C)CCC(O)C=C
COC(CC(C)CO)C=C
COC(CCC(C)O)C=C
COCC(C)C(CO)C=C
COCC(C)CC(O)C=C
COCC(CC(C)O)C=C
COC(C)C(CO)CC=C
COC(CCCO)C(C)=C
[truncated: 2,052,305 more chars]
