# Supplementary material for: Expanding the fragrance chemical space for virtual screening
Source: J Cheminform. 2014 May 22;6:27. doi: 10.1186/1758-2946-6-27 (PMC4037718; doi:10.1186/1758-2946-6-27)
Supplement: Additional file 4 — SMILES for the MQN-browser search examples in Table 3. [file 1758-2946-6-27-S4.zip › CaprylicAcid.ZincIso.smi]

CCCCCCCC([O-])=O
CC(C)CCCCC([O-])=O
CCCC(C)CCC([O-])=O
CCCCC(C)CC([O-])=O
CCCC(CCC)C([O-])=O
CCCCC(CC)C([O-])=O
CCCCCC(C)C([O-])=O
CC(C)(C)CCCC([O-])=O
CCC(CC)(CC)C([O-])=O
CCCC(C)(CC)C([O-])=O
CCCCC(C)(C)C([O-])=O
CC(C)CC(C)CC([O-])=O
CCC(CC([O-])=O)C(C)C
CCCC(C(C)C)C([O-])=O
