# Supplementary material for: Expanding the fragrance chemical space for virtual screening
Source: J Cheminform. 2014 May 22;6:27. doi: 10.1186/1758-2946-6-27 (PMC4037718; doi:10.1186/1758-2946-6-27)
Supplement: Additional file 4 — SMILES for the MQN-browser search examples in Table 3. [file 1758-2946-6-27-S4.zip › CaprylicAcid.Zinc.smi]

CCCCCCCC([O-])=O
[O-]C(=O)CCCCCC=C
CCCCSCCC([O-])=O
CCOC(CC=C)OCC
CC#CCCCCC([O-])=O
CCCCCC#CC([O-])=O
CCCCC=CCC([O-])=O
CCCCCC=CC([O-])=O
CCCCCOC(=O)CC
CCCCCCC(=O)OC
CCCCCC(=O)OCC
CCCCC(=O)OCCC
CCCCOC(=O)CCC
CCCCCCOC(C)=O
CCOC(OCC)C=CC
CCCCOCOC(C)=O
CCCCOC(=O)OCC
CCCOC(=O)OCCC
CCCCOCC(=O)OC
CCCCOC(=O)COC
CCCOCC(=O)OCC
CCCOC(=O)CCOC
CCOCCC(=O)OCC
COCCCCOC(C)=O
CCCCCCC(=O)CO
CCOCC(=O)COCC
CCCCCOCC([O-])=O
CCCCOCCC([O-])=O
CCOCCCCC([O-])=O
COCCCCCC([O-])=O
CCCC=CCCCC([O-])=O
CCCCCC=CCC([O-])=O
CCCCCCC([O-])=O
CC(OCC=C)OCC=C
CCCCCC(OC)OC
CCCC(OCC)OCC
CCCCOC(C)OCC
COC(=O)CCCCC=O
CC(C)CCCCC([O-])=O
CCCC(C)CCC([O-])=O
CCCCC(C)CC([O-])=O
CCCC(CCC)C([O-])=O
CCCCC(CC)C([O-])=O
CCCCCC(C)C([O-])=O
CCOC(OCC)OC=C
[O-]C(=O)CCCCCCC=C
CCCCCCSCC([O-])=O
CCCCCSCCC([O-])=O
CCCCCC(=O)OC=C
CCCCCOC(=O)C=C
CCCCC(=O)OCC=C
CCOC(=O)CCCC=C
CC(=O)OCCCCC=C
COC(=O)CCCCC=C
CCSCCOC(=O)CC
CCCCS(=O)CCCC
CC(C)CCCCCC=O
CCCCCC(C)CC=O
CCCCCC(=O)CCC
CCCCC(=O)CCCC
CCCCCCC(=O)CC
CCOC(OCC)C#CC
CCOCCOC(=O)C=C
CCOC(=O)COCC=C
CCCCC=C=CC([O-])=O
COCC=C(COC)OC
CC(=O)CCCSCCO
CCOC(=O)CCCCO
[O-]C(=O)CCCOCC=C
CCCOCCC(=O)CO
CCCCCCOC(=O)C=O
COC(=O)CCCCCC=O
CC(C)CCCCCC([O-])=O
CCC(C)CCCCC([O-])=O
CCCC(C)CCCC([O-])=O
CCCCC(CC)CC([O-])=O
CCCCC(CCC)C([O-])=O
CCCCCC(C)CC([O-])=O
CCCCCCC(C)C([O-])=O
CCCCC(C)CCC([O-])=O
CCOC(OCC)C#CC=O
OCCCCCCC([O-])=O
CCCCC(=O)COC
CCCCC#CC(=O)OC
CCCC#CC(=O)OCC
CCOC(=O)CCC#CC
CCCC=CC(=O)OCC
CCCCOC(=O)C=CC
CCOC(=O)CC=CCC
CCC=CCCOC(C)=O
CCCC=CCOC(C)=O
CCOC(C)OC=CC#C
CCOC(C)C=C=COC
[O-]C(=O)CCCCC=C
CCCCSCC([O-])=O
CCCSCCC([O-])=O
CSCCCCC([O-])=O
CCSCCCC([O-])=O
CCOC(=O)SC#CCC
CCOC(=O)COCC#C
CC(=O)OCCOCC#C
COC(=O)CCOCC#C
CCOC=CC(=O)OCC
CC(C)COCCC(C)=O
CCC(C)OCCC(C)=O
CCOC(CSC)OCC
CCCC(CC=C)C([O-])=O
CC(C)CCSCC([O-])=O
CC(C)CSCCC([O-])=O
CCCC(SCC)C([O-])=O
CCCCSC(C)C([O-])=O
CCC(CC)COCCO
CCCC(O)CCCOC
CCCCOCC(O)CC
CCOC(OCC)OCC
CCOC(COC)OCC
CCOCCC=CC([O-])=O
CCCCCC(=O)C=CC=O
CC(=O)CCSCCC(C)=O
CCCCC(=O)CC(=O)OC
CCCCC(=O)C(=O)OCC
CCCCOC(=O)CC(C)=O
CCC(=O)CCCC(=O)OC
CCCOC(=O)CCC(C)=O
CC(=O)CCCCOC(C)=O
CCOC(=O)CCCC(C)=O
CCCC(=O)CC(=O)OCC
CCCCCC(=O)CC(C)=O
CCCC(=O)CC(=O)CCC
CCCCS(=O)(=O)CCCC
CCOC(=O)COCCC=C
CCCCCOCC(=O)OC
CCCCOC(=O)COCC
CCCOCC(=O)OCCC
CCOCCCC(=O)OCC
COCCCCCC(=O)OC
CCCCOCCOC(C)=O
CCCCC=CC=CC([O-])=O
CCCCCC(C)=CC([O-])=O
[O-]C(=O)CCCCCC=O
[O-]C(=O)CCCCCCCS
CCCCCCOCC([O-])=O
CCOC(OCC)C=C
CCOC(CC)OCC
CCCCC(C=O)C=O
CCCC#CCC([O-])=O
CCCCC#CC([O-])=O
[O-]C(=O)CCCCC#C
CCCC=CCC([O-])=O
CCCCC=CC([O-])=O
CCCCCOC(=O)CS
CCCCOC(=O)CCS
COC(=O)CCCCCS
C=CCOC(=O)OCC=C
CCCCCC(=O)C(C)=O
CCCCC(=O)CC(C)=O
CCCC(=O)CCC(C)=O
CCCC(=O)CC(=O)CC
CCC(=O)CCCC(C)=O
CCC(=O)CCC(=O)CC
CC(=O)CCCCC(C)=O
CCCC(=O)C(=O)CCC
CCCCOCCOC=C
CCC(CC)C=CC([O-])=O
CCCC(CC)=CC([O-])=O
CCCCC=C(C)C([O-])=O
CCCC(=CCC)C([O-])=O
CC(C)(C)CCCC([O-])=O
CCC(CC)(CC)C([O-])=O
CCCC(C)(CC)C([O-])=O
CCCCC(C)(C)C([O-])=O
CCCCC#CC(=O)OCC
CCCOC(=O)CCC#CC
CCCCCC#CC(=O)OC
CCCCCC=COC(C)=O
CCCCC=CCOC(C)=O
CCC=CCCOC(=O)CC
CCCC=CCOC(=O)CC
CCCCCOC(=O)C=CC
CCCCCC=CC(=O)OC
OCCCCOC(=O)C=C
COCOCC(C)=CCO
COC(C)CCOC(=O)C=C
COCCCOC(=O)C(C)=C
CCOCCOC(=O)C(C)=C
CCCCOC(C)SC(C)=O
CCCCOC(C)OC(C)=O
CCCOCC(C)OC(C)=O
CCCOCC(=O)OC(C)C
CCCOC(=O)COC(C)C
CCOCCOC(=O)C(C)C
CCOCC(=O)OCC(C)C
CCOC(=O)COCC(C)C
COC(=O)CCOCC(C)C
COC(=O)COCCC(C)C
CCCCCC(O)C=CC=O
CCOC(CC(C)=O)OCC
COCCOCOCC(C)=C
CCOCCC(CC)C([O-])=O
[O-]C(=O)C=CCCCCCC#C
CC(C)C=CCCCCC([O-])=O
CCCCC(CC)C=CC([O-])=O
CCCCCCC(=CC)C([O-])=O
CCCC(C)COC=O
CCCCCC(=O)OC
CCCCOC(=O)CC
CCCOC(=O)CCC
CCCCCOC(C)=O
CCCCC(=O)OCC
CC(C)CCCCC=O
CCCC(CCC)C=O
CCCCC(C)CC=O
CCCCCC(C)C=O
CCCCC(=O)CCC
CCCCCC(=O)CC
CCCCC(CC)C=O
CCCCCCC(C)=O
COSCCCC(C)=O
CCCOCC(=O)OC
CCCOC(=O)COC
CCOCCC(=O)OC
CCOCC(=O)OCC
CCOC(=O)CCOC
COCCCC(=O)OC
CCOCCOC(C)=O
CCCOCOCCC
COCCCCCOC
COC(=O)CCC=CC=C
CCCCC#CSC(C)=O
CCCCC(CC)=CC=O
CCCCCC=CC(C)=O
CCCC(C)COC(C)=O
CCCC(CC)OC(C)=O
CCC(CC)OC(=O)CC
CCCC(=O)OC(C)CC
CCCOC(=O)C(C)CC
CCOC(=O)C(CC)CC
CCOC(=O)CC(C)CC
CCC(C)CCOC(C)=O
CCC(CC)COC(C)=O
CCCC(C)C(=O)OCC
CCCCOC(=O)C(C)C
CCCC(=O)OCC(C)C
CCOC(=O)CCC(C)C
CCCOC(=O)CC(C)C
CCC(=O)OCCC(C)C
CCOC(OCC)C=O
COC(CCC=O)OC
COCCC(=O)COC
COCCOCC(C)=O
CCCCCCC(O)C=C
CCCCCC(O)CC=C
COCC(C)C(=O)CC=C
CCCOC(=O)OC(C)C
CCC(COC(C)=O)OC
CCCC(OC)C(=O)OC
CCOC(=O)COC(C)C
COC(C)CCOC(C)=O
COCC(=O)OCC(C)C
COC(=O)CCOC(C)C
COC(=O)COCC(C)C
CCOCC#CCOCC
CC=CC=CC=CC([O-])=O
[O-]C(=O)CCCCCS
CCCCOCC([O-])=O
CCCOCCC([O-])=O
CCOCCCC([O-])=O
COCCCCC([O-])=O
[O-]C(=O)C(CC=C)CC=C
CCC(CO)CCC(C)=O
CCCC(O)C(=O)CCC
C=COC(OC=C)OC=C
CCOC(OCC)C(C)=O
CCCCCCOC(=O)C=C
CCOC(=O)CCCCC=C
CC(=O)OCCCCCC=C
CCCCCC(=O)OCC=C
CCCC(=O)OCCSCC
CCCOC(=O)CCSCC
CCCCCCC(=O)OCC
CCCCCCOC(=O)CC
CCCCCC(=O)OCCC
CCCCCOC(=O)CCC
CCCCOC(=O)CCCC
CCOC=C(C)C(=O)OCC
CCOC(=O)C=C(C)OCC
COCCOC(=O)C=C(C)C
CCOC(CC(C)=C)OCC
CCOC(CCC#C)OCC
CCOC(OCC)C#CCC
CC(C)CCOCC([O-])=O
CCC(CC)OCC([O-])=O
CCCC(C)OCC([O-])=O
CC(C)COCCC([O-])=O
CCCCOC(C)C([O-])=O
CCOCC(CC)C([O-])=O
COC(C)CCCC([O-])=O
COCCCC(C)C([O-])=O
CCC(O)OCCCOC
CC(C)OCCOCCO
CCOC(CCO)OCC
CCOCCOCC(C)O
CCOCC(O)COCC
CCOC(=O)CCC(=O)C=C
COC(=O)CC(=O)CCC=C
CC(=O)CC(=O)CCCC=C
C=CCOCCOC(=O)C=C
CC(C)(CCCC=C)C([O-])=O
CCC(C)(C)SCCC([O-])=O
CC(C)(C)CCCCC([O-])=O
CCC(C)(C)CCCC([O-])=O
CCC(CC)(CC)CC([O-])=O
CCCCC(C)(CC)C([O-])=O
CCCCCC(C)(C)C([O-])=O
CCCCCC(=O)OCCO
CCCC(=O)OCCCCO
CCOC(=O)CCCCCO
CCC=CCCOC(=O)C(C)=O
CC(=O)OCC=C(C)CCC=O
COC(=O)CC(=O)CCC=CC
CC#CCCCC(=O)CC(C)=O
CCCCCCC(=O)C([O-])=O
CCCCC(=O)CCC([O-])=O
CC(=O)CCCCCC([O-])=O
CCCC=CCCCCC([O-])=O
CCCCCCCC=CC([O-])=O
CCCCCC=CCCC([O-])=O
CC(C)CCCCCCC([O-])=O
CCCCC(CCCC)C([O-])=O
CCCCCCC(C)CC([O-])=O
CCCCCCC(CC)C([O-])=O
CCCCCC(C)CCC([O-])=O
CCCCC(CC)CCC([O-])=O
OCCCCCCCC([O-])=O
CCCCCC([O-])=O
CCCCCCOC=O
CCCCCCCC=O
CCOC=C(CC)C=O
CCOC=CC(=O)CC
COC(CCSC)OC
CCOC(=O)CC=C=CC
CCC=CC=CC(=O)OC
COC(=O)C=CCC=CC
CC=CC=CCOC(C)=O
CCOC(=O)C=CC=CC
CCCCOC(=O)C=O
CC(=O)CCCOC=O
CC(=O)OCCCC=O
COC(=O)CCCC=O
[O-]C(=O)C=CCCC=C
[O-]C(=O)CCC=CC=C
CCCSC=CC([O-])=O
CC(C)CCCC([O-])=O
CCC(CC)CC([O-])=O
CCCC(C)CC([O-])=O
CCC(C)CCC([O-])=O
CCCCC(C)C([O-])=O
CC(C)CCOCCO
CC(C)COCCCO
CCC(C)OCCCO
CCOCCC(O)CC
COCCCC(C)CO
CCCCOCC(C)O
COCCC(OC)OC
C=CCCC(=O)CCC=C
CCOC=C(C=O)C(C)C
CCOCC=C=COCC
COCCC(=O)C(C)(C)C
CCOC(C)OCC(C)C
CCOC(OCC)C(C)C
CCCC(CC)(OC)OC
CCC(C)(C)OCCOC
CCCC(=O)CC(=O)OC
CCCCOC(=O)C(C)=O
CCCC(=O)C(=O)OCC
CCCOC(=O)CC(C)=O
CC(=O)CCCOC(C)=O
CCOC(=O)C(CC)C=O
CCOC(=O)CC(=O)CC
COC(=O)CCCC(C)=O
CCOC(=O)CCC(C)=O
CCCCCS(=O)(=O)CC
C=COCCCCOC=C
CCCCOCCCOC
CCOCCCCOCC
COCCCCCCOC
CCCCC(=C=C)C([O-])=O
CC(=C)CCC=CC([O-])=O
CCCC(=CC=C)C([O-])=O
CCC(C)(CC=C)C([O-])=O
CC(C)CC(C)CC([O-])=O
CCC(CC([O-])=O)C(C)C
CCCC(C(C)C)C([O-])=O
CC(C)(C)SCCC([O-])=O
COC(CC=C)(OC)OC
CCCCC(C)C(=O)OC=S
CCSCCOC(=O)C(C)=C
CCC(CC)COC(=O)C=C
CCCCCOC(=O)C(C)=C
CCOC(=O)CCCC(C)=C
CCC(CC)C(=O)OCC=C
CCCCCC#CC(=O)CC
CCCCC(CCCC)=C=O
CCCCCC(CC)=CC=O
CCOC(=O)CC(C)SCC
CCCC(C)CCOC(C)=O
CCCC(=O)OCC(C)CC
CCCOC(=O)C(C)CCC
CCCOC(=O)CCC(C)C
CCCCCC(=O)OC(C)C
CCCC(C)OC(=O)CCC
CCCCOC(=O)C(C)CC
CCCCOC(=O)CC(C)C
CCCC(=O)OCCC(C)C
CCCCC(CC)C(=O)OC
CCOC(OCC)C=C(C)C
CC(=C)C(=O)OCCOC=C
CC=CCOC(=O)CC(C)=O
CC(=O)OC(C)(C)CCC=O
CCCCCCC(OC)OC
CCCCC(OCC)OCC
CCCC(C)COC(=O)CO
CCOC(=O)CC(C)CCO
CCCCC(O)C(=O)OCC
CCCC(O)CC(=O)OCC
CCCCOC(=O)C(O)CC
CCC(O)CCCCC(C)=O
CCCCCCC(C)(O)C=O
CCOCC(OCC)OCC
CCOC(=O)CC=C(C)OCC
CC(C)COCCC(=O)CO
CCOC(=O)CC(=O)CCC=C
CCCCCC(=O)CC(=O)OC
CCCCC(=O)CC(=O)OCC
CCCCCOC(=O)CC(C)=O
CCCC(=O)OCCCC(C)=O
CCOC(=O)CCCCC(C)=O
CCCCCC(=O)C(=O)OCC
CCCCOC(=O)CCC(C)=O
CC(=O)CCCCCCC(C)=O
CCCCC(=O)C(=O)CCCC
CC(C)(CCCCC=C)C([O-])=O
CC(C)(C)CCCCCC([O-])=O
CCCCC(CC)(CC)C([O-])=O
CCCCCCC(C)(C)C([O-])=O
CCOC=CC(=O)C=COCC
CCOC(OCC)C#CC(C)=O
CCCC(CCCO)C([O-])=O
CCCCCCC(O)C([O-])=O
CCCCCC(O)CC([O-])=O
CCCCC(O)CCC([O-])=O
CC(O)CCCCCC([O-])=O
[O-]C(=O)CCCCCCCC=C
CCCCSCCCCC([O-])=O
CCCCCCCCCC([O-])=O
CCCCC(=O)OC=C
CCOC(=O)CCC=C
CC(=O)OCCCC=C
COC(=O)CCCC=C
CCCC(=O)OCC=C
CCCCOC(=O)C=C
CCCC(=O)CCC=C
CCCCCC(=O)C=C
CCCC(=O)OCSC
CCSCCC(=O)OC
CCSCCOC(C)=O
COC(=O)CCCSC
CSCCCOC(C)=O
CCOC(=O)CCSC
CCCC(CC=O)SC
CCCCCC(=O)SC
CCCCCCOCC
CCCCOCCCC
CCOCC(OC)=C=C
CCOC(C)OCC#C
CCOC(OCC)C#C
CCOC(=O)OCC=C
COCCOC(=O)C=C
COC(=O)COCC=C
C=CCOCOCC=C
[O-]C(=O)CCC=CC#C
COC=CC(OC)OC
CCCC(=C)C(=O)OCC
CC(C)CCOC(=O)C=C
CCC(C)COC(=O)C=C
CCCC(OC(C)=O)C=C
CC(C)COC(=O)CC=C
CCCCOC(=O)C(C)=C
CCOC(=O)CCC(C)=C
COC(=O)CC(C)CC=C
COC(=O)CCCC(C)=C
CCOC(=O)C(C)CC=C
CC(C)CC(=O)OCC=C
CCOC(=O)CC(C)SC
CCSCC(C)C(=O)OC
COC(=O)CSCC(C)C
CCCC(C)CCC(C)=O
CCCCCC(=O)C(C)C
CCCCC(=O)C(C)CC
CCCCC(=O)CC(C)C
CCCC(=O)C(CC)CC
CCC(=O)CCCC(C)C
CCOC(C)C(OC)=C=C
COCC#CC(C)(C)OC
CCCCS(=O)CCO
CCCCOC(=O)CO
CCCC(=O)OCCO
CCCCCOCCO
CCCCOCCCO
COCCOCCOC
CC(C)CCCCCCO
CCC(C)CCCCCO
CCCCC(CC)CCO
CCCCCC(O)CCC
CCCCC(O)CCCC
CCCCCCC(O)CC
CCOC(=C)C(=O)OCC
COCCOC(=O)C(C)=C
[O-]C(=O)CCOCC=C
[O-]C(=O)COCCC=C
CCOCCC(=O)CO
CCOC(=O)CCC=CC#C
CCC(=O)OCC=CC=CC
CCCOC(=O)C=CC=CC
CCC(C)COC(=O)C=CC
CCOC(=O)C=C(CC)CC
CCOC(=O)C=CCC(C)C
CCCCCCC(OC)=C=C
CCCCSC(=O)C(C)O
CCC(CCO)C(=O)OC
CCCC(O)C(=O)OCC
CC(C)C(=O)OCCCO
CCOC(=O)CC(O)CC
CCCC(O)CC(=O)OC
CCCCOC(=O)C(C)O
CCC#CCCOCCO
OCCCCCC([O-])=O
CCCCCCCCS(C)=O
CC(C)CCCCCCC=O
CCCCC(CCCC)C=O
CCCCCC(CCC)C=O
CCCCCC(=O)CCCC
CCCCCCC(=O)CCC
CC(C)(C)OC(=O)OCC=C
COC(C)(C)CCOC(C)=O
CCOC(C)SC(C)OCC
CCOC(CC(C)C)OCC
CC(OCCC=C)C([O-])=O
CCCCCCOC(=O)CS
CCCCC(C(C)C)C([O-])=O
OC(CCCC#C)C=CC=O
CCOCC(O)CCC(C)=C
CC(OC=C)(OC=C)OC=C
COCOC(C)(C)C(C)C=O
CCOC(C)(OCC)C(C)=O
COCC(C)OC(C)COC
COCC(C)OCC(C)OC
CCCCC(OC)(OC)OC
CCOC(C)(OCC)OCC
CCC(CCOC)(OC)OC
CCCCC(CO)C([O-])=O
CCCCCC(O)C([O-])=O
CCCC(O)CCC([O-])=O
CCOC(OCC)C#CC(C)=C
CCOCCC(C)(C)C([O-])=O
CCOC(OCC)C#CCO
CC(C)(C)OC(=O)CCCC=O
CCCCCC#COC(=O)OC
CCCC(C)C(=O)OCCOC
CCCCC(=O)OC(C)COC
CCCCOCC(C)OC(C)=O
CCCCOC(=O)COC(C)C
CCCOCC(=O)OCC(C)C
COC(=O)CCOCCC(C)C
CC(=O)OCCCCCCC=O
CCCCCC(=O)C(OC)OC
CCCCCC(=O)C=CC([O-])=O
CC(OCCCCC=C)C([O-])=O
CCOCCC(C)=O
COCCCC(C)=O
CCOCCOC=C
COCCOCC=C
CCOCCOCC
CCCC#CC(=O)OC
CCOC(=O)C#CCC
COC(=O)CCCC#C
CCC(=O)OCC=CC
CCOC(=O)C=CCC
CCC=CCC(=O)OC
CCCC=CC(=O)OC
CCCCC#CC(C)=O
CCCC(CCC)=C=O
CCCC=C(CC)C=O
CCCCC(=O)C=CC
CCCCC=CC(C)=O
CCCCC=COCC
O=CCCCCC=O
[O-]C(=O)CCCC=C
CCCSCC([O-])=O
CCSCCC([O-])=O
CSCCCC([O-])=O
CCCCC(O)CC=C
CCCCCC(O)C=C
CC(C)CCCCCO
CCC(C)CCCCO
CCCCCC(C)CO
CCCC(CO)CCC
CCCCC(O)CCC
CCCCC(CC)CO
CCCCCCC(C)O
CCCCCC(O)CC
COCC=CC(=O)OC
CC(C)OCCC(C)=O
COCCC(=O)C(C)C
COCC(=O)CC(C)C
CC=CC=CC(=O)OC=C
CCC#CS(=O)C#CCC
CCCC#CC#CC(C)=O
CCC#CC(=O)C#CCC
CCCC=CC#CC(C)=O
CCC(C)C#CC(=O)OC
CCCC(OC(C)=O)C#C
CCOC(=O)C#CC(C)C
CCC(C)C=CC(=O)OC
CCC(C)OC(=O)C=CC
CCOC(=O)C=CC(C)C
CCOC(=O)C(C)=CCC
COC(=O)C=CCC(C)C
CC=CC(=O)OCC(C)C
CCCOC(=O)C(C)=CC
CCC(C)(C)CC(=O)OC
CCCC(C)(C)C(=O)OC
CCC(C)(CC)OC(C)=O
CCCC(=O)OC(C)(C)C
CCCOC(=O)C(C)(C)C
CCOC(=O)C(C)(C)CC
CCOC(=O)CC(C)(C)C
CCC(CC=C)C([O-])=O
CC(C)CSCC([O-])=O
CCOC(CS)OCC
COC(OC)C=CC=O
CCC=CCCCCC=O
CCCCCC=CCC=O
CCCCCCOCC=C
CCCC#CCC(O)CC
CCC(OC)=CC(=O)OC
CCOC(=O)C=C(C)OC
COCC#CC#CCOC
CCC(C)(OC)C(=O)OC
CCOC(CC=O)C=O
[O-]C(=O)CCOCC#C
CCOC(CO)OCC
COCOCC(C)CO
CC(=O)CC(=O)OCC=C
CCSC(C(C)C)C([O-])=O
CC(=O)CCCC(C)(C)O
COC(C)CC(OC)OC
CCCC(OC)(OC)OC
CCOC(C)(OC)OCC
COCCC(C)(OC)OC
CCCCCC#CC(=O)C=C
CC(C)CCCC(C)CC=O
CCCCCCC(=O)C(C)C
CCCCCC(=O)C(C)CC
CCCCCC(=O)CC(C)C
CCCCC(=O)C(C)CCC
CCCCC(=O)C(CC)CC
CC(C)CCCCCOC=C
CCCCC(CC)COC=C
CCCCCCOCCO
CCCCOCCCCO
CC(C)(CCCS)C([O-])=O
CC(C)(C)OCCC([O-])=O
CCCC(S)CCOC(C)=O
CCC(SC(C)=O)C(C)C=O
CCC(C(=O)CC)C(=O)OC
CCCC(=O)C(C)C(=O)OC
CC(C)COC(=O)CC(C)=O
CCC(C)OC(=O)CC(C)=O
CC(C)OC(=O)CCC(C)=O
CCOC(=O)C(CC)C(C)=O
CCOC(=O)C(C)C(=O)CC
CCOC(=O)CC(=O)C(C)C
CCOC(=O)C(=O)CC(C)C
COC(=O)CC(=O)CC(C)C
CC(C)CCOC(=O)C(C)=O
CCCC(=O)OC(C)C(C)=O
CCCCC(C(C)=O)C(C)=O
CCCC(=O)C(CC)C(C)=O
CCC(C(=O)CC)C(=O)CC
CCCC(=O)CC(=O)C(C)C
CCC(=O)CC(=O)CC(C)C
C=COCCCCOCC#C
CC(=O)CCCCC([O-])=O
OCCOCCOCC=C
CCCC(=CC=C)C(=O)OCC
CCCC=CC=CC(=O)OCC
CCC=CCCOC(=O)C=CC
CCCCOC(=O)C=CC=CC
CCCC(C)=CCC(=O)OCC
CCCC(CC)C=CC(=O)OC
CCCC=C(CC)COC(C)=O
CCCC(=CCC)C(=O)OCC
CCC=CCCOC(=O)C(C)C
CCCCCOC(=O)C=C(C)C
CCOC(C)OCC=C(C)C#C
CCCC(O)CCCCOC
CC(C)(C)OCC=CC([O-])=O
CCCCCCC(C)OC([S-])=O
CC(C)C(OCC=C)OCC=C
CCCC=CC(OCC)OCC
CCOC(C)OCCC=CCC
C=CC(=O)CCCCC(=O)C=C
CCCCCCS(=O)(=O)CC=C
C=CCOCCCOC(=O)C=C
C=CCOCCC(=O)OCC=C
CCCCOCCOC(=O)C=C
CCCCOC(=O)OCCCC
CCCCCCOCC(=O)OC
CCCCCC(=O)OCCOC
CCCCOC(=O)COCCC
CCCCOCOC(=O)CCC
CCCCC(C(C)CC)C([O-])=O
CCCCC(CC(C)C)C([O-])=O
CCCCCC(C(C)C)C([O-])=O
CCC=CCCOC(=O)C(C)O
CCCC=CCOC(=O)C(C)O
CCOC(=O)CCC=C(C)CO
COCCOCC(=O)C(C)(C)C
CCOC=CC(OCC)OCC
CCOC(CCCC=O)OCC
[O-]C(=O)CCCCCC(=O)C=C
CCCCCC(=O)CCC([O-])=O
CCCCC(=O)CCCC([O-])=O
CCCCCC(O)C=CC([O-])=O
