# Supplementary material for: Expanding the fragrance chemical space for virtual screening
Source: J Cheminform. 2014 May 22;6:27. doi: 10.1186/1758-2946-6-27 (PMC4037718; doi:10.1186/1758-2946-6-27)
Supplement: Additional file 4 — SMILES for the MQN-browser search examples in Table 3. [file 1758-2946-6-27-S4.zip › Cinnamaldehyde.GDBIso.smi]

O=CC=CC1=CC=CC=C1
C=CC1=CC=CC=C1C=O
C=CC1=CC=CC(C=O)=C1
C=CC1=CC=C(C=O)C=C1
C=C(C=O)C1=CC=CC=C1
C=CC(=O)C1=CC=CC=C1
O=CC#CC1=CC=CCC1
O=CC#CC1=CCC=CC1
O=CC#CC1=CCCC=C1
O=CC#CC1C=CCC=C1
O=CC#CC1CC=CC=C1
C#CCOC1=CC=CC=C1
O=CC=CC=C1C=CC=C1
O=CC=C1C=CC=CC=C1
OCC#CC1=CC=CC=C1
C=C1C=CC=C1C=CC=O
C=C1C=CC(C=CC=O)=C1
C=CC1=CC=CC1=CC=O
C=CC1=CC(=CC=O)C=C1
C=CC=C1C=CC=C1C=O
C=CC=C1C=CC(C=O)=C1
C=CC=CC1=CC=CC1=O
C=CC=CC1=CC(=O)C=C1
C=CC(C=O)=C1C=CC=C1
C=C(C=O)C=C1C=CC=C1
C=CC(=O)C=C1C=CC=C1
O=CC#CC=C1CC=CC1
O=CC#CC=C1CCC=C1
C=C1C=CC=CC1=CC=O
C=C1C=CC(=CC=O)C=C1
C=CC=C1C=CC=CC1=O
C=CC=C1C=CC(=O)C=C1
C=C1C=CC=CC=C1C=O
C=C1C=CC=CC(C=O)=C1
C=C1C=CC=C(C=O)C=C1
C=CC1=CC=CC=CC1=O
C=CC1=CC=CC(=O)C=C1
C=CC1=CC(=O)C=CC=C1
O=CC1=C(C=CCC1)C#C
O=CC1=C(CC=CC1)C#C
O=CC1=C(CCC=C1)C#C
O=CC1=CC=C(CC1)C#C
O=CC1=CC=CC(C1)C#C
O=CC1=CC=CCC1C#C
O=CC1=CC(=CCC1)C#C
O=CC1=CC(C=CC1)C#C
O=CC1=CC(CC=C1)C#C
O=CC1=CCC=C(C1)C#C
O=CC1=CCC=CC1C#C
O=CC1=CCC(C=C1)C#C
O=CC1=CCCC=C1C#C
O=CC1=CCCC(=C1)C#C
O=CC1C=CC=CC1C#C
O=CC1C=CC(C=C1)C#C
O=CC1C=CCC=C1C#C
O=CC1C=CCC(=C1)C#C
O=CC1CC=C(C=C1)C#C
O=CC1CC=CC=C1C#C
O=CC1CC=CC(=C1)C#C
O=CC1CC(=CC=C1)C#C
O=CC1=CCC(=CC1)C#C
O=C(C#C)C1=CC=CCC1
O=C(C#C)C1=CCC=CC1
O=C(C#C)C1=CCCC=C1
O=C(C#C)C1C=CCC=C1
O=C(C#C)C1CC=CC=C1
O=CC1(C=CCC=C1)C#C
O=CC1(CC=CC=C1)C#C
O=CC#CCC1=CC=CC1
O=CC#CCC1=CCC=C1
O=CC#CCC1C=CC=C1
O=CCC#CC1=CC=CC1
O=CCC#CC1=CCC=C1
O=CCC#CC1C=CC=C1
COC1=CC=CC=C1C#C
COC1=CC=CC(=C1)C#C
COC1=CC=C(C=C1)C#C
CC1=C(C=CC1)C#CC=O
CC1=C(CC=C1)C#CC=O
CC1=CC=C(C1)C#CC=O
CC1=CC=CC1C#CC=O
CC1=CC(=CC1)C#CC=O
CC1=CC(C=C1)C#CC=O
CC1=CCC=C1C#CC=O
CC1=CCC(=C1)C#CC=O
CC1C=CC=C1C#CC=O
CC1C=CC(=C1)C#CC=O
CC#CC1=C(CC=C1)C=O
CC#CC1=CC=C(C1)C=O
CC#CC1=CC=CC1C=O
CC#CC1=CCC=C1C=O
CC#CC1C=CC=C1C=O
CC#CC1=CCC(C=O)=C1
CC#CC1C=CC(C=O)=C1
CC#CC1=CC(C=O)=CC1
CC#CC1=CC(C=O)C=C1
CC#CC1=C(C=O)C=CC1
CCC#CC1=CC=CC1=O
CC#CCC1=CC(=O)C=C1
CCC#CC1=CC(=O)C=C1
CC#CCC1=CC=CC1=O
O=C1C=CC=C1CCC#C
O=C1C=CC(CCC#C)=C1
O=CC1=CC=CC1CC#C
O=CC1=CCC=C1CC#C
O=CC1C=CC=C1CC#C
O=CC1=C(CC#C)C=CC1
O=CC1=C(CC#C)CC=C1
O=CC1=CC=C(CC#C)C1
O=CC1=CC(CC#C)=CC1
O=CC1=CC(CC#C)C=C1
O=CC1=CCC(CC#C)=C1
O=CC1C=CC(CC#C)=C1
O=CCC1=C(C=CC1)C#C
O=CCC1=C(CC=C1)C#C
O=CCC1=CC=C(C1)C#C
O=CCC1=CC=CC1C#C
O=CCC1=CC(=CC1)C#C
O=CCC1=CC(C=C1)C#C
O=CCC1=CCC=C1C#C
O=CCC1=CCC(=C1)C#C
O=CCC1C=CC=C1C#C
O=CCC1C=CC(=C1)C#C
CC#CC(=O)C1=CC=CC1
CC#CC(=O)C1=CCC=C1
CC#CC(=O)C1C=CC=C1
CC(=O)C#CC1=CC=CC1
CC(=O)C#CC1=CCC=C1
CC(=O)C#CC1C=CC=C1
O=C(CC1=CC=CC1)C#C
O=C(CC1=CCC=C1)C#C
O=C(CC1C=CC=C1)C#C
O=C(CC#C)C1=CC=CC1
O=C(CC#C)C1=CCC=C1
O=C(CC#C)C1C=CC=C1
O=CC(C#C)C1=CC=CC1
O=CC(C#C)C1=CCC=C1
O=CC(C#C)C1C=CC=C1
CC1(C=CC=C1)C#CC=O
CC#CC1(C=O)C=CC=C1
O=CC1(CC#C)C=CC=C1
O=CCC1(C=CC=C1)C#C
C=C1C=CCC1C#CC=O
C=C1CC=C(C1)C#CC=O
C=C1CC=CC1C#CC=O
C=C1CC(C=C1)C#CC=O
C=C1CCC=C1C#CC=O
C=C1CCC(=C1)C#CC=O
C=CC#CC1=CCCC1=O
C=CC#CC1C=CCC1=O
C=CC#CC1CC=CC1=O
C=CC#CC1=CCC(=O)C1
C=CC#CC1=CC(=O)CC1
C=CC#CC1CC(=O)C=C1
O=CC1=CC=CC=CC=C1
CC#CC=C1C=CCC1=O
CC#CC=C1CC=CC1=O
CC#CC=C1CC(=O)C=C1
O=C1C=CCC1=CCC#C
O=C1C=CCC1C=CC#C
O=C1CC=C(C1)C=CC#C
O=C1CC=CC1=CCC#C
O=C1CC=CC1C=CC#C
O=C1CCC=C1C=CC#C
O=C1CC(=CCC#C)C=C1
O=C1CC(C=CC#C)C=C1
O=C1CCC(C=CC#C)=C1
O=CC1=CC(CC1)=CC#C
O=CC1=CCC(C1)=CC#C
O=CC1=CCCC1=CC#C
O=CC1C=CCC1=CC#C
O=CC1CC=CC1=CC#C
O=CC1CC(=CC#C)C=C1
O=CC=C1C=CCC1C#C
O=CC=C1CC=C(C1)C#C
O=CC=C1CC=CC1C#C
O=CC=C1CC(C=C1)C#C
O=CC=C1CCC=C1C#C
O=CC=C1CCC(=C1)C#C
O=C(C=C1CC=CC1)C#C
O=C(C=C1CCC=C1)C#C
O=CC(C#C)=C1CC=CC1
O=CC(C#C)=C1CCC=C1
OCC#CC=C1C=CC=C1
CC1(C=CC=CC1=O)C#C
CC1(C=CC(=O)C=C1)C#C
O=C1C=CCCC1=CC#C
O=C1CC=CC(C1)=CC#C
O=C1CC=CCC1=CC#C
O=C1CC(CC=C1)=CC#C
O=C1CCC=CC1=CC#C
O=C1CCC(=CC#C)C=C1
C#CC#CC1CC=CCO1
C#CC#CC1=CCCOC1
C#CC#CC1=CCOCC1
C#CC#CC1COCC=C1
C#CC#CC1OCCC=C1
C=CC1=CC(=C)C=C1C=O
C=CC1=CC=C(C=C)C1=O
C=CC1=CC(=C)C(C=O)=C1
C=CC1=CC=C(C=O)C1=C
C=CC1=C(C=C)C(=O)C=C1
C=CC1=CC(C=O)=CC1=C
C=CC1=CC(=O)C=C1C=C
C=CC1=C(C=O)C=CC1=C
C=CC1=C(C=O)C(=C)C=C1
C=CC1=CC(=O)C(C=C)=C1
C=CC(=C)C1=CC=CC1=O
C=CC(=C)C1=CC(=O)C=C1
C=C(C=O)C1=CC=CC1=C
C=CC(=O)C1=CC=CC1=C
C=C(C=O)C1=CC(=C)C=C1
C=CC(=O)C1=CC(=C)C=C1
CC#CC1=CC=CC=C1O
CC#CC1=CC=CC(O)=C1
CC#CC1=CC=C(O)C=C1
OC1=CC=CC=C1CC#C
OC1=CC=C(CC#C)C=C1
OC1=CC=CC(CC#C)=C1
OCC1=CC=CC=C1C#C
OCC1=CC=CC(=C1)C#C
OCC1=CC=C(C=C1)C#C
OC(C#C)C1=CC=CC=C1
