# Supplementary material for: Expanding the fragrance chemical space for virtual screening
Source: J Cheminform. 2014 May 22;6:27. doi: 10.1186/1758-2946-6-27 (PMC4037718; doi:10.1186/1758-2946-6-27)
Supplement: Additional file 4 — SMILES for the MQN-browser search examples in Table 3. [file 1758-2946-6-27-S4.zip › Cinnamaldehyde.GDB.smi]

O=CC=CC1=CC=CC=C1
O=CC#CC1=CC=CC=C1
O=CC=CC1=CC=CCC1
O=CC=CC1=CCC=CC1
O=CC=CC1C=CCC=C1
O=CCC=C1C=CCC=C1
O=CCC=C1CC=CC=C1
O=CC=CC1=CCCC=C1
O=CC=CC1CC=CC=C1
O=CCCC1=CC=CC=C1
O=CCC1=CC=CC=C1
C=CC1=CC=CC=C1C=O
C=CC1=CC=CC(C=O)=C1
C=CC1=CC=C(C=O)C=C1
C=C(C=O)C1=CC=CC=C1
C=CC(=O)C1=CC=CC=C1
C=CCOC1=CC=CC=C1
O=CC#CC1=CC=CCC1
O=CC#CC1=CCC=CC1
O=CC#CC1=CCCC=C1
O=CC#CC1C=CCC=C1
O=CC#CC1CC=CC=C1
O=CC=CC1CCCC=C1
O=CCC=C1CCC=CC1
O=CCC=C1CCCC=C1
O=CC=CC1=CCCCC1
O=CC=CC1CCC=CC1
C=CC=CC1=CC=CC=C1
C#CCOC1=CC=CC=C1
COCC=C1C=CCC=C1
COCC=C1CC=CC=C1
O=COCC1=CC=CC=C1
O=CCCC1=CC=CCC1
O=CCCC1=CCC=CC1
O=CCCC1=CCCC=C1
O=CCCC1C=CCC=C1
O=CCCC1CC=CC=C1
OCC=CC1=CC=CC=C1
O=CC=CCC1=CC=CC=C1
O=CCC=CC1=CC=CC=C1
O=CC=CC1=CC=CC1
O=CC=CC1=CCC=C1
O=CC=CC1C=CC=C1
O=CCC=C1C=CC=C1
O=COC1=CC=CC=C1
O=CCC1=CC=CCC1
O=CCC1=CCC=CC1
O=CCC1=CCCC=C1
O=CCC1C=CCC=C1
O=CCC1CC=CC=C1
O=CC#CC=C1C=CC=C1
O=CC=CC=C1C=CC=C1
CC1=CC=CC=C1CC=O
CC1=CC=CC(CC=O)=C1
CCC1=CC=CC=C1C=O
CCC1=CC=CC(C=O)=C1
CC1=CC=C(CC=O)C=C1
CCC1=CC=C(C=O)C=C1
CC(C=O)C1=CC=CC=C1
CC(=O)CC1=CC=CC=C1
CCC(=O)C1=CC=CC=C1
CCCOC1=CC=CC=C1
CCOCC1=CC=CC=C1
COCCC1=CC=CC=C1
C=C1C=CC=CC1CC=O
C=C1C=CCC=C1CC=O
C=C1CC=CC=C1CC=O
C=C1C=CCC(CC=O)=C1
C=C1CC=CC(CC=O)=C1
C=C1C=CC(CC=O)C=C1
C=C1CC=C(CC=O)C=C1
C=C1CC(CC=O)=CC=C1
C=CC1=C(CC=CC1)C=O
C=CC1=C(CCC=C1)C=O
C=CC1=CC=C(CC1)C=O
C=CC1=CC=CC(C1)C=O
C=CC1=CC=CCC1C=O
C=CC1=CC(CC=C1)C=O
C=CC1=CCC=C(C1)C=O
C=CC1=CCC=CC1C=O
C=CC1=CCCC=C1C=O
C=CC1C=CC=CC1C=O
C=CC1C=CCC=C1C=O
C=CC1CC=CC=C1C=O
C=CC1=CCCC(C=O)=C1
C=CC1C=CCC(C=O)=C1
C=CC1CC=CC(C=O)=C1
C=CC1=CCC(C=O)=CC1
C=CC1=CCC(C=O)C=C1
C=CC1C=CC(C=O)C=C1
C=CC1CC=C(C=O)C=C1
C=CC1=CC(C=O)=CCC1
C=CC1=CC(C=O)C=CC1
C=CC1CC(C=O)=CC=C1
C=CC1=C(C=O)C=CCC1
C=C(C=O)C1=CC=CCC1
C=C(C=O)C1=CCC=CC1
C=C(C=O)C1=CCCC=C1
C=C(C=O)C1C=CCC=C1
C=C(C=O)C1CC=CC=C1
C=CC(=O)C1=CCC=CC1
C=CC(=O)C1=CCCC=C1
C=CC(=O)C1C=CCC=C1
C=CC(=O)C1=CC=CCC1
C=CC(=O)C1CC=CC=C1
C=CC1(CC=CC=C1)C=O
C=CC1(C=O)C=CCC=C1
O=CCC1=CC=CCC=C1
O=CCC1=CCC=CC=C1
O=CCC1=CC=CC=CC1
O=CCC1C=CC=CC=C1
C=CCOC1C=CCC=C1
C=CCOC1CC=CC=C1
O=CC#CC1=CCCCC1
O=CC#CC1CCC=CC1
O=CC#CC1CCCC=C1
O=CC=CC1CCCCC1
O=CCC=C1CCCCC1
CC1=CC=CC=C1C=CC=O
CC1=CC=CC(C=CC=O)=C1
CC=CC1=CC=CC=C1C=O
CC=CC1=CC=CC(C=O)=C1
CC=CC1=CC=C(C=O)C=C1
CC1=CC=C(C=CC=O)C=C1
CC=CC(=O)C1=CC=CC=C1
CC(=CC=O)C1=CC=CC=C1
CC=C(C=O)C1=CC=CC=C1
CC(C=O)=CC1=CC=CC=C1
CC(=O)C=CC1=CC=CC=C1
O=CC#CC=C1C=CCC=C1
O=CC#CC=C1CC=CC=C1
O=CC=CC1=CC=CCC=C1
O=CC=CC1=CCC=CC=C1
O=CC=CC1C=CC=CC=C1
O=CCC=C1C=CC=CC=C1
O=CC=CC1=CC=CC=CC1
C=CCC1=CC=CC=C1
COCC1=CC=CC=C1
CCOC1=CC=CC=C1
C=CC#CC1=CC=CC=C1
CC=CCC1=CC=CC=C1
CCC=CC1=CC=CC=C1
C=CC=CC1=CCC=CC1
C=CC=CC1=CCCC=C1
C=CC=CC1C=CCC=C1
C=CC=CC1CC=CC=C1
C=CCC=C1C=CCC=C1
C=CCC=C1CC=CC=C1
C=CC=CC1=CC=CCC1
O=CC1=CC=CC=C1C#C
O=CC1=CC=C(C=C1)C#C
O=CC1=CC=CC(=C1)C#C
O=C(C#C)C1=CC=CC=C1
COC1=CC=CC=C1C=C
COC1=CC=CC(C=C)=C1
COC1=CC=C(C=C)C=C1
O=CC=C1C=CC=CC=C1
CC=C1C=CC=CC1C=O
CC=C1C=CCC=C1C=O
CC=C1CC=CC=C1C=O
CC=C1C=CCC(C=O)=C1
CC=C1CC=CC(C=O)=C1
CC=C1C=CC(C=O)C=C1
CC=C1CC=C(C=O)C=C1
CC=C1CC(C=O)=CC=C1
C#CCOC1C=CCC=C1
C#CCOC1CC=CC=C1
C=CC=CC1CC=CCO1
C=CC=CC1=CCCOC1
C=CC=CC1=CCOCC1
C=CC=CC1COCC=C1
C=CCC=C1COCC=C1
C=CC=CC1OCCC=C1
COCC=C1CCC=CC1
COCC=C1CCCC=C1
O=CC=CCC1=CC=CC1
O=CC=CCC1=CCC=C1
O=CC=CCC1C=CC=C1
O=CCC=CC1=CC=CC1
O=CCC=CC1=CCC=C1
O=CCC=CC1C=CC=C1
O=CCCC=C1C=CC=C1
O=COCC1=CC=CCC1
O=COCC1=CCC=CC1
O=COCC1=CCCC=C1
O=COCC1C=CCC=C1
O=COCC1CC=CC=C1
O=CCCC1CCCC=C1
O=CCCC1=CCCCC1
O=CCCC1CCC=CC1
OCC#CC1=CC=CC=C1
OCC=CC1=CCC=CC1
OCC=CC1=CCCC=C1
OCC=CC1C=CCC=C1
OCCC=C1C=CCC=C1
OCCC=C1CC=CC=C1
OCC=CC1=CC=CCC1
OCC=CC1CC=CC=C1
O=CCOC1=CC=CC=C1
C=CC1=CC=CC(OC=O)=C1
C=CC1=CC=CC=C1OC=O
C=CC1=CC=C(OC=O)C=C1
C=CC1=CC=CC=C1CC=O
C=CC1=CC=CC(CC=O)=C1
C=CC1=CC=C(CC=O)C=C1
C=CCC1=CC=CC=C1C=O
C=CCC1=CC=CC(C=O)=C1
C=CCC1=CC=C(C=O)C=C1
C=CC(=O)OC1=CC=CC=C1
C=C(CC=O)C1=CC=CC=C1
C=C(CC1=CC=CC=C1)C=O
C=CC(C=O)C1=CC=CC=C1
C=CC(=O)CC1=CC=CC=C1
C=CCC(=O)C1=CC=CC=C1
O=CC#CCC1=CC=CC=C1
O=CCC#CC1=CC=CC=C1
O=COCC=C1C=CCC=C1
O=COCC=C1CC=CC=C1
O=CC=CCC1=CC=CCC1
O=CC=CCC1=CCC=CC1
O=CC=CCC1=CCCC=C1
O=CC=CCC1C=CCC=C1
O=CC=CCC1CC=CC=C1
O=CCC=CC1=CC=CCC1
O=CCC=CC1=CCC=CC1
O=CCC=CC1=CCCC=C1
O=CCC=CC1C=CCC=C1
O=CCC=CC1CC=CC=C1
O=CCCC=C1C=CCC=C1
O=CCCC=C1CC=CC=C1
CC=CC1=CC=CC=C1
C#CC=CC1=CC=CC=C1
CC=CC=C1C=CCC=C1
CC=CC=C1CC=CC=C1
O=CC=CC1=CC=CS1
O=CC=CC1=CSC=C1
O=CC=CC1=COC=C1
O=CC=CC1=CC=CO1
O=CC#CC1=CC=CC1
O=CC#CC1=CCC=C1
O=CC#CC1C=CC=C1
O=CC=CC1=CCCC1
O=CC=CC1CC=CC1
O=CC=CC1CCC=C1
O=CCC=C1CC=CC1
O=CCC=C1CCC=C1
O=COC1C=CCC=C1
O=COC1CC=CC=C1
O=CCC1=CCCCC1
O=CCC1CCC=CC1
O=CCC1CCCC=C1
C=CCCC1=CC=CC=C1
CC=CC=C1COCC=C1
C=C1C=CC=C1C#CC=O
C=C1C=CC(=C1)C#CC=O
C=CC#CC1=CC=CC1=O
C=CC#CC1=CC(=O)C=C1
C=C1C=CC=C1C=CC=O
C=C1C=CC(C=CC=O)=C1
C=CC1=CC=CC1=CC=O
C=CC1=CC(=CC=O)C=C1
C=CC=C1C=CC=C1C=O
C=CC=C1C=CC(C=O)=C1
C=CC=CC1=CC=CC1=O
C=CC=CC1=CC(=O)C=C1
C=CC(C=O)=C1C=CC=C1
C=C(C=O)C=C1C=CC=C1
C=CC(=O)C=C1C=CC=C1
CC1=C(CC=C1)C=CC=O
CC1=CC=C(C1)C=CC=O
CC1=CC=CC1=CCC=O
CC1=CC=CC1C=CC=O
CC1=CCC=C1C=CC=O
CC1C=CC=C1C=CC=O
CC1=CCC(C=CC=O)=C1
CC1C=CC(C=CC=O)=C1
CC1=CC(=CCC=O)C=C1
CC1=CC(C=CC=O)=CC1
CC1=CC(C=CC=O)C=C1
CC1=C(C=CC=O)C=CC1
CC=C1C=CC=C1CC=O
CCC1=CC=CC1=CC=O
CC=C1C=CC(CC=O)=C1
CCC1=CC(=CC=O)C=C1
CC=CC1=C(CC=C1)C=O
CC=CC1=CC=C(C1)C=O
CC=CC1=CC=CC1C=O
CC=CC1=CCC=C1C=O
CC=CC1C=CC=C1C=O
CCC=C1C=CC=C1C=O
CC=CC1=CCC(C=O)=C1
CC=CC1C=CC(C=O)=C1
CCC=C1C=CC(C=O)=C1
CC=CC1=CC(C=O)=CC1
CC=CC1=CC(C=O)C=C1
CC=CC1=C(C=O)C=CC1
CC=CCC1=CC=CC1=O
CCC=CC1=CC=CC1=O
CC=CCC1=CC(=O)C=C1
CCC=CC1=CC(=O)C=C1
CC=C(C=O)C1=CC=CC1
CC=C(C=O)C1=CCC=C1
CC=C(C=O)C1C=CC=C1
CC=CC(=O)C1=CC=CC1
CC=CC(=O)C1=CCC=C1
CC=CC(=O)C1C=CC=C1
CC(=CC=O)C1=CC=CC1
CC(=CC=O)C1=CCC=C1
CC(=CC=O)C1C=CC=C1
CC(CC=O)=C1C=CC=C1
CCC(C=O)=C1C=CC=C1
CC(C=O)=CC1=CCC=C1
CC(C=O)=CC1C=CC=C1
CC(C=O)C=C1C=CC=C1
CCC(=O)C=C1C=CC=C1
CC(=O)C=CC1=CCC=C1
CC(=O)CC=C1C=CC=C1
CC(C=O)=CC1=CC=CC1
CC(=O)C=CC1=CC=CC1
CC(=O)C=CC1C=CC=C1
CC1=CC=CC=C1OC=O
CC1=CC=CC(OC=O)=C1
CC1=CC=C(OC=O)C=C1
CC1(C=CC=O)C=CC=C1
CC=CC1(C=O)C=CC=C1
CC(=O)OC1=CC=CC=C1
COC(=O)C1=CC=CC=C1
C=CCC1=CC=CC(=O)O1
C=CCC1=CC(=O)OC=C1
C=CCC1=COC(=O)C=C1
C=CCC1=CC=COC1=O
C=C1C=CC=CC1OC=O
C=C1C=CC(OC=O)C=C1
O=CC#CC=C1CC=CC1
O=CC#CC=C1CCC=C1
O=CC=CC=C1CC=CC1
O=CC=CC=C1CCC=C1
O=COC1C=CC=CC=C1
CC1=CC=CCC1CC=O
CC1=CCC=CC1CC=O
CC1=CCCC=C1CC=O
CC1C=CC=CC1CC=O
CC1C=CCC=C1CC=O
CC1CC=CC=C1CC=O
CC1=CC=CC(CC=O)C1
CC1=CCC=C(CC=O)C1
CC1=CCCC(CC=O)=C1
CC1C=CCC(CC=O)=C1
CC1CC=CC(CC=O)=C1
CC1=CC=C(CC=O)CC1
CC1=CCC(CC=O)=CC1
CC1=CCC(CC=O)C=C1
CC1C=CC(CC=O)C=C1
CC1CC=C(CC=O)C=C1
CC1=CC(CC=O)=CCC1
CC1=CC(CC=O)C=CC1
CC1=CC(CC=O)CC=C1
CC1CC(CC=O)=CC=C1
CC1=C(CC=O)C=CCC1
CC1=C(CC=O)CC=CC1
CC1=C(CC=O)CCC=C1
CCC1=C(CC=CC1)C=O
CCC1=C(CCC=C1)C=O
CCC1=CC=C(CC1)C=O
CCC1=CC=CC(C1)C=O
CCC1=CC=CCC1C=O
CCC1=CC(CC=C1)C=O
CCC1=CCC=C(C1)C=O
CCC1=CCC=CC1C=O
CCC1=CCCC=C1C=O
CCC1C=CC=CC1C=O
CCC1C=CCC=C1C=O
CCC1CC=CC=C1C=O
CCC1=CCCC(C=O)=C1
CCC1C=CCC(C=O)=C1
CCC1CC=CC(C=O)=C1
CCC1=CCC(C=O)C=C1
CCC1C=CC(C=O)C=C1
CCC1CC=C(C=O)C=C1
CCC1=CC(C=O)=CCC1
CCC1=CC(C=O)C=CC1
CCC1CC(C=O)=CC=C1
CCC1=C(C=O)C=CCC1
CCC1=CCC(C=O)=CC1
CC(C=O)C1=CC=CCC1
CC(C=O)C1=CCC=CC1
CC(C=O)C1=CCCC=C1
CC(C=O)C1C=CCC=C1
CCC(=O)C1=CCC=CC1
CCC(=O)C1C=CCC=C1
CCC(=O)C1CC=CC=C1
CC(=O)CC1=CCC=CC1
CC(=O)CC1C=CCC=C1
CC(=O)CC1CC=CC=C1
CC(C=O)C1CC=CC=C1
CCC(=O)C1=CC=CCC1
CCC(=O)C1=CCCC=C1
CC(=O)CC1=CC=CCC1
CC(=O)CC1=CCCC=C1
CC1(CC=O)C=CCC=C1
CC1(CC=O)CC=CC=C1
CCC1(CC=CC=C1)C=O
CCC1(C=O)C=CCC=C1
CCOCC1=CC=CCC1
CCOCC1=CCC=CC1
CCOCC1=CCCC=C1
CCOCC1C=CCC=C1
COCCC1=CCC=CC1
COCCC1C=CCC=C1
CCCOC1C=CCC=C1
CCCOC1CC=CC=C1
CCOCC1CC=CC=C1
COCCC1=CC=CCC1
COCCC1=CCCC=C1
COCCC1CC=CC=C1
C=C1C=CCCC1CC=O
C=C1CC=CCC1CC=O
C=C1CCC=CC1CC=O
C=C1CCCC=C1CC=O
C=C1CC=CC(CC=O)C1
C=C1CCC=C(CC=O)C1
C=C1CCCC(CC=O)=C1
C=C1CCC(CC=O)=CC1
C=C1CCC(CC=O)C=C1
C=C1CC(CC=O)CC=C1
C=CC1=CC(CCC1)C=O
C=CC1=CCC(CC1)C=O
C=CC1=CCCC(C1)C=O
C=CC1=CCCCC1C=O
C=CC1C=CCCC1C=O
C=CC1CC=CC(C1)C=O
C=CC1CC(CC=C1)C=O
C=CC1CCC=C(C1)C=O
C=CC1CCC=CC1C=O
C=CC1CCCC=C1C=O
C=CC1CCCC(C=O)=C1
C=CC1CCC(C=O)=CC1
C=CC1CCC(C=O)C=C1
C=CCC1CC=CCC1=O
C=CCC1=CCCC(=O)C1
C=CCC1CC(=O)CC=C1
C=CC1=C(CCCC1)C=O
C=CC1CC=CCC1C=O
C=CCC1=CCCCC1=O
C=CCC1C=CCCC1=O
C=CCC1CCC=CC1=O
C=CCC1CC=CC(=O)C1
C=CCC1=CC(=O)CCC1
C=CCC1=CCC(=O)CC1
C=CCC1CCC(=O)C=C1
C=C(C=O)C1=CCCCC1
C=C(C=O)C1CCC=CC1
C=C(C=O)C1CCCC=C1
C=CC(=O)C1CCCC=C1
C=CC(=O)C1=CCCCC1
C=CC(=O)C1CCC=CC1
C=CC1(CCC=CC1)C=O
C=CC1(CCCC=C1)C=O
O=CCC1=CC=CCCC1
O=CCC1=CCC=CCC1
O=CCC1=CCCC=CC1
O=CCC1=CCCCC=C1
O=CCC1C=CCCC=C1
O=CCC1CC=CC=CC1
O=CCC1CC=CCC=C1
O=CCC1CCC=CC=C1
C=CCOC1CCC=CC1
C=CCOC1CCCC=C1
O=CC#CC1CCCCC1
OCCCC1=CC=CC=C1
COCOC1=CC=CC=C1
O=CC=CC1CC=CCO1
O=CC=CC1=CCCOC1
O=CC=CC1=CCOCC1
O=CC=CC1COCC=C1
O=CCC=C1COCC=C1
O=CC=CC1OCCC=C1
O=COC1=CC=C(C=C1)C#C
O=COC1=CC=CC=C1C#C
O=COC1=CC=CC(=C1)C#C
CC1=CC=CC=C1C#CC=O
O=CCC1=CC=C(C=C1)C#C
O=CCC1=CC=CC(=C1)C#C
CC1=CC=C(C=C1)C#CC=O
CC1=CC=CC(=C1)C#CC=O
CC#CC1=CC=CC=C1C=O
CC#CC1=CC=CC(C=O)=C1
CC#CC1=CC=C(C=O)C=C1
O=CC1=CC=CC=C1CC#C
O=CC1=CC=C(CC#C)C=C1
O=CC1=CC=CC(CC#C)=C1
O=CCC1=CC=CC=C1C#C
O=C(OC1=CC=CC=C1)C#C
O=CC(C#C)C1=CC=CC=C1
O=C(CC1=CC=CC=C1)C#C
O=C(CC#C)C1=CC=CC=C1
CC#CC(=O)C1=CC=CC=C1
CC(=O)C#CC1=CC=CC=C1
COCC=CC1=CC=CC=C1
CC=CCOC1=CC=CC=C1
C=CC#CC1=CC=CC(=O)O1
C=CC#CC1=CC=COC1=O
C=CC#CC1=CC(=O)OC=C1
C=CC#CC1=COC(=O)C=C1
C=CC=CC1=CC=CC(=O)O1
C=CC=CC1=CC=COC1=O
C=CC=CC1=CC(=O)OC=C1
C=CC=CC1=COC(=O)C=C1
C=C1C=CC=CC1C#CC=O
C=C1C=CC(C=C1)C#CC=O
C=C1C=CCC=C1C#CC=O
C=C1C=CCC(=C1)C#CC=O
C=C1CC=C(C=C1)C#CC=O
C=C1CC=CC=C1C#CC=O
C=C1CC=CC(=C1)C#CC=O
C=C1CC(=CC=C1)C#CC=O
C=C1C=CC=CC1=CCC=O
C=C1C=CC=CC1C=CC=O
C=C1C=CCC=C1C=CC=O
C=C1CC=CC=C1C=CC=O
C=C1C=CCC(C=CC=O)=C1
C=C1CC=CC(C=CC=O)=C1
C=C1C=CC(=CCC=O)C=C1
C=C1C=CC(C=CC=O)C=C1
C=C1CC=C(C=CC=O)C=C1
C=C1CC(C=CC=O)=CC=C1
C=CC=C1C=CC=CC1C=O
C=CC=C1C=CCC=C1C=O
C=CC=C1CC=CC=C1C=O
C=CC=C1C=CCC(C=O)=C1
C=CC=C1CC=CC(C=O)=C1
C=CC=C1C=CC(C=O)C=C1
C=CC=C1CC=C(C=O)C=C1
C=CC=C1CC(C=O)=CC=C1
C=C(C=O)C=C1C=CCC=C1
C=C(C=O)C=C1CC=CC=C1
C=C1C=CC=CC=C1CC=O
C=C1C=CC=CC(CC=O)=C1
C=C1C=CC=C(CC=O)C=C1
C=CC1=C(CC=CC=C1)C=O
C=CC1=CC=C(CC=C1)C=O
C=CC1=CC=CC=CC1C=O
C=CC1=CC=CCC=C1C=O
C=CC1=CCC=CC=C1C=O
C=CC1C=CC=CC=C1C=O
C=CC1=CC=CCC(C=O)=C1
C=CC1=CCC=CC(C=O)=C1
C=CC1C=CC=CC(C=O)=C1
C=CC1=CC=CC(C=O)=CC1
C=CC1=CC=CC(C=O)C=C1
C=CC1=CCC=C(C=O)C=C1
C=CC1C=CC=C(C=O)C=C1
C=CC1=CC=C(C=O)C=CC1
C=CC1=CCC(C=O)=CC=C1
C=CC1=CC(C=O)=CC=CC1
C=CC1=CC(C=O)=CCC=C1
C=CC1=CC(C=O)C=CC=C1
C=CC1=C(C=O)C=CC=CC1
C=CC1=C(C=O)C=CCC=C1
C=CCC1=CC=CC(=O)C=C1
C=CCC1=CC(=O)C=CC=C1
C=CC1=CC=CC=C(C1)C=O
C=CCC1=CC=CC=CC1=O
O=CC#CC1=CC=CC=CC1
O=CC#CC1=CC=CCC=C1
O=CC#CC1=CCC=CC=C1
O=CC#CC1C=CC=CC=C1
CC=CCC1=CC=CC(=O)O1
CCC=CC1=CC=CC(=O)O1
CC=CCC1=CC=COC1=O
CCC=CC1=CC=COC1=O
CC=CCC1=CC(=O)OC=C1
CCC=CC1=CC(=O)OC=C1
CC=CCC1=COC(=O)C=C1
CCC=CC1=COC(=O)C=C1
CC=C1C=CC=CC1OC=O
CC=C1C=CC(OC=O)C=C1
CC1=C(CC=CC1)C=CC=O
CC1=C(CCC=C1)C=CC=O
CC1=CC=C(CC1)C=CC=O
CC1=CC=CC(C1)=CCC=O
CC1=CC=CC(C1)C=CC=O
CC1=CC=CCC1=CCC=O
CC1=CC=CCC1C=CC=O
CC1=CC(CC=C1)=CCC=O
CC1=CC(CC=C1)C=CC=O
CC1=CCC=C(C1)C=CC=O
CC1=CCC=CC1=CCC=O
CC1=CCC=CC1C=CC=O
CC1=CCCC=C1C=CC=O
CC1C=CC=CC1=CCC=O
CC1C=CC=CC1C=CC=O
CC1C=CCC=C1C=CC=O
CC1CC=CC=C1C=CC=O
CC1=CCCC(C=CC=O)=C1
CC1C=CCC(C=CC=O)=C1
CC1CC=CC(C=CC=O)=C1
CC1=CCC(=CCC=O)C=C1
CC1=CCC(C=CC=O)=CC1
CC1=CCC(C=CC=O)C=C1
CC1C=CC(=CCC=O)C=C1
CC1C=CC(C=CC=O)C=C1
CC1CC=C(C=CC=O)C=C1
CC1=CC(=CCC=O)C=CC1
CC1=CC(C=CC=O)=CCC1
CC1=CC(C=CC=O)C=CC1
CC1CC(C=CC=O)=CC=C1
CC1=C(C=CC=O)C=CCC1
CC=C1C=CC=CC1CC=O
CC=C1C=CCC=C1CC=O
CC=C1CC=CC=C1CC=O
CC=C1C=CCC(CC=O)=C1
CC=C1CC=CC(CC=O)=C1
CC=C1C=CC(CC=O)C=C1
CC=C1CC=C(CC=O)C=C1
CC=C1CC(CC=O)=CC=C1
CC=CC1=C(CC=CC1)C=O
CC=CC1=C(CCC=C1)C=O
CC=CC1=CC=C(CC1)C=O
CC=CC1=CC=CC(C1)C=O
CC=CC1=CC=CCC1C=O
CC=CC1=CC(CC=C1)C=O
CC=CC1=CCC=C(C1)C=O
CC=CC1=CCC=CC1C=O
CC=CC1=CCCC=C1C=O
CC=CC1C=CC=CC1C=O
CC=CC1C=CCC=C1C=O
CC=CC1CC=CC=C1C=O
CCC=C1C=CC=CC1C=O
CCC=C1C=CCC=C1C=O
CCC=C1CC=CC=C1C=O
CC=CC1=CCCC(C=O)=C1
CC=CC1C=CCC(C=O)=C1
CC=CC1CC=CC(C=O)=C1
CCC=C1C=CCC(C=O)=C1
CCC=C1CC=CC(C=O)=C1
CC=CC1=CCC(C=O)=CC1
CC=CC1=CCC(C=O)C=C1
CC=CC1C=CC(C=O)C=C1
CC=CC1CC=C(C=O)C=C1
CCC=C1C=CC(C=O)C=C1
CCC=C1CC=C(C=O)C=C1
CC=CC1=CC(C=O)=CCC1
CC=CC1=CC(C=O)C=CC1
CC=CC1CC(C=O)=CC=C1
CCC=C1CC(C=O)=CC=C1
CC=CC1=C(C=O)C=CCC1
COC(=O)C=C1C=CCC=C1
COC(=O)C=C1CC=CC=C1
CC=C(C=O)C1=CC=CCC1
CC=C(C=O)C1=CCC=CC1
CC=C(C=O)C1=CCCC=C1
CC=C(C=O)C1C=CCC=C1
CC=C(C=O)C1CC=CC=C1
CC=CC(=O)C1=CCC=CC1
CC=CC(=O)C1=CCCC=C1
CC=CC(=O)C1C=CCC=C1
CC=CC(=O)C1CC=CC=C1
CC(=CC=O)C1=CC=CCC1
CC(=CC=O)C1=CCC=CC1
CC(=CC=O)C1=CCCC=C1
CC(=CC=O)C1C=CCC=C1
CC(=CC=O)C1CC=CC=C1
CC(CC=O)=C1C=CCC=C1
CC(CC=O)=C1CC=CC=C1
CC(C=O)=CC1=CC=CCC1
CC(C=O)=CC1=CCC=CC1
CC(C=O)=CC1=CCCC=C1
CC(C=O)=CC1C=CCC=C1
CC(C=O)=CC1CC=CC=C1
CC(C=O)C=C1C=CCC=C1
CC(C=O)C=C1CC=CC=C1
CC(=O)C=CC1=CC=CCC1
CC(=O)C=CC1=CCC=CC1
CC(=O)C=CC1=CCCC=C1
CC(=O)C=CC1C=CCC=C1
CC(=O)C=CC1CC=CC=C1
CC(=O)CC=C1C=CCC=C1
CC(=O)CC=C1CC=CC=C1
CC=CC(=O)C1=CC=CCC1
CC1(CC=CC=C1)C=CC=O
CC1(C=CC=O)C=CCC=C1
CC=CC1(CC=CC=C1)C=O
CC=CC1(C=O)C=CCC=C1
O=CC#CC=C1CCC=CC1
O=CC#CC=C1CCCC=C1
O=CC=CC=C1CCC=CC1
O=CC=CC=C1CCCC=C1
O=CC=CC1=CC=CCCC1
O=CC=CC1=CCC=CCC1
O=CC=CC1=CCCC=CC1
O=CC=CC1=CCCCC=C1
O=CC=CC1C=CCCC=C1
O=CC=CC1CC=CC=CC1
O=CC=CC1CC=CCC=C1
O=CC=CC1CCC=CC=C1
O=CCC=C1C=CCCC=C1
O=CCC=C1CC=CC=CC1
O=CCC=C1CC=CCC=C1
O=CCC=C1CCC=CC=C1
O=COCCC1=CC=CC=C1
O=CCCCC1=CC=CC=C1
O=CC(=CC1=CC=CC=C1)C#C
O=CC=C(C#C)C1=CC=CC=C1
O=CC(=CC#C)C1=CC=CC=C1
O=C(C=CC1=CC=CC=C1)C#C
O=C(C=CC#C)C1=CC=CC=C1
O=CC1=CC=CC=C1
C=CC=CC1=CCC=C1
C=CC=CC1C=CC=C1
C=CCC=C1C=CC=C1
C=CC=CC1=CC=CC1
CCCC1=CC=CC=C1
C=CCC1=CC=CCC1
C=CCC1=CCC=CC1
C=CCC1C=CCC=C1
C=CCC1CC=CC=C1
C=CCC1=CCCC=C1
CC1=CC=CC(C=O)=C1
CC1=CC=CC=C1C=O
CC1=CC=C(C=O)C=C1
CC(=O)C1=CC=CC=C1
COCC=C1C=CC=C1
COCC1=CCC=CC1
COCC1=CCCC=C1
CCOC1C=CCC=C1
CCOC1CC=CC=C1
COCC1=CC=CCC1
COCC1C=CCC=C1
COCC1CC=CC=C1
O=CC=C1CCC=CC1
O=CC=C1CCCC=C1
C=CC1=CC=CC=C1C=C
C=CC1=CC(C=C)=CC=C1
C=CC1=CC=C(C=C)C=C1
C=CC(=C)C1=CC=CC=C1
CC#CCC1=CC=CC=C1
C#CCCC1=CC=CC=C1
CCC#CC1=CC=CC=C1
C=CC#CC1=CC=CCC1
C=CC#CC1=CCC=CC1
C=CC#CC1=CCCC=C1
C=CC#CC1C=CCC=C1
C=CC#CC1CC=CC=C1
CC=CCC1=CC=CCC1
CC=CCC1=CCC=CC1
CC=CCC1=CCCC=C1
CC=CCC1C=CCC=C1
CC=CCC1CC=CC=C1
CCC=CC1=CC=CCC1
CCC=CC1=CCC=CC1
CCC=CC1=CCCC=C1
CCC=CC1C=CCC=C1
CCC=CC1CC=CC=C1
CCCC=C1C=CCC=C1
CCCC=C1CC=CC=C1
C=CC=CC1CCC=CC1
C=CC=CC1CCCC=C1
C=CCC=C1CCC=CC1
C=CCC=C1CCCC=C1
C=CC=CC1=CCCCC1
O=CCCC1=CCC=C1
O=CCCC1C=CC=C1
O=CCCC1=CC=CC1
OCCC1=CC=CC=C1
O=C1C=CC=C1C=CC#C
O=C1C=CC(C=CC#C)=C1
O=CC1=CC=CC1=CC#C
O=CC1=CC(=CC#C)C=C1
O=CC=C1C=CC=C1C#C
O=CC=C1C=CC(=C1)C#C
O=C(C=C1C=CC=C1)C#C
O=CC(C#C)=C1C=CC=C1
CCC1=CC=CC=C1OC
CCC1=CC=CC(OC)=C1
CCOC1=CC=CC(C)=C1
COCC1=CC=CC=C1C
COCC1=CC=C(C)C=C1
COCC1=CC=CC(C)=C1
CCOC1=CC=CC=C1C
CCC1=CC=C(OC)C=C1
CCOC1=CC=C(C)C=C1
COC(C)C1=CC=CC=C1
CC(C)OC1=CC=CC=C1
C=C1C=CC=CC1=CC=O
C=C1C=CC(=CC=O)C=C1
C=CC=C1C=CC=CC1=O
C=CC=C1C=CC(=O)C=C1
C=C1C=CC=CC=C1C=O
C=C1C=CC=CC(C=O)=C1
C=C1C=CC=C(C=O)C=C1
C=CC1=CC=CC=CC1=O
C=CC1=CC=CC(=O)C=C1
C=CC1=CC(=O)C=CC=C1
CC1(C=C)C=CC=CC1=O
CC1(C=O)C=CC(=C)C=C1
CC1(C=C)C=CC(=O)C=C1
CC1(C=O)C=CC=CC1=C
CC=CC1=CC=COC1=O
CC=CC1=CC(=O)OC=C1
CC=CC1=COC(=O)C=C1
CC=CC1=CC=CC(=O)O1
O=CC1=C(C=CCC1)C#C
O=CC1=C(CC=CC1)C#C
O=CC1=C(CCC=C1)C#C
O=CC1=CC=C(CC1)C#C
O=CC1=CC=CC(C1)C#C
O=CC1=CC=CCC1C#C
O=CC1=CC(=CCC1)C#C
O=CC1=CC(C=CC1)C#C
O=CC1=CC(CC=C1)C#C
O=CC1=CCC=C(C1)C#C
O=CC1=CCC=CC1C#C
O=CC1=CCC(C=C1)C#C
O=CC1=CCCC=C1C#C
O=CC1=CCCC(=C1)C#C
O=CC1C=CC=CC1C#C
O=CC1C=CC(C=C1)C#C
O=CC1C=CCC=C1C#C
O=CC1C=CCC(=C1)C#C
O=CC1CC=C(C=C1)C#C
O=CC1CC=CC=C1C#C
O=CC1CC=CC(=C1)C#C
O=CC1CC(=CC=C1)C#C
O=CC1=CCC(=CC1)C#C
O=C(C#C)C1=CC=CCC1
O=C(C#C)C1=CCC=CC1
O=C(C#C)C1=CCCC=C1
O=C(C#C)C1C=CCC=C1
O=C(C#C)C1CC=CC=C1
CC1=C(CC=CC=C1)C=O
CC1=CC=C(CC=C1)C=O
CC1=CC=CC=C(C1)C=O
CC1=CC=CC=CC1C=O
CC1=CC=CCC=C1C=O
CC1=CCC=CC=C1C=O
CC1C=CC=CC=C1C=O
CC1=CC=CCC(C=O)=C1
CC1=CCC=CC(C=O)=C1
CC1C=CC=CC(C=O)=C1
CC1=CC=CC(C=O)=CC1
CC1=CC=CC(C=O)C=C1
CC1=CCC=C(C=O)C=C1
CC1C=CC=C(C=O)C=C1
CC1=CC=C(C=O)C=CC1
CC1=CCC(C=O)=CC=C1
CC1=CC(C=O)=CC=CC1
CC1=CC(C=O)=CCC=C1
CC1=CC(C=O)C=CC=C1
CC1=C(C=O)C=CC=CC1
CC1=C(C=O)C=CCC=C1
CCC1=CC(=O)C=CC=C1
CCC1=CC=CC=CC1=O
CCC1=CC=CC(=O)C=C1
O=CC1(C=CCC=C1)C#C
O=CC1(CC=CC=C1)C#C
CCOC1C=CC=CC1=C
CCOC1C=CC(=C)C=C1
COC1C=CC=CC1C=C
COC1C=CCC=C1C=C
COC1CC=CC=C1C=C
COC1C=CC(C=C)C=C1
COC1C=CCC(C=C)=C1
COC1CC=C(C=C)C=C1
COC1CC=CC(C=C)=C1
COC1CC(C=C)=CC=C1
COCC1=CC=CCC1=C
COCC1=CCC=CC1=C
COCC1C=CC=CC1=C
COCC1=CC=CC(=C)C1
COCC1=CC(=C)C=CC1
COCC1=CC(=C)CC=C1
COCC1=CCC(=C)C=C1
COCC1C=CC(=C)C=C1
COC1(C=C)C=CCC=C1
COC1(CC=CC=C1)C=C
COCC1=CCC=CC=C1
COCC1C=CC=CC=C1
CCOC1C=CC=CC=C1
COCC1=CC=CC=CC1
COCC1=CC=CCC=C1
O=CC=C1C=CCCC=C1
O=CC=C1CC=CC=CC1
O=CC=C1CC=CCC=C1
O=CC=C1CCC=CC=C1
CC1=CC(CCC1)=CC=O
CC1=CCC(CC1)=CC=O
CC1=CCCC(C1)=CC=O
CC1C=CCCC1=CC=O
CC1CC=CC(C1)=CC=O
CC1CC=CCC1=CC=O
CC1CC(CC=C1)=CC=O
CC1CCC=CC1=CC=O
CC1CCC(=CC=O)C=C1
CC=C1C=CCCC1C=O
CC=C1CC=CC(C1)C=O
CC=C1CC=CCC1C=O
CC=C1CC(CC=C1)C=O
CC=C1CCC=C(C1)C=O
CC=C1CCC=CC1C=O
CC=C1CCCC=C1C=O
CC=C1CCCC(C=O)=C1
CC=C1CCC(C=O)=CC1
CC=C1CCC(C=O)C=C1
CC=CC1=CCCCC1=O
CC=CC1C=CCCC1=O
CC=CC1CC=CCC1=O
CC=CC1CCC=CC1=O
CCC=C1C=CCCC1=O
CCC=C1CC=CCC1=O
CCC=C1CCC=CC1=O
CC=CC1=CCCC(=O)C1
CC=CC1CC=CC(=O)C1
CCC=C1CC=CC(=O)C1
CC=CC1=CCC(=O)CC1
CC=CC1CCC(=O)C=C1
CC=CC1CC(=O)CC=C1
CCC=C1CC(=O)CC=C1
CC1=CCCCC1=CC=O
CCC=C1CCC(=O)C=C1
CC=CC1=CC(=O)CCC1
CC(C=O)=C1CCC=CC1
CC(C=O)=C1CCCC=C1
CC(=O)C=C1CCC=CC1
CC(=O)C=C1CCCC=C1
C=CC#CC1CC=CCO1
C=CC#CC1=CCCOC1
C=CC#CC1=CCOCC1
C=CC#CC1COCC=C1
C=CC#CC1OCCC=C1
C#CCOC1CCC=CC1
C#CCOC1CCCC=C1
CC=CCC1CC=CCO1
CCC=CC1CC=CCO1
CC=CCC1=CCCOC1
CCC=CC1=CCCOC1
CC=CCC1=CCOCC1
CCC=CC1=CCOCC1
CC=CCC1COCC=C1
CCC=CC1COCC=C1
CCCC=C1COCC=C1
CC=CCC1OCCC=C1
CCC=CC1OCCC=C1
C=CC=CC1CCCCO1
C=CC=CC1CCCOC1
C=CCC=C1CCCOC1
C=CC=CC1CCOCC1
C=CCC=C1CCOCC1
COCC=C1CCCCC1
CC=CC=CC1=CC=CC=C1
C=C1C=CC=C1CCC=O
C=C1C=CC(CCC=O)=C1
C=CC1=CC=CC1CC=O
C=CC1=CCC=C1CC=O
C=CC1C=CC=C1CC=O
C=CC1=CC=C(CC=O)C1
C=CC1=CCC(CC=O)=C1
C=CC1C=CC(CC=O)=C1
C=CC1=CC(CC=O)=CC1
C=CC1=CC(CC=O)C=C1
C=CC1=C(CC=O)C=CC1
C=CC1=C(CC=O)CC=C1
C=CCC1=C(CC=C1)C=O
C=CCC1=CC=C(C1)C=O
C=CCC1=CC=CC1C=O
C=CCC1=CCC=C1C=O
C=CCC1C=CC=C1C=O
C=CCC1=CCC(C=O)=C1
C=CCC1C=CC(C=O)=C1
C=CCC1=CC(C=O)=CC1
C=CCC1=CC(C=O)C=C1
C=CCC1=C(C=O)C=CC1
C=CCCC1=CC=CC1=O
C=CCCC1=CC(=O)C=C1
C=C(CC1=CC=CC1)C=O
C=C(CC1=CCC=C1)C=O
C=C(CC1C=CC=C1)C=O
C=C(CC=O)C1=CC=CC1
C=C(CC=O)C1=CCC=C1
C=C(CC=O)C1C=CC=C1
C=CC(C=O)C1=CC=CC1
C=CC(C=O)C1=CCC=C1
C=CC(C=O)C1C=CC=C1
C=CCC(=O)C1=CC=CC1
C=CCC(=O)C1=CCC=C1
C=CCC(=O)C1C=CC=C1
C=CC(=O)CC1=CC=CC1
C=CC(=O)CC1=CCC=C1
C=CC(=O)CC1C=CC=C1
C=CC1(CC=O)C=CC=C1
C=CCC1(C=O)C=CC=C1
O=CC=CCC1=CC=CS1
O=CCC=CC1=CC=CS1
O=CC=CCC1=CSC=C1
O=CCC=CC1=CSC=C1
O=CCC=CC1=CC=CO1
O=CCC=CC1=COC=C1
O=CC=CCC1=CC=CO1
O=CC=CCC1=COC=C1
O=COCC=C1C=CC=C1
O=CC#CCC1=CC=CC1
O=CC#CCC1=CCC=C1
O=CC#CCC1C=CC=C1
O=CCC#CC1=CC=CC1
O=CCC#CC1=CCC=C1
O=CCC#CC1C=CC=C1
O=CC=CCC1=CCCC1
O=CC=CCC1CC=CC1
O=CC=CCC1CCC=C1
O=CCC=CC1=CCCC1
O=CCC=CC1CC=CC1
O=CCC=CC1CCC=C1
O=CCCC=C1CC=CC1
O=CCCC=C1CCC=C1
O=COCC1CCCC=C1
O=COCC1=CCCCC1
O=COCC1CCC=CC1
O=CCCC1CCCCC1
OC1=CC=CC(CC=C)=C1
OCC1=CC=CC=C1C=C
OCC1=CC=CC(C=C)=C1
OC1=CC=CC=C1CC=C
OCC1=CC=C(C=C)C=C1
OC1=CC=C(CC=C)C=C1
OCC=CC=C1C=CC=C1
OCC(=C)C1=CC=CC=C1
OC(C=C)C1=CC=CC=C1
OCC#CC1=CCC=CC1
OCC#CC1=CCCC=C1
OCC#CC1C=CCC=C1
OCC#CC1CC=CC=C1
OCC#CC1=CC=CCC1
OCC=CC1CCC=CC1
OCC=CC1CCCC=C1
OCCC=C1CCC=CC1
OCCC=C1CCCC=C1
OCC=CC1=CCCCC1
COCC=C1COCC=C1
COC1=CC=CC=C1C=CC
COC1=CC=CC(C=CC)=C1
COC1=CC=C(C=CC)C=C1
O=C1OC=CC=C1C=CC#C
O=C1OC=C(C=CC#C)C=C1
O=C1OC=CC(C=CC#C)=C1
O=C1OC(C=CC#C)=CC=C1
CC#CC=C1C=CC=CC1=O
CC#CC=C1C=CC(=O)C=C1
O=CC1=CC=CC(C1)=CC#C
O=CC1=CC=CCC1=CC#C
O=CC1=CC(CC=C1)=CC#C
O=CC1=CCC=CC1=CC#C
O=CC1C=CC=CC1=CC#C
O=CC1=CC(=CC#C)C=CC1
O=CC1=CCC(=CC#C)C=C1
O=CC1C=CC(=CC#C)C=C1
CC1=CC=CC=CC1=CC=O
CC1=CC=CC(=CC=O)C=C1
CC1=CC(=CC=O)C=CC=C1
CC=C1C=CC=CC=C1C=O
CC=C1C=CC=CC(C=O)=C1
CC=C1C=CC=C(C=O)C=C1
CC=CC1=CC=CC=CC1=O
CC=CC1=CC=CC(=O)C=C1
CC=CC1=CC(=O)C=CC=C1
COC1C=CC=CC1=CC=C
COC1C=CC(=CC=C)C=C1
COCC=C1C=CC=CC1=C
COCC=C1C=CC(=C)C=C1
COCC=C1C=CC=CC=C1
O=CC1=CC=CC=C1C=O
O=CC1=CC=C(C=O)C=C1
O=CC1=CC(C=O)=CC=C1
O=CC(=O)C1=CC=CC=C1
O=CCOC1C=CCC=C1
O=CCOC1CC=CC=C1
CC1=CC=CC=C1COC=O
CC1=CC=CC(COC=O)=C1
CC1=CC=C(COC=O)C=C1
CCC1=CC=CC=C1OC=O
CCC1=CC=CC(OC=O)=C1
CCC1=CC=C(OC=O)C=C1
CC1=CC=CC=C1CCC=O
CC1=CC=CC(CCC=O)=C1
CCC1=CC=CC=C1CC=O
CCC1=CC=CC(CC=O)=C1
CCC1=CC=C(CC=O)C=C1
CCCC1=CC=CC=C1C=O
CCCC1=CC=CC(C=O)=C1
CC1=CC=C(CCC=O)C=C1
CCCC1=CC=C(C=O)C=C1
CC(OC=O)C1=CC=CC=C1
CCC(=O)OC1=CC=CC=C1
COC(=O)CC1=CC=CC=C1
CCOC(=O)C1=CC=CC=C1
CC(=O)OCC1=CC=CC=C1
CC(CC1=CC=CC=C1)C=O
CC(CC=O)C1=CC=CC=C1
CCC(C=O)C1=CC=CC=C1
CCC(=O)CC1=CC=CC=C1
CCCC(=O)C1=CC=CC=C1
CC(=O)CCC1=CC=CC=C1
C=CCCOC1=CC=CC=C1
C=CCOCC1=CC=CC=C1
C=CCCC1=CC=CC(=O)O1
C=CCCC1=CC=COC1=O
C=CCCC1=CC(=O)OC=C1
C=CCCC1=COC(=O)C=C1
C=C1C=CC=CC1COC=O
C=C1C=CCC=C1COC=O
C=C1CC=CC=C1COC=O
C=C1C=CCC(COC=O)=C1
C=C1CC=CC(COC=O)=C1
C=C1C=CC(COC=O)C=C1
C=C1CC=C(COC=O)C=C1
C=C1CC(COC=O)=CC=C1
C=CC1=CC=CC(C1)OC=O
C=CC1=CC=CCC1OC=O
C=CC1=CC(CC=C1)OC=O
C=CC1=CCC=CC1OC=O
C=CC1C=CC=CC1OC=O
C=CC1=CCC(OC=O)C=C1
C=CC1C=CC(OC=O)C=C1
C=CC1=CC(OC=O)C=CC1
C=C1C=CC=CC1CCC=O
C=C1C=CCC=C1CCC=O
C=C1CC=CC=C1CCC=O
C=C1C=CCC(CCC=O)=C1
C=C1CC=CC(CCC=O)=C1
C=C1C=CC(CCC=O)C=C1
C=C1CC=C(CCC=O)C=C1
C=C1CC(CCC=O)=CC=C1
C=CC1=CC=CCC1CC=O
C=CC1=CCC=CC1CC=O
C=CC1=CCCC=C1CC=O
C=CC1C=CC=CC1CC=O
C=CC1C=CCC=C1CC=O
C=CC1CC=CC=C1CC=O
C=CC1=CC=CC(CC=O)C1
C=CC1=CCC=C(CC=O)C1
C=CC1=CCCC(CC=O)=C1
C=CC1C=CCC(CC=O)=C1
C=CC1CC=CC(CC=O)=C1
C=CC1=CC=C(CC=O)CC1
C=CC1=CCC(CC=O)=CC1
C=CC1=CCC(CC=O)C=C1
C=CC1C=CC(CC=O)C=C1
C=CC1CC=C(CC=O)C=C1
C=CC1=CC(CC=O)=CCC1
C=CC1=CC(CC=O)C=CC1
C=CC1=CC(CC=O)CC=C1
C=CC1CC(CC=O)=CC=C1
C=CC1=C(CC=O)C=CCC1
C=CC1=C(CC=O)CC=CC1
C=CC1=C(CC=O)CCC=C1
C=CCC1=C(CC=CC1)C=O
C=CCC1=C(CCC=C1)C=O
C=CCC1=CC=C(CC1)C=O
C=CCC1=CC=CC(C1)C=O
C=CCC1=CC=CCC1C=O
C=CCC1=CC(CC=C1)C=O
C=CCC1=CCC=C(C1)C=O
C=CCC1=CCC=CC1C=O
C=CCC1=CCCC=C1C=O
C=CCC1C=CC=CC1C=O
C=CCC1C=CCC=C1C=O
C=CCC1CC=CC=C1C=O
C=CCC1=CCCC(C=O)=C1
C=CCC1C=CCC(C=O)=C1
C=CCC1CC=CC(C=O)=C1
C=CCC1=CCC(C=O)=CC1
C=CCC1=CCC(C=O)C=C1
C=CCC1C=CC(C=O)C=C1
C=CCC1CC=C(C=O)C=C1
C=CCC1=CC(C=O)=CCC1
C=CCC1=CC(C=O)C=CC1
C=CCC1CC(C=O)=CC=C1
C=CCC1=C(C=O)C=CCC1
C=CC(=O)OC1C=CCC=C1
C=CC(=O)OC1CC=CC=C1
C=C(CC1=CC=CCC1)C=O
C=C(CC1=CCC=CC1)C=O
C=C(CC1=CCCC=C1)C=O
C=C(CC1C=CCC=C1)C=O
C=C(CC1CC=CC=C1)C=O
C=C(CC=O)C1=CC=CCC1
C=C(CC=O)C1=CCC=CC1
C=C(CC=O)C1=CCCC=C1
C=C(CC=O)C1C=CCC=C1
C=C(CC=O)C1CC=CC=C1
C=CC(C=O)C1=CC=CCC1
C=CC(C=O)C1=CCC=CC1
C=CC(C=O)C1=CCCC=C1
C=CC(C=O)C1C=CCC=C1
C=CC(C=O)C1CC=CC=C1
C=CCC(=O)C1=CC=CCC1
C=CCC(=O)C1=CCC=CC1
C=CCC(=O)C1=CCCC=C1
C=CCC(=O)C1C=CCC=C1
C=CCC(=O)C1CC=CC=C1
C=CC(=O)CC1=CC=CCC1
C=CC(=O)CC1=CCC=CC1
C=CC(=O)CC1=CCCC=C1
C=CC(=O)CC1C=CCC=C1
C=CC(=O)CC1CC=CC=C1
C=CC1(CC=CC=C1)OC=O
C=CC1(OC=O)C=CCC=C1
C=CC1(CC=O)C=CCC=C1
C=CC1(CC=O)CC=CC=C1
C=CCC1(CC=CC=C1)C=O
C=CCC1(C=O)C=CCC=C1
O=CC#CCC1=CC=CCC1
O=CC#CCC1=CCC=CC1
O=CC#CCC1=CCCC=C1
O=CC#CCC1C=CCC=C1
O=CC#CCC1CC=CC=C1
O=CCC#CC1=CC=CCC1
O=CCC#CC1=CCC=CC1
O=CCC#CC1=CCCC=C1
O=CCC#CC1C=CCC=C1
O=CCC#CC1CC=CC=C1
O=COCC1=CC=CC=CC1
O=COCC1=CC=CCC=C1
O=COCC1=CCC=CC=C1
O=COCC1C=CC=CC=C1
O=CCCC1=CC=CC=CC1
O=CCCC1=CC=CCC=C1
O=CCCC1=CCC=CC=C1
O=CCCC1C=CC=CC=C1
O=COCC=C1CCC=CC1
O=COCC=C1CCCC=C1
O=CC=CCC1=CCCCC1
O=CC=CCC1CCC=CC1
O=CC=CCC1CCCC=C1
O=CCC=CC1=CCCCC1
O=CCC=CC1CCC=CC1
O=CCC=CC1CCCC=C1
O=CCCC=C1CCC=CC1
O=CCCC=C1CCCC=C1
OC1=CC=CC(C=CC=C)=C1
OC1=CC=CC=C1C=CC=C
OC1=CC=C(C=CC=C)C=C1
OCC=CC=C1C=CCC=C1
OCC=CC=C1CC=CC=C1
C=C(C#CC=O)C1=CC=CC=C1
C=CC#CC(=O)C1=CC=CC=C1
C=C(C=O)C#CC1=CC=CC=C1
C=CC(=O)C#CC1=CC=CC=C1
C=C(C=CC=O)C1=CC=CC=C1
C=CC(=CC=O)C1=CC=CC=C1
C=CC=C(C=O)C1=CC=CC=C1
C=CC=CC(=O)C1=CC=CC=C1
C=CC(C=O)=CC1=CC=CC=C1
C=C(C=O)C=CC1=CC=CC=C1
C=CC(=O)C=CC1=CC=CC=C1
O=CC=CC#CC1=CC=CC=C1
O=CC#CC=CC1=CC=CC=C1
O=CC=CC=CC1=CC=CC=C1
CC=CC(=O)OC1=CC=CC=C1
COC(=O)C=CC1=CC=CC=C1
CC(CC=O)=CC1=CC=CC=C1
CC(CC1=CC=CC=C1)=CC=O
CC=C(CC1=CC=CC=C1)C=O
CC=C(CC=O)C1=CC=CC=C1
CC=CC(C=O)C1=CC=CC=C1
CC=CCC(=O)C1=CC=CC=C1
CC(=CCC=O)C1=CC=CC=C1
CC(C=CC=O)C1=CC=CC=C1
CCC=CC(=O)C1=CC=CC=C1
CCC(=CC=O)C1=CC=CC=C1
CC=CC(=O)CC1=CC=CC=C1
CC(C=O)=CCC1=CC=CC=C1
CC(C=O)C=CC1=CC=CC=C1
CC(=O)C=CCC1=CC=CC=C1
CC(=O)CC=CC1=CC=CC=C1
CCC=C(C=O)C1=CC=CC=C1
CCC(C=O)=CC1=CC=CC=C1
CCC(=O)C=CC1=CC=CC=C1
COC1=CC=CC=C1
CC=CC=C1C=CC=C1
C#CCC1=CC=CC=C1
CC#CC1=CC=CC=C1
C=CC=C1C=CCC=C1
C=CC=C1CC=CC=C1
CC=CC1=CC=CCC1
CC=CC1=CCCC=C1
CC=CC1C=CCC=C1
CCC=C1CC=CC=C1
CC=CC1=CCC=CC1
CC=CC1CC=CC=C1
CCC=C1C=CCC=C1
O=CCC1=CCC=C1
O=CCC1C=CC=C1
O=CCC1=CC=CC1
C#CC#CC1=CC=CC=C1
C#CC=CC1=CC=CCC1
C#CC=CC1=CCC=CC1
C#CC=CC1=CCCC=C1
C#CC=CC1C=CCC=C1
C#CC=CC1CC=CC=C1
C#CCC=C1C=CCC=C1
C#CCC=C1CC=CC=C1
CC#CC=C1C=CCC=C1
CC#CC=C1CC=CC=C1
CC=CC=C1CCC=CC1
CC=CC=C1CCCC=C1
C=C1C=CC=C1CC=O
C=C1C=CC(CC=O)=C1
C=CC1=CC=C(C1)C=O
C=CC1=CC=CC1C=O
C=CC1=CCC=C1C=O
C=CC1C=CC=C1C=O
C=CC1=CCC(C=O)=C1
C=CC1C=CC(C=O)=C1
C=CC1=CC(C=O)=CC1
C=CC1=CC(C=O)C=C1
C=CC1=C(C=O)C=CC1
C=CCC1=CC(=O)C=C1
C=CC1=C(CC=C1)C=O
C=CCC1=CC=CC1=O
C=C(C=O)C1=CC=CC1
C=C(C=O)C1=CCC=C1
C=C(C=O)C1C=CC=C1
C=CC(=O)C1=CC=CC1
C=CC(=O)C1=CCC=C1
C=CC(=O)C1C=CC=C1
C=CC1(C=O)C=CC=C1
O=CC#CC1=CC=CS1
O=CC#CC1=CSC=C1
O=CC#CC1=CC=CO1
O=CC#CC1=COC=C1
C=CCOC1C=CC=C1
O=CC#CC1=CCCC1
O=CC#CC1CC=CC1
O=CC#CC1CCC=C1
O=CCC=C1CCCC1
O=CC=CC1CCCC1
O=COC1CCC=CC1
O=COC1CCCC=C1
O=CCC1CCCCC1
OCC=C1C=CCC=C1
OCC=C1CC=CC=C1
CCCCC1=CC=CC=C1
C=CCCC1=CC=CCC1
C=CCCC1=CCC=CC1
C=CCCC1=CCCC=C1
C=CCCC1C=CCC=C1
C=CCCC1CC=CC=C1
COC1=CC=CC=C1C#C
COC1=CC=CC(=C1)C#C
COC1=CC=C(C=C1)C#C
O=C1C=CC=CC1=CC#C
O=C1C=CC(=CC#C)C=C1
COC1C=CC=CC1=CC
COC1C=CC(=CC)C=C1
C#CC=CC1CC=CCO1
C#CC=CC1=CCCOC1
C#CC=CC1=CCOCC1
C#CC=CC1COCC=C1
C#CCC=C1COCC=C1
CC#CC=C1COCC=C1
C#CC=CC1OCCC=C1
CC=CC=C1CCCOC1
CC=CC=C1CCOCC1
CC1=CC=CC1(C=C)C=O
CC1(C=C)C=CC=C1C=O
CC1(C=C)C=CC(C=O)=C1
CC1=CC(C=C)(C=O)C=C1
CC1(C=O)C=CC=C1C=C
CC1(C=O)C=CC(C=C)=C1
CC1=CC(C=CC=O)=CS1
CC1=C(C=CC=O)C=CS1
CC1=C(SC=C1)C=CC=O
CC1=CSC=C1C=CC=O
CC1=CSC(C=CC=O)=C1
CC=CC1=CC(C=O)=CS1
CC=CC1=C(C=O)C=CS1
CC=CC1=C(SC=C1)C=O
CC=CC1=CSC=C1C=O
CC=CC1=CSC(C=O)=C1
CC1=CC=C(S1)C=CC=O
CC=CC1=CC=C(S1)C=O
CC1=CC(C=CC=O)=CO1
CC1=C(C=CC=O)C=CO1
CC1=C(OC=C1)C=CC=O
CC1=COC=C1C=CC=O
CC1=COC(C=CC=O)=C1
CC=CC1=CC=C(O1)C=O
CC=CC1=CC(C=O)=CO1
CC=CC1=C(C=O)C=CO1
CC=CC1=C(OC=C1)C=O
CC=CC1=COC=C1C=O
CC=CC1=COC(C=O)=C1
CC1=CC=C(O1)C=CC=O
CC1=C(C=CC1)C#CC=O
CC1=C(CC=C1)C#CC=O
CC1=CC=C(C1)C#CC=O
CC1=CC=CC1C#CC=O
CC1=CC(=CC1)C#CC=O
CC1=CC(C=C1)C#CC=O
CC1=CCC=C1C#CC=O
CC1=CCC(=C1)C#CC=O
CC1C=CC=C1C#CC=O
CC1C=CC(=C1)C#CC=O
CC#CC1=C(CC=C1)C=O
CC#CC1=CC=C(C1)C=O
CC#CC1=CC=CC1C=O
CC#CC1=CCC=C1C=O
CC#CC1C=CC=C1C=O
CC#CC1=CCC(C=O)=C1
CC#CC1C=CC(C=O)=C1
CC#CC1=CC(C=O)=CC1
CC#CC1=CC(C=O)C=C1
CC#CC1=C(C=O)C=CC1
CCC#CC1=CC=CC1=O
CC#CCC1=CC(=O)C=C1
CCC#CC1=CC(=O)C=C1
CC#CCC1=CC=CC1=O
O=C1C=CC=C1CCC#C
O=C1C=CC(CCC#C)=C1
O=CC1=CC=CC1CC#C
O=CC1=CCC=C1CC#C
O=CC1C=CC=C1CC#C
O=CC1=C(CC#C)C=CC1
O=CC1=C(CC#C)CC=C1
O=CC1=CC=C(CC#C)C1
O=CC1=CC(CC#C)=CC1
O=CC1=CC(CC#C)C=C1
O=CC1=CCC(CC#C)=C1
O=CC1C=CC(CC#C)=C1
O=CCC1=C(C=CC1)C#C
O=CCC1=C(CC=C1)C#C
O=CCC1=CC=C(C1)C#C
O=CCC1=CC=CC1C#C
O=CCC1=CC(=CC1)C#C
O=CCC1=CC(C=C1)C#C
O=CCC1=CCC=C1C#C
O=CCC1=CCC(=C1)C#C
O=CCC1C=CC=C1C#C
O=CCC1C=CC(=C1)C#C
CC=C(C=O)C1=CC=CS1
CC=C(C=O)C1=CSC=C1
CC=CC(=O)C1=CSC=C1
CC(=CC=O)C1=CSC=C1
CC=CC(=O)C1=CC=CS1
CC(=CC=O)C1=CC=CS1
CC(C=O)=CC1=CC=CS1
CC(C=O)=CC1=CSC=C1
CC(=O)C=CC1=CSC=C1
CC(=O)C=CC1=CC=CS1
CC=C(C=O)C1=CC=CO1
CC(=CC=O)C1=CC=CO1
CC=C(C=O)C1=COC=C1
CC=CC(=O)C1=COC=C1
CC(=CC=O)C1=COC=C1
CC(C=O)=CC1=COC=C1
CC=CC(=O)C1=CC=CO1
CC(=O)C=CC1=COC=C1
CC(C=O)=CC1=CC=CO1
CC(=O)C=CC1=CC=CO1
COC(=O)C=C1C=CC=C1
CC#CC(=O)C1=CC=CC1
CC#CC(=O)C1=CCC=C1
CC#CC(=O)C1C=CC=C1
CC(=O)C#CC1=CC=CC1
CC(=O)C#CC1=CCC=C1
CC(=O)C#CC1C=CC=C1
O=C(CC1=CC=CC1)C#C
O=C(CC1=CCC=C1)C#C
O=C(CC1C=CC=C1)C#C
O=C(CC#C)C1=CC=CC1
O=C(CC#C)C1=CCC=C1
O=C(CC#C)C1C=CC=C1
O=CC(C#C)C1=CC=CC1
O=CC(C#C)C1=CCC=C1
O=CC(C#C)C1C=CC=C1
CC1(C=CC=C1)C#CC=O
CC#CC1(C=O)C=CC=C1
O=CC1(CC#C)C=CC=C1
O=CCC1(C=CC=C1)C#C
CC=CCOC1C=CC=C1
CCOCC=C1C=CC=C1
COCC=CC1=CC=CC1
COCC=CC1=CCC=C1
COCC=CC1C=CC=C1
COCCC=C1C=CC=C1
C=C1C=CCC1C#CC=O
C=C1CC=C(C1)C#CC=O
C=C1CC=CC1C#CC=O
C=C1CC(C=C1)C#CC=O
C=C1CCC=C1C#CC=O
C=C1CCC(=C1)C#CC=O
C=CC#CC1=CCCC1=O
C=CC#CC1C=CCC1=O
C=CC#CC1CC=CC1=O
C=CC#CC1=CCC(=O)C1
C=CC#CC1=CC(=O)CC1
C=CC#CC1CC(=O)C=C1
C=C1C=CCC1=CCC=O
C=C1C=CCC1C=CC=O
C=C1CC=C(C1)C=CC=O
C=C1CC=CC1=CCC=O
C=C1CC=CC1C=CC=O
C=C1CCC=C1C=CC=O
C=C1CCC(C=CC=O)=C1
C=C1CC(=CCC=O)C=C1
C=C1CC(C=CC=O)C=C1
C=CC1=CC(CC1)=CC=O
C=CC1=CCC(C1)=CC=O
C=CC1=CCCC1=CC=O
C=CC1C=CCC1=CC=O
C=CC1CC=CC1=CC=O
C=CC1CC(=CC=O)C=C1
C=CC=C1C=CCC1C=O
C=CC=C1CC=C(C1)C=O
C=CC=C1CC=CC1C=O
C=CC=C1CCC=C1C=O
C=CC=C1CCC(C=O)=C1
C=CC=C1CC(C=O)C=C1
C=CC=CC1=CCCC1=O
C=CC=CC1C=CCC1=O
C=CC=CC1CC=CC1=O
C=CCC=C1C=CCC1=O
C=CCC=C1CC=CC1=O
C=CC=CC1=CCC(=O)C1
C=CC=CC1=CC(=O)CC1
C=CC=CC1CC(=O)C=C1
C=CCC=C1CC(=O)C=C1
C=CC(C=O)=C1CC=CC1
C=CC(C=O)=C1CCC=C1
C=C(C=O)C=C1CC=CC1
C=C(C=O)C=C1CCC=C1
C=CC(=O)C=C1CC=CC1
C=CC(=O)C=C1CCC=C1
CC1=C(CCC1)C=CC=O
CC1=CC(CC1)=CCC=O
CC1=CC(CC1)C=CC=O
CC1=CCC(C1)=CCC=O
CC1=CCC(C1)C=CC=O
CC1=CCCC1=CCC=O
CC1=CCCC1C=CC=O
CC1C=CCC1=CCC=O
CC1C=CCC1C=CC=O
CC1CC=C(C1)C=CC=O
CC1CC=CC1=CCC=O
CC1CC=CC1C=CC=O
CC1CCC=C1C=CC=O
CC1CCC(C=CC=O)=C1
CC1CC(=CCC=O)C=C1
CC1CC(C=CC=O)C=C1
CC=C1C=CCC1CC=O
CC=C1CC=CC1CC=O
CC=C1CCC=C1CC=O
CCC1=CC(CC1)=CC=O
CCC1=CCC(C1)=CC=O
CCC1=CCCC1=CC=O
CCC1C=CCC1=CC=O
CCC1CC=CC1=CC=O
CC=C1CC=C(CC=O)C1
CC=C1CCC(CC=O)=C1
CC=C1CC(CC=O)C=C1
CCC1CC(=CC=O)C=C1
CC=CC1=C(CCC1)C=O
CC=CC1=CC(CC1)C=O
CC=CC1=CCC(C1)C=O
CC=CC1=CCCC1C=O
CC=CC1C=CCC1C=O
CC=CC1CC=C(C1)C=O
CC=CC1CC=CC1C=O
CC=CC1CCC=C1C=O
CCC=C1C=CCC1C=O
CCC=C1CC=C(C1)C=O
CCC=C1CC=CC1C=O
CCC=C1CCC=C1C=O
CC=CC1CCC(C=O)=C1
CCC=C1CCC(C=O)=C1
CC=CC1CC(C=O)C=C1
CCC=C1CC(C=O)C=C1
CC=CCC1=CCCC1=O
CC=CCC1C=CCC1=O
CCC=CC1C=CCC1=O
CCCC=C1C=CCC1=O
CCCC=C1CC=CC1=O
CC=CCC1=CCC(=O)C1
CCC=CC1=CCC(=O)C1
CC=CCC1=CC(=O)CC1
CCC=CC1=CC(=O)CC1
CCC=CC1CC(=O)C=C1
CCCC=C1CC(=O)C=C1
CC=CCC1CC=CC1=O
CCC=CC1=CCCC1=O
CCC=CC1CC=CC1=O
CC=CCC1CC(=O)C=C1
CC=C(C=O)C1=CCCC1
CC=C(C=O)C1CC=CC1
CC=C(C=O)C1CCC=C1
CC=CC(=O)C1CC=CC1
CC=CC(=O)C1CCC=C1
CC(=CC=O)C1=CCCC1
CC(=CC=O)C1CC=CC1
CC(=CC=O)C1CCC=C1
CC(CC=O)=C1CC=CC1
CC(CC=O)=C1CCC=C1
CCC(C=O)=C1CC=CC1
CCC(C=O)=C1CCC=C1
CC(C=O)=CC1=CCCC1
CC(C=O)=CC1CC=CC1
CC(C=O)=CC1CCC=C1
CC(C=O)C=C1CC=CC1
CC(C=O)C=C1CCC=C1
CCC(=O)C=C1CC=CC1
CCC(=O)C=C1CCC=C1
CC(=O)C=CC1CC=CC1
CC(=O)C=CC1CCC=C1
CC(=O)CC=C1CC=CC1
CC(=O)CC=C1CCC=C1
CC(=O)C=CC1=CCCC1
CC=CC(=O)C1=CCCC1
CCCC1=COC(=O)C=C1
CCCC1=CC=CC(=O)O1
CCCC1=CC=COC1=O
CCCC1=CC(=O)OC=C1
CC1=CC=CC(C1)OC=O
CC1=CC=CCC1OC=O
CC1=CC(CC=C1)OC=O
CC1=CCC=CC1OC=O
CC1C=CC=CC1OC=O
CC1=CCC(OC=O)C=C1
CC1C=CC(OC=O)C=C1
CC1=CC(OC=O)C=CC1
CC1(CC=CC1)C=CC=O
CC1(CCC=C1)C=CC=O
CC=CC1(CC=CC1)C=O
CC=CC1(CCC=C1)C=O
CC(=O)OC1C=CCC=C1
CC(=O)OC1CC=CC=C1
COC(=O)C1=CC=CCC1
COC(=O)C1=CCCC=C1
COC(=O)C1CC=CC=C1
COC(=O)C1=CCC=CC1
COC(=O)C1C=CCC=C1
CC1(CC=CC=C1)OC=O
CC1(OC=O)C=CCC=C1
C=CCC1=CCCOC1=O
C=CCC1C=CCOC1=O
C=CCC1=CCC(=O)OC1
C=CCC1=CCOC(=O)C1
C=CCC1=CC(=O)OCC1
C=CCC1COC(=O)C=C1
C=CCC1CC=CC(=O)O1
C=CCC1OC(=O)CC=C1
C=C1C=CCCC1OC=O
C=C1CC=CC(C1)OC=O
C=C1CC=CCC1OC=O
C=C1CC(CC=C1)OC=O
C=C1CCC=CC1OC=O
C=C1CCC(OC=O)C=C1
O=CC#CC=C1CCCC1
O=CC=CC=C1CCCC1
O=COC1C=CCCC=C1
O=COC1CC=CC=CC1
O=COC1CC=CCC=C1
O=COC1CCC=CC=C1
CC1=CCCCC1CC=O
CC1C=CCCC1CC=O
CC1CC=CCC1CC=O
CC1CCC=CC1CC=O
CC1CC=CC(CC=O)C1
CC1CCC=C(CC=O)C1
CC1CCCC(CC=O)=C1
CC1=CCC(CC=O)CC1
CC1CCC(CC=O)=CC1
CC1CCC(CC=O)C=C1
CC1=C(CC=O)CCCC1
CCC1=C(CCCC1)C=O
CCC1=CC(CCC1)C=O
CCC1=CCC(CC1)C=O
CCC1=CCCC(C1)C=O
CCC1=CCCCC1C=O
CCC1CC=CC(C1)C=O
CCC1CC=CCC1C=O
CCC1CC(CC=C1)C=O
CCC1CCC=C(C1)C=O
CCC1CCC=CC1C=O
CCC1CCCC=C1C=O
CCC1CCCC(C=O)=C1
CCC1CCC(C=O)=CC1
CCC1CCC(C=O)C=C1
CCCC1CC=CCC1=O
CCCC1=CCCC(=O)C1
CCCC1CC=CC(=O)C1
CCCC1=CCC(=O)CC1
CCCC1CC(=O)CC=C1
CC1CCCC=C1CC=O
CC1=CCCC(CC=O)C1
CC1=CC(CC=O)CCC1
CC1CC(CC=O)CC=C1
CCC1C=CCCC1C=O
CCCC1=CCCCC1=O
CCCC1C=CCCC1=O
CCCC1CCC=CC1=O
CCCC1CCC(=O)C=C1
CCCC1=CC(=O)CCC1
CC(C=O)C1CCCC=C1
CC(C=O)C1=CCCCC1
CC(C=O)C1CCC=CC1
CCC(=O)C1=CCCCC1
CCC(=O)C1CCC=CC1
CCC(=O)C1CCCC=C1
CC(=O)CC1CCC=CC1
CC(=O)CC1CCCC=C1
CC(=O)CC1=CCCCC1
CC1(CC=O)CCC=CC1
CCC1(CCC=CC1)C=O
CCC1(CCCC=C1)C=O
CC1(CC=O)CCCC=C1
C=CCCC1CC=CCO1
C=CCCC1=CCCOC1
C=CCCC1=CCOCC1
C=CCCC1COCC=C1
C=CCCC1OCCC=C1
CCCOC1CCC=CC1
CCOCC1CCC=CC1
CCOCC1CCCC=C1
COCCC1CCC=CC1
COCCC1CCCC=C1
CCCOC1CCCC=C1
CCOCC1=CCCCC1
COCCC1=CCCCC1
C=C1CCCC(CC=O)C1
C=C1CCC(CC=O)CC1
C=CC1CCCC(C1)C=O
C=CC1CCCCC1C=O
C=C1CCCCC1CC=O
C=CC1CCC(CC1)C=O
C=CCC1CCCC(=O)C1
C=CCC1CCC(=O)CC1
C=CCC1CCCCC1=O
C=C(C=O)C1CCCCC1
C=CC(=O)C1CCCCC1
C=CC1(CCCCC1)C=O
O=CCC1=CCCCCC1
O=CCC1CCC=CCC1
O=CCC1CCCC=CC1
O=CCC1CCCCC=C1
C=CCOC1CCCCC1
CC=CC1=CC=CC=C1O
CC=CC1=CC=CC(O)=C1
CC=CC1=CC=C(O)C=C1
OC1C=CC=CC1=CC=C
OC1C=CC(=CC=C)C=C1
OCC=C1C=CC=CC1=C
OCC=C1C=CC(=C)C=C1
OCC=C1C=CC=CC=C1
C=CC=CCC1=CC=CC=C1
C=CCC=CC1=CC=CC=C1
O=CCCCC1=CC=CC1
O=CCCCC1=CCC=C1
O=CCCCC1C=CC=C1
OCCCC1C=CCC=C1
OCCCC1=CC=CCC1
OCCCC1=CCCC=C1
OCCCC1CC=CC=C1
OCCCC1=CCC=CC1
COC1=CC=CC(C=O)=C1
COC1=CC=CC=C1C=O
COC1=CC=C(C=O)C=C1
C=CCC1=CC(=O)C=CO1
C=CCC1=COC=CC1=O
COCOC1C=CCC=C1
COCOC1CC=CC=C1
O=CC#CC1CC=CCO1
O=CC#CC1=CCCOC1
O=CC#CC1=CCOCC1
O=CC#CC1COCC=C1
O=CC#CC1OCCC=C1
C=CCOC1CC=CCO1
C=CCOC1COCC=C1
C=CCOC1OCCC=C1
O=CC=CC1CCCOC1
O=CCC=C1CCCOC1
O=CCC=C1CCOCC1
O=CC=CC1CCCCO1
O=CC=CC1CCOCC1
CC1=C(C=C)C=CC=C1C=O
CC1=CC=C(C=C)C=C1C=O
CC1=CC=CC(C=O)=C1C=C
CC1=CC(C=O)=CC=C1C=C
CC1=CC=CC(C=C)=C1C=O
CC1=CC(C=C)=CC=C1C=O
CC1=CC=C(C=C)C(C=O)=C1
CC1=CC(C=C)=CC(C=O)=C1
CC1=CC=C(C=O)C=C1C=C
CC1=CC=C(C=O)C(C=C)=C1
CC1=CC=CC=C1C(=C)C=O
CC1=CC=CC(=C1)C(=C)C=O
CC1=CC=C(C=C1)C(=C)C=O
CC1=CC=C(C=C1)C(=O)C=C
CC1=CC=CC=C1C(=O)C=C
CC1=CC=CC(=C1)C(=O)C=C
CC(=C)C1=CC=CC=C1C=O
CC(=C)C1=CC=CC(C=O)=C1
CC(=O)C1=CC=CC=C1C=C
CC(=O)C1=CC=CC(C=C)=C1
CC(=C)C1=CC=C(C=O)C=C1
CC(=O)C1=CC=C(C=C)C=C1
O=C(C=CC1=CC=CS1)C#C
O=CC(=CC1=CC=CS1)C#C
O=C(C=CC1=CSC=C1)C#C
O=CC(=CC1=CSC=C1)C#C
O=C(C=CC#C)C1=CC=CS1
O=CC=C(C#C)C1=CC=CS1
O=CC(=CC#C)C1=CC=CS1
O=C(C=CC#C)C1=CSC=C1
O=CC=C(C#C)C1=CSC=C1
O=CC(=CC#C)C1=CSC=C1
O=C(C=CC1=CC=CO1)C#C
O=CC(=CC1=CC=CO1)C#C
O=C(C=CC1=COC=C1)C#C
O=CC(=CC1=COC=C1)C#C
O=C(C=CC#C)C1=CC=CO1
O=CC=C(C#C)C1=CC=CO1
O=CC(=CC#C)C1=CC=CO1
O=C(C=CC#C)C1=COC=C1
O=CC=C(C#C)C1=COC=C1
O=CC(=CC#C)C1=COC=C1
CC(C#CC=O)=C1C=CC=C1
CC#CC(C=O)=C1C=CC=C1
CC#CC(=O)C=C1C=CC=C1
CC(=O)C#CC=C1C=CC=C1
O=C(C=CC1=CC=CC1)C#C
O=C(C=CC1=CCC=C1)C#C
O=C(C=CC1C=CC=C1)C#C
O=C(CC=C1C=CC=C1)C#C
O=CC(=CC1=CC=CC1)C#C
O=CC(=CC1=CCC=C1)C#C
O=CC(=CC1C=CC=C1)C#C
O=CC(C=C1C=CC=C1)C#C
O=C(C=CC#C)C1=CC=CC1
O=C(C=CC#C)C1=CCC=C1
O=C(C=CC#C)C1C=CC=C1
O=C(CC#C)C=C1C=CC=C1
O=CC=C(C#C)C1=CC=CC1
O=CC=C(C#C)C1=CCC=C1
O=CC=C(C#C)C1C=CC=C1
O=CC(=CC#C)C1=CC=CC1
O=CC(=CC#C)C1=CCC=C1
O=CC(=CC#C)C1C=CC=C1
O=CCC(C#C)=C1C=CC=C1
O=CC(CC#C)=C1C=CC=C1
CC=CC(C=O)=C1C=CC=C1
CC(C=CC=O)=C1C=CC=C1
CC=C(C=O)C=C1C=CC=C1
CC=CC(=O)C=C1C=CC=C1
CC(=CC=O)C=C1C=CC=C1
CC(C=O)=CC=C1C=CC=C1
CC(=O)C=CC=C1C=CC=C1
CC(=C)C(=O)C1=CC=CC=C1
CC(=O)C(=C)C1=CC=CC=C1
CC1=CC=CC=C1OCC=C
CC1=CC=CC(OCC=C)=C1
CCOC1=CC=CC=C1C=C
CCOC1=CC=CC(C=C)=C1
COC1=CC=CC=C1CC=C
COC1=CC=CC(CC=C)=C1
COCC1=CC=CC=C1C=C
COCC1=CC=C(C=C)C=C1
COCC1=CC=CC(C=C)=C1
CC1=CC=C(OCC=C)C=C1
CCOC1=CC=C(C=C)C=C1
COC1=CC=C(CC=C)C=C1
CC(C)(C=O)C1=CC=CC=C1
CC(OC1=CC=CC=C1)C=C
COC(C=C)C1=CC=CC=C1
COCC(=C)C1=CC=CC=C1
CC(=C)COC1=CC=CC=C1
C#CCCOC1=CC=CC=C1
COCC#CC1=CC=CC=C1
CC#CCOC1=CC=CC=C1
C#CCOCC1=CC=CC=C1
C=CC1(C=C)C=CC=CC1=O
C=CC1(C=C)C=CC(=O)C=C1
C=CC1(C=O)C=CC=CC1=C
C=CC1(C=O)C=CC(=C)C=C1
C=C(C=O)C1=CC=CC=CC1
C=C(C=O)C1=CC=CCC=C1
C=C(C=O)C1=CCC=CC=C1
C=C(C=O)C1C=CC=CC=C1
C=CC(=O)C1=CC=CCC=C1
C=CC(=O)C1=CCC=CC=C1
C=CC(=O)C1C=CC=CC=C1
C=CC(=O)C1=CC=CC=CC1
C=CC1(C=O)C=CC=CC=C1
O=CCC1=CC=CC=CC=C1
CC1(OC=O)C=CC=CC1=C
CC1(OC=O)C=CC(=C)C=C1
CC1=CC=CC(C1)(C=C)C=O
CC1=CC=CCC1(C=C)C=O
CC1=CC(CC=C1)(C=C)C=O
CC1=CCC=CC1(C=C)C=O
CC1(CC=CC=C1C=C)C=O
CC1C=CC=CC1(C=C)C=O
CC1(CC=CC=C1C=O)C=C
CC1(C=C)C=CC=CC1C=O
CC1(C=C)C=CCC=C1C=O
CC1(CC=C(C=C)C=C1)C=O
CC1(CC=CC(C=C)=C1)C=O
CC1(CC(C=C)=CC=C1)C=O
CC1(C=C)C=CCC(C=O)=C1
CC1=CCC(C=C)(C=O)C=C1
CC1(C=C)C=CC(C=O)C=C1
CC1C=CC(C=C)(C=O)C=C1
CC1(CC=CC(C=O)=C1)C=C
CC1=CC(C=C)(C=O)C=CC1
CC1(CC=C(C=O)C=C1)C=C
CC1(CC(C=O)=CC=C1)C=C
CC1(CC=O)C=CC=CC1=C
CC1(CC=O)C=CC(=C)C=C1
CC1(C=O)C=CC=CC1C=C
CC1(C=O)C=CCC=C1C=C
CC1(C=O)C=CC(C=C)C=C1
CC1(C=O)C=CCC(C=C)=C1
CCC1(C=C)C=CC=CC1=O
CCC1(C=C)C=CC(=O)C=C1
CCC1(C=O)C=CC=CC1=C
CCC1(C=O)C=CC(=C)C=C1
CC1(CC=C)C=CC=CC1=O
CC1(CC=C)C=CC(=O)C=C1
C=CCOC1C=CC=CC1=C
C=CCOC1C=CC(=C)C=C1
CCC#CC1=CC=CC(=O)O1
CCC#CC1=CC=COC1=O
CC#CCC1=CC(=O)OC=C1
CCC#CC1=CC(=O)OC=C1
CC#CCC1=COC(=O)C=C1
CCC#CC1=COC(=O)C=C1
CC#CCC1=CC=CC(=O)O1
CC#CCC1=CC=COC1=O
O=C1OC=CC=C1CCC#C
O=C1OC=C(CCC#C)C=C1
O=C1OC=CC(CCC#C)=C1
O=C1OC(CCC#C)=CC=C1
O=COC1C=CC=CC1C#C
O=COC1C=CC(C=C1)C#C
O=COC1C=CCC=C1C#C
O=COC1C=CCC(=C1)C#C
O=COC1CC=C(C=C1)C#C
O=COC1CC=CC=C1C#C
O=COC1CC=CC(=C1)C#C
O=COC1CC(=CC=C1)C#C
CC1=C(C=CCC1)C#CC=O
CC1=C(CC=CC1)C#CC=O
CC1=C(CCC=C1)C#CC=O
CC1=CC=C(CC1)C#CC=O
CC1=CC=CC(C1)C#CC=O
CC1=CC=CCC1C#CC=O
CC1=CC(=CCC1)C#CC=O
CC1=CC(C=CC1)C#CC=O
CC1=CC(CC=C1)C#CC=O
CC1=CCC=C(C1)C#CC=O
CC1=CCC=CC1C#CC=O
CC1=CCC(=CC1)C#CC=O
CC1=CCC(C=C1)C#CC=O
CC1=CCCC=C1C#CC=O
CC1=CCCC(=C1)C#CC=O
CC1C=CC=CC1C#CC=O
CC1C=CC(C=C1)C#CC=O
CC1C=CCC=C1C#CC=O
CC1C=CCC(=C1)C#CC=O
CC1CC=C(C=C1)C#CC=O
CC1CC=CC=C1C#CC=O
CC1CC=CC(=C1)C#CC=O
CC1CC(=CC=C1)C#CC=O
CC#CC1C=CCC=C1C=O
CC#CC1CC=CC=C1C=O
CC#CC1=C(CC=CC1)C=O
CC#CC1=C(CCC=C1)C=O
CC#CC1=CC=C(CC1)C=O
CC#CC1=CC=CC(C1)C=O
CC#CC1=CC=CCC1C=O
CC#CC1=CC(CC=C1)C=O
CC#CC1=CCC=C(C1)C=O
CC#CC1=CCC=CC1C=O
CC#CC1=CCCC=C1C=O
CC#CC1C=CC=CC1C=O
CC#CC1=CCCC(C=O)=C1
CC#CC1C=CCC(C=O)=C1
CC#CC1CC=CC(C=O)=C1
CC#CC1=CCC(C=O)=CC1
CC#CC1=CCC(C=O)C=C1
CC#CC1C=CC(C=O)C=C1
CC#CC1CC=C(C=O)C=C1
CC#CC1=CC(C=O)=CCC1
CC#CC1=CC(C=O)C=CC1
CC#CC1CC(C=O)=CC=C1
CC#CC1=C(C=O)C=CCC1
O=CC1=CC=CCC1CC#C
O=CC1=CCC=CC1CC#C
O=CC1=CCCC=C1CC#C
O=CC1C=CC=CC1CC#C
O=CC1C=CCC=C1CC#C
O=CC1CC=CC=C1CC#C
O=CC1=C(CC#C)C=CCC1
O=CC1=C(CC#C)CC=CC1
O=CC1=C(CC#C)CCC=C1
O=CC1=CC=C(CC#C)CC1
O=CC1=CC=CC(CC#C)C1
O=CC1=CC(CC#C)=CCC1
O=CC1=CC(CC#C)C=CC1
O=CC1=CC(CC#C)CC=C1
O=CC1=CCC=C(CC#C)C1
O=CC1=CCC(CC#C)=CC1
O=CC1=CCC(CC#C)C=C1
O=CC1=CCCC(CC#C)=C1
O=CC1C=CC(CC#C)C=C1
O=CC1C=CCC(CC#C)=C1
O=CC1CC=C(CC#C)C=C1
O=CC1CC=CC(CC#C)=C1
O=CC1CC(CC#C)=CC=C1
O=CCC1=C(C=CCC1)C#C
O=CCC1=C(CC=CC1)C#C
O=CCC1=C(CCC=C1)C#C
O=CCC1=CC=C(CC1)C#C
O=CCC1=CC=CC(C1)C#C
O=CCC1=CC=CCC1C#C
O=CCC1=CC(=CCC1)C#C
O=CCC1=CC(C=CC1)C#C
O=CCC1=CC(CC=C1)C#C
O=CCC1=CCC=C(C1)C#C
O=CCC1=CCC=CC1C#C
O=CCC1=CCC(=CC1)C#C
O=CCC1=CCC(C=C1)C#C
O=CCC1=CCCC=C1C#C
O=CCC1=CCCC(=C1)C#C
O=CCC1C=CC=CC1C#C
O=CCC1C=CC(C=C1)C#C
O=CCC1C=CCC=C1C#C
O=CCC1C=CCC(=C1)C#C
O=CCC1CC=C(C=C1)C#C
O=CCC1CC=CC=C1C#C
O=CCC1CC=CC(=C1)C#C
O=CCC1CC(=CC=C1)C#C
O=C(OC1C=CCC=C1)C#C
O=C(OC1CC=CC=C1)C#C
CC#CC(=O)C1=CC=CCC1
CC#CC(=O)C1=CCC=CC1
CC#CC(=O)C1=CCCC=C1
CC#CC(=O)C1C=CCC=C1
CC#CC(=O)C1CC=CC=C1
CC(=O)C#CC1=CC=CCC1
CC(=O)C#CC1=CCC=CC1
CC(=O)C#CC1=CCCC=C1
CC(=O)C#CC1C=CCC=C1
CC(=O)C#CC1CC=CC=C1
O=C(CC1=CC=CCC1)C#C
O=C(CC1=CCC=CC1)C#C
O=C(CC1=CCCC=C1)C#C
O=C(CC1C=CCC=C1)C#C
O=C(CC1CC=CC=C1)C#C
O=C(CC#C)C1=CC=CCC1
O=C(CC#C)C1=CCC=CC1
O=C(CC#C)C1=CCCC=C1
O=C(CC#C)C1C=CCC=C1
O=C(CC#C)C1CC=CC=C1
O=CC(C#C)C1=CC=CCC1
O=CC(C#C)C1=CCC=CC1
O=CC(C#C)C1=CCCC=C1
O=CC(C#C)C1C=CCC=C1
O=CC(C#C)C1CC=CC=C1
CC1=CC=CC=CC1OC=O
CC1=CC=CC(OC=O)C=C1
CC1=CC(OC=O)C=CC=C1
CC1=CC=CC=CC1CC=O
CC1=CC=CCC=C1CC=O
CC1=CCC=CC=C1CC=O
CC1C=CC=CC=C1CC=O
CC1=CC=CC=C(CC=O)C1
CC1=CC=CCC(CC=O)=C1
CC1=CCC=CC(CC=O)=C1
CC1C=CC=CC(CC=O)=C1
CC1=CC=CC(CC=O)=CC1
CC1=CC=CC(CC=O)C=C1
CC1=CCC=C(CC=O)C=C1
CC1C=CC=C(CC=O)C=C1
CC1=CC=C(CC=O)C=CC1
CC1=CC=C(CC=O)CC=C1
CC1=CCC(CC=O)=CC=C1
CC1=CC(CC=O)=CC=CC1
CC1=CC(CC=O)=CCC=C1
CC1=CC(CC=O)C=CC=C1
CC1=C(CC=O)C=CC=CC1
CC1=C(CC=O)C=CCC=C1
CC1=C(CC=O)CC=CC=C1
CCC1=C(CC=CC=C1)C=O
CCC1=CC=C(CC=C1)C=O
CCC1=CC=CC=C(C1)C=O
CCC1=CC=CC=CC1C=O
CCC1=CC=CCC=C1C=O
CCC1=CCC=CC=C1C=O
CCC1C=CC=CC=C1C=O
CCC1=CC=CCC(C=O)=C1
CCC1=CCC=CC(C=O)=C1
CCC1C=CC=CC(C=O)=C1
CCC1=CC=CC(C=O)=CC1
CCC1=CC=CC(C=O)C=C1
CCC1=CCC=C(C=O)C=C1
CCC1C=CC=C(C=O)C=C1
CCC1=CC=C(C=O)C=CC1
CCC1=CCC(C=O)=CC=C1
CCC1=CC(C=O)=CC=CC1
CCC1=CC(C=O)=CCC=C1
CCC1=CC(C=O)C=CC=C1
CCC1=C(C=O)C=CC=CC1
CCC1=C(C=O)C=CCC=C1
CCCC1=CC=CC=CC1=O
CCCC1=CC=CC(=O)C=C1
CCCC1=CC(=O)C=CC=C1
O=COC1(C=CCC=C1)C#C
O=COC1(CC=CC=C1)C#C
CC1(C=CCC=C1)C#CC=O
CC1(CC=CC=C1)C#CC=O
CC#CC1(CC=CC=C1)C=O
CC#CC1(C=O)C=CCC=C1
O=CC1(CC#C)C=CCC=C1
O=CC1(CC#C)CC=CC=C1
O=CCC1(C=CCC=C1)C#C
O=CCC1(CC=CC=C1)C#C
C=CCOC1C=CC=CC=C1
CC=CCOC1C=CCC=C1
CC=CCOC1CC=CC=C1
CCOCC=C1C=CCC=C1
CCOCC=C1CC=CC=C1
COCC=CC1=CC=CCC1
COCC=CC1=CCC=CC1
COCC=CC1=CCCC=C1
COCC=CC1C=CCC=C1
COCC=CC1CC=CC=C1
COCCC=C1C=CCC=C1
COCCC=C1CC=CC=C1
C=CC#CC1CC=CC(=O)O1
C=CC#CC1=CCCOC1=O
C=CC#CC1C=CCOC1=O
C=CC#CC1=CCC(=O)OC1
C=CC#CC1=CCOC(=O)C1
C=CC#CC1=CC(=O)OCC1
C=CC#CC1COC(=O)C=C1
C=CC#CC1OC(=O)CC=C1
C=CC=CC1CC=CC(=O)O1
C=CC=CC1=CCCOC1=O
C=CC=CC1C=CCOC1=O
C=CCC=C1C=CCOC1=O
C=CC=CC1=CCC(=O)OC1
C=CC=CC1=CCOC(=O)C1
C=CC=CC1=CC(=O)OCC1
C=CC=CC1COC(=O)C=C1
C=CCC=C1COC(=O)C=C1
C=CC=CC1OC(=O)CC=C1
C=C1C=CCCC1C#CC=O
C=C1CC=CC(C1)C#CC=O
C=C1CC=CCC1C#CC=O
C=C1CC(CC=C1)C#CC=O
C=C1CCC=C(C1)C#CC=O
C=C1CCC=CC1C#CC=O
C=C1CCC(=CC1)C#CC=O
C=C1CCC(C=C1)C#CC=O
C=C1CCCC=C1C#CC=O
C=C1CCCC(=C1)C#CC=O
C=CC#CC1=CCCCC1=O
C=CC#CC1C=CCCC1=O
C=CC#CC1CC=CCC1=O
C=CC#CC1CCC=CC1=O
C=CC#CC1=CCCC(=O)C1
C=CC#CC1CC=CC(=O)C1
C=CC#CC1=CCC(=O)CC1
C=CC#CC1CCC(=O)C=C1
C=CC#CC1=CC(=O)CCC1
C=CC#CC1CC(=O)CC=C1
C=C1C=CCCC1=CCC=O
C=C1C=CCCC1C=CC=O
C=C1CC=CC(C1)=CCC=O
C=C1CC=CC(C1)C=CC=O
C=C1CC=CCC1=CCC=O
C=C1CC=CCC1C=CC=O
C=C1CC(CC=C1)=CCC=O
C=C1CC(CC=C1)C=CC=O
C=C1CCC=C(C1)C=CC=O
C=C1CCC=CC1=CCC=O
C=C1CCC=CC1C=CC=O
C=C1CCCC=C1C=CC=O
C=C1CCCC(C=CC=O)=C1
C=C1CCC(=CCC=O)C=C1
C=C1CCC(C=CC=O)=CC1
C=C1CCC(C=CC=O)C=C1
C=CC1=CC(CCC1)=CC=O
C=CC1=CCC(CC1)=CC=O
C=CC1=CCCC(C1)=CC=O
C=CC1=CCCCC1=CC=O
C=CC1C=CCCC1=CC=O
C=CC1CC=CC(C1)=CC=O
C=CC1CC=CCC1=CC=O
C=CC1CC(CC=C1)=CC=O
C=CC1CCC=CC1=CC=O
C=CC1CCC(=CC=O)C=C1
C=CC=C1C=CCCC1C=O
C=CC=C1CC=CC(C1)C=O
C=CC=C1CC=CCC1C=O
C=CC=C1CC(CC=C1)C=O
C=CC=C1CCC=C(C1)C=O
C=CC=C1CCC=CC1C=O
C=CC=C1CCCC=C1C=O
C=CC=C1CCCC(C=O)=C1
C=CC=C1CCC(C=O)=CC1
C=CC=C1CCC(C=O)C=C1
C=CC=CC1C=CCCC1=O
C=CC=CC1CC=CCC1=O
C=CC=CC1CCC=CC1=O
C=CCC=C1C=CCCC1=O
C=CCC=C1CC=CCC1=O
C=CCC=C1CCC=CC1=O
C=CC=CC1=CCCC(=O)C1
C=CC=CC1CC=CC(=O)C1
C=CCC=C1CC=CC(=O)C1
C=CC=CC1=CCC(=O)CC1
C=CC=CC1CCC(=O)C=C1
C=CCC=C1CCC(=O)C=C1
C=CC=CC1=CC(=O)CCC1
C=CC=CC1CC(=O)CC=C1
C=CCC=C1CC(=O)CC=C1
C=CC=CC1=CCCCC1=O
C=CC(C=O)=C1CCC=CC1
C=CC(C=O)=C1CCCC=C1
C=C(C=O)C=C1CCC=CC1
C=C(C=O)C=C1CCCC=C1
C=CC(=O)C=C1CCC=CC1
C=CC(=O)C=C1CCCC=C1
C=CCC1=CC=CCOC1=O
C=CCC1=CC=CC(=O)OC1
C=CCC1=CCOC(=O)C=C1
C=CCC1=CC(=O)OCC=C1
C=CCC1OC(=O)C=CC=C1
C=C1C=CC=CCC1OC=O
C=C1C=CCC=CC1OC=O
C=C1CC=CC=CC1OC=O
C=C1C=CCC(OC=O)C=C1
C=C1CC=CC(OC=O)C=C1
C=C1CC(OC=O)C=CC=C1
C=C1C=CC=CCC1CC=O
C=C1C=CCC=CC1CC=O
C=C1C=CCCC=C1CC=O
C=C1CC=CC=CC1CC=O
C=C1CC=CCC=C1CC=O
C=C1CCC=CC=C1CC=O
C=C1C=CCCC(CC=O)=C1
C=C1CC=CC=C(CC=O)C1
C=C1CC=CCC(CC=O)=C1
C=C1CCC=CC(CC=O)=C1
C=C1C=CCC(CC=O)C=C1
C=C1CC=CC(CC=O)=CC1
C=C1CC=CC(CC=O)C=C1
C=C1CCC=C(CC=O)C=C1
C=C1CC=C(CC=O)CC=C1
C=C1CCC(CC=O)=CC=C1
C=C1CC(CC=O)=CCC=C1
C=C1CC(CC=O)C=CC=C1
C=CC1=C(CC=CCC1)C=O
C=CC1=C(CCC=CC1)C=O
C=CC1=C(CCCC=C1)C=O
C=CC1=CC=C(CCC1)C=O
C=CC1=CC=CC(CC1)C=O
C=CC1=CC=CCC(C1)C=O
C=CC1=CC=CCCC1C=O
C=CC1=CC(CC=CC1)C=O
C=CC1=CC(CCC=C1)C=O
C=CC1=CCC=C(CC1)C=O
C=CC1=CCC=CC(C1)C=O
C=CC1=CCC=CCC1C=O
C=CC1=CCC(CC=C1)C=O
C=CC1=CCCC=C(C1)C=O
C=CC1=CCCC=CC1C=O
C=CC1=CCCCC=C1C=O
C=CC1C=CC=CCC1C=O
C=CC1C=CCC=CC1C=O
C=CC1C=CCCC=C1C=O
C=CC1CC=C(CC=C1)C=O
C=CC1CC=CC=C(C1)C=O
C=CC1CC=CC=CC1C=O
C=CC1CC=CCC=C1C=O
C=CC1CCC=CC=C1C=O
C=CC1=CCCCC(C=O)=C1
C=CC1C=CCCC(C=O)=C1
C=CC1CC=CCC(C=O)=C1
C=CC1CCC=CC(C=O)=C1
C=CC1=CCCC(C=O)=CC1
C=CC1=CCCC(C=O)C=C1
C=CC1C=CCC(C=O)C=C1
C=CC1CC=CC(C=O)=CC1
C=CC1CC=CC(C=O)C=C1
C=CC1CCC=C(C=O)C=C1
C=CC1=CCC(C=O)=CCC1
C=CC1=CCC(C=O)C=CC1
C=CC1CCC(C=O)=CC=C1
C=CC1=CC(C=O)=CCCC1
C=CC1=CC(C=O)C=CCC1
C=CC1CC(C=O)=CCC=C1
C=CC1CC(C=O)C=CC=C1
C=CC1=C(C=O)C=CCCC1
C=CCC1=CC=CCCC1=O
C=CCC1=CCC=CCC1=O
C=CCC1=CCCC=CC1=O
C=CCC1C=CC=CCC1=O
C=CCC1C=CCC=CC1=O
C=CCC1CC=CC=CC1=O
C=CCC1=CC=CCC(=O)C1
C=CCC1=CCC=CC(=O)C1
C=CCC1=CC=CC(=O)CC1
C=CCC1=CCCC(=O)C=C1
C=CCC1C=CCC(=O)C=C1
C=CCC1CC=CC(=O)C=C1
C=CCC1=CCC(=O)C=CC1
C=CCC1=CCC(=O)CC=C1
C=CCC1=CC(=O)C=CCC1
C=CCC1=CC(=O)CC=CC1
C=CCC1=CC(=O)CCC=C1
C=CCC1CC(=O)C=CC=C1
O=CC#CC1=CC=CCCC1
O=CC#CC1=CCC=CCC1
O=CC#CC1=CCCC=CC1
O=CC#CC1=CCCCC=C1
O=CC#CC1C=CCCC=C1
O=CC#CC1CC=CC=CC1
O=CC#CC1CC=CCC=C1
O=CC#CC1CCC=CC=C1
O=COC1C=CCC=CC=C1
O=COC1CC=CC=CC=C1
O=CCC1=CC=CC=CCC1
O=CCC1=CC=CCC=CC1
O=CCC1=CC=CCCC=C1
O=CCC1=CCC=CC=CC1
O=CCC1=CCC=CCC=C1
O=CCC1=CCCC=CC=C1
O=CCC1C=CCC=CC=C1
O=CCC1CC=CC=CC=C1
CC=CCC1CC=CC(=O)O1
CCC=CC1CC=CC(=O)O1
CC=CCC1=CCCOC1=O
CC=CCC1C=CCOC1=O
CCC=CC1=CCCOC1=O
CCC=CC1C=CCOC1=O
CCCC=C1C=CCOC1=O
CC=CCC1=CCC(=O)OC1
CCC=CC1=CCC(=O)OC1
CC=CCC1=CCOC(=O)C1
CCC=CC1=CCOC(=O)C1
CC=CCC1=CC(=O)OCC1
CCC=CC1=CC(=O)OCC1
CC=CCC1COC(=O)C=C1
CCC=CC1COC(=O)C=C1
CCCC=C1COC(=O)C=C1
CC=CCC1OC(=O)CC=C1
CCC=CC1OC(=O)CC=C1
CC=C1C=CCCC1OC=O
CC=C1CC=CC(C1)OC=O
CC=C1CC=CCC1OC=O
CC=C1CC(CC=C1)OC=O
CC=C1CCC=CC1OC=O
CC=C1CCC(OC=O)C=C1
CC1=CC(CCC1)=CCC=O
CC1=CC(CCC1)C=CC=O
CC1=CCC(CC1)=CCC=O
CC1=CCC(CC1)C=CC=O
CC1=CCCC(C1)=CCC=O
CC1=CCCC(C1)C=CC=O
CC1=CCCCC1=CCC=O
CC1=CCCCC1C=CC=O
CC1C=CCCC1=CCC=O
CC1C=CCCC1C=CC=O
CC1CC=CC(C1)=CCC=O
CC1CC=CC(C1)C=CC=O
CC1CC=CCC1=CCC=O
CC1CC=CCC1C=CC=O
CC1CC(CC=C1)=CCC=O
CC1CC(CC=C1)C=CC=O
CC1CCC=C(C1)C=CC=O
CC1CCC=CC1=CCC=O
CC1CCC=CC1C=CC=O
CC1CCCC=C1C=CC=O
CC1CCCC(C=CC=O)=C1
CC1CCC(=CCC=O)C=C1
CC1CCC(C=CC=O)=CC1
CC1CCC(C=CC=O)C=C1
CC=C1C=CCCC1CC=O
CC=C1CC=CCC1CC=O
CC=C1CCC=CC1CC=O
CC=C1CCCC=C1CC=O
CCC1=CC(CCC1)=CC=O
CCC1=CCC(CC1)=CC=O
CCC1=CCCC(C1)=CC=O
CCC1C=CCCC1=CC=O
CCC1CC=CC(C1)=CC=O
CCC1CC=CCC1=CC=O
CCC1CC(CC=C1)=CC=O
CCC1CCC=CC1=CC=O
CC=C1CC=CC(CC=O)C1
CC=C1CCC=C(CC=O)C1
CC=C1CCCC(CC=O)=C1
CC=C1CCC(CC=O)=CC1
CC=C1CCC(CC=O)C=C1
CCC1CCC(=CC=O)C=C1
CC=C1CC(CC=O)CC=C1
CC=CC1=C(CCCC1)C=O
CC=CC1=CC(CCC1)C=O
CC=CC1=CCC(CC1)C=O
CC=CC1=CCCC(C1)C=O
CC=CC1=CCCCC1C=O
CC=CC1C=CCCC1C=O
CC=CC1CC=CC(C1)C=O
CC=CC1CC(CC=C1)C=O
CC=CC1CCC=C(C1)C=O
CC=CC1CCC=CC1C=O
CC=CC1CCCC=C1C=O
CCC=C1C=CCCC1C=O
CCC=C1CC=CC(C1)C=O
CCC=C1CC=CCC1C=O
CCC=C1CC(CC=C1)C=O
CCC=C1CCC=C(C1)C=O
CCC=C1CCC=CC1C=O
CCC=C1CCCC=C1C=O
CC=CC1CCCC(C=O)=C1
CCC=C1CCCC(C=O)=C1
CC=CC1CCC(C=O)=CC1
CC=CC1CCC(C=O)C=C1
CCC=C1CCC(C=O)=CC1
CCC=C1CCC(C=O)C=C1
CC=CCC1=CCCCC1=O
CC=CCC1C=CCCC1=O
CC=CCC1CC=CCC1=O
CC=CCC1CCC=CC1=O
CCC=CC1=CCCCC1=O
CCC=CC1C=CCCC1=O
CCC=CC1CC=CCC1=O
CCC=CC1CCC=CC1=O
CCCC=C1C=CCCC1=O
CCCC=C1CC=CCC1=O
CCCC=C1CCC=CC1=O
CC=CCC1=CCCC(=O)C1
CC=CCC1CC=CC(=O)C1
CCC=CC1=CCCC(=O)C1
CCC=CC1CC=CC(=O)C1
CCCC=C1CC=CC(=O)C1
CC=CCC1=CCC(=O)CC1
CC=CCC1CCC(=O)C=C1
CCC=CC1=CCC(=O)CC1
CCC=CC1CCC(=O)C=C1
CC=CCC1=CC(=O)CCC1
CC=CCC1CC(=O)CC=C1
CCC=CC1=CC(=O)CCC1
CCC=CC1CC(=O)CC=C1
CCCC=C1CC(=O)CC=C1
CC1=C(CCCC1)C=CC=O
CCC1=CCCCC1=CC=O
CC=CC1CC=CCC1C=O
CCCC=C1CCC(=O)C=C1
COC(=O)C=C1CCC=CC1
COC(=O)C=C1CCCC=C1
CC=C(C=O)C1=CCCCC1
CC=C(C=O)C1CCC=CC1
CC=C(C=O)C1CCCC=C1
CC=CC(=O)C1CCC=CC1
CC(=CC=O)C1CCC=CC1
CC(=CC=O)C1CCCC=C1
CC(CC=O)=C1CCC=CC1
CC(CC=O)=C1CCCC=C1
CCC(C=O)=C1CCC=CC1
CCC(C=O)=C1CCCC=C1
CC(C=O)=CC1CCCC=C1
CC(C=O)C=C1CCC=CC1
CC(C=O)C=C1CCCC=C1
CCC(=O)C=C1CCC=CC1
CCC(=O)C=C1CCCC=C1
CC(=O)C=CC1CCCC=C1
CC(=O)CC=C1CCC=CC1
CC(=O)CC=C1CCCC=C1
CC=CC(=O)C1=CCCCC1
CC=CC(=O)C1CCCC=C1
CC(=CC=O)C1=CCCCC1
CC(C=O)=CC1=CCCCC1
CC(=O)C=CC1=CCCCC1
CC(C=O)=CC1CCC=CC1
CC(=O)C=CC1CCC=CC1
CC1(CCC=CC1)C=CC=O
CC1(CCCC=C1)C=CC=O
CC=CC1(CCC=CC1)C=O
CC=CC1(CCCC=C1)C=O
O=CC#CC=C1CCCCC1
O=CC=CC=C1CCCCC1
O=CC=CC1=CCCCCC1
O=CC=CC1CCC=CCC1
O=CC=CC1CCCC=CC1
O=CC=CC1CCCCC=C1
O=CCC=C1CCC=CCC1
O=CCC=C1CCCC=CC1
O=CCC=C1CCCCC=C1
OCCOC1=CC=CC=C1
O=COCCC1=CC=CCC1
O=COCCC1=CCC=CC1
O=COCCC1=CCCC=C1
O=COCCC1C=CCC=C1
O=COCCC1CC=CC=C1
O=CCCCC1=CC=CCC1
O=CCCCC1=CCC=CC1
O=CCCCC1=CCCC=C1
O=CCCCC1C=CCC=C1
O=CCCCC1CC=CC=C1
OCC=CCC1=CC=CC=C1
OCCC=CC1=CC=CC=C1
C=CC#CC1=CC(=O)C=CO1
C=CC#CC1=COC=CC1=O
C=CC=CC1=CC(=O)C=CO1
C=CC=CC1=COC=CC1=O
CC=CCC1=CC(=O)C=CO1
CCC=CC1=CC(=O)C=CO1
CC=CCC1=COC=CC1=O
CCC=CC1=COC=CC1=O
O=CC#CC=C1COCC=C1
O=CC=CC=C1COCC=C1
O=CC=CC1=CC=CCOC1
O=CC=CC1=CCOCC=C1
O=CC=CC1OCC=CC=C1
O=CC1=CC=CC=C1C=CC#C
O=CC1=CC=C(C=CC#C)C=C1
O=CC1=CC=CC(C=CC#C)=C1
O=CC=CC1=CC=C(C=C1)C#C
O=CC=CC1=CC=CC(=C1)C#C
O=CC=CC1=CC=CC=C1C#C
O=C(C#C)C#CC1=CC=CC=C1
O=C(C#CC#C)C1=CC=CC=C1
C=C1C=CC=C(C=C1)C#CC=O
C=C1C=CC=CC=C1C#CC=O
C=C1C=CC=CC(=C1)C#CC=O
C=CC#CC1=CC=CC=CC1=O
C=CC#CC1=CC=CC(=O)C=C1
C=CC#CC1=CC(=O)C=CC=C1
C=C1C=CC=CC=C1C=CC=O
C=C1C=CC=CC(C=CC=O)=C1
C=C1C=CC=C(C=CC=O)C=C1
C=CC1=CC=CC=CC1=CC=O
C=CC1=CC=CC(=CC=O)C=C1
C=CC1=CC(=CC=O)C=CC=C1
C=CC=C1C=CC=CC=C1C=O
C=CC=C1C=CC=CC(C=O)=C1
C=CC=C1C=CC=C(C=O)C=C1
C=CC=CC1=CC=CC=CC1=O
C=CC=CC1=CC=CC(=O)C=C1
C=CC=CC1=CC(=O)C=CC=C1
O=CC#CC=C1C=CC=CC=C1
O=CC=CC=C1C=CC=CC=C1
O=CC=CC1=CC=CC=CC=C1
CC(C#CC=O)=C1C=CCC=C1
CC(C#CC=O)=C1CC=CC=C1
CC(=O)C#CC=C1C=CCC=C1
CC(=O)C#CC=C1CC=CC=C1
O=C(C=CC1=CC=CCC1)C#C
O=C(C=CC1=CCC=CC1)C#C
O=C(C=CC1=CCCC=C1)C#C
O=C(C=CC1C=CCC=C1)C#C
O=C(C=CC1CC=CC=C1)C#C
O=C(CC=C1C=CCC=C1)C#C
O=C(CC=C1CC=CC=C1)C#C
O=CC(=CC1=CC=CCC1)C#C
O=CC(=CC1=CCC=CC1)C#C
O=CC(=CC1=CCCC=C1)C#C
O=CC(=CC1C=CCC=C1)C#C
O=CC(=CC1CC=CC=C1)C#C
O=CC(C=C1C=CCC=C1)C#C
O=CC(C=C1CC=CC=C1)C#C
O=C(C=CC#C)C1=CC=CCC1
O=C(C=CC#C)C1=CCC=CC1
O=C(C=CC#C)C1=CCCC=C1
O=C(C=CC#C)C1C=CCC=C1
O=C(C=CC#C)C1CC=CC=C1
O=CC=C(C#C)C1=CC=CCC1
O=CC=C(C#C)C1=CCC=CC1
O=CC=C(C#C)C1=CCCC=C1
O=CC=C(C#C)C1C=CCC=C1
O=CC=C(C#C)C1CC=CC=C1
O=CC(=CC#C)C1=CC=CCC1
O=CC(=CC#C)C1=CCC=CC1
O=CC(=CC#C)C1=CCCC=C1
O=CC(=CC#C)C1C=CCC=C1
O=CC(=CC#C)C1CC=CC=C1
O=CCC(C#C)=C1C=CCC=C1
O=CCC(C#C)=C1CC=CC=C1
CC=C(C=O)C=C1C=CCC=C1
CC=C(C=O)C=C1CC=CC=C1
CC1=C(CC=CC=C1)C=CC=O
CC1=CC=C(CC=C1)C=CC=O
CC1=CC=CC=C(C1)C=CC=O
CC1=CC=CC=CC1=CCC=O
CC1=CC=CC=CC1C=CC=O
CC1=CC=CCC=C1C=CC=O
CC1=CCC=CC=C1C=CC=O
CC1C=CC=CC=C1C=CC=O
CC1=CC=CCC(C=CC=O)=C1
CC1=CCC=CC(C=CC=O)=C1
CC1C=CC=CC(C=CC=O)=C1
CC1=CC=CC(=CCC=O)C=C1
CC1=CC=CC(C=CC=O)=CC1
CC1=CC=CC(C=CC=O)C=C1
CC1=CCC=C(C=CC=O)C=C1
CC1C=CC=C(C=CC=O)C=C1
CC1=CC=C(C=CC=O)C=CC1
CC1=CCC(C=CC=O)=CC=C1
CC1=CC(=CCC=O)C=CC=C1
CC1=CC(C=CC=O)=CC=CC1
CC1=CC(C=CC=O)=CCC=C1
CC1=CC(C=CC=O)C=CC=C1
CC1=C(C=CC=O)C=CC=CC1
CC1=C(C=CC=O)C=CCC=C1
CC=C1C=CC=CC=C1CC=O
CCC1=CC=CC=CC1=CC=O
CC=C1C=CC=CC(CC=O)=C1
CC=C1C=CC=C(CC=O)C=C1
CCC1=CC=CC(=CC=O)C=C1
CCC1=CC(=CC=O)C=CC=C1
CC=CC1=C(CC=CC=C1)C=O
CC=CC1=CC=C(CC=C1)C=O
CC=CC1=CC=CC=C(C1)C=O
CC=CC1=CC=CC=CC1C=O
CC=CC1=CC=CCC=C1C=O
CC=CC1=CCC=CC=C1C=O
CC=CC1C=CC=CC=C1C=O
CCC=C1C=CC=CC=C1C=O
CC=CC1=CC=CCC(C=O)=C1
CC=CC1=CCC=CC(C=O)=C1
CC=CC1C=CC=CC(C=O)=C1
CCC=C1C=CC=CC(C=O)=C1
CC=CC1=CC=CC(C=O)=CC1
CC=CC1=CC=CC(C=O)C=C1
CC=CC1=CCC=C(C=O)C=C1
CC=CC1C=CC=C(C=O)C=C1
CCC=C1C=CC=C(C=O)C=C1
CC=CC1=CC=C(C=O)C=CC1
CC=CC1=CCC(C=O)=CC=C1
CC=CC1=CC(C=O)=CC=CC1
CC=CC1=CC(C=O)=CCC=C1
CC=CC1=CC(C=O)C=CC=C1
CC=CC1=C(C=O)C=CC=CC1
CC=CC1=C(C=O)C=CCC=C1
CC=CCC1=CC=CC=CC1=O
CCC=CC1=CC=CC=CC1=O
CC=CCC1=CC=CC(=O)C=C1
CCC=CC1=CC=CC(=O)C=C1
CC=CCC1=CC(=O)C=CC=C1
CCC=CC1=CC(=O)C=CC=C1
O=CC=CC1=CC=CC=CCC1
O=CC=CC1=CC=CCC=CC1
O=CC=CC1=CC=CCCC=C1
O=CC=CC1=CCC=CC=CC1
O=CC=CC1=CCC=CCC=C1
O=CC=CC1=CCCC=CC=C1
O=CC=CC1C=CCC=CC=C1
O=CC=CC1CC=CC=CC=C1
O=CCC=C1C=CCC=CC=C1
O=CCC=C1CC=CC=CC=C1
O=CCC1=CC=CC=C1C=O
O=CCC1=CC=CC(C=O)=C1
O=CCC1=CC=C(C=O)C=C1
O=CC(=O)CC1=CC=CC=C1
O=CC(C=O)C1=CC=CC=C1
O=CCC(=O)C1=CC=CC=C1
O=CCCOC1=CC=CC=C1
O=CCOCC1=CC=CC=C1
[O-]C(=O)C=CC1=CC=CC=C1
OC1=CC=CC(C=CC=O)=C1
C=C(COC=O)C1=CC=CC=C1
C=CCC(=O)OC1=CC=CC=C1
C=CC(OC=O)C1=CC=CC=C1
C=CCOC(=O)C1=CC=CC=C1
C=CC(=O)OCC1=CC=CC=C1
C=CC(CC1=CC=CC=C1)C=O
C=C(CC=O)CC1=CC=CC=C1
C=C(CCC1=CC=CC=C1)C=O
C=C(CCC=O)C1=CC=CC=C1
C=CC(CC=O)C1=CC=CC=C1
C=CCC(C=O)C1=CC=CC=C1
C=CCC(=O)CC1=CC=CC=C1
C=CCCC(=O)C1=CC=CC=C1
C=CC(=O)CCC1=CC=CC=C1
O=COCC=CC1=CC=CC=C1
O=CC=CCCC1=CC=CC=C1
O=CCC=CCC1=CC=CC=C1
O=CCCC=CC1=CC=CC=C1
O=CC=C1C=CC=C1
O=CC1C=CCC=C1
O=CC1=CC=CCC1
O=CC1=CCC=CC1
O=CC1=CCCC=C1
O=CC1CC=CC=C1
C=CC=CC1=CC=CS1
C=CC=CC1=CSC=C1
C=CC=CC1=COC=C1
C=CC=CC1=CC=CO1
C=CC#CC1=CC=CC1
C=CC#CC1=CCC=C1
C=CC#CC1C=CC=C1
CC=CCC1=CCC=C1
CC=CCC1C=CC=C1
CCC=CC1=CC=CC1
CCC=CC1C=CC=C1
CC=CCC1=CC=CC1
CCC=CC1=CCC=C1
CCCC=C1C=CC=C1
C=CC=CC1=CCCC1
C=CC=CC1CC=CC1
C=CC=CC1CCC=C1
C=CCC=C1CC=CC1
C=CCC=C1CCC=C1
CCCC1=CCCC=C1
CCCC1=CC=CCC1
CCCC1=CCC=CC1
CCCC1C=CCC=C1
CCCC1CC=CC=C1
C=CCC1=CCCCC1
C=CCC1CCC=CC1
C=CCC1CCCC=C1
CC1=CC=CC1=CC=O
CC1=CC(=CC=O)C=C1
CC=C1C=CC=C1C=O
CC=C1C=CC(C=O)=C1
CC=CC1=CC=CC1=O
CC=CC1=CC(=O)C=C1
CC(C=O)=C1C=CC=C1
CC(=O)C=C1C=CC=C1
C#CCOC1C=CC=C1
C=C1C=CC=CC1C=O
C=C1C=CCC=C1C=O
C=C1CC=CC=C1C=O
C=C1C=CCC(C=O)=C1
C=C1CC=CC(C=O)=C1
C=C1C=CC(C=O)C=C1
C=C1CC=C(C=O)C=C1
C=C1CC(C=O)=CC=C1
O=CC1=CC=CCC=C1
O=CC1=CCC=CC=C1
O=CC1=CC=CC=CC1
O=CC1C=CC=CC=C1
CC1=C(CCC=C1)C=O
CC1=CC=CC(C1)C=O
CC1=CC=CCC1C=O
CC1=CC(CC=C1)C=O
CC1=CCC=C(C1)C=O
CC1=CCC=CC1C=O
CC1=CCCC=C1C=O
CC1C=CCC=C1C=O
CC1=CCCC(C=O)=C1
CC1C=CCC(C=O)=C1
CC1CC=CC(C=O)=C1
CC1C=CC(C=O)C=C1
CC1CC=C(C=O)C=C1
CC1=CC(C=O)C=CC1
CC1=C(C=O)C=CCC1
CC1=C(CC=CC1)C=O
CC1=CC=C(CC1)C=O
CC1C=CC=CC1C=O
CC1CC=CC=C1C=O
CC1=CCC(C=O)=CC1
CC1=CCC(C=O)C=C1
CC1=CC(C=O)=CCC1
CC1CC(C=O)=CC=C1
C=CC=CC1=CCOC1
C=CC=CC1OCC=C1
CC(=O)C1=CC=CCC1
CC(=O)C1=CCC=CC1
CC(=O)C1=CCCC=C1
CC(=O)C1C=CCC=C1
CC(=O)C1CC=CC=C1
CC1(CC=CC=C1)C=O
CC1(C=O)C=CCC=C1
COCC=C1CC=CC1
COCC=C1CCC=C1
C=CCC1=CCCOC1
C=CCC1=CCOCC1
C=CCC1COCC=C1
C=CCC1CC=CCO1
C=CCC1OCCC=C1
CCOC1CCC=CC1
COCC1=CCCCC1
COCC1CCC=CC1
COCC1CCCC=C1
CCOC1CCCC=C1
O=CC=C1CCCCC1
C=CC#CC=C1C=CC=C1
C=CC=CC=C1C=CC=C1
CC1=CC=CC=C1CC=C
CC1=CC=CC(CC=C)=C1
CCC1=CC=CC=C1C=C
CCC1=CC=CC(C=C)=C1
CC1=CC=C(CC=C)C=C1
CCC1=CC=C(C=C)C=C1
CC=CC=CC1=CC=CS1
CC=CC=CC1=CSC=C1
CC=CC=CC1=CC=CO1
CC=CC=CC1=COC=C1
CC=CC=CC1=CC=CC1
CC=CC=CC1=CCC=C1
CC=CC=CC1C=CC=C1
CC=CCC=C1C=CC=C1
CCC=CC=C1C=CC=C1
CC(C=C)C1=CC=CC=C1
CCC(=C)C1=CC=CC=C1
CC(=C)CC1=CC=CC=C1
C=CC1=C(CC=CC1)C=C
C=CC1=CC=C(CC1)C=C
C=CC1=CCC=C(C1)C=C
C=CC1=CCCC=C1C=C
C=CC1C=CCC=C1C=C
C=CC1CC=CC=C1C=C
C=CC1=C(C=C)C=CCC1
C=CC1=CC(C=C)=CCC1
C=CC1=CCC(C=C)=CC1
C=CC1C=CC(C=C)C=C1
C=CC1C=CCC(C=C)=C1
C=CC1CC=C(C=C)C=C1
C=CC1CC=CC(C=C)=C1
C=CC1CC(C=C)=CC=C1
C=CCC1=CC=CCC1=C
C=CCC1=CCC=CC1=C
C=CCC1C=CC=CC1=C
C=CCC1=CC=CC(=C)C1
C=CCC1=CC(=C)C=CC1
C=CCC1=CC(=C)CC=C1
C=CCC1=CCC(=C)C=C1
C=CCC1C=CC(=C)C=C1
C=CC1C=CC=CC1C=C
C=CC(=C)C1=CC=CCC1
C=CC(=C)C1=CCC=CC1
C=CC(=C)C1=CCCC=C1
C=CC(=C)C1C=CCC=C1
C=CC(=C)C1CC=CC=C1
C=CC1(CC=CC=C1)C=C
C=CC1(C=C)C=CCC=C1
C=CCC1=CC=CC=CC1
C=CCC1=CC=CCC=C1
C=CCC1=CCC=CC=C1
C=CCC1C=CC=CC=C1
C#CCCC1=CC=CCC1
C#CCCC1=CCC=CC1
C#CCCC1=CCCC=C1
C#CCCC1C=CCC=C1
C#CCCC1CC=CC=C1
CC#CCC1=CC=CCC1
CC#CCC1=CCC=CC1
CC#CCC1=CCCC=C1
CC#CCC1C=CCC=C1
CC#CCC1CC=CC=C1
CCC#CC1=CC=CCC1
CCC#CC1=CCC=CC1
CCC#CC1=CCCC=C1
CCC#CC1C=CCC=C1
CCC#CC1CC=CC=C1
C=CC#CC1CCC=CC1
C=CC#CC1CCCC=C1
C=CC#CC1=CCCCC1
CC=CCC1CCC=CC1
CC=CCC1CCCC=C1
CCC=CC1CCCC=C1
CCCC=C1CCC=CC1
CC=CCC1=CCCCC1
CCC=CC1=CCCCC1
CCC=CC1CCC=CC1
CCCC=C1CCCC=C1
C=CCC=C1CCCCC1
C=CC=CC1CCCCC1
O=CCCC1=CC=CS1
O=CCCC1=CSC=C1
O=CCCC1=COC=C1
O=CCCC1=CC=CO1
O=COCC1=CC=CC1
O=COCC1=CCC=C1
O=COCC1C=CC=C1
O=CCCC1=CCCC1
O=CCCC1CC=CC1
O=CCCC1CCC=C1
OCC=CC1=CC=CC1
OCC=CC1=CCC=C1
OCC=CC1C=CC=C1
OCCC=C1C=CC=C1
OCCC1C=CCC=C1
OCCC1=CC=CCC1
OCCC1=CCC=CC1
OCCC1=CCCC=C1
OCCC1CC=CC=C1
O=C1C=CC=C1C#CC#C
O=C1C=CC(=C1)C#CC#C
CC1=CC=C(C)C(C=O)=C1
CC1=CC=CC(C=O)=C1C
CC1=CC=C(C=O)C=C1C
CC1=CC=C(C=O)C(C)=C1
CC1=CC=CC(C)=C1C=O
CC1=CC(C)=CC(C=O)=C1
CC(=O)C1=CC=CC=C1C
CC(=O)C1=CC=CC(C)=C1
CC(=O)C1=CC=C(C)C=C1
COC1C=CC=C1C=CC
COC1C=CC(C=CC)=C1
COCC1=CC=CC1=CC
COCC1=CC(=CC)C=C1
COCC=C1C=CC=C1C
COCC=C1C=CC(C)=C1
COC(C)C=C1C=CC=C1
COCC(C)=C1C=CC=C1
COC1(C=CC)C=CC=C1
O=CC1=CC=CC=CC=C1
CC1=C(CC=CC1=C)C=O
CC1=CC=C(CC1=C)C=O
CC1=C(CC(=C)C=C1)C=O
CC1=CC=CC(=C)C1C=O
CC1=CC(=C)C=C(C1)C=O
CC1=CC(=C)C=CC1C=O
CC1=CC(=C)CC=C1C=O
CC1=CCC(=C)C=C1C=O
CC1C=CC(=C)C=C1C=O
CC1C(=C)C=CC=C1C=O
CC1=CC(=C)CC(C=O)=C1
CC1=CCC(=C)C(C=O)=C1
CC1C=CC(=C)C(C=O)=C1
CC1=CC=CC(C=O)C1=C
CC1=CCC=C(C=O)C1=C
CC1C=CC=C(C=O)C1=C
CC1=CC(=C)C(C=O)=CC1
CC1=CC(=C)C(C=O)C=C1
CC1=CCC(C=O)=CC1=C
CC1C=CC(C=O)=CC1=C
CC1=CC=C(C=O)C(=C)C1
CC1=CC(C=O)=CCC1=C
CC1=CC(C=O)C=CC1=C
CC1C=C(C=O)C=CC1=C
CC1=CC(C=O)=CC(=C)C1
CC1=CC(C=O)C(=C)C=C1
CC1=C(C=O)C=CCC1=C
CC1=C(C=O)C=CC(=C)C1
CC1=C(C=O)C(=C)C=CC1
CC1=C(C=O)C(=C)CC=C1
CCC1=CC=CC(=C)C1=O
CCC1=CC(=C)C=CC1=O
CCC1=CC=CC(=O)C1=C
CCC1=CC(=C)C(=O)C=C1
CCC1=CC(=O)C=CC1=C
CCC1=CC(=O)C(=C)C=C1
CC#CC=C1C=CCC1=O
CC#CC=C1CC=CC1=O
CC#CC=C1CC(=O)C=C1
O=C1C=CCC1=CCC#C
O=C1C=CCC1C=CC#C
O=C1CC=C(C1)C=CC#C
O=C1CC=CC1=CCC#C
O=C1CC=CC1C=CC#C
O=C1CCC=C1C=CC#C
O=C1CC(=CCC#C)C=C1
O=C1CC(C=CC#C)C=C1
O=C1CCC(C=CC#C)=C1
O=CC1=CC(CC1)=CC#C
O=CC1=CCC(C1)=CC#C
O=CC1=CCCC1=CC#C
O=CC1C=CCC1=CC#C
O=CC1CC=CC1=CC#C
O=CC1CC(=CC#C)C=C1
O=CC=C1C=CCC1C#C
O=CC=C1CC=C(C1)C#C
O=CC=C1CC=CC1C#C
O=CC=C1CC(C=C1)C#C
O=CC=C1CCC=C1C#C
O=CC=C1CCC(=C1)C#C
CC=C1C=CCC1=CC=O
CC=C1CC=CC1=CC=O
CC=C1CC(=CC=O)C=C1
CC=CC=C1C=CCC1=O
CC=CC=C1CC=CC1=O
CC=CC=C1CC(=O)C=C1
CC(=O)C1=CC=CCC1=C
CC(=O)C1=CCC=CC1=C
CC(=O)C1C=CC=CC1=C
CC(=O)C1=CC=CC(=C)C1
CC(=O)C1=CC(=C)C=CC1
CC(=O)C1=CC(=C)CC=C1
CC(=O)C1=CCC(=C)C=C1
CC(=O)C1C=CC(=C)C=C1
O=C(C=C1CC=CC1)C#C
O=C(C=C1CCC=C1)C#C
O=CC(C#C)=C1CC=CC1
O=CC(C#C)=C1CCC=C1
CC#CC1=CC=CC(=O)O1
CC#CC1=CC=COC1=O
CC#CC1=CC(=O)OC=C1
CC#CC1=COC(=O)C=C1
O=C1OC=CC=C1CC#C
O=C1OC=C(CC#C)C=C1
O=C1OC=CC(CC#C)=C1
O=C1OC(CC#C)=CC=C1
CC(=O)C1=CC=CC=CC1
CC(=O)C1=CC=CCC=C1
CC(=O)C1=CCC=CC=C1
CC(=O)C1C=CC=CC=C1
CC1(C=O)C=CC=CC=C1
COC1C=CCC1=CC=C
COC1CC=CC1=CC=C
COC1CC(=CC=C)C=C1
COCC=C1C=CCC1=C
COCC=C1CC=CC1=C
COCC=C1CC(=C)C=C1
CC1=CC=CCC1(C)C=O
CC1=CCC=CC1(C)C=O
CC1C=CC=CC1(C)C=O
CC1=CC=CC(C)(C1)C=O
CC1=CC(C)(CC=C1)C=O
CC1(C)C=CC=CC1C=O
CC1(C)C=CCC=C1C=O
CC1(C)CC=CC=C1C=O
CC1(C)C=CCC(C=O)=C1
CC1=CCC(C)(C=O)C=C1
CC1(C)C=CC(C=O)C=C1
CC1(C)CC=C(C=O)C=C1
CC1C=CC(C)(C=O)C=C1
CCC1(C)C=CC=CC1=O
CC1(C)CC=CC(C=O)=C1
CC1=CC(C)(C=O)C=CC1
CC1(C)CC(C=O)=CC=C1
CCC1(C)C=CC(=O)C=C1
CC=CC=CC1=CCOC1
CC=CC=CC1OCC=C1
CCC1=CC=CCC1OC
CCC1=CC=CC(C1)OC
CCC1=CC(CC=C1)OC
CCC1=CCC=CC1OC
CCC1C=CC=CC1OC
CCC1C=CC(OC)C=C1
CCC1=CC(OC)C=CC1
CCOC1C=CCC=C1C
CCOC1CC=CC=C1C
CCOC1C=CC(C)C=C1
CCOC1C=CCC(C)=C1
CCOC1CC=C(C)C=C1
CCOC1CC=CC(C)=C1
CCOC1CC(C)=CC=C1
COCC1=CC=CCC1C
COCC1=CCC=CC1C
COCC1=CCCC=C1C
COCC1C=CC=CC1C
COCC1CC=CC=C1C
COCC1=C(C)C=CCC1
COCC1=C(C)CC=CC1
COCC1=C(C)CCC=C1
COCC1=CC=C(C)CC1
COCC1=CC=CC(C)C1
COCC1=CC(C)=CCC1
COCC1=CC(C)C=CC1
COCC1=CC(C)CC=C1
COCC1=CCC=C(C)C1
COCC1=CCC(C)=CC1
COCC1=CCC(C)C=C1
COCC1=CCCC(C)=C1
COCC1C=CC(C)C=C1
COCC1C=CCC(C)=C1
COCC1CC=CC(C)=C1
COCC1CC(C)=CC=C1
CCC1=CCC(OC)C=C1
CCOC1C=CC=CC1C
COCC1C=CCC=C1C
COCC1CC=C(C)C=C1
CC(C)OC1C=CCC=C1
CC(C)OC1CC=CC=C1
COC(C)C1=CC=CCC1
COC(C)C1=CCC=CC1
COC(C)C1=CCCC=C1
COC(C)C1C=CCC=C1
COC(C)C1CC=CC=C1
CCC1(CC=CC=C1)OC
CCC1(OC)C=CCC=C1
CCOC1(C)C=CCC=C1
CCOC1(C)CC=CC=C1
COCC1(C)C=CCC=C1
COCC1(C)CC=CC=C1
C=C1C=CCCC1=CC=O
C=C1CC=CC(C1)=CC=O
C=C1CC=CCC1=CC=O
C=C1CC(CC=C1)=CC=O
C=C1CCC=CC1=CC=O
C=C1CCC(=CC=O)C=C1
C=CC=C1C=CCCC1=O
C=CC=C1CC=CCC1=O
C=CC=C1CCC=CC1=O
C=CC=C1CC=CC(=O)C1
C=CC=C1CCC(=O)C=C1
C=CC=C1CC(=O)CC=C1
C=C1C=CC=CCC1C=O
C=C1C=CCC=CC1C=O
C=C1C=CCCC=C1C=O
C=C1CC=C(CC=C1)C=O
C=C1CC=CC=C(C1)C=O
C=C1CC=CC=CC1C=O
C=C1CC=CCC=C1C=O
C=C1CCC=CC=C1C=O
C=C1C=CCCC(C=O)=C1
C=C1CC=CCC(C=O)=C1
C=C1CCC=CC(C=O)=C1
C=C1C=CCC(C=O)C=C1
C=C1CC=CC(C=O)=CC1
C=C1CC=CC(C=O)C=C1
C=C1CCC=C(C=O)C=C1
C=C1CCC(C=O)=CC=C1
C=C1CC(C=O)=CCC=C1
C=C1CC(C=O)C=CC=C1
C=CC1=CC=CCCC1=O
C=CC1=CCC=CCC1=O
C=CC1=CCCC=CC1=O
C=CC1C=CC=CCC1=O
C=CC1C=CCC=CC1=O
C=CC1CC=CC=CC1=O
C=CC1=CC=CCC(=O)C1
C=CC1=CCC=CC(=O)C1
C=CC1=CC=CC(=O)CC1
C=CC1=CCCC(=O)C=C1
C=CC1C=CCC(=O)C=C1
C=CC1CC=CC(=O)C=C1
C=CC1=CCC(=O)C=CC1
C=CC1=CCC(=O)CC=C1
C=CC1=CC(=O)C=CCC1
C=CC1=CC(=O)CC=CC1
C=CC1=CC(=O)CCC=C1
C=CC1CC(=O)C=CC=C1
O=CC1=CC=CC=CCC1
O=CC1=CC=CCC=CC1
O=CC1=CC=CCCC=C1
O=CC1=CCC=CC=CC1
O=CC1=CCC=CCC=C1
O=CC1=CCCC=CC=C1
O=CC1C=CCC=CC=C1
O=CC1CC=CC=CC=C1
CC1(CC=CCC1=C)C=O
CC1(CCC=CC1=C)C=O
CC1(CC=CCC1=O)C=C
CC1(CCC=CC1=O)C=C
CC1(CC=CC(=C)C1)C=O
CC1(CC(=C)CC=C1)C=O
CC1(CCC(=C)C=C1)C=O
CC1(C=C)C=CCCC1=O
CC1(CC=CC(=O)C1)C=C
CC1(CC(=O)CC=C1)C=C
CC1(C=O)C=CCCC1=C
CC1(CCC(=O)C=C1)C=C
C=CC1CC(C=C)=CCO1
C=CC1CC=C(CO1)C=C
C=CC1CC=CC(O1)C=C
C=CC1=C(COCC1)C=C
C=CC1COCC=C1C=C
C=CC1COC(C=C)C=C1
C=CC1COCC(C=C)=C1
C=CC1OCC=CC1C=C
C=CC1OCCC=C1C=C
C=CC1OCCC(C=C)=C1
C=CCC1=CC(=C)COC1
C=CCC1=CCOCC1=C
C=CCC1OCC=CC1=C
C=CCC1OCC(=C)C=C1
CC=CC1CC=CC(=O)O1
CC=CC1=CCCOC1=O
CC=CC1C=CCOC1=O
CCC=C1C=CCOC1=O
CC=CC1=CCC(=O)OC1
CC=CC1=CCOC(=O)C1
CC=CC1=CC(=O)OCC1
CC=CC1COC(=O)C=C1
CCC=C1COC(=O)C=C1
CC=CC1OC(=O)CC=C1
CC#CC1=CCCCC1=O
CC#CC1C=CCCC1=O
CC#CC1CC=CCC1=O
CC#CC1CCC=CC1=O
CC#CC1=CCCC(=O)C1
CC#CC1CC=CC(=O)C1
CC#CC1=CCC(=O)CC1
CC#CC1CCC(=O)C=C1
CC#CC1CC(=O)CC=C1
O=C1C=CCCC1CC#C
O=C1CC=CCC1CC#C
O=C1CCC=CC1CC#C
O=C1CC=CC(CC#C)C1
O=C1CC(CC#C)CC=C1
O=C1CCC=C(CC#C)C1
O=C1CCC(CC#C)=CC1
O=C1CCC(CC#C)C=C1
O=CC1=C(CCCC1)C#C
O=CC1=CC(CCC1)C#C
O=CC1=CCC(CC1)C#C
O=CC1=CCCC(C1)C#C
O=CC1=CCCCC1C#C
O=CC1C=CCCC1C#C
O=CC1CC=CC(C1)C#C
O=CC1CC=CCC1C#C
O=CC1CC(CC=C1)C#C
O=CC1CCC=C(C1)C#C
O=CC1CCC=CC1C#C
O=CC1CCC(=CC1)C#C
O=CC1CCC(C=C1)C#C
O=CC1CCCC=C1C#C
O=CC1CCCC(=C1)C#C
CC#CC1=CC(=O)CCC1
O=C1CCCC=C1CC#C
O=C1CCCC(CC#C)=C1
C=CC(=C)C1CC=CCO1
C=CC(=C)C1=CCCOC1
C=CC(=C)C1=CCOCC1
C=CC(=C)C1COCC=C1
C=CC(=C)C1OCCC=C1
O=C(C#C)C1=CCCCC1
O=C(C#C)C1CCC=CC1
O=C(C#C)C1CCCC=C1
CC1=C(CC=CCC1)C=O
CC1=C(CCC=CC1)C=O
CC1=C(CCCC=C1)C=O
CC1=CC=C(CCC1)C=O
CC1=CC=CC(CC1)C=O
CC1=CC=CCC(C1)C=O
CC1=CC=CCCC1C=O
CC1=CC(CC=CC1)C=O
CC1=CC(CCC=C1)C=O
CC1=CCC=C(CC1)C=O
CC1=CCC=CC(C1)C=O
CC1=CCC=CCC1C=O
CC1=CCC(CC=C1)C=O
CC1=CCCC=C(C1)C=O
CC1=CCCC=CC1C=O
CC1=CCCCC=C1C=O
CC1C=CC=CCC1C=O
CC1C=CCC=CC1C=O
CC1C=CCCC=C1C=O
CC1CC=C(CC=C1)C=O
CC1CC=CC=C(C1)C=O
CC1CC=CC=CC1C=O
CC1CC=CCC=C1C=O
CC1CCC=CC=C1C=O
CC1=CCCCC(C=O)=C1
CC1C=CCCC(C=O)=C1
CC1CC=CCC(C=O)=C1
CC1CCC=CC(C=O)=C1
CC1=CCCC(C=O)=CC1
CC1=CCCC(C=O)C=C1
CC1C=CCC(C=O)C=C1
CC1CC=CC(C=O)=CC1
CC1CC=CC(C=O)C=C1
CC1CCC=C(C=O)C=C1
CC1=CCC(C=O)=CCC1
CC1=CCC(C=O)C=CC1
CC1CCC(C=O)=CC=C1
CC1=CC(C=O)=CCCC1
CC1=CC(C=O)C=CCC1
CC1CC(C=O)=CCC=C1
CC1CC(C=O)C=CC=C1
CC1=C(C=O)C=CCCC1
CCC1=CC=CCCC1=O
CCC1=CCC=CCC1=O
CCC1=CCCC=CC1=O
CCC1C=CC=CCC1=O
CCC1C=CCC=CC1=O
CCC1CC=CC=CC1=O
CCC1=CC=CCC(=O)C1
CCC1=CCC=CC(=O)C1
CCC1=CC=CC(=O)CC1
CCC1=CCCC(=O)C=C1
CCC1C=CCC(=O)C=C1
CCC1CC=CC(=O)C=C1
CCC1=CCC(=O)C=CC1
CCC1=CCC(=O)CC=C1
CCC1=CC(=O)C=CCC1
CCC1=CC(=O)CC=CC1
CCC1=CC(=O)CCC=C1
CCC1CC(=O)C=CC=C1
C=CC1(CC=CCO1)C=C
C=CC1(COCC=C1)C=C
C=CC1(OCCC=C1)C=C
O=CC1(CCC=CC1)C#C
O=CC1(CCCC=C1)C#C
C=CCC1=CC=CCOC1
C=CCC1=CCOCC=C1
C=CCC1OCC=CC=C1
CCOC1C=CCCC1=C
CCOC1CC=CCC1=C
CCOC1CCC=CC1=C
CCOC1CC=CC(=C)C1
CCOC1CC(=C)CC=C1
CCOC1CCC(=C)C=C1
COC1C=CCCC1C=C
COC1CC=CC(C1)C=C
COC1CC=CCC1C=C
COC1CC(CC=C1)C=C
COC1CCC=C(C1)C=C
COC1CCC=CC1C=C
COC1CCC(C=C)=CC1
COC1CCC(C=C)C=C1
COC1CCCC(C=C)=C1
COCC1=CCCCC1=C
COCC1C=CCCC1=C
COCC1CC=CCC1=C
COCC1CCC=CC1=C
COCC1=CC(=C)CCC1
COCC1=CCCC(=C)C1
COCC1CC=CC(=C)C1
COCC1CC(=C)CC=C1
COCC1CCC(=C)C=C1
COC1CCCC=C1C=C
COCC1=CCC(=C)CC1
COC1(CCC=CC1)C=C
COC1(CCCC=C1)C=C
C#CCCC1CC=CCO1
CC#CCC1CC=CCO1
CCC#CC1CC=CCO1
C#CCCC1=CCCOC1
CC#CCC1=CCCOC1
CCC#CC1=CCCOC1
C#CCCC1=CCOCC1
CC#CCC1=CCOCC1
CCC#CC1=CCOCC1
C#CCCC1COCC=C1
CC#CCC1COCC=C1
CCC#CC1COCC=C1
C#CCCC1OCCC=C1
CC#CCC1OCCC=C1
CCC#CC1OCCC=C1
CCOC1C=CCCC=C1
CCOC1CC=CC=CC1
CCOC1CC=CCC=C1
CCOC1CCC=CC=C1
COCC1=CCC=CCC1
COCC1=CCCC=CC1
COCC1=CCCCC=C1
COCC1C=CCCC=C1
COCC1CC=CC=CC1
COCC1CC=CCC=C1
COCC1=CC=CCCC1
COCC1CCC=CC=C1
O=CC=C1CCC=CCC1
O=CC=C1CCCC=CC1
O=CC=C1CCCCC=C1
CC1CCCC(C1)=CC=O
CC1CCCCC1=CC=O
CC=C1CCC(CC1)C=O
CC=C1CCCC(C1)C=O
CC=C1CCCCC1C=O
CCC=C1CCCC(=O)C1
CCC=C1CCC(=O)CC1
CC1CCC(CC1)=CC=O
CC=CC1CCCCC1=O
CCC=C1CCCCC1=O
CC=CC1CCCC(=O)C1
CC=CC1CCC(=O)CC1
CC(C=O)=C1CCCCC1
CC(=O)C=C1CCCCC1
C=CC#CC1CCCCO1
C=CC#CC1CCCOC1
C=CC#CC1CCOCC1
C#CCOC1CCCCC1
CC=CCC1CCCCO1
CC=CCC1CCCOC1
CCC=CC1CCCOC1
CCCC=C1CCCOC1
CC=CCC1CCOCC1
CCC=CC1CCCCO1
CCC=CC1CCOCC1
CCCC=C1CCOCC1
CC1=CC=CC=C1C=CC=C
CC1=CC=C(C=CC=C)C=C1
CC1=CC=CC(C=CC=C)=C1
CC=CC1=CC=CC=C1C=C
CC=CC1=CC=C(C=C)C=C1
CC=CC1=CC=CC(C=C)=C1
CC=C(C=C)C1=CC=CC=C1
CC=CC(=C)C1=CC=CC=C1
CC(=C)C=CC1=CC=CC=C1
CC(=CC=C)C1=CC=CC=C1
CC(C=C)=CC1=CC=CC=C1
C#CC=CCC1=CC=CC=C1
C#CCC=CC1=CC=CC=C1
CC=CC#CC1=CC=CC=C1
CC#CC=CC1=CC=CC=C1
C=CC#CC=C1C=CCC=C1
C=CC#CC=C1CC=CC=C1
C=CC=CC=C1C=CCC=C1
C=CC=CC=C1CC=CC=C1
C=CC=CC1=CC=CC=CC1
C=CC=CC1=CC=CCC=C1
C=CC=CC1=CCC=CC=C1
C=CC=CC1C=CC=CC=C1
C=CCC=C1C=CC=CC=C1
CC=CC=CC1=CC=CCC1
CC=CC=CC1=CCC=CC1
CC=CC=CC1=CCCC=C1
CC=CC=CC1C=CCC=C1
CC=CC=CC1CC=CC=C1
CC=CCC=C1C=CCC=C1
CC=CCC=C1CC=CC=C1
CCC=CC=C1C=CCC=C1
CCC=CC=C1CC=CC=C1
C=CC1=CC=C(CC=O)S1
C=CC1=CC(CC=O)=CS1
C=CC1=C(CC=O)C=CS1
C=CC1=C(CC=O)SC=C1
C=CC1=CSC=C1CC=O
C=CC1=CSC(CC=O)=C1
C=CCC1=CC(C=O)=CS1
C=CCC1=CC=C(S1)C=O
C=CCC1=C(C=O)C=CS1
C=CCC1=C(SC=C1)C=O
C=CCC1=CSC=C1C=O
C=CCC1=CSC(C=O)=C1
C=CC1=CC=C(CC=O)O1
C=CC1=CC(CC=O)=CO1
C=CC1=C(CC=O)C=CO1
C=CC1=C(CC=O)OC=C1
C=CC1=COC=C1CC=O
C=CC1=COC(CC=O)=C1
C=CCC1=CC=C(O1)C=O
C=CCC1=CC(C=O)=CO1
C=CCC1=C(C=O)C=CO1
C=CCC1=C(OC=C1)C=O
C=CCC1=COC=C1C=O
C=CCC1=COC(C=O)=C1
C=C1C=CC=C1COC=O
C=C1C=CC(COC=O)=C1
C=CC1=CC=CC1OC=O
C=CC1=CC(OC=O)C=C1
C=C(CC1=CC=CS1)C=O
C=C(CC1=CSC=C1)C=O
C=C(CC=O)C1=CC=CS1
C=CC(C=O)C1=CC=CS1
C=C(CC=O)C1=CSC=C1
C=CC(C=O)C1=CSC=C1
C=CC(=O)CC1=CSC=C1
C=CCC(=O)C1=CSC=C1
C=CC(=O)CC1=CC=CS1
C=CCC(=O)C1=CC=CS1
C=C(CC1=CC=CO1)C=O
C=C(CC1=COC=C1)C=O
C=C(CC=O)C1=CC=CO1
C=CC(C=O)C1=CC=CO1
C=C(CC=O)C1=COC=C1
C=CC(C=O)C1=COC=C1
C=CC(=O)CC1=COC=C1
C=CCC(=O)C1=COC=C1
C=CC(=O)CC1=CC=CO1
C=CCC(=O)C1=CC=CO1
C=CC(=O)OC1C=CC=C1
C=CC1(OC=O)C=CC=C1
O=CC#CCC1=CC=CS1
O=CCC#CC1=CC=CS1
O=CC#CCC1=CSC=C1
O=CCC#CC1=CSC=C1
O=CC#CCC1=CC=CO1
O=CCC#CC1=CC=CO1
O=CC#CCC1=COC=C1
O=CCC#CC1=COC=C1
CC1=CC=CC1CCC=O
CC1=CCC=C1CCC=O
CC1C=CC=C1CCC=O
CC1=CC=C(CCC=O)C1
CC1=CCC(CCC=O)=C1
CC1C=CC(CCC=O)=C1
CC1=CC(CCC=O)=CC1
CC1=CC(CCC=O)C=C1
CC1=C(CCC=O)C=CC1
CC1=C(CCC=O)CC=C1
CCC1=CC=CC1CC=O
CCC1=CCC=C1CC=O
CCC1C=CC=C1CC=O
CCC1=CC=C(CC=O)C1
CCC1=CCC(CC=O)=C1
CCC1C=CC(CC=O)=C1
CCC1=CC(CC=O)=CC1
CCC1=CC(CC=O)C=C1
CCC1=C(CC=O)C=CC1
CCC1=C(CC=O)CC=C1
CCCC1=C(CC=C1)C=O
CCCC1=CC=C(C1)C=O
CCCC1=CC=CC1C=O
CCCC1=CCC=C1C=O
CCCC1C=CC=C1C=O
CCCC1=CCC(C=O)=C1
CCCC1C=CC(C=O)=C1
CCCC1=CC(C=O)=CC1
CCCC1=CC(C=O)C=C1
CCCC1=C(C=O)C=CC1
CCCCC1=CC(=O)C=C1
CCCCC1=CC=CC1=O
CC(CC1=CCC=C1)C=O
CC(CC1C=CC=C1)C=O
CC(CC=O)C1=CC=CC1
CC(CC=O)C1=CCC=C1
CC(CC=O)C1C=CC=C1
CCC(C=O)C1=CC=CC1
CCC(C=O)C1=CCC=C1
CCC(C=O)C1C=CC=C1
CCC(=O)CC1=CC=CC1
CCC(=O)CC1=CCC=C1
CCC(=O)CC1C=CC=C1
CC(=O)CCC1=CCC=C1
CC(=O)CCC1C=CC=C1
CC(CC1=CC=CC1)C=O
CCCC(=O)C1=CC=CC1
CC(=O)CCC1=CC=CC1
CCCC(=O)C1=CCC=C1
CCCC(=O)C1C=CC=C1
CC1(CCC=O)C=CC=C1
CCC1(CC=O)C=CC=C1
CCCC1(C=O)C=CC=C1
C=CCCOC1C=CC=C1
C=CCOCC1=CC=CC1
C=CCOCC1=CCC=C1
C=CCOCC1C=CC=C1
C=C1C=CCC1CCC=O
C=C1CC=CC1CCC=O
C=C1CCC=C1CCC=O
C=C1CC=C(CCC=O)C1
C=C1CCC(CCC=O)=C1
C=C1CC(CCC=O)C=C1
C=CC1=CCCC1CC=O
C=CC1C=CCC1CC=O
C=CC1CC=CC1CC=O
C=CC1CCC=C1CC=O
C=CC1=CCC(CC=O)C1
C=CC1CC=C(CC=O)C1
C=CC1CCC(CC=O)=C1
C=CC1=CC(CC=O)CC1
C=CC1CC(CC=O)C=C1
C=CC1=C(CC=O)CCC1
C=CCC1=C(CCC1)C=O
C=CCC1=CC(CC1)C=O
C=CCC1=CCC(C1)C=O
C=CCC1=CCCC1C=O
C=CCC1C=CCC1C=O
C=CCC1CC=C(C1)C=O
C=CCC1CC=CC1C=O
C=CCC1CCC=C1C=O
C=CCC1CCC(C=O)=C1
C=CCC1CC(C=O)C=C1
C=CCCC1C=CCC1=O
C=CCCC1CC=CC1=O
C=CCCC1=CCC(=O)C1
C=CCCC1CC(=O)C=C1
C=CCCC1=CCCC1=O
C=CCCC1=CC(=O)CC1
C=C(CC1=CCCC1)C=O
C=C(CC1CC=CC1)C=O
C=C(CC1CCC=C1)C=O
C=C(CC=O)C1=CCCC1
C=C(CC=O)C1CC=CC1
C=C(CC=O)C1CCC=C1
C=CC(C=O)C1=CCCC1
C=CC(C=O)C1CC=CC1
C=CC(C=O)C1CCC=C1
C=CCC(=O)C1=CCCC1
C=CCC(=O)C1CC=CC1
C=CCC(=O)C1CCC=C1
C=CC(=O)CC1=CCCC1
C=CC(=O)CC1CC=CC1
C=CC(=O)CC1CCC=C1
C=CC1(CC=O)CC=CC1
C=CC1(CC=O)CCC=C1
C=CCC1(CC=CC1)C=O
C=CCC1(CCC=C1)C=O
O=COCC=C1CC=CC1
O=COCC=C1CCC=C1
O=CC#CCC1=CCCC1
O=CC#CCC1CC=CC1
O=CC#CCC1CCC=C1
O=CCC#CC1=CCCC1
O=CCC#CC1CC=CC1
O=CCC#CC1CCC=C1
O=CC=CCC1CCCC1
O=CCC=CC1CCCC1
O=CCCC=C1CCCC1
O=COCC1CCCCC1
[O-]C1=C(C=CC=C)C=CS1
[O-]C1=CC(C=CC=C)=CS1
[O-]C1=CC=C(S1)C=CC=C
[O-]C1=C(C=CC=C)C=CO1
[O-]C1=CC(C=CC=C)=CO1
[O-]C1=CC=C(O1)C=CC=C
[O-]C1=C(OC=C1)C=CC=C
[O-]C1=COC=C1C=CC=C
[O-]C1=COC(C=CC=C)=C1
OC1C=CC=C1C=CC=C
OC1C=CC(C=CC=C)=C1
OCC1=CC=CC1=CC=C
OCC1=CC(=CC=C)C=C1
OCC=C1C=CC=C1C=C
OCC=C1C=CC(C=C)=C1
OCC=CC1=CC=CC1=C
OCC=CC1=CC(=C)C=C1
OC(C=C)C=C1C=CC=C1
OCC(=C)C=C1C=CC=C1
OCC(C=C)=C1C=CC=C1
OC1(C=CC=C)C=CC=C1
OCC#CC=C1C=CC=C1
CC1=CC=CC=C1CCO
CC1=CC=CC(CCO)=C1
CCC1=CC=CC(CO)=C1
CCC1=CC=CC=C1CO
CCCC1=CC=CC(O)=C1
CCCC1=CC=CC=C1O
CC1=CC=C(CCO)C=C1
CCC1=CC=C(CO)C=C1
CCCC1=CC=C(O)C=C1
CC(O)CC1=CC=CC=C1
CC(CO)C1=CC=CC=C1
CCC(O)C1=CC=CC=C1
OC1C=CC=CC1CC=C
OC1C=CCC=C1CC=C
OC1CC=CC=C1CC=C
OC1C=CC(CC=C)C=C1
OC1C=CCC(CC=C)=C1
OC1CC=C(CC=C)C=C1
OC1CC=CC(CC=C)=C1
OC1CC(CC=C)=CC=C1
OCC1=C(CC=CC1)C=C
OCC1=C(CCC=C1)C=C
OCC1=CC=C(CC1)C=C
OCC1=CC=CC(C1)C=C
OCC1=CC=CCC1C=C
OCC1=CC(CC=C1)C=C
OCC1=CCC=C(C1)C=C
OCC1=CCC=CC1C=C
OCC1=CCCC=C1C=C
OCC1C=CC=CC1C=C
OCC1C=CCC=C1C=C
OCC1CC=CC=C1C=C
OCC1=C(C=C)C=CCC1
OCC1=CC(C=C)=CCC1
OCC1=CC(C=C)C=CC1
OCC1=CCC(C=C)=CC1
OCC1=CCC(C=C)C=C1
OCC1=CCCC(C=C)=C1
OCC1C=CC(C=C)C=C1
OCC1C=CCC(C=C)=C1
OCC1CC=C(C=C)C=C1
OCC1CC=CC(C=C)=C1
OCC1CC(C=C)=CC=C1
OCCC1=CC=CCC1=C
OCCC1=CCC=CC1=C
OCCC1C=CC=CC1=C
OCCC1=CC=CC(=C)C1
OCCC1=CC(=C)C=CC1
OCCC1=CC(=C)CC=C1
OCCC1=CCC(=C)C=C1
OCCC1C=CC(=C)C=C1
OCC=CC=C1CC=CC1
OCC=CC=C1CCC=C1
OC(C=C)C1=CC=CCC1
OC(C=C)C1=CCC=CC1
OC(C=C)C1=CCCC=C1
OC(C=C)C1C=CCC=C1
OC(C=C)C1CC=CC=C1
OCC(=C)C1=CC=CCC1
OCC(=C)C1=CCC=CC1
OCC(=C)C1=CCCC=C1
OCC(=C)C1C=CCC=C1
OCC(=C)C1CC=CC=C1
OC1(CC=C)C=CCC=C1
OCC1(CC=CC=C1)C=C
OCC1(C=C)C=CCC=C1
OC1(CC=C)CC=CC=C1
OCCC1=CC=CC=CC1
OCCC1=CC=CCC=C1
OCCC1=CCC=CC=C1
OCCC1C=CC=CC=C1
OCC#CC1CCCC=C1
OCC#CC1=CCCCC1
OCC#CC1CCC=CC1
OCCC=C1CCCCC1
OCC=CC1CCCCC1
COC1=CC=CC=C1OC
COC1=CC(OC)=CC=C1
COC1=CC=C(OC)C=C1
CC=CC1=CC(=O)C=CO1
CC=CC1=COC=CC1=O
C#CCOC1CC=CCO1
C#CCOC1COCC=C1
C#CCOC1OCCC=C1
C=CC=CC1CCOCO1
C=CC=CC1COCCO1
C=CC=CC1COCOC1
C=CCC=C1COCOC1
C=CC=CC1OCCCO1
COCC=C1CCCOC1
COCC=C1CCOCC1
COCC1=CC=C(C=C1)C#C
CC1=CC=CC=C1OCC#C
CC1=CC=CC(OCC#C)=C1
CCOC1=CC=CC=C1C#C
CCOC1=CC=CC(=C1)C#C
COC1=CC=C(C=C1)C#CC
COC1=CC=CC=C1C#CC
COC1=CC=CC=C1CC#C
COC1=CC=CC(=C1)C#CC
COC1=CC=C(CC#C)C=C1
COC1=CC=CC(CC#C)=C1
COCC1=CC=CC=C1C#C
COCC1=CC=CC(=C1)C#C
CC1=CC=C(OCC#C)C=C1
CCOC1=CC=C(C=C1)C#C
CC(OC1=CC=CC=C1)C#C
COC(C#C)C1=CC=CC=C1
C=C1C=CC=CC1(C=O)C#C
C=C1C=CC(C=O)(C=C1)C#C
C=CC1(C=CC=CC1=O)C#C
C=CC1(C=CC(=O)C=C1)C#C
O=C1OC=C(C=C1)C#CC#C
O=C1OC=CC=C1C#CC#C
O=C1OC=CC(=C1)C#CC#C
O=C1OC(=CC=C1)C#CC#C
CC#CC1=CC=CC=CC1=O
CC#CC1=CC=CC(=O)C=C1
CC#CC1=CC(=O)C=CC=C1
O=C1C=CC=CC=C1CC#C
O=C1C=CC=C(CC#C)C=C1
O=C1C=CC=CC(CC#C)=C1
O=CC1=C(C=CC=CC1)C#C
O=CC1=C(C=CCC=C1)C#C
O=CC1=C(CC=CC=C1)C#C
O=CC1=CC=C(C=CC1)C#C
O=CC1=CC=C(CC=C1)C#C
O=CC1=CC=CC=CC1C#C
O=CC1=CC=CC(=CC1)C#C
O=CC1=CC=CC(C=C1)C#C
O=CC1=CC=CCC=C1C#C
O=CC1=CC=CCC(=C1)C#C
O=CC1=CC(=CC=CC1)C#C
O=CC1=CC(=CCC=C1)C#C
O=CC1=CC(C=CC=C1)C#C
O=CC1=CCC=C(C=C1)C#C
O=CC1=CCC=CC=C1C#C
O=CC1=CCC=CC(=C1)C#C
O=CC1=CCC(=CC=C1)C#C
O=CC1C=CC=C(C=C1)C#C
O=CC1C=CC=CC=C1C#C
O=CC1C=CC=CC(=C1)C#C
O=CC1=CC=CC=C(C1)C#C
CC(C=O)=C1C=CC=CC=C1
CC(=O)C=C1C=CC=CC=C1
COC1(C=C)C=CC=CC1=C
COC1(C=C)C=CC(=C)C=C1
CC1(C)C=CC=CC1=CC=O
CC1(C)C=CC(=CC=O)C=C1
CC=C1C=CC=CC1(C)C=O
CC=C1C=CC(C)(C=O)C=C1
CC=CC1(C)C=CC=CC1=O
CC=CC1(C)C=CC(=O)C=C1
C=C1C=CC=CC1OCC#C
C=C1C=CC(OCC#C)C=C1
COC1C=CC=CC=C1C=C
COC1C=CC=C(C=C)C=C1
COC1C=CC=CC(C=C)=C1
COCC1=CC=CC=CC1=C
COCC1=CC=CC(=C)C=C1
COCC1=CC(=C)C=CC=C1
C#CCOC1C=CC=CC=C1
CCC=C1C=CC=CC1OC
CCC=C1C=CC(OC)C=C1
CCOC1C=CC=CC1=CC
CCOC1C=CC(=CC)C=C1
COC1C=CC=CC1C=CC
COC1C=CCC=C1C=CC
COC1CC=CC=C1C=CC
COC1C=CC(C=CC)C=C1
COC1C=CCC(C=CC)=C1
COC1CC=CC(C=CC)=C1
COC1CC(C=CC)=CC=C1
COCC1=CC=CC(C1)=CC
COCC1=CC=CCC1=CC
COCC1=CC(CC=C1)=CC
COCC1=CCC=CC1=CC
COCC1C=CC=CC1=CC
COCC1=CC(=CC)C=CC1
COCC1=CCC(=CC)C=C1
COCC1C=CC(=CC)C=C1
COCC=C1C=CC=CC1C
COCC=C1C=CCC=C1C
COCC=C1CC=CC=C1C
COCC=C1C=CC(C)C=C1
COCC=C1C=CCC(C)=C1
COCC=C1CC=C(C)C=C1
COCC=C1CC=CC(C)=C1
COCC=C1CC(C)=CC=C1
COC1CC=C(C=CC)C=C1
COC(C)C=C1C=CCC=C1
COC(C)C=C1CC=CC=C1
COCC(C)=C1C=CCC=C1
COCC(C)=C1CC=CC=C1
COC1(CC=CC=C1)C=CC
COC1(C=CC)C=CCC=C1
O=CC=C1C=CCC=CC=C1
O=CC=C1CC=CC=CC=C1
CC#CC=C1C=CCOC1=O
CC#CC=C1COC(=O)C=C1
O=C1CC(C=CC#C)=CCO1
O=C1CC=C(CO1)C=CC#C
O=C1CC=CC(O1)C=CC#C
O=C1OC(CC=C1)C=CC#C
O=C1OCC=CC1=CCC#C
O=C1OCC=CC1C=CC#C
O=C1OCCC=C1C=CC#C
O=C1OCC(=CCC#C)C=C1
O=C1OCC(C=CC#C)C=C1
O=C1OCCC(C=CC#C)=C1
CC=CC=C1C=CCOC1=O
CC=CC=C1COC(=O)C=C1
CC#CC=C1C=CCCC1=O
CC#CC=C1CC=CCC1=O
CC#CC=C1CCC=CC1=O
CC#CC=C1CC=CC(=O)C1
CC#CC=C1CCC(=O)C=C1
CC#CC=C1CC(=O)CC=C1
O=C1C=CCCC1=CCC#C
O=C1C=CCCC1C=CC#C
O=C1CC=CC(C1)=CCC#C
O=C1CC=CC(C1)C=CC#C
O=C1CC=CCC1=CCC#C
O=C1CC=CCC1C=CC#C
O=C1CC(CC=C1)=CCC#C
O=C1CC(CC=C1)C=CC#C
O=C1CCC=C(C1)C=CC#C
O=C1CCC=CC1=CCC#C
O=C1CCC=CC1C=CC#C
O=C1CCC(=CCC#C)C=C1
O=C1CCC(C=CC#C)=CC1
O=C1CCC(C=CC#C)C=C1
O=C1CCCC(C=CC#C)=C1
O=CC1=CC(CCC1)=CC#C
O=CC1=CCC(CC1)=CC#C
O=CC1=CCCC(C1)=CC#C
O=CC1=CCCCC1=CC#C
O=CC1C=CCCC1=CC#C
O=CC1CC=CC(C1)=CC#C
O=CC1CC=CCC1=CC#C
O=CC1CC(CC=C1)=CC#C
O=CC1CCC=CC1=CC#C
O=CC1CCC(=CC#C)C=C1
O=CC=C1C=CCCC1C#C
O=CC=C1CC=CC(C1)C#C
O=CC=C1CC=CCC1C#C
O=CC=C1CC(CC=C1)C#C
O=CC=C1CCC=C(C1)C#C
O=CC=C1CCC=CC1C#C
O=CC=C1CCC(=CC1)C#C
O=CC=C1CCC(C=C1)C#C
O=CC=C1CCCC=C1C#C
O=CC=C1CCCC(=C1)C#C
O=C1CCCC=C1C=CC#C
CC=C1C=CCCC1=CC=O
CC=C1CC=CC(C1)=CC=O
CC=C1CC=CCC1=CC=O
CC=C1CC(CC=C1)=CC=O
CC=C1CCC=CC1=CC=O
CC=C1CCC(=CC=O)C=C1
CC=CC=C1C=CCCC1=O
CC=CC=C1CC=CCC1=O
CC=CC=C1CCC=CC1=O
CC=CC=C1CC=CC(=O)C1
CC=CC=C1CCC(=O)C=C1
CC=CC=C1CC(=O)CC=C1
O=C(C=C1CCC=CC1)C#C
O=C(C=C1CCCC=C1)C#C
O=CC(C#C)=C1CCC=CC1
O=CC(C#C)=C1CCCC=C1
CC=CC1=CC=CCOC1=O
CC=CC1=CC=CC(=O)OC1
CC=CC1=CCOC(=O)C=C1
CC=CC1=CC(=O)OCC=C1
CC=CC1OC(=O)C=CC=C1
CC1=CC=CC(CC1)=CC=O
CC1=CC=CCC(C1)=CC=O
CC1=CC=CCCC1=CC=O
CC1=CC(CC=CC1)=CC=O
CC1=CC(CCC=C1)=CC=O
CC1=CCC=CC(C1)=CC=O
CC1=CCC=CCC1=CC=O
CC1=CCC(CC=C1)=CC=O
CC1=CCCC=CC1=CC=O
CC1C=CC=CCC1=CC=O
CC1C=CCC=CC1=CC=O
CC1CC=CC=CC1=CC=O
CC1=CCCC(=CC=O)C=C1
CC1C=CCC(=CC=O)C=C1
CC1CC=CC(=CC=O)C=C1
CC1=CCC(=CC=O)C=CC1
CC1=CC(=CC=O)C=CCC1
CC1CC(=CC=O)C=CC=C1
CC=C1C=CC=CCC1C=O
CC=C1C=CCC=CC1C=O
CC=C1C=CCCC=C1C=O
CC=C1CC=C(CC=C1)C=O
CC=C1CC=CC=C(C1)C=O
CC=C1CC=CC=CC1C=O
CC=C1CC=CCC=C1C=O
CC=C1CCC=CC=C1C=O
CC=C1C=CCCC(C=O)=C1
CC=C1CC=CCC(C=O)=C1
CC=C1CCC=CC(C=O)=C1
CC=C1C=CCC(C=O)C=C1
CC=C1CC=CC(C=O)=CC1
CC=C1CC=CC(C=O)C=C1
CC=C1CCC=C(C=O)C=C1
CC=C1CCC(C=O)=CC=C1
CC=C1CC(C=O)=CCC=C1
CC=C1CC(C=O)C=CC=C1
CC=CC1=CC=CCCC1=O
CC=CC1=CCC=CCC1=O
CC=CC1=CCCC=CC1=O
CC=CC1C=CC=CCC1=O
CC=CC1C=CCC=CC1=O
CC=CC1CC=CC=CC1=O
CCC=C1C=CC=CCC1=O
CCC=C1C=CCC=CC1=O
CCC=C1CC=CC=CC1=O
CC=CC1=CC=CCC(=O)C1
CC=CC1=CCC=CC(=O)C1
CC=CC1=CC=CC(=O)CC1
CC=CC1=CCCC(=O)C=C1
CC=CC1C=CCC(=O)C=C1
CC=CC1CC=CC(=O)C=C1
CCC=C1C=CCC(=O)C=C1
CCC=C1CC=CC(=O)C=C1
CC=CC1=CCC(=O)C=CC1
CC=CC1=CCC(=O)CC=C1
CC=CC1=CC(=O)C=CCC1
CC=CC1=CC(=O)CC=CC1
CC=CC1=CC(=O)CCC=C1
CC=CC1CC(=O)C=CC=C1
CCC=C1CC(=O)C=CC=C1
C=CC#CC=C1COCC=C1
C=CC=CC=C1COCC=C1
C=CC=CC1=CC=CCOC1
C=CC=CC1=CCOCC=C1
C=CC=CC1OCC=CC=C1
COC1C=CCCC1=CC=C
COC1CC=CC(C1)=CC=C
COC1CC=CCC1=CC=C
COC1CC(CC=C1)=CC=C
COC1CCC=CC1=CC=C
COC1CCC(=CC=C)C=C1
COCC=C1C=CCCC1=C
COCC=C1CC=CCC1=C
COCC=C1CCC=CC1=C
COCC=C1CC=CC(=C)C1
COCC=C1CC(=C)CC=C1
COCC=C1CCC(=C)C=C1
CC=CC=CC1CC=CCO1
CC=CC=CC1=CCCOC1
CC=CC=CC1=CCOCC1
CC=CC=CC1COCC=C1
CC=CCC=C1COCC=C1
CCC=CC=C1COCC=C1
CC=CC=CC1OCCC=C1
COCC=C1C=CCCC=C1
COCC=C1CC=CC=CC1
COCC=C1CC=CCC=C1
COCC=C1CCC=CC=C1
O=CC1=C(CC=CC1)C=O
O=CC1=CC=C(CC1)C=O
O=CC1=CCC=C(C1)C=O
O=CC1=CCCC=C1C=O
O=CC1C=CC=CC1C=O
O=CC1CC=CC=C1C=O
O=CC1C=CCC(C=O)=C1
O=CC1=CCC(C=O)=CC1
O=CC1C=CC(C=O)C=C1
O=CC1CC=C(C=O)C=C1
O=CC1=CC(C=O)=CCC1
O=CC1CC(C=O)=CC=C1
O=CC1=C(C=O)C=CCC1
O=CC1C=CCC=C1C=O
O=CC1CC=CC(C=O)=C1
O=CC1(CC=CC=C1)C=O
O=CC1(C=O)C=CCC=C1
O=CCCC1CC=CCO1
O=CCCC1=CCCOC1
O=CCCC1=CCOCC1
O=CCCC1COCC=C1
O=CCCC1OCCC=C1
O=CCOC1CCC=CC1
O=CCOC1CCCC=C1
OCC=CC1CC=CCO1
OCC=CC1=CCCOC1
OCC=CC1=CCOCC1
OCC=CC1COCC=C1
OCCC=C1COCC=C1
OCC=CC1OCCC=C1
C=C(C#CC=O)C1=CC=CS1
C=CC#CC(=O)C1=CC=CS1
C=C(C#CC=O)C1=CSC=C1
C=CC#CC(=O)C1=CSC=C1
C=C(C=O)C#CC1=CC=CS1
C=CC(=O)C#CC1=CC=CS1
C=C(C=O)C#CC1=CSC=C1
C=CC(=O)C#CC1=CSC=C1
C=C(C#CC=O)C1=CC=CO1
C=CC#CC(=O)C1=CC=CO1
C=C(C#CC=O)C1=COC=C1
C=CC#CC(=O)C1=COC=C1
C=C(C=O)C#CC1=CC=CO1
C=CC(=O)C#CC1=CC=CO1
C=C(C=O)C#CC1=COC=C1
C=CC(=O)C#CC1=COC=C1
C=C(C=CC=O)C1=CC=CS1
C=CC=C(C=O)C1=CC=CS1
C=CC=CC(=O)C1=CC=CS1
C=CC(=CC=O)C1=CC=CS1
C=C(C=CC=O)C1=CSC=C1
C=CC=C(C=O)C1=CSC=C1
C=CC=CC(=O)C1=CSC=C1
C=CC(=CC=O)C1=CSC=C1
C=CC(C=O)=CC1=CC=CS1
C=CC(C=O)=CC1=CSC=C1
C=C(C=O)C=CC1=CC=CS1
C=C(C=O)C=CC1=CSC=C1
C=CC(=O)C=CC1=CSC=C1
C=CC(=O)C=CC1=CC=CS1
C=C(C=CC=O)C1=CC=CO1
C=CC=C(C=O)C1=CC=CO1
C=CC(=CC=O)C1=CC=CO1
C=C(C=CC=O)C1=COC=C1
C=CC=C(C=O)C1=COC=C1
C=CC=CC(=O)C1=COC=C1
C=CC(=CC=O)C1=COC=C1
C=CC(C=O)=CC1=CC=CO1
C=CC(C=O)=CC1=COC=C1
C=C(C=O)C=CC1=CC=CO1
C=C(C=O)C=CC1=COC=C1
C=CC(=O)C=CC1=COC=C1
C=CC=CC(=O)C1=CC=CO1
C=CC(=O)C=CC1=CC=CO1
C=C(C#CC=O)C1=CC=CC1
C=C(C#CC=O)C1=CCC=C1
C=C(C#CC=O)C1C=CC=C1
C=CC#CC(=O)C1=CC=CC1
C=CC#CC(=O)C1=CCC=C1
C=CC#CC(=O)C1C=CC=C1
C=C(C=O)C#CC1=CC=CC1
C=C(C=O)C#CC1=CCC=C1
C=C(C=O)C#CC1C=CC=C1
C=CC(=O)C#CC1=CC=CC1
C=CC(=O)C#CC1=CCC=C1
C=CC(=O)C#CC1C=CC=C1
C=C(CC=C1C=CC=C1)C=O
C=C(C=CC=O)C1=CC=CC1
C=C(C=CC=O)C1=CCC=C1
C=C(C=CC=O)C1C=CC=C1
C=CC=C(C=O)C1=CC=CC1
C=CC=C(C=O)C1=CCC=C1
C=CC=C(C=O)C1C=CC=C1
C=CC=CC(=O)C1=CC=CC1
C=CC=CC(=O)C1=CCC=C1
C=CC=CC(=O)C1C=CC=C1
C=CC(=CC=O)C1=CC=CC1
C=CC(=CC=O)C1=CCC=C1
C=CC(=CC=O)C1C=CC=C1
C=CC(CC=O)=C1C=CC=C1
C=CCC(C=O)=C1C=CC=C1
C=C(CC=O)C=C1C=CC=C1
C=CC(C=O)=CC1=CC=CC1
C=CC(C=O)=CC1=CCC=C1
C=CC(C=O)=CC1C=CC=C1
C=CC(C=O)C=C1C=CC=C1
C=CCC(=O)C=C1C=CC=C1
C=C(C=O)C=CC1=CC=CC1
C=C(C=O)C=CC1=CCC=C1
C=C(C=O)C=CC1C=CC=C1
C=CC(=O)C=CC1=CC=CC1
C=CC(=O)C=CC1=CCC=C1
C=CC(=O)C=CC1C=CC=C1
C=CC(=O)CC=C1C=CC=C1
O=CC#CC=CC1=CC=CS1
O=CC=CC#CC1=CSC=C1
O=CC#CC=CC1=CSC=C1
O=CC=CC#CC1=CC=CS1
O=CC=CC#CC1=CC=CO1
O=CC#CC=CC1=CC=CO1
O=CC=CC#CC1=COC=C1
O=CC#CC=CC1=COC=C1
O=CC=CC=CC1=CSC=C1
O=CC=CC=CC1=CC=CS1
O=CC=CC=CC1=COC=C1
O=CC=CC=CC1=CC=CO1
O=CC=CC#CC1=CC=CC1
O=CC=CC#CC1=CCC=C1
O=CC=CC#CC1C=CC=C1
O=CC#CC=CC1=CC=CC1
O=CC#CC=CC1=CCC=C1
O=CC#CC=CC1C=CC=C1
O=CC#CCC=C1C=CC=C1
O=CCC#CC=C1C=CC=C1
O=CC=CC=CC1=CC=CC1
O=CC=CC=CC1=CCC=C1
O=CC=CC=CC1C=CC=C1
O=CC=CCC=C1C=CC=C1
O=CCC=CC=C1C=CC=C1
CC(CC1=CC=CS1)=CC=O
CC(CC1=CSC=C1)=CC=O
CC=C(CC1=CSC=C1)C=O
CC=C(CC=O)C1=CC=CS1
CC=CC(C=O)C1=CC=CS1
CC=CCC(=O)C1=CC=CS1
CC(=CCC=O)C1=CC=CS1
CC(C=CC=O)C1=CC=CS1
CCC=C(C=O)C1=CC=CS1
CCC(=CC=O)C1=CC=CS1
CC=C(CC=O)C1=CSC=C1
CC=CC(C=O)C1=CSC=C1
CC=CCC(=O)C1=CSC=C1
CC(=CCC=O)C1=CSC=C1
CC(C=CC=O)C1=CSC=C1
CCC=C(C=O)C1=CSC=C1
CCC=CC(=O)C1=CSC=C1
CCC(=CC=O)C1=CSC=C1
CC=CC(=O)CC1=CC=CS1
CC(CC=O)=CC1=CC=CS1
CCC(C=O)=CC1=CC=CS1
CC(CC=O)=CC1=CSC=C1
CCC(C=O)=CC1=CSC=C1
CC(C=O)=CCC1=CC=CS1
CC(C=O)C=CC1=CC=CS1
CC(C=O)=CCC1=CSC=C1
CC(C=O)C=CC1=CSC=C1
CCC(=O)C=CC1=CSC=C1
CC(=O)CC=CC1=CC=CS1
CC(=O)C=CCC1=CSC=C1
CC(=O)CC=CC1=CSC=C1
CC=C(CC1=CC=CS1)C=O
CCC=CC(=O)C1=CC=CS1
CC=CC(=O)CC1=CSC=C1
CCC(=O)C=CC1=CC=CS1
CC(=O)C=CCC1=CC=CS1
CC(CC1=CC=CO1)=CC=O
CC(CC1=COC=C1)=CC=O
CC=C(CC1=COC=C1)C=O
CC=C(CC=O)C1=CC=CO1
CC=CC(C=O)C1=CC=CO1
CC=CCC(=O)C1=CC=CO1
CC(=CCC=O)C1=CC=CO1
CC(C=CC=O)C1=CC=CO1
CCC=C(C=O)C1=CC=CO1
CCC=CC(=O)C1=CC=CO1
CCC(=CC=O)C1=CC=CO1
CC=C(CC=O)C1=COC=C1
CC=CC(C=O)C1=COC=C1
CC=CCC(=O)C1=COC=C1
CC(=CCC=O)C1=COC=C1
CC(C=CC=O)C1=COC=C1
CCC=C(C=O)C1=COC=C1
CCC=CC(=O)C1=COC=C1
CCC(=CC=O)C1=COC=C1
CC(CC=O)=CC1=CC=CO1
CC=CC(=O)CC1=COC=C1
CC(CC=O)=CC1=COC=C1
CCC(C=O)=CC1=COC=C1
CC(C=O)=CCC1=CC=CO1
CC(C=O)C=CC1=CC=CO1
CC(C=O)=CCC1=COC=C1
CC(C=O)C=CC1=COC=C1
CCC(=O)C=CC1=COC=C1
CC(=O)C=CCC1=CC=CO1
CC(=O)C=CCC1=COC=C1
CC(=O)CC=CC1=COC=C1
CC=C(CC1=CC=CO1)C=O
CC=CC(=O)CC1=CC=CO1
CCC(C=O)=CC1=CC=CO1
CCC(=O)C=CC1=CC=CO1
CC(=O)CC=CC1=CC=CO1
CC=CC(=O)OC1C=CC=C1
CC(COC=O)=C1C=CC=C1
CC(OC=O)C=C1C=CC=C1
CCOC(=O)C=C1C=CC=C1
CC(=O)OCC=C1C=CC=C1
COC(=O)CC=C1C=CC=C1
COC(=O)C=CC1=CC=CC1
COC(=O)C=CC1=CCC=C1
COC(=O)C=CC1C=CC=C1
CC(CC1=CC=CC1)=CC=O
CC(CC1=CCC=C1)=CC=O
CC(CC1C=CC=C1)=CC=O
CC=C(CC1=CC=CC1)C=O
CC=C(CC1=CCC=C1)C=O
CC=C(CC1C=CC=C1)C=O
CC(CC=C1C=CC=C1)C=O
CC=C(CC=O)C1=CC=CC1
CC=C(CC=O)C1=CCC=C1
CC=C(CC=O)C1C=CC=C1
CC=CC(C=O)C1=CC=CC1
CC=CC(C=O)C1=CCC=C1
CC=CC(C=O)C1C=CC=C1
CC=CCC(=O)C1=CC=CC1
CC=CCC(=O)C1=CCC=C1
CC=CCC(=O)C1C=CC=C1
CC(=CCC=O)C1=CC=CC1
CC(=CCC=O)C1=CCC=C1
CC(=CCC=O)C1C=CC=C1
CC(C=CC=O)C1=CC=CC1
CC(C=CC=O)C1=CCC=C1
CC(C=CC=O)C1C=CC=C1
CC(CCC=O)=C1C=CC=C1
CCC=C(C=O)C1=CC=CC1
CCC=C(C=O)C1=CCC=C1
CCC=C(C=O)C1C=CC=C1
CCC=CC(=O)C1=CC=CC1
CCC=CC(=O)C1=CCC=C1
CCC=CC(=O)C1C=CC=C1
CCC(=CC=O)C1=CC=CC1
CCC(=CC=O)C1=CCC=C1
CCC(=CC=O)C1C=CC=C1
CCC(CC=O)=C1C=CC=C1
CCCC(C=O)=C1C=CC=C1
CC=CC(=O)CC1=CC=CC1
CC=CC(=O)CC1=CCC=C1
CC=CC(=O)CC1C=CC=C1
CC(CC=O)=CC1=CC=CC1
CC(CC=O)=CC1=CCC=C1
CC(CC=O)=CC1C=CC=C1
CC(CC=O)C=C1C=CC=C1
CCC(C=O)=CC1=CC=CC1
CCC(C=O)=CC1=CCC=C1
CCC(C=O)=CC1C=CC=C1
CCC(C=O)C=C1C=CC=C1
CCCC(=O)C=C1C=CC=C1
CC(C=O)=CCC1=CC=CC1
CC(C=O)=CCC1=CCC=C1
CC(C=O)=CCC1C=CC=C1
CC(C=O)C=CC1=CC=CC1
CC(C=O)C=CC1=CCC=C1
CC(C=O)C=CC1C=CC=C1
CCC(=O)C=CC1=CC=CC1
CCC(=O)C=CC1=CCC=C1
CCC(=O)C=CC1C=CC=C1
CCC(=O)CC=C1C=CC=C1
CC(=O)C=CCC1=CC=CC1
CC(=O)C=CCC1=CCC=C1
CC(=O)C=CCC1C=CC=C1
CC(=O)CC=CC1=CC=CC1
CC(=O)CC=CC1=CCC=C1
CC(=O)CC=CC1C=CC=C1
CC(=O)CCC=C1C=CC=C1
CCOCCC1=CC=CC=C1
COCCCC1=CC=CC=C1
CCCCOC1=CC=CC=C1
CCCOCC1=CC=CC=C1
CCCCC1=COC(=O)C=C1
CCCCC1=CC=CC(=O)O1
CCCCC1=CC=COC1=O
CCCCC1=CC(=O)OC=C1
CC1=CC=CCC1COC=O
CC1=CCC=CC1COC=O
CC1=CCCC=C1COC=O
CC1C=CC=CC1COC=O
CC1C=CCC=C1COC=O
CC1CC=CC=C1COC=O
CC1=CC=CC(COC=O)C1
CC1=CCC=C(COC=O)C1
CC1=CCCC(COC=O)=C1
CC1C=CCC(COC=O)=C1
CC1CC=CC(COC=O)=C1
CC1=CC=C(COC=O)CC1
CC1=CCC(COC=O)=CC1
CC1=CCC(COC=O)C=C1
CC1C=CC(COC=O)C=C1
CC1CC=C(COC=O)C=C1
CC1=CC(COC=O)=CCC1
CC1=CC(COC=O)C=CC1
CC1=CC(COC=O)CC=C1
CC1CC(COC=O)=CC=C1
CC1=C(COC=O)C=CCC1
CC1=C(COC=O)CC=CC1
CC1=C(COC=O)CCC=C1
CCC1=CC=CC(C1)OC=O
CCC1=CC=CCC1OC=O
CCC1=CC(CC=C1)OC=O
CCC1=CCC=CC1OC=O
CCC1C=CC=CC1OC=O
CCC1=CCC(OC=O)C=C1
CCC1C=CC(OC=O)C=C1
CCC1=CC(OC=O)C=CC1
CC1=CC=CCC1CCC=O
CC1=CCC=CC1CCC=O
CC1=CCCC=C1CCC=O
CC1C=CC=CC1CCC=O
CC1C=CCC=C1CCC=O
CC1CC=CC=C1CCC=O
CC1=CC=CC(CCC=O)C1
CC1=CCC=C(CCC=O)C1
CC1=CCCC(CCC=O)=C1
CC1C=CCC(CCC=O)=C1
CC1CC=CC(CCC=O)=C1
CC1=CC=C(CCC=O)CC1
CC1=CCC(CCC=O)=CC1
CC1=CCC(CCC=O)C=C1
CC1C=CC(CCC=O)C=C1
CC1CC=C(CCC=O)C=C1
CC1=CC(CCC=O)=CCC1
CC1=CC(CCC=O)C=CC1
CC1=CC(CCC=O)CC=C1
CC1CC(CCC=O)=CC=C1
CC1=C(CCC=O)C=CCC1
CC1=C(CCC=O)CC=CC1
CC1=C(CCC=O)CCC=C1
CCC1=CC=CCC1CC=O
CCC1=CCC=CC1CC=O
CCC1=CCCC=C1CC=O
CCC1C=CC=CC1CC=O
CCC1C=CCC=C1CC=O
CCC1CC=CC=C1CC=O
CCC1=CC=CC(CC=O)C1
CCC1=CCC=C(CC=O)C1
CCC1=CCCC(CC=O)=C1
CCC1C=CCC(CC=O)=C1
CCC1CC=CC(CC=O)=C1
CCC1=CC=C(CC=O)CC1
CCC1=CCC(CC=O)=CC1
CCC1=CCC(CC=O)C=C1
CCC1C=CC(CC=O)C=C1
CCC1CC=C(CC=O)C=C1
CCC1=CC(CC=O)=CCC1
CCC1=CC(CC=O)C=CC1
CCC1=CC(CC=O)CC=C1
CCC1CC(CC=O)=CC=C1
CCC1=C(CC=O)C=CCC1
CCC1=C(CC=O)CC=CC1
CCC1=C(CC=O)CCC=C1
CCCC1=C(CC=CC1)C=O
CCCC1=C(CCC=C1)C=O
CCCC1=CC=C(CC1)C=O
CCCC1=CC=CC(C1)C=O
CCCC1=CC=CCC1C=O
CCCC1=CC(CC=C1)C=O
CCCC1=CCC=C(C1)C=O
CCCC1=CCC=CC1C=O
CCCC1=CCCC=C1C=O
CCCC1C=CC=CC1C=O
CCCC1C=CCC=C1C=O
CCCC1CC=CC=C1C=O
CCCC1=CCCC(C=O)=C1
CCCC1C=CCC(C=O)=C1
CCCC1CC=CC(C=O)=C1
CCCC1=CCC(C=O)=CC1
CCCC1=CCC(C=O)C=C1
CCCC1C=CC(C=O)C=C1
CCCC1CC=C(C=O)C=C1
CCCC1=CC(C=O)=CCC1
CCCC1=CC(C=O)C=CC1
CCCC1CC(C=O)=CC=C1
CCCC1=C(C=O)C=CCC1
CCC(=O)OC1C=CCC=C1
CCC(=O)OC1CC=CC=C1
CC(OC=O)C1=CC=CCC1
CC(OC=O)C1=CCC=CC1
CC(OC=O)C1=CCCC=C1
CC(OC=O)C1C=CCC=C1
CC(OC=O)C1CC=CC=C1
CCOC(=O)C1CC=CC=C1
CC(=O)OCC1=CCC=CC1
CC(=O)OCC1=CCCC=C1
COC(=O)CC1=CC=CCC1
COC(=O)CC1=CCCC=C1
COC(=O)CC1C=CCC=C1
CCOC(=O)C1=CC=CCC1
CCOC(=O)C1=CCCC=C1
CCOC(=O)C1C=CCC=C1
CC(=O)OCC1=CC=CCC1
CC(=O)OCC1CC=CC=C1
COC(=O)CC1=CCC=CC1
COC(=O)CC1CC=CC=C1
CC(=O)OCC1C=CCC=C1
CCOC(=O)C1=CCC=CC1
CC(CC1=CC=CCC1)C=O
CC(CC1=CCC=CC1)C=O
CC(CC1=CCCC=C1)C=O
CC(CC1C=CCC=C1)C=O
CC(CC1CC=CC=C1)C=O
CC(CC=O)C1=CC=CCC1
CC(CC=O)C1=CCC=CC1
CC(CC=O)C1=CCCC=C1
CC(CC=O)C1C=CCC=C1
CC(CC=O)C1CC=CC=C1
CCC(C=O)C1=CC=CCC1
CCC(C=O)C1=CCC=CC1
CCC(C=O)C1=CCCC=C1
CCC(C=O)C1C=CCC=C1
CCC(C=O)C1CC=CC=C1
CCCC(=O)C1=CCC=CC1
CCCC(=O)C1=CCCC=C1
CCCC(=O)C1C=CCC=C1
CCCC(=O)C1CC=CC=C1
CCC(=O)CC1=CC=CCC1
CCC(=O)CC1=CCC=CC1
CCC(=O)CC1=CCCC=C1
CCC(=O)CC1C=CCC=C1
CCC(=O)CC1CC=CC=C1
CC(=O)CCC1=CC=CCC1
CC(=O)CCC1=CCC=CC1
CC(=O)CCC1C=CCC=C1
CCCC(=O)C1=CC=CCC1
CC(=O)CCC1=CCCC=C1
CC(=O)CCC1CC=CC=C1
CC1(COC=O)C=CCC=C1
CC1(COC=O)CC=CC=C1
CCC1(CC=CC=C1)OC=O
CCC1(OC=O)C=CCC=C1
CC1(CCC=O)C=CCC=C1
CC1(CCC=O)CC=CC=C1
CCC1(CC=O)C=CCC=C1
CCC1(CC=O)CC=CC=C1
CCCC1(CC=CC=C1)C=O
CCCC1(C=O)C=CCC=C1
C=CCCOC1C=CCC=C1
C=CCCOC1CC=CC=C1
C=CCOCC1=CC=CCC1
C=CCOCC1=CCC=CC1
C=CCOCC1=CCCC=C1
C=CCOCC1C=CCC=C1
C=CCOCC1CC=CC=C1
C=CCCC1CC=CC(=O)O1
C=CCCC1=CCCOC1=O
C=CCCC1C=CCOC1=O
C=CCCC1=CCC(=O)OC1
C=CCCC1=CCOC(=O)C1
C=CCCC1=CC(=O)OCC1
C=CCCC1COC(=O)C=C1
C=CCCC1OC(=O)CC=C1
C=C1C=CCCC1COC=O
C=C1CC=CCC1COC=O
C=C1CCC=CC1COC=O
C=C1CCCC=C1COC=O
C=C1CC=CC(COC=O)C1
C=C1CCC=C(COC=O)C1
C=C1CCCC(COC=O)=C1
C=C1CCC(COC=O)=CC1
C=C1CCC(COC=O)C=C1
C=C1CC(COC=O)CC=C1
C=CC1=CC(CCC1)OC=O
C=CC1=CCC(CC1)OC=O
C=CC1=CCCC(C1)OC=O
C=CC1=CCCCC1OC=O
C=CC1C=CCCC1OC=O
C=CC1CC=CC(C1)OC=O
C=CC1CC=CCC1OC=O
C=CC1CC(CC=C1)OC=O
C=CC1CCC=CC1OC=O
C=CC1CCC(OC=O)C=C1
C=C1C=CCCC1CCC=O
C=C1CC=CCC1CCC=O
C=C1CCC=CC1CCC=O
C=C1CCCC=C1CCC=O
C=C1CC=CC(CCC=O)C1
C=C1CCC=C(CCC=O)C1
C=C1CCCC(CCC=O)=C1
C=C1CCC(CCC=O)=CC1
C=C1CCC(CCC=O)C=C1
C=C1CC(CCC=O)CC=C1
C=CC1=CCCCC1CC=O
C=CC1C=CCCC1CC=O
C=CC1CC=CCC1CC=O
C=CC1CCC=CC1CC=O
C=CC1CCCC=C1CC=O
C=CC1=CCCC(CC=O)C1
C=CC1CC=CC(CC=O)C1
C=CC1CCC=C(CC=O)C1
C=CC1CCCC(CC=O)=C1
C=CC1=CCC(CC=O)CC1
C=CC1CCC(CC=O)=CC1
C=CC1CCC(CC=O)C=C1
C=CC1=CC(CC=O)CCC1
C=CC1CC(CC=O)CC=C1
C=CC1=C(CC=O)CCCC1
C=CCC1=C(CCCC1)C=O
C=CCC1=CC(CCC1)C=O
C=CCC1=CCC(CC1)C=O
C=CCC1=CCCC(C1)C=O
C=CCC1=CCCCC1C=O
C=CCC1C=CCCC1C=O
C=CCC1CC=CC(C1)C=O
C=CCC1CC=CCC1C=O
C=CCC1CC(CC=C1)C=O
C=CCC1CCC=C(C1)C=O
C=CCC1CCC=CC1C=O
C=CCC1CCCC=C1C=O
C=CCC1CCCC(C=O)=C1
C=CCC1CCC(C=O)=CC1
C=CCC1CCC(C=O)C=C1
C=CCCC1=CCCCC1=O
C=CCCC1C=CCCC1=O
C=CCCC1CC=CCC1=O
C=CCCC1CCC=CC1=O
C=CCCC1=CCCC(=O)C1
C=CCCC1=CCC(=O)CC1
C=CCCC1CC(=O)CC=C1
C=CCCC1CC=CC(=O)C1
C=CCCC1CCC(=O)C=C1
C=CCCC1=CC(=O)CCC1
C=CC(=O)OC1CCC=CC1
C=CC(=O)OC1CCCC=C1
C=C(CC1=CCCCC1)C=O
C=C(CC1CCCC=C1)C=O
C=C(CC=O)C1=CCCCC1
C=C(CC=O)C1CCC=CC1
C=C(CC=O)C1CCCC=C1
C=CC(C=O)C1=CCCCC1
C=CC(C=O)C1CCC=CC1
C=CC(C=O)C1CCCC=C1
C=CCC(=O)C1CCC=CC1
C=CCC(=O)C1CCCC=C1
C=CC(=O)CC1CCC=CC1
C=CC(=O)CC1CCCC=C1
C=C(CC1CCC=CC1)C=O
C=CC(=O)CC1=CCCCC1
C=CCC(=O)C1=CCCCC1
C=CC1(CCC=CC1)OC=O
C=CC1(CCCC=C1)OC=O
C=CC1(CC=O)CCC=CC1
C=CC1(CC=O)CCCC=C1
C=CCC1(CCC=CC1)C=O
C=CCC1(CCCC=C1)C=O
O=CC#CCC1=CCCCC1
O=CC#CCC1CCC=CC1
O=CC#CCC1CCCC=C1
O=CCC#CC1=CCCCC1
O=CCC#CC1CCC=CC1
O=CCC#CC1CCCC=C1
O=COCC1=CC=CCCC1
O=COCC1=CCC=CCC1
O=COCC1=CCCC=CC1
O=COCC1=CCCCC=C1
O=COCC1C=CCCC=C1
O=COCC1CC=CC=CC1
O=COCC1CC=CCC=C1
O=COCC1CCC=CC=C1
O=CCCC1=CC=CCCC1
O=CCCC1=CCC=CCC1
O=CCCC1=CCCC=CC1
O=CCCC1=CCCCC=C1
O=CCCC1C=CCCC=C1
O=CCCC1CC=CC=CC1
O=CCCC1CC=CCC=C1
O=CCCC1CCC=CC=C1
O=COCC=C1CCCCC1
O=CC=CCC1CCCCC1
O=CCC=CC1CCCCC1
O=CCCC=C1CCCCC1
OC1=CC=CC(=C1)C#CC=C
OC1=CC=C(C=C1)C#CC=C
OC1=CC=CC=C1C#CC=C
CC1=CC=CC=C1C=CCO
CC1=CC=CC(C=CCO)=C1
CC1=CC=C(C=CCO)C=C1
CC=CC1=CC=CC=C1CO
CC=CC1=CC=CC(CO)=C1
CC=CC1=CC=C(CO)C=C1
CC=CCC1=CC=CC=C1O
CCC=CC1=CC=CC=C1O
CC=CCC1=CC=CC(O)=C1
CCC=CC1=CC=CC(O)=C1
CCC=CC1=CC=C(O)C=C1
CC=CCC1=CC=C(O)C=C1
CC=C(CO)C1=CC=CC=C1
CC(=CCO)C1=CC=CC=C1
CC(O)C=CC1=CC=CC=C1
CC=CC(O)C1=CC=CC=C1
CC(CO)=CC1=CC=CC=C1
OC1C=CC=CC1=CCC=C
OC1C=CC=CC1C=CC=C
OC1C=CCC=C1C=CC=C
OC1CC=CC=C1C=CC=C
OC1C=CC(=CCC=C)C=C1
OC1C=CC(C=CC=C)C=C1
OC1C=CCC(C=CC=C)=C1
OC1CC=C(C=CC=C)C=C1
OC1CC=CC(C=CC=C)=C1
OC1CC(C=CC=C)=CC=C1
OCC1=CC=CC(C1)=CC=C
OCC1=CC=CCC1=CC=C
OCC1=CC(CC=C1)=CC=C
OCC1=CCC=CC1=CC=C
OCC1C=CC=CC1=CC=C
OCC1=CC(=CC=C)C=CC1
OCC1=CCC(=CC=C)C=C1
OCC1C=CC(=CC=C)C=C1
OCC=C1C=CC=CC1C=C
OCC=C1C=CCC=C1C=C
OCC=C1CC=CC=C1C=C
OCC=C1C=CC(C=C)C=C1
OCC=C1C=CCC(C=C)=C1
OCC=C1CC=C(C=C)C=C1
OCC=C1CC=CC(C=C)=C1
OCC=C1CC(C=C)=CC=C1
OCC=CC1=CC=CCC1=C
OCC=CC1=CCC=CC1=C
OCC=CC1C=CC=CC1=C
OCCC=C1C=CC=CC1=C
OCC=CC1=CC=CC(=C)C1
OCC=CC1=CC(=C)C=CC1
OCC=CC1=CC(=C)CC=C1
OCC=CC1=CCC(=C)C=C1
OCC=CC1C=CC(=C)C=C1
OCCC=C1C=CC(=C)C=C1
OC(C=C)C=C1C=CCC=C1
OC(C=C)C=C1CC=CC=C1
OCC(=C)C=C1C=CCC=C1
OCC(=C)C=C1CC=CC=C1
OCC(C=C)=C1C=CCC=C1
OCC(C=C)=C1CC=CC=C1
OC1(CC=CC=C1)C=CC=C
OC1(C=CC=C)C=CCC=C1
OCC#CC=C1C=CCC=C1
OCC#CC=C1CC=CC=C1
OCC=CC1=CC=CC=CC1
OCC=CC1=CC=CCC=C1
OCC=CC1=CCC=CC=C1
OCC=CC1C=CC=CC=C1
OCCC=C1C=CC=CC=C1
OCC=CC=C1CCC=CC1
OCC=CC=C1CCCC=C1
O=C1C=COC=C1C=CC#C
O=C1C=COC(C=CC#C)=C1
COC1OCC=CC1=CC=C
COC1OCC(=CC=C)C=C1
O=C1C=CC=CC=C1C=CC#C
O=C1C=CC=C(C=CC#C)C=C1
O=C1C=CC=CC(C=CC#C)=C1
O=CC1=CC=CC=CC1=CC#C
O=CC1=CC=CC(=CC#C)C=C1
O=CC1=CC(=CC#C)C=CC=C1
O=CC=C1C=CC=C(C=C1)C#C
O=CC=C1C=CC=CC=C1C#C
O=CC=C1C=CC=CC(=C1)C#C
CC1=CC=CC=C1OCC=O
CC1=CC=CC(OCC=O)=C1
CC1=CC=C(OCC=O)C=C1
CCOC1=CC=CC=C1C=O
COC1=CC=CC=C1CC=O
COC1=CC=CC(CC=O)=C1
COCC1=CC=CC=C1C=O
COCC1=CC=CC(C=O)=C1
CCOC1=CC=CC(C=O)=C1
COC1=CC=C(CC=O)C=C1
COCC1=CC=C(C=O)C=C1
CCOC1=CC=C(C=O)C=C1
CC(OC1=CC=CC=C1)C=O
COC(C=O)C1=CC=CC=C1
CC(=O)COC1=CC=CC=C1
COCC(=O)C1=CC=CC=C1
CCOCOC1=CC=CC=C1
COCOCC1=CC=CC=C1
COCCOC1=CC=CC=C1
O=CC1=CCC=CC=C1C=O
O=CC1C=CC=CC=C1C=O
O=CC1=CCC=CC(C=O)=C1
O=CC1C=CC=CC(C=O)=C1
O=CC1=CC=CC(C=O)=CC1
O=CC1=CCC=C(C=O)C=C1
O=CC1C=CC=C(C=O)C=C1
O=CC1=CC=C(C=O)C=CC1
O=CC1=CC(C=O)=CC=CC1
O=CC1=C(C=O)C=CC=CC1
O=CC1=C(C=O)C=CCC=C1
O=CCC1=CC=CC=CC1=O
O=CCC1=CC=CC(=O)C=C1
O=CCC1=CC(=O)C=CC=C1
O=CC1=CC=CC=C(C1)C=O
C=CCCC1=CC(=O)C=CO1
C=CCCC1=COC=CC1=O
C=C1C=CC=CC1OCC=O
C=C1C=CC(OCC=O)C=C1
O=CCOC1C=CC=CC=C1
O=CC=CCC1CC=CCO1
O=CCC=CC1CC=CCO1
O=CC=CCC1=CCCOC1
O=CCC=CC1=CCCOC1
O=CC=CCC1=CCOCC1
O=CCC=CC1=CCOCC1
O=CC=CCC1COCC=C1
O=CCC=CC1COCC=C1
O=CCCC=C1COCC=C1
O=CC=CCC1OCCC=C1
O=CCC=CC1OCCC=C1
OCC=CC=C1COCC=C1
C=CC1=CC=C(C=C1)C#CC=O
C=CC1=CC=CC=C1C#CC=O
C=CC1=CC=CC(=C1)C#CC=O
C=CC#CC1=CC=CC=C1C=O
C=CC#CC1=CC=CC(C=O)=C1
C=CC#CC1=CC=C(C=O)C=C1
C=CC1=CC=CC=C1C=CC=O
C=CC1=CC=CC(C=CC=O)=C1
C=CC1=CC=C(C=CC=O)C=C1
C=CC=CC1=CC=CC(C=O)=C1
C=CC=CC1=CC=C(C=O)C=C1
C=CC=CC1=CC=CC=C1C=O
O=CC#CC#CC1=CC=CC=C1
CC=CC1=CC=CC=C1OC=O
CC=CC1=CC=CC(OC=O)=C1
CC=CC1=CC=C(OC=O)C=C1
CC1=CC=CC=C1CC=CC=O
CC1=CC=CC(C=CCC=O)=C1
CC1=CC=CC(CC=CC=O)=C1
CC1=CC=C(CC=CC=O)C=C1
CC=CC1=CC=CC=C1CC=O
CC=CC1=CC=CC(CC=O)=C1
CC=CCC1=CC=CC=C1C=O
CCC=CC1=CC=CC=C1C=O
CCC=CC1=CC=CC(C=O)=C1
CC1=CC=CC=C1C=CCC=O
CC1=CC=C(C=CCC=O)C=C1
CCC1=CC=CC=C1C=CC=O
CCC1=CC=CC(C=CC=O)=C1
CCC1=CC=C(C=CC=O)C=C1
CC=CC1=CC=C(CC=O)C=C1
CC=CCC1=CC=CC(C=O)=C1
CC=CCC1=CC=C(C=O)C=C1
CCC=CC1=CC=C(C=O)C=C1
CC(C=C)(C=O)C1=CC=CC=C1
C=CC(=C)COC1=CC=CC=C1
C=CC(OC1=CC=CC=C1)C=C
O=COC(C#C)C1=CC=CC=C1
CC#CC(=O)OC1=CC=CC=C1
O=C(CC#C)OC1=CC=CC=C1
O=C(OCC1=CC=CC=C1)C#C
COC(=O)C#CC1=CC=CC=C1
O=C(OCC#C)C1=CC=CC=C1
CC(C#CC=O)C1=CC=CC=C1
CC#CC(C=O)C1=CC=CC=C1
CC#CC(=O)CC1=CC=CC=C1
CC(C=O)C#CC1=CC=CC=C1
CC(=O)C#CCC1=CC=CC=C1
O=CC(CC1=CC=CC=C1)C#C
O=CC(CC#C)C1=CC=CC=C1
O=CCC(C#C)C1=CC=CC=C1
CC#CCC(=O)C1=CC=CC=C1
CCC#CC(=O)C1=CC=CC=C1
CC(=O)CC#CC1=CC=CC=C1
O=C(CCC1=CC=CC=C1)C#C
O=C(CC#C)CC1=CC=CC=C1
O=C(CCC#C)C1=CC=CC=C1
CCC(=O)C#CC1=CC=CC=C1
C=CC=CCOC1=CC=CC=C1
C=C(C#CC=O)C1=CC=CCC1
C=C(C#CC=O)C1=CCC=CC1
C=C(C#CC=O)C1=CCCC=C1
C=C(C#CC=O)C1C=CCC=C1
C=C(C#CC=O)C1CC=CC=C1
C=CC#CC(=O)C1=CC=CCC1
C=CC#CC(=O)C1=CCC=CC1
C=CC#CC(=O)C1=CCCC=C1
C=CC#CC(=O)C1C=CCC=C1
C=CC#CC(=O)C1CC=CC=C1
C=C(C=O)C#CC1=CC=CCC1
C=C(C=O)C#CC1=CCC=CC1
C=C(C=O)C#CC1=CCCC=C1
C=C(C=O)C#CC1C=CCC=C1
C=C(C=O)C#CC1CC=CC=C1
C=CC(=O)C#CC1=CC=CCC1
C=CC(=O)C#CC1=CCC=CC1
C=CC(=O)C#CC1=CCCC=C1
C=CC(=O)C#CC1C=CCC=C1
C=CC(=O)C#CC1CC=CC=C1
C=C(CC=C1C=CCC=C1)C=O
C=C(CC=C1CC=CC=C1)C=O
C=C(C=CC=O)C1=CC=CCC1
C=C(C=CC=O)C1=CCC=CC1
C=C(C=CC=O)C1=CCCC=C1
C=C(C=CC=O)C1C=CCC=C1
C=C(C=CC=O)C1CC=CC=C1
C=CC=C(C=O)C1=CC=CCC1
C=CC=C(C=O)C1=CCC=CC1
C=CC=C(C=O)C1=CCCC=C1
C=CC=C(C=O)C1C=CCC=C1
C=CC=C(C=O)C1CC=CC=C1
C=CC=CC(=O)C1=CC=CCC1
C=CC=CC(=O)C1=CCC=CC1
C=CC=CC(=O)C1=CCCC=C1
C=CC=CC(=O)C1C=CCC=C1
C=CC=CC(=O)C1CC=CC=C1
C=CC(=CC=O)C1=CC=CCC1
C=CC(=CC=O)C1=CCC=CC1
C=CC(=CC=O)C1=CCCC=C1
C=CC(=CC=O)C1C=CCC=C1
C=CC(=CC=O)C1CC=CC=C1
C=CC(CC=O)=C1C=CCC=C1
C=CC(CC=O)=C1CC=CC=C1
C=C(CC=O)C=C1C=CCC=C1
C=C(CC=O)C=C1CC=CC=C1
C=CC(C=O)=CC1=CC=CCC1
C=CC(C=O)=CC1=CCC=CC1
C=CC(C=O)=CC1=CCCC=C1
C=CC(C=O)=CC1C=CCC=C1
C=CC(C=O)=CC1CC=CC=C1
C=CC(C=O)C=C1C=CCC=C1
C=CC(C=O)C=C1CC=CC=C1
C=C(C=O)C=CC1=CC=CCC1
C=C(C=O)C=CC1=CCC=CC1
C=C(C=O)C=CC1=CCCC=C1
C=C(C=O)C=CC1C=CCC=C1
C=C(C=O)C=CC1CC=CC=C1
C=CC(=O)C=CC1=CC=CCC1
C=CC(=O)C=CC1=CCC=CC1
C=CC(=O)C=CC1=CCCC=C1
C=CC(=O)C=CC1C=CCC=C1
C=CC(=O)C=CC1CC=CC=C1
C=CC(=O)CC=C1C=CCC=C1
C=CC(=O)CC=C1CC=CC=C1
C=C1C=CC=CC=C1COC=O
C=C1C=CC=CC(COC=O)=C1
C=C1C=CC=C(COC=O)C=C1
C=CC1=CC=CC=CC1OC=O
C=CC1=CC=CC(OC=O)C=C1
C=CC1=CC(OC=O)C=CC=C1
C=C1C=CC=CC=C1CCC=O
C=C1C=CC=CC(CCC=O)=C1
C=C1C=CC=C(CCC=O)C=C1
C=CC1=CC=CC=CC1CC=O
C=CC1=CC=CCC=C1CC=O
C=CC1=CCC=CC=C1CC=O
C=CC1C=CC=CC=C1CC=O
C=CC1=CC=CC=C(CC=O)C1
C=CC1=CC=CCC(CC=O)=C1
C=CC1=CCC=CC(CC=O)=C1
C=CC1C=CC=CC(CC=O)=C1
C=CC1=CC=CC(CC=O)=CC1
C=CC1=CC=CC(CC=O)C=C1
C=CC1=CCC=C(CC=O)C=C1
C=CC1C=CC=C(CC=O)C=C1
C=CC1=CC=C(CC=O)C=CC1
C=CC1=CC=C(CC=O)CC=C1
C=CC1=CCC(CC=O)=CC=C1
C=CC1=CC(CC=O)=CC=CC1
C=CC1=CC(CC=O)=CCC=C1
C=CC1=CC(CC=O)C=CC=C1
C=CC1=C(CC=O)C=CC=CC1
C=CC1=C(CC=O)C=CCC=C1
C=CC1=C(CC=O)CC=CC=C1
C=CCC1=C(CC=CC=C1)C=O
C=CCC1=CC=C(CC=C1)C=O
C=CCC1=CC=CC=C(C1)C=O
C=CCC1=CC=CC=CC1C=O
C=CCC1=CC=CCC=C1C=O
C=CCC1=CCC=CC=C1C=O
C=CCC1C=CC=CC=C1C=O
C=CCC1=CC=CCC(C=O)=C1
C=CCC1=CCC=CC(C=O)=C1
C=CCC1C=CC=CC(C=O)=C1
C=CCC1=CC=CC(C=O)=CC1
C=CCC1=CC=CC(C=O)C=C1
C=CCC1=CCC=C(C=O)C=C1
C=CCC1C=CC=C(C=O)C=C1
C=CCC1=CC=C(C=O)C=CC1
C=CCC1=CCC(C=O)=CC=C1
C=CCC1=CC(C=O)=CC=CC1
C=CCC1=CC(C=O)=CCC=C1
C=CCC1=CC(C=O)C=CC=C1
C=CCC1=C(C=O)C=CC=CC1
C=CCC1=C(C=O)C=CCC=C1
C=CCCC1=CC=CC=CC1=O
C=CCCC1=CC=CC(=O)C=C1
C=CCCC1=CC(=O)C=CC=C1
O=CC=CC#CC1=CC=CCC1
O=CC=CC#CC1=CCC=CC1
O=CC=CC#CC1=CCCC=C1
O=CC=CC#CC1C=CCC=C1
O=CC=CC#CC1CC=CC=C1
O=CC#CC=CC1=CC=CCC1
O=CC#CC=CC1=CCC=CC1
O=CC#CC=CC1=CCCC=C1
O=CC#CC=CC1C=CCC=C1
O=CC#CC=CC1CC=CC=C1
O=CC#CCC=C1C=CCC=C1
O=CC#CCC=C1CC=CC=C1
O=CCC#CC=C1C=CCC=C1
O=CCC#CC=C1CC=CC=C1
O=CC=CC=CC1=CC=CCC1
O=CC=CC=CC1=CCC=CC1
O=CC=CC=CC1=CCCC=C1
O=CC=CC=CC1C=CCC=C1
O=CC=CC=CC1CC=CC=C1
O=CC=CCC=C1C=CCC=C1
O=CC=CCC=C1CC=CC=C1
O=CCC=CC=C1C=CCC=C1
O=CCC=CC=C1CC=CC=C1
O=COCC=C1C=CC=CC=C1
O=CC=CCC1=CC=CC=CC1
O=CC=CCC1=CC=CCC=C1
O=CC=CCC1=CCC=CC=C1
O=CC=CCC1C=CC=CC=C1
O=CCC=CC1=CC=CC=CC1
O=CCC=CC1=CC=CCC=C1
O=CCC=CC1=CCC=CC=C1
O=CCC=CC1C=CC=CC=C1
O=CCCC=C1C=CC=CC=C1
CC=CC(=O)OC1C=CCC=C1
CC=CC(=O)OC1CC=CC=C1
CC(COC=O)=C1C=CCC=C1
CC(COC=O)=C1CC=CC=C1
CC(OC=O)C=C1C=CCC=C1
CC(OC=O)C=C1CC=CC=C1
CCOC(=O)C=C1C=CCC=C1
CCOC(=O)C=C1CC=CC=C1
CC(=O)OCC=C1C=CCC=C1
CC(=O)OCC=C1CC=CC=C1
COC(=O)C=CC1=CC=CCC1
COC(=O)C=CC1=CCCC=C1
COC(=O)C=CC1C=CCC=C1
COC(=O)C=CC1CC=CC=C1
COC(=O)CC=C1C=CCC=C1
COC(=O)CC=C1CC=CC=C1
COC(=O)C=CC1=CCC=CC1
CC(CC1=CC=CCC1)=CC=O
CC(CC1=CCC=CC1)=CC=O
CC(CC1=CCCC=C1)=CC=O
CC(CC1C=CCC=C1)=CC=O
CC(CC1CC=CC=C1)=CC=O
CC=C(CC1=CC=CCC1)C=O
CC=C(CC1=CCC=CC1)C=O
CC=C(CC1=CCCC=C1)C=O
CC=C(CC1C=CCC=C1)C=O
CC=C(CC1CC=CC=C1)C=O
CC(CC=C1C=CCC=C1)C=O
CC(CC=C1CC=CC=C1)C=O
CC=C(CC=O)C1=CC=CCC1
CC=C(CC=O)C1=CCC=CC1
CC=C(CC=O)C1=CCCC=C1
CC=C(CC=O)C1C=CCC=C1
CC=C(CC=O)C1CC=CC=C1
CC=CC(C=O)C1=CC=CCC1
CC=CC(C=O)C1=CCC=CC1
CC=CC(C=O)C1=CCCC=C1
CC=CC(C=O)C1C=CCC=C1
CC=CC(C=O)C1CC=CC=C1
CC=CCC(=O)C1=CC=CCC1
CC=CCC(=O)C1=CCC=CC1
CC=CCC(=O)C1=CCCC=C1
CC=CCC(=O)C1C=CCC=C1
CC=CCC(=O)C1CC=CC=C1
CC(=CCC=O)C1=CC=CCC1
CC(=CCC=O)C1=CCC=CC1
CC(=CCC=O)C1=CCCC=C1
CC(=CCC=O)C1C=CCC=C1
CC(=CCC=O)C1CC=CC=C1
CC(C=CC=O)C1=CC=CCC1
CC(C=CC=O)C1=CCC=CC1
CC(C=CC=O)C1=CCCC=C1
CC(C=CC=O)C1C=CCC=C1
CC(C=CC=O)C1CC=CC=C1
CC(CCC=O)=C1C=CCC=C1
CC(CCC=O)=C1CC=CC=C1
CCC=C(C=O)C1=CC=CCC1
CCC=C(C=O)C1=CCC=CC1
CCC=C(C=O)C1=CCCC=C1
CCC=C(C=O)C1C=CCC=C1
CCC=C(C=O)C1CC=CC=C1
CCC=CC(=O)C1=CC=CCC1
CCC=CC(=O)C1=CCC=CC1
CCC=CC(=O)C1=CCCC=C1
CCC=CC(=O)C1C=CCC=C1
CCC=CC(=O)C1CC=CC=C1
CCC(=CC=O)C1=CC=CCC1
CCC(=CC=O)C1=CCC=CC1
CCC(=CC=O)C1=CCCC=C1
CCC(=CC=O)C1C=CCC=C1
CCC(=CC=O)C1CC=CC=C1
CCC(CC=O)=C1C=CCC=C1
CCC(CC=O)=C1CC=CC=C1
CC=CC(=O)CC1=CC=CCC1
CC=CC(=O)CC1=CCC=CC1
CC=CC(=O)CC1=CCCC=C1
CC=CC(=O)CC1C=CCC=C1
CC=CC(=O)CC1CC=CC=C1
CC(CC=O)=CC1=CC=CCC1
CC(CC=O)=CC1=CCC=CC1
CC(CC=O)=CC1=CCCC=C1
CC(CC=O)=CC1C=CCC=C1
CC(CC=O)=CC1CC=CC=C1
CC(CC=O)C=C1C=CCC=C1
CC(CC=O)C=C1CC=CC=C1
CCC(C=O)=CC1=CC=CCC1
CCC(C=O)=CC1=CCC=CC1
CCC(C=O)=CC1=CCCC=C1
CCC(C=O)=CC1C=CCC=C1
CCC(C=O)=CC1CC=CC=C1
CCC(C=O)C=C1C=CCC=C1
CCC(C=O)C=C1CC=CC=C1
CC(C=O)=CCC1=CC=CCC1
CC(C=O)=CCC1=CCC=CC1
CC(C=O)=CCC1=CCCC=C1
CC(C=O)=CCC1C=CCC=C1
CC(C=O)=CCC1CC=CC=C1
CC(C=O)C=CC1=CC=CCC1
CC(C=O)C=CC1=CCC=CC1
CC(C=O)C=CC1=CCCC=C1
CC(C=O)C=CC1C=CCC=C1
CC(C=O)C=CC1CC=CC=C1
CCC(=O)C=CC1=CC=CCC1
CCC(=O)C=CC1=CCC=CC1
CCC(=O)C=CC1=CCCC=C1
CCC(=O)C=CC1C=CCC=C1
CCC(=O)C=CC1CC=CC=C1
CCC(=O)CC=C1C=CCC=C1
CCC(=O)CC=C1CC=CC=C1
CC(=O)C=CCC1=CC=CCC1
CC(=O)C=CCC1=CCC=CC1
CC(=O)C=CCC1=CCCC=C1
CC(=O)C=CCC1C=CCC=C1
CC(=O)C=CCC1CC=CC=C1
CC(=O)CC=CC1=CC=CCC1
CC(=O)CC=CC1=CCC=CC1
CC(=O)CC=CC1=CCCC=C1
CC(=O)CC=CC1C=CCC=C1
CC(=O)CC=CC1CC=CC=C1
CC(=O)CCC=C1C=CCC=C1
CC(=O)CCC=C1CC=CC=C1
C=CC1=CC=CC=C1
CCC1=CC=CC=C1
COC1C=CCC=C1
COC1CC=CC=C1
CC1=CC=CC=C1C=C
CC1=CC=CC(C=C)=C1
CC1=CC=C(C=C)C=C1
C#CC=CC1=CC=CC1
C#CC=CC1=CCC=C1
C#CC=CC1C=CC=C1
C#CCC=C1C=CC=C1
CC#CC=C1C=CC=C1
CC(=C)C1=CC=CC=C1
CC=CC=C1CC=CC1
CC=CC=C1CCC=C1
C#CCC1=CC=CCC1
C#CCC1=CCC=CC1
C#CCC1=CCCC=C1
C#CCC1C=CCC=C1
C#CCC1CC=CC=C1
CC#CC1=CC=CCC1
CC#CC1=CCC=CC1
CC#CC1=CCCC=C1
CC#CC1C=CCC=C1
CC#CC1CC=CC=C1
C=CC=C1CCC=CC1
C=CC=C1CCCC=C1
CC=CC1CCCC=C1
CCC=C1CCCC=C1
CC=CC1CCC=CC1
CCC=C1CCC=CC1
CC=CC1=CCCCC1
O=CCC1=CSC=C1
O=CCC1=CC=CS1
O=CCC1=CC=CO1
O=CCC1=COC=C1
O=COC1C=CC=C1
O=CC=CC1CCC1
O=CCC1=CCCC1
O=CCC1CC=CC1
O=CCC1CCC=C1
OCC1=CC=CC=C1
C=CCCC1=CC=CC1
C=CCCC1=CCC=C1
C=CCCC1C=CC=C1
COC1=CC=CC=C1C
COC1=CC=CC(C)=C1
COC1=CC=C(C)C=C1
COC1C=CC=CC1=C
COC1C=CC(=C)C=C1
COC1C=CC=CC=C1
C=CC=C1COCC=C1
CC=CC1CC=CCO1
CC=CC1=CCCOC1
CC=CC1=CCOCC1
CC=CC1COCC=C1
CCC=C1COCC=C1
CC=CC1OCCC=C1
C=CC1=CC=C(C=C1)C#C
C=CC1=CC=CC=C1C#C
C=CC1=CC=CC(=C1)C#C
C#CC=CC=C1C=CC=C1
C=C(C#C)C1=CC=CC=C1
CC=CC1=CC=CC=C1C
CC=CC1=CC=C(C)C=C1
CC=CC1=CC=CC(C)=C1
CC(C)=CC1=CC=CC=C1
CC=C(C)C1=CC=CC=C1
C=CC=C1C=CC=CC=C1
CC1=CC=CC(C1)=CC=C
CC1=CC=CCC1=CC=C
CC1=CC(CC=C1)=CC=C
CC1=CCC=CC1=CC=C
CC1C=CC=CC1=CC=C
CC1=CC(=CC=C)C=CC1
CC1=CCC(=CC=C)C=C1
CC1C=CC(=CC=C)C=C1
CC=C1C=CC=CC1C=C
CC=C1C=CCC=C1C=C
CC=C1CC=CC=C1C=C
CC=C1C=CC(C=C)C=C1
CC=C1C=CCC(C=C)=C1
CC=C1CC=C(C=C)C=C1
CC=C1CC=CC(C=C)=C1
CC=C1CC(C=C)=CC=C1
CC=CC1=CC=CCC1=C
CC=CC1=CCC=CC1=C
CC=CC1C=CC=CC1=C
CCC=C1C=CC=CC1=C
CC=CC1=CC=CC(=C)C1
CC=CC1=CC(=C)C=CC1
CC=CC1=CC(=C)CC=C1
CC=CC1=CCC(=C)C=C1
CC=CC1C=CC(=C)C=C1
CCC=C1C=CC(=C)C=C1
CC(=C)C=C1C=CCC=C1
CC(=C)C=C1CC=CC=C1
CC(C=C)=C1C=CCC=C1
CC(C=C)=C1CC=CC=C1
C#CC#CC1=CC=CCC1
C#CC#CC1=CCC=CC1
C#CC#CC1=CCCC=C1
C#CC#CC1C=CCC=C1
C#CC#CC1CC=CC=C1
CC=CC1=CC=CC=CC1
CC=CC1=CC=CCC=C1
CC=CC1=CCC=CC=C1
CC=CC1C=CC=CC=C1
CCC=C1C=CC=CC=C1
C#CC=CC1=CCCCC1
C#CC=CC1CCC=CC1
C#CC=CC1CCCC=C1
C#CCC=C1CCC=CC1
C#CCC=C1CCCC=C1
CC#CC=C1CCC=CC1
CC#CC=C1CCCC=C1
CC=CC=C1CCCCC1
C=CC1=CC(C=O)=CS1
C=CC1=CC=C(S1)C=O
C=CC1=C(C=O)C=CS1
C=CC1=CSC=C1C=O
C=CC1=C(SC=C1)C=O
C=CC1=CSC(C=O)=C1
C=CC1=CC(C=O)=CO1
C=CC1=C(C=O)C=CO1
C=CC1=COC=C1C=O
C=CC1=CC=C(O1)C=O
C=CC1=C(OC=C1)C=O
C=CC1=COC(C=O)=C1
C=C(C=O)C1=CSC=C1
C=C(C=O)C1=CC=CS1
C=CC(=O)C1=CSC=C1
C=CC(=O)C1=CC=CS1
C=C(C=O)C1=CC=CO1
C=C(C=O)C1=COC=C1
C=CC(=O)C1=COC=C1
C=CC(=O)C1=CC=CO1
CC1=CC=CC1CC=O
CC1=CCC=C1CC=O
CC1C=CC=C1CC=O
CC1=CC=C(CC=O)C1
CC1=CCC(CC=O)=C1
CC1C=CC(CC=O)=C1
CC1=CC(CC=O)=CC1
CC1=CC(CC=O)C=C1
CC1=C(CC=O)C=CC1
CC1=C(CC=O)CC=C1
CCC1=C(CC=C1)C=O
CCC1=CC=C(C1)C=O
CCC1=CC=CC1C=O
CCC1=CCC=C1C=O
CCC1C=CC=C1C=O
CCC1=CCC(C=O)=C1
CCC1C=CC(C=O)=C1
CCC1=CC(C=O)=CC1
CCC1=CC(C=O)C=C1
CCC1=C(C=O)C=CC1
CCCC1=CC=CC1=O
CCCC1=CC(=O)C=C1
CC(C=O)C1=CC=CC1
CC(C=O)C1=CCC=C1
CC(C=O)C1C=CC=C1
CCC(=O)C1=CC=CC1
CCC(=O)C1=CCC=C1
CCC(=O)C1C=CC=C1
CC(=O)CC1=CC=CC1
CC(=O)CC1=CCC=C1
CC(=O)CC1C=CC=C1
CC1(CC=O)C=CC=C1
CCC1(C=O)C=CC=C1
C=CCOC1=CC=CS1
C=CCOC1=CSC=C1
C=CCOC1=COC=C1
C=CCOC1=CC=CO1
CCCOC1C=CC=C1
CCOCC1=CC=CC1
CCOCC1=CCC=C1
CCOCC1C=CC=C1
COCCC1=CC=CC1
COCCC1=CCC=C1
COCCC1C=CC=C1
C=C1C=CCC1CC=O
C=C1CC=CC1CC=O
C=C1CCC=C1CC=O
C=C1CC=C(CC=O)C1
C=C1CCC(CC=O)=C1
C=C1CC(CC=O)C=C1
C=CC1=C(CCC1)C=O
C=CC1=CC(CC1)C=O
C=CC1=CCC(C1)C=O
C=CC1=CCCC1C=O
C=CC1C=CCC1C=O
C=CC1CC=C(C1)C=O
C=CC1CC=CC1C=O
C=CC1CCC=C1C=O
C=CC1CCC(C=O)=C1
C=CC1CC(C=O)C=C1
C=CCC1CC(=O)C=C1
C=CCC1=CCCC1=O
C=CCC1C=CCC1=O
C=CCC1CC=CC1=O
C=CCC1=CCC(=O)C1
C=CCC1=CC(=O)CC1
C=C(C=O)C1=CCCC1
C=C(C=O)C1CC=CC1
C=C(C=O)C1CCC=C1
C=CC(=O)C1CC=CC1
C=CC(=O)C1CCC=C1
C=CC(=O)C1=CCCC1
C=CC1(CC=CC1)C=O
C=CC1(CCC=C1)C=O
C=CCOC1CC=CC1
C=CCOC1CCC=C1
O=CC#CC1CCCC1
O=COC1CCCCC1
OC1=CC=CC=C1C=C
OC1=CC=CC(C=C)=C1
OC1=CC=C(C=C)C=C1
OCC=C1CCC=CC1
OCC=C1CCCC=C1
C=CC=CCC1=CC=CS1
C=CCC=CC1=CC=CS1
C=CC=CCC1=CSC=C1
C=CCC=CC1=CSC=C1
C=CC=CCC1=CC=CO1
C=CCC=CC1=CC=CO1
C=CC=CCC1=COC=C1
C=CCC=CC1=COC=C1
C=CC=CCC1=CCC=C1
C=CC=CCC1C=CC=C1
C=CCC=CC1=CC=CC1
C=CCC=CC1=CCC=C1
C=CCC=CC1C=CC=C1
C=CCCC=C1C=CC=C1
C=CC=CCC1=CC=CC1
CCCCC1=CC=CCC1
CCCCC1=CCC=CC1
CCCCC1=CCCC=C1
CCCCC1C=CCC=C1
CCCCC1CC=CC=C1
C=CCCC1CCC=CC1
C=CCCC1CCCC=C1
C=CCCC1=CCCCC1
O=C1C=CC=C(C=C1)C#C
O=C1C=CC=CC=C1C#C
O=C1C=CC=CC(=C1)C#C
CC1(C=CC=CC1=O)C#C
CC1(C=CC(=O)C=C1)C#C
COC1(C)C=CC=CC1=C
COC1(C)C=CC(=C)C=C1
COC1C=CC=CC1C#C
COC1C=CC(C=C1)C#C
COC1C=CCC=C1C#C
COC1C=CCC(=C1)C#C
COC1CC=C(C=C1)C#C
COC1CC=CC=C1C#C
COC1CC=CC(=C1)C#C
COC1CC(=CC=C1)C#C
COC1C=CC=CC=C1C
COC1C=CC=C(C)C=C1
COC1C=CC=CC(C)=C1
COC1(C=CCC=C1)C#C
COC1(CC=CC=C1)C#C
O=C1C=CCCC1=CC#C
O=C1CC=CC(C1)=CC#C
O=C1CC=CCC1=CC#C
O=C1CC(CC=C1)=CC#C
O=C1CCC=CC1=CC#C
O=C1CCC(=CC#C)C=C1
CC=C1C=CC=CCC1=O
CC=C1C=CCC=CC1=O
CC=C1CC=CC=CC1=O
CC=C1C=CCC(=O)C=C1
CC=C1CC=CC(=O)C=C1
CC=C1CC(=O)C=CC=C1
CC1=CC(COC1)=CC=C
CC1=CCOCC1=CC=C
CC1OCC=CC1=CC=C
CC1OCC(=CC=C)C=C1
CC=C1C=CCOC1C=C
CC=C1COCC=C1C=C
CC=C1COC(C=C)C=C1
CC=CC1=CC(=C)COC1
CC=CC1=CCOCC1=C
CC=CC1OCC=CC1=C
CC=CC1OCC(=C)C=C1
CC=C1COCC(C=C)=C1
CC(=C)C=C1COCC=C1
CC(C=C)=C1COCC=C1
COC1C=CC=CCC1=C
COC1C=CCC=CC1=C
COC1CC=CC=CC1=C
COC1C=CCC(=C)C=C1
COC1CC=CC(=C)C=C1
COC1CC(=C)C=CC=C1
C#CC#CC1CC=CCO1
C#CC#CC1=CCCOC1
C#CC#CC1=CCOCC1
C#CC#CC1COCC=C1
C#CC#CC1OCCC=C1
CC=CC1=CC=CCOC1
CC=CC1=CCOCC=C1
CC=CC1OCC=CC=C1
COC1C=CCC=CC=C1
COC1CC=CC=CC=C1
COC1C=CCCC1=CC
COC1CC=CC(C1)=CC
COC1CC=CCC1=CC
COC1CC(CC=C1)=CC
COC1CCC=CC1=CC
COC1CCC(=CC)C=C1
C#CC=CC1CCCCO1
C#CC=CC1CCCOC1
C#CCC=C1CCCOC1
CC#CC=C1CCCOC1
C#CC=CC1CCOCC1
C#CCC=C1CCOCC1
CC#CC=C1CCOCC1
O=CC=CC1=CCOC1
O=CC=CC1OCC=C1
O=CCC1CC=CCO1
O=CCC1=CCCOC1
O=CCC1=CCOCC1
O=CCC1COCC=C1
O=CCC1OCCC=C1
C#CC=CC=C1C=CCC=C1
C#CC=CC=C1CC=CC=C1
CC=CC=C1C=CC=CC=C1
C=CC1=CC(=C)C=C1C=O
C=CC1=CC=C(C=C)C1=O
C=CC1=CC(=C)C(C=O)=C1
C=CC1=CC=C(C=O)C1=C
C=CC1=C(C=C)C(=O)C=C1
C=CC1=CC(C=O)=CC1=C
C=CC1=CC(=O)C=C1C=C
C=CC1=C(C=O)C=CC1=C
C=CC1=C(C=O)C(=C)C=C1
C=CC1=CC(=O)C(C=C)=C1
C=CC(=C)C1=CC=CC1=O
C=CC(=C)C1=CC(=O)C=C1
C=C(C=O)C1=CC=CC1=C
C=CC(=O)C1=CC=CC1=C
C=C(C=O)C1=CC(=C)C=C1
C=CC(=O)C1=CC(=C)C=C1
CC1=C(CC=C1C=C)C=O
CC1=C(CC=C1C=O)C=C
CC1=CC(=C)C=C1CC=O
CC1=C(C=C)C=C(C1)C=O
CC1=C(C=C)C=CC1C=O
CC1=C(CC(C=C)=C1)C=O
CC1=CC=C(C=C)C1C=O
CC1=CC(C=C)=C(C1)C=O
CC1=CC(C=C)=CC1C=O
CC1=CC(C=C)C=C1C=O
CC1=CCC(C=C)=C1C=O
CC1C=C(C=C)C=C1C=O
CC1C=CC(C=C)=C1C=O
CC1C(C=C)=CC=C1C=O
CC1=C(CC=C)C=CC1=O
CC1=CC=C(CC=C)C1=O
CC1=CC(CC=C)=CC1=O
CC1=CC(=C)C(CC=O)=C1
CC1=CC(C=C)C(C=O)=C1
CC1C=C(C=C)C(C=O)=C1
CC1=CC=C(CC=O)C1=C
CC1=C(C=C)C(C=O)=CC1
CC1=C(C=C)C(C=O)C=C1
CC1=C(CC=C)C(=O)C=C1
CC1=C(CC(C=O)=C1)C=C
CC1=CC=C(C=O)C1C=C
CC1=CCC(C=O)=C1C=C
CC1C=CC(C=O)=C1C=C
CC1=CC(CC=O)=CC1=C
CC1=CC(C=O)=C(C1)C=C
CC1=CC(C=O)=CC1C=C
CC1=CC(C=O)C=C1C=C
CC1C=C(C=O)C=C1C=C
CC1=C(CC=O)C=CC1=C
CC1=C(CC=O)C(=C)C=C1
CC1=CC(C=O)C(C=C)=C1
CC1=CC(=O)C=C1CC=C
CC1=C(C=O)C=C(C1)C=C
CC1=C(C=O)C=CC1C=C
CC1=C(C=O)C(C=C)=CC1
CC1=C(C=O)C(C=C)C=C1
CC1=CC(=O)C(CC=C)=C1
CCC1=CC(=C)C=C1C=O
CCC1=C(C=C)C=CC1=O
CCC1=CC=C(C=C)C1=O
CCC1=CC(C=C)=CC1=O
CCC1=CC(=C)C(C=O)=C1
CCC1=CC=C(C=O)C1=C
CCC1=C(C=C)C(=O)C=C1
CCC1=CC(C=O)=CC1=C
CCC1=CC(=O)C=C1C=C
CCC1=C(C=O)C=CC1=C
CCC1=C(C=O)C(=C)C=C1
CCC1=CC(=O)C(C=C)=C1
CC1=C(C=CC1)C(=C)C=O
CC1=C(CC=C1)C(=C)C=O
CC1=CC=C(C1)C(=C)C=O
CC1=CC=CC1C(=C)C=O
CC1=CC(=CC1)C(=C)C=O
CC1=CC(C=C1)C(=C)C=O
CC1=CCC=C1C(=C)C=O
CC1=CCC(=C1)C(=C)C=O
CC1C=CC=C1C(=C)C=O
CC1C=CC(=C1)C(=C)C=O
CC1=C(C=CC1)C(=O)C=C
CC1=C(CC=C1)C(=O)C=C
CC1=CC=C(C1)C(=O)C=C
CC1=CC=CC1C(=O)C=C
CC1=CC(=CC1)C(=O)C=C
CC1=CC(C=C1)C(=O)C=C
CC1=CCC=C1C(=O)C=C
CC1=CCC(=C1)C(=O)C=C
CC1C=CC=C1C(=O)C=C
CC1C=CC(=C1)C(=O)C=C
CC(=C)C1=C(CC=C1)C=O
CC(=C)C1=CC=C(C1)C=O
CC(=C)C1=CC=CC1C=O
CC(=C)C1=CCC=C1C=O
CC(=C)C1C=CC=C1C=O
CC(=C)C1=CCC(C=O)=C1
CC(=C)C1C=CC(C=O)=C1
CC(=C)C1=CC(C=O)=CC1
CC(=C)C1=CC(C=O)C=C1
CC(=C)C1=C(C=O)C=CC1
CC(=C)CC1=CC=CC1=O
CC(C=C)C1=CC=CC1=O
CCC(=C)C1=CC=CC1=O
CC(=C)CC1=CC(=O)C=C1
CC(C=C)C1=CC(=O)C=C1
CCC(=C)C1=CC(=O)C=C1
CC(C=O)C1=CC=CC1=C
CCC(=O)C1=CC=CC1=C
CC(C=O)C1=CC(=C)C=C1
CCC(=O)C1=CC(=C)C=C1
CC(=O)C1=C(CC=C1)C=C
CC(=O)C1=CC=C(C1)C=C
CC(=O)C1=CC=CC1C=C
CC(=O)C1=CCC=C1C=C
CC(=O)C1C=CC=C1C=C
CC(=O)C1=C(C=C)C=CC1
CC(=O)C1=CC(C=C)=CC1
CC(=O)C1=CC(C=C)C=C1
CC(=O)C1=CCC(C=C)=C1
CC(=O)C1C=CC(C=C)=C1
CC(=O)CC1=CC=CC1=C
CC(=O)CC1=CC(=C)C=C1
CC1=C(C=CS1)C#CC=O
CC1=CC=C(S1)C#CC=O
CC1=CC(=CS1)C#CC=O
CC1=C(SC=C1)C#CC=O
CC1=CSC=C1C#CC=O
CC1=CSC(=C1)C#CC=O
CC#CC1=CC(C=O)=CS1
CC#CC1=C(C=O)C=CS1
CC#CC1=C(SC=C1)C=O
CC#CC1=CSC=C1C=O
CC#CC1=CSC(C=O)=C1
O=CC1=C(CC#C)C=CS1
O=CC1=CC=C(CC#C)S1
O=CC1=CC(CC#C)=CS1
O=CC1=C(CC#C)SC=C1
O=CC1=CSC=C1CC#C
O=CC1=CSC(CC#C)=C1
O=CCC1=C(C=CS1)C#C
O=CCC1=CC=C(S1)C#C
O=CCC1=CC(=CS1)C#C
O=CCC1=C(SC=C1)C#C
O=CCC1=CSC=C1C#C
O=CCC1=CSC(=C1)C#C
CC#CC1=CC=C(S1)C=O
CC1=C(C=CO1)C#CC=O
CC1=CC=C(O1)C#CC=O
CC1=CC(=CO1)C#CC=O
CC1=C(OC=C1)C#CC=O
CC1=COC=C1C#CC=O
CC1=COC(=C1)C#CC=O
CC#CC1=CC=C(O1)C=O
CC#CC1=CC(C=O)=CO1
CC#CC1=C(C=O)C=CO1
CC#CC1=C(OC=C1)C=O
CC#CC1=COC=C1C=O
CC#CC1=COC(C=O)=C1
O=CC1=C(CC#C)C=CO1
O=CC1=CC=C(CC#C)O1
O=CC1=CC(CC#C)=CO1
O=CC1=C(CC#C)OC=C1
O=CC1=COC=C1CC#C
O=CC1=COC(CC#C)=C1
O=CCC1=C(C=CO1)C#C
O=CCC1=CC=C(O1)C#C
O=CCC1=CC(=CO1)C#C
O=CCC1=C(OC=C1)C#C
O=CCC1=COC=C1C#C
O=CCC1=COC(=C1)C#C
O=COC1C=CC=C1C#C
O=COC1C=CC(=C1)C#C
CC(=C)C(=O)C1=CC=CC1
CC(=C)C(=O)C1=CCC=C1
CC(=C)C(=O)C1C=CC=C1
CC(=O)C(=C)C1=CC=CC1
CC(=O)C(=C)C1=CCC=C1
CC(=O)C(=C)C1C=CC=C1
CC1(C=CC=C1)C(=C)C=O
CC1(C=CC=C1)C(=O)C=C
CC(=C)C1(C=O)C=CC=C1
CC(=O)C1(C=C)C=CC=C1
CC#CC(=O)C1=CC=CS1
CC#CC(=O)C1=CSC=C1
CC(=O)C#CC1=CSC=C1
O=C(CC1=CSC=C1)C#C
O=CC(C#C)C1=CC=CS1
O=CC(C#C)C1=CSC=C1
CC(=O)C#CC1=CC=CS1
O=C(CC1=CC=CS1)C#C
O=C(CC#C)C1=CC=CS1
O=C(CC#C)C1=CSC=C1
CC#CC(=O)C1=CC=CO1
CC(=O)C#CC1=COC=C1
O=C(CC1=CC=CO1)C#C
O=C(CC1=COC=C1)C#C
O=CC(C#C)C1=CC=CO1
O=CC(C#C)C1=COC=C1
CC#CC(=O)C1=COC=C1
CC(=O)C#CC1=CC=CO1
O=C(CC#C)C1=CC=CO1
O=C(CC#C)C1=COC=C1
O=C(OC1C=CC=C1)C#C
O=COC1(C=CC=C1)C#C
CC1=CC=CC1(C)CC=O
CC1(C)C=CC=C1CC=O
CC1(C)C=CC(CC=O)=C1
CC1=CC(C)(CC=O)C=C1
CCC1=CC=CC1(C)C=O
CCC1(C)C=CC=C1C=O
CCC1(C)C=CC(C=O)=C1
CCC1=CC(C)(C=O)C=C1
CCC1(C=O)C=CC=C1C
CCC1(C=O)C=CC(C)=C1
CC1=CC=CC1OCC=C
CC1=CC(OCC=C)C=C1
CCOC1C=CC=C1C=C
CCOC1C=CC(C=C)=C1
CCOCC1=CC=CC1=C
CCOCC1=CC(=C)C=C1
COC1C=CC=C1CC=C
COC1C=CC(CC=C)=C1
COCC1=C(CC=C1)C=C
COCC1=CC=C(C1)C=C
COCC1=CC=CC1C=C
COCC1=CCC=C1C=C
COCC1C=CC=C1C=C
COCC1=C(C=C)C=CC1
COCC1=CC(C=C)=CC1
COCC1=CC(C=C)C=C1
COCC1=CCC(C=C)=C1
COCC1C=CC(C=C)=C1
COCCC1=CC=CC1=C
COCCC1=CC(=C)C=C1
CC(C)(C=O)C1=CC=CC1
CC(C)(C=O)C1=CCC=C1
CC(C)(C=O)C1C=CC=C1
CC(=C)COC1C=CC=C1
CC(OC1C=CC=C1)C=C
COC(C=C)C1=CC=CC1
COC(C=C)C1=CCC=C1
COC(C=C)C1C=CC=C1
COCC(=C)C1=CC=CC1
COCC(=C)C1=CCC=C1
COCC(=C)C1C=CC=C1
CC1(OCC=C)C=CC=C1
CCOC1(C=C)C=CC=C1
COC1(CC=C)C=CC=C1
COCC1(C=C)C=CC=C1
CC=CCOC1=CC=CS1
CC=CCOC1=CSC=C1
COCC=CC1=CC=CS1
COCC=CC1=CSC=C1
CC=CCOC1=CC=CO1
CC=CCOC1=COC=C1
COCC=CC1=COC=C1
COCC=CC1=CC=CO1
C#CCCOC1C=CC=C1
CC#CCOC1C=CC=C1
C#CCOCC1=CC=CC1
C#CCOCC1=CCC=C1
C#CCOCC1C=CC=C1
COCC#CC1=CC=CC1
COCC#CC1=CCC=C1
COCC#CC1C=CC=C1
C=CC1(CC=CC1=C)C=O
C=CC1(CC=CC1=O)C=C
C=CC1(CC(=C)C=C1)C=O
C=CC1(C=C)C=CCC1=O
C=CC1(CC(=O)C=C1)C=C
C=CC1(C=O)C=CCC1=C
C=CC#CC1=CCOC1=O
C=CC=CC1=CCOC1=O
C=CC=CC1=CC(=O)OC1
C=CC=CC1OC(=O)C=C1
CC1=CC(CC1)(C=C)C=O
CC1=CCC(C1)(C=C)C=O
CC1=CCCC1(C=C)C=O
CC1(CC=C(C1)C=C)C=O
CC1(CC=CC1C=C)C=O
CC1(CCC=C1C=C)C=O
CC1C=CCC1(C=C)C=O
CC1CC=CC1(C=C)C=O
CC1(CC=C(C1)C=O)C=C
CC1(CC=CC1C=O)C=C
CC1(CCC=C1C=O)C=C
CC1(C=C)C=CCC1C=O
CC1(CC(C=C)C=C1)C=O
CC1(CCC(C=C)=C1)C=O
CC1(CC=C)C=CCC1=O
CC1(CC=C)CC=CC1=O
CC1(CC=C)CC(=O)C=C1
CC1CC(C=C)(C=O)C=C1
CC1(CCC(C=O)=C1)C=C
CC1(CC(C=O)C=C1)C=C
CC1(CC=O)C=CCC1=C
CC1(CC=O)CC=CC1=C
CC1(CC=O)CC(=C)C=C1
CC1(C=O)C=CCC1C=C
CCC1(CC=CC1=C)C=O
CCC1(CC=CC1=O)C=C
CCC1(CC(=C)C=C1)C=O
CCC1(C=C)C=CCC1=O
CCC1(CC(=O)C=C1)C=C
CCC1(C=O)C=CCC1=C
O=C(C=CC1CCC1)C#C
O=CC(=CC1CCC1)C#C
O=C(C=CC#C)C1CCC1
O=CC=C(C#C)C1CCC1
O=CC(=CC#C)C1CCC1
C=CCOC1C=CCC1=C
C=CCOC1CC=CC1=C
C=CCOC1CC(=C)C=C1
CC=CCC1=CCOC1=O
CCC=CC1=CCOC1=O
CCC=CC1=CC(=O)OC1
CC=CCC1OC(=O)C=C1
CCC=CC1OC(=O)C=C1
CC=C1C=CCC1OC=O
CC=C1CC=CC1OC=O
CC=C1CC(OC=O)C=C1
CC1=C(CCC1)C#CC=O
CC1=CC(CC1)C#CC=O
CC1=CCC(C1)C#CC=O
CC1=CCCC1C#CC=O
CC1C=CCC1C#CC=O
CC1CC=C(C1)C#CC=O
CC1CC=CC1C#CC=O
CC1CC(C=C1)C#CC=O
CC1CCC=C1C#CC=O
CC1CCC(=C1)C#CC=O
CC#CC1=CC(CC1)C=O
CC#CC1=CCC(C1)C=O
CC#CC1=CCCC1C=O
CC#CC1C=CCC1C=O
CC#CC1CC=C(C1)C=O
CC#CC1CC=CC1C=O
CC#CC1CCC=C1C=O
CC#CC1CCC(C=O)=C1
CC#CC1CC(C=O)C=C1
CC#CCC1C=CCC1=O
CC#CCC1CC=CC1=O
CCC#CC1=CCCC1=O
CCC#CC1C=CCC1=O
CCC#CC1CC=CC1=O
CC#CCC1=CCC(=O)C1
CCC#CC1=CCC(=O)C1
CC#CCC1CC(=O)C=C1
CCC#CC1=CC(=O)CC1
CCC#CC1CC(=O)C=C1
CC#CCC1=CCCC1=O
O=C1C=CCC1CCC#C
O=C1CC=CC1CCC#C
O=C1CC=C(CCC#C)C1
O=C1CC(CCC#C)C=C1
O=CC1=CCCC1CC#C
O=CC1C=CCC1CC#C
O=CC1CC=CC1CC#C
O=CC1CCC=C1CC#C
O=CC1=C(CC#C)CCC1
O=CC1=CC(CC#C)CC1
O=CC1=CCC(CC#C)C1
O=CC1CC=C(CC#C)C1
O=CC1CC(CC#C)C=C1
O=CC1CCC(CC#C)=C1
O=CCC1=C(CCC1)C#C
O=CCC1=CC(CC1)C#C
O=CCC1=CCC(C1)C#C
O=CCC1=CCCC1C#C
O=CCC1C=CCC1C#C
O=CCC1CC=C(C1)C#C
O=CCC1CC=CC1C#C
O=CCC1CC(C=C1)C#C
O=CCC1CCC=C1C#C
O=CCC1CCC(=C1)C#C
CC#CC1=C(CCC1)C=O
CC#CCC1=CC(=O)CC1
O=C1CCC=C1CCC#C
O=C1CCC(CCC#C)=C1
COC(=O)C=C1CC=CC1
COC(=O)C=C1CCC=C1
CC#CC(=O)C1=CCCC1
CC#CC(=O)C1CC=CC1
CC#CC(=O)C1CCC=C1
CC(=O)C#CC1CC=CC1
CC(=O)C#CC1CCC=C1
O=C(CC1=CCCC1)C#C
O=C(CC1CC=CC1)C#C
O=C(CC1CCC=C1)C#C
O=C(CC#C)C1=CCCC1
O=C(CC#C)C1CC=CC1
O=C(CC#C)C1CCC=C1
O=CC(C#C)C1=CCCC1
O=CC(C#C)C1CC=CC1
O=CC(C#C)C1CCC=C1
CC(=O)C#CC1=CCCC1
CC1(CC=CC1)C#CC=O
CC1(CCC=C1)C#CC=O
CC#CC1(CC=CC1)C=O
CC#CC1(CCC=C1)C=O
O=CC1(CC#C)CC=CC1
O=CC1(CC#C)CCC=C1
O=CCC1(CC=CC1)C#C
O=CCC1(CCC=C1)C#C
C=CC=CCC1=CCOC1
C=CCC=CC1=CCOC1
C=CC=CCC1OCC=C1
C=CCC=CC1OCC=C1
CC=CCOC1CC=CC1
CC=CCOC1CCC=C1
CCOCC=C1CC=CC1
CCOCC=C1CCC=C1
COCC=CC1=CCCC1
COCC=CC1CC=CC1
COCC=CC1CCC=C1
COCCC=C1CC=CC1
COCCC=C1CCC=C1
C=C1CCC(C1)C#CC=O
C=C1CCCC1C#CC=O
C=CC#CC1CCCC1=O
C=CC#CC1CCC(=O)C1
C=C1CCC(C1)=CCC=O
C=C1CCC(C1)C=CC=O
C=C1CCCC1=CCC=O
C=C1CCCC1C=CC=O
C=CC1CCC(C1)=CC=O
C=CC1CCCC1=CC=O
C=CC=C1CCC(C1)C=O
C=CC=C1CCCC1C=O
C=CC=CC1CCCC1=O
C=CCC=C1CCCC1=O
C=CC=CC1CCC(=O)C1
C=CCC=C1CCC(=O)C1
C=CC(C=O)=C1CCCC1
C=C(C=O)C=C1CCCC1
C=CC(=O)C=C1CCCC1
CC1CCC(C1)=CCC=O
CC1CCC(C1)C=CC=O
CC1CCCC1=CCC=O
CC1CCCC1C=CC=O
CC=C1CCCC1CC=O
CCC1CCC(C1)=CC=O
CCC1CCCC1=CC=O
CC=C1CCC(CC=O)C1
CC=CC1CCC(C1)C=O
CC=CC1CCCC1C=O
CCC=C1CCC(C1)C=O
CCC=C1CCCC1C=O
CCC=CC1CCCC1=O
CC=CCC1CCC(=O)C1
CCC=CC1CCC(=O)C1
CCCC=C1CCC(=O)C1
CC=CCC1CCCC1=O
CCCC=C1CCCC1=O
CC=C(C=O)C1CCCC1
CC(=CC=O)C1CCCC1
CC(CC=O)=C1CCCC1
CCC(C=O)=C1CCCC1
CC(C=O)=CC1CCCC1
CC(C=O)C=C1CCCC1
CC=CC(=O)C1CCCC1
CCC(=O)C=C1CCCC1
CC(=O)C=CC1CCCC1
CC(=O)CC=C1CCCC1
CCCC1C=CCOC1=O
CCCC1=CCC(=O)OC1
CCCC1=CCOC(=O)C1
CCCC1COC(=O)C=C1
CCCC1OC(=O)CC=C1
CCCC1CC=CC(=O)O1
CCCC1=CCCOC1=O
CCCC1=CC(=O)OCC1
CC1=CC(CCC1)OC=O
CC1=CCCC(C1)OC=O
CC1=CCCCC1OC=O
CC1C=CCCC1OC=O
CC1CC=CC(C1)OC=O
CC1CC=CCC1OC=O
CC1CC(CC=C1)OC=O
CC1CCC=CC1OC=O
CC1CCC(OC=O)C=C1
CC1=CCC(CC1)OC=O
CC1(CCCC1)C=CC=O
CC=CC1(CCCC1)C=O
CC(=O)OC1CCC=CC1
COC(=O)C1CCCC=C1
CC(=O)OC1CCCC=C1
COC(=O)C1=CCCCC1
COC(=O)C1CCC=CC1
CC1(CCC=CC1)OC=O
CC1(CCCC=C1)OC=O
CCCCC1CC=CCO1
CCCCC1=CCOCC1
CCCCC1OCCC=C1
CCCCC1=CCCOC1
CCCCC1COCC=C1
C=CCC1CCCC(=O)O1
C=CCC1CCCOC1=O
C=CCC1CCC(=O)OC1
C=CCC1CCOC(=O)C1
C=C1CCCC(C1)OC=O
C=C1CCCCC1OC=O
C=C1CCC(CC1)OC=O
O=COC1CCC=CCC1
O=COC1CCCC=CC1
O=COC1CCCCC=C1
CC1CCCCC1CC=O
CC1CCCC(CC=O)C1
CC1CCC(CC=O)CC1
CCC1CCC(CC1)C=O
CCC1CCCC(C1)C=O
CCC1CCCCC1C=O
CCCC1CCCC(=O)C1
CCCC1CCCCC1=O
CCCC1CCC(=O)CC1
CC(C=O)C1CCCCC1
CCC(=O)C1CCCCC1
CC(=O)CC1CCCCC1
CC1(CC=O)CCCCC1
CCC1(CCCCC1)C=O
C=CCCC1CCCCO1
C=CCCC1CCCOC1
C=CCCC1CCOCC1
CCCOC1CCCCC1
CCOCC1CCCCC1
COCCC1CCCCC1
O=CCC1CCCCCC1
CC#CC1=CC=CC=C1O
CC#CC1=CC=CC(O)=C1
CC#CC1=CC=C(O)C=C1
OC1=CC=CC=C1CC#C
OC1=CC=C(CC#C)C=C1
OC1=CC=CC(CC#C)=C1
OCC1=CC=CC=C1C#C
OCC1=CC=CC(=C1)C#C
OCC1=CC=C(C=C1)C#C
OC(C#C)C1=CC=CC=C1
OC1(C=C)C=CC=CC1=C
OC1(C=C)C=CC(=C)C=C1
OC1C=CC=CC=C1C=C
OC1C=CC=C(C=C)C=C1
OC1C=CC=CC(C=C)=C1
OCC1=CC=CC=CC1=C
OCC1=CC=CC(=C)C=C1
OCC1=CC(=C)C=CC=C1
CC1=CC=CC(C1)=CCO
CC1=CC=CCC1=CCO
CC1=CC(CC=C1)=CCO
CC1=CCC=CC1=CCO
CC1C=CC=CC1=CCO
CC1=CCC(=CCO)C=C1
CC1C=CC(=CCO)C=C1
CC1=CC(=CCO)C=CC1
CC=C1C=CC=CC1CO
CC=C1C=CCC=C1CO
CC=C1CC=CC=C1CO
CC=C1C=CCC(CO)=C1
CC=C1CC=CC(CO)=C1
CC=C1C=CC(CO)C=C1
CC=C1CC=C(CO)C=C1
CC=C1CC(CO)=CC=C1
CC=CC1=CC=CCC1O
CC=CC1=CCC=CC1O
CC=CC1C=CC=CC1O
CCC=C1C=CC=CC1O
CC=CC1=CC=CC(O)C1
CC=CC1=CCC(O)C=C1
CC=CC1C=CC(O)C=C1
CCC=C1C=CC(O)C=C1
CC=CC1=CC(O)C=CC1
CC=CC1=CC(O)CC=C1
CC(CO)=C1C=CCC=C1
CC(CO)=C1CC=CC=C1
CC(O)C=C1C=CCC=C1
CC(O)C=C1CC=CC=C1
CC=CC1(O)C=CCC=C1
CC=CC1(O)CC=CC=C1
OC1C=CCCC1=CC=C
OC1CC=CC(C1)=CC=C
OC1CC=CCC1=CC=C
OC1CC(CC=C1)=CC=C
OC1CCC=CC1=CC=C
OC1CCC(=CC=C)C=C1
OCC=C1C=CCCC1=C
OCC=C1CC=CCC1=C
OCC=C1CCC=CC1=C
OCC=C1CC=CC(=C)C1
OCC=C1CC(=C)CC=C1
OCC=C1CCC(=C)C=C1
OCC=C1C=CCCC=C1
OCC=C1CC=CC=CC1
OCC=C1CC=CCC=C1
OCC=C1CCC=CC=C1
CC=CC=C1COCOC1
C=CCC1=CC=CC=C1C=C
C=CCC1=CC=C(C=C)C=C1
C=CCC1=CC=CC(C=C)=C1
C=CC(=C)CC1=CC=CC=C1
C=CC(C=C)C1=CC=CC=C1
C=CCC(=C)C1=CC=CC=C1
C=CC#CCC1=CC=CC=C1
C=CCC#CC1=CC=CC=C1
CCC=CCC1=CC=CC=C1
CC=CCCC1=CC=CC=C1
CCCC=CC1=CC=CC=C1
C=CC=CCC1=CC=CCC1
C=CC=CCC1=CCC=CC1
C=CC=CCC1=CCCC=C1
C=CC=CCC1C=CCC=C1
C=CC=CCC1CC=CC=C1
C=CCC=CC1=CC=CCC1
C=CCC=CC1=CCC=CC1
C=CCC=CC1=CCCC=C1
C=CCC=CC1C=CCC=C1
C=CCC=CC1CC=CC=C1
C=CCCC=C1C=CCC=C1
C=CCCC=C1CC=CC=C1
O=CCCCC1=CC=CS1
O=CCCCC1=CSC=C1
O=CCCCC1=CC=CO1
O=CCCCC1=COC=C1
O=COCCC1=CC=CC1
O=COCCC1=CCC=C1
O=COCCC1C=CC=C1
COC1C=CC=CC1=CC#C
COC1C=CC(=CC#C)C=C1
O=CCCCC1=CCCC1
O=CCCCC1CC=CC1
O=CCCCC1CCC=C1
C#CC=CC=C1COCC=C1
O=C1C=CC=C1CC1CC1
O=C1C=CC(CC2CC2)=C1
O=CC1CC1C1=CC=CC1
O=CC1CC1C1=CCC=C1
O=CC1CC1C1C=CC=C1
O=CC1=C(C=CC1)C1CC1
O=CC1=C(CC=C1)C1CC1
O=CC1=CC=CC1C1CC1
O=CC1=CC=C(C1)C1CC1
O=CC1=CC(=CC1)C1CC1
O=CC1=CC(C=C1)C1CC1
O=CC1=CCC=C1C1CC1
O=CC1=CCC(=C1)C1CC1
O=CC1C=CC=C1C1CC1
O=CC1C=CC(=C1)C1CC1
O=CC1(CC1)C1C=CC=C1
O=CC1(C=CC=C1)C1CC1
OCC=CCC1=CC=CC1
OCC=CCC1=CCC=C1
OCC=CCC1C=CC=C1
OCCC=CC1=CC=CC1
OCCC=CC1=CCC=C1
OCCC=CC1C=CC=C1
OCCCC=C1C=CC=C1
OCCCC1=CCCCC1
OCCCC1CCC=CC1
OCCCC1CCCC=C1
CCCC1=CC(=O)C=CO1
CCCC1=COC=CC1=O
COC1C=CC=CC1C=O
COC1C=CCC=C1C=O
COC1CC=CC=C1C=O
COC1C=CCC(C=O)=C1
COC1CC=CC(C=O)=C1
COC1C=CC(C=O)C=C1
COC1CC=C(C=O)C=C1
COC1CC(C=O)=CC=C1
COC1(CC=CC=C1)C=O
COC1(C=O)C=CCC=C1
C=C1C=CCOC1CC=O
C=C1COCC=C1CC=O
C=C1COCC(CC=O)=C1
C=C1COC(CC=O)C=C1
C=CC1CC=C(CO1)C=O
C=CC1CC=CC(O1)C=O
C=CC1=C(CCOC1)C=O
C=CC1=CC(COC1)C=O
C=CC1=CCC(OC1)C=O
C=CC1=CCCOC1C=O
C=CC1C=CCOC1C=O
C=CC1CC(C=O)=CCO1
C=CC1=C(COCC1)C=O
C=CC1=CC(OCC1)C=O
C=CC1=CCOC(C1)C=O
C=CC1=CCOCC1C=O
C=CC1COCC=C1C=O
C=CC1COCC(C=O)=C1
C=CC1COC(C=O)C=C1
C=CC1OC(CC=C1)C=O
C=CC1OCC=CC1C=O
C=CC1OCCC=C1C=O
C=CC1OCCC(C=O)=C1
C=CC1OCC(C=O)C=C1
C=CCC1=CCOCC1=O
C=CCC1=CC(=O)COC1
C=CCC1OCC=CC1=O
C=CCC1OCC(=O)C=C1
C=C(C=O)C1CC=CCO1
C=CC(=O)C1CC=CCO1
C=C(C=O)C1=CCCOC1
C=CC(=O)C1=CCCOC1
C=C(C=O)C1=CCOCC1
C=CC(=O)C1=CCOCC1
C=C(C=O)C1COCC=C1
C=CC(=O)C1COCC=C1
C=C(C=O)C1OCCC=C1
C=CC(=O)C1OCCC=C1
C=CC1(CC=CCO1)C=O
C=CC1(COCC=C1)C=O
C=CC1(OCCC=C1)C=O
O=CCC1=CC=CCOC1
O=CCC1=CCOCC=C1
O=CCC1OCC=CC=C1
CCCOC1CC=CCO1
CCCOC1COCC=C1
CCCOC1OCCC=C1
CCOCC1CC=CCO1
CCOCC1=CCCOC1
CCOCC1=CCOCC1
CCOCC1COCC=C1
CCOCC1OCCC=C1
COCCC1CC=CCO1
COCCC1=CCCOC1
COCCC1COCC=C1
COCCC1OCCC=C1
COCCC1=CCOCC1
COCOC1CCC=CC1
COCOC1CCCC=C1
O=CC#CC1CCCCO1
O=CC#CC1CCCOC1
O=CC#CC1CCOCC1
C=CCOC1CCCOC1
C=CCOC1CCOCC1
C=CCOC1CCCCO1
C=CC1=CC=CC1(C=O)C#C
C=CC1(C=CC=C1C=O)C#C
C=CC1(C=CC(C=O)=C1)C#C
C=CC1=CC(C=O)(C=C1)C#C
C=CC1(C=O)C=CC=C1C#C
C=CC1(C=O)C=CC(=C1)C#C
O=CC1=C(C=CC#C)C=CS1
O=CC1=CC(C=CC#C)=CS1
O=CC1=CC=C(S1)C=CC#C
O=CC1=C(SC=C1)C=CC#C
O=CC1=CSC=C1C=CC#C
O=CC1=CSC(C=CC#C)=C1
O=CC=CC1=C(C=CS1)C#C
O=CC=CC1=CC=C(S1)C#C
O=CC=CC1=CC(=CS1)C#C
O=CC=CC1=C(SC=C1)C#C
O=CC=CC1=CSC=C1C#C
O=CC=CC1=CSC(=C1)C#C
O=CC1=C(C=CC#C)C=CO1
O=CC1=CC(C=CC#C)=CO1
O=CC1=CC=C(O1)C=CC#C
O=CC1=C(OC=C1)C=CC#C
O=CC1=COC=C1C=CC#C
O=CC1=COC(C=CC#C)=C1
O=CC=CC1=C(C=CO1)C#C
O=CC=CC1=CC=C(O1)C#C
O=CC=CC1=CC(=CO1)C#C
O=CC=CC1=C(OC=C1)C#C
O=CC=CC1=COC=C1C#C
O=CC=CC1=COC(=C1)C#C
CC1=CC=CC1=CC#CC=O
CC1=CC(=CC#CC=O)C=C1
CC=C1C=CC=C1C#CC=O
CC=C1C=CC(=C1)C#CC=O
CC#CC1=CC=CC1=CC=O
CC#CC1=CC(=CC=O)C=C1
CC#CC=C1C=CC=C1C=O
CC#CC=C1C=CC(C=O)=C1
CC=CC#CC1=CC=CC1=O
CC#CC=CC1=CC=CC1=O
CC=CC#CC1=CC(=O)C=C1
CC#CC=CC1=CC(=O)C=C1
O=C1C=CC=C1C=CCC#C
O=C1C=CC=C1CC=CC#C
O=C1C=CC(C=CCC#C)=C1
O=C1C=CC(CC=CC#C)=C1
O=CC1=C(CC=C1)C=CC#C
O=CC1=CC=C(C1)C=CC#C
O=CC1=CC=CC1=CCC#C
O=CC1=CC=CC1C=CC#C
O=CC1=CCC=C1C=CC#C
O=CC1C=CC=C1C=CC#C
O=CC1=C(C=CC#C)C=CC1
O=CC1=CC(=CCC#C)C=C1
O=CC1=CC(C=CC#C)=CC1
O=CC1=CC(C=CC#C)C=C1
O=CC1=CCC(C=CC#C)=C1
O=CC1C=CC(C=CC#C)=C1
O=CC=C1C=CC=C1CC#C
O=CCC1=CC=CC1=CC#C
O=CC=C1C=CC(CC#C)=C1
O=CCC1=CC(=CC#C)C=C1
O=CC=CC1=C(C=CC1)C#C
O=CC=CC1=C(CC=C1)C#C
O=CC=CC1=CC=C(C1)C#C
O=CC=CC1=CC=CC1C#C
O=CC=CC1=CC(=CC1)C#C
O=CC=CC1=CC(C=C1)C#C
O=CC=CC1=CCC=C1C#C
O=CC=CC1=CCC(=C1)C#C
O=CC=CC1C=CC=C1C#C
O=CC=CC1C=CC(=C1)C#C
O=CCC=C1C=CC=C1C#C
O=CCC=C1C=CC(=C1)C#C
CC1=CC=CC1=CC=CC=O
CC1=CC(=CC=CC=O)C=C1
CC=C1C=CC=C1C=CC=O
CC=C1C=CC(C=CC=O)=C1
CC=CC1=CC=CC1=CC=O
CC=CC1=CC(=CC=O)C=C1
CC=CC=C1C=CC=C1C=O
CC=CC=C1C=CC(C=O)=C1
CC=CC=CC1=CC=CC1=O
CC=CC=CC1=CC(=O)C=C1
O=C(C#C)C#CC1=CC=CS1
O=C(C#CC#C)C1=CC=CS1
O=C(C#C)C#CC1=CSC=C1
O=C(C#CC#C)C1=CSC=C1
O=C(C#C)C#CC1=CC=CO1
O=C(C#CC#C)C1=CC=CO1
O=C(C#C)C#CC1=COC=C1
O=C(C#CC#C)C1=COC=C1
O=C(C#C)C#CC1=CC=CC1
O=C(C#C)C#CC1=CCC=C1
O=C(C#C)C#CC1C=CC=C1
O=C(C#CC#C)C1=CC=CC1
O=C(C#CC#C)C1=CCC=C1
O=C(C#CC#C)C1C=CC=C1
O=CC1(C=CC#C)C=CC=C1
O=CC=CC1(C=CC=C1)C#C
CC1=CC=CC(C)=C1OC=O
CC1=CC=C(C)C(OC=O)=C1
CC1=CC=CC(OC=O)=C1C
CC1=CC=C(OC=O)C=C1C
CC1=CC=C(OC=O)C(C)=C1
CC1=CC(OC=O)=CC(C)=C1
CCC1=CC=CC(C=O)=C1C
CC1=CC=CC(C)=C1CC=O
CC1=CC=C(C)C(CC=O)=C1
CC1=CC=CC(CC=O)=C1C
CC1=CC=C(CC=O)C=C1C
CC1=CC=C(CC=O)C(C)=C1
CCC1=C(C)C=CC=C1C=O
CCC1=CC=C(C)C=C1C=O
CCC1=CC=CC(C)=C1C=O
CCC1=CC(C)=CC=C1C=O
CCC1=CC=C(C)C(C=O)=C1
CCC1=CC(C)=CC(C=O)=C1
CCC1=CC=C(C=O)C=C1C
CCC1=CC=C(C=O)C(C)=C1
CCC1=CC(C=O)=CC=C1C
CC1=CC(CC=O)=CC(C)=C1
CC1=CC=CC1(C)C=CC=O
CC1(C)C=CC=C1C=CC=O
CC1(C)C=CC(C=CC=O)=C1
CC1=CC(C)(C=CC=O)C=C1
CC=CC1=CC=CC1(C)C=O
CC=CC1(C)C=CC=C1C=O
CC=CC1(C)C=CC(C=O)=C1
CC=CC1=CC(C)(C=O)C=C1
CC=CC1(C=O)C=CC=C1C
CC=CC1(C=O)C=CC(C)=C1
CC(=O)OC1=CC=CC=C1C
COC(=O)C1=CC=CC=C1C
COC(=O)C1=CC=CC(C)=C1
CC(=O)OC1=CC=C(C)C=C1
CC(=O)OC1=CC=CC(C)=C1
COC(=O)C1=CC=C(C)C=C1
CCC1=CC=CC=C1C(C)=O
CCC1=CC=CC(=C1)C(C)=O
CC(C)C1=CC=CC=C1C=O
CC(C)C1=CC=CC(C=O)=C1
CC(C=O)C1=CC=CC=C1C
CCC(=O)C1=CC=CC=C1C
CC(C=O)C1=CC=CC(C)=C1
CCC(=O)C1=CC=CC(C)=C1
CC(=O)CC1=CC=CC=C1C
CC(C=O)C1=CC=C(C)C=C1
CCC(=O)C1=CC=C(C)C=C1
CC(=O)CC1=CC=C(C)C=C1
CC(=O)CC1=CC=CC(C)=C1
CCC1=CC=C(C=C1)C(C)=O
CC(C)C1=CC=C(C=O)C=C1
CC(C)(C=O)C=C1C=CC=C1
COC(C=C)C=C1C=CC=C1
COCC(=C)C=C1C=CC=C1
COCC(C=C)=C1C=CC=C1
COCC=CC=C1C=CC=C1
CC(C(C)=O)C1=CC=CC=C1
CC(C)C(=O)C1=CC=CC=C1
CCC1=CC=CC=C1COC
CCC1=CC=CC(COC)=C1
CCC1=CC=C(COC)C=C1
CCCC1=CC=CC=C1OC
CCCC1=CC=CC(OC)=C1
CCCOC1=CC=CC=C1C
CCCOC1=CC=CC(C)=C1
CCOC1=CC=CC=C1CC
CCOC1=CC=CC(CC)=C1
CCOCC1=CC=CC=C1C
CCOCC1=CC=C(C)C=C1
CCOCC1=CC=CC(C)=C1
COCCC1=CC=CC=C1C
COCCC1=CC=C(C)C=C1
COCCC1=CC=CC(C)=C1
CCCOC1=CC=C(C)C=C1
CCOC1=CC=C(CC)C=C1
CCCC1=CC=C(OC)C=C1
CCC(C)OC1=CC=CC=C1
CCC(OC)C1=CC=CC=C1
COC(C)CC1=CC=CC=C1
COCC(C)C1=CC=CC=C1
CC(C)COC1=CC=CC=C1
CC(C)OCC1=CC=CC=C1
CCOC(C)C1=CC=CC=C1
C=CC1=C(C=C)C=CC(=O)O1
C=CC1=CC=C(C=C)C(=O)O1
C=CC1=CC(C=C)=CC(=O)O1
C=CC1=C(C=C)C(=O)OC=C1
C=CC1=COC(=O)C=C1C=C
C=CC1=COC(=O)C(C=C)=C1
C=C1C=CC(=C)C(CC=O)=C1
C=C1C=CC=C(CC=O)C1=C
C=C1C=CC(CC=O)=CC1=C
C=CC1=C(CC=CC1=C)C=O
C=CC1=CC=C(CC1=C)C=O
C=CC1=C(CC(=C)C=C1)C=O
C=CC1=CC=CC(=C)C1C=O
C=CC1=CC(=C)C=C(C1)C=O
C=CC1=CC(=C)C=CC1C=O
C=CC1=CC(=C)CC=C1C=O
C=CC1=CCC(=C)C=C1C=O
C=CC1C=CC(=C)C=C1C=O
C=CC1C(=C)C=CC=C1C=O
C=CC1=CC(=C)CC(C=O)=C1
C=CC1=CCC(=C)C(C=O)=C1
C=CC1C=CC(=C)C(C=O)=C1
C=CC1=CC=CC(C=O)C1=C
C=CC1=CCC=C(C=O)C1=C
C=CC1C=CC=C(C=O)C1=C
C=CC1=CC(=C)C(C=O)=CC1
C=CC1=CC(=C)C(C=O)C=C1
C=CC1=CCC(C=O)=CC1=C
C=CC1C=CC(C=O)=CC1=C
C=CC1=CC=C(C=O)C(=C)C1
C=CC1=CC(C=O)=CCC1=C
C=CC1=CC(C=O)C=CC1=C
C=CC1C=C(C=O)C=CC1=C
C=CC1=CC(C=O)=CC(=C)C1
C=CC1=CC(C=O)C(=C)C=C1
C=CC1=C(C=O)C=CCC1=C
C=CC1=C(C=O)C=CC(=C)C1
C=CC1=C(C=O)C(=C)C=CC1
C=CC1=C(C=O)C(=C)CC=C1
C=CCC1=CC=CC(=C)C1=O
C=CCC1=CC(=C)C=CC1=O
C=CCC1=CC=CC(=O)C1=C
C=CCC1=CC(=C)C(=O)C=C1
C=CCC1=CC(=O)C=CC1=C
C=CCC1=CC(=O)C(=C)C=C1
C=CC(=C)C1=CC=CC(=O)O1
C=CC(=C)C1=CC=COC1=O
C=CC(=C)C1=CC(=O)OC=C1
C=CC(=C)C1=COC(=O)C=C1
C=C(C=O)C1=CC=CCC1=C
C=C(C=O)C1=CCC=CC1=C
C=C(C=O)C1C=CC=CC1=C
C=CC(=O)C1=CC=CCC1=C
C=CC(=O)C1=CCC=CC1=C
C=CC(=O)C1C=CC=CC1=C
C=C(C=O)C1=CC=CC(=C)C1
C=C(C=O)C1=CC(=C)C=CC1
C=C(C=O)C1=CC(=C)CC=C1
C=C(C=O)C1=CCC(=C)C=C1
C=C(C=O)C1C=CC(=C)C=C1
C=CC(=O)C1=CC=CC(=C)C1
C=CC(=O)C1=CC(=C)C=CC1
C=CC(=O)C1=CC(=C)CC=C1
C=CC(=O)C1=CCC(=C)C=C1
C=CC(=O)C1C=CC(=C)C=C1
CC1=C(CC=C)C=CC(=O)O1
CC1=CC=C(CC=C)C(=O)O1
CC1=CC(CC=C)=CC(=O)O1
CC1=C(CC=C)C=COC1=O
CC1=CC=C(CC=C)OC1=O
CC1=CC(CC=C)=COC1=O
CC1=C(CC=C)C(=O)OC=C1
CC1=C(CC=C)OC(=O)C=C1
CC1=CC(=O)OC=C1CC=C
CC1=CC(=O)OC(CC=C)=C1
CC1=COC(=O)C=C1CC=C
CC1=COC(=O)C(CC=C)=C1
CCC1=C(C=C)C=CC(=O)O1
CCC1=CC=C(C=C)C(=O)O1
CCC1=CC(C=C)=CC(=O)O1
CCC1=C(C=C)C=COC1=O
CCC1=CC(C=C)=COC1=O
CCC1=C(C=C)C(=O)OC=C1
CCC1=CC=C(OC1=O)C=C
CCC1=CC(=O)OC=C1C=C
CCC1=CC(=O)OC(C=C)=C1
CCC1=C(OC(=O)C=C1)C=C
CCC1=COC(=O)C=C1C=C
CCC1=COC(=O)C(C=C)=C1
CC1=CC=CC(=C)C1OC=O
CC1=CC(=C)C=CC1OC=O
CC1=CC=CC(OC=O)C1=C
CC1=CC(=C)C(OC=O)C=C1
CC1=CC(OC=O)C=CC1=C
CC1=CC(OC=O)C(=C)C=C1
CC1=C(CC=C(C1)C=C)C=O
CC1=C(CC=CC1C=C)C=O
CC1=C(CCC=C1C=C)C=O
CC1=CC=C(CC1C=C)C=O
CC1=CC(CC=C1C=C)C=O
CC1C=C(CC=C1C=C)C=O
CC1=C(CC=C(C1)C=O)C=C
CC1=C(CC=CC1C=O)C=C
CC1=C(CCC=C1C=O)C=C
CC1=CC=C(CC1C=O)C=C
CC1=CC(CC=C1C=O)C=C
CC1C=C(CC=C1C=O)C=C
CC1=CC=CC(=C)C1CC=O
CC1=CC(=C)C=CC1CC=O
CC1=CC(=C)CC=C1CC=O
CC1=CCC(=C)C=C1CC=O
CC1C=CC(=C)C=C1CC=O
CC1C(=C)C=CC=C1CC=O
CC1=C(C=C)C=C(CC1)C=O
CC1=C(C=C)C=CC(C1)C=O
CC1=C(C=C)C=CCC1C=O
CC1=C(C=C)C(CC=C1)C=O
CC1=C(CC(C=C)=CC1)C=O
CC1=C(CC(C=C)C=C1)C=O
CC1=C(CCC(C=C)=C1)C=O
CC1=CC=C(C=C)C(C1)C=O
CC1=CC=CC(C=C)C1C=O
CC1=CC(C=C)=C(CC1)C=O
CC1=CC(C=C)=CC(C1)C=O
CC1=CC(C=C)=CCC1C=O
CC1=CC(C=C)C=C(C1)C=O
CC1=CC(C=C)C=CC1C=O
CC1=CC(CC(C=C)=C1)C=O
CC1=CCC=C(C=C)C1C=O
CC1=CCC(C=C)=C(C1)C=O
CC1=CCC(C=C)=CC1C=O
CC1=CCC(C=C)C=C1C=O
CC1=CCCC(C=C)=C1C=O
CC1C=C(C=C)C=CC1C=O
CC1C=CC=C(C=C)C1C=O
CC1C=CC(C=C)=CC1C=O
CC1C=CC(C=C)C=C1C=O
CC1C=CCC(C=C)=C1C=O
CC1C(C=C)=CCC=C1C=O
CC1C(C=C)C=CC=C1C=O
CC1CC=C(C=C)C=C1C=O
CC1CC=CC(C=C)=C1C=O
CC1CC(C=C)=CC=C1C=O
CC1=CC(=C)C=C(CC=O)C1
CC1=CC(=C)CC(CC=O)=C1
CC1=CCC(=C)C(CC=O)=C1
CC1=CCC(C=C)C(C=O)=C1
CC1C=CC(=C)C(CC=O)=C1
CC1C=CC(C=C)C(C=O)=C1
CC1CC=C(C=C)C(C=O)=C1
CC1CC(C=C)=CC(C=O)=C1
CC1=CC=CC(CC=O)C1=C
CC1=CCC=C(CC=O)C1=C
CC1C=CC=C(CC=O)C1=C
CC1=CC(=C)C(CC=O)=CC1
CC1=CC(=C)C(CC=O)C=C1
CC1=CC(C=C)C(C=O)=CC1
CC1=CC(C=C)C(C=O)C=C1
CC1CC(C=C)=C(C=O)C=C1
CC1=C(CCC(C=O)=C1)C=C
CC1=CC=CC(C=O)C1C=C
CC1=CC(CC(C=O)=C1)C=C
CC1=CCC=C(C=O)C1C=C
CC1=CCCC(C=O)=C1C=C
CC1C=C(CC(C=O)=C1)C=C
CC1C=CCC(C=O)=C1C=C
CC1CC=CC(C=O)=C1C=C
CC1=CC=C(CC=O)CC1=C
CC1=CCC(CC=O)=CC1=C
CC1C=CC(CC=O)=CC1=C
CC1=C(C=C)C(C=O)=CCC1
CC1=C(C=C)C(C=O)C=CC1
CC1=CC=C(CC=O)C(=C)C1
CC1=C(CC(C=O)=CC1)C=C
CC1=C(CC(C=O)C=C1)C=C
CC1=CC=C(C=O)C(C1)C=C
CC1=CCC(C=O)=C(C1)C=C
CC1=CCC(C=O)=CC1C=C
CC1=CCC(C=O)C=C1C=C
CC1C=CC(C=O)=CC1C=C
CC1C=CC(C=O)C=C1C=C
CC1CC=C(C=O)C=C1C=C
CC1=CC(CC=O)=CCC1=C
CC1=CC(CC=O)C=CC1=C
CC1C=C(CC=O)C=CC1=C
CC1=CC(CC=O)=CC(=C)C1
CC1=CC(CC=O)C(=C)C=C1
CC1=CCC(C=O)C(C=C)=C1
CC1C=CC(C=O)C(C=C)=C1
CC1CC=C(C=O)C(C=C)=C1
CC1=CC(C=O)=C(CC1)C=C
CC1=CC(C=O)=CC(C1)C=C
CC1=CC(C=O)=CCC1C=C
CC1=CC(C=O)C=C(C1)C=C
CC1=CC(C=O)C=CC1C=C
CC1C=C(C=O)C=CC1C=C
CC1CC(C=O)=CC=C1C=C
CC1=C(CC=O)C=CCC1=C
CC1=C(CC=O)CC=CC1=C
CC1=C(CC=O)C=CC(=C)C1
CC1=C(CC=O)C(=C)C=CC1
CC1=C(CC=O)C(=C)CC=C1
CC1=C(CC=O)CC(=C)C=C1
CC1=CC(C=O)C(C=C)=CC1
CC1=CC(C=O)C(C=C)C=C1
CC1CC(C=O)=C(C=C)C=C1
CC1CC(C=O)=CC(C=C)=C1
CC1=C(C=O)C=C(CC1)C=C
CC1=C(C=O)C=CC(C1)C=C
CC1=C(C=O)C=CCC1C=C
CC1=C(C=O)C(CC=C1)C=C
CC1C(C=O)C=CC=C1C=C
CC1=C(C=O)C(C=C)=CCC1
CC1=C(C=O)C(C=C)C=CC1
CCC1=C(CC=CC1=C)C=O
CCC1=CC=C(CC1=C)C=O
CCC1=C(CC(=C)C=C1)C=O
CCC1=CC=CC(=C)C1C=O
CCC1=CC(=C)C=C(C1)C=O
CCC1=CC(=C)C=CC1C=O
CCC1=CC(=C)CC=C1C=O
CCC1=CCC(=C)C=C1C=O
CCC1C=CC(=C)C=C1C=O
CCC1C(=C)C=CC=C1C=O
CCC1=CC(=C)CC(C=O)=C1
CCC1=CCC(=C)C(C=O)=C1
CCC1C=CC(=C)C(C=O)=C1
CCC1=CC=CC(C=O)C1=C
CCC1=CCC=C(C=O)C1=C
CCC1C=CC=C(C=O)C1=C
CCC1=CC(=C)C(C=O)=CC1
CCC1=CC(=C)C(C=O)C=C1
CCC1=CCC(C=O)=CC1=C
CCC1C=CC(C=O)=CC1=C
CCC1=CC=C(C=O)C(=C)C1
CCC1=CC(C=O)=CCC1=C
CCC1=CC(C=O)C=CC1=C
CCC1C=C(C=O)C=CC1=C
CCC1=CC(C=O)=CC(=C)C1
CCC1=CC(C=O)C(=C)C=C1
CCC1=C(C=O)C=CCC1=C
CCC1=C(C=O)C=CC(=C)C1
CCC1=C(C=O)C(=C)C=CC1
CCC1=C(C=O)C(=C)CC=C1
CCCC1=CC=CC(=C)C1=O
CCCC1=CC(=C)C=CC1=O
CCCC1=CC=CC(=O)C1=C
CCCC1=CC(=C)C(=O)C=C1
CCCC1=CC(=O)C=CC1=C
CCCC1=CC(=O)C(=C)C=C1
CC1C=CC=C(C=O)C1C=C
CC(=C)CC1=CC=CC(=O)O1
CC(C=C)C1=CC=CC(=O)O1
CCC(=C)C1=CC=CC(=O)O1
CC(=C)CC1=CC=COC1=O
CC(C=C)C1=CC=COC1=O
CCC(=C)C1=CC=COC1=O
CC(=C)CC1=CC(=O)OC=C1
CC(C=C)C1=CC(=O)OC=C1
CCC(=C)C1=CC(=O)OC=C1
CC(=C)CC1=COC(=O)C=C1
CC(C=C)C1=COC(=O)C=C1
CCC(=C)C1=COC(=O)C=C1
CC(=O)OC1C=CC=CC1=C
CC(=O)OC1C=CC(=C)C=C1
COC(=O)C1=CC=CCC1=C
COC(=O)C1=CCC=CC1=C
COC(=O)C1C=CC=CC1=C
COC(=O)C1=CC=CC(=C)C1
COC(=O)C1=CC(=C)C=CC1
COC(=O)C1=CC(=C)CC=C1
COC(=O)C1=CCC(=C)C=C1
COC(=O)C1C=CC(=C)C=C1
CC1=C(C=CCC1)C(=C)C=O
CC1=C(CC=CC1)C(=C)C=O
CC1=C(CCC=C1)C(=C)C=O
CC1=CC=C(CC1)C(=C)C=O
CC1=CC=CC(C1)C(=C)C=O
CC1=CC=CCC1C(=C)C=O
CC1=CC(=CCC1)C(=C)C=O
CC1=CC(C=CC1)C(=C)C=O
CC1=CC(CC=C1)C(=C)C=O
CC1=CCC=C(C1)C(=C)C=O
CC1=CCC=CC1C(=C)C=O
CC1=CCC(=CC1)C(=C)C=O
CC1=CCC(C=C1)C(=C)C=O
CC1=CCCC=C1C(=C)C=O
CC1=CCCC(=C1)C(=C)C=O
CC1C=CC=CC1C(=C)C=O
CC1C=CC(C=C1)C(=C)C=O
CC1C=CCC=C1C(=C)C=O
CC1C=CCC(=C1)C(=C)C=O
CC1CC=C(C=C1)C(=C)C=O
CC1CC=CC=C1C(=C)C=O
CC1CC=CC(=C1)C(=C)C=O
CC1CC(=CC=C1)C(=C)C=O
CC1=C(C=CCC1)C(=O)C=C
CC1=C(CC=CC1)C(=O)C=C
CC1=C(CCC=C1)C(=O)C=C
CC1=CC=C(CC1)C(=O)C=C
CC1=CC=CC(C1)C(=O)C=C
CC1=CC=CCC1C(=O)C=C
CC1=CC(=CCC1)C(=O)C=C
CC1=CC(C=CC1)C(=O)C=C
CC1=CC(CC=C1)C(=O)C=C
CC1=CCC=C(C1)C(=O)C=C
CC1=CCC=CC1C(=O)C=C
CC1=CCC(=CC1)C(=O)C=C
CC1=CCC(C=C1)C(=O)C=C
CC1=CCCC=C1C(=O)C=C
CC1=CCCC(=C1)C(=O)C=C
CC1C=CC=CC1C(=O)C=C
CC1C=CC(C=C1)C(=O)C=C
CC1C=CCC=C1C(=O)C=C
CC1C=CCC(=C1)C(=O)C=C
CC1CC=C(C=C1)C(=O)C=C
CC1CC=CC=C1C(=O)C=C
CC1CC=CC(=C1)C(=O)C=C
CC1CC(=CC=C1)C(=O)C=C
CC(=C)C1=C(CC=CC1)C=O
CC(=C)C1=C(CCC=C1)C=O
CC(=C)C1=CC=CC(C1)C=O
CC(=C)C1=CC=CCC1C=O
CC(=C)C1=CC(CC=C1)C=O
CC(=C)C1=CCC=C(C1)C=O
CC(=C)C1=CCC=CC1C=O
CC(=C)C1=CCCC=C1C=O
CC(=C)C1C=CC=CC1C=O
CC(=C)C1C=CCC=C1C=O
CC(=C)C1CC=CC=C1C=O
CC(=C)C1=CCCC(C=O)=C1
CC(=C)C1C=CCC(C=O)=C1
CC(=C)C1CC=CC(C=O)=C1
CC(=C)C1=CCC(C=O)=CC1
CC(=C)C1=CCC(C=O)C=C1
CC(=C)C1C=CC(C=O)C=C1
CC(=C)C1CC=C(C=O)C=C1
CC(=C)C1=CC(C=O)=CCC1
CC(=C)C1=CC(C=O)C=CC1
CC(=C)C1CC(C=O)=CC=C1
CC(=C)C1=C(C=O)C=CCC1
CC(C=O)C1=CC=CCC1=C
CC(C=O)C1=CCC=CC1=C
CC(C=O)C1C=CC=CC1=C
CCC(=O)C1=CC=CCC1=C
CCC(=O)C1=CCC=CC1=C
CCC(=O)C1C=CC=CC1=C
CC(C=O)C1=CC=CC(=C)C1
CC(C=O)C1=CC(=C)C=CC1
CC(C=O)C1=CC(=C)CC=C1
CC(C=O)C1=CCC(=C)C=C1
CC(C=O)C1C=CC(=C)C=C1
CCC(=O)C1=CC=CC(=C)C1
CCC(=O)C1=CC(=C)C=CC1
CCC(=O)C1=CC(=C)CC=C1
CCC(=O)C1=CCC(=C)C=C1
CCC(=O)C1C=CC(=C)C=C1
CC(=O)C1=C(CC=CC1)C=C
CC(=O)C1=C(CCC=C1)C=C
CC(=O)C1=CC=C(CC1)C=C
CC(=O)C1=CC=CC(C1)C=C
CC(=O)C1=CC=CCC1C=C
CC(=O)C1=CC(CC=C1)C=C
CC(=O)C1=CCC=C(C1)C=C
CC(=O)C1=CCC=CC1C=C
CC(=O)C1=CCCC=C1C=C
CC(=O)C1C=CC=CC1C=C
CC(=O)C1C=CCC=C1C=C
CC(=O)C1CC=CC=C1C=C
CC(=O)C1=C(C=C)C=CCC1
CC(=O)C1=CC(C=C)=CCC1
CC(=O)C1=CC(C=C)C=CC1
CC(=O)C1=CCC(C=C)=CC1
CC(=O)C1=CCC(C=C)C=C1
CC(=O)C1=CCCC(C=C)=C1
CC(=O)C1C=CC(C=C)C=C1
CC(=O)C1C=CCC(C=C)=C1
CC(=O)C1CC=C(C=C)C=C1
CC(=O)C1CC=CC(C=C)=C1
CC(=O)C1CC(C=C)=CC=C1
CC(=O)CC1=CC=CCC1=C
CC(=O)CC1=CCC=CC1=C
CC(=O)CC1C=CC=CC1=C
CC(=O)CC1=CC=CC(=C)C1
CC(=O)CC1=CC(=C)C=CC1
CC(=O)CC1=CC(=C)CC=C1
CC(=O)CC1=CCC(=C)C=C1
CC(=O)CC1C=CC(=C)C=C1
CC(=C)C1=CC=C(CC1)C=O
CC(C#CC=O)=C1CC=CC1
CC(C#CC=O)=C1CCC=C1
CC#CC(C=O)=C1CC=CC1
CC#CC(C=O)=C1CCC=C1
CC#CC(=O)C=C1CC=CC1
CC#CC(=O)C=C1CCC=C1
CC(=O)C#CC=C1CC=CC1
CC(=O)C#CC=C1CCC=C1
O=C(C=CC1=CCCC1)C#C
O=C(C=CC1CC=CC1)C#C
O=C(C=CC1CCC=C1)C#C
O=C(CC=C1CC=CC1)C#C
O=C(CC=C1CCC=C1)C#C
O=CC(=CC1=CCCC1)C#C
O=CC(=CC1CC=CC1)C#C
O=CC(=CC1CCC=C1)C#C
O=CC(C=C1CC=CC1)C#C
O=CC(C=C1CCC=C1)C#C
O=C(C=CC#C)C1=CCCC1
O=C(C=CC#C)C1CC=CC1
O=C(C=CC#C)C1CCC=C1
O=C(CC#C)C=C1CC=CC1
O=C(CC#C)C=C1CCC=C1
O=CC=C(C#C)C1=CCCC1
O=CC=C(C#C)C1CC=CC1
O=CC=C(C#C)C1CCC=C1
O=CC(=CC#C)C1=CCCC1
O=CC(=CC#C)C1CC=CC1
O=CC(=CC#C)C1CCC=C1
O=CCC(C#C)=C1CC=CC1
O=CCC(C#C)=C1CCC=C1
O=CC(CC#C)=C1CC=CC1
O=CC(CC#C)=C1CCC=C1
CC=CC(C=O)=C1CC=CC1
CC=CC(C=O)=C1CCC=C1
CC(C=CC=O)=C1CC=CC1
CC(C=CC=O)=C1CCC=C1
CC=C(C=O)C=C1CC=CC1
CC=C(C=O)C=C1CCC=C1
CC=CC(=O)C=C1CC=CC1
CC=CC(=O)C=C1CCC=C1
CC(=CC=O)C=C1CC=CC1
CC(=CC=O)C=C1CCC=C1
CC(C=O)=CC=C1CC=CC1
CC(C=O)=CC=C1CCC=C1
CC(=O)C=CC=C1CC=CC1
CC(=O)C=CC=C1CCC=C1
CC(=C)C(=O)C1=CC=CCC1
CC(=C)C(=O)C1=CCC=CC1
CC(=C)C(=O)C1=CCCC=C1
CC(=C)C(=O)C1C=CCC=C1
CC(=C)C(=O)C1CC=CC=C1
CC(=O)C(=C)C1=CC=CCC1
CC(=O)C(=C)C1=CCC=CC1
CC(=O)C(=C)C1=CCCC=C1
CC(=O)C(=C)C1C=CCC=C1
CC(=O)C(=C)C1CC=CC=C1
CC1(C=CCC=C1)C(=C)C=O
CC1(CC=CC=C1)C(=C)C=O
CC1(C=CCC=C1)C(=O)C=C
CC1(CC=CC=C1)C(=O)C=C
CC(=C)C1(CC=CC=C1)C=O
CC(=C)C1(C=O)C=CCC=C1
CC(=O)C1(CC=CC=C1)C=C
CC(=O)C1(C=C)C=CCC=C1
CC(=O)OC1C=CC=CC=C1
COC(=O)C1=CC=CC=CC1
COC(=O)C1=CC=CCC=C1
COC(=O)C1=CCC=CC=C1
COC(=O)C1C=CC=CC=C1
CC(C=O)C1=CC=CCC=C1
CC(C=O)C1=CCC=CC=C1
CC(C=O)C1C=CC=CC=C1
CCC(=O)C1=CC=CC=CC1
CCC(=O)C1=CC=CCC=C1
CCC(=O)C1=CCC=CC=C1
CCC(=O)C1C=CC=CC=C1
CC(=O)CC1=CC=CC=CC1
CC(=O)CC1=CC=CCC=C1
CC(=O)CC1=CCC=CC=C1
CC(=O)CC1C=CC=CC=C1
CC(C=O)C1=CC=CC=CC1
CC1(OC=O)C=CC=CC=C1
CC1(CC=O)C=CC=CC=C1
CCC1(C=O)C=CC=CC=C1
CC1=CC=CCC1(C)OC=O
CC1=CCC=CC1(C)OC=O
CC1C=CC=CC1(C)OC=O
CC1=CC=CC(C)(C1)OC=O
CC1=CC(C)(CC=C1)OC=O
CC1(C)C=CC=CC1OC=O
CC1=CCC(C)(OC=O)C=C1
CC1(C)C=CC(OC=O)C=C1
CC1C=CC(C)(OC=O)C=C1
CC1=CC(C)(OC=O)C=CC1
CC1=CC=CCC1(C)CC=O
CC1=CCC=CC1(C)CC=O
CC1C=CC=CC1(C)CC=O
CC1(C)C=CC=CC1CC=O
CC1(C)C=CCC=C1CC=O
CC1(C)CC=CC=C1CC=O
CC1=CC=CC(C)(CC=O)C1
CC1(C)C=CCC(CC=O)=C1
CC1(C)CC=CC(CC=O)=C1
CC1=CCC(C)(CC=O)C=C1
CC1(C)C=CC(CC=O)C=C1
CC1(C)CC=C(CC=O)C=C1
CC1C=CC(C)(CC=O)C=C1
CC1=CC(C)(CC=O)C=CC1
CC1=CC(C)(CC=O)CC=C1
CC1(C)CC(CC=O)=CC=C1
CCC1=CC=CCC1(C)C=O
CCC1=CCC=CC1(C)C=O
CCC1(CC=CC=C1C)C=O
CCC1C=CC=CC1(C)C=O
CCC1=CC=CC(C)(C1)C=O
CCC1=CC(C)(CC=C1)C=O
CCC1(C)C=CC=CC1C=O
CCC1(C)C=CCC=C1C=O
CCC1(C)CC=CC=C1C=O
CCC1(CC=C(C)C=C1)C=O
CCC1(CC=CC(C)=C1)C=O
CCC1(CC(C)=CC=C1)C=O
CCC1(CC)C=CC=CC1=O
CCC1(C)C=CCC(C=O)=C1
CCC1(C)CC=CC(C=O)=C1
CCC1=CCC(C)(C=O)C=C1
CCC1(C)C=CC(C=O)C=C1
CCC1(C)CC=C(C=O)C=C1
CCC1(CC)C=CC(=O)C=C1
CCC1C=CC(C)(C=O)C=C1
CCC1=CC(C)(C=O)C=CC1
CCC1(C)CC(C=O)=CC=C1
CCC1(C=O)C=CC=CC1C
CCC1(C=O)C=CCC=C1C
CCC1(C=O)C=CC(C)C=C1
CCC1(C=O)C=CCC(C)=C1
CCCC1(C)C=CC=CC1=O
CCCC1(C)C=CC(=O)C=C1
CC1=CC=CC(C1)OCC=C
CC1=CC=CCC1OCC=C
CC1=CC(CC=C1)OCC=C
CC1=CCC=CC1OCC=C
CC1C=CC=CC1OCC=C
CC1=CCC(OCC=C)C=C1
CC1C=CC(OCC=C)C=C1
CC1=CC(OCC=C)C=CC1
CCCOC1C=CC=CC1=C
CCCOC1C=CC(=C)C=C1
CCOC1C=CC=CC1C=C
CCOC1C=CCC=C1C=C
CCOC1CC=CC=C1C=C
CCOC1C=CC(C=C)C=C1
CCOC1C=CCC(C=C)=C1
CCOC1CC=C(C=C)C=C1
CCOC1CC=CC(C=C)=C1
CCOC1CC(C=C)=CC=C1
CCOCC1=CC=CCC1=C
CCOCC1=CCC=CC1=C
CCOCC1C=CC=CC1=C
CCOCC1=CC=CC(=C)C1
CCOCC1=CC(=C)C=CC1
CCOCC1=CC(=C)CC=C1
CCOCC1=CCC(=C)C=C1
CCOCC1C=CC(=C)C=C1
COC1C=CC=CC1CC=C
COC1C=CCC=C1CC=C
COC1CC=CC=C1CC=C
COC1C=CC(CC=C)C=C1
COC1C=CCC(CC=C)=C1
COC1CC=CC(CC=C)=C1
COC1CC(CC=C)=CC=C1
COCC1=C(CC=CC1)C=C
COCC1=C(CCC=C1)C=C
COCC1=CC=C(CC1)C=C
COCC1=CC=CC(C1)C=C
COCC1=CC=CCC1C=C
COCC1=CC(CC=C1)C=C
COCC1=CCC=C(C1)C=C
COCC1=CCC=CC1C=C
COCC1=CCCC=C1C=C
COCC1C=CC=CC1C=C
COCC1C=CCC=C1C=C
COCC1CC=CC=C1C=C
COCC1=C(C=C)C=CCC1
COCC1=CC(C=C)=CCC1
COCC1=CC(C=C)C=CC1
COCC1=CCC(C=C)=CC1
COCC1=CCC(C=C)C=C1
COCC1=CCCC(C=C)=C1
COCC1C=CC(C=C)C=C1
COCC1C=CCC(C=C)=C1
COCC1CC=C(C=C)C=C1
COCC1CC=CC(C=C)=C1
COCC1CC(C=C)=CC=C1
COCCC1=CC=CCC1=C
COCCC1=CCC=CC1=C
COCCC1C=CC=CC1=C
COCCC1=CC=CC(=C)C1
COCCC1=CC(=C)C=CC1
COCCC1=CC(=C)CC=C1
COCCC1=CCC(=C)C=C1
COCCC1C=CC(=C)C=C1
COC1CC=C(CC=C)C=C1
CC(C)(C=O)C1=CC=CCC1
CC(C)(C=O)C1=CCC=CC1
CC(C)(C=O)C1=CCCC=C1
CC(C)(C=O)C1C=CCC=C1
CC(C)(C=O)C1CC=CC=C1
CC(=C)COC1C=CCC=C1
CC(=C)COC1CC=CC=C1
CC(OC1C=CCC=C1)C=C
CC(OC1CC=CC=C1)C=C
COC(C=C)C1=CC=CCC1
COC(C=C)C1=CCC=CC1
COC(C=C)C1=CCCC=C1
COC(C=C)C1C=CCC=C1
COC(C=C)C1CC=CC=C1
COCC(=C)C1=CC=CCC1
COCC(=C)C1=CCC=CC1
COCC(=C)C1=CCCC=C1
COCC(=C)C1C=CCC=C1
COCC(=C)C1CC=CC=C1
CC1(CC=CC=C1)OCC=C
CC1(OCC=C)C=CCC=C1
CCOC1(C=C)C=CCC=C1
COC1(CC=C)C=CCC=C1
COC1(CC=C)CC=CC=C1
COCC1(CC=CC=C1)C=C
COCC1(C=C)C=CCC=C1
CCOC1(CC=CC=C1)C=C
C#CCCOC1C=CCC=C1
C#CCCOC1CC=CC=C1
CC#CCOC1C=CCC=C1
CC#CCOC1CC=CC=C1
C#CCOCC1=CC=CCC1
C#CCOCC1=CCC=CC1
C#CCOCC1=CCCC=C1
C#CCOCC1C=CCC=C1
C#CCOCC1CC=CC=C1
COCC#CC1=CC=CCC1
COCC#CC1=CCC=CC1
COCC#CC1=CCCC=C1
COCC#CC1C=CCC=C1
COCC#CC1CC=CC=C1
CCCOC1C=CC=CC=C1
CCOCC1=CC=CC=CC1
CCOCC1=CC=CCC=C1
CCOCC1=CCC=CC=C1
CCOCC1C=CC=CC=C1
COCCC1=CC=CC=CC1
COCCC1=CC=CCC=C1
COCCC1=CCC=CC=C1
COCCC1C=CC=CC=C1
C=CC1(C=C)C=CCOC1=O
C=CC1(CC=CC(=O)O1)C=C
C=CC1(COC(=O)C=C1)C=C
C=CC1(OC(=O)CC=C1)C=C
C=CC1(CC=CCC1=C)C=O
C=CC1(CCC=CC1=C)C=O
C=CC1(CC=CCC1=O)C=C
C=CC1(CCC=CC1=O)C=C
C=CC1(CC=CC(=C)C1)C=O
C=CC1(CC(=C)CC=C1)C=O
C=CC1(CCC(=C)C=C1)C=O
C=CC1(C=C)C=CCCC1=O
C=CC1(CC=CC(=O)C1)C=C
C=CC1(CCC(=O)C=C1)C=C
C=CC1(CC(=O)CC=C1)C=C
C=CC1(C=O)C=CCCC1=C
C=C(C=O)C1=CC=CCCC1
C=C(C=O)C1=CCC=CCC1
C=C(C=O)C1=CCCC=CC1
C=C(C=O)C1=CCCCC=C1
C=C(C=O)C1C=CCCC=C1
C=C(C=O)C1CC=CC=CC1
C=C(C=O)C1CC=CCC=C1
C=C(C=O)C1CCC=CC=C1
C=CC(=O)C1=CC=CCCC1
C=CC(=O)C1=CCC=CCC1
C=CC(=O)C1=CCCC=CC1
C=CC(=O)C1=CCCCC=C1
C=CC(=O)C1C=CCCC=C1
C=CC(=O)C1CC=CC=CC1
C=CC(=O)C1CC=CCC=C1
C=CC(=O)C1CCC=CC=C1
C=CC1(CC=CC=CC1)C=O
C=CC1(CC=CCC=C1)C=O
C=CC1(CCC=CC=C1)C=O
C=CC1(C=O)C=CCCC=C1
CC1(CC=C)CC=CC(=O)O1
CC1(CC=C)C=CCOC1=O
CC1(CC=C)COC(=O)C=C1
CC1(CC=C)OC(=O)CC=C1
CCC1(C=C)C=CCOC1=O
CCC1(CC=CC(=O)O1)C=C
CCC1(COC(=O)C=C1)C=C
CCC1(OC(=O)CC=C1)C=C
CC1(CC=CCC1=C)OC=O
CC1(CCC=CC1=C)OC=O
CC1(CC=CC(=C)C1)OC=O
CC1(CC(=C)CC=C1)OC=O
CC1(CCC(=C)C=C1)OC=O
CC1(OC=O)C=CCCC1=C
CC1=CC(CCC1)(C=C)C=O
CC1=CCCCC1(C=C)C=O
CC1(CC=CC(C1)C=C)C=O
CC1(CC=CCC1C=C)C=O
CC1(CC(CC=C1)C=C)C=O
CC1(CCC=C(C1)C=C)C=O
CC1(CCC=CC1C=C)C=O
CC1(CCCC=C1C=C)C=O
CC1C=CCCC1(C=C)C=O
CC1CC=CC(C1)(C=C)C=O
CC1CC=CCC1(C=C)C=O
CC1CC(CC=C1)(C=C)C=O
CC1CCC=CC1(C=C)C=O
CC1(CC=CC(C1)C=O)C=C
CC1(CC=CCC1C=O)C=C
CC1(CC(CC=C1)C=O)C=C
CC1(CCC=C(C1)C=O)C=C
CC1(CCC=CC1C=O)C=C
CC1(CCCC=C1C=O)C=C
CC1(C=C)C=CCCC1C=O
CC1(CCC(C=C)=CC1)C=O
CC1(CCC(C=C)C=C1)C=O
CC1(CCCC(C=C)=C1)C=O
CC1(CC=C)C=CCCC1=O
CC1(CC=C)CC=CCC1=O
CC1(CC=C)CC=CC(=O)C1
CC1CCC(C=C)(C=O)C=C1
CC1(CCCC(C=O)=C1)C=C
CC1(CC=C)CC(=O)CC=C1
CC1(CCC(C=O)=CC1)C=C
CC1(CCC(C=O)C=C1)C=C
CC1(CC=O)C=CCCC1=C
CC1(CC=O)CC=CCC1=C
CC1(CC=O)CCC=CC1=C
CC1(CC=O)CC=CC(=C)C1
CC1(CC=O)CC(=C)CC=C1
CC1(CC=O)CCC(=C)C=C1
CC1(C=O)C=CCCC1C=C
CCC1(CC=CCC1=C)C=O
CCC1(CCC=CC1=C)C=O
CCC1(CC=CCC1=O)C=C
CCC1(CCC=CC1=O)C=C
CCC1(CC=CC(=C)C1)C=O
CCC1(CC(=C)CC=C1)C=O
CCC1(CCC(=C)C=C1)C=O
CCC1(C=C)C=CCCC1=O
CCC1(CC=CC(=O)C1)C=C
CCC1(CCC(=O)C=C1)C=C
CCC1(CC(=O)CC=C1)C=C
CCC1(C=O)C=CCCC1=C
CC1=CCC(CC1)(C=C)C=O
CC1=CCCC(C1)(C=C)C=O
CC1(CC=C)CCC=CC1=O
CC1(CC=C)CCC(=O)C=C1
C=CCOC1C=CCCC1=C
C=CCOC1CC=CCC1=C
C=CCOC1CCC=CC1=C
C=CCOC1CC=CC(=C)C1
C=CCOC1CC(=C)CC=C1
C=CCOC1CCC(=C)C=C1
CC#CCC1CC=CC(=O)O1
CCC#CC1CC=CC(=O)O1
CC#CCC1C=CCOC1=O
CCC#CC1=CCCOC1=O
CCC#CC1C=CCOC1=O
CC#CCC1=CCC(=O)OC1
CCC#CC1=CCC(=O)OC1
CC#CCC1=CCOC(=O)C1
CCC#CC1=CCOC(=O)C1
CC#CCC1=CC(=O)OCC1
CCC#CC1=CC(=O)OCC1
CC#CCC1COC(=O)C=C1
CCC#CC1COC(=O)C=C1
CC#CCC1OC(=O)CC=C1
CCC#CC1OC(=O)CC=C1
CC#CCC1=CCCOC1=O
O=C1CC=C(CCC#C)CO1
O=C1CC=CC(CCC#C)O1
O=C1CC(CCC#C)=CCO1
O=C1OCC=CC1CCC#C
O=C1OCCC=C1CCC#C
O=C1OC(CCC#C)CC=C1
O=C1OCC(CCC#C)C=C1
O=C1OCCC(CCC#C)=C1
O=COC1C=CCCC1C#C
O=COC1CC=CC(C1)C#C
O=COC1CC=CCC1C#C
O=COC1CC(CC=C1)C#C
O=COC1CCC=C(C1)C#C
O=COC1CCC=CC1C#C
O=COC1CCC(=CC1)C#C
O=COC1CCC(C=C1)C#C
O=COC1CCCC=C1C#C
O=COC1CCCC(=C1)C#C
CC1=C(CCCC1)C#CC=O
CC1=CC(CCC1)C#CC=O
CC1=CCC(CC1)C#CC=O
CC1=CCCC(C1)C#CC=O
CC1=CCCCC1C#CC=O
CC1C=CCCC1C#CC=O
CC1CC=CC(C1)C#CC=O
CC1CC=CCC1C#CC=O
CC1CC(CC=C1)C#CC=O
CC1CCC=C(C1)C#CC=O
CC1CCC=CC1C#CC=O
CC1CCC(=CC1)C#CC=O
CC1CCC(C=C1)C#CC=O
CC1CCCC=C1C#CC=O
CC1CCCC(=C1)C#CC=O
CC#CC1=C(CCCC1)C=O
CC#CC1=CC(CCC1)C=O
CC#CC1=CCC(CC1)C=O
CC#CC1=CCCC(C1)C=O
CC#CC1=CCCCC1C=O
CC#CC1C=CCCC1C=O
CC#CC1CC=CC(C1)C=O
CC#CC1CC=CCC1C=O
CC#CC1CC(CC=C1)C=O
CC#CC1CCC=C(C1)C=O
CC#CC1CCC=CC1C=O
CC#CC1CCCC=C1C=O
CC#CC1CCCC(C=O)=C1
CC#CC1CCC(C=O)=CC1
CC#CC1CCC(C=O)C=C1
CC#CCC1C=CCCC1=O
CC#CCC1CC=CCC1=O
CC#CCC1CCC=CC1=O
CCC#CC1=CCCCC1=O
CCC#CC1C=CCCC1=O
CCC#CC1CC=CCC1=O
CCC#CC1CCC=CC1=O
CC#CCC1=CCCC(=O)C1
CC#CCC1CC=CC(=O)C1
CCC#CC1=CCCC(=O)C1
CCC#CC1CC=CC(=O)C1
CC#CCC1=CCC(=O)CC1
CC#CCC1CCC(=O)C=C1
CCC#CC1=CCC(=O)CC1
CCC#CC1CCC(=O)C=C1
CC#CCC1CC(=O)CC=C1
CCC#CC1=CC(=O)CCC1
CCC#CC1CC(=O)CC=C1
CC#CCC1=CCCCC1=O
O=C1C=CCCC1CCC#C
O=C1CC=CCC1CCC#C
O=C1CCC=CC1CCC#C
O=C1CCCC=C1CCC#C
O=C1CC=CC(CCC#C)C1
O=C1CC(CCC#C)CC=C1
O=C1CCC=C(CCC#C)C1
O=C1CCC(CCC#C)=CC1
O=C1CCC(CCC#C)C=C1
O=CC1=CCCCC1CC#C
O=CC1C=CCCC1CC#C
O=CC1CC=CCC1CC#C
O=CC1CCC=CC1CC#C
O=CC1CCCC=C1CC#C
O=CC1=C(CC#C)CCCC1
O=CC1=CC(CC#C)CCC1
O=CC1=CCC(CC#C)CC1
O=CC1=CCCC(CC#C)C1
O=CC1CC=CC(CC#C)C1
O=CC1CC(CC#C)CC=C1
O=CC1CCC=C(CC#C)C1
O=CC1CCC(CC#C)=CC1
O=CC1CCC(CC#C)C=C1
O=CC1CCCC(CC#C)=C1
O=CCC1=C(CCCC1)C#C
O=CCC1=CC(CCC1)C#C
O=CCC1=CCC(CC1)C#C
O=CCC1=CCCC(C1)C#C
O=CCC1=CCCCC1C#C
O=CCC1C=CCCC1C#C
O=CCC1CC=CC(C1)C#C
O=CCC1CC=CCC1C#C
O=CCC1CC(CC=C1)C#C
O=CCC1CCC=C(C1)C#C
O=CCC1CCC=CC1C#C
O=CCC1CCC(=CC1)C#C
O=CCC1CCC(C=C1)C#C
O=CCC1CCCC=C1C#C
O=CCC1CCCC(=C1)C#C
CC#CCC1=CC(=O)CCC1
O=C1CCCC(CCC#C)=C1
O=C(OC1CCC=CC1)C#C
O=C(OC1CCCC=C1)C#C
CC#CC(=O)C1=CCCCC1
CC#CC(=O)C1CCC=CC1
CC#CC(=O)C1CCCC=C1
CC(=O)C#CC1=CCCCC1
CC(=O)C#CC1CCC=CC1
CC(=O)C#CC1CCCC=C1
O=C(CC1=CCCCC1)C#C
O=C(CC1CCC=CC1)C#C
O=C(CC1CCCC=C1)C#C
O=C(CC#C)C1=CCCCC1
O=C(CC#C)C1CCC=CC1
O=C(CC#C)C1CCCC=C1
O=CC(C#C)C1=CCCCC1
O=CC(C#C)C1CCC=CC1
O=CC(C#C)C1CCCC=C1
CCCC1=CC=CCOC1=O
CCCC1=CC=CC(=O)OC1
CCCC1=CCOC(=O)C=C1
CCCC1=CC(=O)OCC=C1
CCCC1OC(=O)C=CC=C1
CC1=CC=CC(CC1)OC=O
CC1=CC=CCC(C1)OC=O
CC1=CC=CCCC1OC=O
CC1=CC(CC=CC1)OC=O
CC1=CC(CCC=C1)OC=O
CC1=CCC=CC(C1)OC=O
CC1=CCC=CCC1OC=O
CC1=CCC(CC=C1)OC=O
CC1=CCCC=CC1OC=O
CC1C=CC=CCC1OC=O
CC1C=CCC=CC1OC=O
CC1CC=CC=CC1OC=O
CC1=CCCC(OC=O)C=C1
CC1C=CCC(OC=O)C=C1
CC1CC=CC(OC=O)C=C1
CC1=CCC(OC=O)C=CC1
CC1=CC(OC=O)C=CCC1
CC1CC(OC=O)C=CC=C1
CC1=CC=CCCC1CC=O
CC1=CCC=CCC1CC=O
CC1=CCCC=CC1CC=O
CC1=CCCCC=C1CC=O
CC1C=CC=CCC1CC=O
CC1C=CCC=CC1CC=O
CC1C=CCCC=C1CC=O
CC1CC=CC=CC1CC=O
CC1CC=CCC=C1CC=O
CC1CCC=CC=C1CC=O
CC1=CC=CCC(CC=O)C1
CC1=CCC=CC(CC=O)C1
CC1=CCCC=C(CC=O)C1
CC1=CCCCC(CC=O)=C1
CC1C=CCCC(CC=O)=C1
CC1CC=CC=C(CC=O)C1
CC1CC=CCC(CC=O)=C1
CC1CCC=CC(CC=O)=C1
CC1=CC=CC(CC=O)CC1
CC1=CCC=C(CC=O)CC1
CC1=CCCC(CC=O)=CC1
CC1=CCCC(CC=O)C=C1
CC1C=CCC(CC=O)C=C1
CC1CC=CC(CC=O)=CC1
CC1CC=CC(CC=O)C=C1
CC1CCC=C(CC=O)C=C1
CC1=CC=C(CC=O)CCC1
CC1=CCC(CC=O)=CCC1
CC1=CCC(CC=O)C=CC1
CC1=CCC(CC=O)CC=C1
CC1CC=C(CC=O)CC=C1
CC1CCC(CC=O)=CC=C1
CC1=CC(CC=O)=CCCC1
CC1=CC(CC=O)C=CCC1
CC1=CC(CC=O)CC=CC1
CC1=CC(CC=O)CCC=C1
CC1CC(CC=O)=CCC=C1
CC1CC(CC=O)C=CC=C1
CC1=C(CC=O)C=CCCC1
CC1=C(CC=O)CC=CCC1
CC1=C(CC=O)CCC=CC1
CC1=C(CC=O)CCCC=C1
CCC1=C(CC=CCC1)C=O
CCC1=C(CCC=CC1)C=O
CCC1=C(CCCC=C1)C=O
CCC1=CC=C(CCC1)C=O
CCC1=CC=CC(CC1)C=O
CCC1=CC=CCC(C1)C=O
CCC1=CC=CCCC1C=O
CCC1=CC(CC=CC1)C=O
CCC1=CC(CCC=C1)C=O
CCC1=CCC=C(CC1)C=O
CCC1=CCC=CC(C1)C=O
CCC1=CCC=CCC1C=O
CCC1=CCC(CC=C1)C=O
CCC1=CCCC=C(C1)C=O
CCC1=CCCC=CC1C=O
CCC1=CCCCC=C1C=O
CCC1C=CC=CCC1C=O
CCC1C=CCC=CC1C=O
CCC1C=CCCC=C1C=O
CCC1CC=C(CC=C1)C=O
CCC1CC=CC=C(C1)C=O
CCC1CC=CC=CC1C=O
CCC1CC=CCC=C1C=O
CCC1CCC=CC=C1C=O
CCC1=CCCCC(C=O)=C1
CCC1C=CCCC(C=O)=C1
CCC1CC=CCC(C=O)=C1
CCC1CCC=CC(C=O)=C1
CCC1=CCCC(C=O)=CC1
CCC1=CCCC(C=O)C=C1
CCC1C=CCC(C=O)C=C1
CCC1CC=CC(C=O)=CC1
CCC1CC=CC(C=O)C=C1
CCC1CCC=C(C=O)C=C1
CCC1=CCC(C=O)=CCC1
CCC1=CCC(C=O)C=CC1
CCC1CCC(C=O)=CC=C1
CCC1=CC(C=O)=CCCC1
CCC1=CC(C=O)C=CCC1
CCC1CC(C=O)=CCC=C1
CCC1CC(C=O)C=CC=C1
CCC1=C(C=O)C=CCCC1
CCCC1=CC=CCCC1=O
CCCC1=CCC=CCC1=O
CCCC1=CCCC=CC1=O
CCCC1C=CC=CCC1=O
CCCC1C=CCC=CC1=O
CCCC1CC=CC=CC1=O
CCCC1=CC=CCC(=O)C1
CCCC1=CCC=CC(=O)C1
CCCC1=CC=CC(=O)CC1
CCCC1=CCCC(=O)C=C1
CCCC1C=CCC(=O)C=C1
CCCC1CC=CC(=O)C=C1
CCCC1=CCC(=O)C=CC1
CCCC1=CCC(=O)CC=C1
CCCC1=CC(=O)C=CCC1
CCCC1=CC(=O)CC=CC1
CCCC1=CC(=O)CCC=C1
CCCC1CC(=O)C=CC=C1
O=COC1(CCC=CC1)C#C
O=COC1(CCCC=C1)C#C
CC1(CCC=CC1)C#CC=O
CC1(CCCC=C1)C#CC=O
CC#CC1(CCC=CC1)C=O
CC#CC1(CCCC=C1)C=O
O=CC1(CC#C)CCC=CC1
O=CCC1(CCC=CC1)C#C
O=CCC1(CCCC=C1)C#C
O=CC1(CC#C)CCCC=C1
C=CC=CCC1CC=CCO1
C=CCC=CC1CC=CCO1
C=CC=CCC1=CCCOC1
C=CCC=CC1=CCCOC1
C=CC=CCC1=CCOCC1
C=CCC=CC1=CCOCC1
C=CC=CCC1COCC=C1
C=CCC=CC1COCC=C1
C=CCCC=C1COCC=C1
C=CC=CCC1OCCC=C1
C=CCC=CC1OCCC=C1
C=CCOC1C=CCCC=C1
C=CCOC1CC=CC=CC1
C=CCOC1CC=CCC=C1
C=CCOC1CCC=CC=C1
CC=CCOC1CCC=CC1
CC=CCOC1CCCC=C1
CCOCC=C1CCC=CC1
CCOCC=C1CCCC=C1
COCC=CC1CCC=CC1
COCC=CC1CCCC=C1
COCCC=C1CCC=CC1
COCCC=C1CCCC=C1
COCC=CC1=CCCCC1
C=CC#CC1CCCC(=O)O1
C=CC#CC1CCCOC1=O
C=CC#CC1CCC(=O)OC1
C=CC#CC1CCOC(=O)C1
C=CC=CC1CCCC(=O)O1
C=CC=CC1CCCOC1=O
C=CCC=C1CCCOC1=O
C=CC=CC1CCC(=O)OC1
C=CCC=C1CCC(=O)OC1
C=CC=CC1CCOC(=O)C1
C=CCC=C1CCOC(=O)C1
C=C1CCC(CC1)C#CC=O
C=C1CCCC(C1)C#CC=O
C=C1CCCCC1C#CC=O
C=CC#CC1CCCCC1=O
C=CC#CC1CCCC(=O)C1
C=CC#CC1CCC(=O)CC1
C=C1CCC(CC1)=CCC=O
C=C1CCC(CC1)C=CC=O
C=C1CCCC(C1)=CCC=O
C=C1CCCC(C1)C=CC=O
C=C1CCCCC1=CCC=O
C=C1CCCCC1C=CC=O
C=CC1CCC(CC1)=CC=O
C=CC1CCCC(C1)=CC=O
C=CC1CCCCC1=CC=O
C=CC=C1CCC(CC1)C=O
C=CC=C1CCCC(C1)C=O
C=CC=C1CCCCC1C=O
C=CCC=C1CCCCC1=O
C=CC=CC1CCCC(=O)C1
C=CCC=C1CCCC(=O)C1
C=CC=CC1CCC(=O)CC1
C=CCC=C1CCC(=O)CC1
C=CC=CC1CCCCC1=O
C=CC(C=O)=C1CCCCC1
C=C(C=O)C=C1CCCCC1
C=CC(=O)C=C1CCCCC1
C=CCC1CC=CCC(=O)O1
C=CCC1CCC=CC(=O)O1
C=CCC1=CCCCOC1=O
C=CCC1C=CCCOC1=O
C=CCC1CC=CCOC1=O
C=CCC1=CCCC(=O)OC1
C=CCC1=CCCOC(=O)C1
C=CCC1=CCC(=O)OCC1
C=CCC1=CCOC(=O)CC1
C=CCC1CCOC(=O)C=C1
C=CCC1=CC(=O)OCCC1
C=CCC1CC(=O)OCC=C1
C=CCC1COC(=O)C=CC1
C=CCC1COC(=O)CC=C1
C=CCC1OC(=O)CCC=C1
C=C1C=CCCCC1OC=O
C=C1CC=CCC(C1)OC=O
C=C1CC=CCCC1OC=O
C=C1CC(CCC=C1)OC=O
C=C1CCC=CC(C1)OC=O
C=C1CCC=CCC1OC=O
C=C1CCC(CC=C1)OC=O
C=C1CCCC=CC1OC=O
C=C1CCCC(OC=O)C=C1
C=C1CCC(OC=O)C=CC1
C=C1C=CCCCC1CC=O
C=C1CC=CCCC1CC=O
C=C1CCC=CCC1CC=O
C=C1CCCC=CC1CC=O
C=C1CCCCC=C1CC=O
C=C1CC=CCC(CC=O)C1
C=C1CCC=CC(CC=O)C1
C=C1CCCC=C(CC=O)C1
C=C1CCCCC(CC=O)=C1
C=C1CCC=C(CC=O)CC1
C=C1CCCC(CC=O)=CC1
C=C1CCCC(CC=O)C=C1
C=C1CCC(CC=O)C=CC1
C=C1CCC(CC=O)CC=C1
C=C1CC(CC=O)CCC=C1
C=CC1=C(CCCCC1)C=O
C=CC1=CC(CCCC1)C=O
C=CC1=CCC(CCC1)C=O
C=CC1=CCCC(CC1)C=O
C=CC1=CCCCC(C1)C=O
C=CC1=CCCCCC1C=O
C=CC1C=CCCCC1C=O
C=CC1CC=CCC(C1)C=O
C=CC1CC=CCCC1C=O
C=CC1CC(CCC=C1)C=O
C=CC1CCC=C(CC1)C=O
C=CC1CCC=CC(C1)C=O
C=CC1CCC=CCC1C=O
C=CC1CCC(CC=C1)C=O
C=CC1CCCC=C(C1)C=O
C=CC1CCCC=CC1C=O
C=CC1CCCCC=C1C=O
C=CC1CCCCC(C=O)=C1
C=CC1CCCC(C=O)=CC1
C=CC1CCCC(C=O)C=C1
C=CC1CCC(C=O)C=CC1
C=CCC1=CCCCCC1=O
C=CCC1C=CCCCC1=O
C=CCC1CC=CCCC1=O
C=CCC1CCC=CCC1=O
C=CCC1CCCC=CC1=O
C=CCC1=CCCCC(=O)C1
C=CCC1CC=CCC(=O)C1
C=CCC1CCC=CC(=O)C1
C=CCC1=CCCC(=O)CC1
C=CCC1=CCC(=O)CCC1
C=CCC1CCC(=O)C=CC1
C=CCC1CCC(=O)CC=C1
C=CCC1CC(=O)CCC=C1
C=CCC1CCCC(=O)C=C1
C=CCC1=CC(=O)CCCC1
O=CC#CC1=CCCCCC1
O=CC#CC1CCC=CCC1
O=CC#CC1CCCC=CC1
O=CC#CC1CCCCC=C1
O=COC1C=CCCCC=C1
O=COC1CC=CCC=CC1
O=COC1CC=CCCC=C1
O=COC1CCC=CC=CC1
O=COC1CCC=CCC=C1
O=COC1CCCC=CC=C1
O=CCC1=CC=CCCCC1
O=CCC1=CCC=CCCC1
O=CCC1=CCCC=CCC1
O=CCC1=CCCCC=CC1
O=CCC1=CCCCCC=C1
O=CCC1C=CCCCC=C1
O=CCC1CC=CCC=CC1
O=CCC1CC=CCCC=C1
O=CCC1CCC=CC=CC1
O=CCC1CCC=CCC=C1
O=CCC1CCCC=CC=C1
CC=CCC1CCCC(=O)O1
CCC=CC1CCCC(=O)O1
CC=CCC1CCCOC1=O
CCC=CC1CCCOC1=O
CC=CCC1CCC(=O)OC1
CCC=CC1CCC(=O)OC1
CCCC=C1CCC(=O)OC1
CCC=CC1CCOC(=O)C1
CCCC=C1CCOC(=O)C1
CCCC=C1CCCOC1=O
CC=CCC1CCOC(=O)C1
CC=C1CCC(CC1)OC=O
CC=C1CCCC(C1)OC=O
CC=C1CCCCC1OC=O
CC1CCC(CC1)=CCC=O
CC1CCC(CC1)C=CC=O
CC1CCCC(C1)=CCC=O
CC1CCCC(C1)C=CC=O
CC1CCCCC1=CCC=O
CC1CCCCC1C=CC=O
CC=C1CCCCC1CC=O
CCC1CCC(CC1)=CC=O
CCC1CCCC(C1)=CC=O
CCC1CCCCC1=CC=O
CC=C1CCCC(CC=O)C1
CC=C1CCC(CC=O)CC1
CC=CC1CCC(CC1)C=O
CC=CC1CCCC(C1)C=O
CCC=C1CCC(CC1)C=O
CCC=C1CCCC(C1)C=O
CCC=C1CCCCC1C=O
CC=CCC1CCCC(=O)C1
CCCC=C1CCCC(=O)C1
CC=CCC1CCC(=O)CC1
CCC=CC1CCC(=O)CC1
CC=CC1CCCCC1C=O
CC=CCC1CCCCC1=O
CCC=CC1CCCCC1=O
CCC=CC1CCCC(=O)C1
CCCC=C1CCC(=O)CC1
CCCC=C1CCCCC1=O
COC(=O)C=C1CCCCC1
CC(CC=O)=C1CCCCC1
CCC(C=O)=C1CCCCC1
CC=C(C=O)C1CCCCC1
CC=CC(=O)C1CCCCC1
CC(=CC=O)C1CCCCC1
CC(C=O)=CC1CCCCC1
CC(C=O)C=C1CCCCC1
CCC(=O)C=C1CCCCC1
CC(=O)CC=C1CCCCC1
CC(=O)C=CC1CCCCC1
CC1(CCCCC1)C=CC=O
CC=CC1(CCCCC1)C=O
O=CC=CC1CCCCCC1
O=CCC=C1CCCCCC1
OC1=CC=CC=C1C=CC#C
OC1=CC=C(C=CC#C)C=C1
OC1=CC=CC(C=CC#C)=C1
CC=C1C=CC=CC1=CCO
CC=C1C=CC(=CCO)C=C1
CC=CC=C1C=CC=CC1O
CC=CC=C1C=CC(O)C=C1
[O-]C(=O)CC1=CC=CC=C1
OC1=CC=CC=C1CC=O
OC1=CC=CC(CC=O)=C1
OCC1=CC=CC=C1C=O
OCC1=CC=CC(C=O)=C1
OC1=CC=C(CC=O)C=C1
OCC1=CC=C(C=O)C=C1
OC(C=O)C1=CC=CC=C1
OCC(=O)C1=CC=CC=C1
OCCOC1C=CCC=C1
OCCOC1CC=CC=C1
C=C(CCC1=CC=CS1)C=O
C=CC(CC1=CC=CS1)C=O
C=C(CCC1=CSC=C1)C=O
C=CC(CC1=CSC=C1)C=O
C=C(CCC=O)C1=CC=CS1
C=CC(CC=O)C1=CC=CS1
C=C(CCC=O)C1=CSC=C1
C=CC(CC=O)C1=CSC=C1
C=CCC(C=O)C1=CSC=C1
C=C(CC=O)CC1=CC=CS1
C=C(CC=O)CC1=CSC=C1
C=CC(=O)CCC1=CSC=C1
C=CCC(C=O)C1=CC=CS1
C=CCCC(=O)C1=CC=CS1
C=CCCC(=O)C1=CSC=C1
C=CCC(=O)CC1=CC=CS1
C=CCC(=O)CC1=CSC=C1
C=CC(=O)CCC1=CC=CS1
C=C(CCC1=CC=CO1)C=O
C=CC(CC1=CC=CO1)C=O
C=C(CCC1=COC=C1)C=O
C=CC(CC1=COC=C1)C=O
C=C(CCC=O)C1=CC=CO1
C=CC(CC=O)C1=CC=CO1
C=C(CCC=O)C1=COC=C1
C=CC(CC=O)C1=COC=C1
C=CCC(C=O)C1=COC=C1
C=C(CC=O)CC1=CC=CO1
C=CCC(=O)CC1=CC=CO1
C=C(CC=O)CC1=COC=C1
C=CCC(=O)CC1=COC=C1
C=CC(=O)CCC1=CC=CO1
C=CC(=O)CCC1=COC=C1
C=CCC(C=O)C1=CC=CO1
C=CCCC(=O)C1=CC=CO1
C=CCCC(=O)C1=COC=C1
C=CCC(=O)OC1C=CC=C1
C=C(COC=O)C1=CC=CC1
C=C(COC=O)C1=CCC=C1
C=C(COC=O)C1C=CC=C1
C=CC(OC=O)C1=CC=CC1
C=CC(OC=O)C1=CCC=C1
C=CC(OC=O)C1C=CC=C1
C=CCOC(=O)C1=CCC=C1
C=CCOC(=O)C1C=CC=C1
C=CC(=O)OCC1=CC=CC1
C=CC(=O)OCC1=CCC=C1
C=CC(=O)OCC1C=CC=C1
C=CCOC(=O)C1=CC=CC1
C=C(CCC1=CC=CC1)C=O
C=C(CCC1=CCC=C1)C=O
C=C(CCC1C=CC=C1)C=O
C=CC(CC1=CC=CC1)C=O
C=CC(CC1=CCC=C1)C=O
C=CC(CC1C=CC=C1)C=O
C=C(CCC=O)C1=CC=CC1
C=C(CCC=O)C1=CCC=C1
C=C(CCC=O)C1C=CC=C1
C=CC(CC=O)C1=CC=CC1
C=CC(CC=O)C1=CCC=C1
C=CC(CC=O)C1C=CC=C1
C=CCC(C=O)C1=CC=CC1
C=CCC(C=O)C1=CCC=C1
C=CCC(C=O)C1C=CC=C1
C=CCCC(=O)C1=CCC=C1
C=CCCC(=O)C1C=CC=C1
C=C(CC=O)CC1=CC=CC1
C=C(CC=O)CC1=CCC=C1
C=C(CC=O)CC1C=CC=C1
C=CCC(=O)CC1=CC=CC1
C=CCC(=O)CC1=CCC=C1
C=CCC(=O)CC1C=CC=C1
C=CC(=O)CCC1=CC=CC1
C=CC(=O)CCC1=CCC=C1
C=CC(=O)CCC1C=CC=C1
C=CCCC(=O)C1=CC=CC1
O=CC=CCCC1=CC=CS1
O=CCC=CCC1=CC=CS1
O=CCCC=CC1=CC=CS1
O=CC=CCCC1=CSC=C1
O=CCC=CCC1=CSC=C1
O=CCCC=CC1=CSC=C1
O=CC=CCCC1=CC=CO1
O=CCC=CCC1=CC=CO1
O=CCCC=CC1=CC=CO1
O=CC=CCCC1=COC=C1
O=CCC=CCC1=COC=C1
O=CCCC=CC1=COC=C1
O=COCC=CC1=CC=CC1
O=COCC=CC1=CCC=C1
O=COCC=CC1C=CC=C1
O=COCCC=C1C=CC=C1
O=CC=CCCC1=CC=CC1
O=CC=CCCC1=CCC=C1
O=CC=CCCC1C=CC=C1
O=CCC=CCC1=CC=CC1
O=CCC=CCC1=CCC=C1
O=CCC=CCC1C=CC=C1
O=CCCC=CC1=CC=CC1
O=CCCC=CC1=CCC=C1
O=CCCC=CC1C=CC=C1
O=CCCCC=C1C=CC=C1
O=COCCC1CCC=CC1
O=COCCC1CCCC=C1
O=COCCC1=CCCCC1
O=CCCCC1CCC=CC1
O=CCCCC1CCCC=C1
O=CCCCC1=CCCCC1
O=C1C=CC=C1C=CC1CC1
O=C1C=CC(C=CC2CC2)=C1
O=CC1CC1C=C1C=CC=C1
O=CC1=CC=CC1=CC1CC1
O=CC1=CC(=CC2CC2)C=C1
O=CC=C1C=CC=C1C1CC1
O=CC=C1C=CC(=C1)C1CC1
O=CC1=CC=CC=C1C1CC1
O=CC1CC1C1=CC=CC=C1
O=CC1=CC=C(C=C1)C1CC1
O=CC1=CC=CC(=C1)C1CC1
O=CC1(CC1)C=C1C=CC=C1
OC1=CC=CC=C1CCC=C
OC1=CC=C(CCC=C)C=C1
OC1=CC=CC(CCC=C)=C1
OCC1=CC=CC=C1CC=C
OCC1=CC=C(CC=C)C=C1
OCC1=CC=CC(CC=C)=C1
OCCC1=CC=CC=C1C=C
OCCC1=CC=C(C=C)C=C1
OCCC1=CC=CC(C=C)=C1
OC(CC1=CC=CC=C1)C=C
OCC(=C)CC1=CC=CC=C1
OCC(C=C)C1=CC=CC=C1
OCCC(=C)C1=CC=CC=C1
OC(CC=C)C1=CC=CC=C1
OCC#CCC1=CC=CC=C1
OCCC#CC1=CC=CC=C1
OCC=CCC1=CC=CCC1
OCC=CCC1=CCC=CC1
OCC=CCC1=CCCC=C1
OCC=CCC1C=CCC=C1
OCC=CCC1CC=CC=C1
OCCC=CC1=CC=CCC1
OCCC=CC1=CCC=CC1
OCCC=CC1=CCCC=C1
OCCC=CC1C=CCC=C1
OCCC=CC1CC=CC=C1
OCCCC=C1C=CCC=C1
OCCCC=C1CC=CC=C1
CCOC1=CC=CC=C1OC
CCOC1=CC=CC(OC)=C1
CCOC1=CC=C(OC)C=C1
COCC1=CC=CC=C1OC
COCC1=CC=CC(OC)=C1
COCOC1=CC=CC=C1C
COCOC1=CC=CC(C)=C1
COCC1=CC=C(OC)C=C1
COCOC1=CC=C(C)C=C1
COC(C)OC1=CC=CC=C1
COC(OC)C1=CC=CC=C1
COC1(C=C)C=CC=CC1=O
COC1(C=O)C=CC=CC1=C
COC1(C=O)C=CC(=C)C=C1
COC1(C=C)C=CC(=O)C=C1
CC#CCC1=CC(=O)C=CO1
CCC#CC1=CC(=O)C=CO1
CCC#CC1=COC=CC1=O
CC#CCC1=COC=CC1=O
O=C1C=COC=C1CCC#C
O=C1C=COC(CCC#C)=C1
CCOC1=CC=CC(=O)C=C1
CCOC1=CC(=O)C=CC=C1
COC1C=CC=CC=C1C=O
COC1C=CC=CC(C=O)=C1
COC1C=CC=C(C=O)C=C1
COCC1=CC=CC=CC1=O
COCC1=CC=CC(=O)C=C1
COCC1=CC(=O)C=CC=C1
CCOC1=CC=CC=CC1=O
COCOC1C=CC=CC1=C
COCOC1C=CC(=C)C=C1
COCOC1C=CC=CC=C1
C=C1C=CCOC1C#CC=O
C=C1COC(C=C1)C#CC=O
C=C1COCC=C1C#CC=O
C=C1COCC(=C1)C#CC=O
C=CC#CC1=CCOCC1=O
C=CC#CC1=CC(=O)COC1
C=CC#CC1OCC=CC1=O
C=CC#CC1OCC(=O)C=C1
C=C1C=CCOC1C=CC=O
C=C1COCC=C1C=CC=O
C=C1COCC(C=CC=O)=C1
C=C1COC(C=CC=O)C=C1
C=CC1=CC(COC1)=CC=O
C=CC1=CCOCC1=CC=O
C=CC1OCC=CC1=CC=O
C=CC1OCC(=CC=O)C=C1
C=CC=C1C=CCOC1C=O
C=CC=C1COCC=C1C=O
C=CC=C1COCC(C=O)=C1
C=CC=C1COC(C=O)C=C1
C=CC=CC1=CCOCC1=O
C=CC=CC1=CC(=O)COC1
C=CC=CC1OCC=CC1=O
C=CC=CC1OCC(=O)C=C1
C=CC(C=O)=C1COCC=C1
C=C(C=O)C=C1COCC=C1
C=CC(=O)C=C1COCC=C1
C=CC1=CC=C(COC1)C=O
C=CC1=CC=CC(OC1)C=O
C=CC1=CC=CCOC1C=O
C=CC1=CC(C=O)=CCOC1
C=CC1=C(COCC=C1)C=O
C=CC1=CC(OCC=C1)C=O
C=CC1=CCOCC=C1C=O
C=CC1=C(C=O)C=CCOC1
C=CC1=CCOCC(C=O)=C1
C=CC1=CCOC(C=O)C=C1
C=CC1OCC=CC=C1C=O
C=CC1OCC=CC(C=O)=C1
C=CC1OCC=C(C=O)C=C1
C=CC1OCC(C=O)=CC=C1
C=CC1OC(C=O)C=CC=C1
O=CC#CC1=CC=CCOC1
O=CC#CC1=CCOCC=C1
O=CC#CC1OCC=CC=C1
C=CCOC1OCC=CC1=C
C=CCOC1OCC(=C)C=C1
CC1CC(C=CC=O)=CCO1
CC1CC=C(CO1)C=CC=O
CC1CC=CC(O1)C=CC=O
CC1=C(CCOC1)C=CC=O
CC1=CC(COC1)=CCC=O
CC1=CC(COC1)C=CC=O
CC1=CCC(OC1)C=CC=O
CC1=CCCOC1C=CC=O
CC1C=CCOC1C=CC=O
CC1=C(COCC1)C=CC=O
CC1=CC(OCC1)C=CC=O
CC1=CCOC(C1)C=CC=O
CC1=CCOCC1=CCC=O
CC1=CCOCC1C=CC=O
CC1COCC=C1C=CC=O
CC1COCC(C=CC=O)=C1
CC1COC(C=CC=O)C=C1
CC1OC(CC=C1)C=CC=O
CC1OCC=CC1=CCC=O
CC1OCC=CC1C=CC=O
CC1OCCC=C1C=CC=O
CC1OCCC(C=CC=O)=C1
CC1OCC(=CCC=O)C=C1
CC1OCC(C=CC=O)C=C1
CC=C1C=CCOC1CC=O
CCC1=CC(COC1)=CC=O
CCC1=CCOCC1=CC=O
CC=C1COCC=C1CC=O
CC=C1COCC(CC=O)=C1
CC=C1COC(CC=O)C=C1
CCC1OCC=CC1=CC=O
CCC1OCC(=CC=O)C=C1
CC=CC1CC=C(CO1)C=O
CC=CC1CC=CC(O1)C=O
CC=CC1=C(CCOC1)C=O
CC=CC1=CC(COC1)C=O
CC=CC1=CCC(OC1)C=O
CC=CC1=CCCOC1C=O
CC=CC1C=CCOC1C=O
CCC=C1C=CCOC1C=O
CC=CC1CC(C=O)=CCO1
CC=CC1=C(COCC1)C=O
CC=CC1=CC(OCC1)C=O
CC=CC1=CCOC(C1)C=O
CC=CC1=CCOCC1C=O
CC=CC1COCC=C1C=O
CCC=C1COCC=C1C=O
CC=CC1COCC(C=O)=C1
CCC=C1COCC(C=O)=C1
CC=CC1COC(C=O)C=C1
CCC=C1COC(C=O)C=C1
CC=CC1OC(CC=C1)C=O
CC=CC1OCC=CC1C=O
CC=CC1OCCC=C1C=O
CC=CC1OCCC(C=O)=C1
CC=CC1OCC(C=O)C=C1
CC=CCC1=CCOCC1=O
CCC=CC1=CCOCC1=O
CC=CCC1=CC(=O)COC1
CCC=CC1=CC(=O)COC1
CC=CCC1OCC=CC1=O
CCC=CC1OCC=CC1=O
CC=CCC1OCC(=O)C=C1
CCC=CC1OCC(=O)C=C1
COC1C=CCCC1=CC=O
COC1CC=CC(C1)=CC=O
COC1CC=CCC1=CC=O
COC1CC(CC=C1)=CC=O
COC1CCC=CC1=CC=O
COC1CCC(=CC=O)C=C1
COCC=C1C=CCCC1=O
COCC=C1CC=CCC1=O
COCC=C1CCC=CC1=O
COCC=C1CC=CC(=O)C1
COCC=C1CCC(=O)C=C1
COCC=C1CC(=O)CC=C1
CC=C(C=O)C1CC=CCO1
CC=CC(=O)C1CC=CCO1
CC(=CC=O)C1CC=CCO1
CC=C(C=O)C1=CCCOC1
CC=CC(=O)C1=CCCOC1
CC(=CC=O)C1=CCCOC1
CC=C(C=O)C1=CCOCC1
CC=CC(=O)C1=CCOCC1
CC(=CC=O)C1=CCOCC1
CC=C(C=O)C1COCC=C1
CC=CC(=O)C1COCC=C1
CC(=CC=O)C1COCC=C1
CC(CC=O)=C1COCC=C1
CCC(C=O)=C1COCC=C1
CC=C(C=O)C1OCCC=C1
CC=CC(=O)C1OCCC=C1
CC(=CC=O)C1OCCC=C1
CC(C=O)=CC1CC=CCO1
CC(C=O)=CC1=CCCOC1
CC(C=O)=CC1=CCOCC1
CC(C=O)=CC1COCC=C1
CC(C=O)C=C1COCC=C1
CCC(=O)C=C1COCC=C1
CC(C=O)=CC1OCCC=C1
CC(=O)C=CC1CC=CCO1
CC(=O)C=CC1=CCCOC1
CC(=O)C=CC1COCC=C1
CC(=O)CC=C1COCC=C1
CC(=O)C=CC1OCCC=C1
CC(=O)C=CC1=CCOCC1
CC1(CC=CCO1)C=CC=O
CC1(COCC=C1)C=CC=O
CC1(OCCC=C1)C=CC=O
CC=CC1(CC=CCO1)C=O
CC=CC1(COCC=C1)C=O
CC=CC1(OCCC=C1)C=O
C=CCOC1OCC=CC=C1
CC=CCOC1CC=CCO1
CC=CCOC1COCC=C1
CC=CCOC1OCCC=C1
CCOCC=C1COCC=C1
COCC=CC1CC=CCO1
COCC=CC1=CCCOC1
COCC=CC1=CCOCC1
COCC=CC1COCC=C1
COCCC=C1COCC=C1
COCC=CC1OCCC=C1
O=CC#CC=C1CCCOC1
O=CC#CC=C1CCOCC1
O=CC=CC=C1CCCOC1
O=CC=CC=C1CCOCC1
O=CC=CC1CC=CCCO1
O=CC=CC1CCC=CCO1
O=CC=CC1=CCCCOC1
O=CC=CC1=CCCOCC1
O=CC=CC1=CCOCCC1
O=CC=CC1CCOCC=C1
O=CCC=C1CCOCC=C1
O=CC=CC1COCC=CC1
O=CC=CC1COCCC=C1
O=CCC=C1COCC=CC1
O=CCC=C1COCCC=C1
O=CC=CC1OCCCC=C1
C=CC1=CC=C(C=C1C=O)C#C
C=CC1=CC(=CC=C1C=O)C#C
C=CC1=CC=CC(C#C)=C1C=O
C=CC1=CC=C(C#C)C(C=O)=C1
C=CC1=CC=CC(C=O)=C1C#C
C=CC1=CC=C(C=O)C=C1C#C
C=CC1=CC=C(C=O)C(=C1)C#C
C=CC1=CC(C=O)=CC=C1C#C
C=CC1=CC(C=O)=CC(=C1)C#C
C=CC1=C(C=O)C=CC=C1C#C
C=CC1=CC=C(C=C1)C(=O)C#C
C=CC1=CC=CC=C1C(=O)C#C
C=CC1=CC=CC(=C1)C(=O)C#C
C=C(C#C)C1=CC=CC=C1C=O
C=C(C#C)C1=CC=CC(C=O)=C1
C=C(C#C)C1=CC=C(C=O)C=C1
C=C(C=O)C1=CC=C(C=C1)C#C
C=C(C=O)C1=CC=CC=C1C#C
C=C(C=O)C1=CC=CC(=C1)C#C
C=CC(=O)C1=CC=C(C=C1)C#C
C=CC(=O)C1=CC=CC=C1C#C
C=CC(=O)C1=CC=CC(=C1)C#C
O=CC1=CC=CC=C1C#CC#C
O=CC1=CC=CC(=C1)C#CC#C
O=CC#CC1=CC=C(C=C1)C#C
O=CC#CC1=CC=CC=C1C#C
O=CC#CC1=CC=CC(=C1)C#C
O=CC1=CC=C(C=C1)C#CC#C
C=C(C#C)C(=O)C1=CC=CC=C1
C=C(C(=O)C#C)C1=CC=CC=C1
CC1=CC=CC(C)=C1C=CC=O
CC1=CC=CC(C=CC=O)=C1C
CC=CC1=C(C)C=CC=C1C=O
CC=CC1=CC=C(C)C=C1C=O
CC=CC1=CC=CC(C)=C1C=O
CC=CC1=CC(C)=CC=C1C=O
CC=CC1=CC=C(C)C(C=O)=C1
CC=CC1=CC(C)=CC(C=O)=C1
CC=CC1=CC=C(C=O)C=C1C
CC=CC1=CC(C=O)=CC=C1C
CC1=CC=C(C)C(C=CC=O)=C1
CC1=CC=C(C=CC=O)C=C1C
CC1=CC=C(C=CC=O)C(C)=C1
CC1=CC(C)=CC(C=CC=O)=C1
CC=CC1=CC=CC(C=O)=C1C
CC=CC1=CC=C(C=O)C(C)=C1
CC(C)=CC1=CC=CC=C1C=O
CC=C(C)C1=CC=CC(C=O)=C1
CC(=CC=O)C1=CC=CC=C1C
CC=C(C=O)C1=CC=C(C)C=C1
CC(=CC=O)C1=CC(C)=CC=C1
CC=CC1=CC=C(C=C1)C(C)=O
CC=CC1=CC=CC=C1C(C)=O
CC=CC1=CC=CC(=C1)C(C)=O
CC=C(C)C1=CC=CC=C1C=O
CC(C)=CC1=CC=CC(C=O)=C1
CC=C(C)C1=CC=C(C=O)C=C1
CC(C)=CC1=CC=C(C=O)C=C1
CC=C(C=O)C1=CC=CC=C1C
CC=CC(=O)C1=CC=CC=C1C
CC=C(C=O)C1=CC=CC(C)=C1
CC=CC(=O)C1=CC=C(C)C=C1
CC=CC(=O)C1=CC=CC(C)=C1
CC(=CC=O)C1=CC=C(C)C=C1
CC(C=O)=CC1=CC=CC=C1C
CC(C=O)=CC1=CC=C(C)C=C1
CC(C=O)=CC1=CC=CC(C)=C1
CC(=O)C=CC1=CC=CC=C1C
CC(=O)C=CC1=CC=CC(C)=C1
CC(=O)C=CC1=CC=C(C)C=C1
COC1=CC=CC=C1C=CC=C
COC1=CC=C(C=CC=C)C=C1
COC1=CC=CC(C=CC=C)=C1
CC=C(C(C)=O)C1=CC=CC=C1
CC=C(C)C(=O)C1=CC=CC=C1
CC(C)=C(C=O)C1=CC=CC=C1
CC(C=O)=C(C)C1=CC=CC=C1
CC(=O)C=C(C)C1=CC=CC=C1
CC(C)=CC(=O)C1=CC=CC=C1
CC(=O)C(C)=CC1=CC=CC=C1
CC(C=O)(C#C)C1=CC=CC=C1
C=C(COC1=CC=CC=C1)C#C
C=CC(OC1=CC=CC=C1)C#C
C#CC=CCOC1=CC=CC=C1
CC=C(C)COC1=CC=CC=C1
CC=CC(C)OC1=CC=CC=C1
COCC=C(C)C1=CC=CC=C1
COCC(=CC)C1=CC=CC=C1
COC(C=CC)C1=CC=CC=C1
COC(C)C=CC1=CC=CC=C1
COCC(C)=CC1=CC=CC=C1
CC(C)=CCOC1=CC=CC=C1
C=C1C=CC=CC1=CC#CC=O
C=C1C=CC(=CC#CC=O)C=C1
C=CC#CC=C1C=CC=CC1=O
C=CC#CC=C1C=CC(=O)C=C1
C=C1C=CC=CC1=CC=CC=O
C=C1C=CC(=CC=CC=O)C=C1
C=CC=C1C=CC=CC1=CC=O
C=CC=C1C=CC(=CC=O)C=C1
C=CC=CC=C1C=CC=CC1=O
C=CC=CC=C1C=CC(=O)C=C1
C=CC(C=O)=C1C=CC=CC=C1
C=C(C=O)C=C1C=CC=CC=C1
C=CC(=O)C=C1C=CC=CC=C1
C=CC1=CC=CC=CC=C1C=O
C=CC1=CC=CC=CC(C=O)=C1
C=CC1=CC=CC=C(C=O)C=C1
C=CC1=CC=CC(C=O)=CC=C1
C=CC1=CC=C(C=O)C=CC=C1
C=CC1=CC(C=O)=CC=CC=C1
C=CC1=C(C=O)C=CC=CC=C1
O=CC#CC1=CC=CC=CC=C1
C=C1C=CC=CC1(OC=O)C#C
C=C1C=CC(OC=O)(C=C1)C#C
C=C1C=CC=CC1(CC#C)C=O
CC1(C=CC=CC1=C)C#CC=O
C=C1C=CC=CC1(CC=O)C#C
CC1(C=CC=CC1=O)C#CC=C
CC1(C=CC(=C)C=C1)C#CC=O
C=C1C=CC(CC#C)(C=O)C=C1
C=C1C=CC(CC=O)(C=C1)C#C
CC1(C=CC(=O)C=C1)C#CC=C
C=CC1(CC=C(C=C1)C#C)C=O
C=CC1(CC=CC=C1C#C)C=O
C=CC1(CC=CC(=C1)C#C)C=O
C=CC1(CC(=CC=C1)C#C)C=O
C=CC1=CC=CC(C1)(C=O)C#C
C=CC1=CC=CCC1(C=O)C#C
C=CC1=CC(CC=C1)(C=O)C#C
C=CC1=CCC=CC1(C=O)C#C
C=CC1(C=CC=CC1C=O)C#C
C=CC1(C=CCC=C1C=O)C#C
C=CC1(CC=CC=C1C=O)C#C
C=CC1C=CC=CC1(C=O)C#C
C=CC1(CC#C)C=CC=CC1=O
C=CC1(CC#C)C=CC(=O)C=C1
C=CC1(C=CCC(C=O)=C1)C#C
C=CC1(CC=CC(C=O)=C1)C#C
C=CC1=CCC(C=O)(C=C1)C#C
C=CC1(C=CC(C=O)C=C1)C#C
C=CC1(CC=C(C=O)C=C1)C#C
C=CC1C=CC(C=O)(C=C1)C#C
C=CC1=CC(C=O)(C=CC1)C#C
C=CC1(CC(C=O)=CC=C1)C#C
C=CC1(C=O)C=CC=CC1C#C
C=CC1(C=O)C=CC(C=C1)C#C
C=CC1(C=O)C=CCC=C1C#C
C=CC1(C=O)C=CCC(=C1)C#C
C=CCC1(C=CC=CC1=O)C#C
CC#CC1(C=C)C=CC=CC1=O
CC#CC1(C=C)C=CC(=O)C=C1
C=CCC1(C=CC(=O)C=C1)C#C
CC#CC1(C=O)C=CC=CC1=C
CC#CC1(C=O)C=CC(=C)C=C1
CC1(C=C)C=CC=CC1=CC=O
CC1(C=CC=C)C=CC=CC1=O
CC1(C=C)C=CC(=CC=O)C=C1
CC1(C=CC=C)C=CC(=O)C=C1
CC1(C=CC=O)C=CC=CC1=C
CC1(C=CC=O)C=CC(=C)C=C1
CC1(C=O)C=CC=CC1=CC=C
CC1(C=O)C=CC(=CC=C)C=C1
CC=C1C=CC=CC1(C=C)C=O
CC=C1C=CC(C=C)(C=O)C=C1
CC=CC1(C=C)C=CC=CC1=O
CC=CC1(C=C)C=CC(=O)C=C1
CC=CC1(C=O)C=CC=CC1=C
CC=CC1(C=O)C=CC(=C)C=C1
CC#CC=CC1=CC=CC(=O)O1
CC=CC#CC1=CC=COC1=O
CC#CC=CC1=CC=COC1=O
CC=CC#CC1=CC(=O)OC=C1
CC#CC=CC1=CC(=O)OC=C1
CC=CC#CC1=COC(=O)C=C1
CC#CC=CC1=COC(=O)C=C1
O=C1OC=CC=C1C=CCC#C
O=C1OC=CC=C1CC=CC#C
O=C1OC=C(C=CCC#C)C=C1
O=C1OC=C(CC=CC#C)C=C1
O=C1OC=CC(C=CCC#C)=C1
O=C1OC=CC(CC=CC#C)=C1
O=C1OC(C=CCC#C)=CC=C1
O=C1OC(CC=CC#C)=CC=C1
CC=CC#CC1=CC=CC(=O)O1
O=COC1C=CC=CC1=CC#C
O=COC1C=CC(=CC#C)C=C1
CC=CC=CC1=CC=CC(=O)O1
CC=CC=CC1=CC=COC1=O
CC=CC=CC1=CC(=O)OC=C1
CC=CC=CC1=COC(=O)C=C1
CC1=CC=CC(C1)=CC#CC=O
CC1=CC=CCC1=CC#CC=O
CC1=CC(CC=C1)=CC#CC=O
CC1=CCC=CC1=CC#CC=O
CC1C=CC=CC1=CC#CC=O
CC1=CCC(=CC#CC=O)C=C1
CC1C=CC(=CC#CC=O)C=C1
CC1=CC(=CC#CC=O)C=CC1
CC=C1C=CC=CC1C#CC=O
CC=C1C=CC(C=C1)C#CC=O
CC=C1C=CCC=C1C#CC=O
CC=C1C=CCC(=C1)C#CC=O
CC=C1CC=C(C=C1)C#CC=O
CC=C1CC=CC=C1C#CC=O
CC=C1CC=CC(=C1)C#CC=O
CC=C1CC(=CC=C1)C#CC=O
CC#CC=C1C=CC=CC1C=O
CC#CC=C1C=CCC=C1C=O
CC#CC=C1CC=CC=C1C=O
CC#CC=C1C=CCC(C=O)=C1
CC#CC=C1CC=CC(C=O)=C1
CC#CC=C1C=CC(C=O)C=C1
CC#CC=C1CC=C(C=O)C=C1
CC#CC=C1CC(C=O)=CC=C1
CCC#CC=C1C=CC=CC1=O
CCC#CC=C1C=CC(=O)C=C1
O=CC1=C(CC=CC1)C=CC#C
O=CC1=C(CCC=C1)C=CC#C
O=CC1=CC=C(CC1)C=CC#C
O=CC1=CC=CC(C1)=CCC#C
O=CC1=CC=CC(C1)C=CC#C
O=CC1=CC=CCC1=CCC#C
O=CC1=CC=CCC1C=CC#C
O=CC1=CC(CC=C1)=CCC#C
O=CC1=CC(CC=C1)C=CC#C
O=CC1=CCC=C(C1)C=CC#C
O=CC1=CCC=CC1=CCC#C
O=CC1=CCC=CC1C=CC#C
O=CC1=CCCC=C1C=CC#C
O=CC1C=CC=CC1=CCC#C
O=CC1C=CC=CC1C=CC#C
O=CC1C=CCC=C1C=CC#C
O=CC1CC=CC=C1C=CC#C
O=CC1=C(C=CC#C)C=CCC1
O=CC1=CC(=CCC#C)C=CC1
O=CC1=CC(C=CC#C)=CCC1
O=CC1=CC(C=CC#C)C=CC1
O=CC1=CCC(=CCC#C)C=C1
O=CC1=CCC(C=CC#C)=CC1
O=CC1=CCC(C=CC#C)C=C1
O=CC1=CCCC(C=CC#C)=C1
O=CC1C=CC(=CCC#C)C=C1
O=CC1C=CC(C=CC#C)C=C1
O=CC1C=CCC(C=CC#C)=C1
O=CC1CC=C(C=CC#C)C=C1
O=CC1CC=CC(C=CC#C)=C1
O=CC1CC(C=CC#C)=CC=C1
O=CCC1=CC=CC(C1)=CC#C
O=CCC1=CC=CCC1=CC#C
O=CCC1=CC(CC=C1)=CC#C
O=CCC1=CCC=CC1=CC#C
O=CCC1C=CC=CC1=CC#C
O=CCC1=CC(=CC#C)C=CC1
O=CCC1=CCC(=CC#C)C=C1
O=CCC1C=CC(=CC#C)C=C1
O=CC=CC1=C(C=CCC1)C#C
O=CC=CC1=C(CC=CC1)C#C
O=CC=CC1=C(CCC=C1)C#C
O=CC=CC1=CC=C(CC1)C#C
O=CC=CC1=CC=CC(C1)C#C
O=CC=CC1=CC=CCC1C#C
O=CC=CC1=CC(=CCC1)C#C
O=CC=CC1=CC(C=CC1)C#C
O=CC=CC1=CC(CC=C1)C#C
O=CC=CC1=CCC=C(C1)C#C
O=CC=CC1=CCC=CC1C#C
O=CC=CC1=CCC(=CC1)C#C
O=CC=CC1=CCC(C=C1)C#C
O=CC=CC1=CCCC=C1C#C
O=CC=CC1=CCCC(=C1)C#C
O=CC=CC1C=CC=CC1C#C
O=CC=CC1C=CC(C=C1)C#C
O=CC=CC1C=CCC=C1C#C
O=CC=CC1C=CCC(=C1)C#C
O=CC=CC1CC=C(C=C1)C#C
O=CC=CC1CC=CC=C1C#C
O=CC=CC1CC=CC(=C1)C#C
O=CC=CC1CC(=CC=C1)C#C
O=CCC=C1C=CC=CC1C#C
O=CCC=C1C=CC(C=C1)C#C
O=CCC=C1C=CCC=C1C#C
O=CCC=C1C=CCC(=C1)C#C
O=CCC=C1CC=C(C=C1)C#C
O=CCC=C1CC=CC=C1C#C
O=CCC=C1CC=CC(=C1)C#C
O=CCC=C1CC(=CC=C1)C#C
CC=C1C=CC=CC1=CCC=O
CC=C1C=CC=CC1C=CC=O
CC=C1C=CCC=C1C=CC=O
CC=C1CC=CC=C1C=CC=O
CC=C1C=CCC(C=CC=O)=C1
CC=C1CC=CC(C=CC=O)=C1
CC=C1C=CC(=CCC=O)C=C1
CC=C1C=CC(C=CC=O)C=C1
CC=C1CC=C(C=CC=O)C=C1
CC=C1CC(C=CC=O)=CC=C1
CC=CC=C1C=CC=CC1C=O
CC=CC=C1C=CCC=C1C=O
CC=CC=C1CC=CC=C1C=O
CC=CC=C1C=CCC(C=O)=C1
CC=CC=C1CC=CC(C=O)=C1
CC=CC=C1C=CC(C=O)C=C1
CC=CC=C1CC=C(C=O)C=C1
CC=CC=C1CC(C=O)=CC=C1
CC1=CC=CC=CC1(C=C)C=O
CC1(C=C)C=CC=CC=C1C=O
CC1(C=C)C=CC=CC(C=O)=C1
CC1=CC=CC(C=C)(C=O)C=C1
CC1(C=C)C=CC=C(C=O)C=C1
CC1=CC(C=C)(C=O)C=CC=C1
CC1(C=O)C=CC=CC=C1C=C
CC1(C=O)C=CC=C(C=C)C=C1
CC1(C=O)C=CC=CC(C=C)=C1
O=C(C#C)C#CC1=CC=CCC1
O=C(C#C)C#CC1=CCC=CC1
O=C(C#C)C#CC1=CCCC=C1
O=C(C#C)C#CC1C=CCC=C1
O=C(C#C)C#CC1CC=CC=C1
O=C(C#CC#C)C1=CC=CCC1
O=C(C#CC#C)C1=CCC=CC1
O=C(C#CC#C)C1=CCCC=C1
O=C(C#CC#C)C1C=CCC=C1
O=C(C#CC#C)C1CC=CC=C1
O=COC1C=CC=C(C=C1)C#C
O=COC1C=CC=CC=C1C#C
O=COC1C=CC=CC(=C1)C#C
CC1=C(C=CC=CC1)C#CC=O
CC1=C(C=CCC=C1)C#CC=O
CC1=C(CC=CC=C1)C#CC=O
CC1=CC=C(C=CC1)C#CC=O
CC1=CC=C(CC=C1)C#CC=O
CC1=CC=CC=C(C1)C#CC=O
CC1=CC=CC=CC1C#CC=O
CC1=CC=CC(=CC1)C#CC=O
CC1=CC=CC(C=C1)C#CC=O
CC1=CC=CCC=C1C#CC=O
CC1=CC=CCC(=C1)C#CC=O
CC1=CC(=CC=CC1)C#CC=O
CC1=CC(=CCC=C1)C#CC=O
CC1=CC(C=CC=C1)C#CC=O
CC1=CCC=C(C=C1)C#CC=O
CC1=CCC=CC=C1C#CC=O
CC1=CCC=CC(=C1)C#CC=O
CC1=CCC(=CC=C1)C#CC=O
CC1C=CC=C(C=C1)C#CC=O
CC1C=CC=CC=C1C#CC=O
CC1C=CC=CC(=C1)C#CC=O
CC#CC1=C(CC=CC=C1)C=O
CC#CC1=CC=C(CC=C1)C=O
CC#CC1=CC=CC=C(C1)C=O
CC#CC1=CC=CC=CC1C=O
CC#CC1=CC=CCC=C1C=O
CC#CC1=CCC=CC=C1C=O
CC#CC1C=CC=CC=C1C=O
CC#CC1=CC=CCC(C=O)=C1
CC#CC1=CCC=CC(C=O)=C1
CC#CC1C=CC=CC(C=O)=C1
CC#CC1=CC=CC(C=O)=CC1
CC#CC1=CC=CC(C=O)C=C1
CC#CC1=CCC=C(C=O)C=C1
CC#CC1C=CC=C(C=O)C=C1
CC#CC1=CC=C(C=O)C=CC1
CC#CC1=CCC(C=O)=CC=C1
CC#CC1=CC(C=O)=CC=CC1
CC#CC1=CC(C=O)=CCC=C1
CC#CC1=CC(C=O)C=CC=C1
CC#CC1=C(C=O)C=CC=CC1
CC#CC1=C(C=O)C=CCC=C1
CCC#CC1=CC=CC=CC1=O
CC#CCC1=CC=CC(=O)C=C1
CCC#CC1=CC=CC(=O)C=C1
CC#CCC1=CC(=O)C=CC=C1
CCC#CC1=CC(=O)C=CC=C1
CC#CCC1=CC=CC=CC1=O
O=C1C=CC=CC=C1CCC#C
O=C1C=CC=C(CCC#C)C=C1
O=C1C=CC=CC(CCC#C)=C1
O=CC1=CC=CC=CC1CC#C
O=CC1=CC=CCC=C1CC#C
O=CC1=CCC=CC=C1CC#C
O=CC1C=CC=CC=C1CC#C
O=CC1=C(CC#C)C=CC=CC1
O=CC1=C(CC#C)C=CCC=C1
O=CC1=C(CC#C)CC=CC=C1
O=CC1=CC=C(CC#C)C=CC1
O=CC1=CC=C(CC#C)CC=C1
O=CC1=CC=CC=C(CC#C)C1
O=CC1=CC=CC(CC#C)=CC1
O=CC1=CC=CC(CC#C)C=C1
O=CC1=CC=CCC(CC#C)=C1
O=CC1=CC(CC#C)=CC=CC1
O=CC1=CC(CC#C)=CCC=C1
O=CC1=CC(CC#C)C=CC=C1
O=CC1=CCC=C(CC#C)C=C1
O=CC1=CCC=CC(CC#C)=C1
O=CC1=CCC(CC#C)=CC=C1
O=CC1C=CC=C(CC#C)C=C1
O=CC1C=CC=CC(CC#C)=C1
O=CCC1=C(C=CC=CC1)C#C
O=CCC1=C(C=CCC=C1)C#C
O=CCC1=C(CC=CC=C1)C#C
O=CCC1=CC=C(C=CC1)C#C
O=CCC1=CC=C(CC=C1)C#C
O=CCC1=CC=CC=C(C1)C#C
O=CCC1=CC=CC=CC1C#C
O=CCC1=CC=CC(=CC1)C#C
O=CCC1=CC=CC(C=C1)C#C
O=CCC1=CC=CCC=C1C#C
O=CCC1=CC=CCC(=C1)C#C
O=CCC1=CC(=CC=CC1)C#C
O=CCC1=CC(=CCC=C1)C#C
O=CCC1=CC(C=CC=C1)C#C
O=CCC1=CCC=C(C=C1)C#C
O=CCC1=CCC=CC=C1C#C
O=CCC1=CCC=CC(=C1)C#C
O=CCC1=CCC(=CC=C1)C#C
O=CCC1C=CC=C(C=C1)C#C
O=CCC1C=CC=CC=C1C#C
O=CCC1C=CC=CC(=C1)C#C
O=CC1(CC=CC=C1)C=CC#C
O=CC1(C=CC#C)C=CCC=C1
O=CC=CC1(C=CCC=C1)C#C
O=CC=CC1(CC=CC=C1)C#C
COC(=O)C=C1C=CC=CC=C1
CC=C(C=O)C1=CC=CC=CC1
CC=C(C=O)C1=CC=CCC=C1
CC=C(C=O)C1=CCC=CC=C1
CC=C(C=O)C1C=CC=CC=C1
CC=CC(=O)C1=CC=CC=CC1
CC=CC(=O)C1=CC=CCC=C1
CC=CC(=O)C1=CCC=CC=C1
CC=CC(=O)C1C=CC=CC=C1
CC(=CC=O)C1=CC=CC=CC1
CC(=CC=O)C1=CC=CCC=C1
CC(=CC=O)C1=CCC=CC=C1
CC(=CC=O)C1C=CC=CC=C1
CC(CC=O)=C1C=CC=CC=C1
CCC(C=O)=C1C=CC=CC=C1
CC(C=O)=CC1=CC=CC=CC1
CC(C=O)=CC1=CC=CCC=C1
CC(C=O)=CC1=CCC=CC=C1
CC(C=O)=CC1C=CC=CC=C1
CC(C=O)C=C1C=CC=CC=C1
CCC(=O)C=C1C=CC=CC=C1
CC(=O)C=CC1=CC=CC=CC1
CC(=O)C=CC1=CC=CCC=C1
CC(=O)C=CC1=CCC=CC=C1
CC(=O)CC=C1C=CC=CC=C1
CC(=O)C=CC1C=CC=CC=C1
CC1(C=CC=O)C=CC=CC=C1
CC=CC1(C=O)C=CC=CC=C1
CC=C1C=CC=CC1(C)OC=O
CC=C1C=CC(C)(OC=O)C=C1
CC1=CC=CCC1(C)C=CC=O
CC1=CCC=CC1(C)C=CC=O
CC1C=CC=CC1(C)C=CC=O
CC1=CC=CC(C)(C1)C=CC=O
CC1=CC(C)(CC=C1)C=CC=O
CC1(C)C=CC=CC1=CCC=O
CC1(C)C=CC=CC1C=CC=O
CC1(C)C=CCC=C1C=CC=O
CC1(C)CC=CC=C1C=CC=O
CC1(C)C=CCC(C=CC=O)=C1
CC1(C)CC=CC(C=CC=O)=C1
CC1=CCC(C)(C=CC=O)C=C1
CC1(C)C=CC(=CCC=O)C=C1
CC1(C)C=CC(C=CC=O)C=C1
CC1(C)CC=C(C=CC=O)C=C1
CC1C=CC(C)(C=CC=O)C=C1
CC1=CC(C)(C=CC=O)C=CC1
CC1(C)CC(C=CC=O)=CC=C1
CC=C1C=CC=CC1(C)CC=O
CCC1(C)C=CC=CC1=CC=O
CCC1(C=CC)C=CC=CC1=O
CC=C1C=CC(C)(CC=O)C=C1
CCC1(C=CC)C=CC(=O)C=C1
CCC1(C)C=CC(=CC=O)C=C1
CCC1(C=O)C=CC=CC1=CC
CCC1(C=O)C=CC(=CC)C=C1
CC=CC1=CC=CCC1(C)C=O
CC=CC1=CCC=CC1(C)C=O
CC=CC1(CC=CC=C1C)C=O
CC=CC1C=CC=CC1(C)C=O
CCC=C1C=CC=CC1(C)C=O
CC=CC1=CC=CC(C)(C1)C=O
CC=CC1=CC(C)(CC=C1)C=O
CC=CC1(C)C=CC=CC1C=O
CC=CC1(C)C=CCC=C1C=O
CC=CC1(C)CC=CC=C1C=O
CC=CC1(CC=C(C)C=C1)C=O
CC=CC1(CC=CC(C)=C1)C=O
CC=CC1(CC(C)=CC=C1)C=O
CC=CC1(C)C=CCC(C=O)=C1
CC=CC1(C)CC=CC(C=O)=C1
CC=CC1=CCC(C)(C=O)C=C1
CC=CC1(C)C=CC(C=O)C=C1
CC=CC1(C)CC=C(C=O)C=C1
CC=CC1C=CC(C)(C=O)C=C1
CCC=C1C=CC(C)(C=O)C=C1
CC=CC1=CC(C)(C=O)C=CC1
CC=CC1(C)CC(C=O)=CC=C1
CC=CC1(C=O)C=CC=CC1C
CC=CC1(C=O)C=CCC=C1C
CC=CC1(C=O)C=CC(C)C=C1
CC=CC1(C=O)C=CCC(C)=C1
CC=CCC1(C)C=CC=CC1=O
CCC=CC1(C)C=CC=CC1=O
CC=CCC1(C)C=CC(=O)C=C1
CCC=CC1(C)C=CC(=O)C=C1
CC(C)(C=O)C=C1C=CCC=C1
CC(C)(C=O)C=C1CC=CC=C1
COC(C=C)C=C1C=CCC=C1
COC(C=C)C=C1CC=CC=C1
COCC(=C)C=C1C=CCC=C1
COCC(=C)C=C1CC=CC=C1
COCC(C=C)=C1C=CCC=C1
COCC(C=C)=C1CC=CC=C1
COCC=CC=C1C=CCC=C1
COCC=CC=C1CC=CC=C1
C=CC#CC1=CC=CCOC1=O
C=CC#CC1=CC=CC(=O)OC1
C=CC#CC1=CCOC(=O)C=C1
C=CC#CC1=CC(=O)OCC=C1
C=CC#CC1OC(=O)C=CC=C1
C=CC=CC1=CC=CCOC1=O
C=CC=CC1=CC=CC(=O)OC1
C=CC=CC1=CCOC(=O)C=C1
C=CC=CC1=CC(=O)OCC=C1
C=CC=CC1OC(=O)C=CC=C1
C=C1C=CC=CCC1C#CC=O
C=C1C=CCC=CC1C#CC=O
C=C1C=CCC(C=C1)C#CC=O
C=C1C=CCCC=C1C#CC=O
C=C1C=CCCC(=C1)C#CC=O
C=C1CC=C(CC=C1)C#CC=O
C=C1CC=CC=C(C1)C#CC=O
C=C1CC=CC=CC1C#CC=O
C=C1CC=CC(=CC1)C#CC=O
C=C1CC=CC(C=C1)C#CC=O
C=C1CC=CCC=C1C#CC=O
C=C1CC=CCC(=C1)C#CC=O
C=C1CC(=CCC=C1)C#CC=O
C=C1CC(C=CC=C1)C#CC=O
C=C1CCC=C(C=C1)C#CC=O
C=C1CCC=CC=C1C#CC=O
C=C1CCC=CC(=C1)C#CC=O
C=C1CCC(=CC=C1)C#CC=O
C=CC#CC1=CC=CCCC1=O
C=CC#CC1=CCC=CCC1=O
C=CC#CC1=CCCC=CC1=O
C=CC#CC1C=CC=CCC1=O
C=CC#CC1C=CCC=CC1=O
C=CC#CC1CC=CC=CC1=O
C=CC#CC1=CC=CCC(=O)C1
C=CC#CC1=CCC=CC(=O)C1
C=CC#CC1=CC=CC(=O)CC1
C=CC#CC1=CCCC(=O)C=C1
C=CC#CC1C=CCC(=O)C=C1
C=CC#CC1CC=CC(=O)C=C1
C=CC#CC1=CCC(=O)C=CC1
C=CC#CC1=CCC(=O)CC=C1
C=CC#CC1=CC(=O)C=CCC1
C=CC#CC1=CC(=O)CC=CC1
C=CC#CC1=CC(=O)CCC=C1
C=CC#CC1CC(=O)C=CC=C1
C=C1C=CC=CCC1=CCC=O
C=C1C=CC=CCC1C=CC=O
C=C1C=CCC=CC1=CCC=O
C=C1C=CCC=CC1C=CC=O
C=C1C=CCCC=C1C=CC=O
C=C1CC=C(CC=C1)C=CC=O
C=C1CC=CC=C(C1)C=CC=O
C=C1CC=CC=CC1=CCC=O
C=C1CC=CC=CC1C=CC=O
C=C1CC=CCC=C1C=CC=O
C=C1CCC=CC=C1C=CC=O
C=C1C=CCCC(C=CC=O)=C1
C=C1CC=CCC(C=CC=O)=C1
C=C1CCC=CC(C=CC=O)=C1
C=C1C=CCC(=CCC=O)C=C1
C=C1C=CCC(C=CC=O)C=C1
C=C1CC=CC(=CCC=O)C=C1
C=C1CC=CC(C=CC=O)=CC1
C=C1CC=CC(C=CC=O)C=C1
C=C1CCC=C(C=CC=O)C=C1
C=C1CCC(C=CC=O)=CC=C1
C=C1CC(=CCC=O)C=CC=C1
C=C1CC(C=CC=O)=CCC=C1
C=C1CC(C=CC=O)C=CC=C1
C=CC1=CC=CC(CC1)=CC=O
C=CC1=CC=CCC(C1)=CC=O
C=CC1=CC=CCCC1=CC=O
C=CC1=CC(CC=CC1)=CC=O
C=CC1=CC(CCC=C1)=CC=O
C=CC1=CCC=CC(C1)=CC=O
C=CC1=CCC=CCC1=CC=O
C=CC1=CCC(CC=C1)=CC=O
C=CC1=CCCC=CC1=CC=O
C=CC1C=CC=CCC1=CC=O
C=CC1C=CCC=CC1=CC=O
C=CC1CC=CC=CC1=CC=O
C=CC1=CCCC(=CC=O)C=C1
C=CC1C=CCC(=CC=O)C=C1
C=CC1CC=CC(=CC=O)C=C1
C=CC1=CCC(=CC=O)C=CC1
C=CC1=CC(=CC=O)C=CCC1
C=CC1CC(=CC=O)C=CC=C1
C=CC=C1C=CC=CCC1C=O
C=CC=C1C=CCC=CC1C=O
C=CC=C1C=CCCC=C1C=O
C=CC=C1CC=C(CC=C1)C=O
C=CC=C1CC=CC=C(C1)C=O
C=CC=C1CC=CC=CC1C=O
C=CC=C1CC=CCC=C1C=O
C=CC=C1CCC=CC=C1C=O
C=CC=C1C=CCCC(C=O)=C1
C=CC=C1CC=CCC(C=O)=C1
C=CC=C1CCC=CC(C=O)=C1
C=CC=C1C=CCC(C=O)C=C1
C=CC=C1CC=CC(C=O)=CC1
C=CC=C1CC=CC(C=O)C=C1
C=CC=C1CCC=C(C=O)C=C1
C=CC=C1CCC(C=O)=CC=C1
C=CC=C1CC(C=O)=CCC=C1
C=CC=C1CC(C=O)C=CC=C1
C=CC=CC1=CC=CCCC1=O
C=CC=CC1=CCC=CCC1=O
C=CC=CC1=CCCC=CC1=O
C=CC=CC1C=CC=CCC1=O
C=CC=CC1C=CCC=CC1=O
C=CC=CC1CC=CC=CC1=O
C=CCC=C1C=CC=CCC1=O
C=CCC=C1C=CCC=CC1=O
C=CCC=C1CC=CC=CC1=O
C=CC=CC1=CC=CCC(=O)C1
C=CC=CC1=CCC=CC(=O)C1
C=CC=CC1=CC=CC(=O)CC1
C=CC=CC1=CCCC(=O)C=C1
C=CC=CC1C=CCC(=O)C=C1
C=CC=CC1CC=CC(=O)C=C1
C=CCC=C1C=CCC(=O)C=C1
C=CCC=C1CC=CC(=O)C=C1
C=CC=CC1=CCC(=O)C=CC1
C=CC=CC1=CCC(=O)CC=C1
C=CC=CC1=CC(=O)C=CCC1
C=CC=CC1=CC(=O)CC=CC1
C=CC=CC1=CC(=O)CCC=C1
C=CC=CC1CC(=O)C=CC=C1
C=CCC=C1CC(=O)C=CC=C1
C=C1C=CC=CC=CC1OC=O
C=C1C=CC=CC(OC=O)C=C1
C=C1C=CC=CC=CC1CC=O
C=C1C=CC=CCC=C1CC=O
C=C1C=CCC=CC=C1CC=O
C=C1CC=CC=CC=C1CC=O
C=C1C=CC=CCC(CC=O)=C1
C=C1C=CCC=CC(CC=O)=C1
C=C1CC=CC=CC(CC=O)=C1
C=C1C=CC=CC(CC=O)C=C1
C=C1C=CCC=C(CC=O)C=C1
C=C1CC=CC=C(CC=O)C=C1
C=C1C=CCC(CC=O)=CC=C1
C=C1CC=CC(CC=O)=CC=C1
C=C1CC=C(CC=O)C=CC=C1
C=C1CC(CC=O)=CC=CC=C1
C=CC1=C(CC=CC=CC1)C=O
C=CC1=C(CC=CCC=C1)C=O
C=CC1=C(CCC=CC=C1)C=O
C=CC1=CC=C(CC=CC1)C=O
C=CC1=CC=C(CCC=C1)C=O
C=CC1=CC=CC=C(CC1)C=O
C=CC1=CC=CC=CC(C1)C=O
C=CC1=CC=CC=CCC1C=O
C=CC1=CC=CC(CC=C1)C=O
C=CC1=CC=CCC=C(C1)C=O
C=CC1=CC=CCC=CC1C=O
C=CC1=CC=CCCC=C1C=O
C=CC1=CC(CC=CC=C1)C=O
C=CC1=CCC=C(CC=C1)C=O
C=CC1=CCC=CC=C(C1)C=O
C=CC1=CCC=CC=CC1C=O
C=CC1=CCC=CCC=C1C=O
C=CC1=CCCC=CC=C1C=O
C=CC1C=CC=CC=CC1C=O
C=CC1C=CC=CCC=C1C=O
C=CC1C=CCC=CC=C1C=O
C=CC1CC=CC=CC=C1C=O
C=CC1=CC=CCCC(C=O)=C1
C=CC1=CCC=CCC(C=O)=C1
C=CC1=CCCC=CC(C=O)=C1
C=CC1C=CC=CCC(C=O)=C1
C=CC1C=CCC=CC(C=O)=C1
C=CC1CC=CC=CC(C=O)=C1
C=CC1=CC=CCC(C=O)=CC1
C=CC1=CC=CCC(C=O)C=C1
C=CC1=CCC=CC(C=O)=CC1
C=CC1=CCC=CC(C=O)C=C1
C=CC1=CCCC=C(C=O)C=C1
C=CC1C=CC=CC(C=O)C=C1
C=CC1C=CCC=C(C=O)C=C1
C=CC1CC=CC=C(C=O)C=C1
C=CC1=CC=CC(C=O)=CCC1
C=CC1=CC=CC(C=O)C=CC1
C=CC1=CCC=C(C=O)C=CC1
C=CC1=CCCC(C=O)=CC=C1
C=CC1C=CCC(C=O)=CC=C1
C=CC1CC=CC(C=O)=CC=C1
C=CC1=CC=C(C=O)C=CCC1
C=CC1=CCC(C=O)=CC=CC1
C=CC1=CCC(C=O)=CCC=C1
C=CC1=CCC(C=O)C=CC=C1
C=CC1CC=C(C=O)C=CC=C1
C=CC1=CC(C=O)=CC=CCC1
C=CC1=CC(C=O)=CCC=CC1
C=CC1=CC(C=O)=CCCC=C1
C=CC1=CC(C=O)C=CC=CC1
C=CC1=CC(C=O)C=CCC=C1
C=CC1CC(C=O)=CC=CC=C1
C=CC1=C(C=O)C=CC=CCC1
C=CC1=C(C=O)C=CCC=CC1
C=CC1=C(C=O)C=CCCC=C1
C=CCC1=CC=CC=CCC1=O
C=CCC1=CC=CCC=CC1=O
C=CCC1=CCC=CC=CC1=O
C=CCC1=CC=CC=CC(=O)C1
C=CCC1=CC=CCC(=O)C=C1
C=CCC1=CCC=CC(=O)C=C1
C=CCC1C=CC=CC(=O)C=C1
C=CCC1=CC=CC(=O)C=CC1
C=CCC1=CC=CC(=O)CC=C1
C=CCC1=CCC(=O)C=CC=C1
C=CCC1=CC(=O)C=CC=CC1
C=CCC1=CC(=O)C=CCC=C1
C=CCC1=CC(=O)CC=CC=C1
C=CCC1C=CC=CC=CC1=O
O=CC#CC=C1C=CCCC=C1
O=CC#CC=C1CC=CC=CC1
O=CC#CC=C1CC=CCC=C1
O=CC#CC=C1CCC=CC=C1
O=CC=CC=C1C=CCCC=C1
O=CC=CC=C1CC=CC=CC1
O=CC=CC=C1CC=CCC=C1
O=CC=CC=C1CCC=CC=C1
O=CC#CC1=CC=CC=CCC1
O=CC#CC1=CC=CCC=CC1
O=CC#CC1=CC=CCCC=C1
O=CC#CC1=CCC=CC=CC1
O=CC#CC1=CCC=CCC=C1
O=CC#CC1=CCCC=CC=C1
O=CC#CC1C=CCC=CC=C1
O=CC#CC1CC=CC=CC=C1
CC(C#CC=O)=C1CCC=CC1
CC(C#CC=O)=C1CCCC=C1
CC#CC(C=O)=C1CCC=CC1
CC#CC(C=O)=C1CCCC=C1
CC#CC(=O)C=C1CCC=CC1
CC#CC(=O)C=C1CCCC=C1
CC(=O)C#CC=C1CCC=CC1
CC(=O)C#CC=C1CCCC=C1
O=C(C=CC1=CCCCC1)C#C
O=C(C=CC1CCC=CC1)C#C
O=C(C=CC1CCCC=C1)C#C
O=C(CC=C1CCC=CC1)C#C
O=C(CC=C1CCCC=C1)C#C
O=CC(=CC1=CCCCC1)C#C
O=CC(=CC1CCC=CC1)C#C
O=CC(=CC1CCCC=C1)C#C
O=CC(C=C1CCC=CC1)C#C
O=CC(C=C1CCCC=C1)C#C
O=C(C=CC#C)C1=CCCCC1
O=C(C=CC#C)C1CCC=CC1
O=C(C=CC#C)C1CCCC=C1
O=C(CC#C)C=C1CCC=CC1
O=C(CC#C)C=C1CCCC=C1
O=CC=C(C#C)C1=CCCCC1
O=CC=C(C#C)C1CCC=CC1
O=CC=C(C#C)C1CCCC=C1
O=CC(=CC#C)C1=CCCCC1
O=CC(=CC#C)C1CCC=CC1
O=CC(=CC#C)C1CCCC=C1
O=CCC(C#C)=C1CCC=CC1
O=CCC(C#C)=C1CCCC=C1
O=CC(CC#C)=C1CCC=CC1
O=CC(CC#C)=C1CCCC=C1
CC=CC(C=O)=C1CCC=CC1
CC=CC(C=O)=C1CCCC=C1
CC(C=CC=O)=C1CCC=CC1
CC(C=CC=O)=C1CCCC=C1
CC=C(C=O)C=C1CCC=CC1
CC=C(C=O)C=C1CCCC=C1
CC=CC(=O)C=C1CCC=CC1
CC=CC(=O)C=C1CCCC=C1
CC(=CC=O)C=C1CCC=CC1
CC(C=O)=CC=C1CCC=CC1
CC(C=O)=CC=C1CCCC=C1
CC(=O)C=CC=C1CCC=CC1
CC(=O)C=CC=C1CCCC=C1
CC(=CC=O)C=C1CCCC=C1
CC=CCC1=CC=CCOC1=O
CCC=CC1=CC=CCOC1=O
CC=CCC1=CC=CC(=O)OC1
CCC=CC1=CC=CC(=O)OC1
CC=CCC1=CCOC(=O)C=C1
CCC=CC1=CCOC(=O)C=C1
CC=CCC1=CC(=O)OCC=C1
CCC=CC1=CC(=O)OCC=C1
CC=CCC1OC(=O)C=CC=C1
CCC=CC1OC(=O)C=CC=C1
CC=C1C=CC=CCC1OC=O
CC=C1C=CCC=CC1OC=O
CC=C1CC=CC=CC1OC=O
CC=C1C=CCC(OC=O)C=C1
CC=C1CC=CC(OC=O)C=C1
CC=C1CC(OC=O)C=CC=C1
CC1=C(CC=CCC1)C=CC=O
CC1=C(CCC=CC1)C=CC=O
CC1=C(CCCC=C1)C=CC=O
CC1=CC=C(CCC1)C=CC=O
CC1=CC=CC(CC1)=CCC=O
CC1=CC=CC(CC1)C=CC=O
CC1=CC=CCC(C1)=CCC=O
CC1=CC=CCC(C1)C=CC=O
CC1=CC=CCCC1=CCC=O
CC1=CC=CCCC1C=CC=O
CC1=CC(CC=CC1)=CCC=O
CC1=CC(CC=CC1)C=CC=O
CC1=CC(CCC=C1)=CCC=O
CC1=CC(CCC=C1)C=CC=O
CC1=CCC=C(CC1)C=CC=O
CC1=CCC=CC(C1)=CCC=O
CC1=CCC=CC(C1)C=CC=O
CC1=CCC=CCC1=CCC=O
CC1=CCC=CCC1C=CC=O
CC1=CCC(CC=C1)=CCC=O
CC1=CCC(CC=C1)C=CC=O
CC1=CCCC=C(C1)C=CC=O
CC1=CCCC=CC1=CCC=O
CC1=CCCC=CC1C=CC=O
CC1=CCCCC=C1C=CC=O
CC1C=CC=CCC1=CCC=O
CC1C=CC=CCC1C=CC=O
CC1C=CCC=CC1=CCC=O
CC1C=CCC=CC1C=CC=O
CC1C=CCCC=C1C=CC=O
CC1CC=C(CC=C1)C=CC=O
CC1CC=CC=C(C1)C=CC=O
CC1CC=CC=CC1=CCC=O
CC1CC=CC=CC1C=CC=O
CC1CC=CCC=C1C=CC=O
CC1CCC=CC=C1C=CC=O
CC1=CCCCC(C=CC=O)=C1
CC1C=CCCC(C=CC=O)=C1
CC1CC=CCC(C=CC=O)=C1
CC1CCC=CC(C=CC=O)=C1
CC1=CCCC(=CCC=O)C=C1
CC1=CCCC(C=CC=O)=CC1
CC1=CCCC(C=CC=O)C=C1
CC1C=CCC(=CCC=O)C=C1
CC1C=CCC(C=CC=O)C=C1
CC1CC=CC(=CCC=O)C=C1
CC1CC=CC(C=CC=O)=CC1
CC1CC=CC(C=CC=O)C=C1
CC1CCC=C(C=CC=O)C=C1
CC1=CCC(=CCC=O)C=CC1
CC1=CCC(C=CC=O)=CCC1
CC1=CCC(C=CC=O)C=CC1
CC1CCC(C=CC=O)=CC=C1
CC1=CC(=CCC=O)C=CCC1
CC1=CC(C=CC=O)=CCCC1
CC1=CC(C=CC=O)C=CCC1
CC1CC(=CCC=O)C=CC=C1
CC1CC(C=CC=O)=CCC=C1
CC1CC(C=CC=O)C=CC=C1
CC1=C(C=CC=O)C=CCCC1
CC=C1C=CC=CCC1CC=O
CC=C1C=CCC=CC1CC=O
CC=C1C=CCCC=C1CC=O
CC=C1CC=CC=CC1CC=O
CC=C1CC=CCC=C1CC=O
CC=C1CCC=CC=C1CC=O
CCC1=CC=CC(CC1)=CC=O
CCC1=CC=CCC(C1)=CC=O
CCC1=CC=CCCC1=CC=O
CCC1=CC(CC=CC1)=CC=O
CCC1=CC(CCC=C1)=CC=O
CCC1=CCC=CC(C1)=CC=O
CCC1=CCC=CCC1=CC=O
CCC1=CCC(CC=C1)=CC=O
CCC1=CCCC=CC1=CC=O
CCC1C=CC=CCC1=CC=O
CCC1C=CCC=CC1=CC=O
CCC1CC=CC=CC1=CC=O
CC=C1C=CCCC(CC=O)=C1
CC=C1CC=CC=C(CC=O)C1
CC=C1CC=CCC(CC=O)=C1
CC=C1CCC=CC(CC=O)=C1
CC=C1C=CCC(CC=O)C=C1
CC=C1CC=CC(CC=O)=CC1
CC=C1CC=CC(CC=O)C=C1
CC=C1CCC=C(CC=O)C=C1
CCC1=CCCC(=CC=O)C=C1
CCC1C=CCC(=CC=O)C=C1
CCC1CC=CC(=CC=O)C=C1
CC=C1CC=C(CC=O)CC=C1
CC=C1CCC(CC=O)=CC=C1
CCC1=CCC(=CC=O)C=CC1
CC=C1CC(CC=O)=CCC=C1
CC=C1CC(CC=O)C=CC=C1
CCC1=CC(=CC=O)C=CCC1
CCC1CC(=CC=O)C=CC=C1
CC=CC1=C(CC=CCC1)C=O
CC=CC1=C(CCC=CC1)C=O
CC=CC1=C(CCCC=C1)C=O
CC=CC1=CC=C(CCC1)C=O
CC=CC1=CC=CC(CC1)C=O
CC=CC1=CC=CCC(C1)C=O
CC=CC1=CC=CCCC1C=O
CC=CC1=CC(CC=CC1)C=O
CC=CC1=CC(CCC=C1)C=O
CC=CC1=CCC=C(CC1)C=O
CC=CC1=CCC=CC(C1)C=O
CC=CC1=CCC=CCC1C=O
CC=CC1=CCC(CC=C1)C=O
CC=CC1=CCCC=C(C1)C=O
CC=CC1=CCCC=CC1C=O
CC=CC1=CCCCC=C1C=O
CC=CC1C=CC=CCC1C=O
CC=CC1C=CCC=CC1C=O
CC=CC1C=CCCC=C1C=O
CC=CC1CC=C(CC=C1)C=O
CC=CC1CC=CC=C(C1)C=O
CC=CC1CC=CC=CC1C=O
CC=CC1CC=CCC=C1C=O
CC=CC1CCC=CC=C1C=O
CCC=C1C=CC=CCC1C=O
CCC=C1C=CCC=CC1C=O
CCC=C1C=CCCC=C1C=O
CCC=C1CC=C(CC=C1)C=O
CCC=C1CC=CC=C(C1)C=O
CCC=C1CC=CC=CC1C=O
CCC=C1CC=CCC=C1C=O
CCC=C1CCC=CC=C1C=O
CC=CC1=CCCCC(C=O)=C1
CC=CC1C=CCCC(C=O)=C1
CC=CC1CC=CCC(C=O)=C1
CC=CC1CCC=CC(C=O)=C1
CCC=C1C=CCCC(C=O)=C1
CCC=C1CC=CCC(C=O)=C1
CCC=C1CCC=CC(C=O)=C1
CC=CC1=CCCC(C=O)=CC1
CC=CC1=CCCC(C=O)C=C1
CC=CC1C=CCC(C=O)C=C1
CC=CC1CC=CC(C=O)=CC1
CC=CC1CC=CC(C=O)C=C1
CC=CC1CCC=C(C=O)C=C1
CCC=C1C=CCC(C=O)C=C1
CCC=C1CC=CC(C=O)=CC1
CCC=C1CC=CC(C=O)C=C1
CCC=C1CCC=C(C=O)C=C1
CC=CC1=CCC(C=O)=CCC1
CC=CC1=CCC(C=O)C=CC1
CC=CC1CCC(C=O)=CC=C1
CCC=C1CCC(C=O)=CC=C1
CC=CC1=CC(C=O)=CCCC1
CC=CC1=CC(C=O)C=CCC1
CC=CC1CC(C=O)=CCC=C1
CC=CC1CC(C=O)C=CC=C1
CCC=C1CC(C=O)=CCC=C1
CCC=C1CC(C=O)C=CC=C1
CC=CC1=C(C=O)C=CCCC1
CC=CCC1=CC=CCCC1=O
CC=CCC1=CCC=CCC1=O
CC=CCC1=CCCC=CC1=O
CC=CCC1C=CC=CCC1=O
CC=CCC1C=CCC=CC1=O
CC=CCC1CC=CC=CC1=O
CCC=CC1=CC=CCCC1=O
CCC=CC1=CCC=CCC1=O
CCC=CC1=CCCC=CC1=O
CCC=CC1C=CC=CCC1=O
CCC=CC1C=CCC=CC1=O
CCC=CC1CC=CC=CC1=O
CCCC=C1C=CC=CCC1=O
CCCC=C1C=CCC=CC1=O
CCCC=C1CC=CC=CC1=O
CC=CCC1=CC=CCC(=O)C1
CC=CCC1=CCC=CC(=O)C1
CCC=CC1=CC=CCC(=O)C1
CCC=CC1=CCC=CC(=O)C1
CC=CCC1=CC=CC(=O)CC1
CC=CCC1=CCCC(=O)C=C1
CC=CCC1C=CCC(=O)C=C1
CC=CCC1CC=CC(=O)C=C1
CCC=CC1=CC=CC(=O)CC1
CCC=CC1=CCCC(=O)C=C1
CCC=CC1C=CCC(=O)C=C1
CCC=CC1CC=CC(=O)C=C1
CCCC=C1C=CCC(=O)C=C1
CCCC=C1CC=CC(=O)C=C1
CC=CCC1=CCC(=O)C=CC1
CC=CCC1=CCC(=O)CC=C1
CCC=CC1=CCC(=O)C=CC1
CCC=CC1=CCC(=O)CC=C1
CC=CCC1=CC(=O)C=CCC1
CC=CCC1=CC(=O)CC=CC1
CC=CCC1=CC(=O)CCC=C1
CC=CCC1CC(=O)C=CC=C1
CCC=CC1=CC(=O)C=CCC1
CCC=CC1=CC(=O)CC=CC1
CCC=CC1=CC(=O)CCC=C1
CCC=CC1CC(=O)C=CC=C1
CCCC=C1CC(=O)C=CC=C1
O=CC=CC1=CC=CCCCC1
O=CC=CC1=CCC=CCCC1
O=CC=CC1=CCCC=CCC1
O=CC=CC1=CCCCC=CC1
O=CC=CC1=CCCCCC=C1
O=CC=CC1C=CCCCC=C1
O=CC=CC1CC=CCC=CC1
O=CC=CC1CC=CCCC=C1
O=CC=CC1CCC=CC=CC1
O=CC=CC1CCC=CCC=C1
O=CC=CC1CCCC=CC=C1
O=CCC=C1C=CCCCC=C1
O=CCC=C1CC=CCC=CC1
O=CCC=C1CC=CCCC=C1
O=CCC=C1CCC=CC=CC1
O=CCC=C1CCC=CCC=C1
O=CCC=C1CCCC=CC=C1
O=COC1=CC=CC=C1C=O
O=COC1=CC=CC(C=O)=C1
O=COC1=CC=C(C=O)C=C1
O=CC(=O)OC1=CC=CC=C1
O=CCC1=C(CC=CC1)C=O
O=CCC1=C(CCC=C1)C=O
O=CCC1=CC=C(CC1)C=O
O=CCC1=CC=CC(C1)C=O
O=CCC1=CC=CCC1C=O
O=CCC1=CC(CC=C1)C=O
O=CCC1=CCC=C(C1)C=O
O=CCC1=CCC=CC1C=O
O=CCC1=CCCC=C1C=O
O=CCC1C=CC=CC1C=O
O=CCC1C=CCC=C1C=O
O=CCC1CC=CC=C1C=O
O=CCC1=CCCC(C=O)=C1
O=CCC1C=CCC(C=O)=C1
O=CCC1CC=CC(C=O)=C1
O=CCC1=CCC(C=O)=CC1
O=CCC1=CCC(C=O)C=C1
O=CCC1C=CC(C=O)C=C1
O=CCC1CC=C(C=O)C=C1
O=CCC1=CC(C=O)=CCC1
O=CCC1=CC(C=O)C=CC1
O=CCC1CC(C=O)=CC=C1
O=CCC1=C(C=O)C=CCC1
O=CC(C=O)C1=CC=CCC1
O=CC(C=O)C1=CCC=CC1
O=CC(C=O)C1=CCCC=C1
O=CC(C=O)C1C=CCC=C1
O=CC(C=O)C1CC=CC=C1
O=CCC(=O)C1=CC=CCC1
O=CCC(=O)C1=CCC=CC1
O=CCC(=O)C1=CCCC=C1
O=CCC(=O)C1C=CCC=C1
O=CCC(=O)C1CC=CC=C1
O=CC(=O)CC1=CC=CCC1
O=CC(=O)CC1=CCC=CC1
O=CC(=O)CC1=CCCC=C1
O=CC(=O)CC1C=CCC=C1
O=CC(=O)CC1CC=CC=C1
O=CCC1(CC=CC=C1)C=O
O=CCC1(C=O)C=CCC=C1
O=CCCOC1C=CCC=C1
O=CCOCC1=CC=CCC1
O=CCOCC1=CCC=CC1
O=CCOCC1=CCCC=C1
O=CCOCC1C=CCC=C1
O=CCOCC1CC=CC=C1
O=CCCOC1CC=CC=C1
[O-]C(=O)C#CC1=CC=CC=C1
[O-]C(=O)C=CC1C=CCC=C1
[O-]C(=O)CC=C1C=CCC=C1
[O-]C(=O)CC=C1CC=CC=C1
[O-]C(=O)C=CC1=CC=CCC1
[O-]C(=O)C=CC1=CCC=CC1
[O-]C(=O)C=CC1=CCCC=C1
[O-]C(=O)C=CC1CC=CC=C1
OC1=CC=C(C=C1)C#CC=O
OC1=CC=CC=C1C#CC=O
OC1=CC=CC(=C1)C#CC=O
OC1=CC=CC=C1OCC=C
OC1=CC=CC(OCC=C)=C1
OC1=CC=C(OCC=C)C=C1
OC1C=CC=CC1=CCC=O
OC1C=CC=CC1C=CC=O
OC1C=CCC=C1C=CC=O
OC1CC=CC=C1C=CC=O
OC1C=CCC(C=CC=O)=C1
OC1CC=CC(C=CC=O)=C1
OC1C=CC(=CCC=O)C=C1
OC1C=CC(C=CC=O)C=C1
OC1CC=C(C=CC=O)C=C1
OC1CC(C=CC=O)=CC=C1
OCC=C1C=CC=CC1C=O
OCC=C1C=CCC=C1C=O
OCC=C1CC=CC=C1C=O
OCC=C1C=CCC(C=O)=C1
OCC=C1CC=CC(C=O)=C1
OCC=C1C=CC(C=O)C=C1
OCC=C1CC=C(C=O)C=C1
OCC=C1CC(C=O)=CC=C1
OC(C=O)C=C1C=CCC=C1
OC(C=O)C=C1CC=CC=C1
OC1(CC=CC=C1)C=CC=O
OC1(C=CC=O)C=CCC=C1
C=CC1=CC=CC=C1COC=O
C=CC1=CC=CC(COC=O)=C1
C=CC1=CC=C(COC=O)C=C1
C=CCC1=CC=CC=C1OC=O
C=CCC1=CC=C(OC=O)C=C1
C=CCC1=CC=CC(OC=O)=C1
C=CC1=CC=CC(CCC=O)=C1
C=CC1=CC=C(CCC=O)C=C1
C=CCC1=CC=CC=C1CC=O
C=CCC1=CC=CC(CC=O)=C1
C=CCC1=CC=C(CC=O)C=C1
C=CC1=CC=CC=C1CCC=O
C=CCCC1=CC=CC=C1C=O
C=CCCC1=CC=CC(C=O)=C1
C=CCCC1=CC=C(C=O)C=C1
O=COCC#CC1=CC=CC=C1
O=CCC#CCC1=CC=CC=C1
O=CC#CCCC1=CC=CC=C1
O=CCCC#CC1=CC=CC=C1
CC(CC1=CC=CC=C1)OC=O
CC(COC=O)C1=CC=CC=C1
CCC(OC=O)C1=CC=CC=C1
CCCC(=O)OC1=CC=CC=C1
CCC(=O)OCC1=CC=CC=C1
CC(=O)OCCC1=CC=CC=C1
COC(=O)CCC1=CC=CC=C1
CCCOC(=O)C1=CC=CC=C1
CCOC(=O)CC1=CC=CC=C1
CC(CCC=O)C1=CC=CC=C1
CCC(CC=O)C1=CC=CC=C1
CCCC(C=O)C1=CC=CC=C1
CC(CC=O)CC1=CC=CC=C1
CC(CCC1=CC=CC=C1)C=O
CCC(CC1=CC=CC=C1)C=O
CCCC(=O)CC1=CC=CC=C1
CCC(=O)CCC1=CC=CC=C1
CC(=O)CCCC1=CC=CC=C1
CCCCC(=O)C1=CC=CC=C1
C=CCC(=O)OC1C=CCC=C1
C=CCC(=O)OC1CC=CC=C1
C=C(COC=O)C1=CC=CCC1
C=C(COC=O)C1=CCC=CC1
C=C(COC=O)C1=CCCC=C1
C=C(COC=O)C1C=CCC=C1
C=C(COC=O)C1CC=CC=C1
C=CC(OC=O)C1=CC=CCC1
C=CC(OC=O)C1=CCC=CC1
C=CC(OC=O)C1=CCCC=C1
C=CC(OC=O)C1C=CCC=C1
C=CC(OC=O)C1CC=CC=C1
C=CCOC(=O)C1=CCC=CC1
C=CCOC(=O)C1=CCCC=C1
C=CCOC(=O)C1C=CCC=C1
C=CC(=O)OCC1=CC=CCC1
C=CC(=O)OCC1=CCC=CC1
C=CC(=O)OCC1=CCCC=C1
C=CC(=O)OCC1C=CCC=C1
C=CC(=O)OCC1CC=CC=C1
C=CCOC(=O)C1=CC=CCC1
C=CCOC(=O)C1CC=CC=C1
C=C(CCC1=CC=CCC1)C=O
C=C(CCC1=CCC=CC1)C=O
C=C(CCC1=CCCC=C1)C=O
C=C(CCC1C=CCC=C1)C=O
C=C(CCC1CC=CC=C1)C=O
C=CC(CC1=CC=CCC1)C=O
C=CC(CC1=CCC=CC1)C=O
C=CC(CC1=CCCC=C1)C=O
C=CC(CC1C=CCC=C1)C=O
C=CC(CC1CC=CC=C1)C=O
C=C(CCC=O)C1=CC=CCC1
C=C(CCC=O)C1=CCC=CC1
C=C(CCC=O)C1=CCCC=C1
C=C(CCC=O)C1C=CCC=C1
C=C(CCC=O)C1CC=CC=C1
C=CC(CC=O)C1=CC=CCC1
C=CC(CC=O)C1=CCC=CC1
C=CC(CC=O)C1=CCCC=C1
C=CC(CC=O)C1C=CCC=C1
C=CC(CC=O)C1CC=CC=C1
C=CCC(C=O)C1=CC=CCC1
C=CCC(C=O)C1=CCC=CC1
C=CCC(C=O)C1=CCCC=C1
C=CCC(C=O)C1C=CCC=C1
C=CCC(C=O)C1CC=CC=C1
C=CCCC(=O)C1=CCC=CC1
C=CCCC(=O)C1=CCCC=C1
C=CCCC(=O)C1C=CCC=C1
C=CCCC(=O)C1CC=CC=C1
C=C(CC=O)CC1=CC=CCC1
C=C(CC=O)CC1=CCC=CC1
C=C(CC=O)CC1=CCCC=C1
C=C(CC=O)CC1C=CCC=C1
C=C(CC=O)CC1CC=CC=C1
C=CCC(=O)CC1=CC=CCC1
C=CCC(=O)CC1=CCC=CC1
C=CCC(=O)CC1=CCCC=C1
C=CCC(=O)CC1C=CCC=C1
C=CCC(=O)CC1CC=CC=C1
C=CC(=O)CCC1=CC=CCC1
C=CC(=O)CCC1=CCC=CC1
C=CC(=O)CCC1=CCCC=C1
C=CC(=O)CCC1C=CCC=C1
C=CC(=O)CCC1CC=CC=C1
C=CCCC(=O)C1=CC=CCC1
O=COCC=CC1=CC=CCC1
O=COCC=CC1=CCC=CC1
O=COCC=CC1=CCCC=C1
O=COCC=CC1C=CCC=C1
O=COCC=CC1CC=CC=C1
O=COCCC=C1C=CCC=C1
O=COCCC=C1CC=CC=C1
O=CC=CCCC1=CC=CCC1
O=CC=CCCC1=CCC=CC1
O=CC=CCCC1=CCCC=C1
O=CC=CCCC1C=CCC=C1
O=CC=CCCC1CC=CC=C1
O=CCC=CCC1=CC=CCC1
O=CCC=CCC1=CCC=CC1
O=CCC=CCC1=CCCC=C1
O=CCC=CCC1C=CCC=C1
O=CCC=CCC1CC=CC=C1
O=CCCC=CC1=CC=CCC1
O=CCCC=CC1=CCC=CC1
O=CCCC=CC1=CCCC=C1
O=CCCC=CC1C=CCC=C1
O=CCCC=CC1CC=CC=C1
O=CCCCC=C1C=CCC=C1
O=CCCCC=C1CC=CC=C1
OC(C=CC=C)C1=CC=CC=C1
OCC=C(C=C)C1=CC=CC=C1
OCC=CC(=C)C1=CC=CC=C1
OCC(=CC=C)C1=CC=CC=C1
OCC(C=C)=CC1=CC=CC=C1
OC(C=C)C=CC1=CC=CC=C1
OCC(=C)C=CC1=CC=CC=C1
OCC=CC=CC1=CC=CC=C1
O=CC(=O)C#CC1=CC=CC=C1
O=CC#CC(=O)C1=CC=CC=C1
O=CC=C(C=O)C1=CC=CC=C1
O=CC=CC(=O)C1=CC=CC=C1
O=CC(C=O)=CC1=CC=CC=C1
O=CC(=O)C=CC1=CC=CC=C1
C=CC(OC1=CC=CC=C1)C=O
C=C(COC1=CC=CC=C1)C=O
C=CC(=O)COC1=CC=CC=C1
O=CC=CCOC1=CC=CC=C1
