# Supplementary material for: Expanding the fragrance chemical space for virtual screening
Source: J Cheminform. 2014 May 22;6:27. doi: 10.1186/1758-2946-6-27 (PMC4037718; doi:10.1186/1758-2946-6-27)
Supplement: Additional file 4 — SMILES for the MQN-browser search examples in Table 3. [file 1758-2946-6-27-S4.zip › Cinnamaldehyde.ZincIso.smi]

O=CC=CC1=CC=CC=C1
C=C=COC1=CC=CC=C1
C=CC1=CC(C=O)=CC=C1
C=C(C=O)C1=CC=CC=C1
C=CC(=O)C1=CC=CC=C1
C#CCOC1=CC=CC=C1
OCC#CC1=CC=CC=C1
COC1=CC=C(C=C1)C#C
COC1=C(C=CC=C1)C#C
COC1=CC(=CC=C1)C#C
OCC1=CC=C(C=C1)C#C
OCC1=C(C=CC=C1)C#C
OC(C#C)C1=CC=CC=C1
