# Supplementary material for: Expanding the fragrance chemical space for virtual screening
Source: J Cheminform. 2014 May 22;6:27. doi: 10.1186/1758-2946-6-27 (PMC4037718; doi:10.1186/1758-2946-6-27)
Supplement: Additional file 4 — SMILES for the MQN-browser search examples in Table 3. [file 1758-2946-6-27-S4.zip › Cinnamaldehyde.Zinc.smi]

O=CC=CC1=CC=CC=C1
C=C=COC1=CC=CC=C1
O=CC#CC1=CC=CC=C1
CC=COC1=CC=CC=C1
COC=CC1=CC=CC=C1
O=CCCC1=CC=CC=C1
O=CCC1=CC=CC=C1
C=CC1=CC(C=O)=CC=C1
C=C(C=O)C1=CC=CC=C1
C=CC(=O)C1=CC=CC=C1
C=COCC1=CC=CC=C1
C=CCOC1=CC=CC=C1
O=CC=CC1CCC=CC1
C=COC1=CC=CC=C1
C=C=CSC1=CC=CC=C1
C=C=CCC1=CC=CC=C1
C=CC=CC1=CC=CC=C1
C#CCOC1=CC=CC=C1
O=CCSC1=CC=CC=C1
O=COCC1=CC=CC=C1
OCC=CC1=CC=CC=C1
O=CC=CSC1=CC=CC=C1
O=COC1=CC=CC=C1
C=CS(=O)C1=CC=CC=C1
CC1=CC=C(CC=O)C=C1
CCC1=CC=C(C=O)C=C1
CC1=CC(CC=O)=CC=C1
CC1=C(CC=O)C=CC=C1
CCC1=CC(C=O)=CC=C1
CCC1=C(C=O)C=CC=C1
CC(C=O)C1=CC=CC=C1
CC(=O)CC1=CC=CC=C1
CCC(=O)C1=CC=CC=C1
CCCOC1=CC=CC=C1
CCOCC1=CC=CC=C1
COCCC1=CC=CC=C1
C=C=CS(=O)C1=CC=CC=C1
CC1=CC=C(C=CC=O)C=C1
CC1=CC(C=CC=O)=CC=C1
CC1=C(C=CC=O)C=CC=C1
CC(CC1=CC=CC=C1)=C=O
CC=C(C=O)C1=CC=CC=C1
CC(C=O)=CC1=CC=CC=C1
CC(=O)C=CC1=CC=CC=C1
C=CCC1=CC=CC=C1
COCC1=CC=CC=C1
CCOC1=CC=CC=C1
CC=CSC1=CC=CC=C1
CSC=CC1=CC=CC=C1
CCC=CC1=CC=CC=C1
O=CC1=CC=C(C=C1)C#C
O=CC1=CC=CC(=C1)C#C
O=CC1=C(C=CC=C1)C#C
O=C(C#C)C1=CC=CC=C1
CC1=CC=C(OC=C)C=C1
COC1=CC=C(C=C)C=C1
CC1=CC(OC=C)=CC=C1
CC1=C(OC=C)C=CC=C1
COC1=C(C=C)C=CC=C1
COC1=CC(C=C)=CC=C1
COC(=C)C1=CC=CC=C1
OCC#CC1=CC=CC=C1
O=CCOC1=CC=CC=C1
C=CCS(=O)C1=CC=CC=C1
C=CS(=O)CC1=CC=CC=C1
C=COC(=O)C1=CC=CC=C1
C=CC(=O)OC1=CC=CC=C1
C=CCC(=O)C1=CC=CC=C1
C=C=CC1=CC=CC=C1
CC=CC1=CC=CC=C1
O=CC=CC1=CC=CO1
C=CCSC1=CC=CC=C1
C=CSCC1=CC=CC=C1
C=CCCC1=CC=CC=C1
CSC1=CC=C(C=O)C=C1
CSC1=CC(C=O)=CC=C1
CSC1=C(C=O)C=CC=C1
CS(=O)CC1=CC=CC=C1
CC(=O)SC1=CC=CC=C1
CSC(=O)C1=CC=CC=C1
CC(=O)OC1=CC=CC=C1
COC(=O)C1=CC=CC=C1
COCSC1=CC=CC=C1
C=CCC1=CCC(=O)CC1
C=CCC1CCC(=O)C=C1
O=CC#CC1CCCCC1
OCCCC1=CC=CC=C1
COCOC1=CC=CC=C1
CC#CC(=O)C1=CC=CC=C1
CC(=O)C#CC1=CC=CC=C1
CCOC=CC1=CC=CC=C1
CC=CCOC1=CC=CC=C1
O=COCCC1=CC=CC=C1
CC=C=CS(=O)C1=CC=CC=C1
O=CC1=CC=CC=C1
C=CSC1=CC=CC=C1
CCCC1=CC=CC=C1
CC1=CC=C(C=O)C=C1
CC1=C(C=O)C=CC=C1
CC1=CC(C=O)=CC=C1
CC(=O)C1=CC=CC=C1
C=CC1=CC(C=C)=CC=C1
C=CC1=CC=C(C=C)C=C1
C=CC1=C(C=C)C=CC=C1
C#CCSC1=CC=CC=C1
CC#CSC1=CC=CC=C1
C#CCCC1=CC=CC=C1
CCC#CC1=CC=CC=C1
COC1=CC=C(C=S)C=C1
CCC1=CC=C(OC)C=C1
CCOC1=CC=C(C)C=C1
CCC1=CC(OC)=CC=C1
CCC1=C(OC)C=CC=C1
CCOC1=C(C)C=CC=C1
CCOC1=CC(C)=CC=C1
CC(C)OC1=CC=CC=C1
O=CC=C=C1CCCCC1
CC=CC=CC1=CC=CC=C1
O=CCCC1CCCCC1
[S-]C(=O)CC1=CC=CC=C1
OCC1=CC=C(C=C)C=C1
OC1=CC=C(CC=C)C=C1
OC1=C(CC=C)C=CC=C1
OC(C=C)C1=CC=CC=C1
COC1=CC=C(C=CC)C=C1
COC(C)=CC1=CC=CC=C1
O=CC1=CC=C(C=O)C=C1
O=CC1=CC(C=O)=CC=C1
O=CC1=C(C=O)C=CC=C1
O=CC(=O)C1=CC=CC=C1
CCSC1=CC=C(C=O)C=C1
CC1=C(COC=O)C=CC=C1
CC1=CC=C(CCC=O)C=C1
CCCC1=CC=C(C=O)C=C1
CC(=O)CSC1=CC=CC=C1
CC(=O)SCC1=CC=CC=C1
CSCC(=O)C1=CC=CC=C1
CCCS(=O)C1=CC=CC=C1
CCC(=O)OC1=CC=CC=C1
COC(=O)CC1=CC=CC=C1
CCOC(=O)C1=CC=CC=C1
CC(=O)OCC1=CC=CC=C1
CC(CC1=CC=CC=C1)C=O
CC(CC=O)C1=CC=CC=C1
CCC(C=O)C1=CC=CC=C1
CCC(=O)CC1=CC=CC=C1
CCCC(=O)C1=CC=CC=C1
CC(=O)CCC1=CC=CC=C1
C=CCOCC1=CC=CC=C1
O=CC=CC=CC1=CC=CC=C1
CC(=O)C=CSC1=CC=CC=C1
CC(=O)OC=CC1=CC=CC=C1
COC(=O)C=CC1=CC=CC=C1
CCC=C(C=O)C1=CC=CC=C1
CCC(C=O)=CC1=CC=CC=C1
CCC(=O)C=CC1=CC=CC=C1
COC1=CC=CC=C1
C#CCC1=CC=CC=C1
CC#CC1=CC=CC=C1
CC(=C=C)C1=CC=CC=C1
O=CCC1CCCCC1
CCCSC1=CC=CC=C1
CCSCC1=CC=CC=C1
CCCCC1=CC=CC=C1
COC1=CC=C(C=C1)C#C
COC1=C(C=CC=C1)C#C
COC1=CC(=CC=C1)C#C
CC1=CC=C(O1)C=CC=O
CC(=O)C=CC1=CC=CS1
CC(C=O)=CC1=CC=CO1
CC(=O)C=CC1=CC=CO1
COS(=O)C1=CC=CC=C1
CC=CC(=O)C1=CCCC1
COC(=O)C1=CCC=CC1
COC(=O)C1C=CCC=C1
CCCC1=CC(=O)CCC1
C=CCC1CCCCC1=O
C=CC(=O)C1CCCCC1
CC=CC1=CC=C(O)C=C1
CC=CC1=C(O)C=CC=C1
OCC=C=C1CCCCC1
C=CC=CSC1=CC=CC=C1
SCC1=CC=C(C=O)C=C1
SCC(=O)C1=CC=CC=C1
OCCSC1=CC=CC=C1
SCCOC1=CC=CC=C1
OCCCC1=CCC=CC1
COC1=CC=C(C=O)C=C1
COC1=CC(C=O)=CC=C1
COC1=C(C=O)C=CC=C1
CC(=C)C1=CC=C(C=O)C=C1
CC(=O)C1=CC=C(C=C)C=C1
CC(=O)C(=C)C1=CC=CC=C1
COC1=CC=C(SC=C)C=C1
CC1=CC=C(OCC=C)C=C1
CCOC1=CC=C(C=C)C=C1
COC1=CC=C(CC=C)C=C1
CC1=C(OCC=C)C=CC=C1
COC1=C(CC=C)C=CC=C1
COC1=CC(CC=C)=CC=C1
CC(=C)OCC1=CC=CC=C1
CC(=C)COC1=CC=CC=C1
CC#CCOC1=CC=CC=C1
C#CCOCC1=CC=CC=C1
CC(C=O)=CC1CCC=CC1
CC(=O)C=CC1CCC=CC1
OCCOC1=CC=CC=C1
COC1=C(OC=C)C=CC=C1
O=CC(C=O)C1=CC=CC=C1
O=CCC(=O)C1=CC=CC=C1
O=CCOCC1=CC=CC=C1
[O-]C(=O)C=CC1=CC=CC=C1
OC1=CC=C(C=CC=O)C=C1
OC1=C(C=CC=O)C=CC=C1
C=COC(=O)CC1=CC=CC=C1
C=CCOC(=O)C1=CC=CC=C1
C=CC(=O)OCC1=CC=CC=C1
C=CCCC(=O)C1=CC=CC=C1
C=CC(=O)CCC1=CC=CC=C1
O=COCC=CC1=CC=CC=C1
C=CC=CC1=CC=CO1
CCSC1=CC=CC=C1
CSCC1=CC=CC=C1
CS(=O)C1=CC=CC=C1
CCOC1=CCCCC1
CCOC1CCCC=C1
C=COC1CCCCC1
CC1=CC=C(SC=C)C=C1
CC1=CC=C(CC=C)C=C1
CCC1=CC=C(C=C)C=C1
CC1=C(CC=C)C=CC=C1
CC1=CC(CC=C)=CC=C1
COC(=S)C1=CC=CC=C1
CC(=C)CC1=CC=CC=C1
C=CC#CC1=CCCCC1
O=CCCC1=CC=CO1
CC1=CC=CC(C)=C1C=O
CC1=CC(C)=CC(C=O)=C1
CC1=C(C)C=C(C=O)C=C1
CC1=C(C)C(C=O)=CC=C1
CC1=CC(C=O)=C(C)C=C1
CC1=CC(C)=C(C=O)C=C1
CC(=O)C1=CC=CC(C)=C1
CC(=O)C1=CC=C(C)C=C1
CC(=O)C1=C(C)C=CC=C1
COC1=CC=C(SC)C=C1
COC1=CC(SC)=CC=C1
COC1=C(SC)C=CC=C1
CC(=O)C=C1CCCCC1
CCC(=C=C)C1=CC=CC=C1
C=CCC(=O)C1=CC=CS1
C=CCC(=O)C1=CC=CO1
CCCC(=O)C1=CCC=C1
CCCC(=O)C1C=CC=C1
CC1=CC=C(CCO)C=C1
CCC1=CC=C(CO)C=C1
CCCC1=CC=C(O)C=C1
CC1=CC(CCO)=CC=C1
CC1=C(CCO)C=CC=C1
CCC1=C(CO)C=CC=C1
CCCC1=CC(O)=CC=C1
CCCC1=C(O)C=CC=C1
CC(O)CC1=CC=CC=C1
CC(CO)C1=CC=CC=C1
CCC(O)C1=CC=CC=C1
COC1=CC(OC)=CC=C1
COC1=CC=C(OC)C=C1
COC1=C(OC)C=CC=C1
CC1=CC=C(OCC#C)C=C1
CCOC1=CC=C(C=C1)C#C
CC1=CC(OCC#C)=CC=C1
CC1=C(OCC#C)C=CC=C1
COCC1=CC(=CC=C1)C#C
O=CC=CC=CC1=CC=CO1
COCCSC1=CC=CC=C1
CSCCOC1=CC=CC=C1
CCOCSC1=CC=CC=C1
CCCCOC1=CC=CC=C1
CCCOCC1=CC=CC=C1
CC(=O)OCC1C=CCC=C1
CCOC(=O)C1=CCC=CC1
C=CCC(=O)C1=CCCCC1
CC=CCC1=CC=C(O)C=C1
CCC=CC1=CC(O)=CC=C1
CC=CCC1=C(O)C=CC=C1
CC=CC(O)C1=CC=CC=C1
CC(CO)=CC1=CC=CC=C1
COC1=CC=C(CC=O)C=C1
COCC1=CC=C(C=O)C=C1
CCOC1=CC=C(C=O)C=C1
CCOC1=CC(C=O)=CC=C1
CCOC1=C(C=O)C=CC=C1
COC1=CC(CC=O)=CC=C1
COC1=C(CC=O)C=CC=C1
COCC1=CC(C=O)=CC=C1
COCC1=C(C=O)C=CC=C1
CC(=O)COC1=CC=CC=C1
COCC(=O)C1=CC=CC=C1
COCCOC1=CC=CC=C1
COC(=O)C#CC1=CC=CC=C1
O=C(OCC#C)C1=CC=CC=C1
CCC(=O)C#CC1=CC=CC=C1
COC(=CC=O)C1=CC=CC=C1
C=CC1=CC=CC=C1
CCC1=CC=CC=C1
COC1=CC=CCC1
COC1=CCC=CC1
CC1=CC=C(C=C)C=C1
CC1=C(C=C)C=CC=C1
CC1=CC(C=C)=CC=C1
CC(=C)C1=CC=CC=C1
C#CSC1=CC=CC=C1
CC=CC1=CCCCC1
OCC1=CC=CC=C1
COC1=CC=CC(C)=C1
COC1=CC=C(C)C=C1
COC1=C(C)C=CC=C1
COC1C=CC=CC=C1
COC=C1CCCCC1
CC(C)=CC1=CC=CC=C1
CC=C(C)C1=CC=CC=C1
CCC=C=C1CCCCC1
C=CC(=O)C1=CC=CO1
O=COC1CCCCC1
[S-]C1=CC=C(C=O)C=C1
[S-]C1=CC(C=O)=CC=C1
OC1=CC=CC(C=C)=C1
OC1=CC=C(C=C)C=C1
OC1=C(C=C)C=CC=C1
COC1=CC=CC=CC=C1
SCCCC1=CC=CC=C1
CC(=O)OC1=CCCCC1
CC(=O)OC1CCCC=C1
COC(=O)C1=CCCCC1
COC(=O)C1CCC=CC1
CCCCC1=CCCOC1
CCCCC1COCC=C1
CCCC1CCCCC1=O
CCCC1CCC(=O)CC1
CC(C=O)C1CCCCC1
CCC(=O)C1CCCCC1
CC(=O)CC1CCCCC1
CCOC1=CC=C([S-])C=C1
COCC1=CC=C([S-])C=C1
CCOC1=CC([S-])=CC=C1
CCOC1=C([S-])C=CC=C1
OCC1=CC=C(C=C1)C#C
OCC1=C(C=CC=C1)C#C
OC(C#C)C1=CC=CC=C1
C=CC(=C)SC1=CC=CC=C1
C=CCC#CC1=CC=CC=C1
CC=CCSC1=CC=CC=C1
CC=CCCC1=CC=CC=C1
CCCC=CC1=CC=CC=C1
C=CCOC1CCCCO1
CC1=CC(CC=O)=CC(C)=C1
CC1=C(C)C=C(CC=O)C=C1
CC1=CC(C)=C(CC=O)C=C1
CC1=CC(CC=O)=C(C)C=C1
CCC1=CC(C=O)=CC(C)=C1
CCC1=C(C=O)C(C)=CC=C1
CC(=O)SC1=CC=C(C)C=C1
CSC1=CC=C(C=C1)C(C)=O
CC(=O)SC1=C(C)C=CC=C1
CSC1=C(C=CC=C1)C(C)=O
CCS(=O)C1=CC=C(C)C=C1
COC(=O)C1=CC=CC(C)=C1
CC(=O)OC1=CC=C(C)C=C1
CC(=O)OC1=CC=CC(C)=C1
COC(=O)C1=CC=C(C)C=C1
CC(=O)OC1=C(C)C=CC=C1
COC(=O)C1=C(C)C=CC=C1
CC(C=O)C1=CC=C(C)C=C1
CCC(=O)C1=CC=C(C)C=C1
CC(=O)CC1=CC=C(C)C=C1
CC(=O)CC1=CC=CC(C)=C1
CCC1=CC=C(C=C1)C(C)=O
CC(C)C1=CC=C(C=O)C=C1
CCC1=CC(=CC=C1)C(C)=O
CC(C)C1=CC(C=O)=CC=C1
CC(C)C1=C(C=O)C=CC=C1
CCC(=O)C1=C(C)C=CC=C1
CCC(=O)C1=CC(C)=CC=C1
CC(=O)CC1=C(C)C=CC=C1
CC(C(C)=O)C1=CC=CC=C1
CC(C)C(=O)C1=CC=CC=C1
COC1=CC=C(CSC)C=C1
COC1=C(CSC)C=CC=C1
CCCOC1=CC=C(C)C=C1
CCOC1=CC=C(CC)C=C1
CCCC1=CC=C(OC)C=C1
CCCC1=C(OC)C=CC=C1
CCCOC1=C(C)C=CC=C1
CCCOC1=CC(C)=CC=C1
CC(C)COC1=CC=CC=C1
CC(C)OCC1=CC=CC=C1
CCOC(C)C1=CC=CC=C1
CCCC=C1CCCCC1=O
COC(=O)C=C1CCCCC1
[O-]C(=O)CC1=CC=CC=C1
OC1=CC=C(CC=O)C=C1
OCC1=CC=C(C=O)C=C1
OC1=C(CC=O)C=CC=C1
OCC(=O)C1=CC=CC=C1
O=CC1CC1C1=CC=CC=C1
O=CC1=CC=C(C=C1)C1CC1
O=CC1=CC=CC(=C1)C1CC1
O=CC1=C(C=CC=C1)C1CC1
O=CC1(CC1)C1=CC=CC=C1
OCC1=C(CC=C)C=CC=C1
OC(CC=C)C1=CC=CC=C1
OCCC#CC1=CC=CC=C1
COCC1=CC=C(OC)C=C1
COCOC1=CC=C(C)C=C1
CCOC1=C(OC)C=CC=C1
COCC1=CC(OC)=CC=C1
COCOC1=C(C)C=CC=C1
COC(OC)C1=CC=CC=C1
CC(=O)C=CC1=CC=C(C)C=C1
CC=C(C=O)C1=C(C)C=CC=C1
CC(C)=CC(=O)C1=CC=CC=C1
CC(=O)C(C)=CC1=CC=CC=C1
CC(C)=CCOC1=CC=CC=C1
CC=CC#CC1=CC=CC(=O)O1
O=CC(=O)OC1=CC=CC=C1
[O-]C(=O)C#CC1=CC=CC=C1
OC1=CC=C(OCC=C)C=C1
OC1=C(OCC=C)C=CC=C1
COC(=O)CSC1=CC=CC=C1
CCC(=O)CSC1=CC=CC=C1
CCCSC(=O)C1=CC=CC=C1
CC(=O)CCSC1=CC=CC=C1
CC(=O)CSCC1=CC=CC=C1
CCSCC(=O)C1=CC=CC=C1
CCCC(=O)OC1=CC=CC=C1
CCC(=O)OCC1=CC=CC=C1
CC(=O)OCCC1=CC=CC=C1
COC(=O)CCC1=CC=CC=C1
CCCOC(=O)C1=CC=CC=C1
CCOC(=O)CC1=CC=CC=C1
CC(CCC1=CC=CC=C1)C=O
CCC(CC1=CC=CC=C1)C=O
CCCC(=O)CC1=CC=CC=C1
CCC(=O)CCC1=CC=CC=C1
CC(=O)CCCC1=CC=CC=C1
CCCCC(=O)C1=CC=CC=C1
