# Supplementary material for: Expanding the fragrance chemical space for virtual screening
Source: J Cheminform. 2014 May 22;6:27. doi: 10.1186/1758-2946-6-27 (PMC4037718; doi:10.1186/1758-2946-6-27)
Supplement: Additional file 4 — SMILES for the MQN-browser search examples in Table 3. [file 1758-2946-6-27-S4.zip › Citronellol.GDB13Iso.smi]

CC=C(C)C(C)CCCCO
CC=C(C)CC(C)CCCO
CC=C(C)CCCCC(C)O
CC=CC(C)C(C)CCCO
CC=CC(C)CC(C)CCO
CC=CC(C)CCC(C)CO
CC=CC(C)CCCC(C)O
CC=CCC(C)C(C)CCO
CC=CCC(C)CC(C)CO
CC=CCC(C)CCC(C)O
CC=CCCC(C)C(C)CO
CC=CCCC(C)CC(C)O
CC=CCCCC(C)C(C)O
CC(C)C=C(C)CCCCO
CC(C)C=CC(C)CCCO
CC(C)C=CCC(C)CCO
CC(C)C(C)=CCCCCO
CC(C)C(C)C=CCCCO
CC(C)C(C)CC=CCCO
CC(C)C(C)CCC=CCO
CC(C)CC=C(C)CCCO
CC(C)CC=CC(C)CCO
CC(C)CC=CCC(C)CO
CC(C)CC=CCCC(C)O
CC(C)CC(C)CC=CCO
CC(C)CCC=CC(C)CO
CC(C)CCC=CCC(C)O
CC(C)CCC(C)=CCCO
CC(C)CCC(C)C=CCO
CC(C)CCCC=C(C)CO
CC(C)CCCC=CC(C)O
CCC=C(C)C(C)CCCO
CCC=C(C)C(CC)CCO
CCC=C(C)CC(C)CCO
CCC=C(C)CC(CC)CO
CCC=C(C)CCC(C)CO
CCC=C(C)CCCC(C)O
CCC=C(CC)C(C)CCO
CCC=C(CC)C(CC)CO
CCC=C(CC)CC(C)CO
CCC=C(CC)CCC(C)O
CCC=CC(C)C(C)CCO
CCC=CC(C)C(CC)CO
CCC=CC(C)CCC(C)O
CCC=CC(CC)C(C)CO
CCC=CCC(C)C(C)CO
CCC=CCC(C)CC(C)O
CCC=CCCC(C)C(C)O
CCC(=CC)C(C)CCCO
CCC(C=CC)C(C)CCO
CCC(C)=C(C)CCCCO
CCC(C)=C(CC)CCCO
CCC(C)=CC(C)CCCO
CCC(C)C=C(C)CCCO
CCC(C)C=C(CC)CCO
CCC(C)C=CC(C)CCO
CCC(C)C=CC(CC)CO
CCC(C)C=CCC(C)CO
CCC(C)C=CCCC(C)O
CCC(C)C(C)=CCCCO
CCC(C)C(C)C=CCCO
CCC(C)C(C)CC=CCO
CCC(C)C(CC)=CCCO
CCC(C)C(CC)C=CCO
CCC(C)CC=C(C)CCO
CCC(C)CC=C(CC)CO
CCC(C)CC=CC(C)CO
CCC(C)CC=CCC(C)O
CCC(C)CC(C)=CCCO
CCC(C)CC(CC)=CCO
CCC(C)CCC=CC(C)O
CCC(C)CCC(C)=CCO
CCC(CC=CC)C(C)CO
CCC(CC=CC)CC(C)O
CCC(CC(C)C)=CCCO
CCC(CC(C)C)C=CCO
CCC(CC)=C(C)CCCO
CCC(CC)=C(CC)CCO
CCC(CC)=CC(C)CCO
CCC(CC)=CCC(C)CO
CCC(CC)=CCCC(C)O
CCC(CC)C=C(C)CCO
CCC(CC)C=C(CC)CO
CCC(CC)C=CC(C)CO
CCC(CC)C=CCC(C)O
CCC(CC)C(C)=CCCO
CCC(CC)C(C)C=CCO
CCC(CC)C(CC)=CCO
CCC(CC)CC=C(C)CO
CCC(CC)CC=CC(C)O
CCC(CC)CC(C)=CCO
CCC(CCC=CC)C(C)O
CCC(CCC(C)C)=CCO
CCCC=C(C)C(C)CCO
CCCC=C(C)C(CC)CO
CCCC=C(C)CC(C)CO
CCCC=C(C)CCC(C)O
CCCC=C(CC)C(C)CO
CCCC=C(CC)CC(C)O
CCCC=C(CCC)C(C)O
CCCC=CC(C)C(C)CO
CCCC=CC(C)CC(C)O
CCCC=CCC(C)C(C)O
CCCC(=CC)C(C)CCO
CCCC(=CC)C(CC)CO
CCCC(=CCC)C(C)CO
CCCC(C=CC)C(C)CO
CCCC(C=CCC)C(C)O
CCCC(C)=C(C)CCCO
CCCC(C)=C(CC)CCO
CCCC(C)=CC(C)CCO
CCCC(C)=CC(CC)CO
CCCC(C)=CCC(C)CO
CCCC(C)=CCCC(C)O
CCCC(C)C=C(C)CCO
CCCC(C)C=C(CC)CO
CCCC(C)C=CC(C)CO
CCCC(C)C=CCC(C)O
CCCC(C)C(C)=CCCO
CCCC(C)C(C)C=CCO
CCCC(C)C(CC)=CCO
CCCC(C)CC=C(C)CO
CCCC(C)CC=CC(C)O
CCCC(C)CC(C)=CCO
CCCC(CC=CC)C(C)O
CCCC(CC(C)C)=CCO
CCCC(CC)=C(C)CCO
CCCC(CC)=C(CC)CO
CCCC(CC)=CC(C)CO
CCCC(CC)=CCC(C)O
CCCC(CC)C=C(C)CO
CCCC(CC)C=CC(C)O
CCCC(CC)C(C)=CCO
CCCC(CCC)=C(C)CO
CCCC(CCC)=CC(C)O
CCCCC=C(C)C(C)CO
CCCCC=C(C)CC(C)O
CCCCC=C(CC)C(C)O
CCCCC=CC(C)C(C)O
CCCCC(=CC)C(C)CO
CCCCC(=CCC)C(C)O
CCCCC(C=CC)C(C)O
CCCCC(C)=C(C)CCO
CCCCC(C)=C(CC)CO
CCCCC(C)=CC(C)CO
CCCCC(C)=CCC(C)O
CCCCC(C)C=C(C)CO
CCCCC(C)C=CC(C)O
CCCCC(C)C(C)=CCO
CCCCC(CC)=C(C)CO
CCCCC(CC)=CC(C)O
CCCCCC=C(C)C(C)O
CCCCCC(=CC)C(C)O
CCCCCC(C)=C(C)CO
CCCCCC(C)=CC(C)O
CCC=C(C)CCC(O)CC
CCC=C(CC)CC(O)CC
CCC=CC(C)CC(O)CC
CCC=CC(CC)C(O)CC
CCC=CCC(C)C(O)CC
CCC(O)CC=CC(C)CC
CCC(C)C(CCCO)=CC
CCC(C)CC=CC(O)CC
CCC(C)CC(CCO)=CC
CCC(C)CCC(CO)=CC
CCC(CC(C)CCO)=CC
CCC(CC)C(CCO)=CC
CCC(CC)CC(CO)=CC
CCC(CCC(C)CO)=CC
CCC(CCCC(C)O)=CC
CCCC=C(C)CC(O)CC
CCCC=C(CC)C(O)CC
CCCC=CC(C)C(O)CC
CCCC(=CCC)C(O)CC
CCCC(C=CC)C(O)CC
CCCC(C)=CCC(O)CC
CCCC(C)C=CC(O)CC
CCCC(C)C(CCO)=CC
CCCC(C)CC(CO)=CC
CCCC(CC(C)CO)=CC
CCCC(CC)=CC(O)CC
CCCC(CC)C(CO)=CC
CCCC(CCC(C)O)=CC
CCCCC=C(C)C(O)CC
CCCCC(=CC)C(O)CC
CCCCC(C)=CC(O)CC
CCCCC(C)C(CO)=CC
CCCCC(CC(C)O)=CC
CC=C(CCCCO)C(C)C
CC=CC(CCCO)C(C)C
CC=CCCC(CO)C(C)C
CCC=C(CCCO)C(C)C
CCC=CC(CCO)C(C)C
CCC=CCC(CO)C(C)C
CCC=CCCC(O)C(C)C
CCC(=CCCCO)C(C)C
CCC(C=CCCO)C(C)C
CCC(C)C(CCO)C=CC
CCC(C)CC(CO)C=CC
CCC(C)CCC(O)C=CC
CCC(CC=CCO)C(C)C
CCC(CC(C)CO)C=CC
CCC(CC)C(CO)C=CC
CCC(CC)CC(O)C=CC
CCC(CCC(C)O)C=CC
CCC(CCCCO)=C(C)C
CCCC=C(C)C(O)CCC
CCCC=C(CCO)C(C)C
CCCC=CC(CO)C(C)C
CCCC=CCC(O)C(C)C
CCCC(=CCCO)C(C)C
CCCC(C=CCO)C(C)C
CCCC(C)=C(CO)CCC
CCCC(C)C(CO)=CCC
CCCC(C)C(CO)C=CC
CCCC(CC(C)O)=CCC
CCCC(CC(C)O)C=CC
CCCC(CC)C(O)C=CC
CCCC(CCCO)=C(C)C
CCCCC=C(CO)C(C)C
CCCCC(=CCO)C(C)C
CCCCC(CCO)=C(C)C
CCCCCC(CO)=C(C)C
CC=C(CCCO)CC(C)C
CC=CCC(CO)CC(C)C
CCC=C(CCO)C(C)CC
CCC=C(CCO)CC(C)C
CCC=CC(CO)C(C)CC
CCC=CC(CO)CC(C)C
CCC=CCC(O)C(C)CC
CCC(C)C(CO)CC=CC
CCC(C)CC(O)CC=CC
CCC(CC)C(O)CC=CC
CCC(CCCO)=CC(C)C
CCC(CCCO)C=C(C)C
CCC(CCCO)C(C)=CC
CCCC=C(CO)C(C)CC
CCCC=C(CO)CC(C)C
CCCC=CC(O)C(C)CC
CCCC=CC(O)CC(C)C
CCCC(=CCO)C(C)CC
CCCC(C)C(O)C=CCC
CCCC(C)C(O)CC=CC
CCCC(CC(O)CC)=CC
CCCC(CCO)=C(C)CC
CCCC(CCO)=CC(C)C
CCCC(CCO)C=C(C)C
CCCC(CCO)C(C)=CC
CCCCC(CO)=C(C)CC
CCCCC(CO)C(C)=CC
CC=C(CCO)CCC(C)C
CC=CC(CO)CCC(C)C
CC=CCC(O)CCC(C)C
CCC=C(CO)C(CC)CC
CCC=C(CO)CC(C)CC
CCC=C(CO)CCC(C)C
CCC=CC(O)CC(C)CC
CCC=CC(O)CCC(C)C
CCC(C)C(O)CCC=CC
CCC(CCO)=CCC(C)C
CCC(CCO)C=C(C)CC
CCC(CCO)C=CC(C)C
CCC(CCO)C(C)C=CC
CCC(CCO)C(CC)=CC
CCC(CCO)CC=C(C)C
CCCC(CO)=C(CC)CC
CCCC(CO)=CCC(C)C
CCCC(CO)C=C(C)CC
CCCC(CO)C=CC(C)C
CCCC(CO)C(C)=CCC
CCCC(CO)C(C)C=CC
CCCC(CO)C(CC)=CC
CCCC(CO)CC=C(C)C
CCCC(CO)CC(C)=CC
CCCCC(O)C=C(C)CC
CCCCC(O)C(C)C=CC
CCCCC(O)CC=C(C)C
CCCCC(O)CC(C)=CC
CC=C(CO)CCCC(C)C
CC=CC(O)CCCC(C)C
CCC(CO)=CCCC(C)C
CCC(CO)C=C(CC)CC
CCC(CO)C=CCC(C)C
CCC(CO)C(C)CC=CC
CCC(CO)C(CC)C=CC
CCC(CO)CC=C(C)CC
CCC(CO)CC=CC(C)C
CCC(CO)CC(C)C=CC
CCC(CO)CC(CC)=CC
CCC(CO)CCC=C(C)C
CCC(CO)CCC(C)=CC
CCCC(O)C=C(C)CCC
CCCC(O)C=C(CC)CC
CCCC(O)C=CC(C)CC
CCCC(O)C=CCC(C)C
CCCC(O)C(C)C=CCC
CCCC(O)C(C)CC=CC
CCCC(O)C(CC)=CCC
CCCC(O)C(CC)C=CC
CCCC(O)C(CCC)=CC
CCCC(O)CC=CC(C)C
CCCC(O)CC(C)=CCC
CCCC(O)CC(C)C=CC
CCCC(O)CC(CC)=CC
CCCC(O)CCC(C)=CC
CCC(O)C=CC(CC)CC
CCC(O)C=CCCC(C)C
CCC(O)C(C)CCC=CC
CCC(O)C(CC)CC=CC
CCC(O)CC=C(CC)CC
CCC(O)CC=CCC(C)C
CCC(O)CC(C)CC=CC
CCC(O)CC(CC)C=CC
CCC(O)CCC=CC(C)C
CCC(O)CCC(C)C=CC
CCC(O)CCC(CC)=CC
CCC(O)CCCC=C(C)C
CCC(O)CCCC(C)=CC
CC=C(C)CCC(C)CCO
CC=C(C)CCCC(C)CO
CC(C)=C(C)CCCCCO
CC(C)C=CCCC(C)CO
CC(O)CCCC=CC(C)C
CC(C)CC(C)=CCCCO
CC(C)CC(C)C=CCCO
CC(C)CCC=C(C)CCO
CC(C)CCCC(C)=CCO
CCC=CC(C)CC(C)CO
CCC=CC(CC)CC(C)O
CCC=CCC(CC)C(C)O
CCC(C)=CCC(C)CCO
CCC(C)=CCCC(C)CO
CCC(C)=CCCCC(C)O
CCC(C)CC(C)C=CCO
CCC(C)CCC=C(C)CO
CCCC=CC(CC)C(C)O
CC=CCC(CCO)C(C)C
CC=CCCCC(O)C(C)C
CCCC(C)CC(O)C=CC
CCCCC=CC(O)C(C)C
CCCCC(C)C(O)C=CC
CC=CC(CCO)CC(C)C
CC=CCCC(O)CC(C)C
CC(CCCCO)C=C(C)C
CCC=CCC(O)CC(C)C
CCCCC(CO)=CC(C)C
CCCCC(CO)C=C(C)C
CCCCCC(O)C=C(C)C
CCCCCC(O)C(C)=CC
CC(CCCO)CC=C(C)C
CCC=CC(O)C(CC)CC
CCC(CCO)CC(C)=CC
CCCC(CO)=CC(C)CC
CCCCC(O)C=CC(C)C
CCCCC(O)C(C)=CCC
CCCCC(O)C(CC)=CC
CCCC(O)CC=C(C)CC
CCCC(O)CCC=C(C)C
CC(CO)CCCC=C(C)C
CCC(O)CCC=C(C)CC
CC(O)CCCCC=C(C)C
CC(CCO)CCC=C(C)C
CC(C)C(=C)CCCCCO
CC(C)CC(=C)CCCCO
CC(C)CCC(=C)CCCO
CC(C)CCCCC(=C)CO
CCC(=C)CC(C)CCCO
CCC(=C)CCC(C)CCO
CCC(=C)CCCC(C)CO
CCC(=C)CCCCC(C)O
CCC(C=C)C(C)CCCO
CCC(C)C(=C)CCCCO
CCC(C)CC(=C)CCCO
CCC(C)CCC(=C)CCO
CCC(C)CCCC(=C)CO
CCC(CC=C)C(C)CCO
CCC(CC=C)CC(C)CO
CCC(CC)C(=C)CCCO
CCC(CC)CC(=C)CCO
CCC(CC)CCC(=C)CO
CCC(CCC=C)C(C)CO
CCC(CCC=C)CC(C)O
CCCC(=C)C(C)CCCO
CCCC(=C)C(CC)CCO
CCCC(=C)CC(C)CCO
CCCC(=C)CC(CC)CO
CCCC(=C)CCC(C)CO
CCCC(=C)CCCC(C)O
CCCC(C=C)C(C)CCO
CCCC(C=C)C(CC)CO
CCCC(C)C(=C)CCCO
CCCC(C)CC(=C)CCO
CCCC(C)CCC(=C)CO
CCCC(CC=C)C(C)CO
CCCC(CC=C)CC(C)O
CCCC(CC)C(=C)CCO
CCCC(CC)CC(=C)CO
CCCC(CCC=C)C(C)O
CCCC(CCC)C(=C)CO
CCCCC(=C)C(C)CCO
CCCCC(=C)C(CC)CO
CCCCC(=C)CC(C)CO
CCCCC(=C)CCC(C)O
CCCCC(C=C)C(C)CO
CCCCC(C)C(=C)CCO
CCCCC(C)CC(=C)CO
CCCCC(CC=C)C(C)O
CCCCC(CC)C(=C)CO
CCCCCC(=C)C(C)CO
CCCCCC(=C)CC(C)O
CCCCCC(C=C)C(C)O
CCCCCC(C)C(=C)CO
CCCCCCC(=C)C(C)O
CC(C)C(CCCCO)C=C
CC(C)CC(CCCO)C=C
CC(C)CCC(CCO)C=C
CC(C)CCCC(CO)C=C
CC(C)CCCCC(O)C=C
CCC(C)C(CCCO)C=C
CCC(C)CC(CCO)C=C
CCC(C)CCC(CO)C=C
CCC(C)CCCC(O)C=C
CCC(CC(C)CCO)C=C
CCC(CC)C(CCO)C=C
CCC(CC)CC(CO)C=C
CCC(CC)CCC(O)C=C
CCC(CCC(C)CO)C=C
CCC(CCCC(C)O)C=C
CCCC(=C)CCC(O)CC
CCCC(C)C(CCO)C=C
CCCC(C)CC(CO)C=C
CCCC(C)CCC(O)C=C
CCCC(CC(C)CO)C=C
CCCC(CC)C(CO)C=C
CCCC(CC)CC(O)C=C
CCCC(CCC(C)O)C=C
CCCC(CCC)C(O)C=C
CCCCC(=C)CC(O)CC
CCCCC(C=C)C(O)CC
CCCCC(C)C(CO)C=C
CCCCC(CC(C)O)C=C
CCCCCC(C)C(O)C=C
CC(C)C(CCCO)CC=C
CC(C)CC(CCO)CC=C
CC(C)CCC(CO)CC=C
CC(CCCCCO)C(C)=C
CCC(C)C(CCO)CC=C
CCC(C)CC(CO)CC=C
CCC(C)CCC(O)CC=C
CCC(CC)C(CO)CC=C
CCC(CCC(C)O)CC=C
CCC(CCCCO)C(C)=C
CCCC(C)C(CO)CC=C
CCCC(C)CC(O)CC=C
CCCC(CCCO)C(C)=C
CCCCC(CCO)C(C)=C
CCCCCC(CO)C(C)=C
CC(C)C(CCO)CCC=C
CC(C)CC(CO)CCC=C
CC(CCCCO)C(C)C=C
CC(CCCCO)CC(C)=C
CCC(C)C(CO)CCC=C
CCC(C)CC(O)CCC=C
CCC(CCCO)C(=C)CC
CCC(CCCO)C(C)C=C
CCC(CCCO)CC(C)=C
CCCC(C)C(O)CCC=C
CCCC(CC(O)CC)C=C
CCCC(CCO)C(=C)CC
CCCC(CCO)C(C)C=C
CCCC(CCO)CC(C)=C
CCCCC(CO)C(=C)CC
CCCCC(CO)C(C)C=C
CCCCC(CO)CC(C)=C
CCCCCC(O)C(=C)CC
CC(C)C(CO)CCCC=C
CC(CCCO)C(C)CC=C
CCC(CCO)C(C)CC=C
CCC(CCO)C(CC)C=C
CCC(CCO)CC(=C)CC
CCC(CCO)CC(C)C=C
CCC(CCO)CCC(C)=C
CCCC(CO)C(=C)CCC
CCCC(CO)C(C)CC=C
CCCC(CO)C(CC)C=C
CCCC(CO)CC(=C)CC
CCCC(CO)CC(C)C=C
CCCC(CO)CCC(C)=C
CCCCC(O)C(CC)C=C
CCCCC(O)CC(=C)CC
CCCCC(O)CC(C)C=C
CC(CCO)C(C)CCC=C
CC(CCO)CC(C)CC=C
CC(CCO)CCC(C)C=C
CCC(CO)C(C)CCC=C
CCC(CO)C(CC)CC=C
CCC(CO)CC(C)CC=C
CCC(CO)CC(CC)C=C
CCC(CO)CCC(=C)CC
CCC(CO)CCC(C)C=C
CCC(CO)CCCC(C)=C
CCCC(O)C(C)CCC=C
CCCC(O)C(CC)CC=C
CCCC(O)CC(=C)CCC
CCCC(O)CC(C)CC=C
CCCC(O)CC(CC)C=C
CCCC(O)CCC(C)C=C
CCCC(O)CCCC(C)=C
CC(CO)C(C)CCCC=C
CC(CO)CC(C)CCC=C
CC(CO)CCC(C)CC=C
CC(CO)CCCCC(C)=C
CCC(O)C(CC)CCC=C
CCC(O)CC(C)CCC=C
CCC(O)CC(CC)CC=C
CCC(O)CCC(C)CC=C
CCC(O)CCC(CC)C=C
CCC(O)CCCCC(C)=C
CC(O)C(C)CCCCC=C
CC(O)CCC(C)CCC=C
CC(O)CCCC(C)CC=C
CC(O)CCCCC(C)C=C
CC(O)CCCCCC(C)=C
CC(C)CCCC(=C)CCO
CCC(=C)C(C)CCCCO
CCC(CCCC=C)C(C)O
CCCC(CC=C)C(O)CC
CCCCC(C)CC(O)C=C
CCCCC(CC)C(O)C=C
CCCCCC(=C)C(O)CC
CC(C)CCCC(O)CC=C
CCC(CC)CC(O)CC=C
CCCC(CC)C(O)CC=C
CCCCC(=C)C(O)CCC
CCCCC(C)C(O)CC=C
CCCCCCC(O)C(C)=C
CC(C)CCC(O)CCC=C
CCC(CC)C(O)CCC=C
CC(C)CC(O)CCCC=C
CC(CCCO)CC(C)C=C
CC(CCCO)CCC(C)=C
CCC(C)C(O)CCCC=C
CCCCC(O)C(=C)CCC
CCCCC(O)C(C)CC=C
CCCCC(O)CCC(C)=C
CC(C)C(O)CCCCC=C
CCCC(O)C(CCC)C=C
CCCC(O)CCC(=C)CC
CC(CO)CCCC(C)C=C
CCC(O)C(C)CCCC=C
CCC(O)CCCC(=C)CC
CCC(O)CCCC(C)C=C
CC(O)CC(C)CCCC=C
CCCCCC(O)C(C)C=C
CCCCCC(O)CC(C)=C
CC(CCO)CCCC(C)=C
CCC=C(C)C(C)CCOC
CCC=C(C)C(CC)COC
CCC=C(C)CC(C)COC
CCC=C(C)CC(CC)OC
CCC=C(C)CCC(C)OC
CCC=C(CC)C(C)COC
CCC=C(CC)C(CC)OC
CCC=C(CC)CC(C)OC
CCC=CC(C)C(C)COC
CCC=CC(C)C(CC)OC
CCC=CC(C)CC(C)OC
CCC=CC(CC(C)C)OC
CCC=CC(CC)C(C)OC
CCC=CCC(C)C(C)OC
CCC(=CC)C(C)CCOC
CCC(C=CC)C(C)COC
CCC(C)=C(C)CCCOC
CCC(C)=C(CC)CCOC
CCC(C)=CC(C)CCOC
CCC(C)=CCC(C)COC
CCC(C)=CCCC(C)OC
CCC(C)C=C(C)CCOC
CCC(C)C=C(CC)COC
CCC(C)C=CC(C)COC
CCC(C)C=CC(CC)OC
CCC(C)C=CCC(C)OC
CCC(C)C(C)=CCCOC
CCC(C)C(C)C=CCOC
CCC(C)C(CC=CC)OC
CCC(C)C(CC)=CCOC
CCC(C)CC=C(C)COC
CCC(C)CC=CC(C)OC
CCC(C)CC(C)=CCOC
CCC(CC=C(C)CC)OC
CCC(CC=CC(C)C)OC
CCC(CC=CC)C(C)OC
CCC(CC(C)C=CC)OC
CCC(CC(C)C)=CCOC
CCC(CC(CC)=CC)OC
CCC(CC)=C(C)CCOC
CCC(CC)=C(CC)COC
CCC(CC)=CC(C)COC
CCC(CC)=CCC(C)OC
CCC(CC)C=C(C)COC
CCC(CC)C=CC(C)OC
CCC(CC)C(C)=CCOC
CCC(CCC=C(C)C)OC
CCC(CCC(C)=CC)OC
CCCC=C(C)C(C)COC
CCCC=C(C)C(CC)OC
CCCC=C(C)CC(C)OC
CCCC=C(CC)C(C)OC
CCCC=CC(C)C(C)OC
CCCC(=CC)C(C)COC
CCCC(=CC)C(CC)OC
CCCC(=CCC)C(C)OC
CCCC(C=CC)C(C)OC
CCCC(C)=C(C)CCOC
CCCC(C)=C(CC)COC
CCCC(C)=CC(C)COC
CCCC(C)=CC(CC)OC
CCCC(C)=CCC(C)OC
CCCC(C)C=C(C)COC
CCCC(C)C=CC(C)OC
CCCC(C)C(C)=CCOC
CCCC(CC=C(C)C)OC
CCCC(CC(C)=CC)OC
CCCC(CC)=C(C)COC
CCCC(CC)=CC(C)OC
CCCCC=C(C)C(C)OC
CCCCC(=CC)C(C)OC
CCCCC(C)=C(C)COC
CCCCC(C)=CC(C)OC
CCCC=C(C)C(C)OCC
CCCC(=CC)C(C)OCC
CCCC(C)=C(C)COCC
CCCC(C)=CC(C)OCC
CC=C(C)CCCOC(C)C
CC=CC(C)CCOC(C)C
CC=CCC(C)COC(C)C
CC=CCCC(C)OC(C)C
CCC=C(C)CCOC(C)C
CCC=C(CC)COC(C)C
CCC=CC(C)COC(C)C
CCC=CC(CC)OC(C)C
CCC=CCC(C)OC(C)C
CCC(C)=CCCOC(C)C
CCC(C)C=CCOC(C)C
CCC(C)C(CCOC)=CC
CCC(C)CC(COC)=CC
CCC(CC=CC)OC(C)C
CCC(CC(C)COC)=CC
CCC(CC)=CCOC(C)C
CCC(CC)C(COC)=CC
CCC(CCC(C)OC)=CC
CCCC=C(C)COC(C)C
CCCC=CC(C)OC(C)C
CCCC(C)=CCOC(C)C
CCCC(C)C(COC)=CC
CCCC(CC(C)OC)=CC
CC=C(C)CCOCC(C)C
CC=CC(C)COCC(C)C
CC=CCC(C)OCC(C)C
CCC=C(C)COC(C)CC
CCC=C(C)COCC(C)C
CCC=C(CCOC)C(C)C
CCC=CC(C)OC(C)CC
CCC=CC(C)OCC(C)C
CCC=CC(COC)C(C)C
CCC=CCC(OC)C(C)C
CCC(=CCCOC)C(C)C
CCC(C=CCOC)C(C)C
CCC(C)=CCOCC(C)C
CCC(C)C(C)OCC=CC
CCC(C)C(COC)C=CC
CCC(C)CC(OC)C=CC
CCC(CC(C)OC)C=CC
CCC(CC)C(OC)C=CC
CCC(CCCOC)=C(C)C
CCCC=C(COC)C(C)C
CCCC=CC(OC)C(C)C
CCCC(=CCOC)C(C)C
CCCC(C)C(OC)C=CC
CCCC(CCOC)=C(C)C
CCCCC(COC)=C(C)C
CC=C(C)COCCC(C)C
CC=CC(C)OCCC(C)C
CC=CCCOC(C)C(C)C
CC(C)CCOCC=C(C)C
CCC=C(COC)C(C)CC
CCC=C(COC)CC(C)C
CCC=CC(OC)C(C)CC
CCC=CCOC(C)C(C)C
CCC(C)COC(C)C=CC
CCC(C)COCC=C(C)C
CCC(C)COCC(C)=CC
CCC(CC)OC(C)C=CC
CCC(CC)OCC=C(C)C
CCC(CC)OCC(C)=CC
CCC(CCOC(C)C)=CC
CCC(CCOC)=CC(C)C
CCC(CCOC)C=C(C)C
CCC(CCOC)C(C)=CC
CCCC(C)OC(C)C=CC
CCCC(C)OCC=C(C)C
CCCC(C)OCC(C)=CC
CCCC(COC(C)C)=CC
CCCC(COC)=C(C)CC
CCCC(COC)=CC(C)C
CCCC(COC)C=C(C)C
CCCC(COC)C(C)=CC
CCCC(COCC)=C(C)C
CCCCC(OC)C=C(C)C
CCCCC(OC)C(C)=CC
CC=CCOC(C)CC(C)C
CC=CCOCC(C)C(C)C
CC(C)COCCC=C(C)C
CCC(C)OC(C)CC=CC
CCC(C)OC(CC)C=CC
CCC(C)OCC=C(C)CC
CCC(C)OCC=CC(C)C
CCC(C)OCC(C)C=CC
CCC(C)OCC(CC)=CC
CCC(C)OCCC=C(C)C
CCC(C)OCCC(C)=CC
CCC(COC(C)C)C=CC
CCC(=CCC(C)C)COC
CCC(COC)C=C(C)CC
CCC(COC)C=CC(C)C
CCC(COC)C(C)C=CC
CCC(COC)C(CC)=CC
CCC(COC)CC=C(C)C
CCC(COC)CC(C)=CC
CCC(COCC(C)C)=CC
CCCC(OC(C)C)C=CC
CCCC(OC)C=C(C)CC
CCCC(OC)C=CC(C)C
CCCC(OC)C(C)=CCC
CCCC(OC)C(C)C=CC
CCCC(OC)C(CC)=CC
CCCC(OCC)C=C(C)C
CCCC(OCC)C(C)=CC
CCCCOC(C)C=C(C)C
CCCCOCC(C)=C(C)C
CC(C)OCCCC=C(C)C
CCC(OC)C=C(CC)CC
CCC(OC)C=CCC(C)C
CCC(OC)C(C)CC=CC
CCC(OC)C(CC)C=CC
CCC(OCC=CC)C(C)C
CCC(OCC(C)C)C=CC
CCCOC(C=CC)C(C)C
CCCOC(C)C=C(C)CC
CCCOC(C)C=CC(C)C
CCCOC(C)C(C)=CCC
CCCOC(C)C(C)C=CC
CCCOC(C)C(CC)=CC
CCCOC(C)CC=C(C)C
CCCOC(C)CC(C)=CC
CCCOC(CC)C=C(C)C
CCCOC(CC)C(C)=CC
CCCOCC=C(C)C(C)C
CCCOCC(=CC)C(C)C
CCCOCC(C)=C(C)CC
CCCOCC(C)=CC(C)C
CCCOCC(C)C=C(C)C
CCCOCC(C)C(C)=CC
CCCOCC(CC)=C(C)C
CCCOCCC(C)=C(C)C
CCOC(C=CC)C(C)CC
CCOC(C=CCC)C(C)C
CCOC(C)C=C(CC)CC
CCOC(C)C=CC(C)CC
CCOC(C)C=CCC(C)C
CCOC(C)C(C)C=CCC
CCOC(C)C(C)CC=CC
CCOC(C)C(CC)=CCC
CCOC(C)C(CC)C=CC
CCOC(C)CC=C(C)CC
CCOC(C)CC=CC(C)C
CCOC(C)CC(C)=CCC
CCOC(C)CC(C)C=CC
CCOC(C)CC(CC)=CC
CCOC(C)CCC(C)=CC
CCOC(CC=CC)C(C)C
CCOC(CC(C)C)C=CC
CCOC(CC)C=C(C)CC
CCOC(CC)C=CC(C)C
CCOC(CC)C(C)=CCC
CCOC(CC)C(C)C=CC
CCOC(CC)C(CC)=CC
CCOC(CC)CC=C(C)C
CCOC(CC)CC(C)=CC
CCOCC=C(C)C(C)CC
CCOCC=C(C)CC(C)C
CCOCC=C(CC)C(C)C
CCOCC=CC(C)C(C)C
CCOCC(=CC)C(C)CC
CCOCC(=CCC)C(C)C
CCOCC(C=CC)C(C)C
CCOCC(C)=C(CC)CC
CCOCC(C)=CC(C)CC
CCOCC(C)=CCC(C)C
CCOCC(C)C=C(C)CC
CCOCC(C)C=CC(C)C
CCOCC(C)C(C)=CCC
CCOCC(C)C(C)C=CC
CCOCC(C)C(CC)=CC
CCOCC(C)CC=C(C)C
CCOCC(C)CC(C)=CC
CCOCC(CC(C)C)=CC
CCOCC(CC)=C(C)CC
CCOCC(CC)=CC(C)C
CCOCC(CC)C=C(C)C
CCOCC(CC)C(C)=CC
CCOCCC=C(C)C(C)C
CCOCCC(=CC)C(C)C
CCOCCC(C)=C(C)CC
CCOCCC(C)=CC(C)C
CCOCCC(C)C=C(C)C
CCOCCC(C)C(C)=CC
CCOCCC(CC)=C(C)C
CCOCCCC(C)=C(C)C
COC(C)C=CCCC(C)C
COC(C)C(C)CCC=CC
COC(C)CC=CCC(C)C
COC(C)CC(C)CC=CC
COC(C)CCC=CC(C)C
COC(C)CCC(C)C=CC
COC(C)CCCC=C(C)C
COC(C)CCCC(C)=CC
COC(CC=CC)CC(C)C
COC(CCC=CC)C(C)C
COC(CCC(C)C)C=CC
COCC=C(C)CCC(C)C
COCC=CC(C)CC(C)C
COCC=CCC(C)C(C)C
COCC(C)=CCCC(C)C
COCC(C)C=CCC(C)C
COCC(C)C(C)CC=CC
COCC(C)CC=CC(C)C
COCC(C)CC(C)C=CC
COCC(C)CCC=C(C)C
COCC(C)CCC(C)=CC
COCC(CC=CC)C(C)C
COCC(CC(C)C)C=CC
COCC(CCC(C)C)=CC
COCCC=C(C)CC(C)C
COCCC=CC(C)C(C)C
COCCC(C=CC)C(C)C
COCCC(C)=CCC(C)C
COCCC(C)C=CC(C)C
COCCC(C)C(C)C=CC
COCCC(C)CC=C(C)C
COCCC(C)CC(C)=CC
COCCC(CC(C)C)=CC
COCCCC=C(C)C(C)C
COCCCC(=CC)C(C)C
COCCCC(C)=CC(C)C
COCCCC(C)C=C(C)C
COCCCC(C)C(C)=CC
CC(C)CC=CCOC(C)C
CC(C)COCC=CC(C)C
CCCCOC(C)C(C)=CC
CC(C)OCCC=CC(C)C
CCOC(C)CCC=C(C)C
COCCCCC(C)=C(C)C
CCC(=C)C(C)CCCOC
CCC(=C)CC(C)CCOC
CCC(=C)CCC(C)COC
CCC(=C)CCCC(C)OC
CCC(C=C)C(C)CCOC
CCC(C)C(=C)CCCOC
CCC(C)C(CCC=C)OC
CCC(C)CC(=C)CCOC
CCC(C)CC(CC=C)OC
CCC(C)CCC(=C)COC
CCC(CC=C)C(C)COC
CCC(CC=C)C(CC)OC
CCC(CC=C)CC(C)OC
CCC(CC(C)CC=C)OC
CCC(CC(CC)C=C)OC
CCC(CC)C(=C)CCOC
CCC(CC)C(CC=C)OC
CCC(CC)CC(=C)COC
CCC(CCC=C)C(C)OC
CCC(CCC(=C)CC)OC
CCC(CCC(C)=C)COC
CCC(CCC(C)C=C)OC
CCC(CCCC(C)=C)OC
CCCC(=C)C(C)CCOC
CCCC(=C)C(CC)COC
CCCC(=C)CC(C)COC
CCCC(=C)CC(CC)OC
CCCC(=C)CCC(C)OC
CCCC(C=C)C(C)COC
CCCC(C=C)C(CC)OC
CCCC(C)C(=C)CCOC
CCCC(C)CC(=C)COC
CCCC(CC=C)C(C)OC
CCCC(CC(=C)CC)OC
CCCC(CC(C)C=C)OC
CCCC(CC)C(=C)COC
CCCC(CCC(C)=C)OC
CCCCC(=C)C(C)COC
CCCCC(=C)C(CC)OC
CCCCC(=C)CC(C)OC
CCCCC(C=C)C(C)OC
CCCCC(C)C(=C)COC
CCCCC(CC(C)=C)OC
CCCCCC(=C)C(C)OC
CCCC(=C)C(C)COCC
CCCC(=C)C(CC)OCC
CCCC(=C)CC(C)OCC
CCCC(C=C)C(C)OCC
CCCC(C)C(=C)COCC
CCCC(CC(C)=C)OCC
CCCCC(=C)C(C)OCC
CC(C)C(C)CCOCC=C
CC(C)CC(C)COCC=C
CC(C)CCC(C)OCC=C
CCC(=C)CCCOC(C)C
CCC(C)C(C)COCC=C
CCC(C)C(CC)OCC=C
CCC(C)C(CCOC)C=C
CCC(C)CC(C)OCC=C
CCC(C)CC(COC)C=C
CCC(C)CCC(OC)C=C
CCC(CC(C)C)OCC=C
CCC(CC(C)COC)C=C
CCC(CC)C(C)OCC=C
CCC(CC)C(COC)C=C
CCC(CC)CC(OC)C=C
CCC(CCC=C)OC(C)C
CCC(CCC(C)OC)C=C
CCCC(=C)CCOC(C)C
CCCC(C)C(C)OCC=C
CCCC(C)C(COC)C=C
CCCC(C)CC(OC)C=C
CCCC(CC=C)OC(C)C
CCCC(CC(C)OC)C=C
CCCC(CC)C(OC)C=C
CCCCC(=C)COC(C)C
CCCCC(C)C(OC)C=C
CC(C)C(C)COCCC=C
CC(C)CC(C)OCCC=C
CC(C)CCCOC(C)C=C
CC(C)CCCOCC(C)=C
CCC(=C)CCOCC(C)C
CCC(C)C(C)OCCC=C
CCC(C)C(COC)CC=C
CCC(C)CCOC(C)C=C
CCC(C)CCOCC(C)=C
CCC(CC=C)OCC(C)C
CCC(CC)COC(C)C=C
CCC(CC)COCC(C)=C
CCC(CCCOC)C(C)=C
CCCC(=C)COC(C)CC
CCCC(=C)COCC(C)C
CCCC(C)C(OCC)C=C
CCCC(C)COC(C)C=C
CCCC(CC)OC(C)C=C
CCCC(CC)OCC(C)=C
CCCC(CCOC)C(C)=C
CCCCC(C)OC(C)C=C
CCCCC(C)OCC(C)=C
CCCCC(COC)C(C)=C
CCCCCC(OC)C(C)=C
CC(C)C(C)OCCCC=C
CC(C)CCOC(C)CC=C
CC(C)CCOCC(C)C=C
CC(C)CCOCCC(C)=C
CCC(=C)COCCC(C)C
CCC(C)COC(C)CC=C
CCC(C)COC(CC)C=C
CCC(C)COCC(=C)CC
CCC(C)COCC(C)C=C
CCC(C)COCCC(C)=C
CCC(CC)OC(C)CC=C
CCC(CC)OC(CC)C=C
CCC(CC)OCC(=C)CC
CCC(CC)OCC(C)C=C
CCC(CC)OCCC(C)=C
CCC(CCOC(C)C)C=C
CCC(CCOC)C(=C)CC
CCC(CCOC)C(C)C=C
CCC(CCOC)CC(C)=C
CCCC(C)OC(C)CC=C
CCCC(C)OC(CC)C=C
CCCC(C)OCC(=C)CC
CCCC(C)OCC(C)C=C
CCCC(C)OCCC(C)=C
CCCC(COC(C)C)C=C
CCCC(COC)C(=C)CC
CCCC(COC)C(C)C=C
CCCC(COC)CC(C)=C
CCCC(COCC)C(C)=C
CCCCC(OC(C)C)C=C
CCCCC(OC)C(=C)CC
CCCCC(OC)C(C)C=C
CCCCC(OCC)C(C)=C
CCCCCOC(C)C(C)=C
CC(C)COC(C)CCC=C
CC(C)COCC(C)CC=C
CC(C)COCCC(C)C=C
CC(C)COCCCC(C)=C
CCC(C)OC(C)CCC=C
CCC(C)OC(CC)CC=C
CCC(C)OCC(C)CC=C
CCC(C)OCC(CC)C=C
CCC(C)OCCC(=C)CC
CCC(C)OCCC(C)C=C
CCC(C)OCCCC(C)=C
CCC(COC(C)C)CC=C
CCC(COC)C(C)CC=C
CCC(COC)C(CC)C=C
CCC(COC)CC(=C)CC
CCC(COC)CC(C)C=C
CCC(COCC=C)C(C)C
CCC(COCC(C)C)C=C
CCCC(OC(C)CC)C=C
CCCC(OC)C(=C)CCC
CCCC(OC)C(C)CC=C
CCCC(OC)C(CC)C=C
CCCC(C(C)C)OCC=C
CCCC(OCC(C)C)C=C
CCCC(OCC)C(=C)CC
CCCC(OCC)C(C)C=C
CCCCOC(C=C)C(C)C
CCCCOC(C)C(=C)CC
CCCCOC(C)C(C)C=C
CCCCOC(C)CC(C)=C
CCCCOC(CC)C(C)=C
CCCCOCC(=C)C(C)C
CCCCOCC(C)C(C)=C
CC(C)OC(C)CCCC=C
CC(C)OCC(C)CCC=C
CC(C)OCCC(C)CC=C
CC(C)OCCCC(C)C=C
CC(C)OCCCCC(C)=C
CCC(OC)C(C)CCC=C
CCC(OCCC=C)C(C)C
CCC(OCCC(C)C)C=C
CCCOC(C=C)C(C)CC
CCCOC(C)C(=C)CCC
CCCOC(C)C(C)CC=C
CCCOC(C)C(CC)C=C
CCCOC(C)CC(=C)CC
CCCOC(C)CC(C)C=C
CCCOC(C)CCC(C)=C
CCCOC(CC=C)C(C)C
CCCOC(CC(C)C)C=C
CCCOC(CC)C(=C)CC
CCCOC(CC)C(C)C=C
CCCOC(CC)CC(C)=C
CCCOC(CCC)C(C)=C
CCCOCC(=C)C(C)CC
CCCOCC(=C)CC(C)C
CCCOCC(C=C)C(C)C
CCCOCC(C)C(=C)CC
CCCOCC(C)C(C)C=C
CCCOCC(C)CC(C)=C
CCCOCC(CC)C(C)=C
CCCOCCC(=C)C(C)C
CCCOCCC(C)C(C)=C
CCOC(C=C)C(CC)CC
CCOC(C)C(C)CCC=C
CCOC(C)C(CC)CC=C
CCOC(C)CC(C)CC=C
CCOC(C)CC(CC)C=C
CCOC(C)CCC(=C)CC
CCOC(C)CCC(C)C=C
CCOC(C)CCCC(C)=C
CCOC(CC=C)C(C)CC
CCOC(CC(C)CC)C=C
CCOC(CC)C(C)CC=C
CCOC(CC)C(CC)C=C
CCOC(CC)CC(=C)CC
CCOC(CC)CC(C)C=C
CCOC(CC)CCC(C)=C
CCOC(CCC=C)C(C)C
CCOC(CCC(C)C)C=C
CCOCC(=C)C(CC)CC
CCOCC(=C)CC(C)CC
CCOCC(=C)CCC(C)C
CCOCC(C=C)C(C)CC
CCOCC(C)C(C)CC=C
CCOCC(C)C(CC)C=C
CCOCC(C)CC(=C)CC
CCOCC(C)CC(C)C=C
CCOCC(C)CCC(C)=C
CCOCC(CC=C)C(C)C
CCOCC(CC(C)C)C=C
CCOCC(CC)C(=C)CC
CCOCC(CC)C(C)C=C
CCOCC(CC)CC(C)=C
CCOCCC(=C)CC(C)C
CCOCCC(C=C)C(C)C
CCOCCC(C)C(=C)CC
CCOCCC(C)C(C)C=C
CCOCCC(C)CC(C)=C
CCOCCC(CC)C(C)=C
CCOCCCC(=C)C(C)C
CCOCCCC(C)C(C)=C
COC(C)C(C)CCCC=C
COC(C)CC(C)CCC=C
COC(C)CCC(C)CC=C
COC(C)CCCC(C)C=C
COC(C)CCCCC(C)=C
COC(CCC=C)CC(C)C
COC(CCC(C)C)CC=C
COC(CCCC=C)C(C)C
COC(CCCC(C)C)C=C
COCC(=C)CCCC(C)C
COCC(C)C(C)CCC=C
COCC(C)CC(C)CC=C
COCC(C)CCC(C)C=C
COCC(C)CCCC(C)=C
COCC(CC=C)CC(C)C
COCC(CCC=C)C(C)C
COCC(CCC(C)C)C=C
COCCC(=C)CCC(C)C
COCCC(C)C(C)CC=C
COCCC(C)CC(C)C=C
COCCC(C)CCC(C)=C
COCCC(CC=C)C(C)C
COCCC(CC(C)C)C=C
COCCCC(=C)CC(C)C
COCCCC(C=C)C(C)C
COCCCC(C)C(C)C=C
COCCCC(C)CC(C)=C
COCCCCC(=C)C(C)C
COCCCCC(C)C(C)=C
CCCC(C)C(CC=C)OC
CCCC(C)COCC(C)=C
CCOC(CC=C)CC(C)C
CCOCCC(=C)C(C)CC
CC(C)C(C)CCCCC=O
CC(C)CCCCC(C)C=O
CCC(C)C(C)CCCC=O
CCC(C)C(CC)CCC=O
CCC(C)CC(CC)CC=O
CCC(C)CCC(CC)C=O
CCC(C)CCCCC(C)=O
CCC(CC)C(C)CCC=O
CCC(CC)C(CC)CC=O
CCC(CC)CC(C)CC=O
CCC(CC)CC(CC)C=O
CCC(CC)CCC(C)C=O
CCC(CCC(C)C)CC=O
CCC(CCCC(C)C)C=O
CCCC(C)C(CC)CC=O
CCCC(C)C(CCC)C=O
CCCC(C)CC(CC)C=O
CCCC(CC)C(C)CC=O
CCCC(CC)C(CC)C=O
CCCC(CC)CC(C)C=O
CCCC(CC)CCC(C)=O
CCCC(CCC(C)C)C=O
CCCC(CCC)C(C)C=O
CCCC(CCC)CC(C)=O
CCCCC(C)C(CC)C=O
CCCCC(CC(C)C)C=O
CCCCCC(C)C(C)C=O
CCCC(CCC)C(=O)CC
CCC(CCCC=O)C(C)C
CCCC(CCC=O)C(C)C
CCCCC(C)C(=O)CCC
CCCCCC(C=O)C(C)C
CCC(CCC=O)CC(C)C
CCCC(CC=O)C(C)CC
CCCC(CC=O)CC(C)C
CCCCC(C=O)C(C)CC
CCCC(C=O)C(CC)CC
CCCCC(=O)CC(C)CC
CCCC(=O)CC(CC)CC
CC(C)CC(C)CCCC=O
CC(C)CCC(C)CCC=O
CC(C)CCCCCC(C)=O
CCC(C)CC(C)CCC=O
CCC(C)CCC(C)CC=O
CCC(C)CCCC(C)C=O
CCC(CC)CCCC(C)=O
CCCC(C)C(C)CCC=O
CCCC(C)CC(C)CC=O
CCCC(C)CCC(C)C=O
CCCC(C)CCCC(C)=O
CCCC(CC(C)CC)C=O
CCCCC(C)C(C)CC=O
CCCCC(C)CC(C)C=O
CCCCC(C)CCC(C)=O
CCCCC(CC)C(C)C=O
CCCCC(CC)CC(C)=O
CCCCC(CCC)C(C)=O
CCCCCC(C)CC(C)=O
CCCCCC(CC)C(C)=O
CCCCCCC(C)C(C)=O
CCC(C)CCCC(=O)CC
CCC(CC)CCC(=O)CC
CCCC(C)CCC(=O)CC
CCCC(CC)CC(=O)CC
CCCCC(C)CC(=O)CC
CCCCC(CC)C(=O)CC
CCCCCC(C)C(=O)CC
CCCC(C)CC(=O)CCC
CCCC(CC)C(=O)CCC
CCCCC(CC=O)C(C)C
CCCCC(=O)CCC(C)C
CCCC(=O)CCC(C)CC
CCCC(=O)CCCC(C)C
CCC(=O)CCCCC(C)C
CC(C)CCCC(C)CC=O
CCCCCCC(=O)C(C)C
CCCCCC(=O)C(C)CC
CCCCCC(=O)CC(C)C
CCCCC(=O)C(C)CCC
CCCCC(=O)C(CC)CC
CC(C)C(=C)C(C)CCCO
CC(CCO)CC(=C)C(C)C
CC(CO)CCC(=C)C(C)C
CC(O)CCCC(=C)C(C)C
CC(C)C(C=C)C(C)CCO
CC(C)C(C)C(=C)CCCO
CC(C)C(C)CC(=C)CCO
CC(C)C(C)CCC(=C)CO
CC(C)C(CC=C)C(C)CO
CC(O)CC(CC=C)C(C)C
CC(C)CC(=C)C(C)CCO
CC(C)CC(=C)CC(C)CO
CC(C)CC(=C)CCC(C)O
CC(C)CC(C=C)C(C)CO
CC(C)CC(C)C(=C)CCO
CC(C)CC(C)CC(=C)CO
CC(C)CC(CC=C)C(C)O
CC(C)CCC(=C)C(C)CO
CC(C)CCC(=C)CC(C)O
CC(C)CCC(C=C)C(C)O
CC(C)CCC(C)C(=C)CO
CC(C)CCCC(=C)C(C)O
CCC(=C)C(C)C(C)CCO
CCC(=C)C(C)CC(C)CO
CCC(=C)C(C)CCC(C)O
CCC(=C)CC(C)C(C)CO
CCC(=C)CCC(C)C(C)O
CCC(C=C)C(C)C(C)CO
CCC(C=C)C(C)CC(C)O
CCC(C=C)C(CC)C(C)O
CCC(C(C)C)C(=C)CCO
CCC(C)C(=C)C(C)CCO
CCC(C)C(=C)C(CC)CO
CCC(C)C(=C)CC(C)CO
CCC(C)C(=C)CCC(C)O
CCC(C)C(C=C)C(C)CO
CCC(C)C(C)C(=C)CCO
CCC(C)C(C)CC(=C)CO
CCC(C)C(CC=C)C(C)O
CCC(C)C(CC)C(=C)CO
CCC(C)CC(=C)C(C)CO
CCC(C)CC(=C)CC(C)O
CCC(C)CC(C=C)C(C)O
CCC(C)CC(C)C(=C)CO
CCC(C)CCC(=C)C(C)O
CCC(CC=C)C(C)C(C)O
CCC(CC(C)=C)C(C)CO
CCC(CC(C)C=C)C(C)O
CCC(CC(C)C)C(=C)CO
CCC(CC)C(=C)C(C)CO
CCC(CC)C(=C)CC(C)O
CCC(CC)C(C=C)C(C)O
CCC(CC)C(C)C(=C)CO
CCC(CC)CC(=C)C(C)O
CCC(CCC(C)=C)C(C)O
CCCC(=C)C(C)C(C)CO
CCCC(=C)C(C)CC(C)O
CCCC(=C)C(CC)C(C)O
CCCC(=C)CC(C)C(C)O
CCCC(C=C)C(C)C(C)O
CCCC(C(C)C)C(=C)CO
CCCC(C)C(=C)C(C)CO
CCCC(C)C(=C)CC(C)O
CCCC(C)C(C=C)C(C)O
CCCC(C)C(C)C(=C)CO
CCCC(C)CC(=C)C(C)O
CCCC(CC(C)=C)C(C)O
CCCC(CC)C(=C)C(C)O
CCCCC(=C)C(C)C(C)O
CCCCC(C)C(=C)C(C)O
CC(C)C(C)C(CCO)C=C
CC(C)C(C)CC(CO)C=C
CC(C)C(C)CCC(O)C=C
CC(CO)CC(C=C)C(C)C
CC(O)CCC(C=C)C(C)C
CC(C)CC(C)C(CO)C=C
CC(C)CC(C)CC(O)C=C
CC(C)CC(CC(C)O)C=C
CC(C)CCC(C)C(O)C=C
CCC(C(C)C)C(CO)C=C
CCC(O)CC(=C)C(C)CC
CCC(C)C(C=C)C(O)CC
CCC(C)C(C)C(CO)C=C
CCC(C)C(C)CC(O)C=C
CCC(C)C(CC(C)O)C=C
CCC(C)C(CC)C(O)C=C
CCC(C)CC(=C)C(O)CC
CCC(C)CC(C)C(O)C=C
CCC(CC(C)C(C)O)C=C
CCC(CC(C)C)C(O)C=C
CCC(CC)C(C)C(O)C=C
CCCC(=C)C(C)C(O)CC
CCCC(C(C)C)C(O)C=C
CCCC(C)C(=C)C(O)CC
CCCC(C)C(C)C(O)C=C
CC(C)C(C)C(CO)CC=C
CC(C)C(C)CC(O)CC=C
CC(C)C(CCCO)C(C)=C
CC(C)CC(C)C(O)CC=C
CC(C)CC(CCO)C(C)=C
CC(C)CCC(CO)C(C)=C
CCC(=C)C(CCO)C(C)C
CCC(=C)CC(CO)C(C)C
CCC(C=C)C(CO)C(C)C
CCC(C(C)CCO)C(C)=C
CCC(C)C(C)C(O)CC=C
CCC(C)C(CCO)C(C)=C
CCC(C)CC(CO)C(C)=C
CCC(CC=C)C(O)C(C)C
CCC(CC(=C)CO)C(C)C
CCC(CC(C)CO)C(C)=C
CCC(CC)C(CO)C(C)=C
CCC(CC)CC(O)C(C)=C
CCC(CCC(C)O)C(C)=C
CCCC(=C)C(CO)C(C)C
CCCC(=C)CC(O)C(C)C
CCCC(C=C)C(O)C(C)C
CCCC(C(C)CO)C(C)=C
CCCC(C)C(CO)C(C)=C
CCCC(C)CC(O)C(C)=C
CCCC(CC(C)O)C(C)=C
CCCC(CC)C(O)C(C)=C
CCCCC(=C)C(O)C(C)C
CCCCC(C(C)O)C(C)=C
CCCCC(C)C(O)C(C)=C
CC(C)C(C)C(O)CCC=C
CC(C)C(CCO)C(C)C=C
CC(C)C(CCO)CC(C)=C
CC(C)CC(CO)C(C)C=C
CC(C)CC(CO)CC(C)=C
CC(C)CCC(O)C(C)C=C
CC(C)CCC(O)CC(C)=C
CCC(=C)C(CO)CC(C)C
CCC(C=C)C(O)CC(C)C
CCC(C(C)CO)C(=C)CC
CCC(C(C)CO)C(C)C=C
CCC(C)C(CO)C(=C)CC
CCC(C)C(CO)C(C)C=C
CCC(C)C(CO)CC(C)=C
CCC(C)CC(O)C(=C)CC
CCC(C)CC(O)C(C)C=C
CCC(C)CC(O)CC(C)=C
CCC(CC(C)O)C(=C)CC
CCC(CC(C)O)C(C)C=C
CCC(CC(C)O)CC(C)=C
CCC(CC)C(O)C(=C)CC
CCC(CC)C(O)CC(C)=C
CCCC(=C)C(O)C(C)CC
CCCC(=C)C(O)CC(C)C
CCCC(C(C)O)C(=C)CC
CCCC(C(C)O)C(C)C=C
CCCC(C)C(O)C(=C)CC
CCCC(C)C(O)CC(C)=C
CC(C)C(CO)C(C)CC=C
CC(C)C(CO)CC(C)C=C
CC(C)CC(O)C(C)CC=C
CCC(=C)C(O)CCC(C)C
CCC(C(C)O)C(C)CC=C
CCC(C)C(O)C(C)CC=C
CCC(C)C(O)C(CC)C=C
CCC(C)C(O)CC(C)C=C
CCC(C)C(O)CCC(C)=C
CCC(CC(O)C=C)C(C)C
CCC(CC(O)C(C)C)C=C
CCC(CCO)C(=C)C(C)C
CCC(CCO)C(C)C(C)=C
CCCC(C(O)CC)C(C)=C
CCCC(CO)C(=C)C(C)C
CCCC(CO)C(C)C(C)=C
CCCCC(O)C(=C)C(C)C
CCCCC(O)C(C)C(C)=C
CC(C)C(O)C(C)CCC=C
CC(CC=C)CC(O)C(C)C
CC(C)C(O)CCCC(C)=C
CC(CCO)C(C)C(C)C=C
CC(CCO)C(C)CC(C)=C
CC(CCO)CC(C)C(C)=C
CCC(CO)C(=C)CC(C)C
CCC(CO)C(C=C)C(C)C
CCC(CO)C(C)C(=C)CC
CCC(CO)C(C)C(C)C=C
CCC(CO)C(C)CC(C)=C
CCC(CO)C(CC)C(C)=C
CCC(CO)CC(=C)C(C)C
CCC(CO)CC(C)C(C)=C
CCCC(O)C(=C)C(C)CC
CCCC(O)C(=C)CC(C)C
CCCC(O)C(C=C)C(C)C
CCCC(O)C(C)C(=C)CC
CCCC(O)C(C)C(C)C=C
CCCC(O)C(CC)C(C)=C
CCCC(O)CC(=C)C(C)C
CCCC(O)CC(C)C(C)=C
CC(CO)CC(C)CC(C)=C
CC(CO)CCC(C)C(C)=C
CCC(O)C(=C)C(CC)CC
CCC(O)C(=C)CCC(C)C
CCC(O)C(C)C(C)CC=C
CCC(O)C(C)C(CC)C=C
CCC(O)C(C)CC(C)C=C
CCC(O)C(C)CCC(C)=C
CCC(O)C(CC(C)C)C=C
CCC(O)C(CC)C(=C)CC
CCC(O)C(CC)C(C)C=C
CCC(O)C(CC)CC(C)=C
CCC(O)CC(=C)CC(C)C
CCC(O)CC(C)C(=C)CC
CCC(O)CC(C)C(C)C=C
CCC(O)CC(C)CC(C)=C
CCC(O)CC(CC)C(C)=C
CCC(O)CCC(=C)C(C)C
CCC(O)CCC(C)C(C)=C
CC(O)C(C)C(C)CCC=C
CC(CC=C)CC(C)C(C)O
CC(O)C(C)CCC(C)C=C
CC(O)C(C)CCCC(C)=C
CC(O)CC(C)C(C)CC=C
CC(O)CC(C)CC(C)C=C
CC(O)CC(C)CCC(C)=C
CC(O)CCC(C)C(C)C=C
CC(O)CCC(C)CC(C)=C
CC(C)C(CCC=C)C(C)O
CCC(=C)CC(C)CC(C)O
CCC(CC(=C)CC)C(C)O
CC(CC(C)C(C)CO)C=C
CC(C)CCCC(O)C(C)=C
CCC(=C)CCC(O)C(C)C
CCC(C(C)C)C(O)CC=C
CCC(C)CCC(O)C(C)=C
CCC(=C)CC(O)CC(C)C
CCC(CC)C(O)C(C)C=C
CCCC(C)C(O)C(C)C=C
CC(C)C(CO)CCC(C)=C
CC(C)CC(O)CC(C)C=C
CC(C)CC(O)CCC(C)=C
CC(CCCO)C(C)C(C)=C
CCC(C)C(O)CC(=C)CC
CC(C)C(O)CCC(C)C=C
CCCC(O)C(C)CC(C)=C
CC(CO)C(C)C(C)CC=C
CC(CO)C(C)CCC(C)=C
CC(CO)CC(C)C(C)C=C
CCC(O)C(C)CC(=C)CC
CCC(O)C(CC=C)C(C)C
CCC(O)CC(C=C)C(C)C
CC(O)CCCC(C)C(C)=C
CC(=C)CC(C)(C)CCCO
CC(=C)CCCC(C)(C)CO
CC(C=C)C(C)(C)CCCO
CC(C)(C)C(=C)CCCCO
CC(C)(C)CC(=C)CCCO
CC(C)(C)CCC(=C)CCO
CC(C)(C)CCCC(=C)CO
CC(CC=C)C(C)(C)CCO
CC(CC=C)CC(C)(C)CO
CC(CCC=C)C(C)(C)CO
CC(CCC=C)CC(C)(C)O
CC(CCCC=C)C(C)(C)O
CCC(=C)C(C)(C)CCCO
CCC(=C)C(C)(CC)CCO
CCC(=C)C(CC)(CC)CO
CCC(=C)CC(C)(C)CCO
CCC(=C)CC(C)(CC)CO
CCC(=C)CCC(C)(C)CO
CCC(C=C)C(C)(C)CCO
CCC(C=C)C(C)(CC)CO
CCC(C)(C=C)C(C)CCO
CCC(C)(C)C(=C)CCCO
CCC(C)(C)CC(=C)CCO
CCC(C)(C)CCC(=C)CO
CCC(C)(CC=C)C(C)CO
CCC(C)(CC=C)CC(C)O
CCC(C)(CC)C(=C)CCO
CCC(C)(CC)CC(=C)CO
CCC(C)(CCC=C)C(C)O
CCC(CC=C)C(C)(C)CO
CCC(CC=C)CC(C)(C)O
CCC(CC)(C=C)C(C)CO
CCC(CC)(CC=C)C(C)O
CCC(CC)(CC)C(=C)CO
CCC(CCC=C)C(C)(C)O
CCCC(=C)C(C)(C)CCO
CCCC(=C)C(C)(CC)CO
CCCC(=C)CC(C)(C)CO
CCCC(=C)CCC(C)(C)O
CCCC(C=C)C(C)(C)CO
CCCC(C)(C=C)C(C)CO
CCCC(C)(C)C(=C)CCO
CCCC(C)(CC=C)C(C)O
CCCC(C)(CC)C(=C)CO
CCCC(CC=C)C(C)(C)O
CCCC(CC)(C=C)C(C)O
CCCCC(=C)C(C)(C)CO
CCCCC(=C)CC(C)(C)O
CCCCC(C=C)C(C)(C)O
CCCCC(C)(C=C)C(C)O
CCCCC(C)(C)C(=C)CO
CCCCCC(=C)C(C)(C)O
CC(C)(C)C(CCCO)C=C
CC(C)(C)CC(CCO)C=C
CC(C)(C)CCC(CO)C=C
CC(C)C(C)(CCCO)C=C
CC(C)CC(C)(CCO)C=C
CC(C)CCC(C)(CO)C=C
CC(CC(C)(C)CCO)C=C
CCC(C)(C)C(CCO)C=C
CCC(C)(C)CC(CO)C=C
CCC(C)(C)CCC(O)C=C
CCC(C)(CC(C)CO)C=C
CCC(C)(CC)C(CO)C=C
CCC(C)(CC)CC(O)C=C
CCC(C)(CCC(C)O)C=C
CCC(C)C(C)(CCO)C=C
CCC(C)C(CC)(CO)C=C
CCC(C)CC(C)(CO)C=C
CCC(CC=C)C(C)(O)CC
CCC(CC(C)(C)CO)C=C
CCC(CC)(CC(C)O)C=C
CCC(CC)(CC)C(O)C=C
CCC(CC)C(C)(CO)C=C
CCC(CC)CC(C)(O)C=C
CCC(CCC(C)(C)O)C=C
CCCC(=C)CC(C)(O)CC
CCCC(C=C)C(C)(O)CC
CCCC(C)(C=C)C(O)CC
CCCC(C)(C)C(CO)C=C
CCCC(C)(C)CC(O)C=C
CCCC(C)(CC(C)O)C=C
CCCC(C)(CC)C(O)C=C
CCCC(C)C(C)(CO)C=C
CCCC(C)CC(C)(O)C=C
CCCC(CC(C)(C)O)C=C
CCCC(CC)C(C)(O)C=C
CCCCC(=C)C(C)(O)CC
CCCCC(C)C(C)(O)C=C
CC(C)(C)C(CCO)CC=C
CC(C)(C)CC(CO)CC=C
CC(C)(C)CCC(O)CC=C
CC(C)C(C)(CCO)CC=C
CC(C)CC(C)(CO)CC=C
CC(CCC(C)(C)O)CC=C
CCC(C)(C)C(CO)CC=C
CCC(C)(C)CC(O)CC=C
CCC(C)(CC)C(O)CC=C
CCC(C)(CCCO)C(C)=C
CCC(C)C(C)(CO)CC=C
CCC(C)CC(C)(O)CC=C
CCC(CC)(CCO)C(C)=C
CCC(CC)C(C)(O)CC=C
CCCC(=C)C(C)(O)CCC
CCCC(C)(C)C(O)CC=C
CCCC(C)(CCO)C(C)=C
CCCC(C)C(C)(O)CC=C
CCCC(CC)(CO)C(C)=C
CCCCC(C)(CO)C(C)=C
CCCCCC(C)(O)C(C)=C
CC(C)(C)C(CO)CCC=C
CC(C)C(C)(CO)CCC=C
CC(C)CC(C)(O)CCC=C
CCC(C=C)C(O)(CC)CC
CCC(C)(C)C(O)CCC=C
CCC(C)(CCO)C(C)C=C
CCC(C)(CCO)CC(C)=C
CCC(C)C(C)(O)CCC=C
CCC(C)CC(O)(CC)C=C
CCC(CC(C)(O)CC)C=C
CCC(CC)(CO)C(C)C=C
CCC(CC)(CO)CC(C)=C
CCC(CC)C(O)(CC)C=C
CCCC(=C)C(O)(CC)CC
CCCC(C)(CO)C(=C)CC
CCCC(C)(CO)C(C)C=C
CCCC(C)(CO)CC(C)=C
CCCC(C)C(O)(CC)C=C
CCCCC(C)(O)C(=C)CC
CCCCC(C)(O)C(C)C=C
CCCCC(C)(O)CC(C)=C
CC(C)C(C)(O)CCCC=C
CC(CCCO)C(C)(C)C=C
CCC(C)(CO)C(C)CC=C
CCC(C)(CO)CC(C)C=C
CCC(C)(CO)CCC(C)=C
CCC(C)C(O)(CC)CC=C
CCC(CCO)(C=C)C(C)C
CCC(CCO)C(C)(C)C=C
CCCC(C)(O)C(C)CC=C
CCCC(C)(O)C(CC)C=C
CCCC(C)(O)CC(=C)CC
CCCC(C)(O)CC(C)C=C
CCCC(C)(O)CCC(C)=C
CCCC(CO)(C=C)C(C)C
CCCC(CO)C(C)(C)C=C
CCCCC(O)(C=C)C(C)C
CCCCC(O)(CC)C(C)=C
CC(CCO)C(C)(C)CC=C
CC(CCO)CC(C)(C)C=C
CCC(C)(O)C(C)CCC=C
CCC(C)(O)CC(C)CC=C
CCC(C)(O)CCC(C)C=C
CCC(CO)(CC=C)C(C)C
CCC(CO)(CC(C)C)C=C
CCC(CO)C(C)(C)CC=C
CCC(CO)C(C)(CC)C=C
CCC(CO)CC(C)(C)C=C
CCCC(O)(C=C)C(C)CC
CCCC(O)(CC(C)C)C=C
CCCC(O)(CC)C(=C)CC
CCCC(O)(CC)C(C)C=C
CCCC(O)(CC)CC(C)=C
CCCC(O)(CCC)C(C)=C
CCCC(O)C(C)(C)CC=C
CCCC(O)C(C)(CC)C=C
CC(CO)C(C)(C)CCC=C
CC(CO)CC(C)(C)CC=C
CC(CO)CCC(C)(C)C=C
CCC(O)(CC=C)CC(C)C
CCC(O)(CC)C(C)CC=C
CCC(O)(CC)CC(C)C=C
CCC(O)(CC)CCC(C)=C
CCC(O)(CCC(C)C)C=C
CCC(O)C(C)(C)CCC=C
CCC(O)C(C)(CC)CC=C
CCC(O)C(CC)(CC)C=C
CCC(O)CC(C)(C)CC=C
CCC(O)CC(C)(CC)C=C
CCC(O)CCC(C)(C)C=C
CC(O)C(C)(C)CCCC=C
CC(O)CCC(C)(C)CC=C
CC(=C)C(C)(C)CCCCO
CC(=C)CCC(C)(C)CCO
CC(=C)CCCCC(C)(C)O
CCCC(C)(C)CC(=C)CO
CC(C)(C)CCCC(O)C=C
CC(CCC(C)(C)CO)C=C
CCC(=C)CCC(C)(O)CC
CCC(C)CCC(C)(O)C=C
CCCCC(C)(C)C(O)C=C
CC(C)CCC(C)(O)CC=C
CC(C)(C)CC(O)CCC=C
CCC(=C)CC(O)(CC)CC
CC(C)(C)C(O)CCCC=C
CCC(C)(O)CCCC(C)=C
CCCC(O)(CC=C)C(C)C
CCCC(O)CC(C)(C)C=C
CCC(O)(CCC=C)C(C)C
CC(O)CC(C)(C)CCC=C
CC(O)CCCC(C)(C)C=C
CCC(=C)CCCC(C)(C)O
CCCCC(O)C(C)(C)C=C
CC(C)CCCC(C)(O)C=C
CC(CCCC(C)(C)O)C=C
CC=CC(C)(C)CCCCO
CC=CCC(C)(C)CCCO
CC=CCCC(C)(C)CCO
CC=CCCCC(C)(C)CO
CC(C)(C)CC=CCCCO
CC(C)(C)CCC=CCCO
CC(C)(C)CCCC=CCO
CCC=CC(C)(C)CCCO
CCC=CC(C)(CC)CCO
CCC=CC(CC)(CC)CO
CCC=CCC(C)(C)CCO
CCC=CCC(C)(CC)CO
CCC=CCCC(C)(C)CO
CCC=CCCCC(C)(C)O
CCC(C)(C)C=CCCCO
CCC(C)(C)CC=CCCO
CCC(C)(C)CCC=CCO
CCC(C)(CC)C=CCCO
CCC(C)(CC)CC=CCO
CCC(CC)(CC)C=CCO
CCCC=CC(C)(C)CCO
CCCC=CC(C)(CC)CO
CCCC=CCC(C)(C)CO
CCCC=CCCC(C)(C)O
CCCC(C)(C)C=CCCO
CCCC(C)(C)CC=CCO
CCCC(C)(CC)C=CCO
CCCCC=CC(C)(C)CO
CCCCC=CCC(C)(C)O
CCCCCC=CC(C)(C)O
CCC=CCCC(C)(O)CC
CCCC=CCC(C)(O)CC
CCCCC=CC(C)(O)CC
CCC(C)(CCCO)C=CC
CCC(CC)(CCO)C=CC
CCCC=CC(C)(O)CCC
CCCC(C)(CCO)C=CC
CCCC(CC)(CO)C=CC
CCCCC(C)(CO)C=CC
CCCCCC(C)(O)C=CC
CCC(C)(CCO)CC=CC
CCC(CC)(CO)CC=CC
CCCC(C)(CO)C=CCC
CCCC(C)(CO)CC=CC
CCCCC(C)(O)C=CCC
CCC(C)(CO)CCC=CC
CCCC(C)(O)CC=CCC
CCCC(C)(O)CCC=CC
CCC(C)(O)CCCC=CC
CCCC(O)(CC)C=CCC
CCCC(O)(CC)CC=CC
CCCC(O)(CCC)C=CC
CCC(O)(CC)CCC=CC
CC=CCCCCC(C)(C)O
CC(C)(C)C=CCCCCO
CCCCC(C)(C)C=CCO
CCC=CCC(O)(CC)CC
CCCC=CC(O)(CC)CC
CCCCC(C)(O)CC=CC
CCCCC(O)(CC)C=CC
CC=C(C(C)C)C(C)CCO
CC=C(C)C(C)C(C)CCO
CC=C(C)C(C)CC(C)CO
CC=C(C)C(C)CCC(C)O
CC=C(C)CC(C)C(C)CO
CC=C(C)CC(C)CC(C)O
CC=C(C)CCC(C)C(C)O
CC=C(CC(C)C)C(C)CO
CC=C(CC(C)C)CC(C)O
CC=C(CCC(C)C)C(C)O
CC=CC(C(C)C)C(C)CO
CC=CC(C)C(C)C(C)CO
CC=CC(C)C(C)CC(C)O
CC=CC(CC(C)C)C(C)O
CC=CCC(C)C(C)C(C)O
CC(C)C=C(C)C(C)CCO
CC(C)C=C(C)CC(C)CO
CC(O)CCC(C)=CC(C)C
CC(C)C=CC(C)C(C)CO
CC(O)CC(C)C=CC(C)C
CC(C)C=CCC(C)C(C)O
CC(C)C(C)=C(C)CCCO
CC(CCO)C=C(C)C(C)C
CC(C)C(C)C=C(C)CCO
CC(CO)C=CC(C)C(C)C
CC(C)C(C)C(C)=CCCO
CC(C)C(C)C(C)C=CCO
CC(C)C(C)CC=C(C)CO
CC(O)C=CCC(C)C(C)C
CC(C)C(C)CC(C)=CCO
CC(C)CC=C(C)CC(C)O
CC(C)CC=CC(C)C(C)O
CC(C)CC(C)=C(C)CCO
CC(C)CC(C)=CC(C)CO
CC(C)CC(C)=CCC(C)O
CC(C)CC(C)C=CC(C)O
CC(C)CC(C)C(C)=CCO
CC(C)CCC=C(C)C(C)O
CC(C)CCC(C)=C(C)CO
CC(C)CCC(C)=CC(C)O
CCC=C(C(C)C)C(C)CO
CCC=C(C)C(C)C(C)CO
CCC=C(C)C(C)CC(C)O
CCC=C(C)C(CC)C(C)O
CCC=C(C)CC(C)C(C)O
CCC=C(CC(C)C)C(C)O
CCC=C(CC)C(C)C(C)O
CCC=CC(C(C)C)C(C)O
CCC=CC(C)C(C)C(C)O
CCC(=CC(C)C)C(C)CO
CCC(=CC)C(C)C(C)CO
CCC(=CC)C(C)CC(C)O
CCC(=CCC(C)C)C(C)O
CCC(C=C(C)C)C(C)CO
CCC(C=C(C)CC)C(C)O
CCC(C=CC(C)C)C(C)O
CCC(C=CC)C(C)C(C)O
CCC(C(C)C)=C(C)CCO
CCC(C)=C(C)C(C)CCO
CCC(C)=C(C)CC(C)CO
CCC(C)=C(C)CCC(C)O
CCC(C)=C(CC)C(C)CO
CCC(C)=C(CC)CC(C)O
CCC(C)=CC(C)C(C)CO
CCC(C)=CC(C)CC(C)O
CCC(C)=CCC(C)C(C)O
CCC(C)C=C(C)C(C)CO
CCC(C)C=C(C)CC(C)O
CCC(C)C=C(CC)C(C)O
CCC(C)C=CC(C)C(C)O
CCC(C)C(=CC)C(C)CO
CCC(C)C(C=CC)C(C)O
CCC(C)C(C)=C(C)CCO
CCC(C)C(C)=C(CC)CO
CCC(C)C(C)=CC(C)CO
CCC(C)C(C)=CCC(C)O
CCC(C)C(C)C=C(C)CO
CCC(C)C(C)C=CC(C)O
CCC(C)C(C)C(C)=CCO
CCC(C)C(CC)=C(C)CO
CCC(C)C(CC)=CC(C)O
CCC(C)CC=C(C)C(C)O
CCC(C)CC(=CC)C(C)O
CCC(C)CC(C)=C(C)CO
CCC(C)CC(C)=CC(C)O
CCC(CC(C)=CC)C(C)O
CCC(CC(C)C)=C(C)CO
CCC(CC(C)C)=CC(C)O
CCC(CC)=C(C)C(C)CO
CCC(CC)=C(C)CC(C)O
CCC(CC)=C(CC)C(C)O
CCC(CC)=CC(C)C(C)O
CCC(CC)C=C(C)C(C)O
CCC(CC)C(=CC)C(C)O
CCC(CC)C(C)=C(C)CO
CCC(CC)C(C)=CC(C)O
CCCC=C(C(C)C)C(C)O
CCCC=C(C)C(C)C(C)O
CCCC(=CC(C)C)C(C)O
CCCC(=CC)C(C)C(C)O
CCCC(C=C(C)C)C(C)O
CCCC(C(C)C)=C(C)CO
CCCC(C)=C(C)C(C)CO
CCCC(C)=C(C)CC(C)O
CCCC(C)=C(CC)C(C)O
CCCC(C)=CC(C)C(C)O
CCCC(C)C=C(C)C(C)O
CCCC(C)C(=CC)C(C)O
CCCC(C)C(C)=C(C)CO
CCCC(C)C(C)=CC(C)O
CCCC(CC)=C(C)C(C)O
CCCCC(C)=C(C)C(C)O
CCC=C(C(C)C)C(O)CC
CCC=C(C)C(C)C(O)CC
CCC(C(C)C)C(CO)=CC
CCC(C)C=C(C)C(O)CC
CCC(C)C(=CC)C(O)CC
CCC(O)C=C(C)C(C)CC
CCC(C)C(C)C(CO)=CC
CCC(C)C(CC(C)O)=CC
CCC(CC(C)C(C)O)=CC
CCCC(C)=C(C)C(O)CC
CC=C(C)C(CCO)C(C)C
CC=C(C)CC(CO)C(C)C
CC=C(C)CCC(O)C(C)C
CC=C(CC(C)CO)C(C)C
CC=C(CCC(C)O)C(C)C
CC=CC(C)C(CO)C(C)C
CC=CC(C)CC(O)C(C)C
CC=CC(CC(C)O)C(C)C
CC(C)C=C(CCO)C(C)C
CC(C)C=CC(CO)C(C)C
CC(C)C=CCC(O)C(C)C
CC(C)C(=CCCO)C(C)C
CC(C)C(C=CCO)C(C)C
CC(C)C(CCCO)=C(C)C
CC(C)CC=CC(O)C(C)C
CC(C)CC(=CCO)C(C)C
CC(C)CC(CCO)=C(C)C
CCC=C(C)C(CO)C(C)C
CCC=C(C)CC(O)C(C)C
CCC=C(CC(C)O)C(C)C
CCC=C(CC)C(O)C(C)C
CCC=CC(C)C(O)C(C)C
CCC(=CC(C)CO)C(C)C
CCC(=CC)C(CO)C(C)C
CCC(=CCC(C)O)C(C)C
CCC(C=C(C)CO)C(C)C
CCC(C=CC(C)O)C(C)C
CCC(C=CC)C(O)C(C)C
CCC(C(C)C)C(O)C=CC
CCC(C(C)CCO)=C(C)C
CCC(C)=C(CCO)C(C)C
CCC(C)=CC(CO)C(C)C
CCC(C)=CCC(O)C(C)C
CCC(C)C=C(CO)C(C)C
CCC(C)C=CC(O)C(C)C
CCC(C)C(=CCO)C(C)C
CCC(C)C(C)C(O)C=CC
CCC(C)C(CCO)=C(C)C
CCC(C)CC(CO)=C(C)C
CCC(CC(C)CO)=C(C)C
CCC(CC)=C(CO)C(C)C
CCC(CC)=CC(O)C(C)C
CCC(CC)C(CO)=C(C)C
CCC(CCC(C)O)=C(C)C
CCCC=C(C)C(O)C(C)C
CCCC(=CC(C)O)C(C)C
CCCC(=CC)C(O)C(C)C
CCCC(C(C)CO)=C(C)C
CCCC(C)=C(CO)C(C)C
CCCC(C)=CC(O)C(C)C
CCCC(C)C(CO)=C(C)C
CCCC(CC(C)O)=C(C)C
CCCCC(C(C)O)=C(C)C
CC=C(C)C(CO)CC(C)C
CC=C(C)CC(O)CC(C)C
CC=CC(C)C(O)CC(C)C
CC(C)CC(CO)=CC(C)C
CC(C)CC(CO)C=C(C)C
CC(C)CCC(O)C=C(C)C
CCC=C(C(C)O)C(C)CC
CCC(=CC)C(O)CC(C)C
CCC(C(C)CO)C(C)=CC
CCC(C)=C(CO)CC(C)C
CCC(C)=CC(O)CC(C)C
CCC(C)C(CO)=C(C)CC
CCC(C)C(CO)=CC(C)C
CCC(C)C(CO)C=C(C)C
CCC(C)C(CO)C(C)=CC
CCC(C)CC(O)C=C(C)C
CCC(C)CC(O)C(C)=CC
CCC(CC(C)O)=CC(C)C
CCC(CC(C)O)C=C(C)C
CCC(CC(C)O)C(C)=CC
CCC(CC)C(O)C=C(C)C
CCC(CC)C(O)C(C)=CC
CCCC(C(C)O)=C(C)CC
CCCC(C(C)O)C(C)=CC
CCCC(C)C(O)C=C(C)C
CCCC(C)C(O)C(C)=CC
CC=C(C)C(O)CCC(C)C
CC=C(CCO)C(C)C(C)C
CC=CC(CO)C(C)C(C)C
CC=CCC(O)C(C)C(C)C
CC(CCCO)C(C)=C(C)C
CCC=C(CO)C(C)C(C)C
CCC=CC(O)C(C)C(C)C
CCC(=CCO)C(C)C(C)C
CCC(C(C)O)C(C)C=CC
CCC(C(C)O)C(CC)=CC
CCC(C)C(O)C=C(C)CC
CCC(C)C(O)C=CC(C)C
CCC(C)C(O)C(C)C=CC
CCC(C)C(O)C(CC)=CC
CCC(C)C(O)CC=C(C)C
CCC(C)C(O)CC(C)=CC
CCC(CC(O)C(C)C)=CC
CCC(CCO)=C(C)C(C)C
CCC(CCO)C(C)=C(C)C
CCCC(C(O)CC)=C(C)C
CCCC(CO)=C(C)C(C)C
CCCC(CO)C(C)=C(C)C
CCCCC(O)C(C)=C(C)C
CC=C(CO)C(C)CC(C)C
CC=C(CO)CC(C)C(C)C
CC=CC(O)C(C)CC(C)C
CC=CC(O)CC(C)C(C)C
CC(CCO)C(C)C=C(C)C
CC(CCO)CC(C)=C(C)C
CCC(CO)=C(C)CC(C)C
CCC(CO)=C(CC)C(C)C
CCC(CO)=CC(C)C(C)C
CCC(CO)C(=CC)C(C)C
CCC(CO)C(C)=C(C)CC
CCC(CO)C(C)=CC(C)C
CCC(CO)C(C)C=C(C)C
CCC(CO)C(C)C(C)=CC
CCC(CO)C(CC)=C(C)C
CCC(CO)CC(C)=C(C)C
CCCC(O)C=C(C)C(C)C
CCCC(O)C(=CC)C(C)C
CCCC(O)C(C)=C(C)CC
CCCC(O)C(C)=CC(C)C
CCCC(O)C(C)C=C(C)C
CCCC(O)C(C)C(C)=CC
CCCC(O)C(CC)=C(C)C
CCCC(O)CC(C)=C(C)C
CC(CO)CC=C(C)C(C)C
CC(CO)CC(C)C=C(C)C
CC(CO)CCC(C)=C(C)C
CCC(O)C=C(C)CC(C)C
CCC(O)C=C(CC)C(C)C
CCC(O)C=CC(C)C(C)C
CCC(O)C(C=CC)C(C)C
CCC(O)C(C)=C(CC)CC
CCC(O)C(C)=CCC(C)C
CCC(O)C(C)C=C(C)CC
CCC(O)C(C)C=CC(C)C
CCC(O)C(C)C(C)C=CC
CCC(O)C(C)C(CC)=CC
CCC(O)C(C)CC(C)=CC
CCC(O)C(CC(C)C)=CC
CCC(O)C(CC)=C(C)CC
CCC(O)C(CC)=CC(C)C
CCC(O)C(CC)C=C(C)C
CCC(O)C(CC)C(C)=CC
CCC(O)CC=C(C)C(C)C
CCC(O)CC(=CC)C(C)C
CCC(O)CC(C)=C(C)CC
CCC(O)CC(C)=CC(C)C
CCC(O)CC(C)C=C(C)C
CCC(O)CC(C)C(C)=CC
CCC(O)CC(CC)=C(C)C
CCC(O)CCC(C)=C(C)C
CC(O)CC=CC(C)C(C)C
CC(O)CC(C)CC=C(C)C
CC(O)CCC=C(C)C(C)C
CC(O)CCC(C)C=C(C)C
CC=CC(C)CC(C)C(C)O
CC=CCC(C(C)C)C(C)O
CC(C)CC=C(C)C(C)CO
CC(C)CC(C)C=C(C)CO
CCC(C(C)C)C(C)=CCO
CCC(CC=C(C)C)C(C)O
CC=CCC(C)C(O)C(C)C
CC(C)CC=C(CO)C(C)C
CC(C)C(CCO)C=C(C)C
CCC=C(C)C(O)C(C)CC
CCC=C(C)C(O)CC(C)C
CC(C)C(CO)CC=C(C)C
CC(C)CC(O)C=CC(C)C
CC(C)CC(O)CC=C(C)C
CC(C)C(O)CCC=C(C)C
CCC(CO)C=C(C)C(C)C
CC(CO)C(C)CC=C(C)C
CCC(O)C(C)CC=C(C)C
CC(O)CCCC(C)=C(C)C
CC(C)CCC(CO)=C(C)C
CC(O)C(C)CCC=C(C)C
CC=C(C)C(C)(C)CCCO
CC=C(C)CC(C)(C)CCO
CC=C(C)CCC(C)(C)CO
CC=CC(C)(C)C(C)CCO
CC=CC(C)(C)CC(C)CO
CC=CC(C)(C)CCC(C)O
CC=CC(C)C(C)(C)CCO
CC=CC(C)CC(C)(C)CO
CC=CC(C)CCC(C)(C)O
CC=CCC(C)(C)C(C)CO
CC=CCC(C)(C)CC(C)O
CC=CCC(C)C(C)(C)CO
CC=CCC(C)CC(C)(C)O
CC=CCCC(C)(C)C(C)O
CC=CCCC(C)C(C)(C)O
CC(C)=CC(C)(C)CCCO
CC(C)=CCCC(C)(C)CO
CC(C)=CCCCC(C)(C)O
CC(C)C(C)(C)C=CCCO
CC(C)C(C)(C)CC=CCO
CC(C)CC=CC(C)(C)CO
CC(C)CC(C)(C)C=CCO
CC(C)CCC=CC(C)(C)O
CC(CC(C)(C)C)=CCCO
CC(CC(C)(C)C)C=CCO
CC(CCC(C)(C)C)=CCO
CCC=C(C)C(C)(C)CCO
CCC=C(C)C(C)(CC)CO
CCC=C(C)CC(C)(C)CO
CCC=C(C)CCC(C)(C)O
CCC=C(CC)C(C)(C)CO
CCC=C(CC)CC(C)(C)O
CCC=CC(C)(C)C(C)CO
CCC=CC(C)(C)CC(C)O
CCC=CC(C)(CC)C(C)O
CCC=CC(C)C(C)(C)CO
CCC=CC(C)CC(C)(C)O
CCC=CC(CC)C(C)(C)O
CCC=CCC(C)(C)C(C)O
CCC=CCC(C)C(C)(C)O
CCC(=CC)C(C)(C)CCO
CCC(=CC)C(C)(CC)CO
CCC(C=CC)C(C)(C)CO
CCC(C)=CC(C)(C)CCO
CCC(C)=CC(C)(CC)CO
CCC(C)=CCC(C)(C)CO
CCC(C)=CCCC(C)(C)O
CCC(C)(C=CC)C(C)CO
CCC(C)(C)C=C(C)CCO
CCC(C)(C)C=CC(C)CO
CCC(C)(C)C=CCC(C)O
CCC(C)(C)C(C)=CCCO
CCC(C)(C)C(C)C=CCO
CCC(C)(C)CC=C(C)CO
CCC(C)(C)CC=CC(C)O
CCC(C)(C)CC(C)=CCO
CCC(C)(CC=CC)C(C)O
CCC(C)(CC)C=C(C)CO
CCC(C)(CC)C=CC(C)O
CCC(C)(CC)C(C)=CCO
CCC(C)C=CC(C)(C)CO
CCC(C)C=CCC(C)(C)O
CCC(C)C(C)(C)C=CCO
CCC(CC=CC)C(C)(C)O
CCC(CC(C)(C)C)=CCO
CCC(CC)=CC(C)(C)CO
CCC(CC)(C=CC)C(C)O
CCC(CC)C=CC(C)(C)O
CCCC=C(C)C(C)(C)CO
CCCC=C(C)CC(C)(C)O
CCCC=C(CC)C(C)(C)O
CCCC=CC(C)(C)C(C)O
CCCC=CC(C)C(C)(C)O
CCCC(=CC)C(C)(C)CO
CCCC(=CCC)C(C)(C)O
CCCC(C=CC)C(C)(C)O
CCCC(C)=CC(C)(C)CO
CCCC(C)=CCC(C)(C)O
CCCC(C)(C=CC)C(C)O
CCCC(C)(C)C=C(C)CO
CCCC(C)(C)C=CC(C)O
CCCC(C)(C)C(C)=CCO
CCCC(C)C=CC(C)(C)O
CCCC(CC)=CC(C)(C)O
CCCCC=C(C)C(C)(C)O
CCCCC(=CC)C(C)(C)O
CCCCC(C)=CC(C)(C)O
CCC=C(C)CC(C)(O)CC
CCC=C(CC)C(C)(O)CC
CCC=CC(C)(C)C(O)CC
CCC=CC(C)C(C)(O)CC
CCC(C=CC)C(C)(O)CC
CCC(C)=CCC(C)(O)CC
CCC(C)(C)C(CCO)=CC
CCC(C)(C)CC(CO)=CC
CCC(C)(CC)C(CO)=CC
CCC(CC(C)(C)CO)=CC
CCC(CC)=CC(C)(O)CC
CCC(CCC(C)(C)O)=CC
CCCC=C(C)C(C)(O)CC
CCCC(=CC)C(C)(O)CC
CCCC(C)=CC(C)(O)CC
CCCC(C)(C)C(CO)=CC
CCCC(CC(C)(C)O)=CC
CC=CC(C)(CCO)C(C)C
CC=CCC(C)(CO)C(C)C
CC=CCCC(C)(O)C(C)C
CCC=CC(C)(CO)C(C)C
CCC=CCC(C)(O)C(C)C
CCC(C)(C=CCO)C(C)C
CCC(C)(C)C(CO)C=CC
CCC(C)(C)CC(O)C=CC
CCC(C)(CC(C)O)C=CC
CCC(C)(CC)C(O)C=CC
CCC(C)C(C)(CO)C=CC
CCC(C)CC(C)(O)C=CC
CCC(CC(C)(C)O)C=CC
CCC(CC)C(C)(O)C=CC
CCCC=CC(C)(O)C(C)C
CCCC(C)(C)C(O)C=CC
CCCC(C)C(C)(O)C=CC
CC=C(CCCO)C(C)(C)C
CC=CC(C)(CO)CC(C)C
CC=CCC(C)(O)CC(C)C
CC(=CCCCO)C(C)(C)C
CC(C=CCCO)C(C)(C)C
CC(CC=CCO)C(C)(C)C
CCC=C(C)C(O)(CC)CC
CCC=C(CCO)C(C)(C)C
CCC=CC(C)(O)C(C)CC
CCC=CC(C)(O)CC(C)C
CCC=CC(CO)C(C)(C)C
CCC(=CC)C(O)(CC)CC
CCC(=CCCO)C(C)(C)C
CCC(C=CCO)C(C)(C)C
CCC(C)=CC(O)(CC)CC
CCC(C)(C)C(O)CC=CC
CCC(C)(CCO)C=C(C)C
CCC(C)(CCO)C(C)=CC
CCC(C)C(C)(O)CC=CC
CCC(CC(C)(O)CC)=CC
CCC(CC)(CO)C=C(C)C
CCC(CC)(CO)C(C)=CC
CCCC=C(CO)C(C)(C)C
CCCC(=CCO)C(C)(C)C
CCCC(C)(CO)C=C(C)C
CCCC(C)(CO)C(C)=CC
CCCCC(C)(O)C=C(C)C
CCCCC(C)(O)C(C)=CC
CC=C(CCO)CC(C)(C)C
CC=CC(C)(O)CCC(C)C
CC=CC(CO)CC(C)(C)C
CC=CCC(O)CC(C)(C)C
CC(CCCO)=CC(C)(C)C
CCC=C(CO)C(C)(C)CC
CCC=C(CO)CC(C)(C)C
CCC=CC(O)(CC)C(C)C
CCC=CC(O)C(C)(C)CC
CCC=CC(O)CC(C)(C)C
CCC(=CCO)C(C)(C)CC
CCC(C)(CO)C=CC(C)C
CCC(C)(CO)C(C)C=CC
CCC(C)(CO)CC=C(C)C
CCC(C)(CO)CC(C)=CC
CCC(C)C(O)(CC)C=CC
CCC(CCO)=CC(C)(C)C
CCCC(C)(O)C=C(C)CC
CCCC(C)(O)C=CC(C)C
CCCC(C)(O)C(C)=CCC
CCCC(C)(O)C(C)C=CC
CCCC(C)(O)C(CC)=CC
CCCC(C)(O)CC=C(C)C
CCCC(C)(O)CC(C)=CC
CCCC(CO)=CC(C)(C)C
CC=C(CO)CCC(C)(C)C
CC=CC(O)CCC(C)(C)C
CC(CCO)=CCC(C)(C)C
CC(CCO)C=CC(C)(C)C
CCC(C)(O)C(C)CC=CC
CCC(C)(O)CC=CC(C)C
CCC(CO)=CC(C)(C)CC
CCC(CO)=CCC(C)(C)C
CCC(CO)(C=CC)C(C)C
CCC(CO)C=CC(C)(C)C
CCC(CO)C(C)(C)C=CC
CCCC(O)(C=CC)C(C)C
CCCC(O)(CC)C=C(C)C
CCCC(O)(CC)C(C)=CC
CCCC(O)C(C)(C)C=CC
CC(CO)=CCCC(C)(C)C
CC(CO)C=CCC(C)(C)C
CC(CO)CC=CC(C)(C)C
CCC(O)(CC=CC)C(C)C
CCC(O)(CC)C=CC(C)C
CCC(O)(CC)C(C)C=CC
CCC(O)(CC)CC=C(C)C
CCC(O)(CC)CC(C)=CC
CCC(O)C=CC(C)(C)CC
CCC(O)C=CCC(C)(C)C
CCC(O)C(C)(C)CC=CC
CCC(O)C(C)(CC)C=CC
CCC(O)CC=CC(C)(C)C
CCC(O)CC(C)(C)C=CC
CC(O)C=CCCC(C)(C)C
CC(O)CC=CCC(C)(C)C
CC(O)CCC=CC(C)(C)C
CC=C(C)CCCC(C)(C)O
CC(C)C=CC(C)(C)CCO
CC(C)C=CCC(C)(C)CO
CC(C)C=CCCC(C)(C)O
CC(C)CC=CCC(C)(C)O
CCC(C)CC=CC(C)(C)O
CCC(CC)=CCC(C)(C)O
CCC(C)C=CC(C)(O)CC
CC=CC(CCO)C(C)(C)C
CC=CCC(CO)C(C)(C)C
CC=CCCC(O)C(C)(C)C
CCC=CCC(O)C(C)(C)C
CCCC=CC(O)C(C)(C)C
CCC(C)(O)C=CCC(C)C
CCC(C)(O)CC(C)C=CC
CCCC(O)C=CC(C)(C)C
CCC(O)(CC(C)C)C=CC
CC(C)=CCC(C)(C)CCO
CCC(C)(O)CCC=C(C)C
CCC(C)(O)CCC(C)=CC
CC(C)(CCCCCO)C=C
CCC(C)(CCCCO)C=C
CCC(CC)(CCCO)C=C
CCCC(C)(CCCO)C=C
CCCC(CC)(CCO)C=C
CCCCC(C)(CCO)C=C
CCCCC(CC)(CO)C=C
CCCCCC(C)(CO)C=C
CC(C)(CCCCO)CC=C
CCC(C)(CCCO)CC=C
CCC(CC)(CCO)CC=C
CCCC(C)(CCO)CC=C
CCCC(CC)(CO)CC=C
CC(C)(CCCO)CCC=C
CCC(C)(CCO)CCC=C
CCC(CC)(CO)CCC=C
CCCC(C)(CO)CCC=C
CCCCC(C)(O)CCC=C
CCCCCC(O)(CC)C=C
CCC(C)(CO)CCCC=C
CCCC(C)(O)CCCC=C
CCCC(CO)(CCC)C=C
CCCCC(O)(CC)CC=C
CCCCC(O)(CCC)C=C
CCC(C)(O)CCCCC=C
CCCC(O)(CC)CCC=C
CC(C)(O)CCCCCC=C
CCCCCCC(C)(O)C=C
CCCCC(C)(CO)CC=C
CCCCCC(C)(O)CC=C
CC(C)(CCO)CCCC=C
CC(C)(CO)CCCCC=C
CCC(O)(CC)CCCC=C
CCCC(O)(CCC)CC=C
CC=C(C)CCCCCCO
CC=CC(C)CCCCCO
CC=CCC(C)CCCCO
CC=CCCC(C)CCCO
CC=CCCCC(C)CCO
CC=CCCCCCC(C)O
CC(C)=CCCCCCCO
CC(C)CC=CCCCCO
CC(C)CCC=CCCCO
CC(C)CCCC=CCCO
CCC=C(C)CCCCCO
CCC=C(CC)CCCCO
CCC=CC(C)CCCCO
CCC=CC(CC)CCCO
CCC=CCC(C)CCCO
CCC=CCC(CC)CCO
CCC=CCCC(C)CCO
CCC=CCCCCC(C)O
CCC(C)=CCCCCCO
CCC(CC)C=CCCCO
CCC(CC)CC=CCCO
CCC(CC)CCC=CCO
CCCC=C(C)CCCCO
CCCC=C(CC)CCCO
CCCC=C(CCC)CCO
CCCC=CC(C)CCCO
CCCC=CC(CC)CCO
CCCC=CCC(C)CCO
CCCC=CCCCC(C)O
CCCC(C)=CCCCCO
CCCC(C)CC=CCCO
CCCC(C)CCC=CCO
CCCC(CC)=CCCCO
CCCC(CC)C=CCCO
CCCC(CC)CC=CCO
CCCC(CCC)=CCCO
CCCC(CCC)C=CCO
CCCCC=C(C)CCCO
CCCCC=C(CC)CCO
CCCCC=CC(C)CCO
CCCCC=CCC(C)CO
CCCCC(C)=CCCCO
CCCCC(C)C=CCCO
CCCCC(C)CC=CCO
CCCCC(CC)=CCCO
CCCCC(CC)C=CCO
CCCCCC=C(C)CCO
CCCCCC=CC(C)CO
CCCCCC(C)C=CCO
CCC(CCCCCO)=CC
CCCC=CCCC(O)CC
CCCC(CCCCO)=CC
CCCCC(CCCO)=CC
CCCCCC(CCO)=CC
CCCCCCC(CO)=CC
CCC(CCCCO)C=CC
CCCC=CC(CO)CCC
CCCC(CCCO)=CCC
CCCC(CCCO)C=CC
CCCCC(CCO)=CCC
CCCCCC(CO)=CCC
CCCCCC(CO)C=CC
CCC(CCCO)CC=CC
CCCC(CCO)C=CCC
CCCC(CCO)CC=CC
CCCCC(CO)C=CCC
CCCCC(CO)CC=CC
CCCCCC(O)C=CCC
CCC(CCO)CCC=CC
CCCC(CO)CC=CCC
CCCC(CO)CCC=CC
CCC(CO)CCCC=CC
CCCC(O)CCC=CCC
CCC(O)CCCCC=CC
CC=CCCCCC(C)CO
CC(C)C=CCCCCCO
CC(C)CCCCC=CCO
CCC=CCCC(CC)CO
CCC=CCCCC(C)CO
CCC(C)C=CCCCCO
CCC(C)CC=CCCCO
CCC(C)CCC=CCCO
CCC(C)CCCC=CCO
CCC(CC)=CCCCCO
CCCC=CCC(CC)CO
CCCC=CCCC(C)CO
CCCC(C)C=CCCCO
CCCCC=CC(CC)CO
CCCCC=CCCC(C)O
CCCCC(CCC)=CCO
CCCCCC=C(CC)CO
CCCCCC(C)=CCCO
CCCCCC(CC)=CCO
CCCCCCC=C(C)CO
CCCCCCC=CC(C)O
CCCCCCC(C)=CCO
CCC=CCCCC(O)CC
CCCCC=CCC(O)CC
CCCCCC=CC(O)CC
CCCC=CCC(O)CCC
CCCCC=C(CO)CCC
CCCCC=CC(O)CCC
CCCCC(CCO)C=CC
CCCCCCC(O)C=CC
CCCCC(CO)=CCCC
CCCCCC(O)CC=CC
CCCCC(O)C=CCCC
CCCCC(O)CC=CCC
CCCCC(O)CCC=CC
CCCC(O)CCCC=CC
CCCCCC=CCC(C)O
CCC(=C)C(C)C(C)COC
CCC(=C)C(C)CC(C)OC
CCC(=C)C(CC(C)C)OC
CCC(=C)CC(C)C(C)OC
CCC(C=C)C(C)C(C)OC
CCC(C(C)C)C(=C)COC
CCC(C)C(=C)C(C)COC
CCC(C)C(=C)C(CC)OC
CCC(C)C(=C)CC(C)OC
CCC(C)C(C=C)C(C)OC
CCC(C)C(C)C(=C)COC
CCC(C)C(CC(C)=C)OC
CCC(C)CC(=C)C(C)OC
CCC(CC(=C)C(C)C)OC
CCC(CC(C)=C)C(C)OC
CCC(CC(C)C(C)=C)OC
CCC(CC)C(=C)C(C)OC
CCCC(=C)C(C)C(C)OC
CCCC(C)C(=C)C(C)OC
CC(C)C(C)C(C)OCC=C
CC(C)CC(=C)COC(C)C
CCC(=C)C(C)COC(C)C
CCC(=C)CC(C)OC(C)C
CCC(C=C)C(C)OC(C)C
CCC(C(C)C)C(OC)C=C
CCC(C)C(=C)COC(C)C
CCC(C)C(C)C(OC)C=C
CCC(CC(C)=C)OC(C)C
CCCC(=C)C(C)OC(C)C
CC(C)C(C)COC(C)C=C
CC(C)C(C)COCC(C)=C
CC(C)CC(C)OC(C)C=C
CC(C)CC(C)OCC(C)=C
CCC(=C)C(C)OCC(C)C
CCC(=C)C(COC)C(C)C
CCC(=C)CC(OC)C(C)C
CCC(C=C)C(OC)C(C)C
CCC(C(C)COC)C(C)=C
CCC(C)C(C)OC(C)C=C
CCC(C)C(C)OCC(C)=C
CCC(C)C(COC)C(C)=C
CCC(C)CC(OC)C(C)=C
CCC(CC(C)OC)C(C)=C
CCC(CC)C(OC)C(C)=C
CCCC(=C)C(OC)C(C)C
CCCC(C(C)OC)C(C)=C
CCCC(C)C(OC)C(C)=C
CC(CC=C)OC(C)C(C)C
CC(C)C(C)OCC(C)C=C
CC(C)C(C)OCCC(C)=C
CC(C)CC(OC(C)C)C=C
CC(C)CCOC(C)C(C)=C
CCC(=C)COC(C)C(C)C
CCC(C(C)OC)C(=C)CC
CCC(C(C)OC)C(C)C=C
CCC(C)C(OC(C)C)C=C
CCC(C)C(OC)C(=C)CC
CCC(C)C(OC)C(C)C=C
CCC(C)COC(C)C(C)=C
CCC(CC)OC(C)C(C)=C
CCCC(C)OC(C)C(C)=C
CC(C)C(OCC=C)C(C)C
CC(C)COC(C=C)C(C)C
CC(C)COC(C)C(C)C=C
CC(C)COC(C)CC(C)=C
CC(C)COCC(=C)C(C)C
CC(C)COCC(C)C(C)=C
CCC(C)OC(C=C)C(C)C
CCC(C)OC(C)C(=C)CC
CCC(C)OC(C)C(C)C=C
CCC(C)OC(C)CC(C)=C
CCC(C)OC(CC)C(C)=C
CCC(C)OCC(=C)C(C)C
CCC(C)OCC(C)C(C)=C
CCC(COC(C)C)C(C)=C
CCC(COC)C(=C)C(C)C
CCC(COC)C(C)C(C)=C
CCCC(OC(C)C)C(C)=C
CCCC(OC)C(=C)C(C)C
CCCC(OC)C(C)C(C)=C
CC(C)OC(C)C(C)CC=C
CC(C)OC(C)CC(C)C=C
CC(C)OC(C)CCC(C)=C
CC(C)OC(CC=C)C(C)C
CC(C)OCC(C)C(C)C=C
CC(C)OCC(C)CC(C)=C
CC(C)OCCC(=C)C(C)C
CC(C)OCCC(C)C(C)=C
CCC(OC(C)C=C)C(C)C
CCC(OC(C)C(C)C)C=C
CCC(OC(C)C)C(=C)CC
CCC(OC(C)C)C(C)C=C
CCC(OC)C(=C)CC(C)C
CCC(OC)C(C=C)C(C)C
CCC(OC)C(C)C(=C)CC
CCC(OC)C(C)C(C)C=C
CCC(OC)C(C)CC(C)=C
CCC(OC)C(CC)C(C)=C
CCC(OCC(C)=C)C(C)C
CCC(OCC(C)C)C(C)=C
CCCOC(C(C)C)C(C)=C
CCCOC(C)C(=C)C(C)C
CCCOC(C)C(C)C(C)=C
CCOC(C=C)C(C)C(C)C
CCOC(C(C)C)C(=C)CC
CCOC(C(C)C)C(C)C=C
CCOC(C(C)CC)C(C)=C
CCOC(C)C(=C)C(C)CC
CCOC(C)C(=C)CC(C)C
CCOC(C)C(C=C)C(C)C
CCOC(C)C(C)C(=C)CC
CCOC(C)C(C)C(C)C=C
CCOC(C)C(C)CC(C)=C
CCOC(C)C(CC)C(C)=C
CCOC(C)CC(=C)C(C)C
CCOC(C)CC(C)C(C)=C
CCOC(CC(C)=C)C(C)C
CCOC(CC(C)C)C(C)=C
CCOC(CC)C(=C)C(C)C
CCOC(CC)C(C)C(C)=C
CCOCC(=C)C(C)C(C)C
CCOCC(C(C)C)C(C)=C
CCOCC(C)C(=C)C(C)C
CCOCC(C)C(C)C(C)=C
COC(C=C)C(C)CC(C)C
COC(C(C)C)C(C)CC=C
COC(C)C(=C)CCC(C)C
COC(C)C(C)C(C)CC=C
COC(C)C(C)CC(C)C=C
COC(C)C(C)CCC(C)=C
COC(C)C(CC=C)C(C)C
COC(C)C(CC(C)C)C=C
COC(C)CC(=C)CC(C)C
COC(C)CC(C=C)C(C)C
COC(C)CC(C)C(C)C=C
COC(C)CC(C)CC(C)=C
COC(C)CCC(=C)C(C)C
COC(C)CCC(C)C(C)=C
COC(CC=C)C(C)C(C)C
COC(CC(C)C=C)C(C)C
COC(CC(C)C(C)C)C=C
COC(CC(C)C)C(C)C=C
COC(CC(C)C)CC(C)=C
COC(CCC(C)=C)C(C)C
COC(CCC(C)C)C(C)=C
COCC(=C)C(C)CC(C)C
COCC(=C)CC(C)C(C)C
COCC(C=C)C(C)C(C)C
COCC(C(C)C)C(C)C=C
COCC(C)C(=C)CC(C)C
COCC(C)C(C=C)C(C)C
COCC(C)C(C)C(C)C=C
COCC(C)C(C)CC(C)=C
COCC(C)CC(=C)C(C)C
COCC(C)CC(C)C(C)=C
COCC(CC(C)=C)C(C)C
COCC(CC(C)C)C(C)=C
COCCC(=C)C(C)C(C)C
COCCC(C(C)C)C(C)=C
COCCC(C)C(=C)C(C)C
COCCC(C)C(C)C(C)=C
CC(C)OCC(C=C)C(C)C
CCC(=C)C(C)(C)CCOC
CCC(=C)C(C)(CC)COC
CCC(=C)C(CC)(CC)OC
CCC(=C)CC(C)(C)COC
CCC(=C)CC(C)(CC)OC
CCC(=C)CCC(C)(C)OC
CCC(C=C)C(C)(C)COC
CCC(C=C)C(C)(CC)OC
CCC(C)(C=C)C(C)COC
CCC(C)(C)C(=C)CCOC
CCC(C)(C)C(CC=C)OC
CCC(C)(C)CC(=C)COC
CCC(C)(CC=C)C(C)OC
CCC(C)(CC(C)C=C)OC
CCC(C)(CC)C(=C)COC
CCC(C)(CCC(C)=C)OC
CCC(C)C(C)(CC=C)OC
CCC(CC=C)C(C)(C)OC
CCC(CC(C)(C)C=C)OC
CCC(CC)(C=C)C(C)OC
CCC(CC)(CC(C)=C)OC
CCCC(=C)C(C)(C)COC
CCCC(=C)C(C)(CC)OC
CCCC(=C)CC(C)(C)OC
CCCC(C=C)C(C)(C)OC
CCCC(C)(C=C)C(C)OC
CCCC(C)(C)C(=C)COC
CCCC(C)(CC(C)=C)OC
CCCCC(=C)C(C)(C)OC
CCCC(=C)C(C)(C)OCC
CC(C)C(C)(C)COCC=C
CC(CC(C)(C)C)OCC=C
CCC(C)(C)C(C)OCC=C
CCC(C)(C)C(COC)C=C
CCC(C)(C)CC(OC)C=C
CCC(C)(CC=C)OC(C)C
CCC(C)(CC(C)OC)C=C
CCC(C)(CC)C(OC)C=C
CCC(C)C(C)(C)OCC=C
CCC(C)C(C)(COC)C=C
CCC(C)C(CC)(OC)C=C
CCC(C)CC(C)(OC)C=C
CCC(CC(C)(C)OC)C=C
CCC(CC(C)C)(OC)C=C
CCC(CC)C(C)(OC)C=C
CCCC(C)(C)C(OC)C=C
CCCC(C)C(C)(OC)C=C
CC(=C)CCCOC(C)(C)C
CC(C)C(C)(C)OCCC=C
CCC(=C)CCOC(C)(C)C
CCC(C)(C)COC(C)C=C
CCC(C)(C)COCC(C)=C
CCC(C)(CC)OC(C)C=C
CCC(C)(CC)OCC(C)=C
CCC(C)(CCOC)C(C)=C
CCC(CC=C)OC(C)(C)C
CCC(CC)(COC)C(C)=C
CCCC(=C)COC(C)(C)C
CCCC(C)(C)OC(C)C=C
CCCC(C)(C)OCC(C)=C
CCCC(C)(COC)C(C)=C
CCCC(CC)(OC)C(C)=C
CCCCC(C)(OC)C(C)=C
CC(=C)CCOCC(C)(C)C
CC(C)CCOC(C)(C)C=C
CC(OCC(C)(C)C)CC=C
CCC(=C)COC(C)(C)CC
CCC(=C)COCC(C)(C)C
CCC(C)(C)OC(C)CC=C
CCC(C)(C)OCC(C)C=C
CCC(C)(C)OCCC(C)=C
CCC(C)(COC(C)C)C=C
CCC(C)(COC)C(C)C=C
CCC(C)(COC)CC(C)=C
CCC(C)COC(C)(C)C=C
CCC(CC)(OC(C)C)C=C
CCC(CC)(OC)C(C)C=C
CCC(CC)OC(C)(C)C=C
CCCC(C)(OC(C)C)C=C
CCCC(C)(OC)C(=C)CC
CCCC(C)(OC)C(C)C=C
CCCC(C)(OCC)C(C)=C
CCCC(C)OC(C)(C)C=C
CC(=C)COCCC(C)(C)C
CC(C)COC(C)(C)CC=C
CC(C)COCC(C)(C)C=C
CC(CCOC(C)(C)C)C=C
CCC(C)(OC)C(C)CC=C
CCC(C)(OCC=C)C(C)C
CCC(C)(OCC(C)C)C=C
CCC(C)OC(C)(C)CC=C
CCC(C)OC(C)(CC)C=C
CCC(C)OCC(C)(C)C=C
CCC(COC(C)(C)C)C=C
CCC(COC)(C=C)C(C)C
CCC(COC)C(C)(C)C=C
CCCC(OC)(C=C)C(C)C
CCCC(OC)C(C)(C)C=C
CCCCOC(C)(C)C(C)=C
CC(C)OC(C)(C)CCC=C
CC(C)OCC(C)(C)CC=C
CC(C)OCCC(C)(C)C=C
CC(COC(C)(C)C)CC=C
CC(COCC=C)C(C)(C)C
CC(COCC(C)(C)C)C=C
CCC(OC(C)(C)CC)C=C
CCC(OC)C(C)(C)CC=C
CCC(OC)C(C)(CC)C=C
CCC(OCC=C)C(C)(C)C
CCC(OCC(C)(C)C)C=C
CCCOC(C=C)C(C)(C)C
CCCOC(C)(C=C)C(C)C
CCCOC(C)(C)C(=C)CC
CCCOC(C)(C)C(C)C=C
CCCOC(C)(C)CC(C)=C
CCCOC(C)(CC)C(C)=C
CCCOC(C)C(C)(C)C=C
CCCOCC(=C)C(C)(C)C
CCCOCC(C)(C)C(C)=C
CC(OCCC=C)C(C)(C)C
CC(OCCC(C)(C)C)C=C
CCOC(C=C)C(C)(C)CC
CCOC(C)(C=C)C(C)CC
CCOC(C)(C)C(C)CC=C
CCOC(C)(C)C(CC)C=C
CCOC(C)(C)CC(=C)CC
CCOC(C)(C)CC(C)C=C
CCOC(C)(C)CCC(C)=C
CCOC(C)(CC=C)C(C)C
CCOC(C)(CC(C)C)C=C
CCOC(C)(CC)C(=C)CC
CCOC(C)(CC)C(C)C=C
CCOC(C)(CC)CC(C)=C
CCOC(C)C(C)(C)CC=C
CCOC(C)C(C)(CC)C=C
CCOC(C)CC(C)(C)C=C
CCOC(CC=C)C(C)(C)C
CCOC(CC(C)(C)C)C=C
CCOC(CC)(C=C)C(C)C
CCOC(CC)(CC)C(C)=C
CCOC(CC)C(C)(C)C=C
CCOCC(=C)C(C)(C)CC
CCOCC(=C)CC(C)(C)C
CCOCC(C=C)C(C)(C)C
CCOCC(C)(C=C)C(C)C
CCOCC(C)(C)C(=C)CC
CCOCC(C)(C)C(C)C=C
CCOCC(C)(C)CC(C)=C
CCOCC(C)(CC)C(C)=C
CCOCC(C)C(C)(C)C=C
CCOCCC(=C)C(C)(C)C
CCOCCC(C)(C)C(C)=C
COC(C)(C)C(C)CCC=C
COC(C)(C)CC(C)CC=C
COC(C)(C)CCC(C)C=C
COC(C)(C)CCCC(C)=C
COC(C)(CC=C)CC(C)C
COC(C)(CCC(C)C)C=C
COC(C)C(C)(C)CCC=C
COC(C)CC(C)(C)CC=C
COC(C)CCC(C)(C)C=C
COC(CC=C)CC(C)(C)C
COC(CCC=C)C(C)(C)C
COC(CCC(C)(C)C)C=C
COCC(=C)CCC(C)(C)C
COCC(C)(C)C(C)CC=C
COCC(C)(C)CC(C)C=C
COCC(C)(C)CCC(C)=C
COCC(C)(CC=C)C(C)C
COCC(C)(CC(C)C)C=C
COCC(C)C(C)(C)CC=C
COCC(C)CC(C)(C)C=C
COCC(CC=C)C(C)(C)C
COCC(CC(C)(C)C)C=C
COCCC(=C)CC(C)(C)C
COCCC(C=C)C(C)(C)C
COCCC(C)(C=C)C(C)C
COCCC(C)(C)C(C)C=C
COCCC(C)(C)CC(C)=C
COCCC(C)C(C)(C)C=C
COCCCC(=C)C(C)(C)C
COCCCC(C)(C)C(C)=C
CC(C)CC(C)(C)OCC=C
CC(CCC=C)OC(C)(C)C
CCC(CC=C)(OC)C(C)C
CCCC(OC(C)(C)C)C=C
COC(C)(CCC=C)C(C)C
CCC=CC(C)(C)CCOC
CCC=CC(C)(CC)COC
CCC=CC(CC)(CC)OC
CCC=CCC(C)(C)COC
CCC=CCC(C)(CC)OC
CCC=CCCC(C)(C)OC
CCC(C)(C)C=CCCOC
CCC(C)(C)CC=CCOC
CCC(C)(CC)C=CCOC
CCC(C)(CCC=CC)OC
CCC(CC)(CC=CC)OC
CCCC=CC(C)(C)COC
CCCC=CC(C)(CC)OC
CCCC=CCC(C)(C)OC
CCCC(C)(C)C=CCOC
CCCC(C)(CC=CC)OC
CCCCC=CC(C)(C)OC
CCCC=CC(C)(C)OCC
CC=CCCCOC(C)(C)C
CCC=CCCOC(C)(C)C
CCC(C)(C)COCC=CC
CCC(C)(CC)OCC=CC
CCC(C)(CCOC)C=CC
CCC(CC)(COC)C=CC
CCCC=CCOC(C)(C)C
CCCC(C)(C)OCC=CC
CCCC(C)(COC)C=CC
CCCC(CC)(OC)C=CC
CCCCC(C)(OC)C=CC
CC=CCCOCC(C)(C)C
CCC=CCOC(C)(C)CC
CCC=CCOCC(C)(C)C
CCC(C)(C)OCCC=CC
CCC(C)(COC)CC=CC
CCCC(C)(OC)C=CCC
CCCC(C)(OCC)C=CC
CC=CCOCCC(C)(C)C
CCCCOC(C)(C)C=CC
CCCOC(C)(C)C=CCC
CCCOC(C)(C)CC=CC
CCCOC(C)(CC)C=CC
CCCOCC=CC(C)(C)C
CCCOCC(C)(C)C=CC
CCOC(C)(C)CC=CCC
CCOC(C)(C)CCC=CC
CCOC(C)(CC)C=CCC
CCOC(C)(CC)CC=CC
CCOC(CC)(CC)C=CC
CCOCC=CC(C)(C)CC
CCOCC(C)(C)C=CCC
CCOCC(C)(C)CC=CC
CCOCC(C)(CC)C=CC
CCOCCC=CC(C)(C)C
CCOCCC(C)(C)C=CC
COC(C)(C)CCCC=CC
COCC=CCCC(C)(C)C
COCC(C)(C)CCC=CC
COCCC=CCC(C)(C)C
COCCC(C)(C)CC=CC
COCCCC=CC(C)(C)C
COCCCC(C)(C)C=CC
CCOCC=CCC(C)(C)C
CCC(=C)CCCCCCO
CCCC(=C)CCCCCO
CCCCC(=C)CCCCO
CCCCCC(=C)CCCO
CCCCCCC(=C)CCO
CC(CCCCCCO)C=C
CCC(CCCCCO)C=C
CCCC(CCCCO)C=C
CCCCC(CCCO)C=C
CCCCCC(CCO)C=C
CCCCCCC(CO)C=C
CC(CCCCCO)CC=C
CCC(CCCCO)CC=C
CCCC(CCCO)CC=C
CCCCC(CCO)CC=C
CCCCCC(CO)CC=C
CC(CCCCO)CCC=C
CCC(CCCO)CCC=C
CCCC(CCO)CCC=C
CCCCC(CO)CCC=C
CCC(CCO)CCCC=C
CCCC(CO)CCCC=C
CC(CCO)CCCCC=C
CCC(CO)CCCCC=C
CC(=C)CCCCCCCO
CCCCCCCC(=C)CO
CCCCCCC(O)CC=C
CCCCCC(O)CCC=C
CC(CCCO)CCCC=C
CCCCC(O)CCCC=C
CCCC(O)CCCCC=C
CC(CO)CCCCCC=C
CCC(O)CCCCCC=C
CC(O)CCCCCCC=C
CCCCCCCC(O)C=C
CCC=C(C(C)C)C(C)OC
CCC=C(C)C(C)C(C)OC
CCC(=CC(C)C)C(C)OC
CCC(=CC)C(C)C(C)OC
CCC(C=C(C)C)C(C)OC
CCC(C(C)C)=C(C)COC
CCC(C)=C(C)C(C)COC
CCC(C)=C(C)CC(C)OC
CCC(C)=C(CC)C(C)OC
CCC(C)=CC(C)C(C)OC
CCC(C)C=C(C)C(C)OC
CCC(C)C(=CC)C(C)OC
CCC(C)C(C)=C(C)COC
CCC(C)C(C)=CC(C)OC
CCC(CC(C)=C(C)C)OC
CCC(CC)=C(C)C(C)OC
CCCC(C)=C(C)C(C)OC
CC=C(C)C(C)COC(C)C
CC=C(C)CC(C)OC(C)C
CC=CC(C)C(C)OC(C)C
CCC=C(C)C(C)OC(C)C
CCC(=CC)C(C)OC(C)C
CCC(C)=C(C)COC(C)C
CCC(C)=CC(C)OC(C)C
CC=C(C)C(C)OCC(C)C
CCC=C(C)C(OC)C(C)C
CCC(=CC(C)OC)C(C)C
CCC(=CC)C(OC)C(C)C
CCC(C)=C(COC)C(C)C
CCC(C)=CC(OC)C(C)C
CCC(C)C(COC)=C(C)C
CCC(CC(C)OC)=C(C)C
CCCC(C(C)OC)=C(C)C
CC=C(C)COC(C)C(C)C
CC=CC(C)OC(C)C(C)C
CC(C)C(C)OCC=C(C)C
CCC(C(C)OC)C(C)=CC
CCC(C)C(OC)C=C(C)C
CCC(C)C(OC)C(C)=CC
CC=C(COC(C)C)C(C)C
CC=CC(OC(C)C)C(C)C
CC(C)COC(C)C=C(C)C
CC(C)COCC(C)=C(C)C
CCC(C)OC(C)C=C(C)C
CCC(C)OC(C)C(C)=CC
CCC(C)OCC(C)=C(C)C
CCC(COC(C)C)=C(C)C
CCC(COC)=C(C)C(C)C
CCC(COC)C(C)=C(C)C
CCCC(OC)C(C)=C(C)C
CC(C)OC(C)C=CC(C)C
CC(C)OC(C)CC=C(C)C
CC(C)OCC=C(C)C(C)C
CC(C)OCC(C)=CC(C)C
CC(C)OCC(C)C=C(C)C
CC(C)OCCC(C)=C(C)C
CCC(OC(C)C)C=C(C)C
CCC(OC(C)C)C(C)=CC
CCC(OC)C=C(C)C(C)C
CCC(OC)C(=CC)C(C)C
CCC(OC)C(C)=C(C)CC
CCC(OC)C(C)=CC(C)C
CCC(OC)C(C)C=C(C)C
CCC(OC)C(C)C(C)=CC
CCC(OC)C(CC)=C(C)C
CCCOC(C)C(C)=C(C)C
CCOC(C=C(C)C)C(C)C
CCOC(C(C)C)C(C)=CC
CCOC(C)C=C(C)C(C)C
CCOC(C)C(=CC)C(C)C
CCOC(C)C(C)=C(C)CC
CCOC(C)C(C)=CC(C)C
CCOC(C)C(C)C=C(C)C
CCOC(C)C(C)C(C)=CC
CCOC(C)C(CC)=C(C)C
CCOC(C)CC(C)=C(C)C
CCOC(CC)C(C)=C(C)C
CCOCC(C(C)C)=C(C)C
CCOCC(C)=C(C)C(C)C
CCOCC(C)C(C)=C(C)C
COC(C=CC(C)C)C(C)C
COC(C=CC)C(C)C(C)C
COC(C)C=C(C)CC(C)C
COC(C)C=CC(C)C(C)C
COC(C)C(C=CC)C(C)C
COC(C)C(C)=CCC(C)C
COC(C)C(C)C=CC(C)C
COC(C)C(C)C(C)C=CC
COC(C)C(C)CC=C(C)C
COC(C)C(C)CC(C)=CC
COC(C)C(CC(C)C)=CC
COC(C)CC=C(C)C(C)C
COC(C)CC(=CC)C(C)C
COC(C)CC(C)=CC(C)C
COC(C)CC(C)C=C(C)C
COC(C)CC(C)C(C)=CC
COC(C)CCC(C)=C(C)C
COC(CC=C(C)C)C(C)C
COC(CC(C)=CC)C(C)C
COC(CC(C)C)C=C(C)C
COC(CC(C)C)C(C)=CC
COCC=C(C(C)C)C(C)C
COCC=C(C)C(C)C(C)C
COCC(=CC(C)C)C(C)C
COCC(=CC)C(C)C(C)C
COCC(C=C(C)C)C(C)C
COCC(C(C)C)C(C)=CC
COCC(C)=C(C)CC(C)C
COCC(C)=CC(C)C(C)C
COCC(C)C=C(C)C(C)C
COCC(C)C(=CC)C(C)C
COCC(C)C(C)=CC(C)C
COCC(C)C(C)C=C(C)C
COCC(C)C(C)C(C)=CC
COCC(C)CC(C)=C(C)C
COCC(CC(C)C)=C(C)C
COCCC(C(C)C)=C(C)C
COCCC(C)=C(C)C(C)C
COCCC(C)C(C)=C(C)C
CCC(C(C)COC)=C(C)C
COC(C(C)C)C(C)C=CC
CCC=C(C)C(C)(C)COC
CCC=C(C)C(C)(CC)OC
CCC=C(C)CC(C)(C)OC
CCC=C(CC)C(C)(C)OC
CCC=CC(C)(C)C(C)OC
CCC=CC(C)C(C)(C)OC
CCC(=CC)C(C)(C)COC
CCC(=CC)C(C)(CC)OC
CCC(C=CC)C(C)(C)OC
CCC(C)=CC(C)(C)COC
CCC(C)=CC(C)(CC)OC
CCC(C)=CCC(C)(C)OC
CCC(C)(C=CC)C(C)OC
CCC(C)(C)C=C(C)COC
CCC(C)(C)C=CC(C)OC
CCC(C)(C)C(C)=CCOC
CCC(C)(CC=C(C)C)OC
CCC(C)(CC(C)=CC)OC
CCC(C)C=CC(C)(C)OC
CCC(CC)=CC(C)(C)OC
CCCC=C(C)C(C)(C)OC
CCCC(=CC)C(C)(C)OC
CCCC(C)=CC(C)(C)OC
CC=CC(C)(C)COC(C)C
CC=CCC(C)(C)OC(C)C
CCC=CC(C)(C)OC(C)C
CCC(C)(C)C(COC)=CC
CCC(CC(C)(C)OC)=CC
CC=C(C)CCOC(C)(C)C
CC=CC(C)(C)OCC(C)C
CC=CC(C)COC(C)(C)C
CC=CCC(C)OC(C)(C)C
CC(C)=CCCOC(C)(C)C
CC(C)C=CCOC(C)(C)C
CCC=C(C)COC(C)(C)C
CCC=CC(C)(OC)C(C)C
CCC=CC(C)OC(C)(C)C
CCC(C)=CCOC(C)(C)C
CCC(C)(C)C(OC)C=CC
CCC(C)C(C)(OC)C=CC
CC=C(C)COCC(C)(C)C
CC=CC(C)OCC(C)(C)C
CCC=C(COC)C(C)(C)C
CCC=CC(OC)C(C)(C)C
CCC(=CCOC)C(C)(C)C
CCC(C)(C)OC(C)C=CC
CCC(C)(C)OCC=C(C)C
CCC(C)(C)OCC(C)=CC
CCC(C)(COC)C=C(C)C
CCC(C)(COC)C(C)=CC
CCC(CC)(OC)C=C(C)C
CCC(CC)(OC)C(C)=CC
CCCC(C)(OC)C=C(C)C
CCCC(C)(OC)C(C)=CC
CC=CCOC(C)(C)C(C)C
CC=CCOC(C)C(C)(C)C
CCC(C)(OC(C)C)C=CC
CCC(C)(OC)C=CC(C)C
CCC(C)(OC)C(C)C=CC
CCC(C)OC(C)(C)C=CC
CCC(COC(C)(C)C)=CC
CCC(COC)=CC(C)(C)C
CCC(OC(C)(C)C)C=CC
CCC(OC)(C=CC)C(C)C
CCC(OC)C=CC(C)(C)C
CCC(OC)C(C)(C)C=CC
CCCOC(C)(C)C=C(C)C
CCCOC(C)(C)C(C)=CC
CCOC(C=CC)C(C)(C)C
CCOC(C)(C=CC)C(C)C
CCOC(C)(C)C=C(C)CC
CCOC(C)(C)C=CC(C)C
CCOC(C)(C)C(C)=CCC
CCOC(C)(C)C(C)C=CC
CCOC(C)(C)C(CC)=CC
CCOC(C)(C)CC=C(C)C
CCOC(C)(C)CC(C)=CC
CCOC(C)(CC)C=C(C)C
CCOC(C)(CC)C(C)=CC
CCOC(C)C=CC(C)(C)C
CCOC(C)C(C)(C)C=CC
CCOCC=C(C)C(C)(C)C
CCOCC(=CC)C(C)(C)C
CCOCC(C)=CC(C)(C)C
CCOCC(C)(C)C=C(C)C
CCOCC(C)(C)C(C)=CC
COC(C)(C)C=CCC(C)C
COC(C)(C)C(C)CC=CC
COC(C)(C)CC=CC(C)C
COC(C)(C)CC(C)C=CC
COC(C)(C)CCC(C)=CC
COC(C)(CC=CC)C(C)C
COC(C)(CC(C)C)C=CC
COC(C)C=CCC(C)(C)C
COC(C)C(C)(C)CC=CC
COC(C)CC(C)(C)C=CC
COC(CC=CC)C(C)(C)C
COC(CC(C)(C)C)C=CC
COCC=C(C)CC(C)(C)C
COCC=CC(C)(C)C(C)C
COCC=CC(C)C(C)(C)C
COCC(C=CC)C(C)(C)C
COCC(C)=CCC(C)(C)C
COCC(C)(C=CC)C(C)C
COCC(C)(C)C=CC(C)C
COCC(C)(C)C(C)C=CC
COCC(C)(C)CC=C(C)C
COCC(C)(C)CC(C)=CC
COCC(C)C=CC(C)(C)C
COCC(C)C(C)(C)C=CC
COCC(CC(C)(C)C)=CC
COCCC=C(C)C(C)(C)C
COCCC(=CC)C(C)(C)C
COCCC(C)=CC(C)(C)C
COCCC(C)(C)C=C(C)C
COCCC(C)(C)C(C)=CC
CC(C)=CCOCC(C)(C)C
CC(C)OCC=CC(C)(C)C
COC(C)(C)CCC=C(C)C
COC(C)CC=CC(C)(C)C
CC(C)C(C)C(C)CCC=O
CC(C)CC(C)C(C)CC=O
CC(C)CCC(C)C(C)C=O
CCC(C(C)C)C(C)CC=O
CCC(C)C(C)C(CC)C=O
CCC(C)C(C)CCC(C)=O
CCC(C)C(CC(C)C)C=O
CCC(C)C(CC)C(C)C=O
CCC(C)C(CC)CC(C)=O
CCC(C)CC(C)C(C)C=O
CCC(CC(C)C(C)C)C=O
CCC(CC(C)C)C(C)C=O
CCC(CC)C(C)C(C)C=O
CCC(CC)C(C)CC(C)=O
CCC(CC)C(CC)C(C)=O
CCC(CC)CC(C)C(C)=O
CCCC(C(C)C)C(C)C=O
CCCC(C(C)CC)C(C)=O
CCCC(C)C(C)C(C)C=O
CCCC(C)C(C)CC(C)=O
CCCC(C)C(CC)C(C)=O
CCCC(CC)C(C)C(C)=O
CCCCC(C)C(C)C(C)=O
CCC(C)C(C)CC(=O)CC
CCC(C)C(CC)C(=O)CC
CCC(CC(C)C)C(=O)CC
CCCC(C(C)C)C(=O)CC
CCCC(C)C(C)C(=O)CC
CCC(C)C(CC=O)C(C)C
CCC(C)CC(C=O)C(C)C
CCC(CC)C(C=O)C(C)C
CCC(CC)CC(=O)C(C)C
CCCC(C)C(C=O)C(C)C
CCCC(CC(C)=O)C(C)C
CCCC(CC)C(=O)C(C)C
CCC(C)C(C=O)C(C)CC
CCCC(C)C(=O)CC(C)C
CCC(C)C(=O)C(CC)CC
CCC(CC=O)C(C)C(C)C
CCC(CC(=O)CC)C(C)C
CCCC(C=O)C(C)C(C)C
CCCCC(=O)C(C)C(C)C
CCC(C=O)C(C)CC(C)C
CCC(C=O)C(CC)C(C)C
CCCC(=O)C(C)C(C)CC
CCCC(=O)C(C)CC(C)C
CCCC(=O)C(CC)C(C)C
CCC(=O)CCC(C)C(C)C
CC(CCC(C)C(C)C)C=O
CC(C)C(C)CCCC(C)=O
CC(C)CC(C)CC(C)C=O
CC(C)CC(C)CCC(C)=O
CC(C)CC(CC(C)C)C=O
CC(C)CCC(C)CC(C)=O
CC(C)CCCC(C)C(C)=O
CCC(C)C(C)C(C)CC=O
CCC(C)C(C)CC(C)C=O
CCC(C)CC(C)CC(C)=O
CCC(C)CC(CC)C(C)=O
CCC(C)CCC(C)C(C)=O
CCC(CC(C)C)CC(C)=O
CCC(CCC(C)C)C(C)=O
CCCC(C)CC(C)C(C)=O
CCCC(CC(C)C)C(C)=O
CCC(C)CC(C)C(=O)CC
CCC(CC)C(C)C(=O)CC
CC(C)C(CCC=O)C(C)C
CC(C)CC(CC=O)C(C)C
CC(C)CCC(C=O)C(C)C
CC(C)CCCC(=O)C(C)C
CCC(C)CCC(=O)C(C)C
CCC(CC(C)C=O)C(C)C
CCC(CCC(C)=O)C(C)C
CCCC(C)CC(=O)C(C)C
CCCCC(C)C(=O)C(C)C
CC(C)CCC(=O)CC(C)C
CCC(C)CC(=O)C(C)CC
CCC(C)CC(=O)CC(C)C
CCC(CC)C(=O)CC(C)C
CCC(C)C(=O)CCC(C)C
CC(CC=O)CC(C)C(C)C
CCCC(=O)CC(C)C(C)C
CCC(=O)C(C)CCC(C)C
CCC(=O)CC(C)CC(C)C
CCCCC(C(C)C)C(C)=O
CCCC(C)C(=O)C(C)CC
CC(C)C(C)(C)CCCC=O
CC(C)CC(C)(C)CCC=O
CC(C)CCC(C)(C)CC=O
CCC(C)(C)C(C)CCC=O
CCC(C)(C)CCCC(C)=O
CCC(C)(CC)C(C)CC=O
CCC(C)(CC)CC(C)C=O
CCC(C)(CC)CCC(C)=O
CCC(C)(CCC(C)C)C=O
CCC(C)C(C)(C)CCC=O
CCC(C)C(C)(CC)CC=O
CCC(C)C(CC)(CC)C=O
CCC(C)CC(C)(C)CC=O
CCC(C)CC(C)(CC)C=O
CCC(C)CCC(C)(C)C=O
CCC(CC(C)(C)CC)C=O
CCC(CC)(CC(C)C)C=O
CCC(CC)(CC)C(C)C=O
CCC(CC)(CC)CC(C)=O
CCC(CC)C(C)(C)CC=O
CCC(CC)C(C)(CC)C=O
CCC(CC)CC(C)(C)C=O
CCC(CCC(C)(C)C)C=O
CCCC(C)(C)C(C)CC=O
CCCC(C)(C)C(CC)C=O
CCCC(C)(C)CC(C)C=O
CCCC(C)(CC(C)C)C=O
CCCC(C)(CC)C(C)C=O
CCCC(C)(CC)CC(C)=O
CCCC(C)(CCC)C(C)=O
CCCC(C)C(C)(C)CC=O
CCCC(C)C(C)(CC)C=O
CCCC(C)CC(C)(C)C=O
CCCC(CC(C)(C)C)C=O
CCCC(CC)(CC)C(C)=O
CCCC(CC)C(C)(C)C=O
CCCCC(C)(C)C(C)C=O
CCCCC(C)C(C)(C)C=O
CCCC(C)(CC)C(=O)CC
CCC(C)(CCC=O)C(C)C
CCC(CC)(CC=O)C(C)C
CCCC(C)(CC=O)C(C)C
CCCC(CC)(C=O)C(C)C
CCCCC(C)(C=O)C(C)C
CCC(C)(CC=O)CC(C)C
CCCC(C)(C=O)C(C)CC
CCCCC(C=O)C(C)(C)C
CCC(CC=O)C(C)(C)CC
CCCC(C=O)C(C)(C)CC
CCC(C=O)C(C)(CC)CC
CCCC(=O)C(C)(C)CCC
CCCC(=O)C(C)(CC)CC
CCCC(=O)CC(C)(C)CC
CCC(=O)C(CC)(CC)CC
CCC(=O)CC(C)(CC)CC
CCC(=O)CCC(C)(C)CC
CC(C)CCCC(C)(C)C=O
CC(CCC(C)(C)C)CC=O
CC(CCCC(C)(C)C)C=O
CCC(C)(C)CC(C)CC=O
CCC(C)(C)CCC(C)C=O
CCCC(C)(C)CCC(C)=O
CCCCC(C)(C)CC(C)=O
CCCCC(C)(CC)C(C)=O
CCCCCC(C)(C)C(C)=O
CCCC(C)(C)CC(=O)CC
CCCCC(C)(C)C(=O)CC
CC(CCCC=O)C(C)(C)C
CCC(CCC=O)C(C)(C)C
CCCC(CC=O)C(C)(C)C
CC(CCC=O)CC(C)(C)C
CCC(CC=O)CC(C)(C)C
CCCCC(=O)C(C)(C)CC
CCCCC(=O)CC(C)(C)C
CCCC(=O)CCC(C)(C)C
CCC(=O)CCCC(C)(C)C
CC(=O)CCCCC(C)(C)C
CCCCCC(=O)C(C)(C)C
CCC(C)(CCC=C)COC
CCC(C)(CCCC=C)OC
CCC(CC)(CCC=C)OC
CCCC(C)(CCC=C)OC
CCCC(CC)(CC=C)OC
CCCCC(C)(CC=C)OC
CCCC(C)(CC=C)OCC
CC(C)(C)CCCOCC=C
CCC(C)(C)CCOCC=C
CCC(C)(CC)COCC=C
CCC(C)(CCCOC)C=C
CCC(CC)(CC)OCC=C
CCC(CC)(CCOC)C=C
CCCC(C)(C)COCC=C
CCCC(C)(CC)OCC=C
CCCC(C)(CCOC)C=C
CCCC(CC)(COC)C=C
CCCC(CCC)(OC)C=C
CCCCC(C)(C)OCC=C
CCCCC(C)(COC)C=C
CCCCC(CC)(OC)C=C
CCCCCC(C)(OC)C=C
CC(C)(C)CCOCCC=C
CCC(C)(C)COCCC=C
CCC(C)(CC)OCCC=C
CCC(C)(CCOC)CC=C
CCC(CC)(COC)CC=C
CCCC(C)(C)OCCC=C
CCCC(C)(COC)CC=C
CCCC(C)(COCC)C=C
CCCC(CC)(OCC)C=C
CCCCC(C)(OCC)C=C
CC(C)(C)COCCCC=C
CCC(C)(C)OCCCC=C
CCCCCOC(C)(C)C=C
CCCCOC(C)(C)CC=C
CCCCOC(C)(CC)C=C
CCCCOCC(C)(C)C=C
CCCOC(C)(C)CCC=C
CCCOC(C)(CC)CC=C
CCCOC(C)(CCC)C=C
CCCOC(CC)(CC)C=C
CCCOCC(C)(C)CC=C
CCCOCC(C)(CC)C=C
CCCOCCC(C)(C)C=C
CCOC(C)(C)CCCC=C
CCOC(C)(CC)CCC=C
CCOC(CC)(CC)CC=C
CCOCC(C)(C)CCC=C
CCOCC(C)(CC)CC=C
CCOCC(CC)(CC)C=C
CCOCCC(C)(C)CC=C
CCOCCC(C)(CC)C=C
CCOCCCC(C)(C)C=C
COC(C)(C)CCCCC=C
COCC(C)(C)CCCC=C
COCCC(C)(C)CCC=C
COCCCC(C)(C)CC=C
COCCCCC(C)(C)C=C
CC(C)(C)OCCCCC=C
CCC=C(C)CCCCOC
CCC=C(CC)CCCOC
CCC=CC(C)CCCOC
CCC=CC(CC)CCOC
CCC=CCC(C)CCOC
CCC=CCC(CC)COC
CCC=CCCC(C)COC
CCC=CCCC(CC)OC
CCC=CCCCC(C)OC
CCC(C)=CCCCCOC
CCC(C)C=CCCCOC
CCC(C)CC=CCCOC
CCC(C)CCC=CCOC
CCC(CC)=CCCCOC
CCC(CC)C=CCCOC
CCC(CC)CC=CCOC
CCC(CCC=CC)COC
CCC(CCCC=CC)OC
CCCC=C(C)CCCOC
CCCC=C(CC)CCOC
CCCC=C(CCC)COC
CCCC=CC(C)CCOC
CCCC=CC(CC)COC
CCCC=CC(CCC)OC
CCCC=CCC(C)COC
CCCC=CCC(CC)OC
CCCC=CCCC(C)OC
CCCC(C)=CCCCOC
CCCC(C)C=CCCOC
CCCC(CC=CCC)OC
CCCC(CC)=CCCOC
CCCC(CC)C=CCOC
CCCC(CCC=CC)OC
CCCC(CCC)=CCOC
CCCCC=C(C)CCOC
CCCCC=C(CC)COC
CCCCC=CC(C)COC
CCCCC=CC(CC)OC
CCCCC=CCC(C)OC
CCCCC(C)=CCCOC
CCCCC(C)C=CCOC
CCCCC(CC=CC)OC
CCCCC(CC)=CCOC
CCCCCC=C(C)COC
CCCCCC=CC(C)OC
CCCC=C(C)CCOCC
CCCC=C(CC)COCC
CCCC=CC(C)COCC
CCCC=CC(CC)OCC
CCCC=CCC(C)OCC
CCCC(C)=CCCOCC
CCCC(C)C=CCOCC
CCCC(CC=CC)OCC
CCCC(CC)=CCOCC
CCCCC=C(C)COCC
CCCCC=CC(C)OCC
CCCCC(C)=CCOCC
CC=CCCCCOC(C)C
CCC=CCCCOC(C)C
CCC(CCCCOC)=CC
CCCC=CCCOC(C)C
CCCC(CCCOC)=CC
CCCCC=CCOC(C)C
CCCCC(CCOC)=CC
CCCCCC(COC)=CC
CC=CCCCOCC(C)C
CCC=CCCOC(C)CC
CCC=CCCOCC(C)C
CCC(C)CCOCC=CC
CCC(CC)COCC=CC
CCC(CCCOC)C=CC
CCCC=CCOC(C)CC
CCCC=CCOCC(C)C
CCCC(C)COCC=CC
CCCC(CC)OCC=CC
CCCC(CCOC)C=CC
CCCC(CCOCC)=CC
CCCCC(C)OCC=CC
CCCCC(COC)=CCC
CCCCC(COC)C=CC
CCCCC(COCC)=CC
CCCCCC(OC)C=CC
CC=CCCOCCC(C)C
CCC=CCOCC(C)CC
CCC=CCOCCC(C)C
CCC(C)COCCC=CC
CCC(CC)OCCC=CC
CCC(CCOC)CC=CC
CCCC(C)OCC=CCC
CCCC(C)OCCC=CC
CCCC(COC)C=CCC
CCCC(COC)CC=CC
CCCC(COCC)=CCC
CCCC(COCC)C=CC
CCCCC(OC)C=CCC
CCCCCOC(C)C=CC
CCCCCOCC(C)=CC
CC=CCOCCCC(C)C
CCC(C)OCCCC=CC
CCCC(OCC)C=CCC
CCCCOC(C)C=CCC
CCCCOC(C)CC=CC
CCCCOC(CC)C=CC
CCCCOCC=C(C)CC
CCCCOCC=CC(C)C
CCCCOCC(C)=CCC
CCCCOCC(C)C=CC
CCCCOCC(CC)=CC
CCCCOCCC=C(C)C
CCCCOCCC(C)=CC
CCCOC(C)C=CCCC
CCCOC(C)CC=CCC
CCCOC(C)CCC=CC
CCCOC(CC)C=CCC
CCCOC(CC)CC=CC
CCCOC(CCC)C=CC
CCCOCC=C(C)CCC
CCCOCC=C(CC)CC
CCCOCC=CC(C)CC
CCCOCC(C)=CCCC
CCCOCC(C)C=CCC
CCCOCC(C)CC=CC
CCCOCC(CC)=CCC
CCCOCC(CC)C=CC
CCCOCC(CCC)=CC
CCCOCCC=C(C)CC
CCCOCCC=CC(C)C
CCCOCCC(C)=CCC
CCCOCCC(C)C=CC
CCCOCCC(CC)=CC
CCCOCCCC=C(C)C
CCCOCCCC(C)=CC
CCOC(C)CCC=CCC
CCOC(C)CCCC=CC
CCOC(CC)CC=CCC
CCOC(CC)CCC=CC
CCOCC=CC(CC)CC
CCOCC=CCC(C)CC
CCOCC=CCCC(C)C
CCOCC(C)CC=CCC
CCOCC(C)CCC=CC
CCOCC(CC)C=CCC
CCOCC(CC)CC=CC
CCOCCC=C(CC)CC
CCOCCC=CC(C)CC
CCOCCC=CCC(C)C
CCOCCC(C)C=CCC
CCOCCC(C)CC=CC
CCOCCC(CC)=CCC
CCOCCC(CC)C=CC
CCOCCCC=C(C)CC
CCOCCCC=CC(C)C
CCOCCCC(C)=CCC
CCOCCCC(C)C=CC
CCOCCCC(CC)=CC
CCOCCCCC=C(C)C
CCOCCCCC(C)=CC
COC(C)CCCCC=CC
COCC=CCCCC(C)C
COCC(C)CCCC=CC
COCCC=CCCC(C)C
COCCC(C)CCC=CC
COCCCC=CCC(C)C
COCCCC(C)CC=CC
COCCCCC=CC(C)C
COCCCCC(C)C=CC
COCCCCCC=C(C)C
COCCCCCC(C)=CC
CCCC(C)CC=CCOC
CCCCCC(C)=CCOC
CCCC(CCOC)=CCC
CCC=CCOC(CC)CC
CCCCC(OCC)C=CC
CCCCCOCC=C(C)C
CCCOCC=CCC(C)C
CC(C=C)C(C)C(C)(C)CO
CC(C(C)=C)C(C)(C)CCO
CC(C)C(=C)C(C)(C)CCO
CC(C)C(=C)CC(C)(C)CO
CC(C)C(=C)CCC(C)(C)O
CC(C)C(C=C)C(C)(C)CO
CC(C)C(C)(C=C)C(C)CO
CC(C)C(C)(C)C(=C)CCO
CC(C)C(C)(C)CC(=C)CO
CC(C)C(C)(CC=C)C(C)O
CC(C)C(CC=C)C(C)(C)O
CC(C)CC(=C)C(C)(C)CO
CC(C)CC(=C)CC(C)(C)O
CC(C)CC(C=C)C(C)(C)O
CC(C)CC(C)(C=C)C(C)O
CC(C)CC(C)(C)C(=C)CO
CC(C)CCC(=C)C(C)(C)O
CC(CC=C)C(C)C(C)(C)O
CC(CC(C)=C)C(C)(C)CO
CC(CCC(C)=C)C(C)(C)O
CCC(=C)C(C)(C)C(C)CO
CCC(=C)C(C)(C)CC(C)O
CCC(=C)C(C)(CC)C(C)O
CCC(=C)C(C)C(C)(C)CO
CCC(=C)C(C)CC(C)(C)O
CCC(=C)CC(C)(C)C(C)O
CCC(=C)CC(C)C(C)(C)O
CCC(C=C)(C(C)C)C(C)O
CCC(C=C)C(C)(C)C(C)O
CCC(C=C)C(C)C(C)(C)O
CCC(C(=C)CC)C(C)(C)O
CCC(C(C)=C)C(C)(C)CO
CCC(C(C)C=C)C(C)(C)O
CCC(C)(C=C)C(C)C(C)O
CCC(C)(C(C)C)C(=C)CO
CCC(C)(C)C(=C)C(C)CO
CCC(C)(C)C(=C)CC(C)O
CCC(C)(C)C(C=C)C(C)O
CCC(C)(C)C(C)C(=C)CO
CCC(C)(C)CC(=C)C(C)O
CCC(C)(CC(C)=C)C(C)O
CCC(C)(CC)C(=C)C(C)O
CCC(C)C(=C)C(C)(C)CO
CCC(C)C(=C)CC(C)(C)O
CCC(C)C(C=C)C(C)(C)O
CCC(C)C(C)(C=C)C(C)O
CCC(C)C(C)(C)C(=C)CO
CCC(C)CC(=C)C(C)(C)O
CCC(CC(C)=C)C(C)(C)O
CCC(CC)C(=C)C(C)(C)O
CCCC(=C)C(C)(C)C(C)O
CCCC(=C)C(C)C(C)(C)O
CCCC(C(C)=C)C(C)(C)O
CCCC(C)(C)C(=C)C(C)O
CCCC(C)C(=C)C(C)(C)O
CC(C)C(C)(C)C(CO)C=C
CC(C)C(C)(C)CC(O)C=C
CC(C)C(C)C(C)(CO)C=C
CC(C)C(C)CC(C)(O)C=C
CC(C)C(CC(C)(C)O)C=C
CC(C)CC(C)(C)C(O)C=C
CC(C)CC(C)C(C)(O)C=C
CC(CC(C)(C)C)C(O)C=C
CC(CC(C)C(C)(C)O)C=C
CCC(=C)C(C)C(C)(O)CC
CCC(C(C)=C)C(C)(O)CC
CCC(C(C)C)C(C)(O)C=C
CCC(C)(C(C)C)C(O)C=C
CCC(C)(C)C(C)C(O)C=C
CCC(C)C(=C)C(C)(O)CC
CCC(C)C(C)(C)C(O)C=C
CCC(C)C(C)C(C)(O)C=C
CC(C)C(C)(CCO)C(C)=C
CC(C)C(C)C(C)(O)CC=C
CC(C)CC(C)(CO)C(C)=C
CC(C)CCC(C)(O)C(C)=C
CC(CC(C)(C)CO)C(C)=C
CC(CCC(C)(C)O)C(C)=C
CCC(=C)C(C)(CO)C(C)C
CCC(=C)CC(C)(O)C(C)C
CCC(C=C)C(C)(O)C(C)C
CCC(C)(C=C)C(O)C(C)C
CCC(C)(C(C)CO)C(C)=C
CCC(C)(C)C(CO)C(C)=C
CCC(C)(C)CC(O)C(C)=C
CCC(C)(CC(C)O)C(C)=C
CCC(C)(CC)C(O)C(C)=C
CCC(C)C(C)(CO)C(C)=C
CCC(C)CC(C)(O)C(C)=C
CCC(CC(C)(C)O)C(C)=C
CCC(CC)(C(C)O)C(C)=C
CCC(CC)C(C)(O)C(C)=C
CCCC(=C)C(C)(O)C(C)C
CCCC(C)(C(C)O)C(C)=C
CCCC(C)(C)C(O)C(C)=C
CCCC(C)C(C)(O)C(C)=C
CC(=C)C(CCO)C(C)(C)C
CC(=C)CC(CO)C(C)(C)C
CC(C=C)C(CO)C(C)(C)C
CC(C(=C)CCO)C(C)(C)C
CC(C)C(C)(CO)C(C)C=C
CC(C)C(C)(CO)CC(C)=C
CC(C)CC(C)(O)C(C)C=C
CC(C)CC(C)(O)CC(C)=C
CC(CC=C)C(O)C(C)(C)C
CC(CC(=C)CO)C(C)(C)C
CCC(=C)C(C)(O)CC(C)C
CCC(=C)C(CO)C(C)(C)C
CCC(C=C)C(O)C(C)(C)C
CCC(C(=C)CO)C(C)(C)C
CCC(C)(C(C)O)C(C)C=C
CCC(C)(C)C(O)C(C)C=C
CCC(C)(C)C(O)CC(C)=C
CCC(C)C(C)(O)C(=C)CC
CCC(C)C(C)(O)C(C)C=C
CCC(C)C(C)(O)CC(C)=C
CCCC(=C)C(O)C(C)(C)C
CC(=C)C(CO)CC(C)(C)C
CC(=C)CC(O)CC(C)(C)C
CC(C=C)C(O)CC(C)(C)C
CC(C)C(C)(O)C(C)CC=C
CC(CC(C)(O)C(C)C)C=C
CC(C)C(C)(O)CCC(C)=C
CC(C)C(CO)(C=C)C(C)C
CC(C)CC(O)(C=C)C(C)C
CC(C)CC(O)C(C)(C)C=C
CCC(=C)C(O)(CC)C(C)C
CCC(=C)C(O)C(C)(C)CC
CCC(=C)C(O)CC(C)(C)C
CCC(C(C)O)C(C)(C)C=C
CCC(C)(CO)C(=C)C(C)C
CCC(C)(CO)C(C)C(C)=C
CCC(C)C(O)(C=C)C(C)C
CCC(C)C(O)(CC)C(C)=C
CCC(C)C(O)C(C)(C)C=C
CCCC(C)(O)C(=C)C(C)C
CCCC(C)(O)C(C)C(C)=C
CC(C(CO)C=C)C(C)(C)C
CC(C)C(O)CC(C)(C)C=C
CC(CC(O)C=C)C(C)(C)C
CC(CCO)C(=C)C(C)(C)C
CC(CCO)C(C)(C)C(C)=C
CCC(C(O)C=C)C(C)(C)C
CCC(C)(O)C(=C)CC(C)C
CCC(C)(O)C(C=C)C(C)C
CCC(C)(O)C(C)C(C)C=C
CCC(C)(O)C(C)CC(C)=C
CCC(C)(O)CC(=C)C(C)C
CCC(C)(O)CC(C)C(C)=C
CCC(CO)(C(C)C)C(C)=C
CCC(CO)C(=C)C(C)(C)C
CCC(CO)C(C)(C)C(C)=C
CCCC(O)(C(C)C)C(C)=C
CCCC(O)C(=C)C(C)(C)C
CCCC(O)C(C)(C)C(C)=C
CC(C(O)CC=C)C(C)(C)C
CC(CO)C(=C)CC(C)(C)C
CC(CO)C(C=C)C(C)(C)C
CC(CO)C(C)(C)C(C)C=C
CC(CO)C(C)(C)CC(C)=C
CC(CO)C(C)C(C)(C)C=C
CC(CO)CC(=C)C(C)(C)C
CC(CO)CC(C)(C)C(C)=C
CCC(O)(C=C)C(C)C(C)C
CCC(O)(C(C)C)C(C)C=C
CCC(O)(CC(C)=C)C(C)C
CCC(O)(CC(C)C)C(C)=C
CCC(O)(CC)C(=C)C(C)C
CCC(O)(CC)C(C)C(C)=C
CCC(O)C(=C)C(C)(C)CC
CCC(O)C(=C)CC(C)(C)C
CCC(O)C(C=C)C(C)(C)C
CCC(O)C(C)(C=C)C(C)C
CCC(O)C(C)(C)C(=C)CC
CCC(O)C(C)(C)C(C)C=C
CCC(O)C(C)(C)CC(C)=C
CCC(O)C(C)(CC)C(C)=C
CCC(O)C(C)C(C)(C)C=C
CCC(O)CC(=C)C(C)(C)C
CC(O)C(=C)CCC(C)(C)C
CC(O)C(C)(C)C(C)CC=C
CC(CC(C)(C)C(C)O)C=C
CC(O)C(C)(C)CCC(C)=C
CC(O)C(C)C(C)(C)CC=C
CC(O)C(C)CC(C)(C)C=C
CC(O)C(CC=C)C(C)(C)C
CC(O)C(CC(C)(C)C)C=C
CC(O)CC(=C)CC(C)(C)C
CC(O)CC(C=C)C(C)(C)C
CC(O)CC(C)(C=C)C(C)C
CC(O)CC(C)(C)C(C)C=C
CC(O)CC(C)(C)CC(C)=C
CC(O)CC(C)C(C)(C)C=C
CC(O)CCC(=C)C(C)(C)C
CC(O)CCC(C)(C)C(C)=C
CC(CC(C)=C)CC(C)(C)O
CC(CC(C)(C)C)C(=C)CO
CC(C)C(C)(C)C(O)CC=C
CC(=C)CCC(O)C(C)(C)C
CC(CC(C)(C)O)C(C)C=C
CCC(=C)CC(O)C(C)(C)C
CC(C)C(CO)C(C)(C)C=C
CC(=C)C(O)CCC(C)(C)C
CC(C)C(O)(CC=C)C(C)C
CC(C)C(O)C(C)(C)CC=C
CC(CC(O)C(C)(C)C)C=C
CCC(O)CC(C)(C)C(C)=C
CC=C(C(C)C)C(C)(C)CO
CC=C(C)C(C)(C)C(C)CO
CC=C(C)C(C)(C)CC(C)O
CC=C(C)C(C)C(C)(C)CO
CC=C(C)C(C)CC(C)(C)O
CC=C(C)CC(C)(C)C(C)O
CC=C(C)CC(C)C(C)(C)O
CC=C(CC(C)(C)C)C(C)O
CC=C(CC(C)C)C(C)(C)O
CC=CC(C(C)C)C(C)(C)O
CC=CC(C)(C(C)C)C(C)O
CC=CC(C)(C)C(C)C(C)O
CC=CC(C)C(C)(C)C(C)O
CC(C=C(C)C)C(C)(C)CO
CC(C)=C(C)C(C)(C)CCO
CC(C)=C(C)CC(C)(C)CO
CC(C)=C(C)CCC(C)(C)O
CC(C)C=C(C)C(C)(C)CO
CC(C)C=C(C)CC(C)(C)O
CC(C)C=CC(C)(C)C(C)O
CC(C)C(C)=CC(C)(C)CO
CC(C)C(C)=CCC(C)(C)O
CC(C)C(C)(C)C=C(C)CO
CC(C)C(C)(C)C(C)=CCO
CC(C)C(C)C=CC(C)(C)O
CC(C)CC=C(C)C(C)(C)O
CC(C)CC(C)=CC(C)(C)O
CCC=C(C(C)C)C(C)(C)O
CCC=C(C)C(C)(C)C(C)O
CCC=C(C)C(C)C(C)(C)O
CCC(=C(C)C)C(C)(C)CO
CCC(=CC(C)(C)C)C(C)O
CCC(=CC(C)C)C(C)(C)O
CCC(=CC)C(C)(C)C(C)O
CCC(=CC)C(C)C(C)(C)O
CCC(C=C(C)C)C(C)(C)O
CCC(C(C)=CC)C(C)(C)O
CCC(C)=C(C)C(C)(C)CO
CCC(C)=C(C)CC(C)(C)O
CCC(C)=C(CC)C(C)(C)O
CCC(C)=CC(C)(C)C(C)O
CCC(C)=CC(C)C(C)(C)O
CCC(C)(C=C(C)C)C(C)O
CCC(C)(C)C=C(C)C(C)O
CCC(C)(C)C(=CC)C(C)O
CCC(C)(C)C(C)=C(C)CO
CCC(C)(C)C(C)=CC(C)O
CCC(C)C=C(C)C(C)(C)O
CCC(C)C(=CC)C(C)(C)O
CCC(C)C(C)=CC(C)(C)O
CCC(CC)=C(C)C(C)(C)O
CCCC(=C(C)C)C(C)(C)O
CCCC(C)=C(C)C(C)(C)O
CCC(=C(C)C)C(C)(O)CC
CCC(C)=C(C)C(C)(O)CC
CC=C(C)C(C)(CO)C(C)C
CC=C(C)CC(C)(O)C(C)C
CC=C(CC(C)(C)O)C(C)C
CC=CC(C)(C)C(O)C(C)C
CC=CC(C)C(C)(O)C(C)C
CC(C)C=CC(C)(O)C(C)C
CCC=C(C)C(C)(O)C(C)C
CCC(=CC(C)(C)O)C(C)C
CCC(=CC)C(C)(O)C(C)C
CCC(C)=CC(C)(O)C(C)C
CCC(CC(C)(C)O)=C(C)C
CC=C(C(C)CO)C(C)(C)C
CC=C(C)C(C)(O)CC(C)C
CC=C(C)C(CO)C(C)(C)C
CC=C(C)CC(O)C(C)(C)C
CC=C(CC(C)O)C(C)(C)C
CC=CC(C(C)O)C(C)(C)C
CC=CC(C)C(O)C(C)(C)C
CC(C=C(C)CO)C(C)(C)C
CC(C(C)=CCO)C(C)(C)C
CC(C)=C(CCO)C(C)(C)C
CC(C)=CC(CO)C(C)(C)C
CC(C)=CCC(O)C(C)(C)C
CC(C)C=C(CO)C(C)(C)C
CC(C)C=CC(O)C(C)(C)C
CC(C)C(=CCO)C(C)(C)C
CC(C)C(C)(CO)C=C(C)C
CC(CC(C)(C)O)C=C(C)C
CCC=C(C(C)O)C(C)(C)C
CCC=C(C)C(O)C(C)(C)C
CCC(=C(C)CO)C(C)(C)C
CCC(=CC(C)O)C(C)(C)C
CCC(=CC)C(O)C(C)(C)C
CCC(C)=C(CO)C(C)(C)C
CCC(C)=CC(O)C(C)(C)C
CCC(C)(C(C)O)C(C)=CC
CCC(C)(C)C(O)C=C(C)C
CCC(C)(C)C(O)C(C)=CC
CCC(C)C(C)(O)C=C(C)C
CCC(C)C(C)(O)C(C)=CC
CC=C(C)C(O)CC(C)(C)C
CC=CC(C)(O)C(C)C(C)C
CC(C)=C(CO)CC(C)(C)C
CC(C)=CC(O)CC(C)(C)C
CC(C)C(C)(O)CC=C(C)C
CC(C)C(CO)=CC(C)(C)C
CCC(C)(CO)C(C)=C(C)C
CCCC(C)(O)C(C)=C(C)C
CC=C(CO)C(C)(C)C(C)C
CC=C(CO)C(C)C(C)(C)C
CC=CC(O)(C(C)C)C(C)C
CC=CC(O)C(C)(C)C(C)C
CC=CC(O)C(C)C(C)(C)C
CC(CCO)=C(C)C(C)(C)C
CCC(C)(O)C=C(C)C(C)C
CCC(C)(O)C(=CC)C(C)C
CCC(C)(O)C(C)=CC(C)C
CCC(C)(O)C(C)C=C(C)C
CCC(C)(O)C(C)C(C)=CC
CCC(C)(O)CC(C)=C(C)C
CCC(CO)=C(C)C(C)(C)C
CC(CO)=C(C)CC(C)(C)C
CC(CO)C=C(C)C(C)(C)C
CC(CO)C(C)=CC(C)(C)C
CC(CO)C(C)(C)C=C(C)C
CCC(O)(C=C(C)C)C(C)C
CCC(O)(C(C)C)C(C)=CC
CCC(O)(CC)C(C)=C(C)C
CCC(O)C=C(C)C(C)(C)C
CCC(O)C(=CC)C(C)(C)C
CCC(O)C(C)=CC(C)(C)C
CCC(O)C(C)(C)C=C(C)C
CCC(O)C(C)(C)C(C)=CC
CC(O)C=C(C)CC(C)(C)C
CC(O)C=CC(C)(C)C(C)C
CC(O)C=CC(C)C(C)(C)C
CC(O)C(C)=CCC(C)(C)C
CC(O)CC=C(C)C(C)(C)C
CC(O)CC(C)=CC(C)(C)C
CC(O)CC(C)(C)C=C(C)C
CC=CC(C)C(C)C(C)(C)O
CC(C)C=CC(C)C(C)(C)O
CC(CC=C(C)C)C(C)(C)O
CCC(C)(C)C(CO)=C(C)C
CC(C)CC(C)(O)C=C(C)C
CC(C)C(O)C=CC(C)(C)C
CC(O)C(C)(C)CC=C(C)C
CC(O)C(C)C=CC(C)(C)C
CCC(C)(CC)CCCC=O
CCC(CC)(CC)CCC=O
CCCC(C)(C)CCCC=O
CCCC(C)(CC)CCC=O
CCCC(C)(CCC)CC=O
CCCC(CC)(CCC)C=O
CCCCC(C)(CC)CC=O
CCCCCC(C)(CC)C=O
CC(C)(C)CCCCCC=O
CCC(C)(C)CCCCC=O
CCCC(CC)(CC)CC=O
CCCCC(C)(C)CCC=O
CCCCC(C)(CCC)C=O
CCCCC(CC)(CC)C=O
CCCCCC(C)(C)CC=O
CCCCCCC(C)(C)C=O
CCC(=C)CCCCCOC
CCC(CCCC=C)COC
CCC(CCCCC=C)OC
CCCC(=C)CCCCOC
CCCC(CCC=C)COC
CCCC(CCCC=C)OC
CCCCC(=C)CCCOC
CCCCC(CCC=C)OC
CCCCCC(=C)CCOC
CCCCCC(CC=C)OC
CCCCCCC(=C)COC
CCCC(=C)CCCOCC
CCCC(CCC=C)OCC
CCCCC(=C)CCOCC
CCCCC(CC=C)OCC
CCCCCC(=C)COCC
CC(C)CCCCOCC=C
CCC(C)CCCOCC=C
CCC(CCCCOC)C=C
CCCC(C)CCOCC=C
CCCC(CC)COCC=C
CCCC(CCC)OCC=C
CCCC(CCCOC)C=C
CCCCC(=C)COCCC
CCCCC(C)COCC=C
CCCCC(CC)OCC=C
CCCCC(CCOC)C=C
CCCCCC(C)OCC=C
CCCCCC(COC)C=C
CC(C)CCCOCCC=C
CCC(C)CCOCCC=C
CCC(CC)COCCC=C
CCC(CCCOC)CC=C
CCCC(C)COCCC=C
CCCC(CCOC)CC=C
CCCC(CCOCC)C=C
CCCCC(C)OCCC=C
CCCCC(COC)CC=C
CCCCC(COCC)C=C
CC(C)CCOCCCC=C
CCC(C)COCCCC=C
CCC(CC)OCCCC=C
CCC(CCOC)CCC=C
CCCC(C)OCCCC=C
CCCC(COCC)CC=C
CCCCC(OCCC)C=C
CCCCCOC(C)CC=C
CCCCCOC(CC)C=C
CCCCCOCC(=C)CC
CCCCCOCC(C)C=C
CC(C)COCCCCC=C
CCC(C)OCCCCC=C
CCCCOC(C)CCC=C
CCCCOC(CC)CC=C
CCCCOC(CCC)C=C
CCCCOCC(=C)CCC
CCCCOCC(C)CC=C
CCCCOCC(CC)C=C
CCCCOCCC(=C)CC
CCCCOCCC(C)C=C
CCCOC(CC)CCC=C
CCCOC(CCC)CC=C
CCCOCC(C)CCC=C
CCCOCC(CC)CC=C
CCCOCC(CCC)C=C
CCCOCCC(=C)CCC
CCCOCCC(C)CC=C
CCCOCCC(CC)C=C
CCCOCCCC(=C)CC
CCCOCCCC(C)C=C
CCCOCCCCC(C)=C
CCOC(C)CCCCC=C
CCOC(CC)CCCC=C
CCOCC(CC)CCC=C
CCOCCC(C)CCC=C
CCOCCC(CC)CC=C
CCOCCCC(C)CC=C
CCOCCCC(CC)C=C
CCOCCCCC(=C)CC
CCOCCCCC(C)C=C
CCOCCCCCC(C)=C
COCC(C)CCCCC=C
COCCC(C)CCCC=C
COCCCC(C)CCC=C
COCCCCC(C)CC=C
COCCCCCC(C)C=C
CCC(CC)CCOCC=C
CCCCCCC(OC)C=C
CCCC(CC)OCCC=C
CCCCCC(OCC)C=C
CCCCCCOC(C)C=C
CCCCCCOCC(C)=C
CCCCCOCCC(C)=C
CCCCOCCCC(C)=C
CC(C)OCCCCCC=C
CCCOC(C)CCCC=C
CCOCC(C)CCCC=C
COC(C)CCCCCC=C
COCCCCCCC(C)=C
CCC(=C)C(C)(C)C(C)OC
CCC(=C)C(C)C(C)(C)OC
CCC(C(C)=C)C(C)(C)OC
CCC(C)(C)C(=C)C(C)OC
CCC(C)C(=C)C(C)(C)OC
CCC(=C)C(C)(C)OC(C)C
CC(C)C(=C)COC(C)(C)C
CC(OC(C)(C)C(C)C)C=C
CC(C)C(C)(C)OCC(C)=C
CC(CC(C)=C)OC(C)(C)C
CCC(=C)C(C)(OC)C(C)C
CCC(=C)C(C)OC(C)(C)C
CCC(C)(C(C)OC)C(C)=C
CCC(C)(C)C(OC)C(C)=C
CCC(C)C(C)(OC)C(C)=C
CC(C)C(C)OC(C)(C)C=C
CCC(=C)C(OC)C(C)(C)C
CCC(C)(C)OC(C)C(C)=C
CC(C)C(OC(C)(C)C)C=C
CC(C)COC(C)(C)C(C)=C
CCC(C)(OC(C)C)C(C)=C
CCC(C)(OC)C(=C)C(C)C
CCC(C)(OC)C(C)C(C)=C
CCC(C)OC(C)(C)C(C)=C
CC(C)OC(C=C)C(C)(C)C
CC(C)OC(C)(C=C)C(C)C
CC(C)OC(C)(C)C(C)C=C
CC(C)OC(C)(C)CC(C)=C
CC(C)OC(C)C(C)(C)C=C
CC(C)OCC(=C)C(C)(C)C
CC(C)OCC(C)(C)C(C)=C
CC(COC(C)(C)C)C(C)=C
CCC(OC(C)(C)C)C(C)=C
CCC(OC)(C(C)C)C(C)=C
CCC(OC)C(=C)C(C)(C)C
CCC(OC)C(C)(C)C(C)=C
CC(OC(C)(C)C)C(C)C=C
CC(OC(C)C(C)(C)C)C=C
CC(OCC(C)=C)C(C)(C)C
CC(OCC(C)(C)C)C(C)=C
CCOC(C(C)=C)C(C)(C)C
CCOC(C)(C(C)C)C(C)=C
CCOC(C)(C)C(=C)C(C)C
CCOC(C)(C)C(C)C(C)=C
CCOC(C)C(=C)C(C)(C)C
CCOC(C)C(C)(C)C(C)=C
COC(C=C)(C(C)C)C(C)C
COC(C=C)C(C)(C)C(C)C
COC(C=C)C(C)C(C)(C)C
COC(C(C)C=C)C(C)(C)C
COC(C)(C=C)C(C)C(C)C
COC(C)(C(C)C)C(C)C=C
COC(C)(C)C(=C)CC(C)C
COC(C)(C)C(C=C)C(C)C
COC(C)(C)C(C)C(C)C=C
COC(C)(C)C(C)CC(C)=C
COC(C)(C)CC(=C)C(C)C
COC(C)(C)CC(C)C(C)=C
COC(C)(CC(C)=C)C(C)C
COC(C)(CC(C)C)C(C)=C
COC(C)C(=C)CC(C)(C)C
COC(C)C(C=C)C(C)(C)C
COC(C)C(C)(C=C)C(C)C
COC(C)C(C)(C)C(C)C=C
COC(C)C(C)(C)CC(C)=C
COC(C)C(C)C(C)(C)C=C
COC(C)CC(=C)C(C)(C)C
COC(C)CC(C)(C)C(C)=C
COC(CC(C)=C)C(C)(C)C
COC(CC(C)(C)C)C(C)=C
COCC(=C)C(C)(C)C(C)C
COCC(=C)C(C)C(C)(C)C
COCC(C(C)=C)C(C)(C)C
COCC(C)(C(C)C)C(C)=C
COCC(C)(C)C(=C)C(C)C
COCC(C)(C)C(C)C(C)=C
COCC(C)C(=C)C(C)(C)C
COCC(C)C(C)(C)C(C)=C
COC(C(C)C)C(C)(C)C=C
CC(C)C(=C)C(C)C(C)CO
CC(O)CC(C)C(=C)C(C)C
CC(O)C(C)CC(=C)C(C)C
CC(C)C(C=C)C(C)C(C)O
CC(C)C(C(C)C)C(=C)CO
CC(C)C(C)C(=C)C(C)CO
CC(O)CC(=C)C(C)C(C)C
CC(C)C(C)C(C=C)C(C)O
CC(C)C(C)C(C)C(=C)CO
CC(C)C(C)CC(=C)C(C)O
CC(C)CC(=C)C(C)C(C)O
CC(C)CC(C)C(=C)C(C)O
CCC(=C)C(C(C)C)C(C)O
CCC(=C)C(C)C(C)C(C)O
CCC(C(C)C)C(=C)C(C)O
CCC(C)C(=C)C(C)C(C)O
CCC(C)C(C)C(=C)C(C)O
CC(C)C(C(C)C)C(O)C=C
CC(C)C(C)C(C)C(O)C=C
CC(C)C(C(C)CO)C(C)=C
CC(C)C(C)C(CO)C(C)=C
CC(C)C(C)CC(O)C(C)=C
CC(O)CC(C(C)C)C(C)=C
CC(C)CC(=C)C(O)C(C)C
CC(C)CC(C(C)O)C(C)=C
CC(C)CC(C)C(O)C(C)=C
CCC(=C)C(C)C(O)C(C)C
CCC(C(C)C(C)O)C(C)=C
CCC(C(C)C)C(O)C(C)=C
CCC(C)C(=C)C(O)C(C)C
CCC(C)C(C(C)O)C(C)=C
CCC(C)C(C)C(O)C(C)=C
CC(C)C(C)C(O)C(C)C=C
CC(C)C(C)C(O)CC(C)=C
CC(C)C(CO)C(=C)C(C)C
CC(C)C(CO)C(C)C(C)=C
CC(C)CC(O)C(=C)C(C)C
CC(C)CC(O)C(C)C(C)=C
CCC(=C)C(O)C(C)C(C)C
CCC(C(C)O)C(=C)C(C)C
CCC(C(C)O)C(C)C(C)=C
CCC(C)C(O)C(=C)C(C)C
CCC(C)C(O)C(C)C(C)=C
CC(C)C(O)C(C=C)C(C)C
CC(C)C(O)C(C)C(C)C=C
CC(C)C(O)C(C)CC(C)=C
CC(C)C(O)CC(=C)C(C)C
CC(C)C(O)CC(C)C(C)=C
CCC(C(O)C(C)C)C(C)=C
CC(CO)C(C)C(C)C(C)=C
CCC(O)C(=C)C(C)C(C)C
CCC(O)C(C(C)C)C(C)=C
CCC(O)C(C)C(=C)C(C)C
CCC(O)C(C)C(C)C(C)=C
CC(O)C(C)C(C)C(C)C=C
CC(O)C(C)C(C)CC(C)=C
CC(O)C(C)CC(C)C(C)=C
CC(O)CC(C)C(C)C(C)=C
CC(C)C(CC(C)=C)C(C)O
CC(C)C(C(C)O)C(C)C=C
CCC(C)(C=C)C(C)(C)CO
CCC(C)(CC=C)C(C)(C)O
CCC(CC)(C=C)C(C)(C)O
CCCC(C)(C=C)C(C)(C)O
CC(C)(C)C(C)(CCO)C=C
CC(C)(C)CC(C)(CO)C=C
CC(C)(C)CCC(C)(O)C=C
CCC(C)(C)C(C)(CO)C=C
CCC(C)(C)CC(C)(O)C=C
CCC(C)(CC(C)(C)O)C=C
CCC(C)(CC)C(C)(O)C=C
CCCC(C)(C)C(C)(O)C=C
CC(C)(C)C(C)(CO)CC=C
CC(C)(C)CC(C)(O)CC=C
CCC(C)(C)C(C)(O)CC=C
CC(C)(C)C(C)(O)CCC=C
CCC(C)(C)C(O)(CC)C=C
CC(C)(CCO)C(C)(C)C=C
CCC(C)(CO)C(C)(C)C=C
CCCC(C)(O)C(C)(C)C=C
CC(C)(CO)C(C)(C)CC=C
CC(C)(CO)CC(C)(C)C=C
CCC(C)(O)C(C)(C)CC=C
CCC(C)(O)C(C)(CC)C=C
CCC(C)(O)CC(C)(C)C=C
CCC(CO)(C=C)C(C)(C)C
CCCC(O)(C=C)C(C)(C)C
CC(C)(O)C(C)(C)CCC=C
CC(C)(O)CC(C)(C)CC=C
CC(C)(O)CCC(C)(C)C=C
CCC(O)(CC=C)C(C)(C)C
CCC(O)(CC(C)(C)C)C=C
CCC(O)(CC)C(C)(C)C=C
CCC(C)CCCCCC=O
CCC(CC)CCCCC=O
CCCC(C)CCCCC=O
CCCC(CC)CCCC=O
CCCC(CCC)CCC=O
CCCCC(C)CCCC=O
CCCCC(CC)CCC=O
CCCCC(CCC)CC=O
CCCCCC(C)CCC=O
CCCCCC(CC)CC=O
CCCCCCC(C)CC=O
CCCCCCC(CC)C=O
CCCCCCCC(C)C=O
CCCCCCCC(=O)CC
CCCCCCCCC(C)=O
CC(C)CCCCCCC=O
CCCCC(CCCC)C=O
CCCCCC(CCC)C=O
CCCCCC(=O)CCCC
CCCCCCC(=O)CCC
CCC(=C(C)C)C(C)(C)OC
CCC(C)=C(C)C(C)(C)OC
CC=C(C)C(C)(C)OC(C)C
CC=C(C)C(C)OC(C)(C)C
CC(C)=C(C)COC(C)(C)C
CCC(C)(OC)C(C)=C(C)C
CC(C)OC(C)(C)C=C(C)C
CC(OC(C)(C)C)C=C(C)C
CCOC(C)(C)C(C)=C(C)C
COC(C=C(C)C)C(C)(C)C
COC(C(C)=CC)C(C)(C)C
COC(C)(C=C(C)C)C(C)C
COC(C)(C(C)C)C(C)=CC
COC(C)(C)C=C(C)C(C)C
COC(C)(C)C(=CC)C(C)C
COC(C)(C)C(C)=CC(C)C
COC(C)(C)C(C)C=C(C)C
COC(C)(C)C(C)C(C)=CC
COC(C)C=C(C)C(C)(C)C
COC(C)C(=CC)C(C)(C)C
COC(C)C(C)=CC(C)(C)C
COC(C)C(C)(C)C=C(C)C
COC(C)C(C)(C)C(C)=CC
COCC(=C(C)C)C(C)(C)C
COCC(C)=C(C)C(C)(C)C
COCC(C)(C)C(C)=C(C)C
COC(C)(C)CC(C)=C(C)C
CC(C)C(C)(C)C(C)CC=O
CC(CC(C)(C)C(C)C)C=O
CC(C)C(C)C(C)(C)CC=O
CC(C)C(C)CC(C)(C)C=O
CC(C)C(CC(C)(C)C)C=O
CC(C)CC(C)(C)C(C)C=O
CC(C)CC(C)C(C)(C)C=O
CCC(C(C)C)C(C)(C)C=O
CCC(C)(C(C)C)C(C)C=O
CCC(C)(C)C(C)C(C)C=O
CCC(C)(C)C(C)CC(C)=O
CCC(C)(CC(C)C)C(C)=O
CCC(C)(CC)C(C)C(C)=O
CCC(C)C(C)(C)C(C)C=O
CCC(C)C(C)(C)CC(C)=O
CCC(C)C(C)(CC)C(C)=O
CCC(C)C(C)C(C)(C)C=O
CCC(C)CC(C)(C)C(C)=O
CCC(CC(C)(C)C)C(C)=O
CCC(CC)C(C)(C)C(C)=O
CCCC(C)(C(C)C)C(C)=O
CCCC(C)(C)C(C)C(C)=O
CCC(C)C(C)(C)C(=O)CC
CC(C)C(C)(CC=O)C(C)C
CC(C)CC(C)(C=O)C(C)C
CCC(C)(C)C(C=O)C(C)C
CCC(C)(CC(C)=O)C(C)C
CCC(C)C(C)(C=O)C(C)C
CC(C)C(CC=O)C(C)(C)C
CCC(C(C)C=O)C(C)(C)C
CCC(C)C(C=O)C(C)(C)C
CCC(C)(C=O)C(C)C(C)C
CCC(C)C(=O)CC(C)(C)C
CC(CC=O)C(C)C(C)(C)C
CCC(C=O)(C(C)C)C(C)C
CCC(C=O)C(C)(C)C(C)C
CCC(C=O)C(C)C(C)(C)C
CCC(C(=O)CC)C(C)(C)C
CCC(=O)C(C)(C)CC(C)C
CCC(=O)C(C)(CC)C(C)C
CCC(=O)C(C)C(C)(C)CC
CCC(=O)C(C)CC(C)(C)C
CCC(=O)CC(C)(C)C(C)C
CC(C)C(C)(C)CCC(C)=O
CC(C)CC(C)(C)CC(C)=O
CC(C)CCC(C)(C)C(C)=O
CC(CC(C)(C)C)C(C)C=O
CC(CC(C)C(C)(C)C)C=O
CC(CCC(C)(C)C)C(C)=O
CCC(C)(C)CC(C)C(C)=O
CCC(CC)(C(C)C)C(C)=O
CCCC(C)C(C)(C)C(C)=O
CCC(C)(C)CC(=O)C(C)C
CCC(C)(CC)C(=O)C(C)C
CCCC(C)(C)C(=O)C(C)C
CC(C)CC(C=O)C(C)(C)C
CC(CCC(C)=O)C(C)(C)C
CCC(C)(C)C(=O)CC(C)C
CCC(C)CC(=O)C(C)(C)C
CCC(CC(C)=O)C(C)(C)C
CCC(CC)C(=O)C(C)(C)C
CCCC(C(C)=O)C(C)(C)C
CCCC(C)C(=O)C(C)(C)C
CC(C)CC(=O)CC(C)(C)C
CC(CC(C)=O)CC(C)(C)C
CCC(C(C)=O)C(C)(C)CC
CCC(C)C(=O)C(C)(C)CC
CC(C)C(=O)CCC(C)(C)C
CCCC(=O)C(C)(C)C(C)C
CCCC(=O)C(C)C(C)(C)C
CCC(=O)CC(C)C(C)(C)C
CC(C)CCC(=O)C(C)(C)C
CC=C(C(C)C)C(C)C(C)O
CC=C(C)C(C(C)C)C(C)O
CC=C(C)C(C)C(C)C(C)O
CC(C)C=C(C(C)C)C(C)O
CC(C)C=C(C)C(C)C(C)O
CC(C)C(C(C)C)=C(C)CO
CC(C)C(C)=C(C)C(C)CO
CC(O)C(C)C=C(C)C(C)C
CC(C)C(C)C=C(C)C(C)O
CC(C)C(C)C(C)=C(C)CO
CC(O)C=C(C)C(C)C(C)C
CC(C)CC(C)=C(C)C(C)O
CCC(C(C)C)=C(C)C(C)O
CCC(C)=C(C(C)C)C(C)O
CCC(C)=C(C)C(C)C(C)O
CCC(C)C(C)=C(C)C(C)O
CC=C(C(C)C)C(O)C(C)C
CC(C)C(C(C)CO)=C(C)C
CC(C)C(C)=C(CO)C(C)C
CC(C)C(C)C(CO)=C(C)C
CC(C)CC(C(C)O)=C(C)C
CCC(C(C)C(C)O)=C(C)C
CCC(C)=C(C)C(O)C(C)C
CCC(C)C(C(C)O)=C(C)C
CC(C)C(C)C(O)C=C(C)C
CC=C(C(C)O)C(C)C(C)C
CC=C(C)C(O)C(C)C(C)C
CC(C)CC(O)C(C)=C(C)C
CCC(C(C)O)=C(C)C(C)C
CCC(C(C)O)C(C)=C(C)C
CCC(C)C(O)C(C)=C(C)C
CC(C)C(O)C=C(C)C(C)C
CC(C)C(O)CC(C)=C(C)C
CCC(C(O)C(C)C)=C(C)C
CC(CO)C(C)C(C)=C(C)C
CCC(O)C(C(C)C)=C(C)C
CCC(O)C(C)=C(C)C(C)C
CCC(O)C(C)C(C)=C(C)C
CC(O)C=C(C(C)C)C(C)C
CC(O)C(C)C(C)C=C(C)C
CC(O)C(C)CC(C)=C(C)C
CC(O)CC(C(C)C)=C(C)C
CC(O)CC(C)=C(C)C(C)C
CC(O)CC(C)C(C)=C(C)C
CC(C)C(C=C(C)C)C(C)O
CC=C(C)C(C)C(O)C(C)C
CC(C)C=C(C)C(O)C(C)C
CC(C)C(CO)C(C)=C(C)C
CC(C)C(O)C(C)C=C(C)C
CC=CC(C)(C)C(C)(C)CO
CC=CC(C)(C)CC(C)(C)O
CC=CCC(C)(C)C(C)(C)O
CC(C)(C)C=CC(C)(C)CO
CC(C)(C)C(C)(C)C=CCO
CCC=CC(C)(C)C(C)(C)O
CCC(C)(C=CC)C(C)(C)O
CCC(C)(C)C=CC(C)(C)O
CCC(C)(C)C(C)(O)C=CC
CC=CC(C)(CO)C(C)(C)C
CC=CCC(C)(O)C(C)(C)C
CCC=CC(C)(O)C(C)(C)C
CC=CC(C)(O)CC(C)(C)C
CCC(C)(O)C(C)(C)C=CC
CCC(O)(C=CC)C(C)(C)C
CC(C)(O)CC=CC(C)(C)C
CC(C)(C)CC=CC(C)(C)O
CCC(C)(O)C=CC(C)(C)C
CC=CCCCCCCCO
CCCC=CCCCCCO
CCCCCCCC=CCO
CCCCCCC=CCCO
CCC=CCCCCCCO
CCCCCC=CCCCO
CCCCC=CCCCCO
CC(C)C(C)OC(C)C(C)=C
CC(C)OC(C(C)C)C(C)=C
CC(C)OC(C)C(=C)C(C)C
CC(C)OC(C)C(C)C(C)=C
COC(C(C)C(C)C)C(C)=C
COC(C(C)C)C(=C)C(C)C
COC(C)C(=C)C(C)C(C)C
COC(C)C(C(C)C)C(C)=C
COC(C)C(C)C(=C)C(C)C
COC(C)C(C)C(C)C(C)=C
COC(C(C)C)C(C)C(C)=C
CCC(C)(C=C)C(C)(C)OC
CC(C)(C)C(C)(C)OCC=C
CCC(C)(C)C(C)(OC)C=C
CC(C)(C)COC(C)(C)C=C
CCC(C)(C)OC(C)(C)C=C
CC(C)(C)OC(C)(C)CC=C
CC(C)(C)OCC(C)(C)C=C
CCC(C)(OC(C)(C)C)C=C
CCC(C)(OC)C(C)(C)C=C
CCC(OC)(C=C)C(C)(C)C
CCOC(C)(C=C)C(C)(C)C
CCOC(C)(C)C(C)(C)C=C
COC(C)(C)C(C)(C)CC=C
COC(C)(C)CC(C)(C)C=C
COC(C)(CC=C)C(C)(C)C
COC(C)(CC(C)(C)C)C=C
COCC(C)(C=C)C(C)(C)C
COCC(C)(C)C(C)(C)C=C
OCCCCCCCCC=C
CC(C)OC(C)C(C)=C(C)C
COC(C)C(C(C)C)=C(C)C
COC(C)C(C)=C(C)C(C)C
COC(C)C(C)C(C)=C(C)C
COC(C(C)C)C(C)=C(C)C
CC=CC(C)(C)OC(C)(C)C
COC(C)(C=CC)C(C)(C)C
COC(C)(C)C=CC(C)(C)C
COC(C)(C)C(C)(C)C=CC
CC(C)C(C(C)C)C(C)C=O
CC(C)C(C)C(C)CC(C)=O
CC(C)CC(C)C(C)C(C)=O
CCC(C(C)C(C)C)C(C)=O
CCC(C(C)C)C(C)C(C)=O
CC(C)C(C)C(C=O)C(C)C
CCC(C)C(C)C(=O)C(C)C
CCC(C)C(=O)C(C)C(C)C
CCC(=O)C(C)C(C)C(C)C
CC(C)C(C)C(C)C(C)C=O
CC(C)C(C)CC(C)C(C)=O
CC(C)CC(C(C)C)C(C)=O
CCC(C)C(C(C)C)C(C)=O
CCC(C)C(C)C(C)C(C)=O
CC(C)C(C)CC(=O)C(C)C
CC(C)C(CC(C)=O)C(C)C
CC(C)CC(C)C(=O)C(C)C
CCC(C(C)C)C(=O)C(C)C
CCC(=O)C(C(C)C)C(C)C
CC(C)CC(=O)C(C)C(C)C
CC(C)(C)C(C)(C)CCC=O
CC(C)(C)CC(C)(C)CC=O
CC(C)(C)CCC(C)(C)C=O
CCC(C)(C)C(C)(C)CC=O
CCC(C)(C)C(C)(CC)C=O
CCC(C)(C)CC(C)(C)C=O
CCC(C)(CC(C)(C)C)C=O
CCC(C)(CC)C(C)(C)C=O
CCCC(C)(C)C(C)(C)C=O
CCC(C)(CC=O)C(C)(C)C
CCCC(C)(C=O)C(C)(C)C
CCC(CC)(C=O)C(C)(C)C
CC(C)C(=C)C(C)(C)C(C)O
CC(C)C(=C)C(C)C(C)(C)O
CC(C)C(C(C)=C)C(C)(C)O
CC(O)C(=C)C(C)(C)C(C)C
CC(C)C(C)C(=C)C(C)(C)O
CC(C(C)C(C)(C)O)C(C)=C
CC(C)C(=C)C(C)(O)C(C)C
CC(C)C(C)(C(C)O)C(C)=C
CC(C)C(C)(C)C(O)C(C)=C
CC(C)C(C)C(C)(O)C(C)=C
CC(C)C(=C)C(O)C(C)(C)C
CC(C)C(C)(O)C(C)C(C)=C
CC(C)C(O)(C(C)C)C(C)=C
CC(C)C(O)C(=C)C(C)(C)C
CC(C)C(O)C(C)(C)C(C)=C
CC(C(O)C(C)=C)C(C)(C)C
CC(C(O)C(C)(C)C)C(C)=C
CC(O)C(C(C)=C)C(C)(C)C
CC(O)C(C)(C)C(C)C(C)=C
CC(O)C(C)C(=C)C(C)(C)C
CC(O)C(C)C(C)(C)C(C)=C
CC(O)C(=C)C(C)C(C)(C)C
CC(=C)C(C)(C)C(C)(C)CO
CC(=C)C(C)(C)CC(C)(C)O
CC(=C)CC(C)(C)C(C)(C)O
CC(C=C)C(C)(C)C(C)(C)O
CC(C)(C)C(=C)C(C)(C)CO
CC(C)(O)CC(=C)C(C)(C)C
CC(C)(C)C(C=C)C(C)(C)O
CC(C)(C)C(C)(C)C(=C)CO
CC(C)(C)CC(=C)C(C)(C)O
CC(C)C(C)(C=C)C(C)(C)O
CCC(=C)C(C)(C)C(C)(C)O
CCC(C)(C(C)=C)C(C)(C)O
CCC(C)(C)C(=C)C(C)(C)O
CC(C(C)(C)C)C(C)(O)C=C
CC(C)(C)C(C)(C)C(O)C=C
CC(C)C(C)(C)C(C)(O)C=C
CCC(C)(C)C(C)(O)C(C)=C
CC(=C)CC(C)(O)C(C)(C)C
CCC(=C)C(C)(O)C(C)(C)C
CC(=C)C(C)(O)CC(C)(C)C
CC(C(C)(C)O)C(C)(C)C=C
CC(C)C(C)(O)C(C)(C)C=C
CC(C)C(O)(C=C)C(C)(C)C
CCC(C)(O)C(=C)C(C)(C)C
CCC(C)(O)C(C)(C)C(C)=C
CCC(O)(C(C)=C)C(C)(C)C
CC(O)C(C)(C=C)C(C)(C)C
CC(O)C(C)(C)C(C)(C)C=C
CC(=C)C(C)(CO)C(C)(C)C
CC(C=C)C(C)(O)C(C)(C)C
CC(C)(C)C(O)C(C)(C)C=C
CCC=CCCCCCOC
CCCC=CCCCCOC
CCCC=CCCCOCC
CCCCC=CCCOCC
CCCCCC=CCOCC
CCCCC=CCOCCC
CCCCOCCC=CCC
CCCCOCCCC=CC
CCCOCCC=CCCC
CCCOCCCC=CCC
CCCOCCCCC=CC
CCOCCCCC=CCC
CCOCCCCCC=CC
CCCCC=CCCCOC
CCCCCC=CCCOC
CCCCCCC=CCOC
CCCCCCOCC=CC
CCCCCOCC=CCC
CCCCCOCCC=CC
CCCCOCC=CCCC
COCCCCCCC=CC
CC1C(C)C1CCCCCO
CCC1C(C)C1CCCCO
CCC1C(CC)C1CCCO
CCCC1C(C)C1CCCO
CCCC1C(CC)C1CCO
CCCC1C(CO)C1CCC
CCCCC1C(C)C1CCO
CCCCC1C(CC)C1CO
CCCCC1C(O)C1CCC
CCCCCC1C(C)C1CO
CCCCCC1C(O)C1CC
CCCCCCC1C(C)C1O
CCC1CC1C(C)CCCO
CCC1CC1CC(C)CCO
CCC1CC1CCC(C)CO
CCC1CC1CCCC(C)O
CC(C)C1CC1CCCCO
CCCC1CC1C(C)CCO
CCCC1CC1C(CC)CO
CCCC1CC1CC(C)CO
CCCC1CC1CCC(C)O
CCCC1CC1CC(O)CC
CC(C)CC1CC1CCCO
CCC(C)C1CC1CCCO
CCCCC1CC1C(C)CO
CCCCC1CC1CC(C)O
CCCCC1CC1C(O)CC
CC(C)CCC1CC1CCO
CCC(C)CC1CC1CCO
CCC(CC)C1CC1CCO
CCCC(C)C1CC1CCO
CCCCCC1CC1C(C)O
OCC1CC1CCCC(C)C
CCC(C)CCC1CC1CO
CCC(CC)CC1CC1CO
CCCC(C)CC1CC1CO
CCCC(CC)C1CC1CO
CCCCC(C)C1CC1CO
CC(C)CCCCC1CC1O
CCC(C)CCCC1CC1O
CCC(CC)CCC1CC1O
CCCC(C)CCC1CC1O
CCCC(CC)CC1CC1O
CCCC(CCC)C1CC1O
CCCCC(C)CC1CC1O
CCCCC(CC)C1CC1O
CCCCCC(C)C1CC1O
CC(CCCCO)C1CC1C
CCC(CCCO)C1CC1C
CCCC(CCO)C1CC1C
CCCCC(CO)C1CC1C
CCC(CCO)C1CC1CC
CCCC(CO)C1CC1CC
CCCCC(O)C1CC1CC
CC(CCCO)CC1CC1C
CCC(CCO)CC1CC1C
CCCC(CO)CC1CC1C
CCCCC(O)CC1CC1C
CCCC(O)C1CC1CCC
CCC(CO)CC1CC1CC
CCCC(O)CC1CC1CC
CC(CCO)CCC1CC1C
CCC(CO)CCC1CC1C
CCCC(O)CCC1CC1C
CCC(O)CCC1CC1CC
CC(CO)CCCC1CC1C
CCC(O)CCCC1CC1C
CC(O)CCCCC1CC1C
CCCCCC(O)C1CC1C
CC1CC1(C)CCCCCO
CC1(C)CC1CCCCCO
CCC1CC1(C)CCCCO
CCC1CC1(CC)CCCO
CCC1(C)CC1CCCCO
CCC1(CC)CC1CCCO
CCC1(CCCCO)CC1C
CCCC1CC1(C)CCCO
CCCC1CC1(CC)CCO
CCCC1CC1(CO)CCC
CCCC1(C)CC1CCCO
CCCC1(CC)CC1CCO
CCCC1(CCC)CC1CO
CCCC1(CCCO)CC1C
CCCC1(CCO)CC1CC
CCCCC1CC1(C)CCO
CCCCC1CC1(CC)CO
CCCCC1CC1(O)CCC
CCCCC1(C)CC1CCO
CCCCC1(CC)CC1CO
CCCCC1(CCC)CC1O
CCCCC1(CCO)CC1C
CCCCC1(CO)CC1CC
CCCCC1(O)CC1CCC
CCCCCC1CC1(O)CC
CCCCCC1(C)CC1CO
CCCCCC1(CC)CC1O
CCCCCC1(CO)CC1C
CCCCCC1(O)CC1CC
CCCCCCC1(C)CC1O
CCCCCCC1(O)CC1C
CCCCCC1CC1(C)CO
CCCCCCC1CC1(C)O
CCC(CC1CC1)C(C)CO
CCC(CCC1CC1)C(C)O
CCCC(CC1CC1)C(C)O
CC(C)C(CCCO)C1CC1
CC(C)CC(CCO)C1CC1
CC(C)CCC(CO)C1CC1
CCC(C(C)CCO)C1CC1
CCC(C)C(CCO)C1CC1
CCC(C)CC(CO)C1CC1
CCC(CC(C)CO)C1CC1
CCC(CC)C(CO)C1CC1
CCC(CC)CC(O)C1CC1
CCC(CCC(C)O)C1CC1
CCCC(C(C)CO)C1CC1
CCCC(C)C(CO)C1CC1
CCCC(CC(C)O)C1CC1
CCCC(CC)C(O)C1CC1
CCCCC(C(C)O)C1CC1
CCCCC(C)C(O)C1CC1
CC(C)C(CCO)CC1CC1
CC(C)CC(CO)CC1CC1
CCC(C)C(CO)CC1CC1
CCC(C)CC(O)CC1CC1
CCC(CC(C)O)CC1CC1
CCC(CC)C(O)CC1CC1
CCCC(C)C(O)CC1CC1
CC(C)C(CO)CCC1CC1
CC(CCCO)C(C)C1CC1
CCC(CCO)C(C)C1CC1
CCCC(C(O)CC)C1CC1
CCCC(CO)C(C)C1CC1
CCCCC(O)C(C)C1CC1
CC(C)C(O)CCCC1CC1
CC(CCO)C(C)CC1CC1
CC(CCO)CC(C)C1CC1
CCC(CO)C(C)CC1CC1
CCC(CO)C(CC)C1CC1
CCC(CO)CC(C)C1CC1
CCCC(O)C(C)CC1CC1
CCCC(O)C(CC)C1CC1
CCCC(O)CC(C)C1CC1
CC(CO)C(C)CCC1CC1
CC(CO)CC(C)CC1CC1
CC(CO)CCC(C)C1CC1
CCC(O)C(C)CCC1CC1
CCC(O)C(CC)CC1CC1
CCC(O)CC(C)CC1CC1
CCC(O)CC(CC)C1CC1
CCC(O)CCC(C)C1CC1
CC(O)C(C)CCCC1CC1
CC(O)CC(C)CCC1CC1
CC(O)CCC(C)CC1CC1
CC(O)CCCC(C)C1CC1
CC(C)CCCC(O)C1CC1
CCC(C)CCC(O)C1CC1
CCCC(C)CC(O)C1CC1
CC(C)CCC(O)CC1CC1
CC(C)CC(O)CCC1CC1
CCC(C)C(O)CCC1CC1
CCC1(CC1)C(C)CCCO
CCC1(CC(C)CCO)CC1
CCC1(CCC(C)CO)CC1
CCC1(CCCC(C)O)CC1
CCCC1(CC1)C(C)CCO
CCCC1(CC1)C(CC)CO
CC(C)C1(CCCCO)CC1
CCCC1(CC(C)CO)CC1
CCCC1(CCC(C)O)CC1
CCCC1(CC(O)CC)CC1
CCCCC1(CC1)C(C)CO
CCCCC1(CC1)C(O)CC
CC(C)CC1(CCCO)CC1
CCC(C)C1(CCCO)CC1
CCCCC1(CC(C)O)CC1
CC(C)CCC1(CCO)CC1
CCC(C)CC1(CCO)CC1
CCC(CC)C1(CCO)CC1
CCCC(C)C1(CCO)CC1
OCC1(CCCC(C)C)CC1
CCC(C)CCC1(CO)CC1
CCC(CC)CC1(CO)CC1
CCCC(CC)C1(CO)CC1
CCCCC(C)C1(CO)CC1
CC(C)CCCCC1(O)CC1
CCC(C)CCCC1(O)CC1
CCC(CC)CCC1(O)CC1
CCCC(C)CCC1(O)CC1
CCCC(CC)CC1(O)CC1
CCCC(CCC)C1(O)CC1
CCCCC(C)CC1(O)CC1
CCCCCC(C)C1(O)CC1
CC(CCCCO)C1(C)CC1
CCC(CCCO)C1(C)CC1
CCCC(CCO)C1(C)CC1
CCCCC(CO)C1(C)CC1
CCCCCC(O)C1(C)CC1
CCC(CCO)C1(CC)CC1
CCCC(CO)C1(CC)CC1
CCCCC(O)C1(CC)CC1
CC(CCCO)CC1(C)CC1
CCC(CCO)CC1(C)CC1
CCCC(CO)CC1(C)CC1
CCCCC(O)CC1(C)CC1
CCC(CO)CC1(CC)CC1
CCCC(O)CC1(CC)CC1
CC(CCO)CCC1(C)CC1
CCC(CO)CCC1(C)CC1
CCCC(O)CCC1(C)CC1
CCC(O)CCC1(CC)CC1
CC(CO)CCCC1(C)CC1
CCC(O)CCCC1(C)CC1
CC(O)CCCCC1(C)CC1
CCCCCC1(CC1)C(C)O
CCCC(C)CC1(CO)CC1
CCCCC(CC)C1(O)CC1
CCCC(O)C1(CCC)CC1
