# Supplementary material for: Expanding the fragrance chemical space for virtual screening
Source: J Cheminform. 2014 May 22;6:27. doi: 10.1186/1758-2946-6-27 (PMC4037718; doi:10.1186/1758-2946-6-27)
Supplement: Additional file 4 — SMILES for the MQN-browser search examples in Table 3. [file 1758-2946-6-27-S4.zip › Citronellol.GDB13.smi]

CC=C(C)C(C)CCCCO GDB13	0
CC=C(C)CC(C)CCCO GDB13	0
CC=C(C)CCCCC(C)O GDB13	0
CC=CC(C)C(C)CCCO GDB13	0
CC=CC(C)CC(C)CCO GDB13	0
CC=CC(C)CCC(C)CO GDB13	0
CC=CC(C)CCCC(C)O GDB13	0
CC=CCC(C)C(C)CCO GDB13	0
CC=CCC(C)CC(C)CO GDB13	0
CC=CCC(C)CCC(C)O GDB13	0
CC=CCCC(C)C(C)CO GDB13	0
CC=CCCC(C)CC(C)O GDB13	0
CC=CCCCC(C)C(C)O GDB13	0
CC(C)C=C(C)CCCCO GDB13	0
CC(C)C=CC(C)CCCO GDB13	0
CC(C)C=CCC(C)CCO GDB13	0
CC(C)C(C)=CCCCCO GDB13	0
CC(C)C(C)C=CCCCO GDB13	0
CC(C)C(C)CC=CCCO GDB13	0
CC(C)C(C)CCC=CCO GDB13	0
CC(C)CC=C(C)CCCO GDB13	0
CC(C)CC=CC(C)CCO GDB13	0
CC(C)CC=CCC(C)CO GDB13	0
CC(C)CC=CCCC(C)O GDB13	0
CC(C)CC(C)CC=CCO GDB13	0
CC(C)CCC=CC(C)CO GDB13	0
CC(C)CCC=CCC(C)O GDB13	0
CC(C)CCC(C)=CCCO GDB13	0
CC(C)CCC(C)C=CCO GDB13	0
CC(C)CCCC=C(C)CO GDB13	0
CC(C)CCCC=CC(C)O GDB13	0
CCC=C(C)C(C)CCCO GDB13	0
CCC=C(C)C(CC)CCO GDB13	0
CCC=C(C)CC(C)CCO GDB13	0
CCC=C(C)CC(CC)CO GDB13	0
CCC=C(C)CCC(C)CO GDB13	0
CCC=C(C)CCCC(C)O GDB13	0
CCC=C(CC)C(C)CCO GDB13	0
CCC=C(CC)C(CC)CO GDB13	0
CCC=C(CC)CC(C)CO GDB13	0
CCC=C(CC)CCC(C)O GDB13	0
CCC=CC(C)C(C)CCO GDB13	0
CCC=CC(C)C(CC)CO GDB13	0
CCC=CC(C)CCC(C)O GDB13	0
CCC=CC(CC)C(C)CO GDB13	0
CCC=CCC(C)C(C)CO GDB13	0
CCC=CCC(C)CC(C)O GDB13	0
CCC=CCCC(C)C(C)O GDB13	0
CCC(=CC)C(C)CCCO GDB13	0
CCC(C=CC)C(C)CCO GDB13	0
CCC(C)=C(C)CCCCO GDB13	0
CCC(C)=C(CC)CCCO GDB13	0
CCC(C)=CC(C)CCCO GDB13	0
CCC(C)C=C(C)CCCO GDB13	0
CCC(C)C=C(CC)CCO GDB13	0
CCC(C)C=CC(C)CCO GDB13	0
CCC(C)C=CC(CC)CO GDB13	0
CCC(C)C=CCC(C)CO GDB13	0
CCC(C)C=CCCC(C)O GDB13	0
CCC(C)C(C)=CCCCO GDB13	0
CCC(C)C(C)C=CCCO GDB13	0
CCC(C)C(C)CC=CCO GDB13	0
CCC(C)C(CC)=CCCO GDB13	0
CCC(C)C(CC)C=CCO GDB13	0
CCC(C)CC=C(C)CCO GDB13	0
CCC(C)CC=C(CC)CO GDB13	0
CCC(C)CC=CC(C)CO GDB13	0
CCC(C)CC=CCC(C)O GDB13	0
CCC(C)CC(C)=CCCO GDB13	0
CCC(C)CC(CC)=CCO GDB13	0
CCC(C)CCC=CC(C)O GDB13	0
CCC(C)CCC(C)=CCO GDB13	0
CCC(CC=CC)C(C)CO GDB13	0
CCC(CC=CC)CC(C)O GDB13	0
CCC(CC(C)C)=CCCO GDB13	0
CCC(CC(C)C)C=CCO GDB13	0
CCC(CC)=C(C)CCCO GDB13	0
CCC(CC)=C(CC)CCO GDB13	0
CCC(CC)=CC(C)CCO GDB13	0
CCC(CC)=CCC(C)CO GDB13	0
CCC(CC)=CCCC(C)O GDB13	0
CCC(CC)C=C(C)CCO GDB13	0
CCC(CC)C=C(CC)CO GDB13	0
CCC(CC)C=CC(C)CO GDB13	0
CCC(CC)C=CCC(C)O GDB13	0
CCC(CC)C(C)=CCCO GDB13	0
CCC(CC)C(C)C=CCO GDB13	0
CCC(CC)C(CC)=CCO GDB13	0
CCC(CC)CC=C(C)CO GDB13	0
CCC(CC)CC=CC(C)O GDB13	0
CCC(CC)CC(C)=CCO GDB13	0
CCC(CCC=CC)C(C)O GDB13	0
CCC(CCC(C)C)=CCO GDB13	0
CCCC=C(C)C(C)CCO GDB13	0
CCCC=C(C)C(CC)CO GDB13	0
CCCC=C(C)CC(C)CO GDB13	0
CCCC=C(C)CCC(C)O GDB13	0
CCCC=C(CC)C(C)CO GDB13	0
CCCC=C(CC)CC(C)O GDB13	0
CCCC=C(CCC)C(C)O GDB13	0
CCCC=CC(C)C(C)CO GDB13	0
CCCC=CC(C)CC(C)O GDB13	0
CCCC=CCC(C)C(C)O GDB13	0
CCCC(=CC)C(C)CCO GDB13	0
CCCC(=CC)C(CC)CO GDB13	0
CCCC(=CCC)C(C)CO GDB13	0
CCCC(C=CC)C(C)CO GDB13	0
CCCC(C=CCC)C(C)O GDB13	0
CCCC(C)=C(C)CCCO GDB13	0
CCCC(C)=C(CC)CCO GDB13	0
CCCC(C)=CC(C)CCO GDB13	0
CCCC(C)=CC(CC)CO GDB13	0
CCCC(C)=CCC(C)CO GDB13	0
CCCC(C)=CCCC(C)O GDB13	0
CCCC(C)C=C(C)CCO GDB13	0
CCCC(C)C=C(CC)CO GDB13	0
CCCC(C)C=CC(C)CO GDB13	0
CCCC(C)C=CCC(C)O GDB13	0
CCCC(C)C(C)=CCCO GDB13	0
CCCC(C)C(C)C=CCO GDB13	0
CCCC(C)C(CC)=CCO GDB13	0
CCCC(C)CC=C(C)CO GDB13	0
CCCC(C)CC=CC(C)O GDB13	0
CCCC(C)CC(C)=CCO GDB13	0
CCCC(CC=CC)C(C)O GDB13	0
CCCC(CC(C)C)=CCO GDB13	0
CCCC(CC)=C(C)CCO GDB13	0
CCCC(CC)=C(CC)CO GDB13	0
CCCC(CC)=CC(C)CO GDB13	0
CCCC(CC)=CCC(C)O GDB13	0
CCCC(CC)C=C(C)CO GDB13	0
CCCC(CC)C=CC(C)O GDB13	0
CCCC(CC)C(C)=CCO GDB13	0
CCCC(CCC)=C(C)CO GDB13	0
CCCC(CCC)=CC(C)O GDB13	0
CCCCC=C(C)C(C)CO GDB13	0
CCCCC=C(C)CC(C)O GDB13	0
CCCCC=C(CC)C(C)O GDB13	0
CCCCC=CC(C)C(C)O GDB13	0
CCCCC(=CC)C(C)CO GDB13	0
CCCCC(=CCC)C(C)O GDB13	0
CCCCC(C=CC)C(C)O GDB13	0
CCCCC(C)=C(C)CCO GDB13	0
CCCCC(C)=C(CC)CO GDB13	0
CCCCC(C)=CC(C)CO GDB13	0
CCCCC(C)=CCC(C)O GDB13	0
CCCCC(C)C=C(C)CO GDB13	0
CCCCC(C)C=CC(C)O GDB13	0
CCCCC(C)C(C)=CCO GDB13	0
CCCCC(CC)=C(C)CO GDB13	0
CCCCC(CC)=CC(C)O GDB13	0
CCCCCC=C(C)C(C)O GDB13	0
CCCCCC(=CC)C(C)O GDB13	0
CCCCCC(C)=C(C)CO GDB13	0
CCCCCC(C)=CC(C)O GDB13	0
CCC=C(C)CCC(O)CC GDB13	0
CCC=C(CC)CC(O)CC GDB13	0
CCC=CC(C)CC(O)CC GDB13	0
CCC=CC(CC)C(O)CC GDB13	0
CCC=CCC(C)C(O)CC GDB13	0
CCC(O)CC=CC(C)CC GDB13	0
CCC(C)C(CCCO)=CC GDB13	0
CCC(C)CC=CC(O)CC GDB13	0
CCC(C)CC(CCO)=CC GDB13	0
CCC(C)CCC(CO)=CC GDB13	0
CCC(CC(C)CCO)=CC GDB13	0
CCC(CC)C(CCO)=CC GDB13	0
CCC(CC)CC(CO)=CC GDB13	0
CCC(CCC(C)CO)=CC GDB13	0
CCC(CCCC(C)O)=CC GDB13	0
CCCC=C(C)CC(O)CC GDB13	0
CCCC=C(CC)C(O)CC GDB13	0
CCCC=CC(C)C(O)CC GDB13	0
CCCC(=CCC)C(O)CC GDB13	0
CCCC(C=CC)C(O)CC GDB13	0
CCCC(C)=CCC(O)CC GDB13	0
CCCC(C)C=CC(O)CC GDB13	0
CCCC(C)C(CCO)=CC GDB13	0
CCCC(C)CC(CO)=CC GDB13	0
CCCC(CC(C)CO)=CC GDB13	0
CCCC(CC)=CC(O)CC GDB13	0
CCCC(CC)C(CO)=CC GDB13	0
CCCC(CCC(C)O)=CC GDB13	0
CCCCC=C(C)C(O)CC GDB13	0
CCCCC(=CC)C(O)CC GDB13	0
CCCCC(C)=CC(O)CC GDB13	0
CCCCC(C)C(CO)=CC GDB13	0
CCCCC(CC(C)O)=CC GDB13	0
CC=C(CCCCO)C(C)C GDB13	0
CC=CC(CCCO)C(C)C GDB13	0
CC=CCCC(CO)C(C)C GDB13	0
CCC=C(CCCO)C(C)C GDB13	0
CCC=CC(CCO)C(C)C GDB13	0
CCC=CCC(CO)C(C)C GDB13	0
CCC=CCCC(O)C(C)C GDB13	0
CCC(=CCCCO)C(C)C GDB13	0
CCC(C=CCCO)C(C)C GDB13	0
CCC(C)C(CCO)C=CC GDB13	0
CCC(C)CC(CO)C=CC GDB13	0
CCC(C)CCC(O)C=CC GDB13	0
CCC(CC=CCO)C(C)C GDB13	0
CCC(CC(C)CO)C=CC GDB13	0
CCC(CC)C(CO)C=CC GDB13	0
CCC(CC)CC(O)C=CC GDB13	0
CCC(CCC(C)O)C=CC GDB13	0
CCC(CCCCO)=C(C)C GDB13	0
CCCC=C(C)C(O)CCC GDB13	0
CCCC=C(CCO)C(C)C GDB13	0
CCCC=CC(CO)C(C)C GDB13	0
CCCC=CCC(O)C(C)C GDB13	0
CCCC(=CCCO)C(C)C GDB13	0
CCCC(C=CCO)C(C)C GDB13	0
CCCC(C)=C(CO)CCC GDB13	0
CCCC(C)C(CO)=CCC GDB13	0
CCCC(C)C(CO)C=CC GDB13	0
CCCC(CC(C)O)=CCC GDB13	0
CCCC(CC(C)O)C=CC GDB13	0
CCCC(CC)C(O)C=CC GDB13	0
CCCC(CCCO)=C(C)C GDB13	0
CCCCC=C(CO)C(C)C GDB13	0
CCCCC(=CCO)C(C)C GDB13	0
CCCCC(CCO)=C(C)C GDB13	0
CCCCCC(CO)=C(C)C GDB13	0
CC=C(CCCO)CC(C)C GDB13	0
CC=CCC(CO)CC(C)C GDB13	0
CCC=C(CCO)C(C)CC GDB13	0
CCC=C(CCO)CC(C)C GDB13	0
CCC=CC(CO)C(C)CC GDB13	0
CCC=CC(CO)CC(C)C GDB13	0
CCC=CCC(O)C(C)CC GDB13	0
CCC(C)C(CO)CC=CC GDB13	0
CCC(C)CC(O)CC=CC GDB13	0
CCC(CC)C(O)CC=CC GDB13	0
CCC(CCCO)=CC(C)C GDB13	0
CCC(CCCO)C=C(C)C GDB13	0
CCC(CCCO)C(C)=CC GDB13	0
CCCC=C(CO)C(C)CC GDB13	0
CCCC=C(CO)CC(C)C GDB13	0
CCCC=CC(O)C(C)CC GDB13	0
CCCC=CC(O)CC(C)C GDB13	0
CCCC(=CCO)C(C)CC GDB13	0
CCCC(C)C(O)C=CCC GDB13	0
CCCC(C)C(O)CC=CC GDB13	0
CCCC(CC(O)CC)=CC GDB13	0
CCCC(CCO)=C(C)CC GDB13	0
CCCC(CCO)=CC(C)C GDB13	0
CCCC(CCO)C=C(C)C GDB13	0
CCCC(CCO)C(C)=CC GDB13	0
CCCCC(CO)=C(C)CC GDB13	0
CCCCC(CO)C(C)=CC GDB13	0
CC=C(CCO)CCC(C)C GDB13	0
CC=CC(CO)CCC(C)C GDB13	0
CC=CCC(O)CCC(C)C GDB13	0
CCC=C(CO)C(CC)CC GDB13	0
CCC=C(CO)CC(C)CC GDB13	0
CCC=C(CO)CCC(C)C GDB13	0
CCC=CC(O)CC(C)CC GDB13	0
CCC=CC(O)CCC(C)C GDB13	0
CCC(C)C(O)CCC=CC GDB13	0
CCC(CCO)=CCC(C)C GDB13	0
CCC(CCO)C=C(C)CC GDB13	0
CCC(CCO)C=CC(C)C GDB13	0
CCC(CCO)C(C)C=CC GDB13	0
CCC(CCO)C(CC)=CC GDB13	0
CCC(CCO)CC=C(C)C GDB13	0
CCCC(CO)=C(CC)CC GDB13	0
CCCC(CO)=CCC(C)C GDB13	0
CCCC(CO)C=C(C)CC GDB13	0
CCCC(CO)C=CC(C)C GDB13	0
CCCC(CO)C(C)=CCC GDB13	0
CCCC(CO)C(C)C=CC GDB13	0
CCCC(CO)C(CC)=CC GDB13	0
CCCC(CO)CC=C(C)C GDB13	0
CCCC(CO)CC(C)=CC GDB13	0
CCCCC(O)C=C(C)CC GDB13	0
CCCCC(O)C(C)C=CC GDB13	0
CCCCC(O)CC=C(C)C GDB13	0
CCCCC(O)CC(C)=CC GDB13	0
CC=C(CO)CCCC(C)C GDB13	0
CC=CC(O)CCCC(C)C GDB13	0
CCC(CO)=CCCC(C)C GDB13	0
CCC(CO)C=C(CC)CC GDB13	0
CCC(CO)C=CCC(C)C GDB13	0
CCC(CO)C(C)CC=CC GDB13	0
CCC(CO)C(CC)C=CC GDB13	0
CCC(CO)CC=C(C)CC GDB13	0
CCC(CO)CC=CC(C)C GDB13	0
CCC(CO)CC(C)C=CC GDB13	0
CCC(CO)CC(CC)=CC GDB13	0
CCC(CO)CCC=C(C)C GDB13	0
CCC(CO)CCC(C)=CC GDB13	0
CCCC(O)C=C(C)CCC GDB13	0
CCCC(O)C=C(CC)CC GDB13	0
CCCC(O)C=CC(C)CC GDB13	0
CCCC(O)C=CCC(C)C GDB13	0
CCCC(O)C(C)C=CCC GDB13	0
CCCC(O)C(C)CC=CC GDB13	0
CCCC(O)C(CC)=CCC GDB13	0
CCCC(O)C(CC)C=CC GDB13	0
CCCC(O)C(CCC)=CC GDB13	0
CCCC(O)CC=CC(C)C GDB13	0
CCCC(O)CC(C)=CCC GDB13	0
CCCC(O)CC(C)C=CC GDB13	0
CCCC(O)CC(CC)=CC GDB13	0
CCCC(O)CCC(C)=CC GDB13	0
CCC(O)C=CC(CC)CC GDB13	0
CCC(O)C=CCCC(C)C GDB13	0
CCC(O)C(C)CCC=CC GDB13	0
CCC(O)C(CC)CC=CC GDB13	0
CCC(O)CC=C(CC)CC GDB13	0
CCC(O)CC=CCC(C)C GDB13	0
CCC(O)CC(C)CC=CC GDB13	0
CCC(O)CC(CC)C=CC GDB13	0
CCC(O)CCC=CC(C)C GDB13	0
CCC(O)CCC(C)C=CC GDB13	0
CCC(O)CCC(CC)=CC GDB13	0
CCC(O)CCCC=C(C)C GDB13	0
CCC(O)CCCC(C)=CC GDB13	0
CC=C(C)CCC(C)CCO CID15456830;GDB13	0
CC=C(C)CCCC(C)CO CID71360219;GDB13	0
CC(C)=C(C)CCCCCO CID71412027;GDB13	0
CC(C)C=CCCC(C)CO CID57873799;GDB13	0
CC(O)CCCC=CC(C)C CID57873810;GDB13	0
CC(C)CC(C)=CCCCO CID9989470;GDB13	0
CC(C)CC(C)C=CCCO CID59185768;GDB13	0
CC(C)CCC=C(C)CCO CID22661166;GDB13	0
CC(C)CCCC(C)=CCO CID170398;GDB13	0
CCC=CC(C)CC(C)CO CID10844643;GDB13	0
CCC=CC(CC)CC(C)O CID11252144;GDB13	0
CCC=CCC(CC)C(C)O CID53666639;GDB13	0
CCC(C)=CCC(C)CCO CID57220343;GDB13	0
CCC(C)=CCCC(C)CO CID11309664;GDB13	0
CCC(C)=CCCCC(C)O CID22749786;GDB13	0
CCC(C)CC(C)C=CCO CID44227353;GDB13	0
CCC(C)CCC=C(C)CO CID17785179;GDB13	0
CCCC=CC(CC)C(C)O CID54198036;GDB13	0
CC=CCC(CCO)C(C)C CID227625;GDB13	0
CC=CCCCC(O)C(C)C CID10034856;GDB13	0
CCCC(C)CC(O)C=CC CID54399693;GDB13	0
CCCCC=CC(O)C(C)C CID10034858;GDB13	0
CCCCC(C)C(O)C=CC CID20655957;GDB13	0
CC=CC(CCO)CC(C)C CID44133824;GDB13	0
CC=CCCC(O)CC(C)C CID71320713;GDB13	0
CC(CCCCO)C=C(C)C CID71328718;GDB13	0
CCC=CCC(O)CC(C)C CID71341422;GDB13	0
CCCCC(CO)=CC(C)C CID3023145;GDB13	0
CCCCC(CO)C=C(C)C CID11008174;GDB13	0
CCCCCC(O)C=C(C)C CID15926594;GDB13	0
CCCCCC(O)C(C)=CC CID10975741;GDB13	0
CC(CCCO)CC=C(C)C CID10441929;GDB13	0
CCC=CC(O)C(CC)CC CID54212655;GDB13	0
CCC(CCO)CC(C)=CC CID58721004;GDB13	0
CCCC(CO)=CC(C)CC CID6437249;GDB13	0
CCCCC(O)C=CC(C)C CID14115652;GDB13	0
CCCCC(O)C(C)=CCC CID11805014;GDB13	0
CCCCC(O)C(CC)=CC CID56988054;GDB13	0
CCCC(O)CC=C(C)CC CID57215340;GDB13	0
CCCC(O)CCC=C(C)C CID10942711;GDB13	0
CC(CO)CCCC=C(C)C CID10241052;GDB13	0
CCC(O)CCC=C(C)CC CID5283283;GDB13	0
CC(O)CCCCC=C(C)C CID13600756;GDB13	0
CC(CCO)CCC=C(C)C CHEMBL1907993;CHEMBL1907995;CHEMBL395827;CID7793;FragranceDB;GDB13;TasteDB;ZINC01531601;ZINC01532246	0
CC(C)C(=C)CCCCCO GDB13	1 +1rbc
CC(C)CC(=C)CCCCO GDB13	1 +1rbc
CC(C)CCC(=C)CCCO GDB13	1 +1rbc
CC(C)CCCCC(=C)CO GDB13	1 +1rbc
CCC(=C)CC(C)CCCO GDB13	1 +1rbc
CCC(=C)CCC(C)CCO GDB13	1 +1rbc
CCC(=C)CCCC(C)CO GDB13	1 +1rbc
CCC(=C)CCCCC(C)O GDB13	1 +1rbc
CCC(C=C)C(C)CCCO GDB13	1 +1rbc
CCC(C)C(=C)CCCCO GDB13	1 +1rbc
CCC(C)CC(=C)CCCO GDB13	1 +1rbc
CCC(C)CCC(=C)CCO GDB13	1 +1rbc
CCC(C)CCCC(=C)CO GDB13	1 +1rbc
CCC(CC=C)C(C)CCO GDB13	1 +1rbc
CCC(CC=C)CC(C)CO GDB13	1 +1rbc
CCC(CC)C(=C)CCCO GDB13	1 +1rbc
CCC(CC)CC(=C)CCO GDB13	1 +1rbc
CCC(CC)CCC(=C)CO GDB13	1 +1rbc
CCC(CCC=C)C(C)CO GDB13	1 +1rbc
CCC(CCC=C)CC(C)O GDB13	1 +1rbc
CCCC(=C)C(C)CCCO GDB13	1 +1rbc
CCCC(=C)C(CC)CCO GDB13	1 +1rbc
CCCC(=C)CC(C)CCO GDB13	1 +1rbc
CCCC(=C)CC(CC)CO GDB13	1 +1rbc
CCCC(=C)CCC(C)CO GDB13	1 +1rbc
CCCC(=C)CCCC(C)O GDB13	1 +1rbc
CCCC(C=C)C(C)CCO GDB13	1 +1rbc
CCCC(C=C)C(CC)CO GDB13	1 +1rbc
CCCC(C)C(=C)CCCO GDB13	1 +1rbc
CCCC(C)CC(=C)CCO GDB13	1 +1rbc
CCCC(C)CCC(=C)CO GDB13	1 +1rbc
CCCC(CC=C)C(C)CO GDB13	1 +1rbc
CCCC(CC=C)CC(C)O GDB13	1 +1rbc
CCCC(CC)C(=C)CCO GDB13	1 +1rbc
CCCC(CC)CC(=C)CO GDB13	1 +1rbc
CCCC(CCC=C)C(C)O GDB13	1 +1rbc
CCCC(CCC)C(=C)CO GDB13	1 +1rbc
CCCCC(=C)C(C)CCO GDB13	1 +1rbc
CCCCC(=C)C(CC)CO GDB13	1 +1rbc
CCCCC(=C)CC(C)CO GDB13	1 +1rbc
CCCCC(=C)CCC(C)O GDB13	1 +1rbc
CCCCC(C=C)C(C)CO GDB13	1 +1rbc
CCCCC(C)C(=C)CCO GDB13	1 +1rbc
CCCCC(C)CC(=C)CO GDB13	1 +1rbc
CCCCC(CC=C)C(C)O GDB13	1 +1rbc
CCCCC(CC)C(=C)CO GDB13	1 +1rbc
CCCCCC(=C)C(C)CO GDB13	1 +1rbc
CCCCCC(=C)CC(C)O GDB13	1 +1rbc
CCCCCC(C=C)C(C)O GDB13	1 +1rbc
CCCCCC(C)C(=C)CO GDB13	1 +1rbc
CCCCCCC(=C)C(C)O GDB13	1 +1rbc
CC(C)C(CCCCO)C=C GDB13	1 +1rbc
CC(C)CC(CCCO)C=C GDB13	1 +1rbc
CC(C)CCC(CCO)C=C GDB13	1 +1rbc
CC(C)CCCC(CO)C=C GDB13	1 +1rbc
CC(C)CCCCC(O)C=C GDB13	1 +1rbc
CCC(C)C(CCCO)C=C GDB13	1 +1rbc
CCC(C)CC(CCO)C=C GDB13	1 +1rbc
CCC(C)CCC(CO)C=C GDB13	1 +1rbc
CCC(C)CCCC(O)C=C GDB13	1 +1rbc
CCC(CC(C)CCO)C=C GDB13	1 +1rbc
CCC(CC)C(CCO)C=C GDB13	1 +1rbc
CCC(CC)CC(CO)C=C GDB13	1 +1rbc
CCC(CC)CCC(O)C=C GDB13	1 +1rbc
CCC(CCC(C)CO)C=C GDB13	1 +1rbc
CCC(CCCC(C)O)C=C GDB13	1 +1rbc
CCCC(=C)CCC(O)CC GDB13	1 +1rbc
CCCC(C)C(CCO)C=C GDB13	1 +1rbc
CCCC(C)CC(CO)C=C GDB13	1 +1rbc
CCCC(C)CCC(O)C=C GDB13	1 +1rbc
CCCC(CC(C)CO)C=C GDB13	1 +1rbc
CCCC(CC)C(CO)C=C GDB13	1 +1rbc
CCCC(CC)CC(O)C=C GDB13	1 +1rbc
CCCC(CCC(C)O)C=C GDB13	1 +1rbc
CCCC(CCC)C(O)C=C GDB13	1 +1rbc
CCCCC(=C)CC(O)CC GDB13	1 +1rbc
CCCCC(C=C)C(O)CC GDB13	1 +1rbc
CCCCC(C)C(CO)C=C GDB13	1 +1rbc
CCCCC(CC(C)O)C=C GDB13	1 +1rbc
CCCCCC(C)C(O)C=C GDB13	1 +1rbc
CC(C)C(CCCO)CC=C GDB13	1 +1rbc
CC(C)CC(CCO)CC=C GDB13	1 +1rbc
CC(C)CCC(CO)CC=C GDB13	1 +1rbc
CC(CCCCCO)C(C)=C GDB13	1 +1rbc
CCC(C)C(CCO)CC=C GDB13	1 +1rbc
CCC(C)CC(CO)CC=C GDB13	1 +1rbc
CCC(C)CCC(O)CC=C GDB13	1 +1rbc
CCC(CC)C(CO)CC=C GDB13	1 +1rbc
CCC(CCC(C)O)CC=C GDB13	1 +1rbc
CCC(CCCCO)C(C)=C GDB13	1 +1rbc
CCCC(C)C(CO)CC=C GDB13	1 +1rbc
CCCC(C)CC(O)CC=C GDB13	1 +1rbc
CCCC(CCCO)C(C)=C GDB13	1 +1rbc
CCCCC(CCO)C(C)=C GDB13	1 +1rbc
CCCCCC(CO)C(C)=C GDB13	1 +1rbc
CC(C)C(CCO)CCC=C GDB13	1 +1rbc
CC(C)CC(CO)CCC=C GDB13	1 +1rbc
CC(CCCCO)C(C)C=C GDB13	1 +1rbc
CC(CCCCO)CC(C)=C GDB13	1 +1rbc
CCC(C)C(CO)CCC=C GDB13	1 +1rbc
CCC(C)CC(O)CCC=C GDB13	1 +1rbc
CCC(CCCO)C(=C)CC GDB13	1 +1rbc
CCC(CCCO)C(C)C=C GDB13	1 +1rbc
CCC(CCCO)CC(C)=C GDB13	1 +1rbc
CCCC(C)C(O)CCC=C GDB13	1 +1rbc
CCCC(CC(O)CC)C=C GDB13	1 +1rbc
CCCC(CCO)C(=C)CC GDB13	1 +1rbc
CCCC(CCO)C(C)C=C GDB13	1 +1rbc
CCCC(CCO)CC(C)=C GDB13	1 +1rbc
CCCCC(CO)C(=C)CC GDB13	1 +1rbc
CCCCC(CO)C(C)C=C GDB13	1 +1rbc
CCCCC(CO)CC(C)=C GDB13	1 +1rbc
CCCCCC(O)C(=C)CC GDB13	1 +1rbc
CC(C)C(CO)CCCC=C GDB13	1 +1rbc
CC(CCCO)C(C)CC=C GDB13	1 +1rbc
CCC(CCO)C(C)CC=C GDB13	1 +1rbc
CCC(CCO)C(CC)C=C GDB13	1 +1rbc
CCC(CCO)CC(=C)CC GDB13	1 +1rbc
CCC(CCO)CC(C)C=C GDB13	1 +1rbc
CCC(CCO)CCC(C)=C GDB13	1 +1rbc
CCCC(CO)C(=C)CCC GDB13	1 +1rbc
CCCC(CO)C(C)CC=C GDB13	1 +1rbc
CCCC(CO)C(CC)C=C GDB13	1 +1rbc
CCCC(CO)CC(=C)CC GDB13	1 +1rbc
CCCC(CO)CC(C)C=C GDB13	1 +1rbc
CCCC(CO)CCC(C)=C GDB13	1 +1rbc
CCCCC(O)C(CC)C=C GDB13	1 +1rbc
CCCCC(O)CC(=C)CC GDB13	1 +1rbc
CCCCC(O)CC(C)C=C GDB13	1 +1rbc
CC(CCO)C(C)CCC=C GDB13	1 +1rbc
CC(CCO)CC(C)CC=C GDB13	1 +1rbc
CC(CCO)CCC(C)C=C GDB13	1 +1rbc
CCC(CO)C(C)CCC=C GDB13	1 +1rbc
CCC(CO)C(CC)CC=C GDB13	1 +1rbc
CCC(CO)CC(C)CC=C GDB13	1 +1rbc
CCC(CO)CC(CC)C=C GDB13	1 +1rbc
CCC(CO)CCC(=C)CC GDB13	1 +1rbc
CCC(CO)CCC(C)C=C GDB13	1 +1rbc
CCC(CO)CCCC(C)=C GDB13	1 +1rbc
CCCC(O)C(C)CCC=C GDB13	1 +1rbc
CCCC(O)C(CC)CC=C GDB13	1 +1rbc
CCCC(O)CC(=C)CCC GDB13	1 +1rbc
CCCC(O)CC(C)CC=C GDB13	1 +1rbc
CCCC(O)CC(CC)C=C GDB13	1 +1rbc
CCCC(O)CCC(C)C=C GDB13	1 +1rbc
CCCC(O)CCCC(C)=C GDB13	1 +1rbc
CC(CO)C(C)CCCC=C GDB13	1 +1rbc
CC(CO)CC(C)CCC=C GDB13	1 +1rbc
CC(CO)CCC(C)CC=C GDB13	1 +1rbc
CC(CO)CCCCC(C)=C GDB13	1 +1rbc
CCC(O)C(CC)CCC=C GDB13	1 +1rbc
CCC(O)CC(C)CCC=C GDB13	1 +1rbc
CCC(O)CC(CC)CC=C GDB13	1 +1rbc
CCC(O)CCC(C)CC=C GDB13	1 +1rbc
CCC(O)CCC(CC)C=C GDB13	1 +1rbc
CCC(O)CCCCC(C)=C GDB13	1 +1rbc
CC(O)C(C)CCCCC=C GDB13	1 +1rbc
CC(O)CCC(C)CCC=C GDB13	1 +1rbc
CC(O)CCCC(C)CC=C GDB13	1 +1rbc
CC(O)CCCCC(C)C=C GDB13	1 +1rbc
CC(O)CCCCCC(C)=C GDB13	1 +1rbc
CC(C)CCCC(=C)CCO CID22764431;GDB13	1 +1rbc
CCC(=C)C(C)CCCCO CID20287644;GDB13	1 +1rbc
CCC(CCCC=C)C(C)O CID57047721;GDB13	1 +1rbc
CCCC(CC=C)C(O)CC CID57251036;GDB13	1 +1rbc
CCCCC(C)CC(O)C=C CID54567850;GDB13	1 +1rbc
CCCCC(CC)C(O)C=C CID93920;GDB13	1 +1rbc
CCCCCC(=C)C(O)CC CID11491973;GDB13	1 +1rbc
CC(C)CCCC(O)CC=C CID11672703;GDB13	1 +1rbc
CCC(CC)CC(O)CC=C CID57677790;GDB13	1 +1rbc
CCCC(CC)C(O)CC=C CID12508210;GDB13	1 +1rbc
CCCCC(=C)C(O)CCC CID11332596;GDB13	1 +1rbc
CCCCC(C)C(O)CC=C CID12508207;GDB13	1 +1rbc
CCCCCCC(O)C(C)=C CID13919198;GDB13	1 +1rbc
CC(C)CCC(O)CCC=C CID64314756;GDB13	1 +1rbc
CCC(CC)C(O)CCC=C CID57238426;GDB13	1 +1rbc
CC(C)CC(O)CCCC=C CID11094882;GDB13	1 +1rbc
CC(CCCO)CC(C)C=C CID11829694;GDB13	1 +1rbc
CC(CCCO)CCC(C)=C CID4914392;GDB13	1 +1rbc
CCC(C)C(O)CCCC=C CID64316594;GDB13	1 +1rbc
CCCCC(O)C(=C)CCC CID11768819;GDB13	1 +1rbc
CCCCC(O)C(C)CC=C CID56945474;GDB13	1 +1rbc
CCCCC(O)CCC(C)=C CID18987883;GDB13	1 +1rbc
CC(C)C(O)CCCCC=C CID10241051;GDB13	1 +1rbc
CCCC(O)C(CCC)C=C CID10351926;GDB13	1 +1rbc
CCCC(O)CCC(=C)CC CID66039256;GDB13	1 +1rbc
CC(CO)CCCC(C)C=C CID543355;GDB13	1 +1rbc
CCC(O)C(C)CCCC=C CID64297479;GDB13	1 +1rbc
CCC(O)CCCC(=C)CC CID66039762;GDB13	1 +1rbc
CCC(O)CCCC(C)C=C CID20287631;GDB13	1 +1rbc
CC(O)CC(C)CCCC=C CID64718564;GDB13	1 +1rbc
CCCCCC(O)C(C)C=C CID3742826;GDB13;ZINC05465225;ZINC05464747;ZINC05465230;ZINC05464735	1 +1rbc
CCCCCC(O)CC(C)=C CID300709;GDB13;ZINC01720478	1 +1rbc
CC(CCO)CCCC(C)=C CID81263;FragranceDB;GDB13;ZINC03845689;ZINC02508248	1 +1rbc
CCC=C(C)C(C)CCOC GDB13	2 -1hbd-1hbdm
CCC=C(C)C(CC)COC GDB13	2 -1hbd-1hbdm
CCC=C(C)CC(C)COC GDB13	2 -1hbd-1hbdm
CCC=C(C)CC(CC)OC GDB13	2 -1hbd-1hbdm
CCC=C(C)CCC(C)OC GDB13	2 -1hbd-1hbdm
CCC=C(CC)C(C)COC GDB13	2 -1hbd-1hbdm
CCC=C(CC)C(CC)OC GDB13	2 -1hbd-1hbdm
CCC=C(CC)CC(C)OC GDB13	2 -1hbd-1hbdm
CCC=CC(C)C(C)COC GDB13	2 -1hbd-1hbdm
CCC=CC(C)C(CC)OC GDB13	2 -1hbd-1hbdm
CCC=CC(C)CC(C)OC GDB13	2 -1hbd-1hbdm
CCC=CC(CC(C)C)OC GDB13	2 -1hbd-1hbdm
CCC=CC(CC)C(C)OC GDB13	2 -1hbd-1hbdm
CCC=CCC(C)C(C)OC GDB13	2 -1hbd-1hbdm
CCC(=CC)C(C)CCOC GDB13	2 -1hbd-1hbdm
CCC(C=CC)C(C)COC GDB13	2 -1hbd-1hbdm
CCC(C)=C(C)CCCOC GDB13	2 -1hbd-1hbdm
CCC(C)=C(CC)CCOC GDB13	2 -1hbd-1hbdm
CCC(C)=CC(C)CCOC GDB13	2 -1hbd-1hbdm
CCC(C)=CCC(C)COC GDB13	2 -1hbd-1hbdm
CCC(C)=CCCC(C)OC GDB13	2 -1hbd-1hbdm
CCC(C)C=C(C)CCOC GDB13	2 -1hbd-1hbdm
CCC(C)C=C(CC)COC GDB13	2 -1hbd-1hbdm
CCC(C)C=CC(C)COC GDB13	2 -1hbd-1hbdm
CCC(C)C=CC(CC)OC GDB13	2 -1hbd-1hbdm
CCC(C)C=CCC(C)OC GDB13	2 -1hbd-1hbdm
CCC(C)C(C)=CCCOC GDB13	2 -1hbd-1hbdm
CCC(C)C(C)C=CCOC GDB13	2 -1hbd-1hbdm
CCC(C)C(CC=CC)OC GDB13	2 -1hbd-1hbdm
CCC(C)C(CC)=CCOC GDB13	2 -1hbd-1hbdm
CCC(C)CC=C(C)COC GDB13	2 -1hbd-1hbdm
CCC(C)CC=CC(C)OC GDB13	2 -1hbd-1hbdm
CCC(C)CC(C)=CCOC GDB13	2 -1hbd-1hbdm
CCC(CC=C(C)CC)OC GDB13	2 -1hbd-1hbdm
CCC(CC=CC(C)C)OC GDB13	2 -1hbd-1hbdm
CCC(CC=CC)C(C)OC GDB13	2 -1hbd-1hbdm
CCC(CC(C)C=CC)OC GDB13	2 -1hbd-1hbdm
CCC(CC(C)C)=CCOC GDB13	2 -1hbd-1hbdm
CCC(CC(CC)=CC)OC GDB13	2 -1hbd-1hbdm
CCC(CC)=C(C)CCOC GDB13	2 -1hbd-1hbdm
CCC(CC)=C(CC)COC GDB13	2 -1hbd-1hbdm
CCC(CC)=CC(C)COC GDB13	2 -1hbd-1hbdm
CCC(CC)=CCC(C)OC GDB13	2 -1hbd-1hbdm
CCC(CC)C=C(C)COC GDB13	2 -1hbd-1hbdm
CCC(CC)C=CC(C)OC GDB13	2 -1hbd-1hbdm
CCC(CC)C(C)=CCOC GDB13	2 -1hbd-1hbdm
CCC(CCC=C(C)C)OC GDB13	2 -1hbd-1hbdm
CCC(CCC(C)=CC)OC GDB13	2 -1hbd-1hbdm
CCCC=C(C)C(C)COC GDB13	2 -1hbd-1hbdm
CCCC=C(C)C(CC)OC GDB13	2 -1hbd-1hbdm
CCCC=C(C)CC(C)OC GDB13	2 -1hbd-1hbdm
CCCC=C(CC)C(C)OC GDB13	2 -1hbd-1hbdm
CCCC=CC(C)C(C)OC GDB13	2 -1hbd-1hbdm
CCCC(=CC)C(C)COC GDB13	2 -1hbd-1hbdm
CCCC(=CC)C(CC)OC GDB13	2 -1hbd-1hbdm
CCCC(=CCC)C(C)OC GDB13	2 -1hbd-1hbdm
CCCC(C=CC)C(C)OC GDB13	2 -1hbd-1hbdm
CCCC(C)=C(C)CCOC GDB13	2 -1hbd-1hbdm
CCCC(C)=C(CC)COC GDB13	2 -1hbd-1hbdm
CCCC(C)=CC(C)COC GDB13	2 -1hbd-1hbdm
CCCC(C)=CC(CC)OC GDB13	2 -1hbd-1hbdm
CCCC(C)=CCC(C)OC GDB13	2 -1hbd-1hbdm
CCCC(C)C=C(C)COC GDB13	2 -1hbd-1hbdm
CCCC(C)C=CC(C)OC GDB13	2 -1hbd-1hbdm
CCCC(C)C(C)=CCOC GDB13	2 -1hbd-1hbdm
CCCC(CC=C(C)C)OC GDB13	2 -1hbd-1hbdm
CCCC(CC(C)=CC)OC GDB13	2 -1hbd-1hbdm
CCCC(CC)=C(C)COC GDB13	2 -1hbd-1hbdm
CCCC(CC)=CC(C)OC GDB13	2 -1hbd-1hbdm
CCCCC=C(C)C(C)OC GDB13	2 -1hbd-1hbdm
CCCCC(=CC)C(C)OC GDB13	2 -1hbd-1hbdm
CCCCC(C)=C(C)COC GDB13	2 -1hbd-1hbdm
CCCCC(C)=CC(C)OC GDB13	2 -1hbd-1hbdm
CCCC=C(C)C(C)OCC GDB13	2 -1hbd-1hbdm
CCCC(=CC)C(C)OCC GDB13	2 -1hbd-1hbdm
CCCC(C)=C(C)COCC GDB13	2 -1hbd-1hbdm
CCCC(C)=CC(C)OCC GDB13	2 -1hbd-1hbdm
CC=C(C)CCCOC(C)C GDB13	2 -1hbd-1hbdm
CC=CC(C)CCOC(C)C GDB13	2 -1hbd-1hbdm
CC=CCC(C)COC(C)C GDB13	2 -1hbd-1hbdm
CC=CCCC(C)OC(C)C GDB13	2 -1hbd-1hbdm
CCC=C(C)CCOC(C)C GDB13	2 -1hbd-1hbdm
CCC=C(CC)COC(C)C GDB13	2 -1hbd-1hbdm
CCC=CC(C)COC(C)C GDB13	2 -1hbd-1hbdm
CCC=CC(CC)OC(C)C GDB13	2 -1hbd-1hbdm
CCC=CCC(C)OC(C)C GDB13	2 -1hbd-1hbdm
CCC(C)=CCCOC(C)C GDB13	2 -1hbd-1hbdm
CCC(C)C=CCOC(C)C GDB13	2 -1hbd-1hbdm
CCC(C)C(CCOC)=CC GDB13	2 -1hbd-1hbdm
CCC(C)CC(COC)=CC GDB13	2 -1hbd-1hbdm
CCC(CC=CC)OC(C)C GDB13	2 -1hbd-1hbdm
CCC(CC(C)COC)=CC GDB13	2 -1hbd-1hbdm
CCC(CC)=CCOC(C)C GDB13	2 -1hbd-1hbdm
CCC(CC)C(COC)=CC GDB13	2 -1hbd-1hbdm
CCC(CCC(C)OC)=CC GDB13	2 -1hbd-1hbdm
CCCC=C(C)COC(C)C GDB13	2 -1hbd-1hbdm
CCCC=CC(C)OC(C)C GDB13	2 -1hbd-1hbdm
CCCC(C)=CCOC(C)C GDB13	2 -1hbd-1hbdm
CCCC(C)C(COC)=CC GDB13	2 -1hbd-1hbdm
CCCC(CC(C)OC)=CC GDB13	2 -1hbd-1hbdm
CC=C(C)CCOCC(C)C GDB13	2 -1hbd-1hbdm
CC=CC(C)COCC(C)C GDB13	2 -1hbd-1hbdm
CC=CCC(C)OCC(C)C GDB13	2 -1hbd-1hbdm
CCC=C(C)COC(C)CC GDB13	2 -1hbd-1hbdm
CCC=C(C)COCC(C)C GDB13	2 -1hbd-1hbdm
CCC=C(CCOC)C(C)C GDB13	2 -1hbd-1hbdm
CCC=CC(C)OC(C)CC GDB13	2 -1hbd-1hbdm
CCC=CC(C)OCC(C)C GDB13	2 -1hbd-1hbdm
CCC=CC(COC)C(C)C GDB13	2 -1hbd-1hbdm
CCC=CCC(OC)C(C)C GDB13	2 -1hbd-1hbdm
CCC(=CCCOC)C(C)C GDB13	2 -1hbd-1hbdm
CCC(C=CCOC)C(C)C GDB13	2 -1hbd-1hbdm
CCC(C)=CCOCC(C)C GDB13	2 -1hbd-1hbdm
CCC(C)C(C)OCC=CC GDB13	2 -1hbd-1hbdm
CCC(C)C(COC)C=CC GDB13	2 -1hbd-1hbdm
CCC(C)CC(OC)C=CC GDB13	2 -1hbd-1hbdm
CCC(CC(C)OC)C=CC GDB13	2 -1hbd-1hbdm
CCC(CC)C(OC)C=CC GDB13	2 -1hbd-1hbdm
CCC(CCCOC)=C(C)C GDB13	2 -1hbd-1hbdm
CCCC=C(COC)C(C)C GDB13	2 -1hbd-1hbdm
CCCC=CC(OC)C(C)C GDB13	2 -1hbd-1hbdm
CCCC(=CCOC)C(C)C GDB13	2 -1hbd-1hbdm
CCCC(C)C(OC)C=CC GDB13	2 -1hbd-1hbdm
CCCC(CCOC)=C(C)C GDB13	2 -1hbd-1hbdm
CCCCC(COC)=C(C)C GDB13	2 -1hbd-1hbdm
CC=C(C)COCCC(C)C GDB13	2 -1hbd-1hbdm
CC=CC(C)OCCC(C)C GDB13	2 -1hbd-1hbdm
CC=CCCOC(C)C(C)C GDB13	2 -1hbd-1hbdm
CC(C)CCOCC=C(C)C GDB13	2 -1hbd-1hbdm
CCC=C(COC)C(C)CC GDB13	2 -1hbd-1hbdm
CCC=C(COC)CC(C)C GDB13	2 -1hbd-1hbdm
CCC=CC(OC)C(C)CC GDB13	2 -1hbd-1hbdm
CCC=CCOC(C)C(C)C GDB13	2 -1hbd-1hbdm
CCC(C)COC(C)C=CC GDB13	2 -1hbd-1hbdm
CCC(C)COCC=C(C)C GDB13	2 -1hbd-1hbdm
CCC(C)COCC(C)=CC GDB13	2 -1hbd-1hbdm
CCC(CC)OC(C)C=CC GDB13	2 -1hbd-1hbdm
CCC(CC)OCC=C(C)C GDB13	2 -1hbd-1hbdm
CCC(CC)OCC(C)=CC GDB13	2 -1hbd-1hbdm
CCC(CCOC(C)C)=CC GDB13	2 -1hbd-1hbdm
CCC(CCOC)=CC(C)C GDB13	2 -1hbd-1hbdm
CCC(CCOC)C=C(C)C GDB13	2 -1hbd-1hbdm
CCC(CCOC)C(C)=CC GDB13	2 -1hbd-1hbdm
CCCC(C)OC(C)C=CC GDB13	2 -1hbd-1hbdm
CCCC(C)OCC=C(C)C GDB13	2 -1hbd-1hbdm
CCCC(C)OCC(C)=CC GDB13	2 -1hbd-1hbdm
CCCC(COC(C)C)=CC GDB13	2 -1hbd-1hbdm
CCCC(COC)=C(C)CC GDB13	2 -1hbd-1hbdm
CCCC(COC)=CC(C)C GDB13	2 -1hbd-1hbdm
CCCC(COC)C=C(C)C GDB13	2 -1hbd-1hbdm
CCCC(COC)C(C)=CC GDB13	2 -1hbd-1hbdm
CCCC(COCC)=C(C)C GDB13	2 -1hbd-1hbdm
CCCCC(OC)C=C(C)C GDB13	2 -1hbd-1hbdm
CCCCC(OC)C(C)=CC GDB13	2 -1hbd-1hbdm
CC=CCOC(C)CC(C)C GDB13	2 -1hbd-1hbdm
CC=CCOCC(C)C(C)C GDB13	2 -1hbd-1hbdm
CC(C)COCCC=C(C)C GDB13	2 -1hbd-1hbdm
CCC(C)OC(C)CC=CC GDB13	2 -1hbd-1hbdm
CCC(C)OC(CC)C=CC GDB13	2 -1hbd-1hbdm
CCC(C)OCC=C(C)CC GDB13	2 -1hbd-1hbdm
CCC(C)OCC=CC(C)C GDB13	2 -1hbd-1hbdm
CCC(C)OCC(C)C=CC GDB13	2 -1hbd-1hbdm
CCC(C)OCC(CC)=CC GDB13	2 -1hbd-1hbdm
CCC(C)OCCC=C(C)C GDB13	2 -1hbd-1hbdm
CCC(C)OCCC(C)=CC GDB13	2 -1hbd-1hbdm
CCC(COC(C)C)C=CC GDB13	2 -1hbd-1hbdm
CCC(=CCC(C)C)COC GDB13	2 -1hbd-1hbdm
CCC(COC)C=C(C)CC GDB13	2 -1hbd-1hbdm
CCC(COC)C=CC(C)C GDB13	2 -1hbd-1hbdm
CCC(COC)C(C)C=CC GDB13	2 -1hbd-1hbdm
CCC(COC)C(CC)=CC GDB13	2 -1hbd-1hbdm
CCC(COC)CC=C(C)C GDB13	2 -1hbd-1hbdm
CCC(COC)CC(C)=CC GDB13	2 -1hbd-1hbdm
CCC(COCC(C)C)=CC GDB13	2 -1hbd-1hbdm
CCCC(OC(C)C)C=CC GDB13	2 -1hbd-1hbdm
CCCC(OC)C=C(C)CC GDB13	2 -1hbd-1hbdm
CCCC(OC)C=CC(C)C GDB13	2 -1hbd-1hbdm
CCCC(OC)C(C)=CCC GDB13	2 -1hbd-1hbdm
CCCC(OC)C(C)C=CC GDB13	2 -1hbd-1hbdm
CCCC(OC)C(CC)=CC GDB13	2 -1hbd-1hbdm
CCCC(OCC)C=C(C)C GDB13	2 -1hbd-1hbdm
CCCC(OCC)C(C)=CC GDB13	2 -1hbd-1hbdm
CCCCOC(C)C=C(C)C GDB13	2 -1hbd-1hbdm
CCCCOCC(C)=C(C)C GDB13	2 -1hbd-1hbdm
CC(C)OCCCC=C(C)C GDB13	2 -1hbd-1hbdm
CCC(OC)C=C(CC)CC GDB13	2 -1hbd-1hbdm
CCC(OC)C=CCC(C)C GDB13	2 -1hbd-1hbdm
CCC(OC)C(C)CC=CC GDB13	2 -1hbd-1hbdm
CCC(OC)C(CC)C=CC GDB13	2 -1hbd-1hbdm
CCC(OCC=CC)C(C)C GDB13	2 -1hbd-1hbdm
CCC(OCC(C)C)C=CC GDB13	2 -1hbd-1hbdm
CCCOC(C=CC)C(C)C GDB13	2 -1hbd-1hbdm
CCCOC(C)C=C(C)CC GDB13	2 -1hbd-1hbdm
CCCOC(C)C=CC(C)C GDB13	2 -1hbd-1hbdm
CCCOC(C)C(C)=CCC GDB13	2 -1hbd-1hbdm
CCCOC(C)C(C)C=CC GDB13	2 -1hbd-1hbdm
CCCOC(C)C(CC)=CC GDB13	2 -1hbd-1hbdm
CCCOC(C)CC=C(C)C GDB13	2 -1hbd-1hbdm
CCCOC(C)CC(C)=CC GDB13	2 -1hbd-1hbdm
CCCOC(CC)C=C(C)C GDB13	2 -1hbd-1hbdm
CCCOC(CC)C(C)=CC GDB13	2 -1hbd-1hbdm
CCCOCC=C(C)C(C)C GDB13	2 -1hbd-1hbdm
CCCOCC(=CC)C(C)C GDB13	2 -1hbd-1hbdm
CCCOCC(C)=C(C)CC GDB13	2 -1hbd-1hbdm
CCCOCC(C)=CC(C)C GDB13	2 -1hbd-1hbdm
CCCOCC(C)C=C(C)C GDB13	2 -1hbd-1hbdm
CCCOCC(C)C(C)=CC GDB13	2 -1hbd-1hbdm
CCCOCC(CC)=C(C)C GDB13	2 -1hbd-1hbdm
CCCOCCC(C)=C(C)C GDB13	2 -1hbd-1hbdm
CCOC(C=CC)C(C)CC GDB13	2 -1hbd-1hbdm
CCOC(C=CCC)C(C)C GDB13	2 -1hbd-1hbdm
CCOC(C)C=C(CC)CC GDB13	2 -1hbd-1hbdm
CCOC(C)C=CC(C)CC GDB13	2 -1hbd-1hbdm
CCOC(C)C=CCC(C)C GDB13	2 -1hbd-1hbdm
CCOC(C)C(C)C=CCC GDB13	2 -1hbd-1hbdm
CCOC(C)C(C)CC=CC GDB13	2 -1hbd-1hbdm
CCOC(C)C(CC)=CCC GDB13	2 -1hbd-1hbdm
CCOC(C)C(CC)C=CC GDB13	2 -1hbd-1hbdm
CCOC(C)CC=C(C)CC GDB13	2 -1hbd-1hbdm
CCOC(C)CC=CC(C)C GDB13	2 -1hbd-1hbdm
CCOC(C)CC(C)=CCC GDB13	2 -1hbd-1hbdm
CCOC(C)CC(C)C=CC GDB13	2 -1hbd-1hbdm
CCOC(C)CC(CC)=CC GDB13	2 -1hbd-1hbdm
CCOC(C)CCC(C)=CC GDB13	2 -1hbd-1hbdm
CCOC(CC=CC)C(C)C GDB13	2 -1hbd-1hbdm
CCOC(CC(C)C)C=CC GDB13	2 -1hbd-1hbdm
CCOC(CC)C=C(C)CC GDB13	2 -1hbd-1hbdm
CCOC(CC)C=CC(C)C GDB13	2 -1hbd-1hbdm
CCOC(CC)C(C)=CCC GDB13	2 -1hbd-1hbdm
CCOC(CC)C(C)C=CC GDB13	2 -1hbd-1hbdm
CCOC(CC)C(CC)=CC GDB13	2 -1hbd-1hbdm
CCOC(CC)CC=C(C)C GDB13	2 -1hbd-1hbdm
CCOC(CC)CC(C)=CC GDB13	2 -1hbd-1hbdm
CCOCC=C(C)C(C)CC GDB13	2 -1hbd-1hbdm
CCOCC=C(C)CC(C)C GDB13	2 -1hbd-1hbdm
CCOCC=C(CC)C(C)C GDB13	2 -1hbd-1hbdm
CCOCC=CC(C)C(C)C GDB13	2 -1hbd-1hbdm
CCOCC(=CC)C(C)CC GDB13	2 -1hbd-1hbdm
CCOCC(=CCC)C(C)C GDB13	2 -1hbd-1hbdm
CCOCC(C=CC)C(C)C GDB13	2 -1hbd-1hbdm
CCOCC(C)=C(CC)CC GDB13	2 -1hbd-1hbdm
CCOCC(C)=CC(C)CC GDB13	2 -1hbd-1hbdm
CCOCC(C)=CCC(C)C GDB13	2 -1hbd-1hbdm
CCOCC(C)C=C(C)CC GDB13	2 -1hbd-1hbdm
CCOCC(C)C=CC(C)C GDB13	2 -1hbd-1hbdm
CCOCC(C)C(C)=CCC GDB13	2 -1hbd-1hbdm
CCOCC(C)C(C)C=CC GDB13	2 -1hbd-1hbdm
CCOCC(C)C(CC)=CC GDB13	2 -1hbd-1hbdm
CCOCC(C)CC=C(C)C GDB13	2 -1hbd-1hbdm
CCOCC(C)CC(C)=CC GDB13	2 -1hbd-1hbdm
CCOCC(CC(C)C)=CC GDB13	2 -1hbd-1hbdm
CCOCC(CC)=C(C)CC GDB13	2 -1hbd-1hbdm
CCOCC(CC)=CC(C)C GDB13	2 -1hbd-1hbdm
CCOCC(CC)C=C(C)C GDB13	2 -1hbd-1hbdm
CCOCC(CC)C(C)=CC GDB13	2 -1hbd-1hbdm
CCOCCC=C(C)C(C)C GDB13	2 -1hbd-1hbdm
CCOCCC(=CC)C(C)C GDB13	2 -1hbd-1hbdm
CCOCCC(C)=C(C)CC GDB13	2 -1hbd-1hbdm
CCOCCC(C)=CC(C)C GDB13	2 -1hbd-1hbdm
CCOCCC(C)C=C(C)C GDB13	2 -1hbd-1hbdm
CCOCCC(C)C(C)=CC GDB13	2 -1hbd-1hbdm
CCOCCC(CC)=C(C)C GDB13	2 -1hbd-1hbdm
CCOCCCC(C)=C(C)C GDB13	2 -1hbd-1hbdm
COC(C)C=CCCC(C)C GDB13	2 -1hbd-1hbdm
COC(C)C(C)CCC=CC GDB13	2 -1hbd-1hbdm
COC(C)CC=CCC(C)C GDB13	2 -1hbd-1hbdm
COC(C)CC(C)CC=CC GDB13	2 -1hbd-1hbdm
COC(C)CCC=CC(C)C GDB13	2 -1hbd-1hbdm
COC(C)CCC(C)C=CC GDB13	2 -1hbd-1hbdm
COC(C)CCCC=C(C)C GDB13	2 -1hbd-1hbdm
COC(C)CCCC(C)=CC GDB13	2 -1hbd-1hbdm
COC(CC=CC)CC(C)C GDB13	2 -1hbd-1hbdm
COC(CCC=CC)C(C)C GDB13	2 -1hbd-1hbdm
COC(CCC(C)C)C=CC GDB13	2 -1hbd-1hbdm
COCC=C(C)CCC(C)C GDB13	2 -1hbd-1hbdm
COCC=CC(C)CC(C)C GDB13	2 -1hbd-1hbdm
COCC=CCC(C)C(C)C GDB13	2 -1hbd-1hbdm
COCC(C)=CCCC(C)C GDB13	2 -1hbd-1hbdm
COCC(C)C=CCC(C)C GDB13	2 -1hbd-1hbdm
COCC(C)C(C)CC=CC GDB13	2 -1hbd-1hbdm
COCC(C)CC=CC(C)C GDB13	2 -1hbd-1hbdm
COCC(C)CC(C)C=CC GDB13	2 -1hbd-1hbdm
COCC(C)CCC=C(C)C GDB13	2 -1hbd-1hbdm
COCC(C)CCC(C)=CC GDB13	2 -1hbd-1hbdm
COCC(CC=CC)C(C)C GDB13	2 -1hbd-1hbdm
COCC(CC(C)C)C=CC GDB13	2 -1hbd-1hbdm
COCC(CCC(C)C)=CC GDB13	2 -1hbd-1hbdm
COCCC=C(C)CC(C)C GDB13	2 -1hbd-1hbdm
COCCC=CC(C)C(C)C GDB13	2 -1hbd-1hbdm
COCCC(C=CC)C(C)C GDB13	2 -1hbd-1hbdm
COCCC(C)=CCC(C)C GDB13	2 -1hbd-1hbdm
COCCC(C)C=CC(C)C GDB13	2 -1hbd-1hbdm
COCCC(C)C(C)C=CC GDB13	2 -1hbd-1hbdm
COCCC(C)CC=C(C)C GDB13	2 -1hbd-1hbdm
COCCC(C)CC(C)=CC GDB13	2 -1hbd-1hbdm
COCCC(CC(C)C)=CC GDB13	2 -1hbd-1hbdm
COCCCC=C(C)C(C)C GDB13	2 -1hbd-1hbdm
COCCCC(=CC)C(C)C GDB13	2 -1hbd-1hbdm
COCCCC(C)=CC(C)C GDB13	2 -1hbd-1hbdm
COCCCC(C)C=C(C)C GDB13	2 -1hbd-1hbdm
COCCCC(C)C(C)=CC GDB13	2 -1hbd-1hbdm
CC(C)CC=CCOC(C)C CID58327593;GDB13	2 -1hbd-1hbdm
CC(C)COCC=CC(C)C CID57912057;GDB13	2 -1hbd-1hbdm
CCCCOC(C)C(C)=CC CID57099635;GDB13	2 -1hbd-1hbdm
CC(C)OCCC=CC(C)C CID58091382;GDB13	2 -1hbd-1hbdm
CCOC(C)CCC=C(C)C CID13214230;GDB13	2 -1hbd-1hbdm
COCCCCC(C)=C(C)C CID20668928;GDB13	2 -1hbd-1hbdm
CC(C=C)C(C)C#CCCO GDB13	2 -1asb+1atb
CC(C)C(=C)C#CCCCO GDB13	2 -1asb+1atb
CC(C)C(=C)CC#CCCO GDB13	2 -1asb+1atb
CC(C)C(=C)CCC#CCO GDB13	2 -1asb+1atb
CC(C)C(C=C)C#CCCO GDB13	2 -1asb+1atb
CC(C)C(CC=C)C#CCO GDB13	2 -1asb+1atb
CC(C)C#CC(=C)CCCO GDB13	2 -1asb+1atb
CC(C)C#CCC(=C)CCO GDB13	2 -1asb+1atb
CC(C)C#CCCC(=C)CO GDB13	2 -1asb+1atb
CC(C)CC(=C)C#CCCO GDB13	2 -1asb+1atb
CC(C)CC(=C)CC#CCO GDB13	2 -1asb+1atb
CC(C)CC(C=C)C#CCO GDB13	2 -1asb+1atb
CC(C)CC#CC(=C)CCO GDB13	2 -1asb+1atb
CC(C)CC#CCC(=C)CO GDB13	2 -1asb+1atb
CC(C)CCC(=C)C#CCO GDB13	2 -1asb+1atb
OCC(=C)C#CCCC(C)C GDB13	2 -1asb+1atb
CC(C#C)C(=C)CCCCO GDB13	2 -1asb+1atb
CC(CC=C)C(C)C#CCO GDB13	2 -1asb+1atb
CC(CC(C)=C)C#CCCO GDB13	2 -1asb+1atb
CC(CC#C)C(=C)CCCO GDB13	2 -1asb+1atb
CC(CC#C)CC(=C)CCO GDB13	2 -1asb+1atb
CC(CCC(C)=C)C#CCO GDB13	2 -1asb+1atb
CC(CCC#C)C(=C)CCO GDB13	2 -1asb+1atb
CC(CCC#C)CC(=C)CO GDB13	2 -1asb+1atb
CC(CCCC#C)C(=C)CO GDB13	2 -1asb+1atb
CC#CC(=C)C(C)CCCO GDB13	2 -1asb+1atb
CC#CC(=C)CC(C)CCO GDB13	2 -1asb+1atb
CC#CC(=C)CCC(C)CO GDB13	2 -1asb+1atb
CC#CC(=C)CCCC(C)O GDB13	2 -1asb+1atb
CC#CC(C=C)C(C)CCO GDB13	2 -1asb+1atb
CC#CC(C)C(=C)CCCO GDB13	2 -1asb+1atb
CC#CC(C)CC(=C)CCO GDB13	2 -1asb+1atb
CC#CC(C)CCC(=C)CO GDB13	2 -1asb+1atb
CC#CC(CC=C)C(C)CO GDB13	2 -1asb+1atb
CC#CC(CC=C)CC(C)O GDB13	2 -1asb+1atb
CC#CC(CCC=C)C(C)O GDB13	2 -1asb+1atb
CC#CCC(=C)C(C)CCO GDB13	2 -1asb+1atb
CC#CCC(=C)CC(C)CO GDB13	2 -1asb+1atb
CC#CCC(=C)CCC(C)O GDB13	2 -1asb+1atb
CC#CCC(C=C)C(C)CO GDB13	2 -1asb+1atb
CC#CCC(C)C(=C)CCO GDB13	2 -1asb+1atb
CC#CCC(C)CC(=C)CO GDB13	2 -1asb+1atb
CC#CCC(CC=C)C(C)O GDB13	2 -1asb+1atb
CC#CCCC(=C)C(C)CO GDB13	2 -1asb+1atb
CC#CCCC(=C)CC(C)O GDB13	2 -1asb+1atb
CC#CCCC(C=C)C(C)O GDB13	2 -1asb+1atb
CC#CCCC(C)C(=C)CO GDB13	2 -1asb+1atb
CC#CCCCC(=C)C(C)O GDB13	2 -1asb+1atb
CCC(=C)C(C)C#CCCO GDB13	2 -1asb+1atb
CCC(=C)C(C)CC#CCO GDB13	2 -1asb+1atb
CCC(=C)C#CC(C)CCO GDB13	2 -1asb+1atb
CCC(=C)C#CCC(C)CO GDB13	2 -1asb+1atb
CCC(=C)C#CCCC(C)O GDB13	2 -1asb+1atb
CCC(=C)CC(C)C#CCO GDB13	2 -1asb+1atb
CCC(=C)CC#CC(C)CO GDB13	2 -1asb+1atb
CCC(=C)CC#CCC(C)O GDB13	2 -1asb+1atb
CCC(=C)CCC#CC(C)O GDB13	2 -1asb+1atb
CCC(C=C)C(C)C#CCO GDB13	2 -1asb+1atb
CCC(C=C)C#CC(C)CO GDB13	2 -1asb+1atb
CCC(C=C)C#CCC(C)O GDB13	2 -1asb+1atb
CCC(C)C(=C)C#CCCO GDB13	2 -1asb+1atb
CCC(C)C(=C)CC#CCO GDB13	2 -1asb+1atb
CCC(C)C(C=C)C#CCO GDB13	2 -1asb+1atb
CCC(C)C#CC(=C)CCO GDB13	2 -1asb+1atb
CCC(C)C#CCC(=C)CO GDB13	2 -1asb+1atb
CCC(C)CC(=C)C#CCO GDB13	2 -1asb+1atb
CCC(C)CC#CC(=C)CO GDB13	2 -1asb+1atb
CCC(C#C)C(=C)CCCO GDB13	2 -1asb+1atb
CCC(C#CC=C)C(C)CO GDB13	2 -1asb+1atb
CCC(C#CC)C(=C)CCO GDB13	2 -1asb+1atb
CCC(C#CCC=C)C(C)O GDB13	2 -1asb+1atb
CCC(CC=C)C#CC(C)O GDB13	2 -1asb+1atb
CCC(CC(C)=C)C#CCO GDB13	2 -1asb+1atb
CCC(CC)C(=C)C#CCO GDB13	2 -1asb+1atb
CCC(CC)C#CC(=C)CO GDB13	2 -1asb+1atb
CCC(CC#C)C(=C)CCO GDB13	2 -1asb+1atb
CCC(CC#C)CC(=C)CO GDB13	2 -1asb+1atb
CCC(CC#CC=C)C(C)O GDB13	2 -1asb+1atb
CCC(CC#CC)C(=C)CO GDB13	2 -1asb+1atb
CCC(CCC#C)C(=C)CO GDB13	2 -1asb+1atb
CCC#CC(=C)C(C)CCO GDB13	2 -1asb+1atb
CCC#CC(=C)C(CC)CO GDB13	2 -1asb+1atb
CCC#CC(=C)CC(C)CO GDB13	2 -1asb+1atb
CCC#CC(=C)CCC(C)O GDB13	2 -1asb+1atb
CCC#CC(C=C)C(C)CO GDB13	2 -1asb+1atb
CCC#CC(C)C(=C)CCO GDB13	2 -1asb+1atb
CCC#CC(C)CC(=C)CO GDB13	2 -1asb+1atb
CCC#CC(CC=C)C(C)O GDB13	2 -1asb+1atb
CCC#CC(CC)C(=C)CO GDB13	2 -1asb+1atb
CCC#CCC(=C)C(C)CO GDB13	2 -1asb+1atb
CCC#CCC(=C)CC(C)O GDB13	2 -1asb+1atb
CCC#CCC(C=C)C(C)O GDB13	2 -1asb+1atb
CCC#CCC(C)C(=C)CO GDB13	2 -1asb+1atb
CCC#CCCC(=C)C(C)O GDB13	2 -1asb+1atb
CCCC(=C)C(C)C#CCO GDB13	2 -1asb+1atb
CCCC(=C)C#CC(C)CO GDB13	2 -1asb+1atb
CCCC(=C)C#CCC(C)O GDB13	2 -1asb+1atb
CCCC(=C)CC#CC(C)O GDB13	2 -1asb+1atb
CCCC(C=C)C#CC(C)O GDB13	2 -1asb+1atb
CCCC(C)C(=C)C#CCO GDB13	2 -1asb+1atb
CCCC(C)C#CC(=C)CO GDB13	2 -1asb+1atb
CCCC(C#C)C(=C)CCO GDB13	2 -1asb+1atb
CCCC(C#CC=C)C(C)O GDB13	2 -1asb+1atb
CCCC(C#CC)C(=C)CO GDB13	2 -1asb+1atb
CCCC(CC#C)C(=C)CO GDB13	2 -1asb+1atb
CCCC#CC(=C)C(C)CO GDB13	2 -1asb+1atb
CCCC#CC(=C)CC(C)O GDB13	2 -1asb+1atb
CCCC#CC(C=C)C(C)O GDB13	2 -1asb+1atb
CCCC#CC(C)C(=C)CO GDB13	2 -1asb+1atb
CCCC#CCC(=C)C(C)O GDB13	2 -1asb+1atb
CCCCC(=C)C#CC(C)O GDB13	2 -1asb+1atb
CCCCC(C#C)C(=C)CO GDB13	2 -1asb+1atb
CC(=C)C(CCCCO)C#C GDB13	2 -1asb+1atb
CC(=C)CC(CCCO)C#C GDB13	2 -1asb+1atb
CC(=C)CCC(CCO)C#C GDB13	2 -1asb+1atb
CC(=C)CCCC(CO)C#C GDB13	2 -1asb+1atb
CC(=C)CCCCC(O)C#C GDB13	2 -1asb+1atb
CC(C=C)C(CCCO)C#C GDB13	2 -1asb+1atb
CC(C)C(CC#CCO)C=C GDB13	2 -1asb+1atb
CC(C)C#CC(CCO)C=C GDB13	2 -1asb+1atb
CC(C)C#CCC(CO)C=C GDB13	2 -1asb+1atb
CC(C)C#CCCC(O)C=C GDB13	2 -1asb+1atb
CC(C)CC#CC(CO)C=C GDB13	2 -1asb+1atb
CC(C)CC#CCC(O)C=C GDB13	2 -1asb+1atb
CC(C)CCC#CC(O)C=C GDB13	2 -1asb+1atb
CC(C#C)C(CCCO)C=C GDB13	2 -1asb+1atb
CC(CC=C)C(CCO)C#C GDB13	2 -1asb+1atb
CC(CC=C)CC(CO)C#C GDB13	2 -1asb+1atb
CC(CC(=C)CCCO)C#C GDB13	2 -1asb+1atb
CC(CC(C)C#CCO)C=C GDB13	2 -1asb+1atb
CC(CC#C)C(CCO)C=C GDB13	2 -1asb+1atb
CC(CC#C)CC(CO)C=C GDB13	2 -1asb+1atb
CC(CC#CC(C)CO)C=C GDB13	2 -1asb+1atb
CC(CCC=C)C(CO)C#C GDB13	2 -1asb+1atb
CC(CCC=C)CC(O)C#C GDB13	2 -1asb+1atb
CC(CCC(=C)CCO)C#C GDB13	2 -1asb+1atb
CC(CCC#C)C(CO)C=C GDB13	2 -1asb+1atb
CC(CCC#C)CC(O)C=C GDB13	2 -1asb+1atb
CC(CCCC=C)C(O)C#C GDB13	2 -1asb+1atb
CC(CCCC(=C)CO)C#C GDB13	2 -1asb+1atb
CC(CCCC#C)C(O)C=C GDB13	2 -1asb+1atb
CC#CC(C)C(CCO)C=C GDB13	2 -1asb+1atb
CC#CC(C)CC(CO)C=C GDB13	2 -1asb+1atb
CC#CC(C)CCC(O)C=C GDB13	2 -1asb+1atb
CC#CC(CC(C)CO)C=C GDB13	2 -1asb+1atb
CC#CC(CCC(C)O)C=C GDB13	2 -1asb+1atb
CC#CCC(C)C(CO)C=C GDB13	2 -1asb+1atb
CC#CCC(C)CC(O)C=C GDB13	2 -1asb+1atb
CC#CCC(CC(C)O)C=C GDB13	2 -1asb+1atb
CC#CCCC(C)C(O)C=C GDB13	2 -1asb+1atb
CCC(=C)C(CCCO)C#C GDB13	2 -1asb+1atb
CCC(=C)CC(CCO)C#C GDB13	2 -1asb+1atb
CCC(=C)CCC(CO)C#C GDB13	2 -1asb+1atb
CCC(=C)CCCC(O)C#C GDB13	2 -1asb+1atb
CCC(C=C)C(CCO)C#C GDB13	2 -1asb+1atb
CCC(C)C#CC(CO)C=C GDB13	2 -1asb+1atb
CCC(C)C#CCC(O)C=C GDB13	2 -1asb+1atb
CCC(C)CC#CC(O)C=C GDB13	2 -1asb+1atb
CCC(C#C)C(CCO)C=C GDB13	2 -1asb+1atb
CCC(C#CC)C(CO)C=C GDB13	2 -1asb+1atb
CCC(CC=C)C(CO)C#C GDB13	2 -1asb+1atb
CCC(CC=C)CC(O)C#C GDB13	2 -1asb+1atb
CCC(CC(=C)CCO)C#C GDB13	2 -1asb+1atb
CCC(CC)C#CC(O)C=C GDB13	2 -1asb+1atb
CCC(CC#C)C(CO)C=C GDB13	2 -1asb+1atb
CCC(CC#C)CC(O)C=C GDB13	2 -1asb+1atb
CCC(CC#CC(C)O)C=C GDB13	2 -1asb+1atb
CCC(CC#CC)C(O)C=C GDB13	2 -1asb+1atb
CCC(CCC=C)C(O)C#C GDB13	2 -1asb+1atb
CCC(CCC(=C)CO)C#C GDB13	2 -1asb+1atb
CCC(CCC#C)C(O)C=C GDB13	2 -1asb+1atb
CCC#CC(=C)CC(O)CC GDB13	2 -1asb+1atb
CCC#CC(C=C)C(O)CC GDB13	2 -1asb+1atb
CCC#CC(C)C(CO)C=C GDB13	2 -1asb+1atb
CCC#CC(C)CC(O)C=C GDB13	2 -1asb+1atb
CCC#CC(CC(C)O)C=C GDB13	2 -1asb+1atb
CCC#CC(CC)C(O)C=C GDB13	2 -1asb+1atb
CCC#CCC(=C)C(O)CC GDB13	2 -1asb+1atb
CCC#CCC(C)C(O)C=C GDB13	2 -1asb+1atb
CCCC(=C)C(CCO)C#C GDB13	2 -1asb+1atb
CCCC(=C)C#CC(O)CC GDB13	2 -1asb+1atb
CCCC(=C)CC(CO)C#C GDB13	2 -1asb+1atb
CCCC(=C)CCC(O)C#C GDB13	2 -1asb+1atb
CCCC(C=C)C(CO)C#C GDB13	2 -1asb+1atb
CCCC(C)C#CC(O)C=C GDB13	2 -1asb+1atb
CCCC(C#C)C(CO)C=C GDB13	2 -1asb+1atb
CCCC(C#CC)C(O)C=C GDB13	2 -1asb+1atb
CCCC(CC=C)C(O)C#C GDB13	2 -1asb+1atb
CCCC(CC(=C)CO)C#C GDB13	2 -1asb+1atb
CCCC(CC#C)C(O)C=C GDB13	2 -1asb+1atb
CCCC#CC(=C)C(O)CC GDB13	2 -1asb+1atb
CCCC#CC(C)C(O)C=C GDB13	2 -1asb+1atb
CCCCC(=C)C(CO)C#C GDB13	2 -1asb+1atb
CCCCC(=C)CC(O)C#C GDB13	2 -1asb+1atb
CCCCC(C=C)C(O)C#C GDB13	2 -1asb+1atb
CCCCC(C#C)C(O)C=C GDB13	2 -1asb+1atb
CC(=C)C(CCCO)CC#C GDB13	2 -1asb+1atb
CC(=C)CC(CCO)CC#C GDB13	2 -1asb+1atb
CC(=C)CCC(CO)CC#C GDB13	2 -1asb+1atb
CC(=C)CCCC(O)CC#C GDB13	2 -1asb+1atb
CC(C=C)C(CCO)CC#C GDB13	2 -1asb+1atb
CC(C)C#CC(CO)CC=C GDB13	2 -1asb+1atb
CC(C)C#CCC(O)CC=C GDB13	2 -1asb+1atb
CC(C)CC#CC(O)CC=C GDB13	2 -1asb+1atb
CC(C#C)C(CCO)CC=C GDB13	2 -1asb+1atb
CC(C#CCCCO)C(C)=C GDB13	2 -1asb+1atb
CC(CC=C)C(CO)CC#C GDB13	2 -1asb+1atb
CC(CC=C)CC(O)CC#C GDB13	2 -1asb+1atb
CC(CC#C)C(CO)CC=C GDB13	2 -1asb+1atb
CC(CC#C)CC(O)CC=C GDB13	2 -1asb+1atb
CC(CC#CCCO)C(C)=C GDB13	2 -1asb+1atb
CC(CCC=C)C(O)CC#C GDB13	2 -1asb+1atb
CC(CCC(=C)CO)CC#C GDB13	2 -1asb+1atb
CC(CCC#C)C(O)CC=C GDB13	2 -1asb+1atb
CC(CCC#CCO)C(C)=C GDB13	2 -1asb+1atb
CC#CC(C)C(CO)CC=C GDB13	2 -1asb+1atb
CC#CC(C)CC(O)CC=C GDB13	2 -1asb+1atb
CC#CC(CCCO)C(C)=C GDB13	2 -1asb+1atb
CC#CCC(C)C(O)CC=C GDB13	2 -1asb+1atb
CC#CCC(CCO)C(C)=C GDB13	2 -1asb+1atb
CC#CCCC(CO)C(C)=C GDB13	2 -1asb+1atb
CC#CCCCC(O)C(C)=C GDB13	2 -1asb+1atb
CCC(=C)C(CCO)C#CC GDB13	2 -1asb+1atb
CCC(=C)C(CCO)CC#C GDB13	2 -1asb+1atb
CCC(=C)CC(CO)C#CC GDB13	2 -1asb+1atb
CCC(=C)CC(CO)CC#C GDB13	2 -1asb+1atb
CCC(=C)CCC(O)C#CC GDB13	2 -1asb+1atb
CCC(=C)CCC(O)CC#C GDB13	2 -1asb+1atb
CCC(C=C)C(CO)C#CC GDB13	2 -1asb+1atb
CCC(C=C)C(CO)CC#C GDB13	2 -1asb+1atb
CCC(C)C#CC(O)CC=C GDB13	2 -1asb+1atb
CCC(C#C)C(CO)CC=C GDB13	2 -1asb+1atb
CCC(C#CC)C(O)CC=C GDB13	2 -1asb+1atb
CCC(C#CCCO)C(C)=C GDB13	2 -1asb+1atb
CCC(CC=C)C(O)C#CC GDB13	2 -1asb+1atb
CCC(CC=C)C(O)CC#C GDB13	2 -1asb+1atb
CCC(CC(=C)CO)C#CC GDB13	2 -1asb+1atb
CCC(CC#C)C(O)CC=C GDB13	2 -1asb+1atb
CCC(CC#CCO)C(C)=C GDB13	2 -1asb+1atb
CCC#CC(C)C(O)CC=C GDB13	2 -1asb+1atb
CCC#CC(CCO)C(C)=C GDB13	2 -1asb+1atb
CCC#CCC(CO)C(C)=C GDB13	2 -1asb+1atb
CCC#CCCC(O)C(C)=C GDB13	2 -1asb+1atb
CCCC(=C)C(CO)C#CC GDB13	2 -1asb+1atb
CCCC(=C)C(CO)CC#C GDB13	2 -1asb+1atb
CCCC(=C)CC(O)C#CC GDB13	2 -1asb+1atb
CCCC(=C)CC(O)CC#C GDB13	2 -1asb+1atb
CCCC(C=C)C(O)C#CC GDB13	2 -1asb+1atb
CCCC(C=C)C(O)CC#C GDB13	2 -1asb+1atb
CCCC(C#C)C(O)CC=C GDB13	2 -1asb+1atb
CCCC(C#CCO)C(C)=C GDB13	2 -1asb+1atb
CCCC#CC(CO)C(C)=C GDB13	2 -1asb+1atb
CCCC#CCC(O)C(C)=C GDB13	2 -1asb+1atb
CCCCC(=C)C(O)C#CC GDB13	2 -1asb+1atb
CCCCC(=C)C(O)CC#C GDB13	2 -1asb+1atb
CCCCC#CC(O)C(C)=C GDB13	2 -1asb+1atb
CC(=C)C(CCO)CCC#C GDB13	2 -1asb+1atb
CC(=C)CC(CO)CCC#C GDB13	2 -1asb+1atb
CC(=C)CCC(O)CCC#C GDB13	2 -1asb+1atb
CC(C=C)C(CO)CCC#C GDB13	2 -1asb+1atb
CC(C)C(CCO)C#CC=C GDB13	2 -1asb+1atb
CC(C)C#CC(O)CCC=C GDB13	2 -1asb+1atb
CC(C)CC(CO)C#CC=C GDB13	2 -1asb+1atb
CC(C)CCC(O)C#CC=C GDB13	2 -1asb+1atb
CC(C#C)C(CO)CCC=C GDB13	2 -1asb+1atb
CC(CC=C)C(O)CCC#C GDB13	2 -1asb+1atb
CC(CC(CCO)C=C)C#C GDB13	2 -1asb+1atb
CC(CC(CCO)C#C)C=C GDB13	2 -1asb+1atb
CC(CC#C)C(O)CCC=C GDB13	2 -1asb+1atb
CC(CC#CCO)C(C)C=C GDB13	2 -1asb+1atb
CC(CC#CCO)CC(C)=C GDB13	2 -1asb+1atb
CC(CCC(CO)C=C)C#C GDB13	2 -1asb+1atb
CC(CCC(CO)C#C)C=C GDB13	2 -1asb+1atb
CC(CCCC(O)C=C)C#C GDB13	2 -1asb+1atb
CC(CCCC(O)C#C)C=C GDB13	2 -1asb+1atb
CC(CCCCO)C(=C)C#C GDB13	2 -1asb+1atb
CC#CC(C)C(O)CCC=C GDB13	2 -1asb+1atb
CC#CC(CCO)C(C)C=C GDB13	2 -1asb+1atb
CC#CC(CCO)CC(C)=C GDB13	2 -1asb+1atb
CC#CCC(CO)C(C)C=C GDB13	2 -1asb+1atb
CC#CCC(CO)CC(C)=C GDB13	2 -1asb+1atb
CC#CCCC(O)C(C)C=C GDB13	2 -1asb+1atb
CC#CCCC(O)CC(C)=C GDB13	2 -1asb+1atb
CCC(=C)C(CO)CC#CC GDB13	2 -1asb+1atb
CCC(=C)C(CO)CCC#C GDB13	2 -1asb+1atb
CCC(=C)CC(O)CC#CC GDB13	2 -1asb+1atb
CCC(=C)CC(O)CCC#C GDB13	2 -1asb+1atb
CCC(C=C)C(O)CC#CC GDB13	2 -1asb+1atb
CCC(C=C)C(O)CCC#C GDB13	2 -1asb+1atb
CCC(C)C(CO)C#CC=C GDB13	2 -1asb+1atb
CCC(C)CC(O)C#CC=C GDB13	2 -1asb+1atb
CCC(C#C)C(O)CCC=C GDB13	2 -1asb+1atb
CCC(C#CCO)C(=C)CC GDB13	2 -1asb+1atb
CCC(C#CCO)C(C)C=C GDB13	2 -1asb+1atb
CCC(CC(C)O)C#CC=C GDB13	2 -1asb+1atb
CCC(CC(CO)C=C)C#C GDB13	2 -1asb+1atb
CCC(CC(CO)C#C)C=C GDB13	2 -1asb+1atb
CCC(CC)C(O)C#CC=C GDB13	2 -1asb+1atb
CCC(CCC(O)C=C)C#C GDB13	2 -1asb+1atb
CCC(CCC(O)C#C)C=C GDB13	2 -1asb+1atb
CCC(CCCO)C(=C)C#C GDB13	2 -1asb+1atb
CCC#CC(CO)C(=C)CC GDB13	2 -1asb+1atb
CCC#CC(CO)C(C)C=C GDB13	2 -1asb+1atb
CCC#CC(CO)CC(C)=C GDB13	2 -1asb+1atb
CCC#CCC(O)C(=C)CC GDB13	2 -1asb+1atb
CCC#CCC(O)C(C)C=C GDB13	2 -1asb+1atb
CCC#CCC(O)CC(C)=C GDB13	2 -1asb+1atb
CCCC(=C)C(O)C#CCC GDB13	2 -1asb+1atb
CCCC(=C)C(O)CC#CC GDB13	2 -1asb+1atb
CCCC(=C)C(O)CCC#C GDB13	2 -1asb+1atb
CCCC(C)C(O)C#CC=C GDB13	2 -1asb+1atb
CCCC(CC(O)C=C)C#C GDB13	2 -1asb+1atb
CCCC(CC(O)C#C)C=C GDB13	2 -1asb+1atb
CCCC(CCO)C(=C)C#C GDB13	2 -1asb+1atb
CCCC#CC(O)C(=C)CC GDB13	2 -1asb+1atb
CCCC#CC(O)C(C)C=C GDB13	2 -1asb+1atb
CCCC#CC(O)CC(C)=C GDB13	2 -1asb+1atb
CCCCC(CO)C(=C)C#C GDB13	2 -1asb+1atb
CCCCCC(O)C(=C)C#C GDB13	2 -1asb+1atb
CC(=C)C(CO)CCCC#C GDB13	2 -1asb+1atb
CC(=C)CC(O)CCCC#C GDB13	2 -1asb+1atb
CC(C=C)C(O)CCCC#C GDB13	2 -1asb+1atb
CC(C)C(CO)C#CCC=C GDB13	2 -1asb+1atb
CC(C)C(CO)CC#CC=C GDB13	2 -1asb+1atb
CC(C)CC(O)C#CCC=C GDB13	2 -1asb+1atb
CC(C)CC(O)CC#CC=C GDB13	2 -1asb+1atb
CC(C#C)C(O)CCCC=C GDB13	2 -1asb+1atb
CC(CC(CO)CC=C)C#C GDB13	2 -1asb+1atb
CC(CC(CO)CC#C)C=C GDB13	2 -1asb+1atb
CC(CCC(O)C=C)CC#C GDB13	2 -1asb+1atb
CC(CCC(O)C#C)CC=C GDB13	2 -1asb+1atb
CC(CCC(O)CC=C)C#C GDB13	2 -1asb+1atb
CC(CCC(O)CC#C)C=C GDB13	2 -1asb+1atb
CC(CCCO)C(=C)CC#C GDB13	2 -1asb+1atb
CC(CCCO)C(C=C)C#C GDB13	2 -1asb+1atb
CC(CCCO)C#CC(C)=C GDB13	2 -1asb+1atb
CC(CCCO)CC(=C)C#C GDB13	2 -1asb+1atb
CC#CC(CO)C(C)CC=C GDB13	2 -1asb+1atb
CC#CC(CO)CC(C)C=C GDB13	2 -1asb+1atb
CC#CC(CO)CCC(C)=C GDB13	2 -1asb+1atb
CC#CCC(O)C(C)CC=C GDB13	2 -1asb+1atb
CC#CCC(O)CC(C)C=C GDB13	2 -1asb+1atb
CC#CCC(O)CCC(C)=C GDB13	2 -1asb+1atb
CCC(=C)C(O)CCC#CC GDB13	2 -1asb+1atb
CCC(=C)C(O)CCCC#C GDB13	2 -1asb+1atb
CCC(C)C(O)C#CCC=C GDB13	2 -1asb+1atb
CCC(C)C(O)CC#CC=C GDB13	2 -1asb+1atb
CCC(CC(O)C=C)C#CC GDB13	2 -1asb+1atb
CCC(CC(O)C#CC)C=C GDB13	2 -1asb+1atb
CCC(CC(O)CC=C)C#C GDB13	2 -1asb+1atb
CCC(CC(O)CC#C)C=C GDB13	2 -1asb+1atb
CCC(CCO)C(=C)C#CC GDB13	2 -1asb+1atb
CCC(CCO)C(=C)CC#C GDB13	2 -1asb+1atb
CCC(CCO)C(C=C)C#C GDB13	2 -1asb+1atb
CCC(CCO)C#CC(C)=C GDB13	2 -1asb+1atb
CCC(CCO)CC(=C)C#C GDB13	2 -1asb+1atb
CCC#CC(O)C(C)CC=C GDB13	2 -1asb+1atb
CCC#CC(O)C(CC)C=C GDB13	2 -1asb+1atb
CCC#CC(O)CC(=C)CC GDB13	2 -1asb+1atb
CCC#CC(O)CC(C)C=C GDB13	2 -1asb+1atb
CCC#CC(O)CCC(C)=C GDB13	2 -1asb+1atb
CCCC(CO)C(=C)C#CC GDB13	2 -1asb+1atb
CCCC(CO)C(=C)CC#C GDB13	2 -1asb+1atb
CCCC(CO)C(C=C)C#C GDB13	2 -1asb+1atb
CCCC(CO)C#CC(C)=C GDB13	2 -1asb+1atb
CCCC(CO)CC(=C)C#C GDB13	2 -1asb+1atb
CCCCC(O)C(=C)C#CC GDB13	2 -1asb+1atb
CCCCC(O)C(=C)CC#C GDB13	2 -1asb+1atb
CCCCC(O)C(C=C)C#C GDB13	2 -1asb+1atb
CCCCC(O)C#CC(C)=C GDB13	2 -1asb+1atb
CCCCC(O)CC(=C)C#C GDB13	2 -1asb+1atb
CC(=C)C(O)CCCCC#C GDB13	2 -1asb+1atb
CC(C)C(O)C#CCCC=C GDB13	2 -1asb+1atb
CC(C)C(O)CC#CCC=C GDB13	2 -1asb+1atb
CC(C)C(O)CCC#CC=C GDB13	2 -1asb+1atb
CC(CC(O)CCC=C)C#C GDB13	2 -1asb+1atb
CC(CC(O)CCC#C)C=C GDB13	2 -1asb+1atb
CC(CCO)C(=C)CCC#C GDB13	2 -1asb+1atb
CC(CCO)C(C)C#CC=C GDB13	2 -1asb+1atb
CC(CCO)C(CC=C)C#C GDB13	2 -1asb+1atb
CC(CCO)C(CC#C)C=C GDB13	2 -1asb+1atb
CC(CCO)C#CC(C)C=C GDB13	2 -1asb+1atb
CC(CCO)C#CCC(C)=C GDB13	2 -1asb+1atb
CC(CCO)CC(=C)CC#C GDB13	2 -1asb+1atb
CC(CCO)CC(C=C)C#C GDB13	2 -1asb+1atb
CC(CCO)CC#CC(C)=C GDB13	2 -1asb+1atb
CC(CCO)CCC(=C)C#C GDB13	2 -1asb+1atb
CC#CC(O)C(C)CCC=C GDB13	2 -1asb+1atb
CC#CC(O)CC(C)CC=C GDB13	2 -1asb+1atb
CC#CC(O)CCC(C)C=C GDB13	2 -1asb+1atb
CC#CC(O)CCCC(C)=C GDB13	2 -1asb+1atb
CCC(CO)C(=C)CC#CC GDB13	2 -1asb+1atb
CCC(CO)C(=C)CCC#C GDB13	2 -1asb+1atb
CCC(CO)C(C=C)C#CC GDB13	2 -1asb+1atb
CCC(CO)C(C)C#CC=C GDB13	2 -1asb+1atb
CCC(CO)C(CC=C)C#C GDB13	2 -1asb+1atb
CCC(CO)C(CC#C)C=C GDB13	2 -1asb+1atb
CCC(CO)C#CC(=C)CC GDB13	2 -1asb+1atb
CCC(CO)C#CC(C)C=C GDB13	2 -1asb+1atb
CCC(CO)C#CCC(C)=C GDB13	2 -1asb+1atb
CCC(CO)CC(=C)C#CC GDB13	2 -1asb+1atb
CCC(CO)CC(=C)CC#C GDB13	2 -1asb+1atb
CCC(CO)CC(C=C)C#C GDB13	2 -1asb+1atb
CCC(CO)CC#CC(C)=C GDB13	2 -1asb+1atb
CCC(CO)CCC(=C)C#C GDB13	2 -1asb+1atb
CCCC(O)C(=C)C#CCC GDB13	2 -1asb+1atb
CCCC(O)C(=C)CC#CC GDB13	2 -1asb+1atb
CCCC(O)C(=C)CCC#C GDB13	2 -1asb+1atb
CCCC(O)C(C=C)C#CC GDB13	2 -1asb+1atb
CCCC(O)C(C)C#CC=C GDB13	2 -1asb+1atb
CCCC(O)C(CC=C)C#C GDB13	2 -1asb+1atb
CCCC(O)C(CC#C)C=C GDB13	2 -1asb+1atb
CCCC(O)C#CC(=C)CC GDB13	2 -1asb+1atb
CCCC(O)C#CC(C)C=C GDB13	2 -1asb+1atb
CCCC(O)C#CCC(C)=C GDB13	2 -1asb+1atb
CCCC(O)CC(=C)C#CC GDB13	2 -1asb+1atb
CCCC(O)CC(=C)CC#C GDB13	2 -1asb+1atb
CCCC(O)CC(C=C)C#C GDB13	2 -1asb+1atb
CCCC(O)CC#CC(C)=C GDB13	2 -1asb+1atb
CCCC(O)CCC(=C)C#C GDB13	2 -1asb+1atb
CC(CO)C(=C)CCCC#C GDB13	2 -1asb+1atb
CC(CO)C(C)C#CCC=C GDB13	2 -1asb+1atb
CC(CO)C(C)CC#CC=C GDB13	2 -1asb+1atb
CC(CO)C(CC=C)CC#C GDB13	2 -1asb+1atb
CC(CO)C(CCC=C)C#C GDB13	2 -1asb+1atb
CC(CO)C(CCC#C)C=C GDB13	2 -1asb+1atb
CC(CO)C#CC(C)CC=C GDB13	2 -1asb+1atb
CC(CO)C#CCCC(C)=C GDB13	2 -1asb+1atb
CC(CO)CC(=C)CCC#C GDB13	2 -1asb+1atb
CC(CO)CC(C)C#CC=C GDB13	2 -1asb+1atb
CC(CO)CC(CC=C)C#C GDB13	2 -1asb+1atb
CC(CO)CC(CC#C)C=C GDB13	2 -1asb+1atb
CC(CO)CC#CC(C)C=C GDB13	2 -1asb+1atb
CC(CO)CC#CCC(C)=C GDB13	2 -1asb+1atb
CC(CO)CCC(=C)CC#C GDB13	2 -1asb+1atb
CC(CO)CCC(C=C)C#C GDB13	2 -1asb+1atb
CC(CO)CCC#CC(C)=C GDB13	2 -1asb+1atb
CC(CO)CCCC(=C)C#C GDB13	2 -1asb+1atb
CCC(O)C(=C)CCC#CC GDB13	2 -1asb+1atb
CCC(O)C(=C)CCCC#C GDB13	2 -1asb+1atb
CCC(O)C(C)C#CCC=C GDB13	2 -1asb+1atb
CCC(O)C(C)CC#CC=C GDB13	2 -1asb+1atb
CCC(O)C(CC=C)C#CC GDB13	2 -1asb+1atb
CCC(O)C(CC=C)CC#C GDB13	2 -1asb+1atb
CCC(O)C(CC)C#CC=C GDB13	2 -1asb+1atb
CCC(O)C(CC#CC)C=C GDB13	2 -1asb+1atb
CCC(O)C(CCC=C)C#C GDB13	2 -1asb+1atb
CCC(O)C(CCC#C)C=C GDB13	2 -1asb+1atb
CCC(O)C#CC(C)CC=C GDB13	2 -1asb+1atb
CCC(O)C#CC(CC)C=C GDB13	2 -1asb+1atb
CCC(O)C#CCC(=C)CC GDB13	2 -1asb+1atb
CCC(O)C#CCC(C)C=C GDB13	2 -1asb+1atb
CCC(O)C#CCCC(C)=C GDB13	2 -1asb+1atb
CCC(O)CC(=C)CC#CC GDB13	2 -1asb+1atb
CCC(O)CC(=C)CCC#C GDB13	2 -1asb+1atb
CCC(O)CC(C=C)C#CC GDB13	2 -1asb+1atb
CCC(O)CC(C)C#CC=C GDB13	2 -1asb+1atb
CCC(O)CC(CC=C)C#C GDB13	2 -1asb+1atb
CCC(O)CC(CC#C)C=C GDB13	2 -1asb+1atb
CCC(O)CC#CC(=C)CC GDB13	2 -1asb+1atb
CCC(O)CC#CC(C)C=C GDB13	2 -1asb+1atb
CCC(O)CC#CCC(C)=C GDB13	2 -1asb+1atb
CCC(O)CCC(=C)C#CC GDB13	2 -1asb+1atb
CCC(O)CCC(=C)CC#C GDB13	2 -1asb+1atb
CCC(O)CCC(C=C)C#C GDB13	2 -1asb+1atb
CCC(O)CCC#CC(C)=C GDB13	2 -1asb+1atb
CCC(O)CCCC(=C)C#C GDB13	2 -1asb+1atb
CC(O)C(=C)CCCCC#C GDB13	2 -1asb+1atb
CC(O)C(C)C#CCCC=C GDB13	2 -1asb+1atb
CC(O)C(C)CC#CCC=C GDB13	2 -1asb+1atb
CC(O)C(C)CCC#CC=C GDB13	2 -1asb+1atb
CC(O)C(CCC=C)CC#C GDB13	2 -1asb+1atb
CC(O)C(CCC#C)CC=C GDB13	2 -1asb+1atb
CC(O)C(CCCC=C)C#C GDB13	2 -1asb+1atb
CC(O)C(CCCC#C)C=C GDB13	2 -1asb+1atb
CC(O)C#CC(C)CCC=C GDB13	2 -1asb+1atb
CC(CC=C)CC#CC(C)O GDB13	2 -1asb+1atb
CC(O)C#CCCC(C)C=C GDB13	2 -1asb+1atb
CC(O)C#CCCCC(C)=C GDB13	2 -1asb+1atb
CC(O)CC(=C)CCCC#C GDB13	2 -1asb+1atb
CC(O)CC(C)C#CCC=C GDB13	2 -1asb+1atb
CC(O)CC(C)CC#CC=C GDB13	2 -1asb+1atb
CC(O)CC(CC=C)CC#C GDB13	2 -1asb+1atb
CC(O)CC(CCC=C)C#C GDB13	2 -1asb+1atb
CC(O)CC(CCC#C)C=C GDB13	2 -1asb+1atb
CC(O)CC#CC(C)CC=C GDB13	2 -1asb+1atb
CC(O)CC#CCC(C)C=C GDB13	2 -1asb+1atb
CC(O)CC#CCCC(C)=C GDB13	2 -1asb+1atb
CC(O)CCC(=C)CCC#C GDB13	2 -1asb+1atb
CC(O)CCC(C)C#CC=C GDB13	2 -1asb+1atb
CC(O)CCC(CC=C)C#C GDB13	2 -1asb+1atb
CC(O)CCC(CC#C)C=C GDB13	2 -1asb+1atb
CC(O)CCC#CC(C)C=C GDB13	2 -1asb+1atb
CC(O)CCC#CCC(C)=C GDB13	2 -1asb+1atb
CC(O)CCCC(=C)CC#C GDB13	2 -1asb+1atb
CC(O)CCCC(C=C)C#C GDB13	2 -1asb+1atb
CC(O)CCCC#CC(C)=C GDB13	2 -1asb+1atb
CC(O)CCCCC(=C)C#C GDB13	2 -1asb+1atb
CCCCC#CC(=C)C(C)O CID13247373;GDB13	2 -1asb+1atb
CCCCCC(=C)C(O)C#C CID71320437;GDB13	2 -1asb+1atb
CC=C(C=C)C(C)CCCO GDB13	2 -1asb+1adb
CC=C(C)C(=C)CCCCO GDB13	2 -1asb+1adb
CC=C(C)CC(=C)CCCO GDB13	2 -1asb+1adb
CC=C(C)CCC(=C)CCO GDB13	2 -1asb+1adb
CC=C(C)CCCC(=C)CO GDB13	2 -1asb+1adb
CC=C(CC=C)C(C)CCO GDB13	2 -1asb+1adb
CC=C(CC=C)CC(C)CO GDB13	2 -1asb+1adb
CC=C(CCC=C)C(C)CO GDB13	2 -1asb+1adb
CC=C(CCC=C)CC(C)O GDB13	2 -1asb+1adb
CC=C(CCCC=C)C(C)O GDB13	2 -1asb+1adb
CC=CC(=C)C(C)CCCO GDB13	2 -1asb+1adb
CC=CC(=C)CC(C)CCO GDB13	2 -1asb+1adb
CC=CC(=C)CCC(C)CO GDB13	2 -1asb+1adb
CC=CC(=C)CCCC(C)O GDB13	2 -1asb+1adb
CC=CC(C=C)C(C)CCO GDB13	2 -1asb+1adb
CC=CC(C)C(=C)CCCO GDB13	2 -1asb+1adb
CC=CC(C)CC(=C)CCO GDB13	2 -1asb+1adb
CC=CC(C)CCC(=C)CO GDB13	2 -1asb+1adb
CC=CC(CC=C)C(C)CO GDB13	2 -1asb+1adb
CC=CC(CC=C)CC(C)O GDB13	2 -1asb+1adb
CC=CC(CCC=C)C(C)O GDB13	2 -1asb+1adb
CC=CCC(=C)C(C)CCO GDB13	2 -1asb+1adb
CC=CCC(=C)CC(C)CO GDB13	2 -1asb+1adb
CC=CCC(=C)CCC(C)O GDB13	2 -1asb+1adb
CC=CCC(C=C)C(C)CO GDB13	2 -1asb+1adb
CC=CCC(C)C(=C)CCO GDB13	2 -1asb+1adb
CC=CCC(C)CC(=C)CO GDB13	2 -1asb+1adb
CC=CCC(CC=C)C(C)O GDB13	2 -1asb+1adb
CC=CCCC(=C)C(C)CO GDB13	2 -1asb+1adb
CC=CCCC(=C)CC(C)O GDB13	2 -1asb+1adb
CC=CCCC(C=C)C(C)O GDB13	2 -1asb+1adb
CC=CCCC(C)C(=C)CO GDB13	2 -1asb+1adb
CC=CCCCC(=C)C(C)O GDB13	2 -1asb+1adb
CC(=C)C=C(C)CCCCO GDB13	2 -1asb+1adb
CC(=C)C(C)=CCCCCO GDB13	2 -1asb+1adb
CC(=C)CC=C(C)CCCO GDB13	2 -1asb+1adb
CC(=C)CC(C)=CCCCO GDB13	2 -1asb+1adb
CC(=C)CCC(C)=CCCO GDB13	2 -1asb+1adb
CC(=C)CCCC=C(C)CO GDB13	2 -1asb+1adb
CC(C=C)C=C(C)CCCO GDB13	2 -1asb+1adb
CC(C=C)C(C)=CCCCO GDB13	2 -1asb+1adb
CC(C=C)C(C)C=CCCO GDB13	2 -1asb+1adb
CC(C)=CC(=C)CCCCO GDB13	2 -1asb+1adb
CC(C)=CCC(=C)CCCO GDB13	2 -1asb+1adb
CC(C)=CCCCC(=C)CO GDB13	2 -1asb+1adb
CC(C)C=CC(=C)CCCO GDB13	2 -1asb+1adb
CC(C)C=CCC(=C)CCO GDB13	2 -1asb+1adb
CC(C)C=CCCC(=C)CO GDB13	2 -1asb+1adb
CC(C)C(=C)C=CCCCO GDB13	2 -1asb+1adb
CC(C)C(=C)CC=CCCO GDB13	2 -1asb+1adb
CC(C)C(=C)CCC=CCO GDB13	2 -1asb+1adb
CC(C)C(C=C)=CCCCO GDB13	2 -1asb+1adb
CC(C)C(C=C)C=CCCO GDB13	2 -1asb+1adb
CC(C)C(CC=C)=CCCO GDB13	2 -1asb+1adb
CC(C)C(CC=C)C=CCO GDB13	2 -1asb+1adb
CC(C)C(CCC=C)=CCO GDB13	2 -1asb+1adb
CC(C)CC=CC(=C)CCO GDB13	2 -1asb+1adb
CC(C)CC=CCC(=C)CO GDB13	2 -1asb+1adb
CC(C)CC(=C)C=CCCO GDB13	2 -1asb+1adb
CC(C)CC(=C)CC=CCO GDB13	2 -1asb+1adb
CC(C)CC(C=C)=CCCO GDB13	2 -1asb+1adb
CC(C)CC(C=C)C=CCO GDB13	2 -1asb+1adb
CC(C)CC(CC=C)=CCO GDB13	2 -1asb+1adb
OCC(=C)C=CCCC(C)C GDB13	2 -1asb+1adb
CC(C)CCC(=C)C=CCO GDB13	2 -1asb+1adb
CC(C)CCC(C=C)=CCO GDB13	2 -1asb+1adb
CC(CC=C)C=C(C)CCO GDB13	2 -1asb+1adb
CC(CC=C)C(C)=CCCO GDB13	2 -1asb+1adb
CC(CC=C)C(C)C=CCO GDB13	2 -1asb+1adb
CC(CC=C)CC=C(C)CO GDB13	2 -1asb+1adb
CC(CC=C)CC(C)=CCO GDB13	2 -1asb+1adb
CC(CC(C)=C)C=CCCO GDB13	2 -1asb+1adb
CC(CCC=C)C=C(C)CO GDB13	2 -1asb+1adb
CC(CCC=C)C(C)=CCO GDB13	2 -1asb+1adb
CC(CCC(C)=C)C=CCO GDB13	2 -1asb+1adb
CCC=C(C=C)C(C)CCO GDB13	2 -1asb+1adb
CCC=C(C=C)C(CC)CO GDB13	2 -1asb+1adb
CCC=C(C)C(=C)CCCO GDB13	2 -1asb+1adb
CCC=C(C)CC(=C)CCO GDB13	2 -1asb+1adb
CCC=C(C)CCC(=C)CO GDB13	2 -1asb+1adb
CCC=C(CC=C)C(C)CO GDB13	2 -1asb+1adb
CCC=C(CC=C)CC(C)O GDB13	2 -1asb+1adb
CCC=C(CC)CC(=C)CO GDB13	2 -1asb+1adb
CCC=C(CCC=C)C(C)O GDB13	2 -1asb+1adb
CCC=CC(=C)C(C)CCO GDB13	2 -1asb+1adb
CCC=CC(=C)C(CC)CO GDB13	2 -1asb+1adb
CCC=CC(=C)CC(C)CO GDB13	2 -1asb+1adb
CCC=CC(=C)CCC(C)O GDB13	2 -1asb+1adb
CCC=CC(C=C)C(C)CO GDB13	2 -1asb+1adb
CCC=CC(C)C(=C)CCO GDB13	2 -1asb+1adb
CCC=CC(C)CC(=C)CO GDB13	2 -1asb+1adb
CCC=CC(CC=C)C(C)O GDB13	2 -1asb+1adb
CCC=CC(CC)C(=C)CO GDB13	2 -1asb+1adb
CCC=CCC(=C)C(C)CO GDB13	2 -1asb+1adb
CCC=CCC(=C)CC(C)O GDB13	2 -1asb+1adb
CCC=CCC(C=C)C(C)O GDB13	2 -1asb+1adb
CCC=CCC(C)C(=C)CO GDB13	2 -1asb+1adb
CCC=CCCC(=C)C(C)O GDB13	2 -1asb+1adb
CCC(=C)C=C(C)CCCO GDB13	2 -1asb+1adb
CCC(=C)C=C(CC)CCO GDB13	2 -1asb+1adb
CCC(=C)C=CC(C)CCO GDB13	2 -1asb+1adb
CCC(=C)C=CCC(C)CO GDB13	2 -1asb+1adb
CCC(=C)C=CCCC(C)O GDB13	2 -1asb+1adb
CCC(=C)C(C)=CCCCO GDB13	2 -1asb+1adb
CCC(=C)C(C)C=CCCO GDB13	2 -1asb+1adb
CCC(=C)C(C)CC=CCO GDB13	2 -1asb+1adb
CCC(=C)C(CC)=CCCO GDB13	2 -1asb+1adb
CCC(=C)CC=C(C)CCO GDB13	2 -1asb+1adb
CCC(=C)CC=C(CC)CO GDB13	2 -1asb+1adb
CCC(=C)CC=CC(C)CO GDB13	2 -1asb+1adb
CCC(=C)CC=CCC(C)O GDB13	2 -1asb+1adb
CCC(=C)CC(C)=CCCO GDB13	2 -1asb+1adb
CCC(=C)CC(C)C=CCO GDB13	2 -1asb+1adb
CCC(=C)CC(CC)=CCO GDB13	2 -1asb+1adb
CCC(=C)CCC=C(C)CO GDB13	2 -1asb+1adb
CCC(=C)CCC=CC(C)O GDB13	2 -1asb+1adb
CCC(=C)CCC(C)=CCO GDB13	2 -1asb+1adb
CCC(=CC=C)C(C)CCO GDB13	2 -1asb+1adb
CCC(=CC)C(=C)CCCO GDB13	2 -1asb+1adb
CCC(=CCC=C)C(C)CO GDB13	2 -1asb+1adb
CCC(C=C)=C(C)CCCO GDB13	2 -1asb+1adb
CCC(C=C)=CCC(C)CO GDB13	2 -1asb+1adb
CCC(C=C)=CCCC(C)O GDB13	2 -1asb+1adb
CCC(C=C)C=C(C)CCO GDB13	2 -1asb+1adb
CCC(C=C)C=C(CC)CO GDB13	2 -1asb+1adb
CCC(C=C)C=CC(C)CO GDB13	2 -1asb+1adb
CCC(C=C)C=CCC(C)O GDB13	2 -1asb+1adb
CCC(C=C)C(C)=CCCO GDB13	2 -1asb+1adb
CCC(C=C)C(C)C=CCO GDB13	2 -1asb+1adb
CCC(C=C)C(CC)=CCO GDB13	2 -1asb+1adb
CCC(C=CC=C)C(C)CO GDB13	2 -1asb+1adb
CCC(C=CC)C(=C)CCO GDB13	2 -1asb+1adb
CCC(C=CCC=C)C(C)O GDB13	2 -1asb+1adb
CCC(C)=CC(=C)CCCO GDB13	2 -1asb+1adb
CCC(C)=CCC(=C)CCO GDB13	2 -1asb+1adb
CCC(C)C=CC(=C)CCO GDB13	2 -1asb+1adb
CCC(C)C=CCC(=C)CO GDB13	2 -1asb+1adb
CCC(C)C(=C)C=CCCO GDB13	2 -1asb+1adb
CCC(C)C(=C)CC=CCO GDB13	2 -1asb+1adb
CCC(C)C(C=C)=CCCO GDB13	2 -1asb+1adb
CCC(C)C(C=C)C=CCO GDB13	2 -1asb+1adb
CCC(C)C(CC=C)=CCO GDB13	2 -1asb+1adb
CCC(C)CC=CC(=C)CO GDB13	2 -1asb+1adb
CCC(C)CC(=C)C=CCO GDB13	2 -1asb+1adb
CCC(C)CC(C=C)=CCO GDB13	2 -1asb+1adb
CCC(CC=C)=C(C)CCO GDB13	2 -1asb+1adb
CCC(CC=C)=CC(C)CO GDB13	2 -1asb+1adb
CCC(CC=C)=CCC(C)O GDB13	2 -1asb+1adb
CCC(CC=C)C=C(C)CO GDB13	2 -1asb+1adb
CCC(CC=C)C=CC(C)O GDB13	2 -1asb+1adb
CCC(CC=C)C(C)=CCO GDB13	2 -1asb+1adb
CCC(CC=CC=C)C(C)O GDB13	2 -1asb+1adb
CCC(CC=CC)C(=C)CO GDB13	2 -1asb+1adb
CCC(CC(C)=C)=CCCO GDB13	2 -1asb+1adb
CCC(CC(C)=C)C=CCO GDB13	2 -1asb+1adb
CCC(CC(C)C=C)=CCO GDB13	2 -1asb+1adb
CCC(CC)=CC(=C)CCO GDB13	2 -1asb+1adb
CCC(CC)=CCC(=C)CO GDB13	2 -1asb+1adb
CCC(CC)C=CC(=C)CO GDB13	2 -1asb+1adb
CCC(CC)C(=C)C=CCO GDB13	2 -1asb+1adb
CCC(CC)C(C=C)=CCO GDB13	2 -1asb+1adb
CCC(CCC=C)=C(C)CO GDB13	2 -1asb+1adb
CCC(CCC=C)=CC(C)O GDB13	2 -1asb+1adb
CCC(CCC(C)=C)=CCO GDB13	2 -1asb+1adb
CCCC=C(C=C)C(C)CO GDB13	2 -1asb+1adb
CCCC=C(C)C(=C)CCO GDB13	2 -1asb+1adb
CCCC=C(C)CC(=C)CO GDB13	2 -1asb+1adb
CCCC=C(CC=C)C(C)O GDB13	2 -1asb+1adb
CCCC=C(CC)C(=C)CO GDB13	2 -1asb+1adb
CCCC=CC(=C)C(C)CO GDB13	2 -1asb+1adb
CCCC=CC(=C)CC(C)O GDB13	2 -1asb+1adb
CCCC=CC(C=C)C(C)O GDB13	2 -1asb+1adb
CCCC=CC(C)C(=C)CO GDB13	2 -1asb+1adb
CCCC=CCC(=C)C(C)O GDB13	2 -1asb+1adb
CCCC(=C)C=C(C)CCO GDB13	2 -1asb+1adb
CCCC(=C)C=C(CC)CO GDB13	2 -1asb+1adb
CCCC(=C)C=CC(C)CO GDB13	2 -1asb+1adb
CCCC(=C)C=CCC(C)O GDB13	2 -1asb+1adb
CCCC(=C)C(C)=CCCO GDB13	2 -1asb+1adb
CCCC(=C)C(C)C=CCO GDB13	2 -1asb+1adb
CCCC(=C)C(CC)=CCO GDB13	2 -1asb+1adb
CCCC(=C)CC=C(C)CO GDB13	2 -1asb+1adb
CCCC(=C)CC=CC(C)O GDB13	2 -1asb+1adb
CCCC(=C)CC(C)=CCO GDB13	2 -1asb+1adb
CCCC(=CC=C)C(C)CO GDB13	2 -1asb+1adb
CCCC(=CC)C(=C)CCO GDB13	2 -1asb+1adb
CCCC(=CCC=C)C(C)O GDB13	2 -1asb+1adb
CCCC(=CCC)C(=C)CO GDB13	2 -1asb+1adb
CCCC(C=C)=C(C)CCO GDB13	2 -1asb+1adb
CCCC(C=C)=C(CC)CO GDB13	2 -1asb+1adb
CCCC(C=C)=CC(C)CO GDB13	2 -1asb+1adb
CCCC(C=C)=CCC(C)O GDB13	2 -1asb+1adb
CCCC(C=C)C=C(C)CO GDB13	2 -1asb+1adb
CCCC(C=C)C=CC(C)O GDB13	2 -1asb+1adb
CCCC(C=C)C(C)=CCO GDB13	2 -1asb+1adb
CCCC(C=CC=C)C(C)O GDB13	2 -1asb+1adb
CCCC(C=CC)C(=C)CO GDB13	2 -1asb+1adb
CCCC(C)=CC(=C)CCO GDB13	2 -1asb+1adb
CCCC(C)=CCC(=C)CO GDB13	2 -1asb+1adb
CCCC(C)C=CC(=C)CO GDB13	2 -1asb+1adb
CCCC(C)C(=C)C=CCO GDB13	2 -1asb+1adb
CCCC(C)C(C=C)=CCO GDB13	2 -1asb+1adb
CCCC(CC=C)=C(C)CO GDB13	2 -1asb+1adb
CCCC(CC=C)=CC(C)O GDB13	2 -1asb+1adb
CCCC(CC(C)=C)=CCO GDB13	2 -1asb+1adb
CCCC(CC)=CC(=C)CO GDB13	2 -1asb+1adb
CCCCC=C(C=C)C(C)O GDB13	2 -1asb+1adb
CCCCC=C(C)C(=C)CO GDB13	2 -1asb+1adb
CCCCC(=C)C=C(C)CO GDB13	2 -1asb+1adb
CCCCC(=C)C=CC(C)O GDB13	2 -1asb+1adb
CCCCC(=C)C(C)=CCO GDB13	2 -1asb+1adb
CCCCC(=CC=C)C(C)O GDB13	2 -1asb+1adb
CCCCC(=CC)C(=C)CO GDB13	2 -1asb+1adb
CCCCC(C=C)=C(C)CO GDB13	2 -1asb+1adb
CCCCC(C=C)=CC(C)O GDB13	2 -1asb+1adb
CCCCC(C)=CC(=C)CO GDB13	2 -1asb+1adb
CC=C(C)C(CCCO)C=C GDB13	2 -1asb+1adb
CC=C(C)CC(CCO)C=C GDB13	2 -1asb+1adb
CC=C(C)CCC(CO)C=C GDB13	2 -1asb+1adb
CC=C(C)CCCC(O)C=C GDB13	2 -1asb+1adb
CC=C(CC(C)CCO)C=C GDB13	2 -1asb+1adb
CC=C(CCC(C)CO)C=C GDB13	2 -1asb+1adb
CC=C(CCCC(C)O)C=C GDB13	2 -1asb+1adb
CC=CC(C)C(CCO)C=C GDB13	2 -1asb+1adb
CC=CC(C)CC(CO)C=C GDB13	2 -1asb+1adb
CC=CC(C)CCC(O)C=C GDB13	2 -1asb+1adb
CC=CC(CC(C)CO)C=C GDB13	2 -1asb+1adb
CC=CC(CCC(C)O)C=C GDB13	2 -1asb+1adb
CC=CCC(C)C(CO)C=C GDB13	2 -1asb+1adb
CC=CCC(C)CC(O)C=C GDB13	2 -1asb+1adb
CC=CCC(CC(C)O)C=C GDB13	2 -1asb+1adb
CC=CCCC(C)C(O)C=C GDB13	2 -1asb+1adb
CC(C)=C(CCCCO)C=C GDB13	2 -1asb+1adb
CC(C)=CC(CCCO)C=C GDB13	2 -1asb+1adb
CC(C)=CCC(CCO)C=C GDB13	2 -1asb+1adb
CC(C)=CCCCC(O)C=C GDB13	2 -1asb+1adb
CC(C)C=C(CCCO)C=C GDB13	2 -1asb+1adb
CC(C)C=CC(CCO)C=C GDB13	2 -1asb+1adb
CC(C)C=CCC(CO)C=C GDB13	2 -1asb+1adb
CC(C)C=CCCC(O)C=C GDB13	2 -1asb+1adb
CC(C)C(CC=CCO)C=C GDB13	2 -1asb+1adb
CC(C)CC=C(CCO)C=C GDB13	2 -1asb+1adb
CC(C)CC=CC(CO)C=C GDB13	2 -1asb+1adb
CC(C)CC=CCC(O)C=C GDB13	2 -1asb+1adb
OCC(C=C)=CCCC(C)C GDB13	2 -1asb+1adb
CC(C)CCC=CC(O)C=C GDB13	2 -1asb+1adb
CC(CC=C(C)CCO)C=C GDB13	2 -1asb+1adb
CC(CC=CC(C)CO)C=C GDB13	2 -1asb+1adb
CC(CC(C)=CCCO)C=C GDB13	2 -1asb+1adb
CC(CCC(C)=CCO)C=C GDB13	2 -1asb+1adb
CCC=C(C)C(CCO)C=C GDB13	2 -1asb+1adb
CCC=C(C)CC(CO)C=C GDB13	2 -1asb+1adb
CCC=C(C)CCC(O)C=C GDB13	2 -1asb+1adb
CCC=C(CC=C)C(O)CC GDB13	2 -1asb+1adb
CCC=C(CC(C)CO)C=C GDB13	2 -1asb+1adb
CCC=C(CC)C(CO)C=C GDB13	2 -1asb+1adb
CCC=C(CC)CC(O)C=C GDB13	2 -1asb+1adb
CCC=C(CCC(C)O)C=C GDB13	2 -1asb+1adb
CCC=CC(=C)CC(O)CC GDB13	2 -1asb+1adb
CCC=CC(C=C)C(O)CC GDB13	2 -1asb+1adb
CCC=CC(C)C(CO)C=C GDB13	2 -1asb+1adb
CCC=CC(C)CC(O)C=C GDB13	2 -1asb+1adb
CCC=CC(CC(C)O)C=C GDB13	2 -1asb+1adb
CCC=CC(CC)C(O)C=C GDB13	2 -1asb+1adb
CCC=CCC(=C)C(O)CC GDB13	2 -1asb+1adb
CCC=CCC(C)C(O)C=C GDB13	2 -1asb+1adb
CCC(=C)C(CCCO)=CC GDB13	2 -1asb+1adb
CCC(=C)CC(CCO)=CC GDB13	2 -1asb+1adb
CCC(=C)CCC(CO)=CC GDB13	2 -1asb+1adb
CCC(=CC)C(CCO)C=C GDB13	2 -1asb+1adb
CCC(C=C)C(CCO)=CC GDB13	2 -1asb+1adb
CCC(C=CC)C(CO)C=C GDB13	2 -1asb+1adb
CCC(C)=C(CCCO)C=C GDB13	2 -1asb+1adb
CCC(C)=CC(CCO)C=C GDB13	2 -1asb+1adb
CCC(C)=CCC(CO)C=C GDB13	2 -1asb+1adb
CCC(C)=CCCC(O)C=C GDB13	2 -1asb+1adb
CCC(C)C=C(CCO)C=C GDB13	2 -1asb+1adb
CCC(C)C=CC(CO)C=C GDB13	2 -1asb+1adb
CCC(C)C=CCC(O)C=C GDB13	2 -1asb+1adb
CCC(C)CC=C(CO)C=C GDB13	2 -1asb+1adb
CCC(C)CC=CC(O)C=C GDB13	2 -1asb+1adb
CCC(CC=C(C)CO)C=C GDB13	2 -1asb+1adb
CCC(CC=C)C(CO)=CC GDB13	2 -1asb+1adb
CCC(CC=CC(C)O)C=C GDB13	2 -1asb+1adb
CCC(CC=CC)C(O)C=C GDB13	2 -1asb+1adb
CCC(CC(=C)CCO)=CC GDB13	2 -1asb+1adb
CCC(CC(C)=CCO)C=C GDB13	2 -1asb+1adb
CCC(CC)=C(CCO)C=C GDB13	2 -1asb+1adb
CCC(CC)=CC(CO)C=C GDB13	2 -1asb+1adb
CCC(CC)=CCC(O)C=C GDB13	2 -1asb+1adb
CCC(CC)C=C(CO)C=C GDB13	2 -1asb+1adb
CCC(CC)C=CC(O)C=C GDB13	2 -1asb+1adb
CCC(CCC(=C)CO)=CC GDB13	2 -1asb+1adb
CCCC=C(C=C)C(O)CC GDB13	2 -1asb+1adb
CCCC=C(C)C(CO)C=C GDB13	2 -1asb+1adb
CCCC=C(C)CC(O)C=C GDB13	2 -1asb+1adb
CCCC=C(CC(C)O)C=C GDB13	2 -1asb+1adb
CCCC=C(CC)C(O)C=C GDB13	2 -1asb+1adb
CCCC=CC(=C)C(O)CC GDB13	2 -1asb+1adb
CCCC=CC(C)C(O)C=C GDB13	2 -1asb+1adb
CCCC(=C)C=CC(O)CC GDB13	2 -1asb+1adb
CCCC(=C)C(CCO)=CC GDB13	2 -1asb+1adb
CCCC(=C)CC(CO)=CC GDB13	2 -1asb+1adb
CCCC(=CC=C)C(O)CC GDB13	2 -1asb+1adb
CCCC(=CC)C(CO)C=C GDB13	2 -1asb+1adb
CCCC(=CCC)C(O)C=C GDB13	2 -1asb+1adb
CCCC(C=C)=CC(O)CC GDB13	2 -1asb+1adb
CCCC(C=C)C(CO)=CC GDB13	2 -1asb+1adb
CCCC(C=CC)C(O)C=C GDB13	2 -1asb+1adb
CCCC(C)=C(CCO)C=C GDB13	2 -1asb+1adb
CCCC(C)=CC(CO)C=C GDB13	2 -1asb+1adb
CCCC(C)=CCC(O)C=C GDB13	2 -1asb+1adb
CCCC(C)C=C(CO)C=C GDB13	2 -1asb+1adb
CCCC(C)C=CC(O)C=C GDB13	2 -1asb+1adb
CCCC(CC(=C)CO)=CC GDB13	2 -1asb+1adb
CCCC(CC)=C(CO)C=C GDB13	2 -1asb+1adb
CCCC(CC)=CC(O)C=C GDB13	2 -1asb+1adb
CCCCC=C(C)C(O)C=C GDB13	2 -1asb+1adb
CCCCC(=C)C(CO)=CC GDB13	2 -1asb+1adb
CCCCC(=CC)C(O)C=C GDB13	2 -1asb+1adb
CCCCC(C)=C(CO)C=C GDB13	2 -1asb+1adb
CCCCC(C)=CC(O)C=C GDB13	2 -1asb+1adb
CC=C(C)C(CCO)CC=C GDB13	2 -1asb+1adb
CC=C(C)CC(CO)CC=C GDB13	2 -1asb+1adb
CC=C(C)CCC(O)CC=C GDB13	2 -1asb+1adb
CC=C(CCC(C)O)CC=C GDB13	2 -1asb+1adb
CC=C(CCCCO)C(C)=C GDB13	2 -1asb+1adb
CC=CC(C)C(CO)CC=C GDB13	2 -1asb+1adb
CC=CC(C)CC(O)CC=C GDB13	2 -1asb+1adb
CC=CC(CCCO)C(C)=C GDB13	2 -1asb+1adb
CC=CCC(C)C(O)CC=C GDB13	2 -1asb+1adb
CC=CCC(CCO)C(C)=C GDB13	2 -1asb+1adb
CC=CCCC(CO)C(C)=C GDB13	2 -1asb+1adb
CC=CCCCC(O)C(C)=C GDB13	2 -1asb+1adb
CC(C=CCCCO)C(C)=C GDB13	2 -1asb+1adb
CC(C)=C(CCCO)CC=C GDB13	2 -1asb+1adb
CC(C)=CC(CCO)CC=C GDB13	2 -1asb+1adb
CC(C)=CCC(CO)CC=C GDB13	2 -1asb+1adb
CC(C)=CCCC(O)CC=C GDB13	2 -1asb+1adb
CC(C)C=C(CCO)CC=C GDB13	2 -1asb+1adb
CC(C)C=CC(CO)CC=C GDB13	2 -1asb+1adb
CC(C)C=CCC(O)CC=C GDB13	2 -1asb+1adb
CC(C)C(CCCO)=CC=C GDB13	2 -1asb+1adb
CC(C)CC=C(CO)CC=C GDB13	2 -1asb+1adb
CC(C)CC=CC(O)CC=C GDB13	2 -1asb+1adb
CC(C)CC(CCO)=CC=C GDB13	2 -1asb+1adb
CC(C)CCC(CO)=CC=C GDB13	2 -1asb+1adb
CC(CC=CCCO)C(C)=C GDB13	2 -1asb+1adb
CC(CCC=CCO)C(C)=C GDB13	2 -1asb+1adb
CCC=C(C)C(CO)CC=C GDB13	2 -1asb+1adb
CCC=C(C)CC(O)CC=C GDB13	2 -1asb+1adb
CCC=C(CC)C(O)CC=C GDB13	2 -1asb+1adb
CCC=C(CCCO)C(C)=C GDB13	2 -1asb+1adb
CCC=CC(C)C(O)CC=C GDB13	2 -1asb+1adb
CCC=CC(CCO)C(C)=C GDB13	2 -1asb+1adb
CCC=CCC(CO)C(C)=C GDB13	2 -1asb+1adb
CCC=CCCC(O)C(C)=C GDB13	2 -1asb+1adb
CCC(=C)C(CCO)C=CC GDB13	2 -1asb+1adb
CCC(=C)CC(CO)C=CC GDB13	2 -1asb+1adb
CCC(=C)CCC(O)C=CC GDB13	2 -1asb+1adb
CCC(=CC)C(CO)CC=C GDB13	2 -1asb+1adb
CCC(=CCCCO)C(C)=C GDB13	2 -1asb+1adb
CCC(C=C)C(CO)C=CC GDB13	2 -1asb+1adb
CCC(C=CC)C(O)CC=C GDB13	2 -1asb+1adb
CCC(C=CCCO)C(C)=C GDB13	2 -1asb+1adb
CCC(C)=C(CCO)CC=C GDB13	2 -1asb+1adb
CCC(C)=CC(CO)CC=C GDB13	2 -1asb+1adb
CCC(C)=CCC(O)CC=C GDB13	2 -1asb+1adb
CCC(C)C=CC(O)CC=C GDB13	2 -1asb+1adb
CCC(C)C(CCO)=CC=C GDB13	2 -1asb+1adb
CCC(C)CC(CO)=CC=C GDB13	2 -1asb+1adb
CCC(CC=C)C(O)C=CC GDB13	2 -1asb+1adb
CCC(CC=CCO)C(C)=C GDB13	2 -1asb+1adb
CCC(CC(=C)CO)C=CC GDB13	2 -1asb+1adb
CCC(CC(C)CO)=CC=C GDB13	2 -1asb+1adb
CCC(CC)=C(CO)CC=C GDB13	2 -1asb+1adb
CCC(CC)=CC(O)CC=C GDB13	2 -1asb+1adb
CCC(CC)C(CO)=CC=C GDB13	2 -1asb+1adb
CCC(CCC(C)O)=CC=C GDB13	2 -1asb+1adb
CCCC=C(C)C(O)CC=C GDB13	2 -1asb+1adb
CCCC=C(CCO)C(C)=C GDB13	2 -1asb+1adb
CCCC=CC(CO)C(C)=C GDB13	2 -1asb+1adb
CCCC=CCC(O)C(C)=C GDB13	2 -1asb+1adb
CCCC(=C)C(CO)=CCC GDB13	2 -1asb+1adb
CCCC(=C)C(CO)C=CC GDB13	2 -1asb+1adb
CCCC(=C)CC(O)C=CC GDB13	2 -1asb+1adb
CCCC(=CC)C(O)CC=C GDB13	2 -1asb+1adb
CCCC(=CCCO)C(C)=C GDB13	2 -1asb+1adb
CCCC(C=C)C(O)C=CC GDB13	2 -1asb+1adb
CCCC(C=CCO)C(C)=C GDB13	2 -1asb+1adb
CCCC(C)=C(CO)CC=C GDB13	2 -1asb+1adb
CCCC(C)=CC(O)CC=C GDB13	2 -1asb+1adb
CCCC(C)C(CO)=CC=C GDB13	2 -1asb+1adb
CCCC(CC(C)O)=CC=C GDB13	2 -1asb+1adb
CCCCC=C(CO)C(C)=C GDB13	2 -1asb+1adb
CCCCC=CC(O)C(C)=C GDB13	2 -1asb+1adb
CCCCC(=C)C(O)C=CC GDB13	2 -1asb+1adb
CCCCC(=CCO)C(C)=C GDB13	2 -1asb+1adb
CC=C(C)C(CO)CCC=C GDB13	2 -1asb+1adb
CC=C(C)CC(O)CCC=C GDB13	2 -1asb+1adb
CC=C(CCCO)C(C)C=C GDB13	2 -1asb+1adb
CC=C(CCCO)CC(C)=C GDB13	2 -1asb+1adb
CC=CC(C)C(O)CCC=C GDB13	2 -1asb+1adb
CC=CC(CCO)C(C)C=C GDB13	2 -1asb+1adb
CC=CC(CCO)CC(C)=C GDB13	2 -1asb+1adb
CC=CCC(CO)C(C)C=C GDB13	2 -1asb+1adb
CC=CCC(CO)CC(C)=C GDB13	2 -1asb+1adb
CC=CCCC(O)C(C)C=C GDB13	2 -1asb+1adb
CC=CCCC(O)CC(C)=C GDB13	2 -1asb+1adb
CC(C)=C(CCO)CCC=C GDB13	2 -1asb+1adb
CC(C)=CCC(O)CCC=C GDB13	2 -1asb+1adb
CC(C)C=C(CO)CCC=C GDB13	2 -1asb+1adb
CC(C)C=CC(O)CCC=C GDB13	2 -1asb+1adb
CC(C)C(CCO)=CCC=C GDB13	2 -1asb+1adb
CC(C)C(CCO)C=CC=C GDB13	2 -1asb+1adb
CC(C)CC(CO)=CCC=C GDB13	2 -1asb+1adb
CC(C)CC(CO)C=CC=C GDB13	2 -1asb+1adb
CC(C)CCC(O)C=CC=C GDB13	2 -1asb+1adb
CC(CC=CCO)C(C)C=C GDB13	2 -1asb+1adb
CC(CC=CCO)CC(C)=C GDB13	2 -1asb+1adb
CC(CCCCO)=C(C)C=C GDB13	2 -1asb+1adb
CCC=C(C)C(O)CCC=C GDB13	2 -1asb+1adb
CCC=C(CC(O)CC)C=C GDB13	2 -1asb+1adb
CCC=C(CCO)C(=C)CC GDB13	2 -1asb+1adb
CCC=C(CCO)C(C)C=C GDB13	2 -1asb+1adb
CCC=C(CCO)CC(C)=C GDB13	2 -1asb+1adb
CCC=CC(CO)C(=C)CC GDB13	2 -1asb+1adb
CCC=CC(CO)C(C)C=C GDB13	2 -1asb+1adb
CCC=CC(CO)CC(C)=C GDB13	2 -1asb+1adb
CCC=CCC(O)C(=C)CC GDB13	2 -1asb+1adb
CCC=CCC(O)C(C)C=C GDB13	2 -1asb+1adb
CCC=CCC(O)CC(C)=C GDB13	2 -1asb+1adb
CCC(=C)C(CO)CC=CC GDB13	2 -1asb+1adb
CCC(=C)CC(O)CC=CC GDB13	2 -1asb+1adb
CCC(=CC)C(O)CCC=C GDB13	2 -1asb+1adb
CCC(=CCCO)C(C)C=C GDB13	2 -1asb+1adb
CCC(C=C)C(O)CC=CC GDB13	2 -1asb+1adb
CCC(C=CCO)C(=C)CC GDB13	2 -1asb+1adb
CCC(C=CCO)C(C)C=C GDB13	2 -1asb+1adb
CCC(C)=C(CO)CCC=C GDB13	2 -1asb+1adb
CCC(C)=CC(O)CCC=C GDB13	2 -1asb+1adb
CCC(C)C(CO)=CCC=C GDB13	2 -1asb+1adb
CCC(C)C(CO)C=CC=C GDB13	2 -1asb+1adb
CCC(C)CC(O)C=CC=C GDB13	2 -1asb+1adb
CCC(CC(C)O)=CCC=C GDB13	2 -1asb+1adb
CCC(CC(C)O)C=CC=C GDB13	2 -1asb+1adb
CCC(CC(CO)=CC)C=C GDB13	2 -1asb+1adb
CCC(CC(CO)C=C)=CC GDB13	2 -1asb+1adb
CCC(CC)C(O)C=CC=C GDB13	2 -1asb+1adb
CCC(CCC(O)C=C)=CC GDB13	2 -1asb+1adb
CCC(CCCO)=C(C)C=C GDB13	2 -1asb+1adb
CCC(CCCO)=CC(C)=C GDB13	2 -1asb+1adb
CCCC=C(CO)C(=C)CC GDB13	2 -1asb+1adb
CCCC=C(CO)C(C)C=C GDB13	2 -1asb+1adb
CCCC=C(CO)CC(C)=C GDB13	2 -1asb+1adb
CCCC=CC(O)C(=C)CC GDB13	2 -1asb+1adb
CCCC(=C)C(O)C=CCC GDB13	2 -1asb+1adb
CCCC(=C)C(O)CC=CC GDB13	2 -1asb+1adb
CCCC(=CCO)C(=C)CC GDB13	2 -1asb+1adb
CCCC(=CCO)C(C)C=C GDB13	2 -1asb+1adb
CCCC(C)C(O)C=CC=C GDB13	2 -1asb+1adb
CCCC(CC(O)C=C)=CC GDB13	2 -1asb+1adb
CCCC(CCO)=C(C)C=C GDB13	2 -1asb+1adb
CCCC(CCO)=CC(C)=C GDB13	2 -1asb+1adb
CCCCC(CO)=C(C)C=C GDB13	2 -1asb+1adb
CCCCC(CO)=CC(C)=C GDB13	2 -1asb+1adb
CC=C(C)C(O)CCCC=C GDB13	2 -1asb+1adb
CC=C(CCO)C(C)CC=C GDB13	2 -1asb+1adb
CC=C(CCO)CC(C)C=C GDB13	2 -1asb+1adb
CC=C(CCO)CCC(C)=C GDB13	2 -1asb+1adb
CC=CC(CO)C(C)CC=C GDB13	2 -1asb+1adb
CC=CC(CO)CC(C)C=C GDB13	2 -1asb+1adb
CC=CC(CO)CCC(C)=C GDB13	2 -1asb+1adb
CC=CCC(O)C(C)CC=C GDB13	2 -1asb+1adb
CC=CCC(O)CC(C)C=C GDB13	2 -1asb+1adb
CC=CCC(O)CCC(C)=C GDB13	2 -1asb+1adb
CC(C)=C(CO)CCCC=C GDB13	2 -1asb+1adb
CC(C)C(CO)=CCCC=C GDB13	2 -1asb+1adb
CC(C)C(CO)C=CCC=C GDB13	2 -1asb+1adb
CC(C)C(CO)CC=CC=C GDB13	2 -1asb+1adb
CC(C)CC(O)C=CCC=C GDB13	2 -1asb+1adb
CC(CCCO)=C(C)CC=C GDB13	2 -1asb+1adb
CC(CCCO)C=C(C)C=C GDB13	2 -1asb+1adb
CC(CCCO)C=CC(C)=C GDB13	2 -1asb+1adb
CC(CCCO)C(C)=CC=C GDB13	2 -1asb+1adb
CCC=C(CO)C(C)CC=C GDB13	2 -1asb+1adb
CCC=C(CO)C(CC)C=C GDB13	2 -1asb+1adb
CCC=C(CO)CC(=C)CC GDB13	2 -1asb+1adb
CCC=C(CO)CC(C)C=C GDB13	2 -1asb+1adb
CCC=C(CO)CCC(C)=C GDB13	2 -1asb+1adb
CCC=CC(O)C(C)CC=C GDB13	2 -1asb+1adb
CCC=CC(O)C(CC)C=C GDB13	2 -1asb+1adb
CCC=CC(O)CC(=C)CC GDB13	2 -1asb+1adb
CCC=CC(O)CC(C)C=C GDB13	2 -1asb+1adb
CCC=CC(O)CCC(C)=C GDB13	2 -1asb+1adb
CCC(=C)C(O)CCC=CC GDB13	2 -1asb+1adb
CCC(=CCO)C(C)CC=C GDB13	2 -1asb+1adb
CCC(C)C(O)C=CCC=C GDB13	2 -1asb+1adb
CCC(C)C(O)CC=CC=C GDB13	2 -1asb+1adb
CCC(CC(O)C=C)C=CC GDB13	2 -1asb+1adb
CCC(CC(O)C=CC)C=C GDB13	2 -1asb+1adb
CCC(CC(O)CC=C)=CC GDB13	2 -1asb+1adb
CCC(CCO)=C(C)CC=C GDB13	2 -1asb+1adb
CCC(CCO)=C(CC)C=C GDB13	2 -1asb+1adb
CCC(CCO)=CC(C)C=C GDB13	2 -1asb+1adb
CCC(CCO)=CCC(C)=C GDB13	2 -1asb+1adb
CCC(CCO)C=C(C)C=C GDB13	2 -1asb+1adb
CCC(CCO)C=CC(C)=C GDB13	2 -1asb+1adb
CCC(CCO)C(=C)C=CC GDB13	2 -1asb+1adb
CCC(CCO)C(C=C)=CC GDB13	2 -1asb+1adb
CCC(CCO)C(C)=CC=C GDB13	2 -1asb+1adb
CCCC(CO)=C(C)CC=C GDB13	2 -1asb+1adb
CCCC(CO)=C(CC)C=C GDB13	2 -1asb+1adb
CCCC(CO)=CC(=C)CC GDB13	2 -1asb+1adb
CCCC(CO)=CC(C)C=C GDB13	2 -1asb+1adb
CCCC(CO)=CCC(C)=C GDB13	2 -1asb+1adb
CCCC(CO)C=C(C)C=C GDB13	2 -1asb+1adb
CCCC(CO)C=CC(C)=C GDB13	2 -1asb+1adb
CCCC(CO)C(=C)C=CC GDB13	2 -1asb+1adb
CCCC(CO)C(C=C)=CC GDB13	2 -1asb+1adb
CCCC(CO)C(C)=CC=C GDB13	2 -1asb+1adb
CCCCC(O)C=C(C)C=C GDB13	2 -1asb+1adb
CCCCC(O)C(=C)C=CC GDB13	2 -1asb+1adb
CCCCC(O)C(C=C)=CC GDB13	2 -1asb+1adb
CCCCC(O)C(C)=CC=C GDB13	2 -1asb+1adb
CC=C(CO)C(C)CCC=C GDB13	2 -1asb+1adb
CC=C(CO)CC(C)CC=C GDB13	2 -1asb+1adb
CC=C(CO)CCC(C)C=C GDB13	2 -1asb+1adb
CC=C(CO)CCCC(C)=C GDB13	2 -1asb+1adb
CC=CC(O)C(C)CCC=C GDB13	2 -1asb+1adb
CC=CC(O)CC(C)CC=C GDB13	2 -1asb+1adb
CC=CC(O)CCC(C)C=C GDB13	2 -1asb+1adb
CC=CC(O)CCCC(C)=C GDB13	2 -1asb+1adb
CC(C)C(O)C=CCCC=C GDB13	2 -1asb+1adb
CC(C)C(O)CC=CCC=C GDB13	2 -1asb+1adb
CC(C)C(O)CCC=CC=C GDB13	2 -1asb+1adb
CC(CCO)=C(C)CCC=C GDB13	2 -1asb+1adb
CC(CCO)C=C(C)CC=C GDB13	2 -1asb+1adb
CC(CCO)C=CC(C)C=C GDB13	2 -1asb+1adb
CC(CCO)C(C)=CCC=C GDB13	2 -1asb+1adb
CC(CCO)C(C)C=CC=C GDB13	2 -1asb+1adb
CC(CCO)CC=C(C)C=C GDB13	2 -1asb+1adb
CC(CCO)CC(C)=CC=C GDB13	2 -1asb+1adb
CCC(CO)=C(C)CCC=C GDB13	2 -1asb+1adb
CCC(CO)=C(CC)CC=C GDB13	2 -1asb+1adb
CCC(CO)=CC(C)CC=C GDB13	2 -1asb+1adb
CCC(CO)=CCC(C)C=C GDB13	2 -1asb+1adb
CCC(CO)=CCCC(C)=C GDB13	2 -1asb+1adb
CCC(CO)C=C(C)CC=C GDB13	2 -1asb+1adb
CCC(CO)C=C(CC)C=C GDB13	2 -1asb+1adb
CCC(CO)C=CC(=C)CC GDB13	2 -1asb+1adb
CCC(CO)C=CC(C)C=C GDB13	2 -1asb+1adb
CCC(CO)C=CCC(C)=C GDB13	2 -1asb+1adb
CCC(CO)C(=C)CC=CC GDB13	2 -1asb+1adb
CCC(CO)C(C=C)C=CC GDB13	2 -1asb+1adb
CCC(CO)C(C)=CCC=C GDB13	2 -1asb+1adb
CCC(CO)C(C)C=CC=C GDB13	2 -1asb+1adb
CCC(CO)C(CC=C)=CC GDB13	2 -1asb+1adb
CCC(CO)C(CC)=CC=C GDB13	2 -1asb+1adb
CCC(CO)CC=C(C)C=C GDB13	2 -1asb+1adb
CCC(CO)CC=CC(C)=C GDB13	2 -1asb+1adb
CCC(CO)CC(=C)C=CC GDB13	2 -1asb+1adb
CCC(CO)CC(C=C)=CC GDB13	2 -1asb+1adb
CCC(CO)CC(C)=CC=C GDB13	2 -1asb+1adb
CCCC(O)C=C(C)CC=C GDB13	2 -1asb+1adb
CCCC(O)C=C(CC)C=C GDB13	2 -1asb+1adb
CCCC(O)C=CC(=C)CC GDB13	2 -1asb+1adb
CCCC(O)C=CC(C)C=C GDB13	2 -1asb+1adb
CCCC(O)C=CCC(C)=C GDB13	2 -1asb+1adb
CCCC(O)C(=C)C=CCC GDB13	2 -1asb+1adb
CCCC(O)C(=C)CC=CC GDB13	2 -1asb+1adb
CCCC(O)C(C=C)=CCC GDB13	2 -1asb+1adb
CCCC(O)C(C=C)C=CC GDB13	2 -1asb+1adb
CCCC(O)C(C)=CCC=C GDB13	2 -1asb+1adb
CCCC(O)C(C)C=CC=C GDB13	2 -1asb+1adb
CCCC(O)C(CC=C)=CC GDB13	2 -1asb+1adb
CCCC(O)C(CC)=CC=C GDB13	2 -1asb+1adb
CCCC(O)CC=C(C)C=C GDB13	2 -1asb+1adb
CCCC(O)CC=CC(C)=C GDB13	2 -1asb+1adb
CCCC(O)CC(=C)C=CC GDB13	2 -1asb+1adb
CCCC(O)CC(C=C)=CC GDB13	2 -1asb+1adb
CCCC(O)CC(C)=CC=C GDB13	2 -1asb+1adb
CC(CO)=C(C)CCCC=C GDB13	2 -1asb+1adb
CC(CO)C=C(C)CCC=C GDB13	2 -1asb+1adb
CC(CO)C=CC(C)CC=C GDB13	2 -1asb+1adb
CC(CO)C=CCCC(C)=C GDB13	2 -1asb+1adb
CC(CO)C(C)=CCCC=C GDB13	2 -1asb+1adb
CC(CO)C(C)C=CCC=C GDB13	2 -1asb+1adb
CC(CO)C(C)CC=CC=C GDB13	2 -1asb+1adb
CC(CO)CC=C(C)CC=C GDB13	2 -1asb+1adb
CC(CO)CC=CC(C)C=C GDB13	2 -1asb+1adb
CC(CO)CC=CCC(C)=C GDB13	2 -1asb+1adb
CC(CO)CC(C)=CCC=C GDB13	2 -1asb+1adb
CC(CO)CC(C)C=CC=C GDB13	2 -1asb+1adb
CC(CO)CCC=C(C)C=C GDB13	2 -1asb+1adb
CC(CO)CCC=CC(C)=C GDB13	2 -1asb+1adb
CC(CO)CCC(C)=CC=C GDB13	2 -1asb+1adb
CCC(O)C=C(C)CCC=C GDB13	2 -1asb+1adb
CCC(O)C=C(CC)CC=C GDB13	2 -1asb+1adb
CCC(O)C=CC(C)CC=C GDB13	2 -1asb+1adb
CCC(O)C=CC(CC)C=C GDB13	2 -1asb+1adb
CCC(O)C=CCC(=C)CC GDB13	2 -1asb+1adb
CCC(O)C=CCC(C)C=C GDB13	2 -1asb+1adb
CCC(O)C=CCCC(C)=C GDB13	2 -1asb+1adb
CCC(O)C(=C)CCC=CC GDB13	2 -1asb+1adb
CCC(O)C(C)C=CCC=C GDB13	2 -1asb+1adb
CCC(O)C(C)CC=CC=C GDB13	2 -1asb+1adb
CCC(O)C(CC=C)C=CC GDB13	2 -1asb+1adb
CCC(O)C(CC=CC)C=C GDB13	2 -1asb+1adb
CCC(O)C(CC)=CCC=C GDB13	2 -1asb+1adb
CCC(O)C(CC)C=CC=C GDB13	2 -1asb+1adb
CCC(O)C(CCC=C)=CC GDB13	2 -1asb+1adb
CCC(O)CC=C(CC)C=C GDB13	2 -1asb+1adb
CCC(O)CC=CC(=C)CC GDB13	2 -1asb+1adb
CCC(O)CC=CC(C)C=C GDB13	2 -1asb+1adb
CCC(O)CC=CCC(C)=C GDB13	2 -1asb+1adb
CCC(O)CC(=C)CC=CC GDB13	2 -1asb+1adb
CCC(O)CC(C=C)C=CC GDB13	2 -1asb+1adb
CCC(O)CC(C)=CCC=C GDB13	2 -1asb+1adb
CCC(O)CC(C)C=CC=C GDB13	2 -1asb+1adb
CCC(O)CC(CC=C)=CC GDB13	2 -1asb+1adb
CCC(O)CC(CC)=CC=C GDB13	2 -1asb+1adb
CCC(O)CCC=C(C)C=C GDB13	2 -1asb+1adb
CCC(O)CCC=CC(C)=C GDB13	2 -1asb+1adb
CCC(O)CCC(=C)C=CC GDB13	2 -1asb+1adb
CCC(O)CCC(C=C)=CC GDB13	2 -1asb+1adb
CCC(O)CCC(C)=CC=C GDB13	2 -1asb+1adb
CC(O)C=C(C)CCCC=C GDB13	2 -1asb+1adb
CC(O)C=CC(C)CCC=C GDB13	2 -1asb+1adb
CC(CC=C)CC=CC(C)O GDB13	2 -1asb+1adb
CC(O)C=CCCC(C)C=C GDB13	2 -1asb+1adb
CC(O)C=CCCCC(C)=C GDB13	2 -1asb+1adb
CC(O)C(C)=CCCCC=C GDB13	2 -1asb+1adb
CC(O)C(C)C=CCCC=C GDB13	2 -1asb+1adb
CC(O)C(C)CC=CCC=C GDB13	2 -1asb+1adb
CC(O)C(C)CCC=CC=C GDB13	2 -1asb+1adb
CC(O)CC=C(C)CCC=C GDB13	2 -1asb+1adb
[truncated: 908,666 more rows]
