# Supplementary material for: Expanding the fragrance chemical space for virtual screening
Source: J Cheminform. 2014 May 22;6:27. doi: 10.1186/1758-2946-6-27 (PMC4037718; doi:10.1186/1758-2946-6-27)
Supplement: Additional file 4 — SMILES for the MQN-browser search examples in Table 3. [file 1758-2946-6-27-S4.zip › Citronellol.ZincIso.smi]

CC(CCO)CCC=C(C)C
CCCCCC(O)C(C)C=C
CCCCCC(O)CC(C)=C
CC(CCO)CCCC(C)=C
CC(C)CCCC(C)CC=O
CCCCCCC(=O)C(C)C
CCCCCC(=O)C(C)CC
CCCCCC(=O)CC(C)C
CCCCC(=O)C(C)CCC
CCCCC(=O)C(CC)CC
CCC(=C)CCCC(C)(C)O
CCCCC(O)C(C)(C)C=C
CC(C)CCCC(C)(O)C=C
CC(CCCC(C)(C)O)C=C
CC(C)CCC(CO)=C(C)C
CC(O)C(C)CCC=C(C)C
CC(C)=CCC(C)(C)CCO
CCC(C)(O)CCC=C(C)C
CCC(C)(O)CCC(C)=CC
CCCC(O)(CCC)CC=C
CCCCCC=CCC(C)O
CCCCC(C(C)C)C(C)=O
CCCC(C)C(=O)C(C)CC
CCCCCC(=O)C(C)(C)C
CC(C)CCCCCOC=C
CCCCC(CC)COC=C
CC(C)CCCCCCC=O
CCCCC(CCCC)C=O
CCCCCC(CCC)C=O
CCCCCC(=O)CCCC
CCCCCCC(=O)CCC
COC(C)(C)CC(C)=C(C)C
CC(C)CCC(=O)C(C)(C)C
CCC=CCCCCCCO
CCCCCC=CCCCO
CCCCC=CCCCCO
OCCCCCCCCC=C
CC(C)CC(=O)C(C)C(C)C
