# Supplementary material for: Expanding the fragrance chemical space for virtual screening
Source: J Cheminform. 2014 May 22;6:27. doi: 10.1186/1758-2946-6-27 (PMC4037718; doi:10.1186/1758-2946-6-27)
Supplement: Additional file 4 — SMILES for the MQN-browser search examples in Table 3. [file 1758-2946-6-27-S4.zip › Citronellol.Zinc.smi]

CC(CCO)CCC=C(C)C
CCCCCC(O)C(C)C=C
CCCCCC(O)CC(C)=C
CC(CCO)CCCC(C)=C
CC(CC(C)C=CCO)C=C
CCCCC(CC)C(O)C#C
CC(C)=CCCC(C)=CCO
CCCCC(CC)CC(C)O
CCCCC(CC)C(O)CC
CCCCCCC(O)C(C)C
CCCCCC(O)C(C)CC
CCCCCC(O)CC(C)C
CCCCC(O)C(C)CCC
CCC(O)CCC(CC)CC
CC(C)CCCC(C)CCO
CC(C)CCCC(C)CO
CCC(CC)CCC(C)O
CCCCC(CC)C(C)O
CCCCCC(O)C(C)C
CCCC(CO)C(C)CC
CCCCC(O)C(C)CC
CCC(CO)CCC(C)C
CC(C)CCCC(C)CC=O
CCCCCCC(=O)C(C)C
CCCCCC(=O)C(C)CC
CCCCCC(=O)CC(C)C
CCCCC(=O)C(C)CCC
CCCCC(=O)C(CC)CC
CCC(=C)CCCC(C)(C)O
CCCCC(O)C(C)(C)C=C
CC(C)CCCC(C)(O)C=C
CC(CCCC(C)(C)O)C=C
CC(CO)CCC=C(C)C
CCCCCC=C(C)C(C)=O
CCCCCC(=O)C=C(C)C
CC(CCC=C(C)C)CC=O
CC(C)CCOCCC(C)C
CC(C)CCC(CO)=C(C)C
CC(O)C(C)CCC=C(C)C
CC(C)=CCC(C)(C)CCO
CCC(C)(O)CCC=C(C)C
CCC(C)(O)CCC(C)=CC
CCCC(O)(CCC)CC=C
CCCCCC=CCC(C)O
CCOCC(O)CCC(C)=C
CCCCCC(O)C(C)=CCC
CCCC(CC)(CC)CO
CCCCCCC(C)(C)O
CCCCCC(C)(O)CC
CCCC(C)(CO)CCC
CCCCC(C)(O)CCC
CCCCC(O)(CC)CC
CCCC(O)(CC)CCC
CCCC(C)CCOC(C)=O
CCCC(=O)OCC(C)CC
CCCOC(=O)C(C)CCC
CCCOC(=O)CCC(C)C
CCCCCC(=O)OC(C)C
CCCC(C)OC(=O)CCC
CCCCOC(=O)C(C)CC
CCCCOC(=O)CC(C)C
CCCC(=O)OCCC(C)C
CCCCC(CC)C(=O)OC
CC(CCC(O)C(C)=C)C=C
CC#CCCC=C(C)CCO
CCCCCCC(C)(O)C#C
CC(C)CCC(CO)C(C)C
CCCC(C)C(O)C(C)CC
CCCCC(CC)C(C)(C)O
CCC(C)CCC(C)(O)CC
CCC(CC)C(O)(CC)CC
CCCCCC(O)C(C)(C)C
CCCC(C)(O)CCC(C)C
CCC(C)CCCC(C)(C)O
CCC(C)(O)CCCC(C)C
CCOC(OCC)C=C(C)C
CCCC(S)CCOC(C)=O
CCCCC#CC(C)(O)C(C)=C
CC(O)CC(C)CCC=C(C)C
CCC(O)CCCCC(C)=O
CCCC(C)CCC(C)=O
CCCCCC(=O)C(C)C
CCCCC(=O)C(C)CC
CCCCC(=O)CC(C)C
CCCC(=O)C(CC)CC
CCC(=O)CCCC(C)C
CCC(O)CC#CC(C)=C
CC(CC=C)C=C(C)CO
CCC#CC(O)CC(C)C
CC(C)=CCCC(C)=CCS
CCCCCCC(O)C=C
CCCCCC(O)CC=C
CC(C)CCCCCCO
CCC(C)CCCCCO
CCCCC(CC)CCO
CCCCCC(O)CCC
CCCCC(O)CCCC
CCCCCCC(O)CC
CC(=C)CCCC(C)=CC=O
CSCCC=C(C=O)C(C)C
CCC(C)COC(=O)C=CC
CCOC(=O)C=C(CC)CC
CCOC(=O)C=CCC(C)C
CCCCC(C(C)C)C(C)=O
CCCC(C)C(=O)C(C)CC
CCCCCC(=O)C(C)(C)C
CC(C)CC(O)CC(=C)C#C
CC(=C)C(CO)CC=C(C)C
CC(CC=CC(C)(C)O)C=C
CC(C)=CCCC(C)(O)C=C
CCC(C)CC(O)(CC)C#C
CCCC(O)(CC=C)CC=C
CCCCCCC(C)(O)CC
CCCCCC(C)(O)CCC
CCCCC(C)(O)CCCC
CCCC(O)(CCC)CCC
CCOC(CC(C)=C)OCC
CC(=C)CCC(O)CCC(C)=C
CC(C)CCCC(C)C=C
CC(C)CCCCC(C)C
CCC(C)CCC(C)CC
CCC(C)CCCC(C)C
CCC(CC)C(CC)CC
CCCC(C)C(C)CCC
CCCC(C)CC(C)CC
CCCCCC(C)C(C)C
CCCCC(O)CC=C
CCCCCC(O)C=C
CC(C)CCCCCO
CCC(C)CCCCO
CCCCCC(C)CO
CCCC(CO)CCC
CCCCC(O)CCC
CCCCC(CC)CO
CCCCCCC(C)O
CCCCCC(O)CC
CCCC#CCC(O)CC
CC(C)(C)SCCCCO
CC(C)=CCCC(C)=CC=O
CC(C)=CCCC(C)(O)C#C
CCC(C)(O)C=CC=C(C)C
CCC(CC)COC(=O)C=C
CCCCCOC(=O)C(C)=C
CCOC(=O)CCCC(C)=C
CCC(CC)C(=O)OCC=C
CCOC(=O)CC(C)SCC
CC(C)CCCCCOC=C
CCCCC(CC)COC=C
CCCC=C=C(CCO)SC
CC(C)CCCCCCCO
CCCCCC(CO)CCC
CCCCCCC(O)CCC
CCCCCC(O)CCCC
CC(CC(C)(C)O)OCC=C
CCCC(C)=CCC(=O)OCC
CCCC(CC)C=CC(=O)OC
CCCC=C(CC)COC(C)=O
CCCC(=CCC)C(=O)OCC
CCC=CCCOC(=O)C(C)C
CCCCCOC(=O)C=C(C)C
CCOC(C)OCC=C(C)C#C
CCCC(C)COC(=O)CO
CCOC(=O)CC(C)CCO
CCCCC(O)C(=O)OCC
CCCC(O)CC(=O)OCC
CCCCOC(=O)C(O)CC
CCCC(CC)CC(CC)CO
CCCCC(CC)CCC(C)O
CCCCC(CC)CC(O)CC
CCCCCCC(O)C(C)CC
CCCCCC(O)C(C)CCC
CCC(CC)COC(CO)C=C
CC(C)C(CO)CC=C
CCC(C)C(O)CC=C
CCCCC(O)C(C)=C
CCC=CCCC(C)O
CCCC=C(CC)CO
CCCCC=CC(C)O
CCCCC(O)C=CC
CC(C)CCCC(C)O
CCC(C)CC(C)CO
CCC(C)CCC(C)O
CCCCC(C)C(C)O
CCC(C)CC(O)CC
CCCC(C)C(O)CC
CCCCC(O)C(C)C
CCCC(O)C(C)CC
CCC(O)C(CC)CC
CCC(O)CCC(C)C
CCCC(C)COC(C)=O
CCCC(CC)OC(C)=O
CCC(CC)OC(=O)CC
CCCC(=O)OC(C)CC
CCCOC(=O)C(C)CC
CCOC(=O)C(CC)CC
CCOC(=O)CC(C)CC
CCC(C)CCOC(C)=O
CCC(CC)COC(C)=O
CCCC(C)C(=O)OCC
CCCCOC(=O)C(C)C
CCCC(=O)OCC(C)C
CCOC(=O)CCC(C)C
CCCOC(=O)CC(C)C
CCC(=O)OCCC(C)C
CC(=C)CCCC(C)(C)O
CC(C)(C)CC(=C)CCO
CC(C)CC(C)(O)CC=C
CCCCCC(C)(O)C#C
CCCCC(O)(CC)C#C
CCCC(C)C(O)C(C)C
CC(C)CC(O)CC(C)C
CC(C)CCCC(C)(C)O
CCC(C)CC(C)(O)CC
CCCCC(C)(O)C(C)C
CCCCC(O)C(C)(C)C
CCC(C)(O)CCC(C)C
CC(CCO)CC(C)(C)C
CC(C)CCSCCC(C)C
CCC(CC)SC(CC)CC
CC(C)CCOC(=O)CS
COC(=O)C=CCCC(C)=C
CC(C)CC(=O)CC(C)C=C
CCCCCCC(OC)=C=C
CCC(C)SC(=O)CC(C)C
CCCC(C)C(=O)OC(C)C
CC(C)CCOC(=O)C(C)C
CCC(C)COC(=O)C(C)C
CC(C)COC(=O)CC(C)C
CCCCC(C)(C)C(=O)OC
CCCCCC(CC)OC#C
CCCCCCC(OC)C#C
CC(C)=CC(O)CC(=C)C=C
CC(=C)C=CCC(C)(O)C=C
CC(=C)CC(C)(O)CC(C)=C
CCSC=CC#CC(C)(C)O
CC(C)CC(C)(O)CC(C)C
CCC(C)C(C)(O)C(C)CC
CCC(CO)CCC(C)=O
CCCC(O)C(=O)CCC
CC(C)CCCCCCC=O
CCCCC(CCCC)C=O
CCCCCC(CCC)C=O
CCCCCC(=O)CCCC
CCCCCCC(=O)CCC
OC(CC=C)(CC=C)CC=C
CCOC(CC(C)C)OCC
CC=CC=CCOC(=O)C(C)C
CCOC(=O)C(CC)=CC=CC
CC(CCC=C(C)C)OC(C)=O
CC=C(C)C(=O)OCCC(C)C
CC(C)CC(C)=CCCC(C)=O
CC(CCC=C(C)C)CC(C)=O
COC(C)(C)CCCC(C)C=C
CCC(O)CC(=O)CC(C)C
CC(C)CCCCC(=O)OC=C
CCCCC(CC)C(=O)OC=C
CCOC(=O)CCCCC(C)=C
CCCCCC(OC(C)=O)C=C
CCCCCCOC(=O)C(C)=C
CCCCCCC(C)OC(C)=O
CCCC(CCC)C(=O)OCC
CCCCC(CC)C(=O)OCC
CCCCC(C)OC(=O)CCC
CCCCCOC(=O)CC(C)C
CCCCOC(=O)C(C)CCC
CCCC(=O)OCC(CC)CC
CCCCCC(CC)OC(C)=O
CCCCCCOC(=O)C(C)C
CCCCCC(=O)OCC(C)C
CCCCC(CC)COC(C)=O
CCCCC(CC)CCC(C)=O
CCCCC(CCCC)C(C)=O
CCCCCCC(=O)CC(C)C
CCCCCC(=O)C(C)CCC
CCCCCC(C)(O)CC(C)C
CCOC(OCC)C#CC(C)=C
CCOC(C=C)C(O)(CC)CC
CCCCCCC(O)CC(C)=O
CCCCC(O)C(=O)CCCC
CCC=C(C)C(O)CC
CC(O)CCC=C(C)C
CCCCC(C)(C)CCC
CCCCC(C)(CC)CC
CCCCCC(C)(C)CC
CCCCCCC(C)(C)C
OC(CCCC=C)C=C
CCCC(CCO)SC
CCCCCCC(C)(C)S
CCC(C)=CCCC(C)=O
CCC(CC)C=CC(C)=O
CCCC=C(CC)C(C)=O
CC(CCC=C(C)C)C=O
CC(C)(C)C#CC=CCO
CC(C)(C)C=C=CCCO
CCC(C)C=CC(C)(C)O
CCC(C)=C=COC(C)(C)C
CC(C)CCCCCC=O
CCCCCC(C)CC=O
CCCCCC(=O)CCC
CCCCC(=O)CCCC
CCCCCCC(=O)CC
COC(C)(C)CC(C)=C(C)C
CCOC(C)OCC(C)C
CCOC(OCC)C(C)C
CC(C)CCC(C=O)=C(C)C
CC(C)CC(=O)C=CC(C)C
CCC(=O)C(C)=C(CC)CC
CCC(=O)C(C)=CCC(C)C
CC(C)CC=C(C=O)C(C)C
CC(C)CCC(=O)C(C)(C)C
CC(C)=CC(C=C)C(C)(C)O
CCCCC(C)C(=O)OC=S
CCSCCOC(=O)C(C)=C
CCCCCC#CC(=O)CC
CCCCC(CCCC)=C=O
CCCCCC(CC)=CC=O
CCCCCCC(C)OCC
CCC=CCCCCCCO
CCCCCC=CCCCO
CCCCC=CCCCCO
CCCCOC(C)SC(C)=O
CCCCOC(C)OC(C)=O
CCCOCC(C)OC(C)=O
CCCOCC(=O)OC(C)C
CCCOC(=O)COC(C)C
CCOCCOC(=O)C(C)C
CCOCC(=O)OCC(C)C
CCOC(=O)COCC(C)C
COC(=O)CCOCC(C)C
COC(=O)COCCC(C)C
CCCC(=CC=C)C(=O)OCC
CCC(CC=C)C=C(CC)C=O
CCC(CC)COC(=O)C(C)=C
CC(C)CCS(=O)CCC(C)C
CCC(C)CC(CC)OC(C)=O
CCC(C)CCOC(=O)C(C)C
CCCC(=O)OC(C)CC(C)C
CC(C)CCOC(=O)CC(C)C
CCC(C)COC(=O)C(C)CC
CCC(C)COC(=O)CC(C)C
CCC(C)C(=O)OCCC(C)C
CC(C)CCCCC(=O)C(C)C
CC(C)CCC(=O)CCC(C)C
CCCC(C)(CC)C(=O)OCC
CCOC(=O)C(CC)(CC)CC
CCOCCC(CC)CC(C)C
OC(CCC=C)(CCC#C)C#C
CCC(O)(CC)C(C)(CC)C=C
CC(C)CCCCCC([O-])=O
CCC(C)CCCCC([O-])=O
CCCC(C)CCCC([O-])=O
CCCCC(CC)CC([O-])=O
CCCCC(CCC)C([O-])=O
CCCCCC(C)CC([O-])=O
CCCCCCC(C)C([O-])=O
CCCCC(C)CCC([O-])=O
CCCCCCC(C)(O)C=O
CC(C)C(OCC=C)OCC=C
CC(C)COCCC(=O)CO
CC(C)CCC(C)(O)C#CC(C)=C
CCC(CC=C(C)C)C(C)(O)C=C
CC(CCCC(C)=C)C(O)C=O
CCC=CCCOC(=O)C(C)O
CCCC=CCOC(=O)C(C)O
CCOC(=O)CCC=C(C)CO
CCCC(O)(CCC)C(=O)CC
CC(CCCC(C)(C)O)CC=O
CC(C)COCC(C)C
CCC(C)OC(C)CC
CC(CCC=C(C)C)C=C
CC(C)CCCCC=O
CCCC(CCC)C=O
CCCCC(C)CC=O
CCCCCC(C)C=O
CCCCC(=O)CCC
CCCCCC(=O)CC
CCCCC(CC)C=O
CCCCCCC(C)=O
CC(=C)C(O)CCC=C
CCCC(C)(O)CC=C
CC(C)(CO)CCC=C
CCC(O)(CC)CC=C
CCCC(CCO)C#C
CCC#CCC(O)CC
CCCCCC(O)C#C
CC(C)(C)CCCCO
CCCCCC(C)(C)O
CCCCC(C)(O)CC
CCCC(C)(O)CCC
CCCC(O)(CC)CC
CCCCC(C)CCCC
CCCCCC(C)CCC
CCCCCCC(C)CC
CC(C)=CCCC(C)=CC=C
CCC(C)=CC(C)CC(C)C
CCCCC(S)CCC=C
CCCC(=C)C(=O)OCC
CC(C)CCOC(=O)C=C
CCC(C)COC(=O)C=C
CCCC(OC(C)=O)C=C
CC(C)COC(=O)CC=C
CCCCOC(=O)C(C)=C
CCOC(=O)CCC(C)=C
COC(=O)CC(C)CC=C
COC(=O)CCCC(C)=C
CCOC(=O)C(C)CC=C
CC(C)CC(=O)OCC=C
CCCCC(CC)=CC=O
CCCCCC=CC(C)=O
CCOC(=O)CC(C)SC
CCSCC(C)C(=O)OC
COC(=O)CSCC(C)C
CC(=C)CC(O)CC(C)=C
CCC=CCCCCCO
CCCCCC=CCCO
CC(C)COCCC(C)=O
CCC(C)OCCC(C)=O
CCCCC=CC=C(C)C=O
CCC(C)COC(=O)C(C)=C
CCCC(C)OC(=O)C(C)=C
CCOC(=O)C(C)CC(C)=C
COC(=O)C(CC=C)C(C)C
CC(C)CCOC(=O)C(C)=C
CCOC(=O)CC(C)(C)C=C
COC(=O)C(C)CSC(C)C
CCOC(=O)CSC(C)(C)C
CCC(O)(CC)CC(C)(C)C
CCCCSC(=O)C(C)O
CCC(CCO)C(=O)OC
CCCC(O)C(=O)OCC
CC(C)C(=O)OCCCO
CCOC(=O)CC(O)CC
CCCC(O)CC(=O)OC
CCCCOC(=O)C(C)O
CCC(CC)COCCO
CCCC(O)CCCOC
CCCCOCC(O)CC
CCCCCCCCS(C)=O
CCCCCCC(=O)OCC
CCCCCCOC(=O)CC
CCCCCC(=O)OCCC
CCCCCOC(=O)CCC
CCCCOC(=O)CCCC
CCCCCC#CC=CCO
CCCCCC=CC=CCO
CCOC=C(C)C(=O)OCC
CCOC(=O)C=C(C)OCC
COCCOC(=O)C=C(C)C
CCOC(C)SC(C)OCC
CCC(O)(CC)C(OC)=C=C
COC(=O)C(C)CC=CC(C)=C
CC(=C)CC(O)C(C)(C)C=C=C
CCCCCCOC(=O)CS
OCCCCCCCCC=C
CC(C)CC(O)(CC(C)C)C#C
CCCCCC(=O)CC(C)=O
CCCC(=O)CC(=O)CCC
CCCCCC(C)=CC([O-])=O
CC(C)CCOC(=O)C(C)O
CCOC(=O)C(CC)C(C)O
CCOC(=O)CC(O)C(C)C
CCOC(=O)C(O)CC(C)C
CC(C)(C)OC(=O)CCCO
CCCCOC(=O)C(C)(C)O
CCOC(=O)C(O)(CC)CC
CCOCCCCC(C)(C)O
CCCCCC(C=S)C(=O)OC
CSCCC(=O)OCCC(C)C
CCCC(CCOC(C)=O)SC
CCCCCCCC(C)(O)C#C
COCC(=O)CCC(C)=C(C)C
COC(=O)C=C(C)CCC=C(C)C
CC(=O)CC=C(C)CCC=C(C)C
CCOCC=C(C)CCC=C(C)C
CCOC(=O)CC(O)C(C)=CC
CC(C)(C)C(=O)OCC#CCO
CCCCOC(C)CC(C)(C)O
COC(C)(C)CCCC(C)CO
CCCCCC(O)C=CC(C)(C)C
CCCCCCC(O)C(=O)OC
CCCCCC(O)CC(=O)OC
CCCCCCC(C)=C
CCCC(CC)CCC
CCCCC(C)CCC
CCCCCC(C)CC
CCCCCCC(C)C
CCC(OC(C)C)=CC
CC(C)=CCCC=C(C)C
CC(C)CCCCCS
CCCCC(CC)CS
CCCCCCC(C)S
CCCC(C)CC(C)=O
CCC(C)CC(=O)CC
CCCC(=O)C(C)CC
CCCC(=O)CC(C)C
CC(C)CCCC(C)=O
CCCC(C)C(=O)CC
CCCCC(=O)C(C)C
CCC(O)C#CC(C)=C
CC=CC(O)CC(C)=C
CC(C)C=CC=CCO
CCCC(C)C(O)C#C
CCCCSC(C)(C)CC
CCOC=C=CC(C)(C)C
CC=CCCCCCO
CCC=CCCCCO
CCCCC=CCCO
CCCCCC=CCO
CCC(C)C#CC(=O)OC
CCCC(OC(C)=O)C#C
CCOC(=O)C#CC(C)C
CCC(C)C=CC(=O)OC
CCC(C)OC(=O)C=CC
CCOC(=O)C=CC(C)C
CCOC(=O)C(C)=CCC
COC(=O)C=CCC(C)C
CC=CC(=O)OCC(C)C
CCCOC(=O)C(C)=CC
CC(C)CCC(=O)C(C)C
CCCC(C)C(=O)C(C)C
CCC(C)C(=O)C(C)CC
CC(C)CC(=O)CC(C)C
CCCC(=O)CC(C)(C)C
CC(CC=O)CC(C)(C)C
CC(C)(C)C#CC(O)C=C
CC(C)CCC(C)(O)C#C
CC(C)CC(C)(C)C(C)O
CC(C)CC(O)C(C)(C)C
CCC(O)(C(C)C)C(C)C
CC(C)CCOCCO
CC(C)COCCCO
CCC(C)OCCCO
CCOCCC(O)CC
COCCCC(C)CO
CCCCOCC(C)O
CCCCC(SCC)=C=CC
CCCCSC(C)(C)C(C)C
CCCCS(=O)CCCC
CCCCCOC(=O)CC
CCCCCCC(=O)OC
CCCCCC(=O)OCC
CCCCC(=O)OCCC
CCCCOC(=O)CCC
CCCCCCOC(C)=O
CCCCC=CC=CCO
CCC=CCC=CCCO
CCC=CCCC=CCO
CCOC(OCC)C=CC
CCCC(CC)(OC)OC
CCC(C)(C)OCCOC
CCC(C)OC(=O)C(C)=CC
CCOC(=O)C=C(C)C(C)C
CC=C(C)C(=O)OCC(C)C
CCOC(=O)C#CC(C)(C)C
CC(C)CC(=O)C(C)C(C)C
CCCCCOC(=O)CS
CCCCOC(=O)CCS
COC(=O)CCCCCS
OCCCCCCCC=C
CCC(CC=C)(CC=C)C=O
CCCCCC#CC(=O)C=C
CCCCC#CC(=O)OCC
CCCOC(=O)CCC#CC
CCCCCC#CC(=O)OC
CCCCCC=COC(C)=O
CCCCC=CCOC(C)=O
CCC=CCCOC(=O)CC
CCCC=CCOC(=O)CC
CCCCCOC(=O)C=CC
CCCCCC=CC(=O)OC
CCC(OC(C)C)OC(C)C
CCCCCCC(=O)CO
CCOC(C)OC(C)CO
COCC(C)OCC(C)O
CC=C=CCC(=O)OC(C)(C)C
CC#CC(C)(OC(C)=O)C(C)C
CCOC(=O)C=C(C)C(C)(C)C
OCCCCC=CCCC=C
CCCCC#CCCCCO
CCCCCCCC#CCO
OCCCCCCCCC#C
COC(C)CCOC(=O)C=C
COCCCOC(=O)C(C)=C
CCOCCOC(=O)C(C)=C
CCCC=CC(=O)C(C)(C)O
CCCCC(C)(O)CC(C)(C)C
CCCCCC(O)C=CC=O
CCCC(O)CCCCOC
CCOC(CC(C)=O)OCC
CCCCCCC(C)OC([S-])=O
CCCCC(CC)(CO)CCC
CCCCC(O)(CC)CCCC
CCCCC(O)(CCC)CCC
CCOC(=O)CC=C(C)OCC
CCCCC(CC)C(OC)OC
CC(C)COC(C)CC(C)(C)O
CCCCC#CC=C(C)C(=O)OC
CC=CC=CCOC(=O)CC(C)C
CCC=CCCOC(=O)C(C)=CC
CC(C)=CCCC(C)=CCOC=O
CCC(CC)COC=C(CC)CC
CC(O)CC(C)CCC(C)=C(C)C
CC(=O)CCCCCCC(C)=O
CCCCC(=O)C(=O)CCCC
CC(C)C=CCCCCC([O-])=O
CCCCC(CC)C=CC([O-])=O
CCCCCCC(=CC)C([O-])=O
CC(CO)CC(C)COC(C)=O
CCCC(CCCO)C([O-])=O
CCCCCCC(O)C([O-])=O
CCCCCC(O)CC([O-])=O
CCCCC(O)CCC([O-])=O
CC(O)CCCCCC([O-])=O
CCCCC(C=C)C(O)(CC)CC
CC(CC(C)(C)O)OCC=C(C)C
CC(C)CCCCCCC(=O)OS
CCCC(S)CCOC(=O)CCC
CC(C)CCCCCOC(=O)CS
CCCCC(CC)COC(=O)CS
CC(CCC=C(C)CO)OC(C)=O
CCCCC(CC)C(O)=CC(C)=O
