# Supplementary material for: Expanding the fragrance chemical space for virtual screening
Source: J Cheminform. 2014 May 22;6:27. doi: 10.1186/1758-2946-6-27 (PMC4037718; doi:10.1186/1758-2946-6-27)
Supplement: Additional file 4 — SMILES for the MQN-browser search examples in Table 3. [file 1758-2946-6-27-S4.zip › Furaneol.GDBIso.smi]

CC1=C(C)C(O)=C([O-])O1
CC1=C(O)C(C)=C([O-])O1
CC1=C(O)C([O-])=C(C)O1
C[C-]1OC(=O)C=C1CO
CC1=CC(=O)O[C-]1CO
CC(O)C1=CC(=O)O[CH-]1
CC(O)[C-]1OC(=O)C=C1
CC1=C(COC1)C([O-])=O
CC1=CC(OC1)C([O-])=O
CC1=CCOC1C([O-])=O
CC1OCC=C1C([O-])=O
CC1OCC(=C1)C([O-])=O
CC1OC(C=C1)C([O-])=O
CC1C(O)[C-](C=O)C1=O
CC1C(O)C(=O)[C-]1C=O
CC(=O)[C-]1CC(O)C1=O
OC1C=CCC1C([O-])=O
OC1CC=CC1C([O-])=O
OC1CC(C=C1)C([O-])=O
OC1CC=C(C1)C([O-])=O
OC1CCC=C1C([O-])=O
OC1CCC(=C1)C([O-])=O
CC1=CC(CO)=C([O-])O1
CC1=C(CO)C=C([O-])O1
CC1=C(CO)OC=C1[O-]
CC1=C(CO)OC([O-])=C1
CC1=COC([O-])=C1CO
CC1=C([O-])OC=C1CO
CC1=C([O-])OC(CO)=C1
CCC1=CC(O)=C([O-])O1
CCC1=C(O)C=C([O-])O1
CCC1=COC([O-])=C1O
CCC1=C(O)OC([O-])=C1
CCC1=C(O)C([O-])=CO1
CCC1=C([O-])OC=C1O
OCCC1=CC(=O)O[CH-]1
OCC[C-]1OC(=O)C=C1
CC1OC[C-](C=O)C1=O
CC1(O)C[C-](C=O)C1=O
OC1CC[C-](C=O)C1=O
OC1C[C-](C=O)C(=O)C1
