# Supplementary material for: Expanding the fragrance chemical space for virtual screening
Source: J Cheminform. 2014 May 22;6:27. doi: 10.1186/1758-2946-6-27 (PMC4037718; doi:10.1186/1758-2946-6-27)
Supplement: Additional file 4 — SMILES for the MQN-browser search examples in Table 3. [file 1758-2946-6-27-S4.zip › Furaneol.GDB.smi]

CC1OC(C)C(=O)C1O
CC1C=C(C)C(=O)C1O
CC1C=C(C)C(O)C1=O
CC1C(C)=CC(O)C1=O
CC1=C(C)C(O)C(=O)C1
CC1C(O)C=C(C)C1=O
CC1C(O)C(=O)C=C1C
CC1=C(C)C(=O)CC1O
CC1=C(C)C(=O)C(O)C1
CC1C(O)C(C)=CC1=O
CC1OC(=O)C(C)C1O
CC1OC(=O)C(O)C1C
CC1=C(C)C(O)=C([O-])O1
CC1=C(O)C(C)=C([O-])O1
CC1=C(O)C([O-])=C(C)O1
CC1=CC(=O)C(=O)C1O
CC1=CC(=O)C(O)C1=O
CC1=CC(O)C(=O)C1=O
CC1=CC(=C)C(=O)C1O
CC1=CC(=C)C(O)C1=O
CC1=CC(=O)C(=C)C1O
CC1=CC(O)C(=C)C1=O
CC1=CC(=O)C(O)C1=C
CC1=CC(O)C(=O)C1=C
CC1OC(=O)C(O)C1=C
CC1OC(=O)C(=C)C1O
CC1CC(C)C(=O)C1O
CC1CC(=O)C(C)C1O
CC1CC(O)C(C)C1=O
CC1CC(=O)C(O)C1C
CC1C(O)CC(=O)C1C
CC1CC(O)C(=O)C1C
C[C-]1OC(=O)C=C1CO
CC1=CC(=O)O[C-]1CO
CC1(C)OCC(=O)C1O
CC1OCC(C)(O)C1=O
CC1OCC(=O)C1(C)O
CC1(C)OCC(O)C1=O
CC1=C(C)C(=O)C=C(O)O1
CC1=CC(=O)C(C)=C(O)O1
CC1=COC(O)=C(C)C1=O
CC1=C(O)C(=O)C(C)=CO1
CC1=C(C)C(=O)C(O)=CO1
CC1=CC(=O)C(O)=C(C)O1
CC1OC(C#C)C(=O)C1O
CC1OC(C#C)C(O)C1=O
CC1C(C)=CC(=O)C1=O
CC1=C(C)C(=O)C(=O)C1
CC1C(=O)C=C(C)C1=O
CC1C=C(C)C(=O)C1=O
CC1=C(C)C(=O)CC1=O
CC1OC(=O)C(C)C1=O
CC1OC(=O)C(=O)C1C
CC1OC(C)C(=C)C1O
CC1=C(CO)COC1=O
CC1=CC(CO)OC1=O
CC1=C(CO)C(=O)OC1
CC1OC(=O)C(CO)=C1
COC1C=CC(O)C1=O
COC1C(O)C=CC1=O
COC1C=CC(=O)C1O
CC1OC(C1O)C(C)=O
CC(O)C1OC(C)C1=O
CC1CC(=O)C(=O)C1O
CC1CC(=O)C(O)C1=O
CC1CC(O)C(=O)C1=O
CC1C(O)CC(=O)C1=O
CC1C(=O)CC(O)C1=O
CC1C(O)C(=O)CC1=O
CC1CC(=O)C(CO)O1
CC1CC(O)C(O1)C=O
CC1C(CO)OCC1=O
CC1COC(C=O)C1O
CC1COC(CO)C1=O
CC1C(O)COC1C=O
CC1OC(CC1O)C=O
CC1OCC(C=O)C1O
CC1OCC(CO)C1=O
CC1OCC(=O)C1CO
CC1OCC(O)C1C=O
CC1OC(CO)CC1=O
CCC1OCC(=O)C1O
CCC1OCC(O)C1=O
CC1=C(C)C(=O)O[C-]1C=O
CC1OC(=O)C(C)=C1CO
CC1OC(=O)C(CO)=C1C
CC1=C(C)C(=O)OC1CO
COC1C=C(C)C(=O)C1O
COC1C=C(C)C(O)C1=O
COC1C(=O)C(O)C=C1C
COC1C(O)C=C(C)C1=O
COC1C(O)C(C)=CC1=O
COC1C(O)C(=O)C=C1C
CC1OC(C=C)C(=O)C1O
CC1OC(C=C)C(O)C1=O
CC1OC(C=O)C(=C)C1O
CC1OC(CO)C(=C)C1=O
CC1OC(C=O)C(O)C1=C
CC1OC(CO)C(=O)C1=C
CC1OC(C)C(C=O)C1O
CC1OC(C)C(=O)C1CO
CC1OC(C=O)C(C)C1O
CC1OC(C=O)C(O)C1C
CC1OC(CO)C(=O)C1C
CCC1OC(C)C(=O)C1O
CC1OC(CO)C(C)C1=O
CCC1OC(C)C(O)C1=O
CC1OC(=O)C(C)=C1C
CC1=CCC(O)C1=O
CC1C=CC(O)C1=O
CC1=CC(O)C(=O)C1
CC1=CCC(=O)C1O
CC1C=CC(=O)C1O
CC1=CC(=O)CC1O
CC1=CC(O)CC1=O
CC1=CC(=O)C(O)C1
CC1C(O)C=CC1=O
CC1C(C)C(=O)C1O
CC1C(O)C(C)C1=O
CC1OC(C)C(=O)C1C
CC1(C)C=CC(=O)C1O
CC1(C)C=CC(O)C1=O
CC1C=CC(C)(O)C1=O
CC1=CCC(=O)C1(C)O
CC1C=CC(=O)C1(C)O
CC1=CC(C)(O)CC1=O
CC1=CC(C)(O)C(=O)C1
CC1=CCC(C)(O)C1=O
CC1=CC(=O)CC1(C)O
CC1(C)C(O)C=CC1=O
CC1=CC(=O)C(C)(O)C1
CC1C(=O)C=CC1(C)O
CC1C(=C)CC(O)C1=O
CC1CC(=C)C(=O)C1O
CC1CC(=C)C(O)C1=O
CC1C(=C)C(O)CC1=O
CC1CC(=O)C(=C)C1O
CC1CC(O)C(=C)C1=O
CC1CC(=O)C(O)C1=C
CC1CC(O)C(=O)C1=C
CC1C(O)C(=C)CC1=O
CC1C(O)CC(=C)C1=O
CC1C(O)CC(=O)C1=C
CC1C(O)C(=O)CC1=C
CC1OC(=O)CC1(C)O
CC1(C)CC(O)C(=O)O1
CC1CC(C)(O)C(=O)O1
CC1(C)C(O)COC1=O
CC1COC(=O)C1(C)O
CC1(C)OC(=O)CC1O
CC1C(=O)OCC1(C)O
CC1(C)COC(=O)C1O
OC1=C(C=C)C=C([O-])O1
OC1=C(OC=C1[O-])C=C
OC1=C(OC([O-])=C1)C=C
OC1=COC([O-])=C1C=C
OC1=C([O-])OC=C1C=C
OC1=C([O-])OC(C=C)=C1
CC(O)C1=CC(=O)O[CH-]1
CC(O)[C-]1OC(=O)C=C1
CC1=COC(O)=CC1=O
CC1=C(O)OC=CC1=O
CC1=CC(=O)C=C(O)O1
CC1=COC=C(O)C1=O
CC1=CC(=O)C(O)=CO1
CC1=C(O)C(=O)C=CO1
OC1C(OCC1=O)C#C
OC1COC(C#C)C1=O
COC1OCC(=C)C1O
COC1OCC(O)C1=C
CC1OC(=O)C(C)=C1C=O
CC1OC(=O)C(C=O)=C1C
CC1=C(C)C([O-])=CC(=O)O1
CC1=COC(=O)C(C)=C1[O-]
CC1=CC([O-])=C(C)C(=O)O1
CC1=CC(C#C)C(O)C1=O
CC1=CC(C#C)C(=O)C1O
CC1C=C(C#C)C(=O)C1O
CC1C=C(C#C)C(O)C1=O
CC1=C(C#C)C(=O)CC1O
CC1=C(C#C)C(O)CC1=O
CC1=C(C#C)C(=O)C(O)C1
CC1=C(C#C)C(O)C(=O)C1
CC1=C(CC(=O)C1O)C#C
CC1=C(CC(O)C1=O)C#C
CC1=CC(=O)C(C#C)C1O
CC1=CC(O)C(C#C)C1=O
CC1=CC(=O)C(O)C1C#C
CC1=CC(O)C(=O)C1C#C
CC1C(O)C(=CC1=O)C#C
CC1C(O)C=C(C#C)C1=O
CC1C(=O)C(O)C=C1C#C
CC1C(O)C(=O)C=C1C#C
CC=C1C=C(C)C(=O)C1O
CC=C1C=C(C)C(O)C1=O
CC=C1C(=O)C(O)C=C1C
CC=C1C(O)C=C(C)C1=O
CC=C1C(O)C(C)=CC1=O
CC=C1C(O)C(=O)C=C1C
CC1=C(C)C=C(O)C(=O)O1
CC1=CC(C)=C(O)OC1=O
CC1=C(C)C(O)=COC1=O
CC1=C(C)C(=O)OC(O)=C1
CC1=CC(=O)OC(O)=C1C
CC1=C(O)C=C(C)C(=O)O1
CC1=C(O)C(C)=CC(=O)O1
CC1=COC(=O)C(O)=C1C
CC1=CC(C)=C(O)C(=O)O1
CC1C(O)C(OC1=O)C#C
CC1C(O)C(=O)OC1C#C
CC1OC(=O)C(C#C)C1O
CC1OC(=O)C(O)C1C#C
CC=C1C(C)OC(=O)C1O
CC=C1C(O)C(C)OC1=O
CC1=C(C)C(O)C(=O)OC1
CC1=C(C)C(=O)OCC1O
CC1OC(=O)C=C(C)C1O
CC1OC(=O)C(C)=CC1O
CC1OC(=O)C(O)C=C1C
CC1OC(=O)C(O)C(C)=C1
CC1=C(C=C)C(O)=C([O-])O1
CC1=C(O)C(C=C)=C([O-])O1
CC1=C(OC([O-])=C1O)C=C
CC1=C(O)C([O-])=C(O1)C=C
CC1=C([O-])OC(C=C)=C1O
CC1=C(O)OC([O-])=C1C=C
CC(O)C1=CC(=O)O[C-]1C
CC(O)[C-]1OC(=O)C=C1C
CC1OC(C)(C)C(=O)C1O
CC1OC(C)(C)C(O)C1=O
CC1OC(C)C(C)(O)C1=O
COC1OC(C)C(=C)C1O
COC1OC(C)C(O)C1=C
CC1CC(=O)C(O)C(C)O1
CC1CC(O)C(=O)C(C)O1
CC1COC(C)C(=O)C1O
CC1COC(C)C(O)C1=O
CC1OC(C)C(=O)CC1O
CC1OCC(=O)C(C)C1O
CC1OCC(O)C(C)C1=O
CC1OCC(=O)C(O)C1C
CC1OCC(O)C(=O)C1C
CC1=C(CC(=O)C1O)C=O
CC1=C(CC(O)C1=O)C=O
CC1=CC(C=O)C(=O)C1O
CC1=CC(C=O)C(O)C1=O
CC1=CC(CO)C(=O)C1=O
CC1C=C(C=O)C(=O)C1O
CC1C=C(C=O)C(O)C1=O
CC1C=C(CO)C(=O)C1=O
CC1=C(CO)CC(=O)C1=O
CC1=CC(=O)C(C=O)C1O
CC1=CC(=O)C(CO)C1=O
CC1=CC(O)C(C=O)C1=O
CC1C(=O)C(=O)C=C1CO
CC1=CC(=O)C(=O)C1CO
CC1=CC(=O)C(O)C1C=O
CC1=CC(O)C(=O)C1C=O
CC1=C(C=O)C(=O)CC1O
CC1=C(C=O)C(O)CC1=O
CC1=C(CO)C(=O)CC1=O
CC1=C(C=O)C(=O)C(O)C1
CC1=C(C=O)C(O)C(=O)C1
CC1=C(CO)C(=O)C(=O)C1
CC1C(=O)C=C(CO)C1=O
CC1C(O)C=C(C=O)C1=O
CC1C(O)C(C=O)=CC1=O
CC1C(=O)C(O)C=C1C=O
CC1C(O)C(=O)C=C1C=O
CCC1=CC(=O)C(=O)C1O
CCC1=CC(=O)C(O)C1=O
CCC1=CC(O)C(=O)C1=O
CC1=C(C)C(=C)CC1O
CC1C=C(C)C(=C)C1O
CC1=C(C)C(=C)C(O)C1
CC1C=C(C)C(O)C1=C
CC1C(C)=CC(O)C1=C
CC1=C(C)C(O)C(=C)C1
CC1C(O)C=C(C)C1=C
CC1C(O)C(=C)C=C1C
CC1C(O)C(C)=CC1=C
CC1=CC(=C)C(=O)C1=O
CC1=CC(=O)C(=C)C1=O
CC1=CC(=O)C(=O)C1=C
CC1OC(=O)C(=C)C1=O
CC1OC(=O)C(=O)C1=C
CC1C(C)C(=O)CC1=O
CC1CC(=O)C(C)C1=O
CC1CC(C)C(=O)C1=O
CC1CC(=O)C(=O)C1C
CC1OC(C)C(O)C1C
CC1=C(C=O)C=C([O-])O1
CC1=C(C=O)C([O-])=CO1
CC1=C([O-])C=C(O1)C=O
CC1=C([O-])C(C=O)=CO1
CC1=C([O-])OC=C1C=O
CC1=C(OC=C1[O-])C=O
CC1=C[C-](OC1=O)C=O
CC1=CC(=O)O[C-]1C=O
C[C-]1OC(=O)C=C1C=O
CC(=C)C1OC(=O)C1O
CC1=C(CCC1O)C=O
CC1=CC(CC1O)C=O
CC1C=C(CC1O)C=O
CC1=CCC(C=O)C1O
CC1=CCC(CO)C1=O
CC1C=CC(C=O)C1O
CC1C=CC(CO)C1=O
CC1CC=C(C=O)C1O
CC1CC=C(CO)C1=O
CC1=C(CC(O)C1)C=O
CC1=CCC(=O)C1CO
CC1=CCC(O)C1C=O
CC1C=CC(=O)C1CO
CC1C=CC(O)C1C=O
CC1=CC(CO)CC1=O
CC1C=C(CO)CC1=O
CC1CC(C=O)=CC1O
CC1CC(CO)=CC1=O
CC1=CC(C=O)C(O)C1
CC1=CC(CO)C(=O)C1
CC1=CC(O)C(C1)C=O
CC1=CC(O)CC1C=O
CC1CC(=O)C=C1CO
CC1CC(O)C=C1C=O
CC1C(CO)C=CC1=O
CC1=C(CO)CC(=O)C1
CC1=CC(=O)C(CO)C1
CC1CC(O)C(C=O)=C1
CC1=C(C=O)C(O)CC1
CC1C(=O)CC=C1CO
CC1C(O)C=CC1C=O
CC1C(O)CC=C1C=O
CCC1=CCC(O)C1=O
CCC1C=CC(=O)C1O
CCC1C=CC(O)C1=O
CCC1=CC(=O)C(O)C1
CCC1=CC(O)C(=O)C1
CC1=CC(=O)CC1CO
CC1=C(CO)CCC1=O
CC1CC(=O)C(CO)=C1
CCC1=CCC(=O)C1O
CCC1=CC(=O)CC1O
CCC1=CC(O)CC1=O
CCC1C(O)C=CC1=O
CC1=C(CO)C(=O)CC1
CC(O)C1=CCOC1=O
CC(O)C1C(C)OC1=O
CC(C)C1OC(=O)C1O
CC(O)C1OC(=O)C1C
CC1C(CO)COC1=O
CC1OC(=O)CC1CO
CCC1COC(=O)C1O
CC1CC(CO)C(=O)O1
CC1CC(CO)OC1=O
CC1CC(=O)OC1CO
CC1COC(=O)C1CO
CCC1CC(O)C(=O)O1
CCC1C(O)COC1=O
CCC1OC(=O)CC1O
OC1=C(C=C([O-])O1)C#C
OC1=COC(C#C)=C1[O-]
OC1=C(OC([O-])=C1)C#C
OC1=C([O-])OC=C1C#C
OC1=C([O-])OC(=C1)C#C
COC1C(C)OCC1=O
COC1CC(=O)C(C)O1
COC1COC(C)C1=O
COC1OC(C)CC1=O
COC1OCC(C)C1=O
COC1OCC(=O)C1C
CC1=C(COC1)C([O-])=O
CC1=CC(OC1)C([O-])=O
CC1=CCOC1C([O-])=O
CC1OCC=C1C([O-])=O
CC1OCC(=C1)C([O-])=O
CC1OC(C=C1)C([O-])=O
CC1OC(C1C)C([O-])=O
CC1OC(C)C1C([O-])=O
CC1(O)C=CC(=O)C1=O
CC1(O)C(=O)C=CC1=O
OC1C(OC1C#C)C=O
OCC1OC(C#C)C1=O
COC1C(C)C(=O)C1O
COC1C(C)C(O)C1=O
COC1C(O)C(C)C1=O
CC1(C)OC(C=O)C1O
CC1(C)OC(CO)C1=O
CC1OC(C)C1(O)C=O
CC1OC(C)(C=O)C1O
CC1OC(C)(CO)C1=O
CC1OC(C=O)C1(C)O
CC(C)(O)C1OCC1=O
OC1C(=C)CC(=O)C1=O
OC1CC(=C)C(=O)C1=O
OC1CC(=O)C(=C)C1=O
OC1CC(=O)C(=O)C1=C
OC1C(=O)CC(=C)C1=O
OC1C(=O)CC(=O)C1=C
OC1C(OCC1=C)C=O
OC1C(OCC1=O)C=C
OC1COC(C=C)C1=O
OC1COC(C=O)C1=C
OCC1OCC(=C)C1=O
OCC1OCC(=O)C1=C
COC1CCC(=O)C1O
COC1CCC(O)C1=O
COC1CC(=O)CC1O
COC1CC(O)CC1=O
COC1CC(O)C(=O)C1
COC1C(O)CCC1=O
CC(=O)C1CC(O)CO1
CC(O)C1CC(=O)CO1
CC(=O)C1COCC1O
CC(O)C1COCC1=O
CC(=O)C1OCCC1O
CC(O)C1OCCC1=O
CC1=C(C=O)C(C)=C([O-])O1
CC1=C([O-])C(C)=C(O1)C=O
CC1=C([O-])C(C=O)=C(C)O1
C[C-]1OC(=O)C=C1C(C)=O
CC(=O)[C-]1OC(=O)C=C1C
CC(=O)[C-]1OC(=O)C(C)=C1
CC1=C(CC(=C)C1O)C=O
CC1=CC(=C)C(C=O)C1O
CC1=CC(=C)C(CO)C1=O
CC1=CC(C=C)C(=O)C1O
CC1=CC(C=C)C(O)C1=O
CC1C=C(C=C)C(=O)C1O
CC1C=C(C=C)C(O)C1=O
CC1C(=C)C=C(CO)C1=O
CC1C(=O)C(O)C=C1C=C
CC1=CC(=C)C(=O)C1CO
CC1=CC(=C)C(O)C1C=O
CC1=C(C=C)C(=O)CC1O
CC1=C(C=C)C(O)CC1=O
CC1=C(C=C)C(=O)C(O)C1
CC1=C(C=C)C(O)C(=O)C1
CC1=C(CC(O)C1=C)C=O
CC1=C(CC(=O)C1O)C=C
CC1=C(CC(O)C1=O)C=C
CC1C(=C)C(=O)C=C1CO
CC1C(=C)C(O)C=C1C=O
CC1=CC(C=O)C(=C)C1O
CC1=CC(CO)C(=C)C1=O
CC1C=C(C=O)C(=C)C1O
CC1C=C(CO)C(=C)C1=O
CC1=CC(C=O)C(O)C1=C
CC1=CC(CO)C(=O)C1=C
CC1C=C(C=O)C(O)C1=C
CC1C=C(CO)C(=O)C1=C
CC1=CC(=O)C(=C)C1CO
CC1=CC(O)C(=C)C1C=O
CC1=C(C=O)C(=C)CC1O
CC1=C(CO)C(=C)CC1=O
CC1=C(CO)CC(=C)C1=O
CC1=CC(=O)C(C=C)C1O
CC1=CC(O)C(C=C)C1=O
CC1C(=O)C(=C)C=C1CO
CC1=C(C=O)C(=C)C(O)C1
CC1=C(CO)C(=C)C(=O)C1
CC1=C(CO)CC(=O)C1=C
CC1=CC(=O)C(CO)C1=C
CC1=CC(O)C(C=O)C1=C
CC1=CC(=O)C(O)C1C=C
CC1=CC(O)C(=O)C1C=C
CC1=C(C=O)C(O)CC1=C
CC1=C(CO)C(=O)CC1=C
CC1=C(C=O)C(O)C(=C)C1
CC1=C(CO)C(=O)C(=C)C1
CC1C(O)C(=C)C=C1C=O
CC1C(O)C=C(C=C)C1=O
CC1C(O)C(C=C)=CC1=O
CC1C(=O)C=C(CO)C1=C
CC1C(O)C=C(C=O)C1=C
CC1C(O)C(C=O)=CC1=C
CC1C(O)C(=O)C=C1C=C
CCC1=CC(=C)C(=O)C1O
CCC1=CC(=C)C(O)C1=O
CCC1=CC(=O)C(=C)C1O
CCC1=CC(O)C(=C)C1=O
CCC1=CC(=O)C(O)C1=C
CCC1=CC(O)C(=O)C1=C
CC1=C(C)C(CC1O)C=O
CC1C=C(C)C(C=O)C1O
CC1C=C(C)C(CO)C1=O
CC1C(=O)C(CO)C=C1C
CC1CC(C)=C(C=O)C1O
CC1CC(C)=C(CO)C1=O
CC1C=C(C)C(=O)C1CO
CC1C=C(C)C(O)C1C=O
CC1C(=O)CC(CO)=C1C
CC1C(O)C=C(C=O)C1C
CC1C(C)C(CO)=CC1=O
CC1=C(C)C(C=O)C(O)C1
CC1=C(C)C(CO)C(=O)C1
CC1=C(C)C(O)C(C1)C=O
CC1C=C(C=O)C(C)C1O
CC1C=C(CO)C(C)C1=O
CC1CC(C=O)=C(C)C1O
CC1CC(CO)=C(C)C1=O
CC1C=C(C=O)C(O)C1C
CC1C=C(CO)C(=O)C1C
CC1CC(=O)C(C)=C1CO
CC1CC(O)C(C)=C1C=O
CC1C(CO)C=C(C)C1=O
CC1CC(=O)C(CO)=C1C
CC1CC(O)C(C=O)=C1C
CC1C(C=O)C(O)C=C1C
CC1C(CO)C(=O)C=C1C
CC1C(=O)CC(C)=C1CO
CC1C(O)C=C(C)C1C=O
CC1C(C=O)C=C(C)C1O
CC1C(O)CC(C)=C1C=O
CC1C(O)CC(C=O)=C1C
CC1C(O)C(C=O)C=C1C
CCC1=C(C)CC(=O)C1O
CCC1=CC(C)C(=O)C1O
CCC1=CC(C)C(O)C1=O
CCC1C=C(C)C(=O)C1O
CCC1C=C(C)C(O)C1=O
CCC1C(=O)C(O)C=C1C
CCC1=C(C)C(=O)CC1O
CCC1=C(C)C(=O)C(O)C1
CCC1=C(C)C(O)C(=O)C1
CCC1=CC(=O)C(C)C1O
CCC1=CC(O)C(C)C1=O
CCC1=CC(=O)C(O)C1C
CCC1=CC(O)C(=O)C1C
CCC1C(O)C=C(C)C1=O
CCC1C(O)C(C)=CC1=O
CCC1C(O)C(=O)C=C1C
CC1=C(C)C(=O)CC1CO
CC1=C(C)C(=O)C(CO)C1
CC1C(CO)C(C)=CC1=O
CCC1=C(C)CC(O)C1=O
CCC1=C(C)C(O)CC1=O
CC(O)C1=C(C)COC1=O
CC(O)C1=CC(C)OC1=O
CC(O)C1=C(C)C(=O)OC1
CC(O)C1OC(=O)C(C)=C1
CC1C(=O)OC(CO)C1=C
CC1C(CO)OC(=O)C1=C
CC1C(O)C(OC1=O)C=C
CC1OC(=O)C(=C)C1CO
CC1OC(=O)C(C=C)C1O
CC1OC(=O)C(CO)C1=C
CC1OC(=O)C(O)C1C=C
CCC1OC(=O)C(=C)C1O
CCC1OC(=O)C(O)C1=C
CC1C(O)C(=O)OC1C=C
CC1OC(=O)C(C)C1CO
CCC1C(O)C(C)OC1=O
CCC1OC(=O)C(C)C1O
CCC1OC(=O)C(O)C1C
CC1C(CO)OC(=O)C1C
CC1OC(=O)C(CO)C1C
CCC1C(C)OC(=O)C1O
CC1=C(C#C)C([O-])=C(O)O1
CC1=C(O)C(C#C)=C([O-])O1
CC1=C(OC([O-])=C1O)C#C
CC1=C(O)C([O-])=C(O1)C#C
CC1=C(O)OC(C#C)=C1[O-]
CC1=C(O)OC([O-])=C1C#C
COC1OC(C)C(=C)C1=O
COC1OC(C)C(=O)C1=C
COC1C(C)OC(C)C1=O
COC1OC(C)C(C)C1=O
COC1OC(C)C(=O)C1C
OC1C=C[C-](C=O)C1=O
CC1C(O)[C-](C=O)C1=O
CC1C(O)C(=O)[C-]1C=O
CC(=O)[C-]1CC(O)C1=O
OC1C=CCC1C([O-])=O
OC1CC=CC1C([O-])=O
OC1CC(C=C1)C([O-])=O
OC1CC=C(C1)C([O-])=O
OC1CCC=C1C([O-])=O
OC1CCC(=C1)C([O-])=O
CC1CC(C1O)C([O-])=O
CC1C(O)CC1C([O-])=O
CC1CC(O)C1C([O-])=O
CC1=C(C)C(OC1)C([O-])=O
CC1OC(C)C(=C1)C([O-])=O
CC1OCC(C)=C1C([O-])=O
CC1OCC(C([O-])=O)=C1C
CC1OC(C([O-])=O)C(C)=C1
CC1OC(C=C1C)C([O-])=O
OC1C=C(C#C)C(=O)C1=O
OC1C(=O)C=C(C#C)C1=O
OC1C(=O)C(=O)C=C1C#C
CC1=C(C)C(=O)C(=O)C1O
CC1=C(C)C(=O)C(O)C1=O
CC1=CC(C)(O)C(=O)C1=O
CC1=CC(=O)C(C)(O)C1=O
CC1=CC(=O)C(=O)C1(C)O
COC1C(=C)CC(O)C1=O
COC1CC(=C)C(=O)C1O
COC1CC(=C)C(O)C1=O
COC1CC(=O)C(=C)C1O
COC1CC(O)C(=C)C1=O
COC1CC(=O)C(O)C1=C
COC1CC(O)C(=O)C1=C
COC1C(O)C(=C)CC1=O
COC1C(O)CC(=C)C1=O
COC1C(=O)CC(O)C1=C
COC1C(O)CC(=O)C1=C
COC1C(O)C(=O)CC1=C
CC(=C)C1OCC(=O)C1O
CC(=C)C1OCC(O)C1=O
CC(=O)C1OCC(=C)C1O
CC(O)C1OCC(=C)C1=O
CC(=O)C1OCC(O)C1=C
CC(O)C1OCC(=O)C1=C
COC1C(C)CC(=O)C1O
COC1C(C)CC(O)C1=O
COC1CC(C)C(=O)C1O
COC1CC(C)C(O)C1=O
COC1C(C)C(O)CC1=O
COC1CC(=O)C(C)C1O
COC1CC(O)C(C)C1=O
COC1CC(=O)C(O)C1C
COC1CC(O)C(=O)C1C
COC1C(O)C(C)CC1=O
COC1C(O)CC(C)C1=O
COC1C(O)CC(=O)C1C
CC1CC(O)C(O1)C(C)=O
CC1COC(C1O)C(C)=O
CC1C(O)COC1C(C)=O
CC1OC(CC1O)C(C)=O
CC1OCC(C1O)C(C)=O
CC1OCC(O)C1C(C)=O
CC(C)C1OCC(=O)C1O
CC(C)C1OCC(O)C1=O
CC(O)C1C(C)OCC1=O
CC(O)C1CC(=O)C(C)O1
CC(O)C1COC(C)C1=O
CC(O)C1OC(C)CC1=O
CC(O)C1OCC(C)C1=O
CC(O)C1OCC(=O)C1C
OC1C=C(CC1=C)C([O-])=O
OC1C(C=CC1=C)C([O-])=O
OC1CC(=CC1=C)C([O-])=O
OC1C=CC(=C)C1C([O-])=O
OC1C(=C)CC=C1C([O-])=O
OC1CC(=C)C=C1C([O-])=O
OC1CC(=C)C(=C1)C([O-])=O
OC1C=CC(C([O-])=O)C1=C
OC1CC=C(C([O-])=O)C1=C
CC1=C(CCC1O)C([O-])=O
CC1=CCC(C1O)C([O-])=O
CC1C=C(CC1O)C([O-])=O
CC1C=CC(C1O)C([O-])=O
CC1CC=C(C1O)C([O-])=O
CC1=C(CC(O)C1)C([O-])=O
CC1=CC(C(O)C1)C([O-])=O
CC1=CCC(O)C1C([O-])=O
CC1=C(C(O)CC1)C([O-])=O
CC1=CC(O)C(C1)C([O-])=O
CC1CC(O)C=C1C([O-])=O
CC1CC(O)C(=C1)C([O-])=O
CC1C(O)C=CC1C([O-])=O
CC1C(O)CC=C1C([O-])=O
CC1=CC(CC1O)C([O-])=O
CC1CC(=CC1O)C([O-])=O
CC1C=CC(O)C1C([O-])=O
CC1=CC(O)CC1C([O-])=O
CC1C=C(C)C(C)C1=O
CC1CC(C)=C(C)C1=O
CC1C=C(C)C(=O)C1C
CC1C(C)C(C)=CC1=O
CC1CC(=O)C(C)=C1C
CC1C(=O)CC(C)=C1C
CC1OC(=O)C(C)C1C
OC1C=CC(=C)C1=O
OC1C(=C)C=CC1=O
OC1C=CC(=O)C1=C
CC1(C)CC(=O)C1O
CC1(C)CC(O)C1=O
CC1CC(C)(O)C1=O
CC1CC(=O)C1(C)O
CC1C(=O)CC1(C)O
CC1(C)C(O)CC1=O
CC1CCC(=O)C1O
CC1CCC(O)C1=O
CC1CC(=O)CC1O
CC1CC(O)CC1=O
CC1CC(O)C(=O)C1
CC1C(O)CCC1=O
CC1OC(C)C(=O)C1=C
CC1=C(COC1=O)C=O
CC1=C(C=O)C(=O)OC1
CC1OC(=O)C(C=O)=C1
CC1C(OC1=O)C(C)=O
CC1OC(=O)C1C(C)=O
CC1=COC(=O)C=C1[O-]
CC1=CC([O-])=CC(=O)O1
CC1=C([O-])C=COC1=O
CC1(O)C=CC(=C)C1=O
CC1(O)C(=C)C=CC1=O
CC1(O)C=CC(=O)C1=C
OC1C=C(CC1=O)C#C
OC1C(C=CC1=O)C#C
OC1CC(=CC1=O)C#C
OC1C=CC(C#C)C1=O
OC1CC=C(C#C)C1=O
OC1C=CC(=O)C1C#C
OC1CC(=O)C=C1C#C
OC1CC(=O)C(=C1)C#C
OC1C(=O)CC=C1C#C
CC=C1C=CC(=O)C1O
CC=C1C=CC(O)C1=O
CC=C1C(O)C=CC1=O
CC1=CC=C(O)OC1=O
CC1=CC(=O)OC=C1O
CC1=COC(=O)C(O)=C1
CC1=C(O)C(=O)OC=C1
CC1=CC=C(O)C(=O)O1
CC1=CC(=O)OC(O)=C1
CC1=C(O)C=CC(=O)O1
CC1=C(O)OC(=O)C=C1
CC1=CC(O)=COC1=O
CC1C(C#C)C(O)C1=O
CC1C(O)C(C#C)C1=O
CC1C(O)C(=O)C1C#C
CC1(O)C(OC1=O)C#C
CC1(OC(=O)C1O)C#C
CC1OC(=O)C1(O)C#C
COC1C=CC(=C)C1O
COC1C=CC(O)C1=C
COC1C(O)C=CC1=C
OC1C(=C)CC(=C)C1=O
OC1CC(=C)C(=C)C1=O
OC1C(=C)CC(=O)C1=C
OC1CC(=C)C(=O)C1=C
OC1CC(=O)C(=C)C1=C
OC1C(=O)CC(=C)C1=C
CC1(O)C(=C)COC1=O
CC1(O)COC(=O)C1=C
OC1C(COC1=O)C#C
OC1CC(OC1=O)C#C
OC1CC(=O)OC1C#C
OC1COC(=O)C1C#C
CC=C1COC(=O)C1O
CC=C1C(O)COC1=O
CC1=CC(O)COC1=O
CC1=CCOC(=O)C1O
CC1=CC(O)C(=O)OC1
CC1=CC(=O)OCC1O
CC1OC(=O)C(O)C=C1
CC1OC(=O)C=CC1O
CC1CCC(=O)C1(C)O
CC1(C)CC(=O)CC1O
CC1(C)CC(O)CC1=O
CC1CC(C)(O)CC1=O
CC1CC(=O)CC1(C)O
CC1(C)CCC(=O)C1O
CC1(C)CCC(O)C1=O
CC1CCC(C)(O)C1=O
CC1(C)C(O)CCC1=O
CC1CC(=O)C(C)(O)C1
CC1C(=O)CCC1(C)O
CC1(C)CC(O)C(=O)C1
OC1=C(SC([O-])=C1)C=C
OC1=CSC([O-])=C1C=C
CC1=CC(CO)=C([O-])O1
CC1=C(CO)C=C([O-])O1
CC1=C(CO)OC=C1[O-]
CC1=C(CO)OC([O-])=C1
CC1=COC([O-])=C1CO
CC1=C([O-])OC=C1CO
CC1=C([O-])OC(CO)=C1
CCC1=CC(O)=C([O-])O1
CCC1=C(O)C=C([O-])O1
CCC1=COC([O-])=C1O
CCC1=C(O)OC([O-])=C1
CCC1=C(O)C([O-])=CO1
CCC1=C([O-])OC=C1O
CC1=CC(=O)C(=O)C1=O
CC1OC(C(C)=O)C1=O
COC1CC(O)C(C)O1
COC1COC(C)C1O
COC1C(O)COC1C
COC1OCC(C)C1O
COC1OCC(O)C1C
COC1OC(C)CC1O
CC1CC(=O)C(O)CO1
CC1CC(O)C(=O)CO1
CC1COCC(=O)C1O
CC1COCC(O)C1=O
CC1C(O)COCC1=O
CC1OCCC(O)C1=O
CC1OCC(=O)CC1O
CC1OCC(O)CC1=O
CC1OCCC(=O)C1O
CC1C=C(C)C(C=O)C1=O
CC1C(C)=CC(C=O)C1=O
CC1CC(C)=C(C=O)C1=O
CC1C=C(C)C(=O)C1C=O
CC1C(C)C(C=O)=CC1=O
CC1=C(C)C(C=O)C(=O)C1
CC1=C(C)C(=O)C(C1)C=O
CC1=C(C)C(=O)CC1C=O
CC1C=C(C=O)C(C)C1=O
CC1CC(C=O)=C(C)C1=O
CC1C=C(C=O)C(=O)C1C
CC1CC(=O)C(C)=C1C=O
CC1C(C=O)C=C(C)C1=O
CC1C(C=O)C(C)=CC1=O
CC1CC(=O)C(C=O)=C1C
CC1C(C=O)C(=O)C=C1C
CC1C(=O)CC(C)=C1C=O
CC1C(=O)CC(C=O)=C1C
CCC1=C(C)CC(=O)C1=O
CCC1=CC(C)C(=O)C1=O
CCC1C=C(C)C(=O)C1=O
CCC1C(C)=CC(=O)C1=O
CCC1=C(C)C(=O)CC1=O
CCC1=C(C)C(=O)C(=O)C1
CCC1=CC(=O)C(C)C1=O
CCC1=CC(=O)C(=O)C1C
CCC1C(=O)C=C(C)C1=O
CC1OC(=O)C(=C1)C(C)=O
CC(=O)C1=C(C)COC1=O
CC(=O)C1=C(C)C(=O)OC1
CC1C(OC(=O)C1C)C=O
CC1OC(=O)C(C)C1C=O
CC1OC(=O)C(C=O)C1C
CCC1C(C)OC(=O)C1=O
CCC1C(=O)OC(C)C1=O
CCC1OC(=O)C(C)C1=O
CCC1OC(=O)C(=O)C1C
OC1C=C(C#C)C(=C)C1=O
OC1C(=C)C=C(C#C)C1=O
OC1C=C(C#C)C(=O)C1=C
OC1C(=C)C(=O)C=C1C#C
OC1C(=O)C(=C)C=C1C#C
OC1C(=O)C=C(C#C)C1=C
CC1=C(C)C(=C)C(=O)C1O
CC1=C(C)C(=O)C(O)C1=C
CC1=C(C)C(=O)C(=C)C1O
CC1=CC(=C)C(C)(O)C1=O
CC1=CC(=C)C(=O)C1(C)O
CC1=CC(C)(O)C(=C)C1=O
CC1=CC(C)(O)C(=O)C1=C
CC1=CC(=O)C(=C)C1(C)O
CC1=CC(=O)C(C)(O)C1=C
CC(C)=C1C=CC(=O)C1O
CC(C)=C1C=CC(O)C1=O
CC(C)=C1C(O)C=CC1=O
CC1C(=O)C(O)C(C)=C1C
CC1C(O)C(C)=C(C)C1=O
CC1C(O)C(=O)C(C)=C1C
CC1=CC(C)(C)C(=O)C1O
CC1=CC(C)(C)C(O)C1=O
CC1C=C(C)C(C)(O)C1=O
CC1C(C)=CC(C)(O)C1=O
CC1C=C(C)C(=O)C1(C)O
CC1C(C)=CC(=O)C1(C)O
CC1=C(C)C(C)(O)C(=O)C1
CC1=C(C)C(=O)C(C)(O)C1
CC1=CC(=O)C(C)(C)C1O
CC1=CC(=O)C(O)C1(C)C
CC1=CC(O)C(=O)C1(C)C
CC1C(=O)C=C(C)C1(C)O
CC1C(=O)C(C)=CC1(C)O
CC1=C(C)C(C)(O)CC1=O
CC1=CC(O)C(C)(C)C1=O
COC1C=C(C)C(=C)C1O
COC1C=C(C)C(O)C1=C
COC1C(=C)C(O)C=C1C
COC1C(O)C=C(C)C1=C
COC1C(O)C(=C)C=C1C
COC1C(O)C(C)=CC1=C
OC1C(OC(=O)C1=C)C#C
OC1C(=O)OC(C#C)C1=C
CC1(C)OC(=O)C(O)C1=C
CC1OC(=O)C(=C)C1(C)O
CC1OC(=O)C(C)(O)C1=C
CC1(C)OC(=O)C(=C)C1O
CC1CC(C#C)C(=O)C1O
CC1CC(C#C)C(O)C1=O
CC1C(C#C)C(O)CC1=O
CC1C(CC(O)C1=O)C#C
CC1CC(=O)C(C#C)C1O
CC1CC(O)C(C#C)C1=O
CC1CC(=O)C(O)C1C#C
CC1CC(O)C(=O)C1C#C
CC1C(O)C(CC1=O)C#C
CC1C(O)CC(C#C)C1=O
CC1C(O)CC(=O)C1C#C
CC1C(O)C(=O)CC1C#C
CC=C1C(C)CC(=O)C1O
CC=C1C(C)CC(O)C1=O
CC=C1CC(C)C(=O)C1O
CC=C1CC(C)C(O)C1=O
CC=C1C(C)C(O)CC1=O
CC=C1CC(=O)C(C)C1O
CC=C1CC(O)C(C)C1=O
CC=C1CC(=O)C(O)C1C
CC=C1CC(O)C(=O)C1C
CC=C1C(O)C(C)CC1=O
CC=C1C(O)CC(C)C1=O
CC=C1C(O)CC(=O)C1C
CC(C)=C1C(O)COC1=O
CC(C)=C1COC(=O)C1O
CC1C=C(C)CC(=O)C1O
CC1C=C(C)CC(O)C1=O
CC1C=CC(C)C(=O)C1O
CC1C(=O)C(O)CC=C1C
CC1CC=C(C)C(=O)C1O
CC1CC=C(C)C(O)C1=O
CC1CC(C)=CC(O)C1=O
CC1C=C(C)C(=O)CC1O
CC1C=C(C)C(O)CC1=O
CC1C(=O)CC(O)C=C1C
CC1=C(C)CC(=O)C(O)C1
CC1=C(C)C(=O)CCC1O
CC1C=CC(=O)C(C)C1O
CC1C=CC(O)C(C)C1=O
CC1C(O)C=CC(=O)C1C
CC1=C(C)C(=O)CC(O)C1
CC1=C(C)C(O)CC(=O)C1
CC1C=CC(=O)C(O)C1C
CC1C=CC(O)C(=O)C1C
CC1=C(C)C(=O)C(O)CC1
CC1=C(C)C(O)C(=O)CC1
CC1CC(=O)C=C(C)C1O
CC1CC(=O)C(C)=CC1O
CC1CC(O)C=C(C)C1=O
CC1CC(O)C(C)=CC1=O
CC1CC(=O)C(O)C=C1C
CC1CC(O)C(=O)C=C1C
CC1CC(=O)C(O)C(C)=C1
CC1C(O)C=C(C)CC1=O
CC1C(O)C(C)=CCC1=O
CC1C(O)CC=C(C)C1=O
CC1C(O)CC(C)=CC1=O
CC1C(O)CC(=O)C=C1C
CC1C(O)C(=O)CC=C1C
CC1CC(C)=CC(=O)C1O
CC1CC(O)C(=O)C(C)=C1
CC1C(O)C(C)(C)OC1=O
CC1OC(=O)C(C)(O)C1C
CC1C(O)C(=O)OC1(C)C
CC1OC(=O)C(C)C1(C)O
CC1OC(=O)C(C)(C)C1O
CC1OC(=O)C(O)C1(C)C
CC1CC(C)C(O)C(=O)O1
CC1CC(O)C(=O)OC1C
CC1CC(=O)OC(C)C1O
CC1C(O)COC(=O)C1C
CC1COC(=O)C(O)C1C
CC1OC(=O)C(C)CC1O
CC1CC(O)C(C)C(=O)O1
CC1COC(=O)C(C)C1O
CC1OC(=O)CC(O)C1C
OC1C=C(CC1=O)C=O
OC1CC=C(C=O)C1=O
OC1C=CC(=O)C1C=O
OC1CC(C=O)=CC1=O
OC1CC(=O)C=C1C=O
OC1C(C=O)C=CC1=O
OC1CC(=O)C(C=O)=C1
OC1C(=O)CC=C1C=O
OCC1=CCC(=O)C1=O
OCC1C=CC(=O)C1=O
OCC1=CC(=O)CC1=O
OCC1=CC(=O)C(=O)C1
OCC1C(=O)C=CC1=O
CC1C(C=O)C(O)C1=O
CC(=O)C1CC(=O)C1O
CC(=O)C1C(O)CC1=O
OC1C(OC1C=O)C=C
OCC1OC(C=C)C1=O
OCC1=C(COC1)C=O
OCC1=CC(OC1)C=O
OCC1=CCOC1C=O
OCC1OCC=C1C=O
OCC1OCC(C=O)=C1
OCC1OC(C=O)C=C1
CC1C(CO)OC1C=O
CC1OC(CC=O)C1O
CC1OC(CCO)C1=O
CC1OC(C=O)C1CO
CC1OC(CO)C1C=O
CCC1OC(C=O)C1O
CCC1OC(CO)C1=O
CC(=C)C1=CC(O)=C([O-])O1
CC(=C)C1=C(O)C=C([O-])O1
CC(=C)C1=COC([O-])=C1O
CC(=C)C1=C(O)C([O-])=CO1
CC(=C)C1=C([O-])OC=C1O
CC(=C)C1=C(O)OC([O-])=C1
CC1=C(C)C(CO)=C([O-])O1
CC1=C(CO)C(C)=C([O-])O1
CC1=C([O-])OC(CO)=C1C
CCC1=C(C)C(O)=C([O-])O1
CCC1=C(C)OC([O-])=C1O
CCC1=C(O)C(C)=C([O-])O1
CCC1=C([O-])OC(C)=C1O
CCC1=C([O-])C(O)=C(C)O1
OCC1=CC(=O)O[C-]1C#C
OC[C-]1OC(=O)C=C1C#C
CC(C)(O)[C-]1OC(=O)C=C1
CC(C)(O)C1=CC(=O)O[CH-]1
COC1C=C(C)C(=O)C1=O
COC1C(C)=CC(=O)C1=O
COC1C(=O)C=C(C)C1=O
CC1OC(C)C(=O)C1C=O
CC1OC(C=O)C(C)C1=O
CC1OC(C=O)C(=O)C1C
CC1(OCC(=O)C1O)C#C
CC1(OCC(O)C1=O)C#C
CC1OCC(=O)C1(O)C#C
CC1OCC(O)(C#C)C1=O
CC1(O)C(OCC1=O)C#C
CC1(O)COC(C#C)C1=O
COC1C(C)OC(C)C1O
COC1OC(C)C(O)C1C
COC1OC(C)C(C)C1O
CC1OCC(=C)C(=O)C1O
CC1OCC(=C)C(O)C1=O
CC1OCC(=O)C(=C)C1O
CC1OCC(O)C(=C)C1=O
CC1OCC(=O)C(O)C1=C
CC1OCC(O)C(=O)C1=C
OC1C=C(C=C)C(=O)C1=O
OC1C(=C)C=C(C=O)C1=O
OC1C(=O)C(=O)C=C1C=C
OC1C(=C)C(=O)C=C1C=O
OC1C=C(C=O)C(=C)C1=O
OC1C=C(C=O)C(=O)C1=C
OC1C(=O)C(=C)C=C1C=O
OC1C(=O)C=C(C=C)C1=O
OC1C(=O)C=C(C=O)C1=C
OCC1=CC(=C)C(=O)C1=O
OCC1=CC(=O)C(=C)C1=O
OCC1=CC(=O)C(=O)C1=C
CC(=O)C1=CCC(=O)C1O
CC(=O)C1=CCC(O)C1=O
CC(=O)C1C=CC(=O)C1O
CC(=O)C1C=CC(O)C1=O
CC(O)C1=CCC(=O)C1=O
CC(O)C1C=CC(=O)C1=O
CC(=O)C1=CC(=O)CC1O
CC(=O)C1=CC(O)CC1=O
CC(O)C1=CC(=O)CC1=O
CC(=O)C1=CC(=O)C(O)C1
CC(=O)C1=CC(O)C(=O)C1
CC(O)C1=CC(=O)C(=O)C1
CC(=O)C1C(O)C=CC1=O
CC(O)C1C(=O)C=CC1=O
CC1=CC(CO)OC1C=O
CC1=C(COC1CO)C=O
CC1=CC(OC1CO)C=O
CC1=C(C=O)C(CO)OC1
CC1=C(CO)C(OC1)C=O
CC1=C(CO)COC1C=O
CC1OCC(C=O)=C1CO
CC1OCC(CO)=C1C=O
CC1OC(C=O)C=C1CO
CC1OC(CO)C=C1C=O
CC1OC(C=O)C(CO)=C1
CC1OC(CO)C(C=O)=C1
CC1C(CC(O)C1=O)C=O
CC1CC(C=O)C(=O)C1O
CC1CC(C=O)C(O)C1=O
CC1CC(CO)C(=O)C1=O
CC1C(CO)CC(=O)C1=O
CC1CC(=O)C(C=O)C1O
CC1CC(=O)C(CO)C1=O
CC1CC(O)C(C=O)C1=O
CC1CC(=O)C(=O)C1CO
CC1CC(=O)C(O)C1C=O
CC1CC(O)C(=O)C1C=O
CC1C(C=O)C(O)CC1=O
CC1C(CO)C(=O)CC1=O
CC1C(O)C(CC1=O)C=O
CC1C(=O)CC(CO)C1=O
CC1C(O)CC(C=O)C1=O
CC1C(O)CC(=O)C1C=O
CC1C(CC(=O)C1O)C=O
CCC1CC(=O)C(=O)C1O
CCC1CC(=O)C(O)C1=O
CCC1CC(O)C(=O)C1=O
CCC1C(=O)CC(O)C1=O
CCC1C(O)CC(=O)C1=O
CCC1C(O)C(=O)CC1=O
CC1=C(C#C)C(=O)C=C(O)O1
CC1=C(C#C)C(=O)C(O)=CO1
CC1=CC(=O)C(C#C)=C(O)O1
CC1=CC(=O)C(O)=C(O1)C#C
CC1=COC(C#C)=C(O)C1=O
CC1=C(OC=C(O)C1=O)C#C
CC1=C(OC(O)=CC1=O)C#C
CC1=COC(O)=C(C#C)C1=O
CC1=C(O)C(=O)C=C(O1)C#C
CC1=C(O)C(=O)C(=CO1)C#C
CC1=C(O)OC(=CC1=O)C#C
CC1=C(O)OC=C(C#C)C1=O
CC1=C(C)C(=O)C(C)=C(O)O1
CC1=C(C)C(=O)C(O)=C(C)O1
OC1C(OC(C#C)C1=O)C#C
CC1=C(C)C(=O)COCC1O
CC1=C(C)C(=O)C(O)COC1
CC1=C(C)C(O)C(=O)COC1
CC1OCC=C(C)C(=O)C1O
CC1OCC=C(C)C(O)C1=O
CC1OCC(C)=CC(=O)C1O
CC1OCC(C)=CC(O)C1=O
CC1OC(C)C(=O)C=CC1O
CC1OC(C)C(=O)C(O)C=C1
CC1OC(C)C(O)C(=O)C=C1
CC1OCC(=O)C=C(C)C1O
CC1OCC(=O)C(C)=CC1O
CC1OCC(O)C=C(C)C1=O
CC1OCC(O)C(C)=CC1=O
CC1OCC(=O)C(O)C=C1C
CC1OCC(O)C(=O)C=C1C
CC1OCC(=O)C(O)C(C)=C1
CC1OCC(O)C(=O)C(C)=C1
CC1=C(C)C(OC1CO)C=O
CC1OC(C)C(C=O)=C1CO
CC1OC(C=O)C(C)=C1CO
CC1OC(CO)C(C)=C1C=O
CC1OC(C=O)C(CO)=C1C
CC1OC(CO)C(C=O)=C1C
CC1=CCC(=O)C1=O
CC1=CC(=O)C(=O)C1
CC1C(=O)C=CC1=O
CC1C=CC(=O)C1=O
CC1=CC(=O)CC1=O
CC1OCC(=C)C1O
CC1OCC(O)C1=C
CC1CC(O)C(C)O1
CC1COC(C)C1O
CC1OCC(O)C1C
CC1=C(C)C(C)=C([O-])O1
CC1=C(C)C(O)=C(C)O1
CC1=CC(=C)C(=C)C1O
CC1=CC(=C)C(O)C1=C
CC1=CC(O)C(=C)C1=C
CC1C=C(C)C(C)C1O
CC1CC(C)=C(C)C1O
CC1C=C(C)C(O)C1C
CC1CC(O)C(C)=C1C
CC1C(O)C=C(C)C1C
CC1C(O)CC(C)=C1C
CC1CC(=C)C(C)C1O
CC1CC(C)C(=C)C1O
CC1CC(=C)C(O)C1C
CC1CC(O)C(=C)C1C
CC1CC(O)C(C)C1=C
CC1C(O)CC(=C)C1C
CC1CC(C=O)C1O
CC1CC(CO)C1=O
CC1CC(O)C1C=O
CC1C(CO)CC1=O
CC1C(O)CC1C=O
CCC1CC(=O)C1O
CCC1CC(O)C1=O
CCC1C(O)CC1=O
CC1CC(=O)C1CO
CC1CC(C)=CS1(=O)=O
CC1C=CC(C)S1(=O)=O
CC1C(C)=CCS1(=O)=O
CC1CC=C(C)S1(=O)=O
CC1C=CS(=O)(=O)C1C
CC1=C(C)S(=O)(=O)CC1
CC1CS(=O)(=O)C=C1C
CC1CS(=O)(=O)C(C)=C1
CC1C=C(C)CS1(=O)=O
CC1=C(C)CS(=O)(=O)C1
CC1(C)C=CC(=O)C1=O
CC1(C)C(=O)C=CC1=O
CCC1=C(C)OC(=O)S1
CCC1=C(C)OC(=O)O1
CC1=C(C)C(OC1)C=O
CC1OCC(C)=C1C=O
CC1OC(C)C(C=O)=C1
CC1OCC(C=O)=C1C
CC1OC(C=O)C=C1C
CC1OC(C=O)C(C)=C1
COC1C=C(C)CC1=O
COC1C=CC(C)C1=O
COC1C(C)C=CC1=O
COC1CC=C(C)C1=O
COC1CC(C)=CC1=O
COC1C=CC(=O)C1C
COC1CC(=O)C=C1C
COC1CC(=O)C(C)=C1
COC1C(=O)CC=C1C
CC1C(=C)CC(=O)C1=O
CC1CC(=C)C(=O)C1=O
CC1CC(=O)C(=C)C1=O
CC1CC(=O)C(=O)C1=C
CC1C(=O)CC(=C)C1=O
CC1C(=O)CC(=O)C1=C
CC1(C)CC(=O)C(=O)O1
CC1(C)OC(=O)CC1=O
CC1(C)C(=O)COC1=O
CC1(C)COC(=O)C1=O
COC1COC(=O)C1C
COC1C(C)COC1=O
COC1CC(C)OC1=O
COC1CC(=O)OC1C
CC1(C)OCC(=C)C1O
CC1(C)OCC(O)C1=C
CC1OCC(=C)C1(C)O
CC1OCC(C)(O)C1=C
CC=C1C(O)COC1C
CC=C1COC(C)C1O
CC1=C(C=O)C=C([O-])S1
CC1=C([O-])SC=C1C=O
CC(=O)C1=CC=C([O-])O1
CC(=O)C1=CC([O-])=CO1
CC(=O)C1=COC([O-])=C1
CC(=O)C1=C([O-])OC=C1
CC1=COC=C1C([O-])=O
CC1=COC(=C1)C([O-])=O
CC1=C(C=CO1)C([O-])=O
CC1=CC=C(O1)C([O-])=O
CC1=CC(=CO1)C([O-])=O
CC1=C(OC=C1)C([O-])=O
CC(=O)C1=CC(=O)O[CH-]1
CC(=O)[C-]1OC(=O)C=C1
CC1=C(CCC1)C([O-])=O
CC1=CC(CC1)C([O-])=O
CC1=CCC(C1)C([O-])=O
CC1=CCCC1C([O-])=O
CC1C=CCC1C([O-])=O
CC1CC=C(C1)C([O-])=O
CC1CC=CC1C([O-])=O
CC1CC(C=C1)C([O-])=O
CC1CCC=C1C([O-])=O
CC1CCC(=C1)C([O-])=O
CC1CC(C1C)C([O-])=O
CC1CC(C)C1C([O-])=O
[O-]C1=COC([O-])=C1C#C
CC1=C(C=O)C(O)=CS1
CC1=C(O)C(C=O)=CS1
CC1=C(O)C=C(S1)C=O
CC1=C(SC=C1O)C=O
CC1=CC=C(C=O)C1O
CC1=CC=C(CO)C1=O
CC1=CC(C=O)=CC1O
CC1=CC(CO)=CC1=O
CC1=CC(=O)C=C1CO
CC1=CC(O)C=C1C=O
CC1=C(C=O)C=CC1O
CC1=C(CO)C=CC1=O
CC1=CC(=O)C(CO)=C1
CC1=CC(O)C(C=O)=C1
CC1=C(C=O)C(O)C=C1
CC1=C(CO)C(=O)C=C1
CC(=O)C1=COC=C1O
OC1C=C(CC1=C)C=O
OC1C=C(CC1=O)C=C
OC1C=CC(=C)C1C=O
OC1C(=C)CC=C1C=O
OC1CC(=C)C=C1C=O
OC1C=CC(C=C)C1=O
OC1C(C=C)C=CC1=O
OC1CC=C(C=C)C1=O
OC1CC(C=C)=CC1=O
OC1CC(=C)C(C=O)=C1
OC1C=CC(C=O)C1=C
OC1CC=C(C=O)C1=C
OC1C=CC(=O)C1C=C
OC1CC(C=O)=CC1=C
OC1CC(=O)C=C1C=C
OC1C(C=O)C=CC1=C
OC1CC(=O)C(C=C)=C1
OC1C(=O)CC=C1C=C
OCC1=CC(=C)CC1=O
OCC1=CCC(=C)C1=O
OCC1C=CC(=C)C1=O
OCC1C(=C)C=CC1=O
OCC1=CC(=C)C(=O)C1
OCC1=CCC(=O)C1=C
OCC1C=CC(=O)C1=C
OCC1=CC(=O)CC1=C
OCC1=CC(=O)C(=C)C1
CC1C(C=C)C(O)C1=O
CC1C(O)C(C=C)C1=O
CC1C(O)C(=O)C1C=C
CC(=C)C1CC(=O)C1O
CC(=C)C1CC(O)C1=O
CC(=C)C1C(O)CC1=O
CC1(O)C(OC1=O)C=C
CC1(OC(=O)C1O)C=C
CC1OC(=O)C1(O)C=C
CC#CC1OC(=O)C1O
OC1C(CC#C)OC1=O
OCC1C(OC1=O)C#C
OCC1OC(=O)C1C#C
CC=CC1OC(=O)C1O
CC(=O)C1C=CCC1O
CC(=O)C1CC=CC1O
CC(O)C1=CCCC1=O
CC(O)C1C=CCC1=O
CC(O)C1CC=CC1=O
CC(=O)C1=CCC(O)C1
CC(O)C1=CCC(=O)C1
CC(=O)C1=CC(O)CC1
CC(=O)C1CC(O)C=C1
CC(O)C1CC(=O)C=C1
CC(=O)C1=CCCC1O
CC(O)C1=CC(=O)CC1
CC1(CO)OC(=O)C=C1
CC1C(C)C(C=O)C1O
CC1C(C)C(=O)C1CO
CC1C(CO)C(C)C1=O
CC1C(O)C(C)C1C=O
CCC1C(C)C(=O)C1O
CCC1C(C)C(O)C1=O
CCC1C(O)C(C)C1=O
CC1CC(C1O)C(C)=O
CC1CC(O)C1C(C)=O
CC1C(O)CC1C(C)=O
CC(C)C1CC(=O)C1O
CC(C)C1CC(O)C1=O
CC(C)C1C(O)CC1=O
CC(O)C1C(C)CC1=O
CC(O)C1CC(C)C1=O
CC(O)C1CC(=O)C1C
CC1(C)C(CO)OC1=O
CC1(C)OC(=O)C1CO
CC1C(=O)OC1(C)CO
CC1OC(=O)C1(C)CO
CCC1(C)OC(=O)C1O
CCC1OC(=O)C1(C)O
CCC1(O)C(C)OC1=O
CC(C)(O)C1CC(=O)O1
CC(C)(O)C1COC1=O
OC1C(COC1=O)C=C
OC1CC(OC1=O)C=C
OC1COC(=O)C1C=C
OCC1C(=C)COC1=O
OCC1OC(=O)CC1=C
OC1CC(=O)OC1C=C
OCC1COC(=O)C1=C
OCC1CC(=C)C(=O)O1
CC1CC(CC1O)C=O
CC1CCC(C=O)C1O
CC1CCC(CO)C1=O
CC1CCC(O)C1C=O
CC1CC(CO)CC1=O
CC1CC(CO)C(=O)C1
CC1CC(O)C(C1)C=O
CC1CC(O)CC1C=O
CC1C(O)CCC1C=O
CCC1CC(=O)CC1O
CCC1CC(O)C(=O)C1
CC1CCC(=O)C1CO
CC1CC(=O)CC1CO
CC1C(CO)CCC1=O
CCC1CCC(=O)C1O
CCC1CCC(O)C1=O
CCC1CC(O)CC1=O
CCC1C(O)CCC1=O
CC(O)C1COC(=O)C1
CC(O)C1CCC(=O)O1
CC(O)C1CCOC1=O
OC1=C(C=C([O-])S1)C#C
OC1=CSC(C#C)=C1[O-]
OC1=C(SC([O-])=C1)C#C
OC1=CSC([O-])=C1C#C
CC1(C)OCC(=O)C1=O
COC1OCC(=C)C1=O
COC1OCC(=O)C1=C
CC1OC(C)C(O1)C=O
CC1OC(OC1C)C=O
CC1=CC(C#C)C(=O)C1=O
CC1C=C(C#C)C(=O)C1=O
CC1=C(C#C)C(=O)CC1=O
CC1=C(C#C)C(=O)C(=O)C1
CC1=C(CC(=O)C1=O)C#C
CC1=CC(=O)C(C#C)C1=O
CC1=CC(=O)C(=O)C1C#C
CC1C(=O)C=C(C#C)C1=O
CC1C(=O)C(=O)C=C1C#C
CC=C1C=C(C)C(=O)C1=O
CC=C1C(C)=CC(=O)C1=O
CC=C1C(=O)C=C(C)C1=O
CC1C(=O)C(=O)C(C)=C1C
CC1C(=O)C(C)=C(C)C1=O
CC1C(C)=C(C)CS1(=O)=O
CC1CC(C)=C(C)S1(=O)=O
CC1C=C(C)S(=O)(=O)C1C
CC1C(C)S(=O)(=O)C=C1C
CC1CS(=O)(=O)C(C)=C1C
CC1C=C(C)C(C)S1(=O)=O
CC1=CC(=O)C(=O)C1(C)C
CC1=CC(C)(C)C(=O)C1=O
CC1=CC(=O)C(C)(C)C1=O
COC1C=C(C)C(=C)C1=O
COC1C(=C)C=C(C)C1=O
COC1C(C)=CC(=C)C1=O
COC1C=C(C)C(=O)C1=C
COC1C(=C)C(=O)C=C1C
COC1C(=O)C=C(C)C1=C
CC1OC(C)C(C=O)=C1C
CC1OC(C=O)C(C)=C1C
COC1C=C(C)C(C)C1=O
COC1C(C)=CC(C)C1=O
COC1C(C)C=C(C)C1=O
COC1C(C)C(C)=CC1=O
COC1CC(C)=C(C)C1=O
COC1C=C(C)C(=O)C1C
COC1C(C)C(=O)C=C1C
COC1CC(=O)C(C)=C1C
COC1C(=O)CC(C)=C1C
CC1C(OC(=O)C1=O)C#C
CC1C(=O)OC(C#C)C1=O
CC1OC(=O)C(C#C)C1=O
CC1OC(=O)C(=O)C1C#C
CC=C1C(C)OC(=O)C1=O
CC=C1C(=O)OC(C)C1=O
CC1C(=O)C(=O)OC1(C)C
CC1C(=O)OC(C)(C)C1=O
CC1OC(=O)C(C)(C)C1=O
CC1OC(=O)C(=O)C1(C)C
COC1C(=C)C(C)OC1=O
COC1C(C)OC(=O)C1=C
COC1C(C)C(C)OC1=O
COC1C(C)OC(=O)C1C
CC1OC(C#C)C(=C)C1O
CC1OC(C#C)C(O)C1=C
CC=C1C(C)OC(C)C1O
OCCC1=CC(=O)O[CH-]1
OCC[C-]1OC(=O)C=C1
CC1C(=O)[CH-]C(=O)C1=O
CC1OC[C-](C=O)C1=O
CC1COC(C1)C([O-])=O
CC1COCC1C([O-])=O
CC1CC(CO1)C([O-])=O
CC1CCOC1C([O-])=O
CC1OCCC1C([O-])=O
CC1CCC(O1)C([O-])=O
OC1COC1C(=O)C#C
OC(C#C)C1OCC1=O
COC1(C)CC(=O)C1O
COC1(C)CC(O)C1=O
COC1CC(C)(O)C1=O
COC1CC(=O)C1(C)O
COC1(C)C(O)CC1=O
COC1C(=O)CC1(C)O
CC1OCC1(O)C(C)=O
CC(=O)C1(C)OCC1O
CC(O)C1(C)OCC1=O
CC(=O)C1OCC1(C)O
CC1(O)CCC(=O)C1=O
CC1(O)CC(=O)C(=O)C1
CC1(O)C(=O)CCC1=O
CC1(O)CC(=O)CC1=O
CC1(CC(O)CO1)C=O
CC1CC(O)(CO1)C=O
CC1(COCC1O)C=O
CC1COCC1(O)C=O
CC1(CO)CC(=O)CO1
CC1(CO)COCC1=O
CC1(CO)OCCC1=O
CC1(OCCC1O)C=O
CC1OCCC1(O)C=O
CC1(O)CCOC1C=O
CC1(O)COC(C1)C=O
CC1(O)COCC1C=O
CCC1(O)COCC1=O
CC(=O)C1=C(C)C=C([O-])O1
CC(=O)C1=CC(C)=C([O-])O1
CC(=O)C1=CC([O-])=C(C)O1
CC(=O)C1=C(C)OC([O-])=C1
CC(=O)C1=COC([O-])=C1C
CC(=O)C1=C([O-])OC=C1C
CC(=O)C1=C([O-])OC(C)=C1
CC1=C(C)C(=CO1)C([O-])=O
CC1=COC(C([O-])=O)=C1C
CC(=O)C1=C(C)C([O-])=CO1
CC1=C(C)C=C(O1)C([O-])=O
CC1=CC(C)=C(O1)C([O-])=O
CC1=CC(C([O-])=O)=C(C)O1
CC1=COC(C)=C1C([O-])=O
CC1=C(CCC1=C)C([O-])=O
CC1=CC(CC1=C)C([O-])=O
CC1C=C(CC1=C)C([O-])=O
CC1C(C=CC1=C)C([O-])=O
CC1CC(=CC1=C)C([O-])=O
CC1=C(CC(=C)C1)C([O-])=O
CC1=CC(=C)C(C1)C([O-])=O
CC1=CC(=C)CC1C([O-])=O
CC1=CCC(=C)C1C([O-])=O
CC1C=CC(=C)C1C([O-])=O
CC1C(=C)CC=C1C([O-])=O
CC1CC(=C)C=C1C([O-])=O
CC1CC(=C)C(=C1)C([O-])=O
CC1=CCC(C([O-])=O)C1=C
CC1C=CC(C([O-])=O)C1=C
CC1CC=C(C([O-])=O)C1=C
CC1=CC(C([O-])=O)C(=C)C1
CC1=C(C([O-])=O)C(=C)CC1
CC1C=CC(C1C)C([O-])=O
CC1C(CC=C1C)C([O-])=O
CC1CC(C=C1C)C([O-])=O
CC1=C(C)C(CC1)C([O-])=O
CC1C=C(C)CC1C([O-])=O
CC1C=CC(C)C1C([O-])=O
CC1CC=C(C)C1C([O-])=O
CC1CC(C)=C(C1)C([O-])=O
CC1CC(C)=CC1C([O-])=O
CC1CCC(C([O-])=O)=C1C
CC1CC(C([O-])=O)C(C)=C1
CC1CC=C(C1C)C([O-])=O
CC1CC(=CC1C)C([O-])=O
CC1=C(C)CC(C1)C([O-])=O
CC1CC(C)C(=C1)C([O-])=O
CC1CCC(C)=C1C([O-])=O
CC1=C(C=O)C(C)=C(O)S1
CC1=C(O)C(C)=C(S1)C=O
CC1=C(O)C(C=O)=C(C)S1
CC1=CC(C)=C(C=O)C1O
CC1=CC(C)=C(CO)C1=O
CC1=C(C)C(C=O)=CC1O
CC1=C(C)C(CO)=CC1=O
CC1=CC(C=O)=C(C)C1O
CC1=CC(CO)=C(C)C1=O
CC1=C(C)C(=O)C(CO)=C1
CC1=C(C)C(O)C(C=O)=C1
CC1=CC(=O)C(C)=C1CO
CC1=CC(O)C(C)=C1C=O
CC1=CC(=O)C(CO)=C1C
CC1=CC(O)C(C=O)=C1C
CC(=O)C1=COC(C)=C1O
CC(=O)C1=C(C)OC=C1O
OC1C(=C)C(=C)C=C1C=O
OC1C=C(C=C)C(=C)C1=O
OC1C(=C)C=C(C=C)C1=O
OC1C(=O)C(=C)C=C1C=C
OC1C=C(C=C)C(=O)C1=C
OC1C(=C)C=C(C=O)C1=C
OC1C(=C)C(=O)C=C1C=C
OC1C=C(C=O)C(=C)C1=C
OC1C(=O)C=C(C=C)C1=C
OCC1=CC(=C)C(=C)C1=O
OCC1=CC(=C)C(=O)C1=C
OCC1=CC(=O)C(=C)C1=C
CC(=C)C1=CCC(=O)C1O
CC(=C)C1=CCC(O)C1=O
CC(=C)C1C=CC(=O)C1O
CC(=C)C1C=CC(O)C1=O
CC(=C)C1=CC(=O)CC1O
CC(=C)C1=CC(O)CC1=O
CC(=C)C1=CC(=O)C(O)C1
CC(=C)C1=CC(O)C(=O)C1
CC(=C)C1C(O)C=CC1=O
CC(=O)C1=CC(=C)CC1O
CC(=O)C1=CCC(=C)C1O
CC(=O)C1C=CC(=C)C1O
CC(O)C1=CC(=C)CC1=O
CC(O)C1=CCC(=C)C1=O
CC(O)C1C=CC(=C)C1=O
CC(O)C1C(=C)C=CC1=O
CC(=O)C1=CC(=C)C(O)C1
CC(O)C1=CC(=C)C(=O)C1
CC(=O)C1=CCC(O)C1=C
CC(=O)C1C=CC(O)C1=C
CC(O)C1=CCC(=O)C1=C
CC(O)C1C=CC(=O)C1=C
CC(=O)C1=CC(O)CC1=C
CC(O)C1=CC(=O)CC1=C
CC(=O)C1=CC(O)C(=C)C1
CC(O)C1=CC(=O)C(=C)C1
CC(=O)C1C(O)C=CC1=C
OCC1=C(C#C)C(=O)OC1
OCC1=C(COC1=O)C#C
OCC1=CC(OC1=O)C#C
OCC1OC(=O)C(=C1)C#C
CC1C=C(CC1O)C(C)=O
CC1C=CC(C1O)C(C)=O
CC1CC=C(C1O)C(C)=O
CC1CC(=CC1O)C(C)=O
CC1C=CC(O)C1C(C)=O
CC1CC(O)C=C1C(C)=O
CC1CC(O)C(=C1)C(C)=O
CC1C(O)C=CC1C(C)=O
CC1C(O)CC=C1C(C)=O
CC(C)C1=CCC(=O)C1O
CC(C)C1=CCC(O)C1=O
CC(C)C1C=CC(=O)C1O
CC(C)C1C=CC(O)C1=O
CC(C)C1=CC(O)C(=O)C1
CC(=O)C1=C(C)CCC1O
CC(=O)C1C=C(C)CC1O
CC(=O)C1CC=C(C)C1O
CC(=O)C1CC(C)=CC1O
CC(O)C1=CC(C)CC1=O
CC(O)C1=CCC(C)C1=O
CC(O)C1C=C(C)CC1=O
CC(O)C1C=CC(C)C1=O
CC(O)C1C(=O)CC=C1C
CC(O)C1C(C)C=CC1=O
CC(O)C1CC=C(C)C1=O
CC(O)C1CC(C)=CC1=O
CC(=O)C1=C(C)CC(O)C1
CC(O)C1=C(C)CC(=O)C1
CC(O)C1=CC(C)C(=O)C1
CC(O)C1=CCC(=O)C1C
CC(O)C1C=CC(=O)C1C
CC(=O)C1=C(C)C(O)CC1
CC(=O)C1CC(O)C=C1C
CC(O)C1=CC(=O)CC1C
CC(O)C1CC(=O)C=C1C
CC(=O)C1CC(O)C(C)=C1
CC(O)C1=CC(=O)C(C)C1
CC(O)C1CC(=O)C(C)=C1
CC(=O)C1C(O)CC=C1C
CC(C)C1=CC(=O)CC1O
CC(C)C1=CC(O)CC1=O
CC(C)C1=CC(=O)C(O)C1
CC(C)C1C(O)C=CC1=O
CC(O)C1=C(C)CCC1=O
CC(O)C1=C(C)C(=O)CC1
CC1=CC(=O)OC1(C)CO
CC1(C)OC(=O)C=C1CO
CC1(C)OC(=O)C(CO)=C1
CC1=CC(C)(CO)OC1=O
CC(C)(O)C1=CCOC1=O
OC1C(OC(=O)C1=C)C=C
OC1C(=O)OC(C=C)C1=C
OCC1OC(=O)C(=C)C1=C
CC1C(=C)CC(CO)C1=O
CC1CC(=C)C(C=O)C1O
CC1CC(=C)C(CO)C1=O
CC1CC(C=C)C(=O)C1O
CC1CC(C=C)C(O)C1=O
CC1CC(=C)C(=O)C1CO
CC1CC(=C)C(O)C1C=O
CC1C(=O)CC(CO)C1=C
CC1C(C=C)C(O)CC1=O
CC1C(CC(O)C1=C)C=O
CC1C(CC(O)C1=O)C=C
CC1CC(C=O)C(=C)C1O
CC1CC(CO)C(=C)C1=O
CC1CC(C=O)C(O)C1=C
CC1CC(CO)C(=O)C1=C
CC1CC(=O)C(=C)C1CO
CC1CC(O)C(=C)C1C=O
CC1C(CO)C(=C)CC1=O
CC1C(CO)CC(=C)C1=O
CC1CC(=O)C(C=C)C1O
CC1CC(O)C(C=C)C1=O
CC1C(CO)CC(=O)C1=C
CC1CC(=O)C(CO)C1=C
CC1CC(O)C(C=O)C1=C
CC1CC(=O)C(O)C1C=C
CC1CC(O)C(=O)C1C=C
CC1C(C=O)C(O)CC1=C
CC1C(CO)C(=O)CC1=C
CC1C(O)C(CC1=C)C=O
CC1C(O)C(CC1=O)C=C
CC1C(O)C(=C)CC1C=O
CC1C(O)CC(=C)C1C=O
CC1C(O)CC(C=C)C1=O
CC1C(O)CC(C=O)C1=C
CC1C(O)CC(=O)C1C=C
CC1C(O)C(=O)CC1C=C
CCC1C(=C)CC(O)C1=O
CCC1CC(=C)C(=O)C1O
CCC1CC(=C)C(O)C1=O
CCC1C(=C)C(O)CC1=O
CCC1CC(=O)C(=C)C1O
CCC1CC(O)C(=C)C1=O
CCC1CC(=O)C(O)C1=C
CCC1CC(O)C(=O)C1=C
CCC1C(O)C(=C)CC1=O
CCC1C(O)CC(=C)C1=O
CCC1C(O)CC(=O)C1=C
CCC1C(O)C(=O)CC1=C
CC(=C)C1CC(O)C(=O)O1
CC(=C)C1C(O)COC1=O
CC(=C)C1COC(=O)C1O
CC(=C)C1OC(=O)CC1O
CC(O)C1C(=C)COC1=O
CC(O)C1COC(=O)C1=C
CC(O)C1OC(=O)CC1=C
CC(O)C1CC(=C)C(=O)O1
CC1C(O)CC(C=O)C1C
CC1CC(C)C(C=O)C1O
CC1CC(C)C(=O)C1CO
CC1C(CO)CC(=O)C1C
CC1CC(C=O)C(C)C1O
CC1CC(CO)C(C)C1=O
CC1CC(C=O)C(O)C1C
CC1CC(CO)C(=O)C1C
CC1CC(=O)C(C)C1CO
CC1CC(O)C(C)C1C=O
CC1CC(=O)C(CO)C1C
CC1CC(O)C(C=O)C1C
CCC1C(C)CC(=O)C1O
CCC1C(C)CC(O)C1=O
CCC1CC(C)C(=O)C1O
CCC1CC(C)C(O)C1=O
CCC1C(O)CC(=O)C1C
CCC1CC(=O)C(C)C1O
CCC1CC(O)C(C)C1=O
CCC1CC(=O)C(O)C1C
CCC1CC(O)C(=O)C1C
CCC1C(O)C(C)CC1=O
CCC1C(O)CC(C)C1=O
CCC1C(C)C(O)CC1=O
CC(C)C1CC(O)C(=O)O1
CC(C)C1C(O)COC1=O
CC(C)C1COC(=O)C1O
CC(O)C1CC(C)C(=O)O1
CC(O)C1CC(C)OC1=O
CC(O)C1CC(=O)OC1C
CC(O)C1OC(=O)CC1C
CC(C)C1OC(=O)CC1O
CC(O)C1C(C)COC1=O
CC(O)C1COC(=O)C1C
CC1OC(C)(C)C(=O)C1=O
OC1C=CC=C1C([O-])=O
OC1C=CC(=C1)C([O-])=O
CC1(O)C[C-](C=O)C1=O
OC1CC[C-](C=O)C1=O
OC1C[C-](C=O)C(=O)C1
OC1CCC(C1)C([O-])=O
OC1CCCC1C([O-])=O
OCC1=CC(=O)O[C-]1C=C
OC[C-]1OC(=O)C=C1C=C
CC1=CC(=O)O[C-]1CCO
C[C-]1OC(=O)C=C1CCO
CCC1=CC(=O)O[C-]1CO
CC[C-]1OC(=O)C=C1CO
CC1CC(=C)C(O1)C([O-])=O
CC1C(OCC1=C)C([O-])=O
CC1COC(C([O-])=O)C1=C
CC1OC(CC1=C)C([O-])=O
CC1OCC(=C)C1C([O-])=O
CC1OCC(C([O-])=O)C1=C
CC1CC(C)C(O1)C([O-])=O
CC1OCC(C1C)C([O-])=O
CC1CC(C(C)O1)C([O-])=O
CC1CC(OC1C)C([O-])=O
CC1COC(C1C)C([O-])=O
CC1COC(C)C1C([O-])=O
CC1=CC(=O)C(CO)=CO1
CC1=C(CO)OC=CC1=O
CC1=COC=C(CO)C1=O
CCC1=CC(=O)C=C(O)O1
CCC1=COC(O)=CC1=O
CCC1=C(O)OC=CC1=O
CC1=CC(=O)C=C(CO)O1
CC1=C(CO)C(=O)C=CO1
CC1=COC(CO)=CC1=O
CCC1=CC(=O)C(O)=CO1
CCC1=COC=C(O)C1=O
CCC1=C(O)C(=O)C=CO1
CC1OC(C1O)C(=O)C#C
CC1OC(C(O)C#C)C1=O
CC(=O)C1OC(C#C)C1O
CC(O)C1OC(C#C)C1=O
COC1(C)C=CC(O)C1=O
COC1C=CC(C)(O)C1=O
COC1C=CC(=O)C1(C)O
COC1(C)C(O)C=CC1=O
COC1C(=O)C=CC1(C)O
COC1(C)C=CC(=O)C1O
CC1OC(C1=O)C(C)(C)O
OC1CC(C#C)C(=O)C1=O
OC1C(C#C)C(=O)CC1=O
OC1C(CC(=O)C1=O)C#C
OC1CC(=O)C(C#C)C1=O
OC1CC(=O)C(=O)C1C#C
OC1C(=O)CC(C#C)C1=O
CC=C1CC(=O)C(=O)C1O
CC=C1CC(=O)C(O)C1=O
CC=C1CC(O)C(=O)C1=O
CC=C1C(=O)CC(O)C1=O
CC=C1C(O)CC(=O)C1=O
CC=C1C(O)C(=O)CC1=O
CC1C(C)C(=O)C(=O)C1O
CC1C(C)C(=O)C(O)C1=O
CC1C(O)C(C)C(=O)C1=O
CC1C(O)C(=O)C(C)C1=O
CC1(C)CC(=O)C(=O)C1O
CC1(C)CC(=O)C(O)C1=O
CC1(C)CC(O)C(=O)C1=O
CC1CC(C)(O)C(=O)C1=O
CC1(C)C(=O)CC(O)C1=O
CC1(C)C(O)CC(=O)C1=O
CC1CC(=O)C(C)(O)C1=O
CC1CC(=O)C(=O)C1(C)O
CC1(C)C(O)C(=O)CC1=O
CC1C(=O)CC(C)(O)C1=O
CC1C(=O)CC(=O)C1(C)O
CC1C(=O)C(=O)CC1(C)O
CC1(CO)OCC(=C)C1=O
CC1(CO)OCC(=O)C1=C
CC1(OCC(=C)C1O)C=O
CC1OCC(=C)C1(O)C=O
CC1(OCC(O)C1=C)C=O
CC1(OCC(=O)C1O)C=C
CC1(OCC(O)C1=O)C=C
CC1OCC(=O)C1(O)C=C
CC1OCC(O)(C=C)C1=O
CC1OCC(O)(C=O)C1=C
CC1(O)C(OCC1=C)C=O
CC1(O)C(OCC1=O)C=C
CC1(O)COC(C=C)C1=O
CC1(O)COC(C=O)C1=C
CC#CC1OCC(=O)C1O
CC#CC1OCC(O)C1=O
OC1C(CC#C)OCC1=O
OC1C(COC1C#C)C=O
OC1CC(OC1C#C)C=O
OC1CC(OC1C=O)C#C
OC1C(COC1C=O)C#C
OC1COC(C#C)C1C=O
OC1COC(CC#C)C1=O
OC1COC(C=O)C1C#C
OCC1CC(=O)C(O1)C#C
OCC1C(OCC1=O)C#C
OCC1COC(C#C)C1=O
OCC1OC(CC1=O)C#C
OCC1OCC(C#C)C1=O
OCC1OCC(=O)C1C#C
CC1OCC(=CC=O)C1O
CC1OCC(=CCO)C1=O
CC1OCC(=O)C1=CCO
CC1OCC(O)C1=CC=O
CC=C1C(CO)OCC1=O
CC=C1COC(C=O)C1O
CC=C1COC(CO)C1=O
CC=C1C(O)COC1C=O
CC=CC1OCC(=O)C1O
CC=CC1OCC(O)C1=O
CC1=CC(CO)OCC1=O
CC1=C(COCC1O)C=O
CC1=CC(OCC1O)C=O
CC1=CCOC(C=O)C1O
CC1=CCOC(CO)C1=O
CC1=CC(=O)C(CO)OC1
CC1=CC(=O)COC1CO
CC1=CC(O)C(OC1)C=O
CC1=CC(O)COC1C=O
CC1=C(CO)COCC1=O
CC1=C(C=O)C(O)COC1
CC1=C(CO)C(=O)COC1
CC1OCC=C(C=O)C1O
CC1OCC=C(CO)C1=O
CC1OCC(C=O)=CC1O
CC1OCC(CO)=CC1=O
CC1OCC(=O)C=C1CO
CC1OCC(O)C=C1C=O
CC1OC(C=O)C=CC1O
CC1OC(CO)C=CC1=O
CC1OCC(=O)C(CO)=C1
CC1OCC(O)C(C=O)=C1
CC1OC(C=O)C(O)C=C1
CC1OC(CO)C(=O)C=C1
CC1(C)CC(=O)C(CO)O1
CC1(C)CC(O)C(O1)C=O
CC1CC(C)(O)C(O1)C=O
CC1(C)C(CO)OCC1=O
CC1CC(=O)C(C)(CO)O1
CC1CC(O)C(C)(O1)C=O
CC1(C)COC(C=O)C1O
CC1(C)COC(CO)C1=O
CC1(C)C(O)COC1C=O
CC1CC(O)(C=O)C(C)O1
CC1C(OCC1(C)O)C=O
CC1(C)OC(CC1O)C=O
CC1COC(C)C1(O)C=O
CC1(C)OCC(C=O)C1O
CC1(C)OCC(CO)C1=O
CC1COC(C)(C=O)C1O
CC1COC(C)(CO)C1=O
CC1(C)OCC(=O)C1CO
CC1(C)OCC(O)C1C=O
CC1COC(C=O)C1(C)O
CC1(C)OC(CO)CC1=O
CC1C(=O)COC1(C)CO
CC1C(O)COC1(C)C=O
CC1OC(CC1(C)O)C=O
CC1OC(C)(CC1O)C=O
CC1OCC(C)(C=O)C1O
CC1OCC(C)(CO)C1=O
CC1OCC(C=O)C1(C)O
CC1OCC(C)(O)C1C=O
CC1OC(C)(CO)CC1=O
CC1OCC(=O)C1(C)CO
CC1OCC(O)C1(C)C=O
CC1OCC(O)(C=O)C1C
CCC1(C)OCC(=O)C1O
CCC1(C)OCC(O)C1=O
CCC1OCC(C)(O)C1=O
CCC1OCC(=O)C1(C)O
CCC1(O)C(C)OCC1=O
CCC1(O)COC(C)C1=O
CC(C)(O)C1CC(=O)CO1
CC(C)(O)C1COCC1=O
CC(C)(O)C1OCCC1=O
CC1C2OC2C(=O)C1O
CC1C2OC2C(O)C1=O
CC1OC2C(O)C2C1=O
CC1C(O)C2OC2C1=O
CC1=C(C#C)[C-](OC1=O)C=O
CC1=C(C#C)C(=O)O[C-]1C=O
CC(=O)[C-]1OC(=O)C(C)=C1C
CC1=C(C#C)C(CO)OC1=O
CC1=C(C#C)C(=O)OC1CO
CC1=C(CO)C(OC1=O)C#C
CC1=C(CO)C(=O)OC1C#C
CC1OC(=O)C(C#C)=C1CO
CC1OC(=O)C(CO)=C1C#C
CC(O)C1=C(C)C(C)OC1=O
CC(O)C1=C(C)C(=O)OC1C
CC(O)C1OC(=O)C(C)=C1C
CC1=C(C=CC1O)C([O-])=O
CC1=CC=C(C1O)C([O-])=O
CC1=CC(=CC1O)C([O-])=O
CC1=C(C(O)C=C1)C([O-])=O
CC1=CC(O)C=C1C([O-])=O
CC1=CC(O)C(=C1)C([O-])=O
OC1C(CCC1=C)C([O-])=O
OC1CC(CC1=C)C([O-])=O
OC1CC(=C)CC1C([O-])=O
OC1CCC(=C)C1C([O-])=O
OC1CCC(C([O-])=O)C1=C
OC1CC(C([O-])=O)C(=C)C1
CC1CC(CC1O)C([O-])=O
CC1CCC(C1O)C([O-])=O
CC1CC(O)C(C1)C([O-])=O
CC1CC(O)CC1C([O-])=O
CC1C(O)CCC1C([O-])=O
CC1CCC(O)C1C([O-])=O
CC1OC(C)C(C([O-])=O)=C1C
CC1OC(C([O-])=O)C(C)=C1C
CC1=C(C=C)C(=O)C=C(O)O1
CC1=C(C=C)C(=O)C(O)=CO1
CC1=CC(=O)C(C=C)=C(O)O1
CC1=COC(C=C)=C(O)C1=O
CC1=C(OC=C(O)C1=O)C=C
CC1=C(OC(O)=CC1=O)C=C
CC1=COC(O)=C(C=C)C1=O
CC1=C(O)C(=O)C(C=C)=CO1
CC1=C(O)C(=O)C=C(O1)C=C
CC1=C(O)OC=C(C=C)C1=O
CC1=C(O)OC(C=C)=CC1=O
CC1=CC(=O)C(O)=C(O1)C=C
COC1C=C(C#C)C(=O)C1O
COC1C=C(C#C)C(O)C1=O
COC1C(O)C(=CC1=O)C#C
COC1C(O)C=C(C#C)C1=O
COC1C(=O)C(O)C=C1C#C
COC1C(O)C(=O)C=C1C#C
CC1=C(C)C(=O)C=C(CO)O1
CC1=C(C)C(=O)C(CO)=CO1
CC1=CC(=O)C(CO)=C(C)O1
CC1=COC(C)=C(CO)C1=O
CCC1=C(C)C(=O)C=C(O)O1
CCC1=C(C)C(=O)C(O)=CO1
CCC1=CC(=O)C(C)=C(O)O1
CCC1=C(C)OC=C(O)C1=O
CCC1=C(C)OC(O)=CC1=O
CCC1=COC(O)=C(C)C1=O
CCC1=C(O)C(=O)C(C)=CO1
CCC1=C(O)OC=C(C)C1=O
CCC1=C(O)OC(C)=CC1=O
CC1=CC(=O)C(C)=C(CO)O1
CC1=COC(CO)=C(C)C1=O
CCC1=CC(=O)C(O)=C(C)O1
CCC1=COC(C)=C(O)C1=O
CCC1=C(O)C(=O)C=C(C)O1
OC1C(OC(C#C)C1=C)C=O
OC1C(OC(C=C)C1=O)C#C
OC1C(OC(C#C)C1=O)C=C
OC1C(OC(C=O)C1=C)C#C
OCC1OC(C#C)C(=C)C1=O
OCC1OC(C#C)C(=O)C1=C
CC1OC(C(C)=C)C(=O)C1O
CC1OC(C(C)=O)C(=C)C1O
CC1OC(C(O)C1=C)C(C)=O
CC1OC(C(O)C1=O)C(C)=C
CC(O)C1OC(C)C(=C)C1=O
CC(O)C1OC(C)C(=O)C1=C
CC1C(CO)OC(C#C)C1=O
CC1C(OC(CO)C1=O)C#C
CC1C(O)C(OC1C#C)C=O
CC1C(O)C(OC1C=O)C#C
CC1OC(C#C)C(C=O)C1O
CC1OC(C#C)C(CO)C1=O
CC1OC(CC#C)C(=O)C1O
CC1OC(CC#C)C(O)C1=O
CC1OC(C#C)C(=O)C1CO
CC1OC(C#C)C(O)C1C=O
CC1OC(C=O)C(C#C)C1O
CC1OC(CO)C(C#C)C1=O
CC1OC(C=O)C(O)C1C#C
CC1OC(CO)C(=O)C1C#C
CCC1OC(C#C)C(=O)C1O
CCC1OC(C#C)C(O)C1=O
CC#CC1OC(C)C(=O)C1O
CC#CC1OC(C)C(O)C1=O
CC1OC(C)C(=CC=O)C1O
CC1OC(C)C(=CCO)C1=O
CC=C1C(C)OC(C=O)C1O
CC=C1C(C)OC(CO)C1=O
CC=C1C(CO)OC(C)C1=O
CC=C1C(O)C(C)OC1C=O
CC=CC1OC(C)C(=O)C1O
CC=CC1OC(C)C(O)C1=O
CC1=C(C)C(OCC1O)C=O
CC1=C(C)C(=O)C(CO)OC1
CC1=C(C)C(=O)COC1CO
CC1=C(C)C(O)C(OC1)C=O
CC1OCC(C)=C(C=O)C1O
CC1OCC(C)=C(CO)C1=O
CC1OC(C)C(C=O)=CC1O
CC1OC(C)C(CO)=CC1=O
CC1OCC(C=O)=C(C)C1O
CC1OCC(CO)=C(C)C1=O
CC1OC(C)C(=O)C(CO)=C1
CC1OC(C)C(O)C(C=O)=C1
CC1OCC(=O)C(C)=C1CO
CC1OCC(O)C(C)=C1C=O
CC1OC(C=O)C=C(C)C1O
CC1OC(C=O)C(C)=CC1O
CC1OC(CO)C=C(C)C1=O
CC1OC(CO)C(C)=CC1=O
CC1OCC(=O)C(CO)=C1C
CC1OCC(O)C(C=O)=C1C
CC1OC(C=O)C(O)C=C1C
CC1OC(CO)C(=O)C=C1C
CC1OC(C=O)C(O)C(C)=C1
CC1OC(CO)C(=O)C(C)=C1
CC1OC(C(C)C1O)C(C)=O
CC1OC(C)C(C1O)C(C)=O
CC1OC(C(O)C1C)C(C)=O
CC(C)C1OC(C)C(=O)C1O
CC(C)C1OC(C)C(O)C1=O
CC(O)C1C(C)OC(C)C1=O
CC(O)C1OC(C)C(C)C1=O
CC(O)C1OC(C)C(=O)C1C
CC1C2OC2(C)C(=O)C1O
CC1C2OC2(C)C(O)C1=O
CC1C2OC2C(C)(O)C1=O
CC1C2OC2C(=O)C1(C)O
CC1C2OC(C)C(=O)C12O
CC1(C)C2OC2C(=O)C1O
CC1(C)C2OC2C(O)C1=O
CC1(C)C(O)C2OC2C1=O
CC1(C)OC2C(O)C2C1=O
CC1C(O)C2(C)OC2C1=O
CC1C(=O)C2OC2C1(C)O
CC1C(O)C2OC2(C)C1=O
CC1C(=O)C(O)C2OC12C
CC1C(O)C(=O)C2OC12C
CC1OC2C(C1=O)C2(C)O
CC1OC2(C)C(O)C2C1=O
CC1OC2C(O)C2(C)C1=O
CC1=C(C)C(=O)C2(CO2)C1O
CC1OC11C=C(C)C(=O)C1O
CC1OC11C=C(C)C(O)C1=O
CC1OC11C(O)C=C(C)C1=O
CC1OC11C(O)C(C)=CC1=O
OC1C(=C)C(=C)C=C1C([O-])=O
OC1C(=C)C=C(C([O-])=O)C1=C
OC1C=C(C([O-])=O)C(=C)C1=C
OC1C(=O)[C-](C=O)C=C1C#C
CC1=C(CC(=C)C1O)C([O-])=O
CC1=CC(=C)C(C1O)C([O-])=O
CC1=CC(=C)C(O)C1C([O-])=O
CC1=C(CC(O)C1=C)C([O-])=O
CC1=CC(C(O)C1=C)C([O-])=O
CC1C=C(C(O)C1=C)C([O-])=O
CC1C(=C)C(O)C=C1C([O-])=O
CC1=CC(C([O-])=O)C(=C)C1O
CC1C=C(C([O-])=O)C(=C)C1O
CC1=C(C(O)CC1=C)C([O-])=O
CC1=C(C(O)C(=C)C1)C([O-])=O
CC1=CC(O)C(=C)C1C([O-])=O
CC1=CC(O)C(C([O-])=O)C1=C
CC1=C(C([O-])=O)C(=C)CC1O
CC1=C(C([O-])=O)C(=C)C(O)C1
CC1C(O)C(=CC1=C)C([O-])=O
CC1C(O)C(=C)C=C1C([O-])=O
CC1C(O)C=C(C([O-])=O)C1=C
CC1=C(C)C(CC1O)C([O-])=O
CC1C=C(C(C)C1O)C([O-])=O
CC1C=C(C)C(C1O)C([O-])=O
CC1CC(C)=C(C1O)C([O-])=O
CC1=C(C)C(C(O)C1)C([O-])=O
CC1C=C(C)C(O)C1C([O-])=O
CC1C=C(C(O)C1C)C([O-])=O
CC1=C(C)C(O)C(C1)C([O-])=O
CC1CC(C([O-])=O)=C(C)C1O
CC1C(C(O)C=C1C)C([O-])=O
CC1CC(O)C(C)=C1C([O-])=O
CC1CC(O)C(C([O-])=O)=C1C
CC1C(O)C=C(C1C)C([O-])=O
CC1C(O)C(C=C1C)C([O-])=O
CC1C(O)C=C(C)C1C([O-])=O
CC1C(O)C(C)=CC1C([O-])=O
CC1C(O)CC(C)=C1C([O-])=O
CC1C(O)CC(C([O-])=O)=C1C
