# Supplementary material for: Expanding the fragrance chemical space for virtual screening
Source: J Cheminform. 2014 May 22;6:27. doi: 10.1186/1758-2946-6-27 (PMC4037718; doi:10.1186/1758-2946-6-27)
Supplement: Additional file 4 — SMILES for the MQN-browser search examples in Table 3. [file 1758-2946-6-27-S4.zip › Furaneol.ZincIso.smi]

C[C-]1OC(C)=C(O)C1=O
CC1(C)OC(=O)C=C1[O-]
CCC1=C([O-])OC=C1O
