# Supplementary material for: Expanding the fragrance chemical space for virtual screening
Source: J Cheminform. 2014 May 22;6:27. doi: 10.1186/1758-2946-6-27 (PMC4037718; doi:10.1186/1758-2946-6-27)
Supplement: Additional file 4 — SMILES for the MQN-browser search examples in Table 3. [file 1758-2946-6-27-S4.zip › Furaneol.Zinc.smi]

C[C-]1OC(C)=C(O)C1=O
CC1=C(C)C(=O)OC1O
CC1OC(=O)C(O)=C1C
CCC1=C(O)C(=O)[C-](C)O1
C[C-]1OC(C)=C(C)C1=O
CC1=C(O)C(=O)[CH-]O1
CC1=C(O)C(=O)CC1=O
CC1(C)OC(=O)C=C1[O-]
COC1=C(C)O[C-](C)C1=O
CC1=CC(=O)C(O)=C(C)O1
CCC1=C(C)C(O)C(=O)O1
CCC1OC(=O)C(O)=C1C
COC1=C(C)C(=O)CC1O
CC1OC(=O)C(C)=C1C
CC1=CC(=O)OC1O
CC1CC=C(O)C1=O
CC1CC(O)=CC1=O
CC1C(=O)OCC1(C)O
CC1(C)COC(=O)C1O
CC1=C(O)C(=O)C=CO1
CCC1=C(C)C(=O)OC1=O
CC1=C(C)C([O-])=CC(=O)O1
CC1=CC([O-])=C(C)C(=O)O1
CC1=C(C)C(C)(O)OC1=O
CCC1C(=O)C=C(O)C1=O
C[C-]1OC(C)=CC1=O
CC1CC(C)C(=O)C1=O
CC1CC(=O)C(=O)C1C
CCC1CC=C(O)C1=O
CC(=O)[C-]1C(=O)OC=C1C
CC1=CC([O-])=CC(=O)O1
CC1=C([O-])C=COC1=O
CC1=CC(O)=COC1=O
CC1=CC(=O)OC(O)=C1
CC1=CC(O)CC(=O)O1
CC1(C)CC(O)C(=O)C1
CCC1=C([O-])OC=C1O
OC1=CC(=C)OCC1=O
CC1CC(C)C(O)=CC1=O
CC1=C(C)C(=O)C1=O
CC1C=CC(=O)C1=O
CC1=CC(=O)CC1=O
CC1C=C(C)CS1(=O)=O
CC1=C(C)CS(=O)(=O)C1
CC1(C)C(=O)C=CC1=O
CC1(C)C(=O)COC1=O
CC1(C)COC(=O)C1=O
CC1=C(C=CO1)C([O-])=O
CC1=CC=C(O1)C([O-])=O
CC1=CC(=CO1)C([O-])=O
CC1=C(OC=C1)C([O-])=O
CC1=C(CCS1)C([O-])=O
CC1=CC(SC1)C([O-])=O
CC1CCC(=C1)C([O-])=O
CC1C(=O)[CH-]C(=O)C1=O
CC1CCC(O1)C([O-])=O
CC1=C(C)C=C(O1)C([O-])=O
CC1=CC(C)=C(O1)C([O-])=O
CC1=CC(C([O-])=O)=C(C)O1
CC1=COC(C)=C1C([O-])=O
OC1CCCC1C([O-])=O
CCCC1=CC(=O)O[C-]1O
CCC1=C(O)C(=O)C=CO1
CCC1OC(O)C=CC1=O
CC1CCC(O)C1C([O-])=O
CCOC1=C(C)O[C-](C)C1=O
