# Supplementary material for: Expanding the fragrance chemical space for virtual screening
Source: J Cheminform. 2014 May 22;6:27. doi: 10.1186/1758-2946-6-27 (PMC4037718; doi:10.1186/1758-2946-6-27)
Supplement: Additional file 4 — SMILES for the MQN-browser search examples in Table 3. [file 1758-2946-6-27-S4.zip › IsoamylAcetate.GDBIso.smi]

CC(C)C(C)COC=O
CC(C)CC(C)OC=O
CCC(C)C(C)OC=O
CCC(OC=O)C(C)C
CCC(CC)C(=O)OC
CCC(CC)OC(C)=O
CCC(C)OC(=O)CC
CCC(C)CC(=O)OC
CCCC(C)C(=O)OC
CCC(C)COC(C)=O
CCCC(C)OC(C)=O
CCCC(=O)OC(C)C
CCCOC(=O)C(C)C
CCOC(=O)C(C)CC
CCOC(=O)CC(C)C
COC(=O)CCC(C)C
CCC(=O)OCC(C)C
CC(C)CCOC(C)=O
CCOC(OC)C(C)=C
COCC(=C)C(C)OC
COC(C)C(OC)C=C
COC(C)OC(C)C=C
COC(C)OCC(C)=C
COCC(OC)C(C)=C
COC(OC(C)C)C=C
COCOC(C)C(C)=C
CCC(=C)C(OC)OC
COC(CC(C)=C)OC
COC(OC)C(C)C=C
COC(OC)C(C)=CC
COC(OC)C=C(C)C
CC(C)C(C)OCC=O
CCC(C)OC(C)C=O
CCC(C=O)C(C)OC
CCCC(=O)C(C)OC
CC(C)OC(C)CC=O
CC(C)OCC(C)C=O
CCC(OC)C(C)C=O
CCC(OC)C(=O)CC
CCOC(C)C(C)C=O
CCOC(CC)C(C)=O
COC(C)C(C)CC=O
COC(C)CC(C)C=O
COCC(C)C(C)C=O
COC(CC=O)C(C)C
COCC(C=O)C(C)C
CCC(CC(C)=O)OC
CCC(C)C(OC)C=O
CCC(C)C(=O)COC
CC(C)COC(C)C=O
CC(C)COCC(C)=O
CCC(C)OCC(C)=O
CCC(COC)C(C)=O
CCCC(OC)C(C)=O
CCC(OC(C)C)C=O
CCCOC(C)C(C)=O
CCC(=O)C(C)COC
CCC(=O)CC(C)OC
CCC(=O)COC(C)C
CCOC(C)CC(C)=O
CCOCC(C)C(C)=O
CCOC(C)C(=O)CC
CCOC(C=O)C(C)C
CCOCC(=O)C(C)C
COC(C)CCC(C)=O
COC(CC(C)C)C=O
COCC(C)CC(C)=O
COCCC(C)C(C)=O
CC(C)OCCC(C)=O
COCCC(=O)C(C)C
COCC(=O)CC(C)C
CCC(=C)C(CO)OC
CCC(=C)C(O)COC
CC(C)OCC(=C)CO
CCC(OC)C(=C)CO
CCC(O)C(=C)COC
CC(C)OC(CO)C=C
CC(C)OCC(O)C=C
CCC(OC)C(O)C=C
CCC(O)C(OC)C=C
CC(CO)OCC(C)=C
CCOC(C=C)C(C)O
CCOC(C)C(=C)CO
CCOCC(=C)C(C)O
CCOC(C)C(O)C=C
CC(OCCO)C(C)=C
CCOC(CO)C(C)=C
CCOCC(O)C(C)=C
COC(C)C(=C)CCO
COC(C)CC(=C)CO
COC(CC=C)C(C)O
COCC(=C)C(C)CO
COCC(=C)CC(C)O
COCC(C=C)C(C)O
COCC(C)C(=C)CO
COCCC(=C)C(C)O
COC(C)C(CO)C=C
COC(C)CC(O)C=C
COC(CC(C)O)C=C
COCC(C)C(O)C=C
COC(CCO)C(C)=C
COCC(CO)C(C)=C
COCCC(O)C(C)=C
COC(CO)C(C)C=C
COC(CO)CC(C)=C
COCC(O)C(C)C=C
COCC(O)CC(C)=C
CC(CO)OC(C)C=C
CC(O)C(C)OCC=C
CC(O)COC(C)C=C
CC(O)COCC(C)=C
COC(C=C)C(C)CO
COC(C)C(O)CC=C
CC(C)(C)CCOC=O
CCC(C)(C)COC=O
CCC(C)(CC)OC=O
CCCC(C)(C)OC=O
COC(C=CC)C(C)O
COC(C)C=C(C)CO
COC(C)C=CC(C)O
COC(C)C(C)=CCO
COCC=C(C)C(C)O
COCC(=CC)C(C)O
COCC(C)=C(C)CO
COC(C)C(CO)=CC
COC(C)C(O)C=CC
COCC(CO)=C(C)C
COC(CO)C=C(C)C
COC(CO)C(C)=CC
COCC(O)C=C(C)C
COCC(O)C(C)=CC
COCC(C)=CC(C)O
CC(C)C(CCO)C=O
CC(C)CC(CO)C=O
CCC(C)C(CO)C=O
CCC(C)CC(=O)CO
CCC(CC)C(O)C=O
CCCC(C)C(O)C=O
CC(C)C(CO)CC=O
CC(C)CC(O)CC=O
CCC(C)C(=O)CCO
CCC(CC=O)C(C)O
CCC(CCO)C(C)=O
CCCC(C=O)C(C)O
CC(C)C(O)CCC=O
CC(CCO)C(C)C=O
CC(CCO)CC(C)=O
CCC(C=O)C(C)CO
CCC(CO)C(C)C=O
CCCC(=O)C(C)CO
CCCC(=O)CC(C)O
CC(CO)C(C)CC=O
CC(CO)CC(C)C=O
CCC(=O)C(C)CCO
CCC(O)C(C)CC=O
CCC(O)CC(C)C=O
CC(O)C(C)CCC=O
CC(O)CC(C)CC=O
CC(C)CCC(=O)CO
CC(C)CCC(O)C=O
CCC(C)CC(O)C=O
CCC(CC(C)O)C=O
CCC(CC)C(=O)CO
CCCC(C)C(=O)CO
CC(C)CC(=O)CCO
CC(CCCO)C(C)=O
CCC(C)C(O)CC=O
CCCC(CO)C(C)=O
CCCCC(=O)C(C)O
CCCCC(O)C(C)=O
CC(C)C(=O)CCCO
CCC(CO)CC(C)=O
CCC(CO)C(=O)CC
CCCC(=O)C(O)CC
CC(CO)CCC(C)=O
CCC(=O)CC(C)CO
CCC(=O)CCC(C)O
CCC(O)C(CC)C=O
CCC(O)CCC(C)=O
CCC(O)CC(=O)CC
CC(O)CCC(C)C=O
CC(O)CCCC(C)=O
CCCC(O)C(C)C=O
CCCC(O)CC(C)=O
CCCC(O)C(=O)CC
CC(C)C(C)OC(C)=O
COC(=O)C(C)C(C)C
CC(C)OC(=O)C(C)C
CC(C)C(C)(C)OC=O
CCC(C)(C)C(=O)OC
CC(OC=O)C(C)(C)C
COC(=O)CC(C)(C)C
CCC(C)(C)OC(C)=O
CCC(=O)OC(C)(C)C
CC(=O)OCC(C)(C)C
CCOC(=O)C(C)(C)C
CC(C)CCCOC=O
CCC(C)CCOC=O
CCC(CC)COC=O
CCCC(CC)OC=O
CCCCC(C)OC=O
CCCC(C)COC=O
CCCCCC(=O)OC
CCCCOC(=O)CC
CCCOC(=O)CCC
CCCCCOC(C)=O
CCCCC(=O)OCC
CCOC(C)(OC)C=C
COC(C)(CC=C)OC
COCC(C)(OC)C=C
CCC(OC)(OC)C=C
COC(C)(C)OCC=C
COCOC(C)(C)C=C
CCC=CC(OC)OC
CCOC(OC)C=CC
COCC(COC)=CC
COC(C)OCC=CC
COCC(OC)C=CC
COCOC(C)C=CC
COCOCC=C(C)C
COCOCC(C)=CC
COC(CC=CC)OC
COCC=C(C)COC
COCC=CC(C)OC
COC(C)(OC)C(C)=C
COC(C)(OC)C=CC
CCC(C)(CC=O)OC
CC(C)(C)COCC=O
CCC(C)(COC)C=O
CCC(CC)(OC)C=O
CCOC(C)(C)CC=O
CCOC(C)(CC)C=O
COCC(C)(C)CC=O
COCCC(C)(C)C=O
CCC(C)(C)OCC=O
CCCC(C)(OC)C=O
CC(C)(C)OCCC=O
CCCOC(C)(C)C=O
CCOCC(C)(C)C=O
COC(C)(C)CCC=O
CC(C)OCOCC=C
CCC(OC)OCC=C
CCCOC(OC)C=C
CCOC(CC=C)OC
CCOCC(OC)C=C
CCOCOC(C)C=C
CCOCOCC(C)=C
COCCC(=C)COC
COCC(COC)C=C
COCCC(OC)C=C
COC(C)OCCC=C
COCOC(C)CC=C
COCOCC(C)C=C
COCOCCC(C)=C
CCC(=C)COCOC
CCC(OCOC)C=C
CCOCC(=C)COC
CCOC(C)OCC=C
CCOC(COC)C=C
COC(CCC=C)OC
COCC(CC=C)OC
COC(C)COCC=C
COCC(C)OCC=C
COCCOC(C)C=C
COCCOCC(C)=C
CCOC(OCC)C=C
CC(C)OC(C)C(C)=O
COC(C(C)C)C(C)=O
COC(C)C(C)C(C)=O
COC(C)C(=O)C(C)C
CC(C)OC(C)(C)C=O
COC(C)(C)C(C)C=O
COC(C)C(C)(C)C=O
CCC(C)(OC)C(C)=O
CCC(=O)C(C)(C)OC
CC(OC(C)(C)C)C=O
CCOC(C)(C)C(C)=O
CC(=O)COC(C)(C)C
COCC(C)(C)C(C)=O
COC(C)(C=O)C(C)C
COC(C=O)C(C)(C)C
COCC(=O)C(C)(C)C
COC(C)(C)CC(C)=O
CCC(CCC=O)OC
CCCC(CC=O)OC
CCC(C)COCC=O
CCC(CCOC)C=O
CCCC(C)OCC=O
CCCC(COC)C=O
CCC(COC)CC=O
CCCOCC(C)C=O
CCOC(C)CCC=O
CCOC(CC)CC=O
CCOCC(C)CC=O
CCOCC(CC)C=O
CCOCCC(C)C=O
COC(C)CCCC=O
COCCC(C)CC=O
CC(C)CCOCC=O
CCC(CC)OCC=O
CCCCC(OC)C=O
CC(C)COCCC=O
CCC(C)OCCC=O
CCCC(OCC)C=O
CCCCOC(C)C=O
CCCCOCC(C)=O
CCCC(=O)CCOC
CCCC(=O)COCC
CC(C)OCCCC=O
CCCOC(C)CC=O
CCCOC(CC)C=O
CCCOCCC(C)=O
CCC(=O)CCCOC
CCCOCC(=O)CC
CCOCCCC(C)=O
CCOCCC(=O)CC
COCC(C)CCC=O
COCCCC(C)C=O
COCCCCC(C)=O
CCCCC(=O)COC
CCC(CO)(OC)C=C
CC(C)(OCCO)C=C
CC(C)(O)COCC=C
CCOC(C)(CO)C=C
CCOCC(C)(O)C=C
COC(C)(CCO)C=C
COCC(C)(CO)C=C
COC(C)(CO)CC=C
COCC(C)(O)CC=C
CC(C)(CO)OCC=C
CCC(O)(COC)C=C
COCCC(C)(O)C=C
CCC=CC(CO)OC
CC=C(C)COCCO
CCC=C(CO)COC
CCC=CC(O)COC
CCC(COC)=CCO
CCC(CO)=CCOC
CCC(OC)C=CCO
CCC(O)C=CCOC
CCOC(C)C=CCO
CCOCC=C(C)CO
CCOCC=CC(C)O
CCOCC(C)=CCO
CCOCC(CO)=CC
CCOC(CO)C=CC
CCOCC(O)C=CC
COC(C)CC=CCO
COCC=C(C)CCO
COCC=CC(C)CO
COCC=CCC(C)O
COCC(C)=CCCO
COCC(C)C=CCO
COCCC=C(C)CO
COCCC=CC(C)O
COCCC(C)=CCO
COCC(CCO)=CC
COCCC(CO)=CC
COCC(CO)C=CC
COC(CO)CC=CC
COCC(O)CC=CC
CC=CC(C)OCCO
CC(C)=CCOCCO
CC=CCOC(C)CO
CC=CCOCC(C)O
CC(C)OCC=CCO
COC(C)C=CCCO
COC(CCO)C=CC
COCCC(O)C=CC
COC(C)C(=C)C(C)O
COC(C(C)O)C(C)=C
COC(C)C(O)C(C)=C
COC(C=C)C(C)(C)O
COC(C)(C=C)C(C)O
COC(C)(C)C(=C)CO
COCC(=C)C(C)(C)O
COC(C)(C)C(O)C=C
COC(C)C(C)(O)C=C
COC(C)(CO)C(C)=C
COCC(C)(O)C(C)=C
COC(C)(C)C=CCO
COCC=CC(C)(C)O
COC(C)(CO)C=CC
COCC(C)(O)C=CC
CC(C)(CCCO)C=O
CC(C)(CCO)CC=O
CCC(C)(CO)CC=O
CC(C)(CO)CCC=O
CCC(C)(O)CCC=O
CC(C)(O)CCCC=O
CCC(O)(CC)CC=O
CCC(C)(CCO)C=O
CCC(CC)(CO)C=O
CCCC(C)(CO)C=O
CCCC(C)(O)CC=O
CCCC(O)(CC)C=O
CCCCC(C)(O)C=O
CCC(=C)COCCO
CC(CCO)OCC=C
CCC(CO)OCC=C
CCCOCC(=C)CO
CC(COCCO)C=C
CCC(OCCO)C=C
CCCOCC(O)C=C
CCOCC(=C)CCO
CCOCCC(=C)CO
CC(OCCCO)C=C
CCOC(CCO)C=C
CCOCC(CO)C=C
CCOCCC(O)C=C
CC(O)COCCC=C
COCC(=C)CCCO
COCCC(=C)CCO
COCCCC(=C)CO
COCC(CCO)C=C
COCCC(CO)C=C
COCCCC(O)C=C
COC(CO)CCC=C
CC(=C)CCOCCO
CC(CC=C)OCCO
CC(=C)COCCCO
CCCOC(CO)C=C
CC(CO)COCC=C
CCC(O)COCC=C
CC(CO)OCCC=C
CC(O)CCOCC=C
CCOC(CO)CC=C
CCOCC(O)CC=C
COC(CCCO)C=C
COC(CCO)CC=C
COCC(CO)CC=C
COCCC(O)CC=C
COCC(O)CCC=C
CC(C)C(C)C(=O)CO
CC(C)C(C)C(O)C=O
CC(C)C(C=O)C(C)O
CC(O)C(C)C(C)C=O
CC(O)CC(C)C(C)=O
CC(C)C(CO)C(C)=O
CC(C)CC(=O)C(C)O
CC(C)CC(O)C(C)=O
CCC(C(C)O)C(C)=O
CCC(C)C(=O)C(C)O
CCC(C)C(O)C(C)=O
CC(C)C(=O)C(C)CO
CC(O)CC(=O)C(C)C
CC(C)C(O)C(C)C=O
CC(CO)C(C)C(C)=O
CCC(=O)C(C)C(C)O
CCC(O)C(C)C(C)=O
CCC(=O)C(O)C(C)C
CCC(O)C(=O)C(C)C
CC(O)C(C)CC(C)=O
CC(C)C(O)CC(C)=O
CC(C)(C)C(CO)C=O
CC(C)C(C)(CO)C=O
CC(CC(C)(C)O)C=O
CCC(C)(C)C(O)C=O
CCC(C)C(C)(O)C=O
CCC(C)(C=O)C(C)O
CC(CC=O)C(C)(C)O
CCC(C=O)C(C)(C)O
CCC(C)(O)C(C)C=O
CC(C=O)C(C)(C)CO
CC(CO)C(C)(C)C=O
CCC(O)(C=O)C(C)C
CC(O)C(C)(C)CC=O
CC(O)CC(C)(C)C=O
CC(C)(C)CC(=O)CO
CC(C)(C)CC(O)C=O
CC(C)CC(C)(O)C=O
CCC(C)(C)C(=O)CO
CC(C)(C)C(=O)CCO
CC(C)(C)C(O)CC=O
CC(C)C(C)(O)CC=O
CCC(C)(CO)C(C)=O
CCCC(C)(O)C(C)=O
CCC(C)(O)CC(C)=O
CCCC(=O)C(C)(C)O
CCC(=O)C(C)(C)CO
CCC(=O)CC(C)(C)O
CCC(O)C(C)(C)C=O
CCC(=O)C(C)(O)CC
CC(=O)C(C)(C)CCO
CC(=O)CC(C)(C)CO
CC(=O)CCC(C)(C)O
CCC(O)(CC)C(C)=O
CCC(CCCO)C=O
CCCC(CCO)C=O
CCC(CCO)CC=O
CCCC(CO)CC=O
CCC(CO)CCC=O
CC(CO)CCCC=O
CC(O)CCCCC=O
CC(CCCCO)C=O
CCCCC(CO)C=O
CCCCCC(=O)CO
CCCCCC(O)C=O
CC(CCCO)CC=O
CCCCC(=O)CCO
CCCCC(O)CC=O
CC(CCO)CCC=O
CCCC(=O)CCCO
CCCC(O)CCC=O
CCC(=O)CCCCO
CCC(O)CCCC=O
CC(=O)CCCCCO
CCCCCCOC=O
CCOCC=CCOC
CCOCOCC=CC
COCOCCC=CC
CCC=CCOCOC
COCCC=CCOC
COCCOCC=CC
CCCOCOCC=C
CCOCOCCC=C
COCOCCCC=C
CCOCCOCC=C
COCCCOCC=C
COCCOCCC=C
CC(O)C(C)(C)C(C)=O
CC(C)C(C)(O)C(C)=O
CC(C(C)=O)C(C)(C)O
CC(C)C(=O)C(C)(C)O
CC(=O)C(O)C(C)(C)C
CC(O)C(=O)C(C)(C)C
CCCCCOCC=O
CCCCOCCC=O
CCCOCCCC=O
CCOCCCCC=O
COCCCCCC=O
CC=CCCOCCO
CCC=CCOCCO
CCOCC=CCCO
CCOCCC=CCO
COCC=CCCCO
COCCC=CCCO
COCCCC=CCO
CC=CCOCCCO
CCCOCC=CCO
