# Supplementary material for: Expanding the fragrance chemical space for virtual screening
Source: J Cheminform. 2014 May 22;6:27. doi: 10.1186/1758-2946-6-27 (PMC4037718; doi:10.1186/1758-2946-6-27)
Supplement: Additional file 4 — SMILES for the MQN-browser search examples in Table 3. [file 1758-2946-6-27-S4.zip › IsoamylAcetate.GDB.smi]

CC(C)C(C)COC=O
CC(C)CC(C)OC=O
CCC(C)C(C)OC=O
CCC(OC=O)C(C)C
CCC(CC)C(=O)OC
CCC(CC)OC(C)=O
CCC(C)OC(=O)CC
CCC(C)CC(=O)OC
CCCC(C)C(=O)OC
CCC(C)COC(C)=O
CCCC(C)OC(C)=O
CCCC(=O)OC(C)C
CCCOC(=O)C(C)C
CCOC(=O)C(C)CC
CCOC(=O)CC(C)C
COC(=O)CCC(C)C
CCC(=O)OCC(C)C
CC(C)CCOC(C)=O
CCOC(OC)C(C)=C
COCC(=C)C(C)OC
COC(C)C(OC)C=C
COC(C)OC(C)C=C
COC(C)OCC(C)=C
COCC(OC)C(C)=C
COC(OC(C)C)C=C
COCOC(C)C(C)=C
CCC(=C)C(OC)OC
COC(CC(C)=C)OC
COC(OC)C(C)C=C
CCC(=C)C(C)OC=O
CC(C)C(=C)COC=O
CC(CC(C)=C)OC=O
CCC(=C)CC(=O)OC
CCC(C=C)C(=O)OC
CCCC(=C)C(=O)OC
CC(CC=C)OC(C)=O
CCC(=C)COC(C)=O
CC(C)C(OC=O)C=C
CCC(C)OC(=O)C=C
CC(C)C(=O)OCC=C
CC(COC(C)=O)C=C
CC(C)OC(=O)CC=C
CC(COC=O)C(C)=C
CCC(OC=O)C(C)=C
CCC(=O)OC(C)C=C
CCC(=O)OCC(C)=C
CC(OC=O)C(C)C=C
CCOC(=O)C(C)C=C
COC(=O)C(C)CC=C
COC(=O)CC(C)C=C
COC(=O)CCC(C)=C
CCC(OC(C)=O)C=C
CCCOC(=O)C(C)=C
CCOC(=O)C(=C)CC
CCOC(=O)CC(C)=C
CC(=C)CCOC(C)=O
CC(C)COC(=O)C=C
CC(C)C(C)CCC=O
CC(C)CC(C)CC=O
CC(C)CCC(C)C=O
CCC(C)C(C)CC=O
CCC(C)C(CC)C=O
CCC(C)CC(C)C=O
CCC(CC(C)C)C=O
CCC(CC)C(C)C=O
CCC(CC)CC(C)=O
CCCC(C)C(C)C=O
CCCC(CC)C(C)=O
CCC(CC)C(=O)CC
CCC(CC=O)C(C)C
CCCC(C=O)C(C)C
CCC(C)CCC(C)=O
CCCCC(C)C(C)=O
CCC(=O)CCC(C)C
CCCC(C)CC(C)=O
CCC(C)CC(=O)CC
CCCC(=O)C(C)CC
CCCC(=O)CC(C)C
CC(C)CCCC(C)=O
CCCC(C)C(=O)CC
CCCCC(=O)C(C)C
COC(OC)C(C)=CC
COC(OC)C=C(C)C
CC(C)C(C)OCC=O
CCC(C)OC(C)C=O
CCC(C=O)C(C)OC
CCCC(=O)C(C)OC
CC(C)OC(C)CC=O
CC(C)OCC(C)C=O
CCC(OC)C(C)C=O
CCC(OC)C(=O)CC
CCOC(C)C(C)C=O
CCOC(CC)C(C)=O
COC(C)C(C)CC=O
COC(C)CC(C)C=O
COCC(C)C(C)C=O
COC(CC=O)C(C)C
COCC(C=O)C(C)C
CCC(CC(C)=O)OC
CCC(C)C(OC)C=O
CCC(C)C(=O)COC
CC(C)COC(C)C=O
CC(C)COCC(C)=O
CCC(C)OCC(C)=O
CCC(COC)C(C)=O
CCCC(OC)C(C)=O
CCC(OC(C)C)C=O
CCCOC(C)C(C)=O
CCC(=O)C(C)COC
CCC(=O)CC(C)OC
CCC(=O)COC(C)C
CCOC(C)CC(C)=O
CCOCC(C)C(C)=O
CCOC(C)C(=O)CC
CCOC(C=O)C(C)C
CCOCC(=O)C(C)C
COC(C)CCC(C)=O
COC(CC(C)C)C=O
COCC(C)CC(C)=O
COCCC(C)C(C)=O
CC(C)OCCC(C)=O
COCCC(=O)C(C)C
COCC(=O)CC(C)C
CCC(C#C)C(=O)OC
CC(C)C(OC=O)C#C
CCC(C)OC(=O)C#C
CC#CC(=O)OC(C)C
CC(COC(C)=O)C#C
CCC(OC(C)=O)C#C
CC(C)OC(=O)CC#C
CC(OC=O)C(C)C#C
COC(=O)CC(C)C#C
CC(CC#C)OC(C)=O
CC#CC(C)OC(C)=O
CC(C)COC(=O)C#C
CC(C)C(=O)OCC#C
CCC(=O)OC(C)C#C
CCOC(=O)C(C)C#C
COC(=O)C(C)C#CC
COC(=O)C(C)CC#C
COC(=O)C#CC(C)C
CC=C(C)C(C)OC=O
CC(C)=C(C)COC=O
CCC(=CC)C(=O)OC
CC=CC(C)OC(C)=O
CC(OC=O)C=C(C)C
COC(=O)C(C)C=CC
COC(=O)CC=C(C)C
COC(=O)CC(C)=CC
CC=C(C)COC(C)=O
CCC=C(C)C(=O)OC
CC(=O)OCC=C(C)C
CC=CC(=O)OC(C)C
CCOC(=O)C=C(C)C
COC(=O)C=CC(C)C
CCC(C)=CC(=O)OC
CCOC(=O)C(C)=CC
CCC(=C)C(C)COC
CCC(=C)CC(C)OC
CCC(C=C)C(C)OC
CCC(C)C(=C)COC
CCC(CC(C)=C)OC
CCCC(=C)C(C)OC
CCC(=C)COC(C)C
CCC(C)C(OC)C=C
CC(C)COC(C)C=C
CC(C)COCC(C)=C
CCC(C)OC(C)C=C
CCC(COC)C(C)=C
CCCC(OC)C(C)=C
CC(C)OC(C)CC=C
CC(C)OCC(C)C=C
CCC(OC(C)C)C=C
CCC(OC)C(=C)CC
CCC(OC)C(C)C=C
CCCOC(C)C(C)=C
CCOC(C=C)C(C)C
CCOC(C)C(=C)CC
CCOC(C)C(C)C=C
CCOC(C)CC(C)=C
CCOC(CC)C(C)=C
CCOCC(=C)C(C)C
CCOCC(C)C(C)=C
COC(C)C(C)CC=C
COC(C)CC(C)C=C
COC(C)CCC(C)=C
COC(CC(C)C)C=C
COCC(=C)CC(C)C
COCC(C=C)C(C)C
COCC(C)C(C)C=C
COCC(C)CC(C)=C
COCCC(=C)C(C)C
COCCC(C)C(C)=C
CC(C)C(C)OCC=C
CCC(C)OCC(C)=C
CC(C)OCCC(C)=C
COC(CC=C)C(C)C
COC(OC)C(=C)C=C
CCOC(OC)C(C)C
COCC(C)C(C)OC
COCC(C)OC(C)C
CCC(C)C(OC)OC
CCC(C)OC(C)OC
CCC(OC)C(C)OC
CC(C)OCOC(C)C
CCC(OC)OC(C)C
CCOC(C)C(C)OC
COC(C)CC(C)OC
COC(CC(C)C)OC
COC(C)COC(C)C
COCC(OC)C(C)C
COCOC(C)C(C)C
CCOC(C)OC(C)C
COC(C)OCC(C)C
CCC(=C)C(CO)OC
CCC(=C)C(O)COC
CC(C)OCC(=C)CO
CCC(OC)C(=C)CO
CCC(O)C(=C)COC
CC(C)OC(CO)C=C
CC(C)OCC(O)C=C
CCC(OC)C(O)C=C
CCC(O)C(OC)C=C
CC(CO)OCC(C)=C
CCOC(C=C)C(C)O
CCOC(C)C(=C)CO
CCOCC(=C)C(C)O
CCOC(C)C(O)C=C
CC(OCCO)C(C)=C
CCOC(CO)C(C)=C
CCOCC(O)C(C)=C
COC(C)C(=C)CCO
COC(C)CC(=C)CO
COC(CC=C)C(C)O
COCC(=C)C(C)CO
COCC(=C)CC(C)O
COCC(C=C)C(C)O
COCC(C)C(=C)CO
COCCC(=C)C(C)O
COC(C)C(CO)C=C
COC(C)CC(O)C=C
COC(CC(C)O)C=C
COCC(C)C(O)C=C
COC(CCO)C(C)=C
COCC(CO)C(C)=C
COCCC(O)C(C)=C
COC(CO)C(C)C=C
COC(CO)CC(C)=C
COCC(O)C(C)C=C
COCC(O)CC(C)=C
CC(CO)OC(C)C=C
CC(O)C(C)OCC=C
CC(O)COC(C)C=C
CC(O)COCC(C)=C
COC(C=C)C(C)CO
COC(C)C(O)CC=C
CCC=C(C)C(C)OC
CCC(=CC)C(C)OC
CCC(C)=C(C)COC
CCC(C)=CC(C)OC
CC=C(C)COC(C)C
CCC(COC)=C(C)C
CCC(OC)C(C)=CC
CCOC(C)C=C(C)C
COC(C)C=CC(C)C
COC(C)C(C)C=CC
COC(C)CC=C(C)C
COC(C)CC(C)=CC
COCC=C(C)C(C)C
COCC(=CC)C(C)C
COCC(C)=CC(C)C
COCC(C)C=C(C)C
COCC(C)C(C)=CC
CC=CC(C)OC(C)C
CC(C)OCC=C(C)C
CCC(OC)C=C(C)C
CCOC(C)C(C)=CC
CCOCC(C)=C(C)C
COC(C=CC)C(C)C
COCCC(C)=C(C)C
CC(=C)C(=C)COC=O
CC(=C)C(OC=O)C=C
CC(OC=O)C(=C)C=C
CC(OC(=O)C=C)C=C
CCOC(=O)C(=C)C=C
CC(=O)OC(C=C)C=C
CC(=O)OCC(=C)C=C
COC(=O)C(=C)CC=C
COC(=O)C(C=C)C=C
COC(=O)CC(=C)C=C
CC(=C)COC(=O)C=C
CC(=C)C(=O)OCC=C
CC(C)CC(=C)CC=O
CC(C)CC(C=C)C=O
CC(C)CCC(=C)C=O
CC(CC=C)C(C)C=O
CCC(=C)C(C)CC=O
CCC(=C)CC(C)C=O
CCC(C=C)C(C)C=O
CCC(C)C(=C)CC=O
CCC(C)C(C=C)C=O
CCC(C)CC(=C)C=O
CCC(CC)C(=C)C=O
CCCC(=C)C(C)C=O
CCCC(=C)CC(C)=O
CCCC(C=C)C(C)=O
CCCC(C)C(=C)C=O
CC(C)C(CC=O)C=C
CC(CC(C)C=O)C=C
CC(CCC(C)=O)C=C
CCC(C=C)C(=O)CC
CCC(CC(C)=O)C=C
CC(CCC=O)C(C)=C
CCC(CC=O)C(C)=C
CCCC(C=O)C(C)=C
CC(CC=O)C(C)C=C
CCC(C=O)C(=C)CC
CCC(C=O)C(C)C=C
CCCC(=O)C(C)C=C
CC(=C)CCCC(C)=O
CC(C)C(=C)CCC=O
CC(C)C(CC=C)C=O
CC(CC=C)CC(C)=O
CC(CCC=C)C(C)=O
CC(CCC(C)=C)C=O
CCC(=C)CCC(C)=O
CCC(CC=C)C(C)=O
CCC(CC(C)=C)C=O
CCCCC(=C)C(C)=O
CC(C)CCC(=O)C=C
CCC(=C)CC(=O)CC
CCC(C)CC(=O)C=C
CCC(CC)C(=O)C=C
CCCC(=C)C(=O)CC
CCCC(C)C(=O)C=C
CC(C)CC(=O)CC=C
CCC(C)C(=O)CC=C
CCCCC(=O)C(C)=C
CC(C)C(=O)CCC=C
CC(CC=O)CC(C)=C
CCCC(=O)C(=C)CC
CCCC(=O)CC(C)=C
CCC(=O)CC(C)C=C
CCC(=O)CCC(C)=C
CCC(=O)C(C)CC=C
CC(C)(C)CCOC=O
CCC(C)(C)COC=O
CCC(C)(CC)OC=O
CCCC(C)(C)OC=O
COC(OC)C(=C)C#C
COC(C)C(OC)C#C
COC(C)OC(C)C#C
COC(OC(C)C)C#C
COC(OC)C(C)C#C
CCC(=C)C(OC)C=O
CC(=C)COCC(C)=O
CC(C)OC(C=C)C=O
CCC(OC)C(=C)C=O
CCC(=O)C(=C)COC
CC(C)OCC(=O)C=C
CCC(OC)C(=O)C=C
CCC(=O)C(OC)C=C
CCOC(C)C(=C)C=O
CCOCC(=C)C(C)=O
CC(OC(C)C=O)C=C
CC(OCC(C)=O)C=C
CC(OCC=O)C(C)=C
CCOC(C=O)C(C)=C
COC(C=C)C(C)C=O
COC(C)C(=C)CC=O
COC(C)C(C=C)C=O
COC(C)CC(=C)C=O
COC(CC=C)C(C)=O
COCC(=C)C(C)C=O
COCC(=C)CC(C)=O
COCC(C=C)C(C)=O
COCC(C)C(=C)C=O
COC(C)CC(=O)C=C
COCC(C)C(=O)C=C
COC(C)C(=O)CC=C
COC(CC=O)C(C)=C
COCC(C=O)C(C)=C
COCC(=O)C(C)C=C
COCC(=O)CC(C)=C
CCC(=C)C(=O)COC
CC(C)OCC(=C)C=O
CC(OCC=C)C(C)=O
CC(OCC(C)=C)C=O
CCOC(C=C)C(C)=O
CCOC(C)C(=O)C=C
CCOCC(=O)C(C)=C
COC(CC(C)=C)C=O
COCCC(=C)C(C)=O
COC(CC(C)=O)C=C
COCCC(=O)C(C)=C
COC(C=O)C(C)C=C
COC(C)C(C)OC=O
CCOC(C)C(=O)OC
COC(C)COC(C)=O
CCC(OC)C(=O)OC
CCOC(=O)C(C)OC
COC(C)CC(=O)OC
COCC(C)C(=O)OC
COCC(C)OC(C)=O
COCC(=O)OC(C)C
COC(=O)COC(C)C
COC(C=CC)C(C)O
COC(C)C=C(C)CO
COC(C)C=CC(C)O
COC(C)C(C)=CCO
COCC=C(C)C(C)O
COCC(=CC)C(C)O
COCC(C)=C(C)CO
COC(C)C(CO)=CC
COC(C)C(O)C=CC
COCC(CO)=C(C)C
COC(CO)C=C(C)C
COC(CO)C(C)=CC
COCC(O)C=C(C)C
COCC(O)C(C)=CC
COCC(C)=CC(C)O
CC(C)C(CC#C)OC=O
CC(C)C#CC(C)OC=O
CC(CC(C)C#C)OC=O
CC(CC#C)C(C)OC=O
CC#CC(C)C(C)OC=O
CCC(C#C)C(C)OC=O
CCC(C#CC)C(=O)OC
CCC(CC#C)C(=O)OC
CCC#CC(C)C(=O)OC
CCCC(C#C)C(=O)OC
CC(C)C#CCOC(C)=O
CC(CCC#C)OC(C)=O
CC#CC(C)COC(C)=O
CC#CCC(C)OC(C)=O
CCC(CC#C)OC(C)=O
CCC#CC(C)OC(C)=O
CC(C)C(COC=O)C#C
CC(C)CC(OC=O)C#C
CC(C)CCOC(=O)C#C
CCC(C)C(OC=O)C#C
CCC(C)COC(=O)C#C
CCC(CC)OC(=O)C#C
CCCC(C)OC(=O)C#C
CC#CCC(=O)OC(C)C
CCC(C)C(=O)OCC#C
CCC(CC(=O)OC)C#C
CCC#CC(=O)OC(C)C
CC(CCOC(C)=O)C#C
CCC(COC(C)=O)C#C
CC(C)COC(=O)CC#C
CC#CC(OC=O)C(C)C
CCC(C)OC(=O)C#CC
CCC(C)OC(=O)CC#C
CC#CC(=O)OCC(C)C
CC(COC(C)=O)CC#C
CC(C)OC(=O)CCC#C
CC(COC=O)C(C)C#C
CCC(OC=O)C(C)C#C
CCC(OC(=O)CC)C#C
CCCOC(=O)C(C)C#C
CCC(=O)OC(C)C#CC
CCC(=O)OC(C)CC#C
CCC(=O)OCC(C)C#C
CCOC(=O)C(C)C#CC
CCOC(=O)C(CC)C#C
CCOC(=O)CC(C)C#C
COC(=O)CC(C)C#CC
COC(=O)CC#CC(C)C
COC(=O)CCC(C)C#C
CC(C)CC(=O)OCC#C
CC#CCOC(=O)C(C)C
CC(C)C(=O)OCCC#C
CCCC(=O)OC(C)C#C
CCC(OC(C)=O)C#CC
CCOC(=O)C(C)CC#C
COC(=O)C(C)CC#CC
COC(=O)C(C)CCC#C
COC(=O)C#CCC(C)C
COC(=O)CC(C)CC#C
CCC(C)C#CC(=O)OC
CCCC(OC(C)=O)C#C
CCOC(=O)C#CC(C)C
CC=C(C)C(C)COC=O
CC=C(C)CC(C)OC=O
CC=CC(C)C(C)OC=O
CC(C)=C(C)CCOC=O
CC(C)C=C(C)COC=O
CC(C)C=CC(C)OC=O
CC(C)C(C)=CCOC=O
CC(CC=C(C)C)OC=O
CCC=C(C)C(C)OC=O
CCC(=CC)C(C)OC=O
CCC(C)=C(C)COC=O
CCC(C)=CC(C)OC=O
CCC(C=CC)C(=O)OC
CCCC(=CC)C(=O)OC
CCC(COC(C)=O)=CC
CC=C(COC=O)C(C)C
CC=CC(OC=O)C(C)C
CCC(COC=O)=C(C)C
CC(COC=O)C=C(C)C
CCC(OC=O)C=C(C)C
CCC(OC=O)C(C)=CC
CCC(=O)OCC(C)=CC
COC(=O)CC=CC(C)C
CCC=C(C)CC(=O)OC
CCC=C(CC)C(=O)OC
CCC=CC(C)C(=O)OC
CCC(C)=CCC(=O)OC
CCC(CC)=CC(=O)OC
CCCC=C(C)C(=O)OC
CCCC(C)=CC(=O)OC
CC=C(C)CCOC(C)=O
CC=CC(C)COC(C)=O
CC=CCC(C)OC(C)=O
CC(=O)OCCC=C(C)C
CC(C)C=CCOC(C)=O
CCC=C(C)COC(C)=O
CCC=CC(C)OC(C)=O
CCC(C)=CCOC(C)=O
CC=CCC(=O)OC(C)C
CCC=CC(=O)OC(C)C
CCC(CC(=O)OC)=CC
CC=CCOC(=O)C(C)C
CCC(OC(C)=O)C=CC
CCCOC(=O)C=C(C)C
CCC(=O)OC(C)C=CC
CCC(=O)OCC=C(C)C
CCOC(=O)C=C(C)CC
CCOC(=O)C(C)C=CC
CCOC(=O)C(CC)=CC
CCOC(=O)CC=C(C)C
CCOC(=O)CC(C)=CC
COC(=O)C(C)CC=CC
COC(=O)CC(C)C=CC
COC(=O)CCC=C(C)C
COC(=O)CCC(C)=CC
CCC(C)C=CC(=O)OC
CCC(C)OC(=O)C=CC
CCOC(=O)C=CC(C)C
CCOC(=O)C(C)=CCC
COC(=O)C=CCC(C)C
CC=CC(=O)OCC(C)C
CCCOC(=O)C(C)=CC
CCCC(CC)C([O-])=O
CC(C)CCCC([O-])=O
CCC(CC)CC([O-])=O
CCCC(C)CC([O-])=O
CCC(C)CCC([O-])=O
CCCCC(C)C([O-])=O
CC(C)C(CCO)C=O
CC(C)CC(CO)C=O
CCC(C)C(CO)C=O
CCC(C)CC(=O)CO
CCC(CC)C(O)C=O
CCCC(C)C(O)C=O
CC(C)C(CO)CC=O
CC(C)CC(O)CC=O
CCC(C)C(=O)CCO
CCC(CC=O)C(C)O
CCC(CCO)C(C)=O
CCCC(C=O)C(C)O
CC(C)C(O)CCC=O
CC(CCO)C(C)C=O
CC(CCO)CC(C)=O
CCC(C=O)C(C)CO
CCC(CO)C(C)C=O
CCCC(=O)C(C)CO
CCCC(=O)CC(C)O
CC(CO)C(C)CC=O
CC(CO)CC(C)C=O
CCC(=O)C(C)CCO
CCC(O)C(C)CC=O
CCC(O)CC(C)C=O
CC(O)C(C)CCC=O
CC(O)CC(C)CC=O
CC(C)CCC(=O)CO
CC(C)CCC(O)C=O
CCC(C)CC(O)C=O
CCC(CC(C)O)C=O
CCC(CC)C(=O)CO
CCCC(C)C(=O)CO
CC(C)CC(=O)CCO
CC(CCCO)C(C)=O
CCC(C)C(O)CC=O
CCCC(CO)C(C)=O
CCCCC(=O)C(C)O
CCCCC(O)C(C)=O
CC(C)C(=O)CCCO
CCC(CO)CC(C)=O
CCC(CO)C(=O)CC
CCCC(=O)C(O)CC
CC(CO)CCC(C)=O
CCC(=O)CC(C)CO
CCC(=O)CCC(C)O
CCC(O)C(CC)C=O
CCC(O)CCC(C)=O
CCC(O)CC(=O)CC
CC(O)CCC(C)C=O
CC(O)CCCC(C)=O
CCCC(O)C(C)C=O
CCCC(O)CC(C)=O
CCCC(O)C(=O)CC
CC(C)C(C)OC=O
CCC(C)C(=O)OC
CCC(C)OC(C)=O
COC(=O)CC(C)C
CCOC(=O)C(C)C
CCC(=O)OC(C)C
CC(C)COC(C)=O
CC(C)C(C)CC=O
CC(C)CC(C)C=O
CCC(C)C(=O)CC
CCC(C)C(C)C=O
CCC(C)CC(C)=O
CCC(CC)C(C)=O
CCCC(C)C(C)=O
CCC(C=O)C(C)C
CCCC(=O)C(C)C
CCC(=O)CC(C)C
CC(C)CCC(C)=O
CC(=C)C(OC=O)C#C
CC(OC=O)C(=C)C#C
CC(OC(=O)C=C)C#C
CC(=O)OC(C=C)C#C
CC(=O)OCC(=C)C#C
COC(=O)C(=C)C#CC
COC(=O)C(C=C)C#C
COC(=O)CC(=C)C#C
CC(=C)COC(=O)C#C
CC(OC(=O)C#C)C=C
CCOC(=O)C(=C)C#C
COC(=O)C(=C)CC#C
CC(=C)C(=O)OCC#C
COC(=O)C#CC(C)=C
COC(=O)C(=C)C=CC
COC(=O)C=C(C)C=C
COC(=O)C=CC(C)=C
COC(=O)C(C=C)=CC
COC(=O)C(C)=CC=C
CCC(=C)C(=C)COC
CCC(=C)C(OC)C=C
CC(C)OC(C=C)C=C
CC(C)OCC(=C)C=C
CCC(OC)C(=C)C=C
CC(OCC=C)C(C)=C
CCOC(C=C)C(C)=C
COC(C)C(=C)CC=C
COC(C)C(C=C)C=C
COC(C)CC(=C)C=C
COC(CC=C)C(C)=C
COC(CC(C)=C)C=C
COCC(=C)CC(C)=C
COCC(C=C)C(C)=C
COCC(C)C(=C)C=C
COCCC(=C)C(C)=C
CC(OC(C)C=C)C=C
CC(OCC(C)=C)C=C
CCOC(C)C(=C)C=C
CCOCC(=C)C(C)=C
COC(C=C)C(C)C=C
COCC(=C)C(C)C=C
CC(=C)COCC(C)=C
CC(C)C(C)C#CC=O
CC(C)C#CC(C)C=O
CC(C)C#CCC(C)=O
CC(CC(C)C#C)C=O
CC(CC#C)C(C)C=O
CC#CC(C)C(C)C=O
CC#CC(C)CC(C)=O
CCC(C)C#CC(C)=O
CCC(C#C)C(C)C=O
CCC(C#CC)C(C)=O
CCC#CC(C)C(C)=O
CCCC(C#C)C(C)=O
CC(C)C(CC=O)C#C
CC(C)CC(C=O)C#C
CC(CCC(C)=O)C#C
CCC(C)C(C=O)C#C
CCC(C)CC(=O)C#C
CCC(C#C)C(=O)CC
CCC(CC(C)=O)C#C
CCCC(C)C(=O)C#C
CC#CC(C=O)C(C)C
CCC(C)C(=O)C#CC
CC(CC=O)C(C)C#C
CCC(C=O)C(C)C#C
CCCC(=O)C(C)C#C
CCC(=O)C(C)C#CC
CCC(=O)C#CC(C)C
CCC(=O)CC(C)C#C
CC(C)C(CC#C)C=O
CC(C)CC#CC(C)=O
CC(CC#C)CC(C)=O
CC(CCC#C)C(C)=O
CC#CCC(C)C(C)=O
CCC(CC#C)C(C)=O
CC(C)CCC(=O)C#C
CCC(CC)C(=O)C#C
CC(C)CC(=O)CC#C
CC#CCC(=O)C(C)C
CCC(C)C(=O)CC#C
CCC#CC(=O)C(C)C
CC(C)C(=O)CCC#C
CC#CC(=O)CC(C)C
CCC(=O)C(C)CC#C
CC=C(C)C(C)CC=O
CC=C(CC(C)C)C=O
CC=CC(C)C(C)C=O
CC(C)=C(C)CCC=O
CC(C)C=C(C)CC=O
CC(C)C(C)=CCC=O
CC(C)C(C)C=CC=O
CCC=C(C)CC(C)=O
CCC=C(CC)C(C)=O
CCC(=CC)C(C)C=O
CCC(C=CC)C(C)=O
CCC(C)=C(CC)C=O
CCC(C)=CC(C)C=O
CCC(C)C(C=O)=CC
CCC(CC)=C(C)C=O
CCC(CC(C)=O)=CC
CC=C(CC=O)C(C)C
CC=CC(C=O)C(C)C
CCC(=CC=O)C(C)C
CCC(CC=O)=C(C)C
CCCC(C=O)=C(C)C
CC(CC=O)C=C(C)C
CCC(C=O)C=C(C)C
CCC(C=O)C(C)=CC
CC=C(C)CC(C)C=O
CC=C(C)CCC(C)=O
CC=CC(C)CC(C)=O
CC=CCC(C)C(C)=O
CC(C)C=CC(C)C=O
CC(C)C=CCC(C)=O
CC(C)CC=C(C)C=O
CC(C)CC=CC(C)=O
CC(CC=C(C)C)C=O
CCC=C(C)C(C)C=O
CCC=CC(C)C(C)=O
CCC(C)=C(C)CC=O
CCC(C)=CCC(C)=O
CCC(C)C=C(C)C=O
CCC(C)C=CC(C)=O
CCC(C)C(C)=CC=O
CCC(CC)=CC(C)=O
CCCC(=CC)C(C)=O
CCCC(C)=C(C)C=O
CCCC(C)=CC(C)=O
CCC=C(C)C(=O)CC
CCC(=O)C=C(C)CC
CC=CCC(=O)C(C)C
CCC=C(C=O)C(C)C
CCC=CC(=O)C(C)C
CC=CC(=O)CC(C)C
CCC(C=O)=CC(C)C
CCCC(=O)C=C(C)C
CCCC(=O)C(C)=CC
CCC(=O)C=CC(C)C
CCC(=O)C(C)C=CC
CCC(=O)C(CC)=CC
CCC(=O)CC=C(C)C
CCC(=O)CC(C)=CC
CC(C)CC(C)=CC=O
CCCC=C(C)C(C)=O
CCC(C)C(=O)C=CC
CC(=O)CCC=C(C)C
CC(C)C(C)OC(C)=O
COC(=O)C(C)C(C)C
CC(C)OC(=O)C(C)C
CC(C)C(C)(C)OC=O
CCC(C)(C)C(=O)OC
CC(OC=O)C(C)(C)C
COC(=O)CC(C)(C)C
CCC(C)(C)OC(C)=O
CCC(=O)OC(C)(C)C
CC(=O)OCC(C)(C)C
CCOC(=O)C(C)(C)C
CCC(C)CC(C)OC
CCC(CC)C(C)OC
CCC(C)C(C)COC
CCC(C)C(CC)OC
CCC(CC(C)C)OC
CCCC(C)C(C)OC
CC(C)CCOC(C)C
CCC(C)COC(C)C
CCC(CC)OC(C)C
CCCC(C)OC(C)C
CCC(C)OCC(C)C
CCC(COC)C(C)C
CCCC(OC)C(C)C
CCCOC(C)C(C)C
CCOC(C)C(C)CC
CCOC(C)CC(C)C
CCOC(CC)C(C)C
CCOCC(C)C(C)C
COC(C)CCC(C)C
COCC(C)CC(C)C
COCCC(C)C(C)C
CC(C)COCC(C)C
CCC(C)OC(C)CC
CC(C)CCCOC=O
CCC(C)CCOC=O
CCC(CC)COC=O
CCCC(CC)OC=O
CCCCC(C)OC=O
CCCC(C)COC=O
CCCCCC(=O)OC
CCCCOC(=O)CC
CCCOC(=O)CCC
CCCCCOC(C)=O
CCCCC(=O)OCC
CC(C)C(=C)CCCO
CC(C)CC(=C)CCO
CCC(=C)C(C)CCO
CCC(C=C)C(C)CO
CCC(C)C(=C)CCO
CCCC(=C)C(C)CO
CCCC(=C)CC(C)O
CCCC(C=C)C(C)O
CCCC(C)C(=C)CO
CCCCC(=C)C(C)O
CCC(C)C(CO)C=C
CCC(C)CC(O)C=C
CCCC(=C)C(O)CC
CCC(CCO)C(C)=C
CCCC(CO)C(C)=C
CC(CCO)C(C)C=C
CCC(CO)C(=C)CC
CCC(CO)C(C)C=C
CCC(CO)CC(C)=C
CCCC(O)C(C)C=C
CC(CO)CCC(C)=C
CCC(O)C(CC)C=C
CC(O)CCC(C)C=C
CC(C)CCC(=C)CO
CCC(=C)CC(C)CO
CCC(=C)CCC(C)O
CCC(C)CC(=C)CO
CCC(CC=C)C(C)O
CCC(CC)C(=C)CO
CC(C)C(CCO)C=C
CC(C)CC(CO)C=C
CC(C)CCC(O)C=C
CCC(CC(C)O)C=C
CCC(CC)C(O)C=C
CCCC(C)C(O)C=C
CC(C)CC(O)CC=C
CC(CCCO)C(C)=C
CC(C)C(O)CCC=C
CC(CCO)CC(C)=C
CCCC(O)C(=C)CC
CCCC(O)CC(C)=C
CC(CO)C(C)CC=C
CC(CO)CC(C)C=C
CCC(O)C(C)CC=C
CCC(O)CC(=C)CC
CCC(O)CC(C)C=C
CCC(O)CCC(C)=C
CC(O)C(C)CCC=C
CC(O)CC(C)CC=C
CC(O)CCCC(C)=C
CC(C)C(CO)CC=C
CCC(C)C(O)CC=C
CCCCC(O)C(C)=C
CC(C)OC(C=O)C#C
CC(C)OCC(=O)C#C
CCC(OC)C(=O)C#C
CCC(=O)C(OC)C#C
CC(OC(C)C#C)C=O
CCOC(C#C)C(C)=O
CC(OCC(C)=O)C#C
COC(C)C#CC(C)=O
COC(C#C)C(C)C=O
COC(C#CC)C(C)=O
COC(CC#C)C(C)=O
COCC(C#C)C(C)=O
COC(C)C(C=O)C#C
COC(C)CC(=O)C#C
COC(CC(C)=O)C#C
COCC(C)C(=O)C#C
COC(C)C(=O)C#CC
COC(C)C(=O)CC#C
COC(C=O)C(C)C#C
COCC(=O)C(C)C#C
CC(OCC#C)C(C)=O
CCOC(C)C(=O)C#C
COC(C=CC)C(C)=O
COC(C)C=C(C)C=O
COC(C)C=CC(C)=O
COC(C)C(C=O)=CC
COC(C)C(C)=CC=O
COCC=C(C)C(C)=O
COCC(=CC)C(C)=O
COCC(C)=C(C)C=O
COC(C)C(=O)C=CC
COCC(C=O)=C(C)C
COC(C=O)C=C(C)C
COC(C=O)C(C)=CC
COCC(=O)C=C(C)C
COCC(C)=CC(C)=O
COCC(=O)C(C)=CC
CCOC(C)(OC)C=C
COC(C)(CC=C)OC
COCC(C)(OC)C=C
CCC(OC)(OC)C=C
COC(C)(C)OCC=C
COCOC(C)(C)C=C
CCC=CC(OC)OC
CCOC(OC)C=CC
COCC(COC)=CC
COC(C)OCC=CC
COCC(OC)C=CC
COCOC(C)C=CC
COCOCC=C(C)C
COCOCC(C)=CC
COC(CC=CC)OC
COCC=C(C)COC
COCC=CC(C)OC
CCC(C)C(C=O)C=O
CCC(C)CC(=O)C=O
CCC(CC)C(=O)C=O
CCC(CC=O)C(C)=O
CCC(C)C(=O)CC=O
CCC(C=O)C(C)C=O
CCC(=O)C(C)CC=O
CC(C)C(CC=O)C=O
CC(C)CC(C=O)C=O
CC(C)CCC(=O)C=O
CC(CC(C)C=O)C=O
CC(CCC(C)=O)C=O
CCC(CC(C)=O)C=O
CCCC(C)C(=O)C=O
CC(CCC=O)C(C)=O
CCCC(C=O)C(C)=O
CC(C)CC(=O)CC=O
CC(C)C(=O)CCC=O
CC(CC=O)C(C)C=O
CC(CC=O)CC(C)=O
CCCC(=O)C(C)C=O
CCC(C=O)C(=O)CC
CCCC(=O)C(=O)CC
CCC(=O)CC(C)C=O
CCCC(=O)CC(C)=O
CCC(=O)CCC(C)=O
CCC(=O)CC(=O)CC
CC(=O)CCCC(C)=O
CCCCC(=O)C(C)=O
COC(C=C)C(=C)CO
COCC(=C)C(=C)CO
COC(C=C)C(O)C=C
COCC(=C)C(O)C=C
COC(CO)C(=C)C=C
COCC(O)C(=C)C=C
CCC(C)C(CO)OC
CCC(C)C(O)COC
CCCC(OC)C(C)O
CCC(CO)C(C)OC
CCC(OC)C(C)CO
CCC(O)C(C)COC
COC(C)C(C)CCO
COC(C)CC(C)CO
COCC(C)C(C)CO
COCC(CO)C(C)C
CCC(CC(C)O)OC
CC(C)C(C)OCCO
CC(C)COC(C)CO
CCC(C)OC(C)CO
CCC(C)OCC(C)O
CCC(COC)C(C)O
CCCC(O)C(C)OC
CCC(CO)OC(C)C
CC(C)OC(C)CCO
CC(C)OCC(C)CO
CC(O)CCOC(C)C
CCCOC(C)C(C)O
CCC(O)C(CC)OC
CCC(O)CC(C)OC
CCC(O)COC(C)C
CCOC(C)C(C)CO
CCOC(C)CC(C)O
CCOC(CC)C(C)O
CCOCC(C)C(C)O
CCOC(C)C(O)CC
CCOC(CO)C(C)C
CCOCC(O)C(C)C
COC(C)CCC(C)O
COCC(C)CC(C)O
COCCC(C)C(C)O
COC(CCO)C(C)C
COC(CO)CC(C)C
CC(C)COCC(C)O
COCCC(O)C(C)C
COCC(O)CC(C)C
CC(C)C(=C)CCOC=O
CC(C)C(CC=C)OC=O
CC(C)CC(=C)COC=O
CC(CC=C)C(C)OC=O
CC(CC(C)C=C)OC=O
CC(CCC(C)=C)OC=O
CCC(=C)C(C)COC=O
CCC(=C)CC(C)OC=O
CCC(C=C)C(C)OC=O
CCC(C)C(=C)COC=O
CCC(CC(C)=C)OC=O
CCCC(=C)C(C)OC=O
CCCC(=C)CC(=O)OC
CCCC(C=C)C(=O)OC
CCC(=C)CCOC(C)=O
CC(C)C(COC=O)C=C
CC(C)CC(OC=O)C=C
CCC(=C)COC(=O)CC
CCC(C)C(OC=O)C=C
CCC(CC(=O)OC)C=C
CCC(COC(C)=O)C=C
CC(CCOC=O)C(C)=C
CCC(COC=O)C(C)=C
CCCC(OC=O)C(C)=C
CC(COC=O)C(C)C=C
CC(COC=O)CC(C)=C
CCC(OC=O)C(=C)CC
CCC(OC=O)C(C)C=C
CCC(OC(=O)CC)C=C
CCCOC(=O)C(C)C=C
CCC(=C)CCC(=O)OC
CCC(CC=C)C(=O)OC
CCCCC(=C)C(=O)OC
CC(=C)CCCOC(C)=O
CC(CCC=C)OC(C)=O
CCC(CC=C)OC(C)=O
CCCC(=C)COC(C)=O
CCC(CC)OC(=O)C=C
CCCC(C)OC(=O)C=C
CCC(C)C(=O)OCC=C
CC(CCOC(C)=O)C=C
CCC(C)OC(=O)CC=C
CC(C)C(=O)OCCC=C
CCCC(=O)OC(C)C=C
CCCC(=O)OCC(C)=C
CC(COC(C)=O)CC=C
CC(C)OC(=O)CCC=C
CCCOC(=O)C(=C)CC
CCCOC(=O)CC(C)=C
CCC(=O)OC(C)CC=C
CCC(=O)OCC(C)C=C
CCC(=O)OCCC(C)=C
CCOC(=O)C(CC)C=C
CCOC(=O)CC(=C)CC
CCOC(=O)CC(C)C=C
COC(=O)C(C)CCC=C
COC(=O)CCC(C)C=C
CCCC(=C)C(=O)OCC
CC(C)CCOC(=O)C=C
CCC(C)COC(=O)C=C
CCCC(OC(C)=O)C=C
CC(C)COC(=O)CC=C
CCCCOC(=O)C(C)=C
CCOC(=O)CCC(C)=C
COC(=O)CC(C)CC=C
COC(=O)CCCC(C)=C
CCOC(=O)C(C)CC=C
CC(C)CC(=O)OCC=C
CC(C)C(C)CCOC=O
CCC(C)C(C)COC=O
CCC(C)C(CC)OC=O
CCC(C)CC(C)OC=O
CCC(CC)C(C)OC=O
CCCC(C)C(C)OC=O
CCC(COC=O)C(C)C
CCCC(OC=O)C(C)C
CC(C)CC(C)COC=O
CC(C)CCC(C)OC=O
CCC(CC(C)C)OC=O
CCC(CC)CC(=O)OC
CCCC(C)CC(=O)OC
CCCC(CC)C(=O)OC
CCCCC(C)C(=O)OC
CC(C)CCCOC(C)=O
CCCCC(C)OC(C)=O
CCC(C)COC(=O)CC
CCCC(C)OC(=O)CC
CCCCC(=O)OC(C)C
COC(=O)CCCC(C)C
CCC(C)CCC(=O)OC
CCCC(C)COC(C)=O
CCCC(CC)OC(C)=O
CCC(CC)OC(=O)CC
CCCC(=O)OC(C)CC
CCCOC(=O)C(C)CC
CCOC(=O)C(CC)CC
CCOC(=O)CC(C)CC
CCC(C)CCOC(C)=O
CCC(CC)COC(C)=O
CCCC(C)C(=O)OCC
CCCCOC(=O)C(C)C
CCCC(=O)OCC(C)C
CCOC(=O)CCC(C)C
CCCOC(=O)CC(C)C
CCC(=O)OCCC(C)C
CCOC(OC)C(=C)C#C
COC(CC(=C)C#C)OC
COC(C=C)C(OC)C#C
COCC(=C)C(OC)C#C
COC(C)OC(C=C)C#C
COC(C)OCC(=C)C#C
COCC(OC)C(=C)C#C
COC(OC(C)C=C)C#C
COC(OC(C)C#C)C=C
COC(OC)C(=C)C#CC
COC(OC)C(=C)CC#C
COC(OC)C(C=C)C#C
COC(OC)C#CC(C)=C
COC(OCC(C)=C)C#C
COC(OCC#C)C(C)=C
COCOC(C)C(=C)C#C
COCOC(C#C)C(C)=C
COC(OC)C=C(C)C=C
COC(OC)C=CC(C)=C
COC(OC)C(=C)C=CC
COC(OC)C(C=C)=CC
COC(OC)C(C)=CC=C
CCC(=CC)C(OC)OC
CCOC(OC)C=C(C)C
CCOC(OC)C(C)=CC
COC(CC=C(C)C)OC
COCC=C(C)C(C)OC
COCC(=CC)C(C)OC
COCC(C)=CC(C)OC
COC(C)OC(C)C=CC
COC(C)OCC=C(C)C
COC(C)OCC(C)=CC
COCC(OC)C=C(C)C
COCC(OC)C(C)=CC
COC(OC(C)C)C=CC
COC(OC)C(C)C=CC
COCOC(C)C=C(C)C
COCOC(C)C(C)=CC
COCOCC(C)=C(C)C
CCC=C(C)C(OC)OC
CCC(C)=CC(OC)OC
COC(C)C=CC(C)OC
COC(CC(C)=CC)OC
COCC(C)=C(C)COC
COC(C)C(OC)C=CC
COCC(COC)=C(C)C
COC(OC)C=CC(C)C
CC(C)OC(C)C=C
COC(C)C(C)C=C
COCC(C)C(C)=C
CCC(=C)C(C)OC
CC(C)OCC(C)=C
CCC(OC)C(C)=C
CCOC(C)C(C)=C
COC(C=C)C(C)C
COC(C)CC(C)=C
COCC(=C)C(C)C
CCC(C)C(C)OC
CC(C)COC(C)C
CCC(C)OC(C)C
CCC(OC)C(C)C
CCOC(C)C(C)C
COC(C)CC(C)C
COCC(C)C(C)C
CCC(C)COC=O
CCC(CC)OC=O
CCCC(C)OC=O
CC(C)CCOC=O
CCCCC(=O)OC
CCCCOC(C)=O
CCCC(=O)OCC
CCCOC(=O)CC
CCC(C)CCC=O
CCCC(C)CC=O
CCCC(CC)C=O
CC(C)CCCC=O
CCC(CC)CC=O
CCCCC(C)C=O
CCCCC(=O)CC
CCCC(=O)CCC
CCCCCC(C)=O
COC(OC)C(C)=C
COC(C)C(C)OC
COC(C)OC(C)C
COC(OC)C(C)C
CC(OC(=O)C#C)C#C
CC(=O)OC(C#C)C#C
COC(=O)C(C#C)C#C
COC(=O)C(C)=CC#C
COC(=O)C=C(C)C#C
COC(=O)C(=CC)C#C
CCC(=C)C(OC)C#C
CC(C)OC(C=C)C#C
CC(C)OCC(=C)C#C
CCC(OC)C(=C)C#C
CC(OC(C)C#C)C=C
CC(OCC(C)=C)C#C
CC(OCC#C)C(C)=C
CCOC(C)C(=C)C#C
CCOC(C#C)C(C)=C
COC(C=C)C(C)C#C
COC(C)C(=C)C#CC
COC(C)C(=C)CC#C
COC(C)C(C=C)C#C
COC(C)C#CC(C)=C
COC(C)CC(=C)C#C
COC(C#C)C(C)C=C
COC(C#CC)C(C)=C
COC(CC(C)=C)C#C
COC(CC#C)C(C)=C
COCC(=C)C(C)C#C
COCC(C)C(=C)C#C
COCC(C#C)C(C)=C
COC(C=C)C(C)=CC
COC(C=CC)C(C)=C
COC(C)C=C(C)C=C
COC(C)C=CC(C)=C
COC(C)C(=C)C=CC
COC(C)C(C=C)=CC
COC(C)C(C)=CC=C
COCC=C(C)C(C)=C
COCC(=C)C=C(C)C
COCC(=C)C(C)=CC
COCC(=CC)C(C)=C
COCC(C=C)=C(C)C
COCC(C)=C(C)C=C
COCC(C)=CC(C)=C
COC(C=C)C=C(C)C
CCC(C#C)C(C)OC
CC(C)C(C)OCC#C
CC#CC(C)OC(C)C
CCC(C)C(OC)C#C
CC(C)COC(C)C#C
CCC(C)OC(C)C#C
CC(C)OC(C)CC#C
CC(C)OCC(C)C#C
CCC(OC(C)C)C#C
CCC(OC)C(C)C#C
CCOC(C#C)C(C)C
COC(C)C(C)C#CC
COC(C)C(C)CC#C
COC(C)C#CC(C)C
COC(C)CC(C)C#C
COC(C#CC)C(C)C
COC(CC(C)C)C#C
COC(CC#C)C(C)C
COCC(C)C(C)C#C
COCC(C#C)C(C)C
CCOC(C)C(C)C#C
CC(=C)C(=C)CCC=O
CC(=C)CC(=C)CC=O
CC(=C)CC(C=C)C=O
CC(=C)CCC(=C)C=O
CC(C=C)C(=C)CC=O
CC(C=C)C(C=C)C=O
CC(CC(=C)C=C)C=O
CCC(=C)C(=C)CC=O
CCC(=C)C(C=C)C=O
CCC(=C)CC(=C)C=O
CCC(C=C)C(=C)C=O
CCCC(=C)C(=C)C=O
CC(=C)C(CC=O)C=C
CC(CC=C)C(=O)C=C
CC(CC(=C)C=O)C=C
CCC(=C)CC(=O)C=C
CCC(C=C)C(=O)C=C
CCCC(=C)C(=O)C=C
CC(=C)CC(=O)CC=C
CC(C=C)C(=O)CC=C
CCC(=C)C(=O)CC=C
CC(CC=O)C(=C)C=C
CCC(C=O)C(=C)C=C
CCCC(=O)C(=C)C=C
CC(C=O)C(=C)CC=C
CC(C=O)C(C=C)C=C
CCC(=O)C(C=C)C=C
CCC(=O)CC(=C)C=C
CC(=O)C(=C)CCC=C
CC(=O)CC(=C)CC=C
CC(=O)CC(C=C)C=C
CC(=O)CCC(=C)C=C
CC(=C)C(CC=C)C=O
CC(CC=C)C(=C)C=O
CC(=C)CCC(=O)C=C
CC(=C)C(=O)CCC=C
CC(CC(=O)C=C)C=C
CCC(=O)C(=C)CC=C
CC(=O)C(CC=C)C=C
CC(C)(CC=C)OC=O
CC(C)(COC=O)C=C
CCC(C)(OC=O)C=C
CC(C)C#CCOC=O
CC(CCC#C)OC=O
CC#CC(C)COC=O
CCC(CC#C)OC=O
CCC#CC(C)OC=O
CC#CCCOC(C)=O
CC(CCOC=O)C#C
CCC(COC=O)C#C
CCCC(OC=O)C#C
CC(COC=O)CC#C
CCC(OC=O)C#CC
CCCOC(=O)CC#C
CC#CCC(C)OC=O
CCC#CCC(=O)OC
CCC#CCOC(C)=O
CCCCOC(=O)C#C
CCCC(=O)OCC#C
CCCOC(=O)C#CC
CCC(=O)OCC#CC
CCC(=O)OCCC#C
CCOC(=O)CC#CC
CCOC(=O)CCC#C
CC(=O)OCCCC#C
COC(=O)CCC#CC
CCCC#CC(=O)OC
CCOC(=O)C#CCC
COC(=O)CCCC#C
CC=C(C)CCOC=O
CC=CC(C)COC=O
CC=CCC(C)OC=O
CC(C)=CCCOC=O
CC(C)C=CCOC=O
CCC=C(C)COC=O
CCC=CC(C)OC=O
CCC(C)=CCOC=O
CC=CCCOC(C)=O
CCC=CCOC(C)=O
CCC(COC=O)=CC
CCC(OC=O)C=CC
CCCOC(=O)C=CC
CCOC(=O)CC=CC
COC(=O)CCC=CC
CCC(=O)OCC=CC
CCOC(=O)C=CCC
CCC=CCC(=O)OC
CCCC=CC(=O)OC
CCC(C)(CC)CC=O
CCC(C)(C)CCC=O
CCC(CC)(CC)C=O
CCCC(C)(C)CC=O
CCCC(C)(CC)C=O
CCCCC(C)(C)C=O
CC(C)(C)CCCC=O
CC=C(C)CCC(C)O
CC=CC(C)C(C)CO
CC=CC(C)CC(C)O
CC(C)C=C(C)CCO
CC(C)C(C)=CCCO
CC(C)C(C)C=CCO
CC(C)CC=C(C)CO
CCC=C(C)C(C)CO
CCC=C(CC)C(C)O
CCC=CC(C)C(C)O
CCC(C=CC)C(C)O
CCC(C)=C(CC)CO
CCC(C)C=CC(C)O
CCC(C)C(C)=CCO
CCC(CC)=C(C)CO
CCC(CC)=CC(C)O
CCCC=C(C)C(C)O
CCCC(=CC)C(C)O
CCCC(C)=C(C)CO
CCCC(C)=CC(C)O
CCC(C)C(CO)=CC
CCC(CC(C)O)=CC
CCC=C(CO)C(C)C
CCC(=CCO)C(C)C
CCC(CCO)=C(C)C
CCCC(CO)=C(C)C
CC=C(CO)CC(C)C
CC(CCO)C=C(C)C
CCC(CO)=CC(C)C
CCC(CO)C=C(C)C
CCC(CO)C(C)=CC
CCCC(O)C(C)=CC
CCC(O)C=C(C)CC
CCC(O)C=CC(C)C
CCC(O)C(CC)=CC
CCC(O)CC=C(C)C
CC=C(C)C(C)CCO
CC=C(C)CC(C)CO
CC=CCC(C)C(C)O
CC(C)=C(C)CCCO
CC(C)C=CC(C)CO
CC(O)CC=CC(C)C
CC(C)CC=CC(C)O
CC(C)CC(C)=CCO
CCC=C(C)CC(C)O
CCC(=CC)C(C)CO
CCC(C)=C(C)CCO
CCC(C)=CC(C)CO
CCC(C)=CCC(C)O
CCC(C)C=C(C)CO
CC=C(CCO)C(C)C
CC=CC(CO)C(C)C
CC=CCC(O)C(C)C
CCC=CC(O)C(C)C
CCC(C)C(O)C=CC
CC=CC(O)CC(C)C
CCCC(O)C=C(C)C
CC(CO)CC=C(C)C
CCC(O)C(C)C=CC
CCC(O)CC(C)=CC
CCC=C(C)C(O)CC
CC(O)CCC=C(C)C
COC(C)(OC)C(C)=C
COC(C)(OC)C=CC
COC(C=C)C(=C)C=O
COCC(=C)C(=C)C=O
COC(C=C)C(=O)C=C
COCC(=C)C(=O)C=C
COC(C=O)C(=C)C=C
COCC(=O)C(=C)C=C
COC(C=C)C(=O)OC
COCC(=C)C(=O)OC
CCC(C)(CC=O)OC
CC(C)(C)COCC=O
CCC(C)(COC)C=O
CCC(CC)(OC)C=O
CCOC(C)(C)CC=O
CCOC(C)(CC)C=O
COCC(C)(C)CC=O
COCCC(C)(C)C=O
CCC(C)(C)OCC=O
CCCC(C)(OC)C=O
CC(C)(C)OCCC=O
CCCOC(C)(C)C=O
CCOCC(C)(C)C=O
COC(C)(C)CCC=O
CC(C)OCOCC=C
CCC(OC)OCC=C
CCCOC(OC)C=C
CCOC(CC=C)OC
CCOCC(OC)C=C
CCOCOC(C)C=C
CCOCOCC(C)=C
COCCC(=C)COC
COCC(COC)C=C
COCCC(OC)C=C
COC(C)OCCC=C
COCOC(C)CC=C
COCOCC(C)C=C
COCOCCC(C)=C
CCC(=C)COCOC
CCC(OCOC)C=C
CCOCC(=C)COC
CCOC(C)OCC=C
CCOC(COC)C=C
COC(CCC=C)OC
COCC(CC=C)OC
COC(C)COCC=C
COCC(C)OCC=C
COCCOC(C)C=C
COCCOCC(C)=C
CCOC(OCC)C=C
COC(C#C)C(=C)CO
COC(C#C)C(O)C=C
COCC(=C)C(O)C#C
COC(CO)C(=C)C#C
COCC(O)C(=C)C#C
COC(C=C)C(O)C#C
CC(C)OC(CO)C#C
CC(C)OCC(O)C#C
CCC(OC)C(O)C#C
CCC(O)C(OC)C#C
CC(CO)OC(C)C#C
CCOC(C#C)C(C)O
CCOC(C)C(O)C#C
CC(O)C(C)OCC#C
COC(C)C#CC(C)O
COC(C#C)C(C)CO
COC(C#CC)C(C)O
COC(CC#C)C(C)O
COCC(C#C)C(C)O
COC(C)C(CO)C#C
COC(C)CC(O)C#C
COC(CC(C)O)C#C
COCC(C)C(O)C#C
COC(C)C(O)C#CC
COC(C)C(O)CC#C
COCC(O)C(C)C#C
CC(O)COC(C)C#C
COC(CO)C(C)C#C
CC(=C)C(CC#C)OC=O
CC(C#C)C(=C)COC=O
CC(CC(=C)C#C)OC=O
CC#CC(=C)C(C)OC=O
CCC(=C)C#CC(=O)OC
CCC#CC(=C)C(=O)OC
CC(=C)C#CCOC(C)=O
CC#CC(=C)COC(C)=O
CC(=C)C(COC=O)C#C
CC(=C)CC(OC=O)C#C
CC(=C)CCOC(=O)C#C
CC(C=C)C(OC=O)C#C
CC(C#C)C(OC=O)C=C
CC(CC=C)OC(=O)C#C
CC(CC#C)OC(=O)C=C
CC#CC(C)OC(=O)C=C
CCC(=C)C(OC=O)C#C
CCC(=C)COC(=O)C#C
CC(=C)CC(=O)OCC#C
CC(C=C)C(=O)OCC#C
CC(C#C)C(=O)OCC=C
CCC(=C)C(=O)OCC#C
CC#CC(OC(C)=O)C=C
CC(=C)COC(=O)CC#C
CC#CC(OC=O)C(C)=C
CC#CC(=O)OCC(C)=C
CC(C)OC(=O)C#CC=C
CC(COC=O)C(=C)C#C
CC(COC(=O)C=C)C#C
CC(COC(=O)C#C)C=C
CCC(OC=O)C(=C)C#C
CCC(OC(=O)C=C)C#C
CCC(OC(=O)C#C)C=C
CCCOC(=O)C(=C)C#C
CCC(=O)OC(C=C)C#C
CCC(=O)OCC(=C)C#C
CC(OC(C)=O)C#CC=C
CC(OC=O)C(=C)CC#C
CC(OC=O)C(C=C)C#C
CC(OC=O)C#CC(C)=C
CC(OC(=O)CC=C)C#C
CC(OC(=O)CC#C)C=C
CCOC(=O)C(=C)C#CC
CCOC(=O)C(C=C)C#C
CCOC(=O)CC(=C)C#C
CC(=O)OC(CC=C)C#C
CC(=O)OC(CC#C)C=C
CC(=O)OCC(=C)CC#C
CC(=O)OCC(C=C)C#C
CC(=O)OCCC(=C)C#C
COC(=O)C(=C)CCC#C
COC(=O)C(C=C)C#CC
COC(=O)C(C)C#CC=C
COC(=O)C(CC=C)C#C
COC(=O)C(CC#C)C=C
COC(=O)C#CC(C)C=C
COC(=O)C#CCC(C)=C
COC(=O)CC(=C)C#CC
COC(=O)CC(=C)CC#C
COC(=O)CC(C=C)C#C
COC(=O)CC#CC(C)=C
COC(=O)CCC(=C)C#C
COC(=O)C(=C)CC#CC
CC#CCOC(=O)C(C)=C
CC(=C)C(=O)OCCC#C
CC#CC(=O)OC(C)C=C
CCOC(=O)C#CC(C)=C
CCOC(=O)C(=C)CC#C
CC=C(C=C)C(C)OC=O
CC=C(C)C(=C)COC=O
CC=CC(=C)C(C)OC=O
CC(=C)C=C(C)COC=O
CC(=C)C(C)=CCOC=O
CC(C)=CC(=C)COC=O
CCC=C(C=C)C(=O)OC
CCC(=C)C=CC(=O)OC
CCC(=CC=C)C(=O)OC
CC=CC(=C)COC(C)=O
CC=C(C)C(OC=O)C=C
CC(C)=C(COC=O)C=C
CC(C)=CC(OC=O)C=C
CC=C(COC=O)C(C)=C
CC=CC(OC=O)C(C)=C
CC(COC=O)=C(C)C=C
CC(OC=O)C=C(C)C=C
CC(OC=O)C=CC(C)=C
CC(OC=O)C(C)=CC=C
CCOC(=O)C(C=C)=CC
CC(=O)OCC(C)=CC=C
COC(=O)C=C(C)CC=C
COC(=O)C(=C)CC=CC
COC(=O)C(C)=CCC=C
COC(=O)C(C)C=CC=C
COC(=O)CC(=C)C=CC
COC(=O)CC(C=C)=CC
CCC=CC(=C)C(=O)OC
CCC(C=C)=CC(=O)OC
CC(=C)C=CCOC(C)=O
CC=C(C)COC(=O)C=C
CC=CC(C)OC(=O)C=C
CC(C)=CCOC(=O)C=C
CC(C)=CC(=O)OCC=C
CC=C(COC(C)=O)C=C
CC=CC(OC(C)=O)C=C
CC=CC(=O)OC(C)C=C
CC=CC(=O)OCC(C)=C
CC(C)OC(=O)C=CC=C
CC(OC(C)=O)C=CC=C
CCOC(=O)C=C(C)C=C
CCOC(=O)C=CC(C)=C
CCOC(=O)C(=C)C=CC
CCOC(=O)C(C)=CC=C
CC(=O)OCC=C(C)C=C
COC(=O)C=CC(C)C=C
COC(=O)C=CCC(C)=C
COC(=O)C(C=C)C=CC
COC(=O)C(CC=C)=CC
COC(=O)CC=C(C)C=C
COC(=O)CC=CC(C)=C
COC(=O)CC(C)=CC=C
CC=CCOC(=O)C(C)=C
CC=C(C)C(=O)OCC=C
CC(C)C(=C)C(C)OC=O
CCC(=C)C(C)C(=O)OC
CCC(C(C)=C)C(=O)OC
CC(C)C(=C)COC(C)=O
CCC(=C)C(C)OC(C)=O
CC(C)C(OC=O)C(C)=C
CC(OC(=O)C(C)C)C=C
CC(COC(C)=O)C(C)=C
CCC(=O)OC(C)C(C)=C
CC(OC(C)=O)C(C)C=C
CC(OC=O)C(C)C(C)=C
COC(=O)CC(=C)C(C)C
CCC(C)C(=C)C(=O)OC
CC(CC(C)=C)OC(C)=O
CC(C)C(C)OC(=O)C=C
CCC(=C)C(=O)OC(C)C
CC(C)C(OC(C)=O)C=C
CC(C)C(=O)OCC(C)=C
CCC(OC(C)=O)C(C)=C
CC(C)OC(=O)C(C)C=C
CC(C)OC(=O)CC(C)=C
CCOC(=O)C(=C)C(C)C
COC(=O)C(=C)CC(C)C
COC(=O)C(C=C)C(C)C
COC(=O)C(C)C(C)C=C
COC(=O)C(C)CC(C)=C
COC(=O)CC(C)C(C)=C
CCC(C)OC(=O)C(C)=C
CCOC(=O)C(C)C(C)=C
CC(C)COC(=O)C(C)=C
CC(=C)C(C)(C)COC=O
CC(=C)CC(C)(C)OC=O
CC(C=C)C(C)(C)OC=O
CC(C)(C)C(=C)COC=O
CCC(=C)C(C)(C)OC=O
CCC(C)(C=C)C(=O)OC
CC(C)(C)C(OC=O)C=C
CC(C)C(C)(OC=O)C=C
CCC(C)(OC(C)=O)C=C
CCC(C)(OC=O)C(C)=C
CC(OC=O)C(C)(C)C=C
CCC(C)(C)OC(=O)C=C
CC(C)(C)C(=O)OCC=C
CCC(=O)OC(C)(C)C=C
CC(=O)OCC(C)(C)C=C
COC(=O)C(C)(C)CC=C
CC(C)(C)COC(=O)C=C
CC(C)(C)OC(=O)CC=C
CCOC(=O)C(C)(C)C=C
CC(=O)OC(C)(C)CC=C
COC(=O)CC(C)(C)C=C
CC(C)C(C)C#CCC=O
CC(C)C(C)CC#CC=O
CC(C)C(CCC#C)C=O
CC(C)C#CC(C)CC=O
CC(CC#CC(C)C)C=O
CC(C)C#CCCC(C)=O
CC(C)CC(C)C#CC=O
CC(C)CC(CC#C)C=O
CC(C)CC#CC(C)C=O
CC(C)CC#CCC(C)=O
CC(C)CCC#CC(C)=O
CC(CC#C)CC(C)C=O
CC(CCC(C)C#C)C=O
CC(CCC#C)C(C)C=O
CC#CC(C)C(C)CC=O
CC#CC(C)CC(C)C=O
CC#CC(C)CCC(C)=O
CC#CC(CC(C)C)C=O
CC#CCCC(C)C(C)=O
CCC(C)C(C)C#CC=O
CCC(C)C(CC#C)C=O
CCC(C)C#CC(C)C=O
CCC(C)C#CCC(C)=O
CCC(C)CC#CC(C)=O
CCC(C#C)C(C)CC=O
CCC(C#CC)C(C)C=O
CCC(CC(C)C#C)C=O
CCC(CC)C#CC(C)=O
CCC(CC#C)C(C)C=O
CCC(CC#C)CC(C)=O
CCC#CC(C)C(C)C=O
CCC#CC(C)CC(C)=O
CCC#CC(CC)C(C)=O
CCC#CCC(C)C(C)=O
CCCC(C)C#CC(C)=O
CCCC(C#C)C(C)C=O
CCCC(C#CC)C(C)=O
CCCC(CC#C)C(C)=O
CCCC#CC(C)C(C)=O
CCCCC(C#C)C(C)=O
CC(C)C(CCC=O)C#C
CC(C)CC(CC=O)C#C
CC(C)CCC(C=O)C#C
CC(C)CCCC(=O)C#C
CC(CCCC(C)=O)C#C
CCC(C)C(CC=O)C#C
CCC(C)C#CC(=O)CC
CCC(C)CC(C=O)C#C
CCC(C)CCC(=O)C#C
CCC(C#CC)C(=O)CC
CCC(CC(C)C=O)C#C
CCC(CC)C(C=O)C#C
CCC(CC)CC(=O)C#C
CCC(CC#C)C(=O)CC
CCC(CCC(C)=O)C#C
CCC#CC(C)C(=O)CC
CCCC(C)C(C=O)C#C
CCCC(C)CC(=O)C#C
CCCC(C#C)C(=O)CC
CCCC(CC(C)=O)C#C
CCCC(CC)C(=O)C#C
CCCCC(C)C(=O)C#C
CC(C)C(CC=O)CC#C
CC(CCC(C)=O)CC#C
CC#CC(CC=O)C(C)C
CC#CCC(C=O)C(C)C
CCC(C)C(C=O)C#CC
CCC(C)CC(=O)C#CC
CCC(C)CC(=O)CC#C
CCC(C#CC=O)C(C)C
CCC(CC(C)=O)C#CC
CCC(CC)C(=O)C#CC
CCC(CC)C(=O)CC#C
CCC#CC(C=O)C(C)C
CCC#CCC(=O)C(C)C
CCCC(C)C(=O)C#CC
CCCC(C)C(=O)CC#C
CC(CCC=O)C(C)C#C
CCC(CC=O)C(C)C#C
CCC(CC(=O)CC)C#C
CCC#CC(=O)C(C)CC
CCC#CC(=O)CC(C)C
CCCC(C=O)C(C)C#C
CCCCC(=O)C(C)C#C
CC(CC=O)C(C)CC#C
CC(CC=O)CC(C)C#C
CC#CC(=O)CCC(C)C
CCC(C=O)C(C)C#CC
CCC(C=O)C(C)CC#C
CCC(C=O)C(CC)C#C
CCC(C=O)C#CC(C)C
CCCC(=O)C(C)C#CC
CCCC(=O)C(C)CC#C
CCCC(=O)C(CC)C#C
CCCC(=O)C#CC(C)C
CCCC(=O)CC(C)C#C
CCC(=O)C#CCC(C)C
CCC(=O)CC(C)C#CC
CCC(=O)CC(C)CC#C
CCC(=O)CC#CC(C)C
CCC(=O)CCC(C)C#C
CC(CCC#C)CC(C)=O
CC(CCCC#C)C(C)=O
CC#CCC(C)C(C)C=O
CC#CCC(C)CC(C)=O
CCC(CC#CC)C(C)=O
CCC(CCC#C)C(C)=O
CC(C)CCC(=O)CC#C
CC#CCCC(=O)C(C)C
CCCC#CC(=O)C(C)C
CC(C)CC(=O)CCC#C
CC#CCC(=O)CC(C)C
CCC(C)C(=O)CC#CC
CCC(C)C(=O)CCC#C
CC(C)C(=O)CCCC#C
CCC(=O)C(C)CC#CC
CCC(=O)C(C)CCC#C
CC=C(C)C(C)CCC=O
CC=C(C)CC(C)CC=O
CC=C(C)CCC(C)C=O
CC=C(C)CCCC(C)=O
CC=C(CCC(C)C)C=O
CC=CC(C)C(C)CC=O
CC=CC(C)CC(C)C=O
CC=CC(C)CCC(C)=O
CC=CC(CC(C)C)C=O
CC=CCC(C)C(C)C=O
CC=CCCC(C)C(C)=O
CC(C)=C(C)CCCC=O
CC(C)C=C(C)CCC=O
CC(C)C=CC(C)CC=O
CC(C)C(C)=CCCC=O
CC(C)C(C)C=CCC=O
CC(C)CC=C(C)CC=O
CC(C)CC=CC(C)C=O
CC(C)CC=CCC(C)=O
CC(C)CC(C)=CCC=O
CC(C)CC(C)C=CC=O
CC(C)CCC(C)=CC=O
CCC=C(C)C(C)CC=O
CCC=C(C)C(CC)C=O
CCC=C(CC(C)C)C=O
CCC=C(CC)C(C)C=O
CCC=C(CC)CC(C)=O
CCC=CC(C)CC(C)=O
CCC=CC(CC)C(C)=O
CCC=CCC(C)C(C)=O
CCC(=CC)C(C)CC=O
CCC(C=CC)C(C)C=O
CCC(C)=C(C)CCC=O
CCC(C)=C(CC)CC=O
CCC(C)=CC(C)CC=O
CCC(C)C=C(C)CC=O
CCC(C)C=C(CC)C=O
CCC(C)C=CCC(C)=O
CCC(C)C(C)=CCC=O
CCC(C)C(C)C=CC=O
CCC(C)C(CC)=CC=O
CCC(C)CC(C=O)=CC
CCC(C)CC(C)=CC=O
CCC(CC=C(C)C)C=O
CCC(CC(C)=CC)C=O
CCC(CC(C)C)=CC=O
CCC(CC)=C(C)CC=O
CCC(CC)=C(CC)C=O
CCC(CC)=CC(C)C=O
CCC(CC)=CCC(C)=O
CCC(CC)C=C(C)C=O
CCC(CC)C(C)=CC=O
CCCC=C(C)C(C)C=O
CCCC=C(C)CC(C)=O
CCCC=CC(C)C(C)=O
CCCC(=CC)C(C)C=O
CCCC(C=CC)C(C)=O
CCCC(C)=C(C)CC=O
CCCC(C)=CC(C)C=O
CCCC(C)=CCC(C)=O
CCCC(C)C(C=O)=CC
CCCC(C)C(C)=CC=O
CCCC(CC)=C(C)C=O
CCC=C(C)CC(=O)CC
CCC=C(CC)C(=O)CC
CCC=CC(C)C(=O)CC
CCC(C=CC)C(=O)CC
CCC(=O)CC=C(C)CC
CCC(C)C=CC(=O)CC
CCC(C)C(CC=O)=CC
CCC(CC(C)C=O)=CC
CCCC=C(C)C(=O)CC
CCCC(C)=CC(=O)CC
CCCC(CC(C)=O)=CC
CC=C(CCC=O)C(C)C
CC=CC(CC=O)C(C)C
CC=CCC(C=O)C(C)C
CCC=C(CC=O)C(C)C
CCC=CC(C=O)C(C)C
CCC(=CCC=O)C(C)C
CCC(C=CC=O)C(C)C
CCC(C)C(C=O)C=CC
CCC(C)CC(=O)C=CC
CCC(CCC=O)=C(C)C
CCCC(=CC=O)C(C)C
CCCC(C)C(=O)C=CC
CCCC(CC=O)=C(C)C
CCCCC(C=O)=C(C)C
CC=C(CC=O)CC(C)C
CC=CCC(=O)CC(C)C
CCC=C(C=O)C(C)CC
CCC=CC(=O)CC(C)C
CCC(CC=O)=CC(C)C
CCC(CC=O)C=C(C)C
CCC(CC=O)C(C)=CC
CCCC(C=O)=C(C)CC
CCCC(C=O)=CC(C)C
CCCC(C=O)C=C(C)C
CCCC(C=O)C(C)=CC
CCCCC(=O)C(C)=CC
CCC(C=O)C=C(C)CC
CCC(C=O)C=CC(C)C
CCC(C=O)C(CC)=CC
CCCC(=O)C=C(C)CC
CCCC(=O)C(C)=CCC
CCCC(=O)C(C)C=CC
CCCC(=O)C(CC)=CC
CCCC(=O)CC=C(C)C
CCCC(=O)CC(C)=CC
CCC(=O)CC=CC(C)C
CCC(=O)CC(C)C=CC
CCC(=O)CC(CC)=CC
CCC(=O)CCC(C)=CC
CC=CCC(C)CC(C)=O
CC(=O)CCCC=C(C)C
CC(C)C=CCC(C)C=O
CC(C)C=CCCC(C)=O
CC(C)C(C)CC=CC=O
CC(C)CCC=C(C)C=O
CC(C)CCC=CC(C)=O
CCC=C(C)CC(C)C=O
CCC=C(C)CCC(C)=O
CCC=CC(C)C(C)C=O
CCC(C)=CCC(C)C=O
CCC(C)C=CC(C)C=O
CCC(C)CC=C(C)C=O
CCC(C)CC=CC(C)=O
CCC(CC=CC)C(C)=O
CCC(CC)C(C=O)=CC
CCCC(=CCC)C(C)=O
CCCC(C)=C(CC)C=O
CCCC(C)C=C(C)C=O
CCCC(C)C=CC(C)=O
CCCC(CC)=CC(C)=O
CCCCC=C(C)C(C)=O
CCCCC(=CC)C(C)=O
CCCCC(C)=C(C)C=O
CCCCC(C)=CC(C)=O
CCC(CCC(C)=O)=CC
CCCC(=CC)C(=O)CC
CC=CCCC(=O)C(C)C
CCC=CCC(=O)C(C)C
CCC(CC(C)=O)C=CC
CCC(CC)C(=O)C=CC
CCCC=C(C=O)C(C)C
CCCC=CC(=O)C(C)C
CC(CCC=O)C=C(C)C
CCC=CC(=O)C(C)CC
CCC(C)C(=O)CC=CC
CCCCC(=O)C=C(C)C
CC=CC(=O)CCC(C)C
CC(CC=O)CC=C(C)C
CCC(C=O)=CCC(C)C
CCC(C=O)C(C)C=CC
CCCC(=O)C=CC(C)C
CCC(=O)C=C(CC)CC
CCC(=O)C=CCC(C)C
CCC(=O)C(C)CC=CC
CCC(=O)CCC=C(C)C
CCC(C)=CCCC(C)=O
CCC(CC)C=CC(C)=O
CCCC=C(CC)C(C)=O
CC(CCC=C(C)C)C=O
CC(C)C(C)C(C)OC=O
CCC(C(C)C)C(=O)OC
CCC(C)C(C)C(=O)OC
CC(C)C(C)COC(C)=O
CCC(C)C(C)OC(C)=O
CC(C)CC(=O)OC(C)C
CC(C)C(OC=O)C(C)C
CCC(C)OC(=O)C(C)C
CCC(OC(C)=O)C(C)C
CCC(=O)OC(C)C(C)C
COC(=O)C(C)CC(C)C
COC(=O)CC(C)C(C)C
CC(C)CC(C)OC(C)=O
CCOC(=O)C(C)C(C)C
CCC(C)C(=O)OC(C)C
CC(C)COC(=O)C(C)C
CC(C)C(C)(C)COC=O
CCC(C)(C)C(C)OC=O
CCC(C)C(C)(C)OC=O
CC(COC=O)C(C)(C)C
CC(C)CC(C)(C)OC=O
CC(CC(C)(C)C)OC=O
CCC(C)(CC)C(=O)OC
CCC(C)(C)COC(C)=O
CCCC(C)(C)OC(C)=O
CCC(C)(OC=O)C(C)C
CCC(OC=O)C(C)(C)C
CCC(=O)OC(C)(C)CC
CCC(=O)OCC(C)(C)C
COC(=O)CCC(C)(C)C
CC(=O)OCCC(C)(C)C
CCC(C)(C)CC(=O)OC
CCCC(C)(C)C(=O)OC
CCC(C)(CC)OC(C)=O
CCCC(=O)OC(C)(C)C
CCCOC(=O)C(C)(C)C
CCOC(=O)C(C)(C)CC
CCOC(=O)CC(C)(C)C
COC(OC)C(=CC)C#C
COC(OC)C(C)=CC#C
COC(OC)C=C(C)C#C
CC(=C)CCCC([O-])=O
CC(CC=C)CC([O-])=O
CC(CCC=C)C([O-])=O
CCC(=C)CCC([O-])=O
CCCC(=C)CC([O-])=O
CCCC(C=C)C([O-])=O
CCCCC(=C)C([O-])=O
CC(CCC([O-])=O)C=C
CCC(CC([O-])=O)C=C
CCC(CC=C)C([O-])=O
CC(=C)C(CCO)C=O
CC(=C)CC(CO)C=O
CC(=C)CCC(=O)CO
CC(=C)CCC(O)C=O
CC(C=C)C(CO)C=O
CC(CC=C)C(=O)CO
CC(CC=C)C(O)C=O
CC(CC(=C)CO)C=O
CCC(=C)C(CO)C=O
CCC(=C)CC(=O)CO
CCC(=C)CC(O)C=O
CCC(C=C)C(=O)CO
CCC(C=C)C(O)C=O
CCCC(=C)C(=O)CO
CCCC(=C)C(O)C=O
CC(=C)C(CO)CC=O
CC(=C)CC(=O)CCO
CC(=C)CC(O)CC=O
CC(C=C)C(=O)CCO
CCC(=C)C(=O)CCO
CCC(=C)C(O)CC=O
CC(=C)C(O)CCC=O
CC(CC=O)C(=C)CO
CC(CC(O)C=C)C=O
CC(CCO)C(=C)C=O
CCC(C=O)C(=C)CO
CCC(CO)C(=C)C=O
CCCC(=O)C(=C)CO
CCCC(O)C(=C)C=O
CC(CC=O)C(O)C=C
CC(CC(=O)CO)C=C
CC(CC(O)C=O)C=C
CC(CCO)C(=O)C=C
CCC(C=O)C(O)C=C
CCC(CO)C(=O)C=C
CCCC(=O)C(O)C=C
CC(C=O)C(=C)CCO
CC(CO)C(=C)CC=O
CC(CO)C(C=C)C=O
CC(CO)CC(=C)C=O
CCC(=O)C(=C)CCO
CCC(=O)CC(=C)CO
CCC(O)C(=C)CC=O
CCC(O)CC(=C)C=O
CC(C=O)C(CO)C=C
CC(CO)CC(=O)C=C
CCC(=O)C(CO)C=C
CCC(O)CC(=O)C=C
CC(C=O)C(O)CC=C
CC(CO)C(=O)CC=C
CCC(=O)C(O)CC=C
CCC(O)C(=O)CC=C
CC(=O)C(=C)CCCO
CC(=O)CC(=C)CCO
CC(=O)CCC(=C)CO
CC(O)C(=C)CCC=O
CC(O)C(CC=C)C=O
CC(O)CC(=C)CC=O
CC(O)CC(C=C)C=O
CC(O)CCC(=C)C=O
CC(=O)C(CCO)C=C
CC(=O)CC(CO)C=C
CC(O)C(CC=O)C=C
CC(O)CCC(=O)C=C
CC(=O)C(CO)CC=C
CC(O)CC(=O)CC=C
CC(=O)C(O)CCC=C
CC(O)C(=O)CCC=C
CC(C=C)C(O)CC=O
CC(=C)C(=O)CCCO
CCCC(O)C(=O)C=C
CCC(O)C(C=C)C=O
CCC(=O)CC(O)C=C
CC(=O)CCC(O)C=C
CC(=O)CC(O)CC=C
CC(C)C(CO)OC=O
CC(C)C(O)COC=O
CC(CO)C(C)OC=O
CCC(O)C(C)OC=O
CCC(OC=O)C(C)O
CC(O)C(C)COC=O
CC(O)CC(C)OC=O
CC(C)COC(=O)CO
CCC(C)OC(=O)CO
CCC(CO)C(=O)OC
CC(CCO)OC(C)=O
CCC(CO)OC(C)=O
CC(C)OC(=O)CCO
CC(CO)COC(C)=O
CCC(O)COC(C)=O
CCC(=O)OC(C)CO
CCC(=O)OCC(C)O
CC(O)CCOC(C)=O
COC(=O)C(C)CCO
COC(=O)CC(C)CO
COC(=O)CCC(C)O
CCCC(O)C(=O)OC
CC(C)C(=O)OCCO
CCC(O)CC(=O)OC
CCCOC(=O)C(C)O
CCOC(=O)C(C)CO
CCOC(=O)C(O)CC
CCOC(=O)CC(C)O
COC(C)C(OC)C=O
COC(C)OC(C)C=O
COC(C)OCC(C)=O
COCC(OC)C(C)=O
COCC(=O)C(C)OC
CCOC(OC)C(C)=O
COC(OC(C)C)C=O
COC(OC)C(C)C=O
COCOC(C)C(C)=O
CCC(=O)C(OC)OC
COC(CC(C)=O)OC
CCOC(OC)C(=C)C=C
COC(CC(=C)C=C)OC
COCC(=C)C(=C)COC
COCC(=C)C(OC)C=C
COC(C)OC(C=C)C=C
COC(C)OCC(=C)C=C
COCC(OC)C(=C)C=C
COC(OC(C)C=C)C=C
COC(OC)C(=C)CC=C
COC(OC)C(C=C)C=C
COC(OCC=C)C(C)=C
COCOC(C=C)C(C)=C
COCOC(C)C(=C)C=C
COCOCC(=C)C(C)=C
COC(C=C)C(OC)C=C
COC(OCC(C)=C)C=C
CCOC(C#C)C(=O)OC
CCOC(=O)C(OC)C#C
COC(C#C)C(C)OC=O
COC(C#CC)C(=O)OC
COC(CC#C)C(=O)OC
COCC(C#C)C(=O)OC
COC(C)C(OC=O)C#C
COC(C)COC(=O)C#C
COCC(C)OC(=O)C#C
COC(CC(=O)OC)C#C
COC(COC(C)=O)C#C
COCC(OC(C)=O)C#C
COCC(=O)OC(C)C#C
COC(=O)C(C)OCC#C
COC(=O)COC(C)C#C
COC(C)C#CC(=O)OC
COC(C)C(=O)OCC#C
COC(C)C=CC(=O)OC
COC(C=CC)C(=O)OC
COCC=C(C)C(=O)OC
COCC(=CC)C(=O)OC
COCC(C)=CC(=O)OC
CCC(C#C)C(OC)C=O
CCC(C#C)C(=O)COC
CC(CC#C)OC(C)C=O
CC(CC#C)OCC(C)=O
CC#CC(C)OC(C)C=O
CC#CC(C)OCC(C)=O
CCC#CC(OC)C(C)=O
CCC(CC(=O)C#C)OC
CCC#CC(=O)C(C)OC
CC(CC(C)=O)OCC#C
CC(C)C(OCC#C)C=O
CC#CC(OC(C)C)C=O
CC#CCOC(C)C(C)=O
CC(C)C(OCC=O)C#C
CC(C)COC(C=O)C#C
CC(C)COCC(=O)C#C
CCC(C)OC(C=O)C#C
CCC(C)OCC(=O)C#C
CCC(COC)C(=O)C#C
CCCC(OC)C(=O)C#C
CC(C)C(=O)COCC#C
CC#CC(=O)COC(C)C
CCC(C=O)C(OC)C#C
CCCC(=O)C(OC)C#C
CC(CC=O)OC(C)C#C
CC(C)OC(C)C#CC=O
CC(C)OC(CC#C)C=O
CC(C)OCC#CC(C)=O
CC(COC(C)C#C)C=O
CC(COCC#C)C(C)=O
CCC(OC(C)C#C)C=O
CCC(OC)C#CC(C)=O
CCC(OCC#C)C(C)=O
CCCOC(C#C)C(C)=O
CCC(=O)C(CC#C)OC
CCC(=O)C#CC(C)OC
CC(C)OC(CC=O)C#C
CC(C)OCC(C=O)C#C
CC(C)OCCC(=O)C#C
CC(COCC(C)=O)C#C
CCC(OC(C)C=O)C#C
CCC(OC)C(C=O)C#C
CCC(OCC(C)=O)C#C
CCCOC(C)C(=O)C#C
CC(C)OCC(=O)CC#C
CCC(=O)C(C)OCC#C
CCC(=O)C(COC)C#C
CCC(=O)CC(OC)C#C
CCC(OC)C(=O)C#CC
CCC(OC)C(=O)CC#C
CCC(=O)C(OC)C#CC
CCC(=O)COC(C)C#C
CC(COC(C)C=O)C#C
CC(OCC#C)C(C)C=O
CC(OCCC#C)C(C)=O
CCOC(C)C#CC(C)=O
CCOC(C#C)C(C)C=O
CCOC(C#CC)C(C)=O
CCOC(CC#C)C(C)=O
CCOCC(C#C)C(C)=O
CC(OCCC(C)=O)C#C
CCOC(C)C(C=O)C#C
CCOC(C)CC(=O)C#C
CCOC(C#C)C(=O)CC
CCOC(CC(C)=O)C#C
CCOC(CC)C(=O)C#C
CCOCC(C)C(=O)C#C
CCOC(C)C(=O)C#CC
CC(OCC=O)C(C)C#C
CCOC(C=O)C(C)C#C
CCOCC(=O)C(C)C#C
COC(C)C(C)C#CC=O
COC(C)C(CC#C)C=O
COC(C)C#CC(C)C=O
COC(C)C#CCC(C)=O
COC(C#C)C(C)CC=O
COC(C#CC)C(C)C=O
COC(CC(C)C#C)C=O
COC(CC#C)C(C)C=O
COC(CC#C)CC(C)=O
COC(CC#CC)C(C)=O
COC(CCC#C)C(C)=O
COCC(C)C#CC(C)=O
COCC(C#C)C(C)C=O
COCC(C#CC)C(C)=O
COCC(CC#C)C(C)=O
COCC#CC(C)C(C)=O
COCCC(C#C)C(C)=O
COC(C)C(CC=O)C#C
COC(C)CC(C=O)C#C
COC(C)CCC(=O)C#C
COC(CC(C)C=O)C#C
COC(CCC(C)=O)C#C
COCC(C)C(C=O)C#C
COCC(C)CC(=O)C#C
COCC(CC(C)=O)C#C
COCCC(C)C(=O)C#C
COC(C)C(C=O)C#CC
COC(C)CC(=O)C#CC
COC(C)CC(=O)CC#C
COC(C#CC=O)C(C)C
COC(CC(C)=O)C#CC
COCC(C)C(=O)C#CC
COCC(C)C(=O)CC#C
COC(C)CC#CC(C)=O
COC(C)C(=O)CC#CC
COC(C)C(=O)CCC#C
COC(CC=O)C(C)C#C
COCC(C=O)C(C)C#C
COCCC(=O)C(C)C#C
COC(C=O)C(C)C#CC
COC(C=O)C(C)CC#C
COC(C=O)C#CC(C)C
COCC(=O)C(C)C#CC
COCC(=O)C(C)CC#C
COCC(=O)C#CC(C)C
COCC(=O)CC(C)C#C
CCOC(C)C(=O)CC#C
COCC#CC(=O)C(C)C
CC=C(C)C(C)OCC=O
CC(C)=C(C)COCC=O
CCC=C(C)C(OC)C=O
CCC(=CC)C(OC)C=O
CCC(C)=C(COC)C=O
CCC(C)=CC(OC)C=O
CCC=C(C)C(=O)COC
CCC(=CC)C(=O)COC
CCC(C)=CC(=O)COC
CC=C(C)COC(C)C=O
CC=C(C)COCC(C)=O
CC=CC(C)OC(C)C=O
CC=CC(C)OCC(C)=O
CCC=C(COC)C(C)=O
CCC=CC(OC)C(C)=O
CCC(=CCOC)C(C)=O
CCC=C(C=O)C(C)OC
CCC=CC(=O)C(C)OC
CCC(=CC=O)C(C)OC
CC=C(COC(C)C)C=O
CC=CC(OC(C)C)C=O
CCC(COC)=C(C)C=O
CCC(COC)=CC(C)=O
CCC(C=O)=C(C)COC
CCC(C=O)=CC(C)OC
CC=CC(=O)COC(C)C
CC(C)OC(C)C=CC=O
CC(C)OCC=CC(C)=O
CC(C)OCC(C)=CC=O
CCC(OC)C=C(C)C=O
CCC(OC)C=CC(C)=O
CCC(OC)C(C=O)=CC
CCC(OC)C(C)=CC=O
CCC(=O)C=C(C)COC
CCC(=O)C=CC(C)OC
CCC(=O)C(C)=CCOC
CCC(=O)C(COC)=CC
CCC(OC)C(=O)C=CC
CCC(=O)C(OC)C=CC
CC(OCC=C(C)C)C=O
CCOC(C=CC)C(C)=O
CCOC(C)C=C(C)C=O
CCOC(C)C=CC(C)=O
CCOC(C)C(C=O)=CC
CCOC(C)C(C)=CC=O
CCOCC=C(C)C(C)=O
CCOCC(=CC)C(C)=O
CCOCC(C)=C(C)C=O
CCOCC(C)=CC(C)=O
CCOC(C)C(=O)C=CC
CCOCC(C=O)=C(C)C
CC(OCC=O)C=C(C)C
CCOC(C=O)C=C(C)C
CCOC(C=O)C(C)=CC
CCOCC(=O)C=C(C)C
CCOCC(=O)C(C)=CC
CC(=O)COCC=C(C)C
COC(C=CC)C(C)C=O
COC(C)C=C(C)CC=O
COC(C)C=CC(C)C=O
COC(C)C=CCC(C)=O
COC(C)C(C)=CCC=O
COC(C)C(C)C=CC=O
COC(C)CC=C(C)C=O
COC(C)CC=CC(C)=O
COC(C)CC(C=O)=CC
COC(C)CC(C)=CC=O
COC(CC=CC)C(C)=O
COC(CC(C)=CC)C=O
COCC=C(C)C(C)C=O
COCC=C(C)CC(C)=O
COCC=CC(C)C(C)=O
COCC(=CC)C(C)C=O
COCC(C=CC)C(C)=O
COCC(C)=C(C)CC=O
COCC(C)=CC(C)C=O
COCC(C)=CCC(C)=O
COCC(C)C=C(C)C=O
COCC(C)C=CC(C)=O
COCC(C)C(C=O)=CC
COCC(C)C(C)=CC=O
COCCC=C(C)C(C)=O
COCCC(=CC)C(C)=O
COCCC(C)=C(C)C=O
COC(C)C(CC=O)=CC
COCC(CC(C)=O)=CC
COC(C=CC=O)C(C)C
COC(C)C(C=O)C=CC
COC(C)CC(=O)C=CC
COCC=C(C=O)C(C)C
COCC(=CC=O)C(C)C
COCC(CC=O)=C(C)C
COCCC(C=O)=C(C)C
COC(C)C(=O)CC=CC
COC(CC=O)C=C(C)C
COC(CC=O)C(C)=CC
COCC(C=O)=CC(C)C
COCC(C=O)C=C(C)C
COCC(C=O)C(C)=CC
COCCC(=O)C=C(C)C
COCCC(=O)C(C)=CC
COC(C=O)C=CC(C)C
COC(C=O)C(C)C=CC
COCC(=O)C=CC(C)C
COCC(=O)C(C)C=CC
COCC(=O)CC(C)=CC
CC=CCOC(C)C(C)=O
CC(C)OCC=C(C)C=O
COC(CC=C(C)C)C=O
COCCC(C)=CC(C)=O
COC(CC(C)=O)C=CC
COCC=CC(=O)C(C)C
COCC(C)C(=O)C=CC
COCC(=O)CC=C(C)C
CCC(=C)C(C)OCOC
CCC(=C)C(COC)OC
CCC(=C)CC(OC)OC
CCC(C=C)C(OC)OC
CCC(=C)COC(C)OC
CCC(C)OC(OC)C=C
CCC(OC)C(=C)COC
CC(C)OC(C)OCC=C
CCC(OC(C)OC)C=C
CCC(OC)C(OC)C=C
CC(C)OCOC(C)C=C
CC(C)OCOCC(C)=C
CCC(OC)OC(C)C=C
CCC(OC)OCC(C)=C
CCC(OCOC)C(C)=C
CCOC(C=C)C(C)OC
CCOC(C)C(=C)COC
CCOC(CC(C)=C)OC
CCOCC(=C)C(C)OC
CCOC(C)C(OC)C=C
CCOC(C)OC(C)C=C
CCOC(C)OCC(C)=C
CCOC(COC)C(C)=C
CCOCC(OC)C(C)=C
CCOC(OC(C)C)C=C
CCOC(OC)C(=C)CC
CCOC(OC)C(C)C=C
CCOCOC(C)C(C)=C
COC(C)C(CC=C)OC
COC(CC(C)C=C)OC
COC(CCC(C)=C)OC
COCC(=C)CC(C)OC
COCC(C=C)C(C)OC
COCC(C)C(=C)COC
COCC(CC(C)=C)OC
COCCC(=C)C(C)OC
COC(C)C(C)OCC=C
COC(C)CC(OC)C=C
COC(CC=C)OC(C)C
COCC(=C)COC(C)C
COCC(C)C(OC)C=C
COC(C)COC(C)C=C
COC(C)COCC(C)=C
COCC(C)OC(C)C=C
COCC(COC)C(C)=C
COCCC(OC)C(C)=C
COC(C)OC(C)CC=C
COC(C)OCC(C)C=C
COC(C)OCCC(C)=C
COC(COC(C)C)C=C
COCC(OC(C)C)C=C
COCC(OC)C(C)C=C
COCCOC(C)C(C)=C
COC(OC)C(C)CC=C
COC(OCC=C)C(C)C
COC(OCC(C)C)C=C
COCOC(C=C)C(C)C
COCOC(C)C(C)C=C
COCOC(C)CC(C)=C
COCOCC(C)C(C)=C
CCCC(=C)C(OC)OC
CCCOC(OC)C(C)=C
CCOC(OCC)C(C)=C
COCC(C)OCC(C)=C
COCOCC(=C)C(C)C
COC(C)C=C(C)C
COC(C)C(C)=CC
COCC(C)=C(C)C
CCC(=C)C(=O)OC
CC(OC=O)C(C)=C
COC(=O)C(C)C=C
COC(=O)CC(C)=C
CC(=C)COC(C)=O
CC(C)OC(=O)C=C
CC(OC(C)=O)C=C
CCOC(=O)C(C)=C
CC(C)C(=C)CC=O
CC(C)C(C=C)C=O
CCC(=C)C(C)C=O
CCC(=O)C(C)C=C
CC(C=C)C(C)C=O
CC(C)CC(=C)C=O
CC(CC(C)=C)C=O
CCC(=C)CC(C)=O
CCC(C=C)C(C)=O
CCC(C)C(=C)C=O
CCCC(=C)C(C)=O
CC(C)CC(=O)C=C
CC(CC(C)=O)C=C
CCC(=C)C(=O)CC
CCC(C)C(=O)C=C
CC(C)C(=O)CC=C
CC(CC=O)C(C)=C
CCC(C=O)C(C)=C
CCCC(=O)C(C)=C
CCC(=O)CC(C)=C
CC(=C)CCC(C)=O
CC(CC=C)C(C)=O
CC(C)(C)COC=O
CCC(C)(C)OC=O
CC(C)(C)CCC=O
CCC(C)(CC)C=O
CCCC(C)(C)C=O
CCC(C)(C)CC=O
CCC(=C)CCOC
CCCC(=C)COC
CCOCC(=C)CC
COCCC(C)C=C
COCCCC(C)=C
CCC(CC=C)OC
CC(C)COCC=C
CCC(C)OCC=C
CCC(COC)C=C
CCCC(OC)C=C
CC(C)OCCC=C
CCCOC(C)C=C
CCCOCC(C)=C
CCOC(C)CC=C
CCOC(CC)C=C
CCOCC(C)C=C
CCOCCC(C)=C
COC(C)CCC=C
COCC(C)CC=C
CCC(C)CCOC
CCC(CC)COC
CCCC(C)COC
CCCC(CC)OC
CCCCC(C)OC
CCCCOC(C)C
CCCOC(C)CC
CCCOCC(C)C
CCOC(CC)CC
CCOCC(C)CC
CCOCCC(C)C
COCCCC(C)C
CCCC(C)OCC
CCC(C)C(C)CC=C
CCC(CC)CC(C)=C
CC(C)C(C)CCC=C
CC(C)CC(C)CC=C
CC(C)CCC(C)C=C
CCC(=C)CCC(C)C
CCC(C)C(CC)C=C
CCC(C)CC(=C)CC
CCC(C)CC(C)C=C
CCC(C)CCC(C)=C
CCC(CC=C)C(C)C
CCC(CC(C)C)C=C
CCC(CC)C(=C)CC
CCC(CC)C(C)C=C
CCCC(=C)C(C)CC
CCCC(=C)CC(C)C
CCCC(C=C)C(C)C
CCCC(C)C(=C)CC
CCCC(C)C(C)C=C
CCCC(CC)C(C)=C
CCCCC(=C)C(C)C
CCCCC(C)C(C)=C
CC(C)CCCC(C)=C
CCCC(C)CC(C)=C
COC(C=C(C)C)C#C
COC(C)C=C(C)C#C
COC(C)C(=CC)C#C
COC(C)C(C)=CC#C
COC(C#C)C(C)=CC
COCC(C)=C(C)C#C
COCC(C#C)=C(C)C
COC(C)C(C)C=O
CC(C)OC(C)C=O
CC(C)OCC(C)=O
CCC(OC)C(C)=O
CCC(=O)C(C)OC
CCOC(C)C(C)=O
COC(C)CC(C)=O
COCC(C)C(C)=O
COC(C=O)C(C)C
COCC(=O)C(C)C
CCOC(OC)C=C
COC(CC=C)OC
COCC(=C)COC
COC(C)OCC=C
COCC(OC)C=C
COCOC(C)C=C
COCOCC(C)=C
CCC(C)OCOC
CCC(COC)OC
CCCOC(C)OC
CCOC(C)COC
CCOC(CC)OC
CCOCC(C)OC
CCOCOC(C)C
COCC(C)COC
COCCC(C)OC
COCCOC(C)C
COCOCC(C)C
CCCC(OC)OC
CCOC(C)OCC
COC(C=C)C(=C)C=C
COCC(=C)C(=C)C=C
CC(=C)C(CC#C)C=O
CC(=C)CC#CC(C)=O
CC(C=C)C#CC(C)=O
CC(C)C(=C)C#CC=O
CC(C)C#CC(=C)C=O
CC(C#C)C(=C)CC=O
CC(C#C)C(C=C)C=O
CC(CC(=C)C#C)C=O
CC(CC#C)C(=C)C=O
CC#CC(=C)C(C)C=O
CC#CC(=C)CC(C)=O
CC#CC(C=C)C(C)=O
CC#CC(C)C(=C)C=O
CC#CCC(=C)C(C)=O
CCC(=C)C#CC(C)=O
CCC(C#C)C(=C)C=O
CCC#CC(=C)C(C)=O
CC(=C)C(CC=O)C#C
CC(=C)CC(C=O)C#C
CC(=C)CCC(=O)C#C
CC(C=C)C(C=O)C#C
CC(C)C#CC(=O)C=C
CC(CC=C)C(=O)C#C
CC(CC(=C)C=O)C#C
CC(CC#C)C(=O)C=C
CC#CC(C)C(=O)C=C
CCC(=C)C(C=O)C#C
CCC(=C)CC(=O)C#C
CCC(C=C)C(=O)C#C
CCC(C#C)C(=O)C=C
CCCC(=C)C(=O)C#C
CC(=C)CC(=O)CC#C
CC(C=C)C(=O)CC#C
CC(C#C)C(=O)CC=C
CC(C#CC=O)C(C)=C
CC#CC(C=O)C(C)=C
CC#CCC(=O)C(C)=C
CCC(=C)C(=O)C#CC
CCC(=C)C(=O)CC#C
CCC#CC(=O)C(C)=C
CC(C)C(=O)C#CC=C
CC(CC=O)C(=C)C#C
CC(CC(=O)C=C)C#C
CC(CC(=O)C#C)C=C
CC#CC(=O)C(C)C=C
CC#CC(=O)CC(C)=C
CCC(C=O)C(=C)C#C
CCCC(=O)C(=C)C#C
CC(C=O)C(=C)CC#C
CC(C=O)C(C=C)C#C
CC(C=O)C#CC(C)=C
CCC(=O)C(=C)C#CC
CCC(=O)C(=C)CC#C
CCC(=O)C(C=C)C#C
CCC(=O)C#CC(C)=C
CCC(=O)CC(=C)C#C
CC(=O)C(=C)CCC#C
CC(=O)C(CC=C)C#C
CC(=O)C(CC#C)C=C
CC(=O)CC(=C)CC#C
CC(=O)CC(C=C)C#C
CC(=O)CC#CC(C)=C
CC(C#CC=C)C(C)=O
CC(=C)C(=O)CCC#C
CC(=O)CCC(=C)C#C
CC=C(C=C)C(C)C=O
CC=C(C)C(=C)CC=O
CC=C(C)C(C=C)C=O
CC=C(C)CC(=C)C=O
CC=C(CC=C)C(C)=O
CC=C(CC(C)=C)C=O
CC=CC(=C)C(C)C=O
CC=CC(=C)CC(C)=O
CC=CC(C=C)C(C)=O
CC=CC(C)C(=C)C=O
CC=CCC(=C)C(C)=O
CC(=C)C=C(C)CC=O
CC(=C)C(C)=CCC=O
CC(=C)CC=C(C)C=O
CC(=C)CC=CC(C)=O
CC(=C)CC(C)=CC=O
CC(C=C)C=C(C)C=O
CC(C=C)C=CC(C)=O
CC(C=C)C(C)=CC=O
CC(C=CC=C)C(C)=O
CC(C)=CC(=C)CC=O
CC(C)=CC(C=C)C=O
CC(C)=CCC(=C)C=O
CC(C)C=C(C=C)C=O
CC(C)C=CC(=C)C=O
CC(C)C(=C)C=CC=O
CC(C)C(C=C)=CC=O
CCC=C(C=C)C(C)=O
CCC=C(C)C(=C)C=O
CCC(=C)C=C(C)C=O
CCC(=C)C(C=O)=CC
CCC(=C)C(C)=CC=O
CCC(=CC=C)C(C)=O
CCC(=CC)C(=C)C=O
CCC(C=C)=CC(C)=O
CCC(C)=C(C=C)C=O
CCC(C)=CC(=C)C=O
CC=C(C)CC(=O)C=C
CC=C(CC(C)=O)C=C
CC=CC(C)C(=O)C=C
CC(C)=C(CC=O)C=C
CC(C)C=CC(=O)C=C
CCC(C)=CC(=O)C=C
CC=C(C)C(=O)CC=C
CC=C(CC=O)C(C)=C
CC=CC(C=O)C(C)=C
CC=CCC(=O)C(C)=C
CC(C=CC=O)C(C)=C
CC(C)C(C=O)=CC=C
CCC=C(C=O)C(C)=C
CCC=CC(=O)C(C)=C
CCC(=C)C(=O)C=CC
CCC(=CC=O)C(C)=C
CC=C(C=O)C(C)C=C
CC=CC(=O)C(C)C=C
CC=CC(=O)CC(C)=C
CC(C)C(=O)C=CC=C
CC(CC=O)=C(C)C=C
CCC(C=O)=C(C)C=C
CC(C=O)C=C(C)C=C
CC(C=O)C=CC(C)=C
CC(C=O)C(C)=CC=C
CCC(=O)C=C(C)C=C
CCC(=O)C(=C)C=CC
CCC(=O)C(C=C)=CC
CC(=O)C(C)=CCC=C
CC(=O)CC=C(C)C=C
CC(=O)CC(C)=CC=C
CC(C)=C(CC=C)C=O
CC(CC=C)=C(C)C=O
CCC=CC(=C)C(C)=O
CCC(=C)C=CC(C)=O
CCC(C=C)=C(C)C=O
CC(C)=CCC(=O)C=C
CCC=C(C)C(=O)C=C
CCC(=CC)C(=O)C=C
CC(C)=CC(=O)CC=C
CCC(C=O)=CC(C)=C
CCC(=O)C=CC(C)=C
CCC(=O)C(C)=CC=C
CC(=O)C=C(C)CC=C
CC(=O)CC=CC(C)=C
CC(OC(C)=O)C(C)=C
COC(=O)C(=C)C(C)C
COC(=O)C(C)C(C)=C
CC(C)OC(=O)C(C)=C
CC(=C)C(C)(C)OC=O
CC(=O)OC(C)(C)C=C
COC(=O)C(C)(C)C=C
CC(C)(C)OC(=O)C=C
CC(C)(CC#C)OC=O
CC(C)(COC=O)C#C
CC#CC(C)(C)OC=O
CCC(C)(OC=O)C#C
CC=CC(C)(C)OC=O
CC(C)C(C)C(C)C=O
CC(C)C(C)CC(C)=O
CC(C)CC(C)C(C)=O
CCC(C)C(C)C(C)=O
CC(C)C(C=O)C(C)C
CCC(=O)C(C)C(C)C
CCC(C(C)C)C(C)=O
CC(C)CC(=O)C(C)C
CCC(C)C(=O)C(C)C
CCC(C)(C)C(C)C=O
CCC(C)C(C)(C)C=O
CC(C)C(C)(C)CC=O
CC(C)CC(C)(C)C=O
CCC(C)(C)CC(C)=O
CCC(C)(CC)C(C)=O
CCC(C)(C=O)C(C)C
CC(CC=O)C(C)(C)C
CCC(C=O)C(C)(C)C
CCC(=O)C(C)(C)CC
CC(=O)CCC(C)(C)C
CC(CC(C)(C)C)C=O
CCCC(C)(C)C(C)=O
CCCC(=O)C(C)(C)C
CCC(=O)CC(C)(C)C
CCC(C)(CC=C)OC
CCC(C)(COC)C=C
CCC(CC)(OC)C=C
CCCC(C)(OC)C=C
CC(C)(C)OCCC=C
CCCOC(C)(C)C=C
CCOC(C)(C)CC=C
CCOC(C)(CC)C=C
CCOCC(C)(C)C=C
COCCC(C)(C)C=C
CC(C)(C)COCC=C
CCC(C)(C)OCC=C
COC(C)(C)CCC=C
COCC(C)(C)CC=C
CCC=C(C)CCOC
CCC=C(CC)COC
CCC=CC(C)COC
CCC=CC(CC)OC
CCC=CCC(C)OC
CCC(C)=CCCOC
CCC(C)C=CCOC
CCC(CC=CC)OC
CCC(CC)=CCOC
CCCC=C(C)COC
CCCC=CC(C)OC
CC=CCOCC(C)C
CCC(COC)C=CC
CCCC(OC)C=CC
CCCOC(C)C=CC
CCCOCC(C)=CC
CCOC(C)C=CCC
CCOC(C)CC=CC
CCOCC=C(C)CC
CCOCC(CC)=CC
CCOCCC=C(C)C
CCOCCC(C)=CC
COC(C)CCC=CC
COCC(C)CC=CC
COCCC=CC(C)C
COCCC(C)C=CC
COCCCC(C)=CC
CCCC(C)=CCOC
CC=CCCOC(C)C
CCC=CCOC(C)C
CCC(CCOC)=CC
CCCC(COC)=CC
CCC(C)OCC=CC
CCCOCC=C(C)C
CCOC(CC)C=CC
CCOCC=CC(C)C
CCOCC(C)=CCC
CCOCC(C)C=CC
COCC=CCC(C)C
COCCCC=C(C)C
CCC(=C)CCOC=O
CCCC(=C)COC=O
CCCC(OC=O)C=C
CC(=C)CCCOC=O
CC(CCC=C)OC=O
CCC(CC=C)OC=O
CC(CCOC=O)C=C
CCC(COC=O)C=C
CC(COC=O)CC=C
CCCOC(=O)CC=C
CCC(=O)OCCC=C
CCOC(=O)CCC=C
CC(=O)OCCCC=C
COC(=O)CCCC=C
CCCC(=O)OCC=C
CCCCOC(=O)C=C
CCC(C)CCCC=O
CCC(CC)CCC=O
CCCC(C)CCC=O
CCCC(CC)CC=O
CC(C)CCCCC=O
CCCC(CCC)C=O
CCCCC(C)CC=O
CCCCCC(C)C=O
CCCCC(=O)CCC
CCCCCC(=O)CC
CCCCC(CC)C=O
CCCCCCC(C)=O
CC(=C)C(=C)CCCO
CC(=C)CC(=C)CCO
CC(=C)CCC(=C)CO
CC(C=C)C(=C)CCO
CC(CC=C)C(=C)CO
CCC(=C)C(=C)CCO
CCC(=C)CC(=C)CO
CCC(C=C)C(=C)CO
CCCC(=C)C(=C)CO
CC(=C)C(CCO)C=C
CC(=C)CC(CO)C=C
CC(C=C)C(CO)C=C
CC(CC(=C)CO)C=C
CCC(=C)C(CO)C=C
CCC(=C)CC(O)C=C
CCC(C=C)C(O)C=C
CCCC(=C)C(O)C=C
CC(=C)CC(O)CC=C
CC(C=C)C(O)CC=C
CC(CC(O)C=C)C=C
CC(CCO)C(=C)C=C
CCC(CO)C(=C)C=C
CCCC(O)C(=C)C=C
CC(CO)C(=C)CC=C
CC(CO)C(C=C)C=C
CC(CO)CC(=C)C=C
CCC(O)C(=C)CC=C
CCC(O)C(C=C)C=C
CCC(O)CC(=C)C=C
CC(O)C(=C)CCC=C
CC(O)C(CC=C)C=C
CC(O)CC(C=C)C=C
CC(=C)CCC(O)C=C
CC(CC=C)C(O)C=C
CC(=C)C(CO)CC=C
CCC(=C)C(O)CC=C
CC(O)CC(=C)CC=C
CC(O)CCC(=C)C=C
CC(=C)C(O)CCC=C
CC(C)C(C)CCCO
CC(C)CC(C)CCO
CC(C)CCC(C)CO
CCC(C)C(C)CCO
CCC(C)C(CC)CO
CCC(CC)C(C)CO
CCC(CC)CC(C)O
CCCC(C)C(C)CO
CCCC(CC)C(C)O
CCC(CCO)C(C)C
CCCC(CO)C(C)C
CCC(CO)CC(C)C
CCCC(O)CC(C)C
CCCC(C)CC(C)O
CC(C)CCCC(C)O
CCC(C)CC(C)CO
CCC(C)CCC(C)O
CCCCC(C)C(C)O
CCC(C)CC(O)CC
CCCC(C)C(O)CC
CCCCC(O)C(C)C
CCCC(O)C(C)CC
CCC(O)C(CC)CC
CCC(O)CCC(C)C
COC(C#C)C(=C)C=O
COC(C=C)C(=O)C#C
COC(C#C)C(=O)C=C
COCC(=C)C(=O)C#C
COC(C=O)C(=C)C#C
COCC(=O)C(=C)C#C
COC(C#C)C(=O)OC
COC(OC)(C=C)C=C
COC(OC)C#CC=C
COC(OCC=C)C#C
COC(OCC#C)C=C
COCOC(C=C)C#C
COCOCC(=C)C#C
COC(OC)C=CC=C
CC(C)OC(C)C(C)=O
COC(C(C)C)C(C)=O
COC(C)C(C)C(C)=O
COC(C)C(=O)C(C)C
CC(C)OC(C)(C)C=O
COC(C)(C)C(C)C=O
COC(C)C(C)(C)C=O
CCC(C)(OC)C(C)=O
CCC(=O)C(C)(C)OC
CC(OC(C)(C)C)C=O
CCOC(C)(C)C(C)=O
CC(=O)COC(C)(C)C
COCC(C)(C)C(C)=O
COC(C)(C=O)C(C)C
COC(C=O)C(C)(C)C
COCC(=O)C(C)(C)C
COC(C)(C)CC(C)=O
CCC#CC(OC)OC
CC(C)OCOCC#C
CCC(OC)OCC#C
CCC(OCOC)C#C
CCCOC(OC)C#C
CCOC(CC#C)OC
CCOC(COC)C#C
CCOCC(OC)C#C
CCOC(OC)C#CC
CCOCOC(C)C#C
COC(CC#CC)OC
COCC(CC#C)OC
COCC#CC(C)OC
COCC(C)OCC#C
COCC(COC)C#C
COCCC(OC)C#C
COC(C)OCC#CC
COC(C)OCCC#C
COC(CCC#C)OC
COC(C)COCC#C
COCC(OC)C#CC
COCCOC(C)C#C
COCOC(C)C#CC
COCOC(C)CC#C
COCOCC(C)C#C
CCOC(C)OCC#C
CCOC(OCC)C#C
CCC(C)(C)OCOC
CCC(C)(COC)OC
CCOCC(C)(C)OC
COCOCC(C)(C)C
CCC(CC)(OC)OC
CCCC(C)(OC)OC
CCCOC(C)(C)OC
CCOC(C)(C)COC
CCOC(C)(CC)OC
CCOCOC(C)(C)C
COCC(C)(C)COC
COCCC(C)(C)OC
CCOC(C)(C)OCC
COCCOC(C)(C)C
CC(C#C)C(OC=O)C#C
CC(CC#C)OC(=O)C#C
CC#CC(C)OC(=O)C#C
CC(C#C)C(=O)OCC#C
CC#CC(OC(C)=O)C#C
CC#CC(=O)OC(C)C#C
CC(C)OC(=O)C#CC#C
CC(COC(=O)C#C)C#C
CCC(OC(=O)C#C)C#C
CCC(=O)OC(C#C)C#C
CC(OC(C)=O)C#CC#C
CC(OC=O)C(C#C)C#C
CC(OC(=O)CC#C)C#C
CCOC(=O)C(C#C)C#C
CC(=O)OC(CC#C)C#C
CC(=O)OCC(C#C)C#C
COC(=O)C(C)C#CC#C
COC(=O)C(C#C)C#CC
COC(=O)C(CC#C)C#C
COC(=O)C#CC(C)C#C
COC(=O)CC(C#C)C#C
CC=C(C#C)C(C)OC=O
CCC=C(C#C)C(=O)OC
CCC(=CC#C)C(=O)OC
CC=C(C)C(OC=O)C#C
CC=C(C)COC(=O)C#C
CC=CC(C)OC(=O)C#C
CC(C)=C(COC=O)C#C
CC(C)=CC(OC=O)C#C
CC=C(C)C(=O)OCC#C
CCC(=CC(=O)OC)C#C
CC=C(COC(C)=O)C#C
CC=CC(=O)OC(C)C#C
CC(C)OC(=O)C=CC#C
CC(COC=O)=C(C)C#C
CC(OC(C)=O)C=CC#C
CC(OC=O)C=C(C)C#C
CC(OC=O)C(C)=CC#C
CC(=O)OCC(C)=CC#C
COC(=O)C=C(C)C#CC
COC(=O)C=C(C)CC#C
COC(=O)C=CC(C)C#C
COC(=O)C(=CC)C#CC
COC(=O)C(C=CC)C#C
COC(=O)C(C)=CCC#C
COC(=O)C(C)C=CC#C
COC(=O)C#CC=C(C)C
COC(=O)C#CC(C)=CC
COC(=O)CC=C(C)C#C
COC(=O)CC(=CC)C#C
COC(=O)C(CC#C)=CC
CC(C)=CCOC(=O)C#C
CC(C)=CC(=O)OCC#C
CC=CC(OC(C)=O)C#C
CCOC(=O)C=C(C)C#C
CCOC(=O)C(=CC)C#C
CCOC(=O)C(C)=CC#C
CC(=O)OCC=C(C)C#C
COC(=O)C(C)=CC#CC
COC(=O)CC(C)=CC#C
COC(=O)C=C(C)C=CC
COC(=O)C=CC=C(C)C
COC(=O)C=CC(C)=CC
COC(=O)C(=CC)C=CC
COC(=O)C(C)=CC=CC
CC(C)C(C)OC(=O)C#C
CC(C)C(OC(C)=O)C#C
CC(OC(=O)C(C)C)C#C
CC(C)OC(=O)C(C)C#C
CC(OC(C)=O)C(C)C#C
COC(=O)C(C)C(C)C#C
COC(=O)C(C#C)C(C)C
CC(OC=O)C(C)=C(C)C
COC(=O)C(=CC)C(C)C
CCC(C(=O)OC)=C(C)C
CCC(C)=C(C)C(=O)OC
CC=C(C)C(C)OC(C)=O
CC(=O)OCC(C)=C(C)C
CC(C)OC(=O)C=C(C)C
CC(OC(C)=O)C=C(C)C
CCOC(=O)C(C)=C(C)C
COC(=O)C=C(C)C(C)C
COC(=O)C(C)=CC(C)C
COC(=O)C(C)C=C(C)C
COC(=O)C(C)C(C)=CC
COC(=O)CC(C)=C(C)C
CC=C(C)C(=O)OC(C)C
CC(C#C)C(C)(C)OC=O
CCC(C)(C#C)C(=O)OC
CC#CC(C)(C)OC(C)=O
CC(C)(C)C(OC=O)C#C
CC(C)C(C)(OC=O)C#C
CCC(C)(C)OC(=O)C#C
CCC(=O)OC(C)(C)C#C
CC(OC=O)C(C)(C)C#C
CC(=O)OCC(C)(C)C#C
COC(=O)C(C)(C)C#CC
COC(=O)CC(C)(C)C#C
CC(C)(C)COC(=O)C#C
CC(C)(C)C(=O)OCC#C
CC(C)(C)OC(=O)CC#C
CC#CC(=O)OC(C)(C)C
CCOC(=O)C(C)(C)C#C
CC(=O)OC(C)(C)CC#C
COC(=O)C(C)(C)CC#C
CCC(C)(OC(C)=O)C#C
COC(=O)C#CC(C)(C)C
CC=C(C)C(C)(C)OC=O
CC(C)=CC(C)(C)OC=O
CC=CC(C)(C)OC(C)=O
COC(=O)C=CC(C)(C)C
COC(=O)C(C)(C)C=CC
CC=CC(=O)OC(C)(C)C
CCC(=C)C(CC#C)OC
CCC(=C)C#CC(C)OC
CCC(C#C)C(=C)COC
CCC(CC(=C)C#C)OC
CCC#CC(=C)C(C)OC
CC(C)C(=C)COCC#C
CC(CC(C)=C)OCC#C
CC#CC(=C)COC(C)C
CCC(=C)C(C)OCC#C
CCC(=C)C(COC)C#C
CCC(=C)CC(OC)C#C
CCC(C=C)C(OC)C#C
CCC(C#C)C(OC)C=C
CCCC(=C)C(OC)C#C
CC(CC=C)OC(C)C#C
CC(CC#C)OC(C)C=C
CC(CC#C)OCC(C)=C
CC#CC(C)OC(C)C=C
CC#CC(C)OCC(C)=C
CCC(=C)C(OC)C#CC
CCC(=C)COC(C)C#C
CCC#CC(OC)C(C)=C
CC(C)C(OCC=C)C#C
CC(C)C(OCC#C)C=C
CC(C)COC(C=C)C#C
CC(C)COCC(=C)C#C
CC#CC(OC(C)C)C=C
CC#CCOC(C)C(C)=C
CCC(C)OC(C=C)C#C
CCC(C)OCC(=C)C#C
CCC(COC)C(=C)C#C
CCCC(OC)C(=C)C#C
CC(C)OC(C)C#CC=C
CC(C)OC(CC=C)C#C
CC(C)OC(CC#C)C=C
CC(C)OCC(=C)CC#C
CC(C)OCC(C=C)C#C
CC(C)OCC#CC(C)=C
CC(C)OCCC(=C)C#C
CC(COC(C)C#C)C=C
CC(COCC(C)=C)C#C
CC(COCC#C)C(C)=C
CCC(OC(C)C=C)C#C
CCC(OC(C)C#C)C=C
CCC(OC)C(=C)C#CC
CCC(OC)C(=C)CC#C
CCC(OC)C(C=C)C#C
CCC(OC)C#CC(C)=C
CCC(OCC(C)=C)C#C
CCC(OCC#C)C(C)=C
CCCOC(C)C(=C)C#C
CCCOC(C#C)C(C)=C
CC(OCC=C)C(C)C#C
CC(COC(C)C=C)C#C
CC(OCC#C)C(C)C=C
CC(OCCC(C)=C)C#C
CC(OCCC#C)C(C)=C
CCOC(C=C)C(C)C#C
CCOC(C)C(=C)C#CC
CCOC(C)C(=C)CC#C
CCOC(C)C(C=C)C#C
CCOC(C)C#CC(C)=C
CCOC(C)CC(=C)C#C
CCOC(C#C)C(=C)CC
CCOC(C#C)C(C)C=C
CCOC(C#CC)C(C)=C
CCOC(CC(C)=C)C#C
CCOC(CC)C(=C)C#C
CCOC(CC#C)C(C)=C
CCOCC(=C)C(C)C#C
CCOCC(C)C(=C)C#C
CCOCC(C#C)C(C)=C
COC(C=C)C(C)C#CC
COC(C=C)C(C)CC#C
COC(C=C)C#CC(C)C
COC(C)C(=C)CC#CC
COC(C)C(=C)CCC#C
COC(C)C(C=C)C#CC
COC(C)C(C)C#CC=C
COC(C)C(CC=C)C#C
COC(C)C(CC#C)C=C
COC(C)C#CC(C)C=C
COC(C)C#CCC(C)=C
COC(C)CC(=C)C#CC
COC(C)CC(=C)CC#C
COC(C)CC(C=C)C#C
COC(C)CC#CC(C)=C
COC(C)CCC(=C)C#C
COC(C#C)C(C)CC=C
COC(C#CC=C)C(C)C
COC(C#CC)C(C)C=C
COC(CC=C)C(C)C#C
COC(CC(C)=C)C#CC
COC(CC(C)C=C)C#C
COC(CC(C)C#C)C=C
COC(CC#C)C(C)C=C
COC(CC#C)CC(C)=C
COC(CC#CC)C(C)=C
COC(CCC(C)=C)C#C
COC(CCC#C)C(C)=C
COCC(=C)C(C)C#CC
COCC(=C)C(C)CC#C
COCC(=C)C#CC(C)C
COCC(=C)CC(C)C#C
COCC(C=C)C(C)C#C
COCC(C)C(=C)C#CC
COCC(C)C(=C)CC#C
COCC(C)C(C=C)C#C
COCC(C)C#CC(C)=C
COCC(C)CC(=C)C#C
COCC(C#C)C(C)C=C
COCC(C#CC)C(C)=C
COCC(CC(C)=C)C#C
COCC(CC#C)C(C)=C
COCC#CC(=C)C(C)C
COCC#CC(C)C(C)=C
COCCC(=C)C(C)C#C
COCCC(C)C(=C)C#C
COCCC(C#C)C(C)=C
CCC=C(C=C)C(C)OC
CCC=C(C)C(=C)COC
CCC=CC(=C)C(C)OC
CCC(=C)C=C(C)COC
CCC(=C)C=CC(C)OC
CCC(=C)C(C)=CCOC
CCC(=CC=C)C(C)OC
CCC(=CC)C(=C)COC
CCC(C=C)=C(C)COC
CCC(C=C)=CC(C)OC
CCC(C)=CC(=C)COC
CC=C(C)C(C)OCC=C
CC=CC(=C)COC(C)C
CC(C)=C(C)COCC=C
CCC=C(C)C(OC)C=C
CCC(=C)C(COC)=CC
CCC(=CC)C(OC)C=C
CCC(C)=C(COC)C=C
CCC(C)=CC(OC)C=C
CC=C(C)COC(C)C=C
CC=C(C)COCC(C)=C
CC=CC(C)OC(C)C=C
CC=CC(C)OCC(C)=C
CCC=C(COC)C(C)=C
CCC=CC(OC)C(C)=C
CCC(=C)C(OC)C=CC
CCC(=CCOC)C(C)=C
CC=C(COC(C)C)C=C
CC=CC(OC(C)C)C=C
CC=CCOC(C)C(C)=C
CCC(COC)=C(C)C=C
CCC(COC)=CC(C)=C
CC(C)OC(C)C=CC=C
CC(C)OCC=C(C)C=C
CC(C)OCC=CC(C)=C
CC(C)OCC(C)=CC=C
CCC(OC)C=C(C)C=C
CCC(OC)C=CC(C)=C
CCC(OC)C(=C)C=CC
CCC(OC)C(C=C)=CC
CCC(OC)C(C)=CC=C
CC(OCC=C)C=C(C)C
CCOC(C=C)C=C(C)C
CCOC(C=C)C(C)=CC
CCOC(C=CC)C(C)=C
CCOC(C)C=C(C)C=C
CCOC(C)C=CC(C)=C
CCOC(C)C(=C)C=CC
CCOC(C)C(C=C)=CC
CCOC(C)C(C)=CC=C
CCOCC=C(C)C(C)=C
CCOCC(=C)C=C(C)C
CCOCC(=C)C(C)=CC
CCOCC(=CC)C(C)=C
CCOCC(C=C)=C(C)C
CCOCC(C)=C(C)C=C
CCOCC(C)=CC(C)=C
COC(C=C)C=CC(C)C
COC(C=C)C(C)C=CC
COC(C=CC=C)C(C)C
COC(C=CC)C(C)C=C
COC(C)C=C(C)CC=C
COC(C)C=CC(C)C=C
COC(C)C=CCC(C)=C
COC(C)C(=C)CC=CC
COC(C)C(C=C)C=CC
COC(C)C(C)=CCC=C
COC(C)C(C)C=CC=C
COC(C)C(CC=C)=CC
COC(C)CC=C(C)C=C
COC(C)CC=CC(C)=C
COC(C)CC(=C)C=CC
COC(C)CC(C=C)=CC
COC(C)CC(C)=CC=C
COC(CC=C(C)C)C=C
COC(CC=C)C=C(C)C
COC(CC=C)C(C)=CC
COC(CC=CC)C(C)=C
COC(CC(C)=CC)C=C
COCC=C(C=C)C(C)C
COCC=C(C)C(C)C=C
COCC=C(C)CC(C)=C
COCC=CC(=C)C(C)C
COCC=CC(C)C(C)=C
COCC(=C)C=CC(C)C
COCC(=C)C(C)C=CC
COCC(=C)CC=C(C)C
COCC(=C)CC(C)=CC
COCC(=CC=C)C(C)C
COCC(=CC)C(C)C=C
COCC(C=C)=CC(C)C
COCC(C=C)C=C(C)C
COCC(C=C)C(C)=CC
COCC(C=CC)C(C)=C
COCC(C)=C(C)CC=C
COCC(C)=CC(C)C=C
COCC(C)=CCC(C)=C
COCC(C)C=C(C)C=C
COCC(C)C=CC(C)=C
COCC(C)C(=C)C=CC
COCC(C)C(C=C)=CC
COCC(C)C(C)=CC=C
COCC(CC=C)=C(C)C
COCC(CC(C)=C)=CC
COCCC=C(C)C(C)=C
COCCC(=C)C=C(C)C
COCCC(=C)C(C)=CC
COCCC(=CC)C(C)=C
COCCC(C=C)=C(C)C
COCCC(C)=C(C)C=C
COCCC(C)=CC(C)=C
CC(=C)COCC=C(C)C
CC(OCC=C(C)C)C=C
COC(CC(C)=C)C=CC
CCC=C(C)C(C)COC
CCC=C(C)CC(C)OC
CCC=C(CC)C(C)OC
CCC=CC(C)C(C)OC
CCC(=CC)C(C)COC
CCC(C=CC)C(C)OC
CCC(C)=C(C)CCOC
CCC(C)=C(CC)COC
CCC(C)=CC(C)COC
CCC(C)=CCC(C)OC
CCC(C)C=C(C)COC
CCC(C)C=CC(C)OC
CCC(C)C(C)=CCOC
CCC(CC=C(C)C)OC
CCC(CC(C)=CC)OC
CCC(CC)=C(C)COC
CCC(CC)=CC(C)OC
CCCC=C(C)C(C)OC
CCCC(=CC)C(C)OC
CCCC(C)=C(C)COC
CCCC(C)=CC(C)OC
CC=C(C)CCOC(C)C
CC=CC(C)COC(C)C
CC=CCC(C)OC(C)C
CCC=C(C)COC(C)C
CCC=CC(C)OC(C)C
CCC(C)=CCOC(C)C
CCC(C)C(COC)=CC
CCC(CC(C)OC)=CC
CC=C(C)COCC(C)C
CC=CC(C)OCC(C)C
CCC=C(COC)C(C)C
CCC(=CCOC)C(C)C
CCC(C)C(OC)C=CC
CCC(CCOC)=C(C)C
CCCC(COC)=C(C)C
CC(C)COCC=C(C)C
CCC(C)OC(C)C=CC
CCC(C)OCC=C(C)C
CCC(C)OCC(C)=CC
CCC(COC(C)C)=CC
CCC(COC)=CC(C)C
CCC(COC)C=C(C)C
CCC(COC)C(C)=CC
CCCC(OC)C=C(C)C
CCCC(OC)C(C)=CC
CC(C)OCCC=C(C)C
CCC(OC(C)C)C=CC
CCC(OC)C=CC(C)C
CCC(OC)C(C)C=CC
CCC(OC)C(CC)=CC
CCCOC(C)C=C(C)C
CCCOCC(C)=C(C)C
CCOC(C=CC)C(C)C
CCOC(C)C=C(C)CC
CCOC(C)C=CC(C)C
CCOC(C)C(C)=CCC
CCOC(C)C(C)C=CC
CCOC(C)C(CC)=CC
CCOC(C)CC=C(C)C
CCOC(C)CC(C)=CC
CCOC(CC)C=C(C)C
CCOC(CC)C(C)=CC
CCOCC=C(C)C(C)C
CCOCC(=CC)C(C)C
CCOCC(C)=C(C)CC
CCOCC(C)=CC(C)C
CCOCC(C)C=C(C)C
CCOCC(C)C(C)=CC
CCOCC(CC)=C(C)C
CCOCCC(C)=C(C)C
COC(C)C=CCC(C)C
COC(C)C(C)CC=CC
COC(C)CC=CC(C)C
COC(C)CC(C)C=CC
COC(C)CCC(C)=CC
COC(CC=CC)C(C)C
COC(CC(C)C)C=CC
COCC=C(C)CC(C)C
COCC=CC(C)C(C)C
COCC(C=CC)C(C)C
COCC(C)=CCC(C)C
COCC(C)C=CC(C)C
COCC(C)C(C)C=CC
COCC(C)CC=C(C)C
COCC(C)CC(C)=CC
COCC(CC(C)C)=CC
COCCC=C(C)C(C)C
COCCC(=CC)C(C)C
COCCC(C)=CC(C)C
COCCC(C)C=C(C)C
COCCC(C)C(C)=CC
COCCCC(C)=C(C)C
CCC=C(C)C(CC)OC
CCC=CC(OC)C(C)C
CC=CCOC(C)C(C)C
CC(C)OCC=CC(C)C
CCC(OC)C=C(C)CC
CCCOC(C)C(C)=CC
COC(C)CCC=C(C)C
CC(=C)C(CC=O)C=O
CC(=C)CC(C=O)C=O
CC(=C)CCC(=O)C=O
CC(C=C)C(C=O)C=O
CC(CC=C)C(=O)C=O
CCC(=C)C(C=O)C=O
CCC(=C)CC(=O)C=O
CCC(C=C)C(=O)C=O
CCCC(=C)C(=O)C=O
CC(=C)CC(=O)CC=O
CC(C=C)C(=O)CC=O
CCC(=C)C(=O)CC=O
CC(CC=O)C(=C)C=O
CC(CC(=O)C=C)C=O
CCC(C=O)C(=C)C=O
CCCC(=O)C(=C)C=O
CC(CC=O)C(=O)C=C
CC(CC(=O)C=O)C=C
CCC(C=O)C(=O)C=C
CC(C=O)C(=C)CC=O
CC(C=O)C(C=C)C=O
CCC(=O)C(=C)CC=O
CCC(=O)C(C=C)C=O
CCC(=O)CC(=C)C=O
CCC(=O)CC(=O)C=C
CCC(=O)C(=O)CC=C
CC(=O)C(CC=C)C=O
CC(=O)CC(=C)CC=O
CC(=O)CC(C=C)C=O
CC(=O)C(CC=O)C=C
CC(=O)CC(=O)CC=C
CC(=O)C(=O)CCC=C
CC(CC(=C)C=O)C=O
CC(=C)C(=O)CCC=O
CCCC(=O)C(=O)C=C
CC(C=O)C(=O)CC=C
CC(=O)C(=C)CCC=O
CC(=O)CCC(=C)C=O
CC(=O)CCC(=O)C=C
CC(CC(C)=O)OC=O
CC(C)C(=O)COC=O
CC(C)C(OC=O)C=O
CCC(=O)C(C)OC=O
CC(COC=O)C(C)=O
CC(OC=O)C(C)C=O
CC(C)COC(=O)C=O
CCC(C)OC(=O)C=O
CCC(C=O)C(=O)OC
CC(C)C(=O)OCC=O
CC(CC=O)OC(C)=O
CC(COC(C)=O)C=O
CCC(OC(C)=O)C=O
CC(C)OC(=O)CC=O
CCC(OC=O)C(C)=O
CCCOC(=O)C(C)=O
CCC(=O)OC(C)C=O
CCC(=O)OCC(C)=O
COC(=O)C(C)CC=O
COC(=O)CC(C)C=O
CCCC(=O)C(=O)OC
CCC(=O)CC(=O)OC
CCC(=O)COC(C)=O
CC(=O)CCOC(C)=O
CCOC(=O)C(C)C=O
COC(=O)CCC(C)=O
CCOC(=O)C(=O)CC
CCOC(=O)CC(C)=O
CCC(CCC=O)OC
CCCC(CC=O)OC
CCC(C)COCC=O
CCC(CCOC)C=O
CCCC(C)OCC=O
CCCC(COC)C=O
CCC(COC)CC=O
CCCOCC(C)C=O
CCOC(C)CCC=O
CCOC(CC)CC=O
CCOCC(C)CC=O
CCOCC(CC)C=O
CCOCCC(C)C=O
COC(C)CCCC=O
COCCC(C)CC=O
CC(C)CCOCC=O
CCC(CC)OCC=O
CCCCC(OC)C=O
CC(C)COCCC=O
CCC(C)OCCC=O
CCCC(OCC)C=O
CCCCOC(C)C=O
CCCCOCC(C)=O
CCCC(=O)CCOC
CCCC(=O)COCC
CC(C)OCCCC=O
CCCOC(C)CC=O
CCCOC(CC)C=O
CCCOCCC(C)=O
CCC(=O)CCCOC
CCCOCC(=O)CC
CCOCCCC(C)=O
CCOCCC(=O)CC
COCC(C)CCC=O
COCCCC(C)C=O
COCCCCC(C)=O
CCCCC(=O)COC
CCC(CC([O-])=O)C#C
CC(C)C#CCC([O-])=O
CC(C)CC#CC([O-])=O
CC(CC#C)CC([O-])=O
CC(CCC#C)C([O-])=O
CC#CC(C)CC([O-])=O
CC#CCC(C)C([O-])=O
CCC(C)C#CC([O-])=O
CCC(C#CC)C([O-])=O
CCC(CC#C)C([O-])=O
CCC#CC(C)C([O-])=O
CCCC(C#C)C([O-])=O
CC(CCC([O-])=O)C#C
CC=C(C)CCC([O-])=O
CC=CC(C)CC([O-])=O
CC=CCC(C)C([O-])=O
CC(C)=CCCC([O-])=O
CCC=C(C)CC([O-])=O
CCC=CC(C)C([O-])=O
CCC(C=CC)C([O-])=O
CCC(C)=CCC([O-])=O
CCC(C)C=CC([O-])=O
CCCC(=CC)C([O-])=O
CCC(CC([O-])=O)=CC
CCC=C(CC)C([O-])=O
CC(C)C=CCC([O-])=O
CC(C)CC=CC([O-])=O
CCC(CC)=CC([O-])=O
CCCC=C(C)C([O-])=O
CCCC(C)=CC([O-])=O
CC(C)C#CC(=O)CO
CC(C)C#CC(O)C=O
CC(C#C)C(CO)C=O
CC(CC#C)C(=O)CO
CC(CC#C)C(O)C=O
CC#CC(C)C(=O)CO
CC#CC(C)C(O)C=O
CCC(C#C)C(=O)CO
CCC(C#C)C(O)C=O
CC(C#C)C(=O)CCO
CC(C#C)C(O)CC=O
CC(C#CCO)C(C)=O
CC#CC(C=O)C(C)O
CC#CC(CO)C(C)=O
CC#CCC(=O)C(C)O
CCC#CC(=O)C(C)O
CCC#CC(O)C(C)=O
CC(C)C(=O)C#CCO
CC(C)C(O)C#CC=O
CC(CC(O)C#C)C=O
CC#CC(=O)C(C)CO
CC#CC(=O)CC(C)O
CC#CC(O)C(C)C=O
CC#CC(O)CC(C)=O
CC(CC=O)C(O)C#C
CC(CC(=O)CO)C#C
CC(CC(O)C=O)C#C
CCC(C=O)C(O)C#C
CCC(CO)C(=O)C#C
CCCC(=O)C(O)C#C
CCCC(O)C(=O)C#C
CC(CO)C#CC(C)=O
CCC(=O)C#CC(C)O
CCC(O)C#CC(C)=O
CC(C=O)C(CO)C#C
CC(CO)C(C=O)C#C
CC(CO)CC(=O)C#C
CCC(=O)C(CO)C#C
CCC(=O)CC(O)C#C
CCC(O)C(C=O)C#C
CCC(O)CC(=O)C#C
CC(C=O)C(O)CC#C
CC(CO)C(=O)CC#C
CCC(=O)C(O)C#CC
CCC(=O)C(O)CC#C
CCC(O)C(=O)C#CC
CCC(O)C(=O)CC#C
CC(O)C(C)C#CC=O
CC(O)C(CC#C)C=O
CC(O)C#CC(C)C=O
CC(O)C#CCC(C)=O
CC(=O)C(CCO)C#C
CC(=O)CC(CO)C#C
CC(=O)CCC(O)C#C
CC(O)C(CC=O)C#C
CC(O)CC(C=O)C#C
CC(=O)C(CO)CC#C
CC(=O)CC(O)CC#C
CC(O)CC(=O)CC#C
CC(O)CC#CC(C)=O
CC(=O)C(O)CCC#C
CC(O)C(=O)CCC#C
CC#CCC(O)C(C)=O
CC(CCO)C(=O)C#C
CC(O)CCC(=O)C#C
CC=C(C)C(CO)C=O
CC=C(C)CC(=O)CO
CC=C(C)CC(O)C=O
CC=C(CC(C)O)C=O
CC=CC(C)C(=O)CO
CC=CC(C)C(O)C=O
CC(C)=C(CCO)C=O
CC(C)=CC(CO)C=O
CC(C)=CCC(=O)CO
CC(C)=CCC(O)C=O
CC(C)C=C(CO)C=O
CC(C)C=CC(=O)CO
CC(C)C=CC(O)C=O
CCC=C(C)C(=O)CO
CCC=C(C)C(O)C=O
CCC(=CC)C(=O)CO
CCC(=CC)C(O)C=O
CCC(C)=C(CO)C=O
CCC(C)=CC(O)C=O
CC=C(C)C(=O)CCO
CC=C(C)C(O)CC=O
CC=C(CC=O)C(C)O
CC=C(CCO)C(C)=O
CC=CC(C=O)C(C)O
CC=CC(CO)C(C)=O
CC=CCC(=O)C(C)O
CC(C=CCO)C(C)=O
CC(C)=C(CO)CC=O
CC(C)=CC(=O)CCO
CC(C)=CC(O)CC=O
CC(C)C(C=O)=CCO
CC(C)C(CO)=CC=O
CCC=C(C=O)C(C)O
CCC=C(CO)C(C)=O
CCC=CC(O)C(C)=O
CCC(=CC=O)C(C)O
CCC(=CCO)C(C)=O
CC=C(C=O)C(C)CO
CC=C(CO)C(C)C=O
CC=C(CO)CC(C)=O
CC=CC(=O)C(C)CO
CC=CC(O)C(C)C=O
CC(CCO)=C(C)C=O
CCC(C=O)=C(C)CO
CCC(C=O)=CC(C)O
CCC(CO)=C(C)C=O
CCC(CO)=CC(C)=O
CC(C=O)C=C(C)CO
CC(C=O)C(C)=CCO
CC(CO)=C(C)CC=O
CC(CO)C=CC(C)=O
CC(CO)C(C)=CC=O
CCC(=O)C=C(C)CO
CCC(O)C=C(C)C=O
CCC(O)C(C=O)=CC
CCC(O)C(C)=CC=O
CCC(=O)C(CO)=CC
CC(=O)C=C(C)CCO
CC(=O)C(C)=CCCO
CC(=O)CC=C(C)CO
CC(=O)CC(C)=CCO
CC(O)C=C(C)CC=O
CC(O)C=CC(C)C=O
CC(O)C(C)=CCC=O
CC(O)C(C)C=CC=O
CC(O)CC=C(C)C=O
CC(O)CC=CC(C)=O
CC(O)CC(C)=CC=O
CCC(C)=CC(=O)CO
CC=CCC(O)C(C)=O
CCC=CC(=O)C(C)O
CC=CC(=O)CC(C)O
CC=CC(O)CC(C)=O
CC(C)C(=O)C=CCO
CC(C)C(O)C=CC=O
CC(CO)C=C(C)C=O
CCC(=O)C=CC(C)O
CCC(=O)C(C)=CCO
CCC(O)C=CC(C)=O
CCC(=O)C(O)C=CC
CCC(O)C(=O)C=CC
CC(O)C=CCC(C)=O
CCC(CO)(OC)C=C
CC(C)(OCCO)C=C
CC(C)(O)COCC=C
CCOC(C)(CO)C=C
CCOCC(C)(O)C=C
COC(C)(CCO)C=C
COCC(C)(CO)C=C
COC(C)(CO)CC=C
COCC(C)(O)CC=C
CC(C)(CO)OCC=C
CCC(O)(COC)C=C
COCCC(C)(O)C=C
CCC=CC(CO)OC
CC=C(C)COCCO
CCC=C(CO)COC
CCC=CC(O)COC
CCC(COC)=CCO
CCC(CO)=CCOC
CCC(OC)C=CCO
CCC(O)C=CCOC
CCOC(C)C=CCO
CCOCC=C(C)CO
CCOCC=CC(C)O
CCOCC(C)=CCO
CCOCC(CO)=CC
CCOC(CO)C=CC
CCOCC(O)C=CC
COC(C)CC=CCO
COCC=C(C)CCO
COCC=CC(C)CO
COCC=CCC(C)O
COCC(C)=CCCO
COCC(C)C=CCO
COCCC=C(C)CO
COCCC=CC(C)O
COCCC(C)=CCO
COCC(CCO)=CC
COCCC(CO)=CC
COCC(CO)C=CC
COC(CO)CC=CC
COCC(O)CC=CC
CC=CC(C)OCCO
CC(C)=CCOCCO
CC=CCOC(C)CO
CC=CCOCC(C)O
CC(C)OCC=CCO
COC(C)C=CCCO
COC(CCO)C=CC
COCCC(O)C=CC
COC(C)C(OC)OC
CC(=C)C(=C)CCOC=O
CC(=C)C(CC=C)OC=O
CC(=C)CC(=C)COC=O
CC(C=C)C(=C)COC=O
CC(CC(=C)C=C)OC=O
CCC(=C)C(=C)COC=O
CC(=C)C(COC=O)C=C
CC(=C)CC(OC=O)C=C
CC(C=C)C(OC=O)C=C
CCC(=C)C(OC=O)C=C
CC(=C)COC(=O)CC=C
CC(COC=O)C(=C)C=C
CC(COC(=O)C=C)C=C
CCC(OC=O)C(=C)C=C
CCC(OC(=O)C=C)C=C
CCC(=O)OCC(=C)C=C
CC(OC=O)C(=C)CC=C
CC(OC=O)C(C=C)C=C
CC(OC(=O)CC=C)C=C
CCOC(=O)C(C=C)C=C
CC(=O)OC(CC=C)C=C
CC(=O)OCC(C=C)C=C
CC(=O)OCCC(=C)C=C
COC(=O)C(=C)CCC=C
COC(=O)CC(=C)CC=C
COC(=O)CC(C=C)C=C
CC(=C)CCOC(=O)C=C
CC(CC=C)OC(=O)C=C
CCC(=C)COC(=O)C=C
CC(=C)CC(=O)OCC=C
CC(C=C)C(=O)OCC=C
CCC(=C)C(=O)OCC=C
CC(=C)C(=O)OCCC=C
CCCOC(=O)C(=C)C=C
CCC(=O)OC(C=C)C=C
CCOC(=O)C(=C)CC=C
CCOC(=O)CC(=C)C=C
CC(=O)OCC(=C)CC=C
COC(=O)C(CC=C)C=C
COC(=O)CCC(=C)C=C
CC(=C)CCCCC(C)=O
CC(C)C(=C)CCCC=O
CC(C)C(CC=C)CC=O
CC(C)CC(=C)CCC=O
CC(C)CC(CC=C)C=O
CC(C)CCC(=C)CC=O
CC(C)CCC(C=C)C=O
CC(C)CCCC(=C)C=O
CC(CC=C)C(C)CC=O
CC(CCC=C)C(C)C=O
CC(CCC(C)=C)CC=O
CCC(=C)C(C)CCC=O
CCC(=C)CC(C)CC=O
CCC(C=C)C(C)CC=O
CCC(C=C)C(CC)C=O
CCC(C)C(=C)CCC=O
CCC(C)C(CC=C)C=O
CCC(C)CC(=C)CC=O
CCC(C)CC(C=C)C=O
CCC(C)CCC(=C)C=O
CCC(CC=C)C(C)C=O
CCC(CC=C)CC(C)=O
CCC(CC(=C)CC)C=O
CCC(CC(C)C=C)C=O
CCC(CC)C(=C)CC=O
CCC(CC)C(C=C)C=O
CCC(CC)CC(=C)C=O
CCC(CCC(C)=C)C=O
CCCC(=C)C(C)CC=O
CCCC(=C)C(CC)C=O
CCCC(=C)CC(C)C=O
CCCC(=C)CCC(C)=O
CCCC(C=C)C(C)C=O
CCCC(C)C(=C)CC=O
CCCC(C)C(C=C)C=O
CCCC(C)CC(=C)C=O
CCCC(CC=C)C(C)=O
CCCC(CC(C)=C)C=O
CCCC(CC)C(=C)C=O
CCCCC(=C)C(C)C=O
CCCCC(C)C(=C)C=O
CC(C)C(CCC=O)C=C
CC(C)CC(CC=O)C=C
CC(CCC(C)C=O)C=C
CCC(C)C(CC=O)C=C
CCC(CC(C)C=O)C=C
CCC(CCC(C)=O)C=C
CCCC(=C)CC(=O)CC
CCCC(CC(C)=O)C=C
CCCC(CC)C(=O)C=C
CC(CCC(C)=O)CC=C
CC(CCCC=O)C(C)=C
CCC(CC)C(=O)CC=C
CCC(CCC=O)C(C)=C
CCCC(C)C(=O)CC=C
CCCC(CC=O)C(C)=C
CCCCC(C=O)C(C)=C
CC(CCC=O)C(C)C=C
CC(CCC=O)CC(C)=C
CCC(CC=O)C(=C)CC
CCC(CC=O)C(C)C=C
CCC(CC=O)CC(C)=C
CCC(CC(=O)CC)C=C
CCCC(C=O)C(=C)CC
CCCC(C=O)C(C)C=C
CC(CC=O)CC(C)C=C
CCC(C=O)C(C)CC=C
CCCC(=O)C(C)CC=C
CCCC(=O)C(CC)C=C
CCC(=O)CCC(C)C=C
CCC(=O)CCCC(C)=C
CC(C)C(CCC=C)C=O
CC(CC=C)CC(C)C=O
CC(CCC=C)CC(C)=O
CC(CCCC=C)C(C)=O
CC(CCCC(C)=C)C=O
CCC(=C)CCC(C)C=O
CCC(=C)CCCC(C)=O
CCC(CCC=C)C(C)=O
CCCCC(=C)CC(C)=O
CCCCC(C=C)C(C)=O
CCCCCC(=C)C(C)=O
CC(C)CCCC(=O)C=C
CC(CCCC(C)=O)C=C
CCC(=C)CCC(=O)CC
CCC(C)CCC(=O)C=C
CCC(CC)CC(=O)C=C
CCCC(C=C)C(=O)CC
CCCC(C)CC(=O)C=C
CCCCC(=C)C(=O)CC
CCCCC(C)C(=O)C=C
CC(C)CCC(=O)CC=C
CCC(C)CC(=O)CC=C
CCCC(=C)C(=O)CCC
CCCCCC(=O)C(C)=C
CC(C)CC(=O)CCC=C
CCC(C)C(=O)CCC=C
CCCCC(=O)C(=C)CC
CCCCC(=O)C(C)C=C
CCCCC(=O)CC(C)=C
CC(C)C(=O)CCCC=C
CCCC(=O)CC(=C)CC
CCCC(=O)CC(C)C=C
CCCC(=O)CCC(C)=C
CCC(=O)C(C)CCC=C
CCC(=O)CC(C)CC=C
CCC(CC=C)C(=O)CC
CCC(C)C(CC)CC=O
CCC(CC)C(C)CC=O
CCC(CC)C(CC)C=O
CCC(CC)CC(C)C=O
CCC(CCC=O)C(C)C
CCCC(CC=O)C(C)C
CCCCC(C=O)C(C)C
CCCC(C=O)C(C)CC
CC(C)C(C)CCCC=O
CC(C)CC(C)CCC=O
CC(C)CCC(C)CC=O
CC(C)CCCC(C)C=O
CC(C)CCCCC(C)=O
CCC(C)C(C)CCC=O
CCC(C)CC(C)CC=O
CCC(C)CC(CC)C=O
CCC(C)CCC(C)C=O
CCC(C)CCCC(C)=O
CCC(CC)CCC(C)=O
CCC(CCC(C)C)C=O
CCCC(C)C(C)CC=O
CCCC(C)C(CC)C=O
CCCC(C)CC(C)C=O
CCCC(CC(C)C)C=O
CCCC(CC)C(C)C=O
CCCC(CC)CC(C)=O
CCCC(CCC)C(C)=O
CCCCC(C)C(C)C=O
CCCCC(C)CC(C)=O
CCCCC(CC)C(C)=O
CCCCCC(C)C(C)=O
CCC(C)CCC(=O)CC
CCC(CC)CC(=O)CC
CCCC(C)CC(=O)CC
CCCC(CC)C(=O)CC
CCCCC(C)C(=O)CC
CCCC(C)C(=O)CCC
CCC(CC=O)CC(C)C
CCCC(=O)CC(C)CC
CCCC(=O)CCC(C)C
CCCC(C)CCC(C)=O
CCCCCC(=O)C(C)C
CCCCC(=O)C(C)CC
CCCCC(=O)CC(C)C
CCCC(=O)C(CC)CC
CCC(=O)CCCC(C)C
COC(OC)C(=C)C(C)=C
COC(C)(OC)C(=C)C=C
COC(OC)(C=C)C(C)=C
COC(C)C(OC)C(C)=C
COC(C)OC(C)C(C)=C
COC(OC(C)C)C(C)=C
COC(OC)C(C)C(C)=C
COC(C)C(=C)C(C)OC
COC(OC)C(=C)C(C)C
CCC(=C)C(C)(OC)OC
CCC(OC)(OC)C(C)=C
CCOC(C)(OC)C(C)=C
COC(C=C)C(C)(C)OC
COC(C)(CC(C)=C)OC
COCC(=C)C(C)(C)OC
COC(C)C(C)(OC)C=C
COC(C)(C)OCC(C)=C
COC(C)(OC(C)C)C=C
COC(C)(OC)C(C)C=C
COC(C)OC(C)(C)C=C
COC(OC(C)(C)C)C=C
COC(OC)(C=C)C(C)C
COC(OC)C(C)(C)C=C
COCOC(C)(C)C(C)=C
COC(C)(C)OC(C)C=C
COCC(C)(OC)C(C)=C
CCC(C#C)C(OC)OC
CCC(C)OC(OC)C#C
CC(C)OC(C)OCC#C
CCC(OC(C)OC)C#C
CCC(OC)C(OC)C#C
CC(C)OCOC(C)C#C
CCC(OC)OC(C)C#C
CCOC(C#C)C(C)OC
CCOC(C)C(OC)C#C
CCOC(OC(C)C)C#C
CCOC(OC)C(C)C#C
COC(C)C(CC#C)OC
COC(C)C#CC(C)OC
COC(CC(C)C#C)OC
COCC(C#C)C(C)OC
COC(C)C(C)OCC#C
COC(C)CC(OC)C#C
COC(CC#C)OC(C)C
COCC(C)C(OC)C#C
COC(C)C(OC)C#CC
COCC(C)OC(C)C#C
COC(C)OC(C)C#CC
COC(C)OC(C)CC#C
COC(C)OCC(C)C#C
COC(COC(C)C)C#C
COCC(OC(C)C)C#C
COCC(OC)C(C)C#C
COC(OC(C)C)C#CC
COC(OC)C(C)C#CC
COC(OC)C(C)CC#C
COC(OC)C#CC(C)C
COC(OCC(C)C)C#C
COC(OCC#C)C(C)C
COCOC(C)C(C)C#C
COCOC(C#C)C(C)C
CCOC(C)OC(C)C#C
COC(C)COC(C)C#C
COC(OC)C(=C)CO
COC(OC)C(O)C=C
CCOC(C=C)C(=O)OC
CCOC(=O)C(OC)C=C
COC(C=C)C(C)OC=O
COC(C)C(=C)COC=O
COCC(=C)C(C)OC=O
COCC(C=C)C(=O)OC
COC(C)C(OC=O)C=C
COCC(OC(C)=O)C=C
COC(COC=O)C(C)=C
COCC(OC=O)C(C)=C
COCC(=O)OC(C)C=C
COCC(=O)OCC(C)=C
COC(=O)COC(C)C=C
CCOCC(=C)C(=O)OC
CCOC(=O)C(=C)COC
COC(CC=C)C(=O)OC
COCC(=C)CC(=O)OC
COCCC(=C)C(=O)OC
COCC(=C)COC(C)=O
COC(C)COC(=O)C=C
COCC(C)OC(=O)C=C
COC(C)C(=O)OCC=C
COC(CC(=O)OC)C=C
COC(COC(C)=O)C=C
COC(=O)C(C)OCC=C
COC(=O)COCC(C)=C
COCCOC(=O)C(C)=C
CCC(=C)C(CC=O)OC
CCC(CC(=C)C=O)OC
CC(C)C(=C)COCC=O
CC(CC(C)=C)OCC=O
CCC(=C)C(C)OCC=O
CCC(=C)C(COC)C=O
CCC(=C)CC(OC)C=O
CCC(C=C)C(OC)C=O
CCCC(=C)C(OC)C=O
CCC(C=C)C(=O)COC
CCCC(=C)C(=O)COC
CC(=C)CCOCC(C)=O
CC(CC=C)OC(C)C=O
CC(CC=C)OCC(C)=O
CCC(=C)COC(C)C=O
CCC(=C)COCC(C)=O
CCC(=C)C(=O)CCOC
CCC(CC(=O)C=C)OC
CC(=C)COCCC(C)=O
CC(C)C(OCC=C)C=O
CC(C)COC(C=C)C=O
CC(C)COCC(=C)C=O
CCC(C)OC(C=C)C=O
CCC(C)OCC(=C)C=O
CCC(COC)C(=C)C=O
CCCC(OC)C(=C)C=O
CCC(C=O)C(=C)COC
CCCC(=O)C(=C)COC
CC(C)C(OCC=O)C=C
CC(C)COCC(=O)C=C
CCC(COC)C(=O)C=C
CCCC(OC)C(=O)C=C
CC(C)C(=O)COCC=C
CCC(C=O)C(OC)C=C
CCCC(=O)C(OC)C=C
CC(CC=O)OC(C)C=C
CC(CC=O)OCC(C)=C
CC(C)OC(CC=C)C=O
CC(C)OCC(=C)CC=O
CC(C)OCC(C=C)C=O
CC(C)OCCC(=C)C=O
CC(COC(C)C=C)C=O
CC(COCC(C)=C)C=O
CCC(OC(C)C=C)C=O
CCC(OC)C(=C)CC=O
CCC(OC)C(C=C)C=O
CCC(OCC=C)C(C)=O
CCC(OCC(C)=C)C=O
CCCOC(C=C)C(C)=O
CCCOC(C)C(=C)C=O
CCCOCC(=C)C(C)=O
CCC(=O)C(=C)CCOC
CCC(=O)C(CC=C)OC
CCC(=O)CC(=C)COC
CC(C)OC(CC=O)C=C
CC(COC(C)C=O)C=C
CC(COCC(C)=O)C=C
CCC(OC(C)C=O)C=C
CCC(OCC(C)=O)C=C
CCCOC(C)C(=O)C=C
CC(C)OCC(=O)CC=C
CC(COCC=O)C(C)=C
CCC(=O)C(COC)C=C
CCC(=O)CC(OC)C=C
CCC(OC)C(=O)CC=C
CCC(OCC=O)C(C)=C
CCCOC(C=O)C(C)=C
CCCOCC(=O)C(C)=C
CCC(=O)COC(C)C=C
CCC(=O)COCC(C)=C
CC(OCC=C)C(C)C=O
CC(OCCC(C)=C)C=O
CCOC(C=C)C(C)C=O
CCOC(C)C(=C)CC=O
CCOC(C)C(C=C)C=O
CCOC(C)CC(=C)C=O
CCOC(CC(C)=C)C=O
CCOC(CC)C(=C)C=O
CCOCC(=C)C(C)C=O
CCOCC(=C)CC(C)=O
CCOCC(C=C)C(C)=O
CCOCC(C)C(=C)C=O
CCOCCC(=C)C(C)=O
CC(OCCC(C)=O)C=C
CCOC(C=C)C(=O)CC
CCOC(C)CC(=O)C=C
CCOC(CC(C)=O)C=C
CCOC(CC)C(=O)C=C
CCOCC(=C)C(=O)CC
CCOCC(C)C(=O)C=C
CC(OCCC=O)C(C)=C
CCOC(CC=O)C(C)=C
CCOCC(C=O)C(C)=C
CCOCCC(=O)C(C)=C
CC(OCC=O)C(C)C=C
CCOC(C=O)C(=C)CC
CCOC(C=O)C(C)C=C
CCOCC(=O)C(=C)CC
CCOCC(=O)C(C)C=C
CCOCC(=O)CC(C)=C
COC(C=C)C(C)CC=O
COC(C)C(=C)CCC=O
COC(C)C(CC=C)C=O
COC(C)CC(=C)CC=O
COC(C)CC(C=C)C=O
COC(C)CCC(=C)C=O
COC(CC=C)C(C)C=O
COC(CC(C)C=C)C=O
COC(CCC(C)=C)C=O
COCC(=C)C(C)CC=O
COCC(=C)CC(C)C=O
COCC(=C)CCC(C)=O
COCC(C=C)C(C)C=O
COCC(C)C(=C)CC=O
COCC(C)C(C=C)C=O
COCC(C)CC(=C)C=O
COCC(CC(C)=C)C=O
COCCC(=C)C(C)C=O
COCCC(=C)CC(C)=O
COCCC(C=C)C(C)=O
COCCC(C)C(=C)C=O
COCCCC(=C)C(C)=O
COC(C)C(CC=O)C=C
COC(CC(C)C=O)C=C
COC(CCC(C)=O)C=C
COCC(C)CC(=O)C=C
COCC(CC(C)=O)C=C
COCCC(C)C(=O)C=C
COC(C)CC(=O)CC=C
COC(CCC=O)C(C)=C
COCC(CC=O)C(C)=C
COCCC(C=O)C(C)=C
COCCCC(=O)C(C)=C
COC(C)C(=O)CCC=C
COC(CC=O)C(C)C=C
COC(CC=O)CC(C)=C
COCC(C=O)C(C)C=C
COCCC(=O)C(C)C=C
COCCC(=O)CC(C)=C
COC(C=O)C(C)CC=C
COCC(=O)C(C)CC=C
CCC(=C)CC(=O)COC
CC(CC(C)=O)OCC=C
CCC(C)OCC(=O)C=C
CC(COCC=C)C(C)=O
CC(C)OCCC(=O)C=C
CCC(=O)C(C)OCC=C
CC(OCCC=C)C(C)=O
CCOC(CC=C)C(C)=O
CCOC(C)C(=O)CC=C
COC(CC=C)CC(C)=O
COC(CCC=C)C(C)=O
COCC(CC=C)C(C)=O
COC(C)CCC(=O)C=C
COCC(=O)CC(C)C=C
COCC(=O)CCC(C)=C
COCC(C)C(=O)CC=C
CCC(COC)C(=O)OC
CC(C)OCC(C)OC=O
CCC(OC)C(C)OC=O
CCC(OC=O)C(C)OC
CCOC(C)C(C)OC=O
COC(C)C(C)COC=O
COC(C)CC(C)OC=O
COCC(C)C(C)OC=O
COCCC(C)OC(C)=O
COC(COC=O)C(C)C
COCC(OC=O)C(C)C
CCC(CC(=O)OC)OC
CCC(C)OCC(=O)OC
CCC(COC)OC(C)=O
CCC(C)OC(=O)COC
CC(C)OC(C)COC=O
CCCOC(C)C(=O)OC
CC(C)OCCOC(C)=O
CCCOC(=O)C(C)OC
CCC(=O)OC(C)COC
CCC(=O)OCC(C)OC
CCOC(C)CC(=O)OC
CCOC(CC)C(=O)OC
CCOCC(C)C(=O)OC
CCOC(C)COC(C)=O
CCOCC(C)OC(C)=O
CCOC(C)C(=O)OCC
CCOCC(=O)OC(C)C
CCOC(=O)C(C)COC
CCOC(=O)C(CC)OC
CCOC(=O)CC(C)OC
COC(C)CCC(=O)OC
COCC(C)CC(=O)OC
COCCC(C)C(=O)OC
COCC(C)COC(C)=O
COCCC(=O)OC(C)C
COCCOC(=O)C(C)C
CCC(COC(C)=O)OC
CCCC(OC)C(=O)OC
CCOC(=O)COC(C)C
COC(C)CCOC(C)=O
COCC(=O)OCC(C)C
COC(=O)CCOC(C)C
COC(=O)COCC(C)C
CCC(C)C(CC=O)OC
CCC(CC(C)C=O)OC
CCC(CCC(C)=O)OC
CC(C)C(C)COCC=O
CCC(C)C(C)OCC=O
CCC(C)C(COC)C=O
CCC(C)CC(OC)C=O
CCC(CC(C)OC)C=O
CCC(CC)C(OC)C=O
CCCC(C)C(OC)C=O
CC(C)C(C)OCCC=O
CC(C)CCOC(C)C=O
CCC(C)COC(C)C=O
CCC(C)COCC(C)=O
CCC(CC)OC(C)C=O
CCC(CC)OCC(C)=O
CCCC(C)OC(C)C=O
CCCC(C)OCC(C)=O
CCCC(COC)C(C)=O
CCCCC(OC)C(C)=O
CCC(CC=O)C(C)OC
CCC(CC(=O)CC)OC
CCCC(C=O)C(C)OC
CCCCC(=O)C(C)OC
CCC(CC=O)OC(C)C
CC(C)COC(C)CC=O
CC(C)COCC(C)C=O
CCC(C)OC(C)CC=O
CCC(C)OC(CC)C=O
CCC(C)OCC(C)C=O
CCC(COC(C)C)C=O
CCC(COC)C(C)C=O
CCCC(OC(C)C)C=O
CCCC(OC)C(C)C=O
CCC(C=O)C(C)COC
CCCC(=O)CC(C)OC
CCC(COC)C(=O)CC
CCCC(OC)C(=O)CC
CC(C)OC(C)CCC=O
CC(C)OCC(C)CC=O
CC(C)OCCC(C)C=O
CCC(OC)C(C)CC=O
CCC(OC)C(CC)C=O
CCCOC(C)C(C)C=O
CCCOC(CC)C(C)=O
CCC(=O)CC(C)COC
CCC(=O)CCC(C)OC
CCC(OCC=O)C(C)C
CCCOC(C=O)C(C)C
CCOC(C)C(C)CC=O
CCOC(C)C(CC)C=O
CCOC(C)CC(C)C=O
CCOC(C)CCC(C)=O
CCOC(CC(C)C)C=O
CCOC(CC)C(C)C=O
CCOC(CC)CC(C)=O
CCOCC(C)C(C)C=O
CCOCC(C)CC(C)=O
CCOCC(CC)C(C)=O
CCOC(C)CC(=O)CC
CCOC(CC)C(=O)CC
CCOCC(C)C(=O)CC
CCOCC(C=O)C(C)C
CCOC(C=O)C(C)CC
CCOCC(=O)C(C)CC
COC(C)C(C)CCC=O
COC(C)CC(C)CC=O
COC(C)CCC(C)C=O
COCC(C)C(C)CC=O
COCC(CC(C)C)C=O
COCCC(C)C(C)C=O
COC(CCC=O)C(C)C
COCC(CC=O)C(C)C
COCCC(C=O)C(C)C
COC(CC=O)CC(C)C
CCCC(CC(C)=O)OC
CC(C)CC(C)OCC=O
CCC(C)CC(=O)COC
CCC(CC)C(=O)COC
CCCC(C)C(=O)COC
CC(C)CCOCC(C)=O
CCC(CCOC)C(C)=O
CCC(C)C(=O)CCOC
CCC(COC)CC(C)=O
CCCC(OCC)C(C)=O
CCCCOC(C)C(C)=O
CCCC(=O)C(C)COC
CCCC(=O)C(CC)OC
CCC(C)OCC(=O)CC
CCCC(=O)C(C)OCC
CCCC(=O)COC(C)C
CC(C)OCCCC(C)=O
CCC(OCC(C)C)C=O
CCCOC(C)CC(C)=O
CCCOCC(C)C(C)=O
CCC(=O)C(C)CCOC
CCCOC(C)C(=O)CC
CCC(=O)CCOC(C)C
CCCOCC(=O)C(C)C
CCC(=O)COCC(C)C
CCOCCC(C)C(C)=O
CCOC(CC=O)C(C)C
CCOCCC(=O)C(C)C
CCOCC(=O)CC(C)C
COC(C)CCCC(C)=O
COC(CCC(C)C)C=O
COCC(C)CC(C)C=O
COCC(C)CCC(C)=O
COCCC(C)CC(C)=O
COCCCC(C)C(C)=O
COCCCC(=O)C(C)C
COCCC(=O)CC(C)C
COCC(=O)CCC(C)C
CC(C)COCCC(C)=O
CCC(C)OCCC(C)=O
CC(=C)C(CO)OCC#C
CC(=C)C(OCCO)C#C
CC(=C)COC(CO)C#C
CC(=C)COCC(O)C#C
CC(=C)C(O)COCC#C
CC(CO)OC(C=C)C#C
CC(CO)OCC(=C)C#C
CC(OCC#C)C(=C)CO
CCOC(C#C)C(=C)CO
CC(OCC=C)C(O)C#C
CC(OCC(=C)CO)C#C
CC(OCC#C)C(O)C=C
CCOC(C=C)C(O)C#C
CCOC(C#C)C(O)C=C
CCOCC(=C)C(O)C#C
CC(O)C(=C)COCC#C
CC(OC(CO)C=C)C#C
CC(OC(CO)C#C)C=C
CC(OCC(O)C=C)C#C
CC(OCC(O)C#C)C=C
CC(OCCO)C(=C)C#C
CCOC(CO)C(=C)C#C
CCOCC(O)C(=C)C#C
CC(O)C(OCC=C)C#C
CC(O)C(OCC#C)C=C
CC(O)COC(C=C)C#C
CC(O)COCC(=C)C#C
COC(C=C)C#CC(C)O
COC(C)C(=C)C#CCO
COC(C)C#CC(=C)CO
COC(C#C)C(=C)CCO
COC(C#CC=C)C(C)O
COC(C#CC)C(=C)CO
COC(CC#C)C(=C)CO
COCC(=C)C#CC(C)O
COCC(C#C)C(=C)CO
COCC#CC(=C)C(C)O
COC(C=C)C(CO)C#C
COC(C)C#CC(O)C=C
COC(C#C)C(CO)C=C
COC(C#CC)C(O)C=C
COC(CC=C)C(O)C#C
COC(CC(=C)CO)C#C
COC(CC#C)C(O)C=C
COCC(=C)C(CO)C#C
COCC(=C)CC(O)C#C
COCC(C=C)C(O)C#C
COCC(C#C)C(O)C=C
COCCC(=C)C(O)C#C
COC(C=C)C(O)CC#C
COC(C#C)C(O)CC=C
COC(C#CCO)C(C)=C
COCC(=C)C(O)C#CC
COCC(=C)C(O)CC#C
COCC#CC(O)C(C)=C
COC(C)C(O)C#CC=C
COC(CC(O)C=C)C#C
COC(CC(O)C#C)C=C
COC(CCO)C(=C)C#C
COCC(CO)C(=C)C#C
COCCC(O)C(=C)C#C
COC(CO)C(=C)C#CC
COC(CO)C(=C)CC#C
COC(CO)C(C=C)C#C
COC(CO)C#CC(C)=C
COC(CO)CC(=C)C#C
COCC(O)C(=C)C#CC
COCC(O)C(=C)CC#C
COCC(O)C(C=C)C#C
COCC(O)C#CC(C)=C
COCC(O)CC(=C)C#C
COC(C=C)C(O)C#CC
COC(C=C)C=C(C)CO
COC(C=C)C=CC(C)O
COC(C=C)C(C)=CCO
COC(C=CC=C)C(C)O
COC(C=CC)C(=C)CO
COC(C)C=CC(=C)CO
COC(C)C(=C)C=CCO
COC(C)C(C=C)=CCO
COCC=C(C=C)C(C)O
COCC=C(C)C(=C)CO
COCC=CC(=C)C(C)O
COCC(=C)C=C(C)CO
COCC(=C)C=CC(C)O
COCC(=C)C(C)=CCO
COCC(=CC=C)C(C)O
COCC(=CC)C(=C)CO
COCC(C=C)=C(C)CO
COCC(C=C)=CC(C)O
COCC(C)=CC(=C)CO
COC(C=C)C(CO)=CC
COC(C=CC)C(O)C=C
COC(C)C=C(CO)C=C
COC(C)C=CC(O)C=C
COCC=C(C)C(O)C=C
COCC(=C)C(CO)=CC
COCC(=CC)C(O)C=C
COCC(C)=C(CO)C=C
COCC(C)=CC(O)C=C
COC(C=CCO)C(C)=C
COC(C)C(CO)=CC=C
COCC=C(CO)C(C)=C
COCC=CC(O)C(C)=C
COCC(=C)C(O)C=CC
COCC(=CCO)C(C)=C
COC(C)C(O)C=CC=C
COCC(CO)=C(C)C=C
COCC(CO)=CC(C)=C
COC(CO)C=C(C)C=C
COC(CO)C=CC(C)=C
COC(CO)C(=C)C=CC
COC(CO)C(C=C)=CC
COC(CO)C(C)=CC=C
COCC(O)C=C(C)C=C
COCC(O)C=CC(C)=C
COCC(O)C(=C)C=CC
COCC(O)C(C=C)=CC
COCC(O)C(C)=CC=C
COC(C=C)C(O)C=CC
CCC=C(C)C(CO)OC
CCC(=CC)C(CO)OC
CCC(C)=CC(CO)OC
CC=C(C)C(C)OCCO
CC(C)=C(C)COCCO
CCC=C(C)C(O)COC
CCC(=CC)C(O)COC
CCC(C)=C(CO)COC
CCC(C)=CC(O)COC
CC=C(C)COC(C)CO
CC=C(C)COCC(C)O
CC=CC(C)OC(C)CO
CC=CC(C)OCC(C)O
CCC=C(COC)C(C)O
CCC=CC(OC)C(C)O
CCC(=CCOC)C(C)O
CCC=C(CO)C(C)OC
CCC=CC(O)C(C)OC
CCC(=CCO)C(C)OC
CC=CC(CO)OC(C)C
CC=CCOC(C)C(C)O
CCC(COC)=C(C)CO
CCC(COC)=CC(C)O
CCC(CO)=C(C)COC
CCC(CO)=CC(C)OC
CC=C(CO)COC(C)C
CC=CC(O)COC(C)C
CC(C)OC(C)C=CCO
CC(C)OCC=C(C)CO
CC(C)OCC=CC(C)O
CC(C)OCC(C)=CCO
CCC(OC)C=C(C)CO
CCC(OC)C=CC(C)O
CCC(OC)C(C)=CCO
CCC(O)C=C(C)COC
CCC(O)C=CC(C)OC
CCC(O)C(C)=CCOC
CCC(OC)C(CO)=CC
CCC(O)C(COC)=CC
CCC(OC)C(O)C=CC
CCC(O)C(OC)C=CC
CC(CO)OCC=C(C)C
CCOC(C)C=C(C)CO
CCOC(C)C=CC(C)O
CCOC(C)C(C)=CCO
CCOCC=C(C)C(C)O
CCOCC(=CC)C(C)O
CCOCC(C)=C(C)CO
CCOCC(C)=CC(C)O
CCOC(C)C(CO)=CC
CCOC(C)C(O)C=CC
CCOCC(CO)=C(C)C
CC(OCCO)C=C(C)C
CCOC(CO)C=C(C)C
CCOC(CO)C(C)=CC
CCOCC(O)C=C(C)C
CCOCC(O)C(C)=CC
CC(O)COCC=C(C)C
COC(C=CC)C(C)CO
COC(C)C=C(C)CCO
COC(C)C=CC(C)CO
COC(C)C=CCC(C)O
COC(C)C(C)=CCCO
COC(C)C(C)C=CCO
COC(C)CC=C(C)CO
COC(C)CC=CC(C)O
COC(C)CC(C)=CCO
COC(CC=CC)C(C)O
COCC=C(C)C(C)CO
COCC=C(C)CC(C)O
COCC=CC(C)C(C)O
COCC(=CC)C(C)CO
COCC(C=CC)C(C)O
COCC(C)=C(C)CCO
COCC(C)=CC(C)CO
COCC(C)=CCC(C)O
COCC(C)C=C(C)CO
COCC(C)C=CC(C)O
COCC(C)C(C)=CCO
COCCC=C(C)C(C)O
COCCC(=CC)C(C)O
COCCC(C)=C(C)CO
COCCC(C)=CC(C)O
COC(C)C(CCO)=CC
COC(C)CC(CO)=CC
COCC(C)C(CO)=CC
COCC(CC(C)O)=CC
COC(C=CCO)C(C)C
COC(C)C(CO)C=CC
COC(C)CC(O)C=CC
COC(CC(C)O)C=CC
COCC=C(CO)C(C)C
COCC(=CCO)C(C)C
COCC(CCO)=C(C)C
COCCC(CO)=C(C)C
COC(C)C(O)CC=CC
COC(CCO)C=C(C)C
COC(CCO)C(C)=CC
COCC(CO)=CC(C)C
COCC(CO)C=C(C)C
COCC(CO)C(C)=CC
COCCC(O)C=C(C)C
COCCC(O)C(C)=CC
COC(CO)C=CC(C)C
COC(CO)C(C)C=CC
COC(CO)CC=C(C)C
COC(CO)CC(C)=CC
COCC(O)C=CC(C)C
COCC(O)C(C)C=CC
COCC(O)CC=C(C)C
COCC(O)CC(C)=CC
CCOC(C=CC)C(C)O
COCC=CC(O)C(C)C
COCC(C)C(O)C=CC
COC(C=C)C(C)=C
COC(C)C(=C)C=C
COCC(=C)C(C)=C
CC(C)OC(=O)C#C
CC(OC(C)=O)C#C
COC(=O)C(C)C#C
COC(=O)C=C(C)C
COC(=O)C(C)=CC
CC#CC(C)C(C)=O
CCC(C#C)C(C)=O
CC(C)C(C=O)C#C
CC(C=O)C(C)C#C
CCC(=O)C(C)C#C
CC(C)C#CC(C)=O
CC(CC#C)C(C)=O
CC(C)CC(=O)C#C
CC(CC(C)=O)C#C
CCC(C)C(=O)C#C
CC(C)C(=O)CC#C
CC#CC(=O)C(C)C
CC=C(C)C(C)C=O
CC=C(C)CC(C)=O
CC=CC(C)C(C)=O
CC(C)=C(C)CC=O
CC(=O)CC=C(C)C
CC(C)C=C(C)C=O
CC(C)C(C)=CC=O
CCC=C(C)C(C)=O
CCC(=CC)C(C)=O
CCC(C)=C(C)C=O
CCC(C)=CC(C)=O
CC=C(C=O)C(C)C
CC=CC(=O)C(C)C
CCC(C=O)=C(C)C
CC(C=O)C=C(C)C
CCC(=O)C=C(C)C
CCC(=O)C(C)=CC
CC(C)C=CC(C)=O
CC(C)(C)OCC=C
CCC(C)(OC)C=C
CCOC(C)(C)C=C
COC(C)(C)CC=C
COCC(C)(C)C=C
CCC(C)=CCOC
COCC(C)C=CC
COCCC(C)=CC
CCC=C(C)COC
CCC=CC(C)OC
CC=CCOC(C)C
CCC(COC)=CC
CCC(OC)C=CC
CCOC(C)C=CC
CCOCC=C(C)C
CCOCC(C)=CC
COC(C)CC=CC
COCC=CC(C)C
COCCC=C(C)C
CCC(C)(C)COC
CCC(C)(CC)OC
CCCC(C)(C)OC
CCCOC(C)(C)C
CCOCC(C)(C)C
COCCC(C)(C)C
CCOC(C)(C)CC
CCC(C)CC(C)=CC
CCC(CC)=CC(C)C
CCC(CC)C(C)=CC
CCCC(CC)=C(C)C
CC=C(C)CCC(C)C
CC=CC(C)CC(C)C
CC=CCC(C)C(C)C
CC(C)CCC=C(C)C
CCC=C(C)C(C)CC
CCC=C(C)CC(C)C
CCC=C(CC)C(C)C
CCC=CC(C)C(C)C
CCC(C=CC)C(C)C
CCC(C)=C(CC)CC
CCC(C)=CCC(C)C
CCC(C)C=CC(C)C
CCC(C)C(C)C=CC
CCC(C)C(CC)=CC
CCC(C)CC=C(C)C
CCC(CC(C)C)=CC
CCC(CC)C=C(C)C
CCCC(=CC)C(C)C
CCCC(C)=C(C)CC
CCCC(C)=CC(C)C
CCCC(C)C=C(C)C
CCCC(C)C(C)=CC
CCCCC(C)=C(C)C
CC(C)CC=CC(C)C
CCC(C)C=C(C)CC
CCCC=C(C)C(C)C
CC(=C)CCOC=O
CC(CC=C)OC=O
CCC(=C)COC=O
CC(COC=O)C=C
CCC(OC=O)C=C
CCCOC(=O)C=C
CCOC(=O)CC=C
CC(=O)OCCC=C
COC(=O)CCC=C
CCC(=O)OCC=C
CCCC(=C)CC=O
CC(=C)CCCC=O
CC(CC=C)CC=O
CC(CCC=C)C=O
CCC(=C)CCC=O
CCC(CC=C)C=O
CCCC(C=C)C=O
CC(CCC=O)C=C
CCC(CC=O)C=C
CCCC(=O)CC=C
CC(=O)CCCC=C
CCCCC(=C)C=O
CCC(=O)CCC=C
CCCCC(=O)C=C
CC(C)C(=C)CCO
CCC(=C)C(C)CO
CCC(=C)CC(C)O
CCC(C=C)C(C)O
CCC(C)C(=C)CO
CCCC(=C)C(C)O
CC(C)C(CO)C=C
CCC(C)C(O)C=C
CC(CCO)C(C)=C
CCC(CO)C(C)=C
CCCC(O)C(C)=C
CC(CO)C(C)C=C
CC(CO)CC(C)=C
CCC(O)C(=C)CC
CCC(O)C(C)C=C
CC(O)C(C)CC=C
CC(O)CC(C)C=C
CC(O)CCC(C)=C
CCC(O)CC(C)=C
CC(C)CC(=C)CO
CC(C)CC(O)C=C
CC(C)C(O)CC=C
CC(C)C(C)CCO
CC(C)CC(C)CO
CC(C)CCC(C)O
CCC(C)C(C)CO
CCC(C)CC(C)O
CCC(CC)C(C)O
CCCC(C)C(C)O
CCC(C)C(O)CC
CCC(CO)C(C)C
CCCC(O)C(C)C
CCC(O)CC(C)C
COC(C)(OC)C=C
COC(OC)C=CC
CCOC(C)(C)OC
COCC(C)(C)OC
COCOC(C)(C)C
CCC(C)(OC)OC
COC(C=C)C(=C)C#C
COC(C#C)C(=C)C=C
COCC(=C)C(=C)C#C
CC(C#C)C#CC(C)=O
CC(C#CC#C)C(C)=O
CC#CC(C#C)C(C)=O
CC(C)C#CC(=O)C#C
CC(C#C)C(C=O)C#C
CC(CC#C)C(=O)C#C
CC#CC(C)C(=O)C#C
CCC(C#C)C(=O)C#C
CC(C#C)C(=O)CC#C
CC(C)C(=O)C#CC#C
CC(CC(=O)C#C)C#C
CC#CC(=O)C(C)C#C
CC(C=O)C(C#C)C#C
CCC(=O)C(C#C)C#C
CC(=O)C(CC#C)C#C
CC(=O)CC(C#C)C#C
CC=C(C)C#CC(C)=O
CC=C(C#C)C(C)C=O
CC=C(C#CC)C(C)=O
CC=C(CC#C)C(C)=O
CC=CC(C#C)C(C)=O
CC(C=CC#C)C(C)=O
CC(C)=C(C)C#CC=O
CC(C)=C(CC#C)C=O
CC(C#C)C(C)=CC=O
CC(CC#C)=C(C)C=O
CC#CC(C)=C(C)C=O
CC#CC(C)=CC(C)=O
CCC=C(C#C)C(C)=O
CCC(=CC#C)C(C)=O
CCC(C#C)=C(C)C=O
CC=C(C)C(C=O)C#C
CC=C(C)CC(=O)C#C
CC=C(CC(C)=O)C#C
CC=CC(C)C(=O)C#C
CC(C=C(C)C=O)C#C
CC(C=CC(C)=O)C#C
CC(C)=C(CC=O)C#C
CC(C)=CC(C=O)C#C
CC(C)=CCC(=O)C#C
CC(C)C=C(C=O)C#C
CC(C)C=CC(=O)C#C
CC(C)C(=CC=O)C#C
CCC=C(C)C(=O)C#C
CCC(=CC(C)=O)C#C
CCC(=CC)C(=O)C#C
CCC(C)=C(C=O)C#C
CCC(C)=CC(=O)C#C
CC=C(C)C(=O)C#CC
CC=C(C)C(=O)CC#C
CC(C)=CC(=O)CC#C
CC(C)C(C=O)=CC#C
CC#CC(C=O)=C(C)C
CC=C(C=O)C(C)C#C
CC=CC(=O)C(C)C#C
CC(C)C(=O)C=CC#C
CC(CC=O)=C(C)C#C
CCC(C=O)=C(C)C#C
CC(C=O)C=C(C)C#C
CC(C=O)C(C)=CC#C
CCC(=O)C=C(C)C#C
CCC(=O)C(=CC)C#C
CCC(=O)C(C)=CC#C
CC(=O)C=C(C)CC#C
CC(=O)C(C)=CCC#C
CC(=O)CC(C)=CC#C
CC(C)=CC#CC(C)=O
CC#CC=C(C)C(C)=O
CC#CC(=O)C=C(C)C
CC(=O)CC=C(C)C#C
CC=C(C)C(C)=CC=O
CC=CC(=CC)C(C)=O
CC=CC(C)=C(C)C=O
CC(C)=C(C)C=CC=O
CC=CC(C=O)=C(C)C
CC=C(C=O)C=C(C)C
CC=CC(=O)C(C)=CC
CC=C(C)C=C(C)C=O
CC=C(C)C=CC(C)=O
CC=C(C)C(C=O)=CC
CC=CC=C(C)C(C)=O
CC=CC(C)=CC(C)=O
CC(C)=CC=C(C)C=O
CC(C)=CC(C)=CC=O
CC=CC(=O)C=C(C)C
CC(=O)C=CC=C(C)C
COC(=O)C(C)=C(C)C
COC(=O)C(C)(C)C#C
CC(C)(C)OC(=O)C#C
CC(=O)OC(C)(C)C#C
CC(C)OC(C)C(C)=C
COC(C(C)C)C(C)=C
COC(C)C(=C)C(C)C
COC(C)C(C)C(C)=C
CCC(=C)C(C)(C)OC
CCC(C)(OC)C(C)=C
CC(C)OC(C)(C)C=C
CCOC(C)(C)C(C)=C
COC(C)(C=C)C(C)C
COC(C)(C)C(C)C=C
COC(C)C(C)(C)C=C
COCC(C)(C)C(C)=C
CC(=C)COC(C)(C)C
CC(OC(C)(C)C)C=C
COC(C=C)C(C)(C)C
COC(C)(C)CC(C)=C
COCC(=C)C(C)(C)C
CCC(C)(OC)C=CC
CCOC(C)(C)C=CC
COC(C)(C)CC=CC
COCC(C)(C)C=CC
CCC=CC(C)(C)OC
CC=CCOC(C)(C)C
COCC=CC(C)(C)C
CCC(CC=O)OC
CC(C)COCC=O
CCC(C)OCC=O
CCC(COC)C=O
CCCC(OC)C=O
CCCC(=O)COC
CC(C)OCCC=O
CCCOC(C)C=O
CCCOCC(C)=O
CCC(=O)CCOC
CCOC(C)CC=O
CCOC(CC)C=O
CCOCC(C)C=O
CCOCC(=O)CC
COC(C)CCC=O
COCC(C)CC=O
COCCC(C)C=O
CCOCCC(C)=O
COCCCC(C)=O
COCC(=C)C(C)O
COC(C)C(O)C=C
COC(CO)C(C)=C
COCC(O)C(C)=C
COC(C=C)C(C)O
COC(C)C(=C)CO
CC(C)OC(C)CO
CCC(OC)C(C)O
CCC(O)C(C)OC
CCOC(C)C(C)O
COC(C)C(C)CO
COC(C)CC(C)O
COCC(C)C(C)O
COC(CO)C(C)C
CC(O)COC(C)C
COCC(O)C(C)C
C=CC(=C)C(=C)CC=O
C=CC(=C)CC(=C)C=O
C=CC(C=C)C(=C)C=O
C=CCC(=C)C(=C)C=O
C=CC(=C)CC(=O)C=C
C=CC(C=C)C(=O)C=C
C=CCC(=C)C(=O)C=C
C=CC(C=O)C(=C)C=C
C=CCC(=O)C(=C)C=C
CC(OC=O)(C=C)C=C
C=CC(CC#C)OC=O
CC(=C)C#CCOC=O
CC#CC(=C)COC=O
C=C(CCOC=O)C#C
C=CC(COC=O)C#C
C=CCC(OC=O)C#C
CC#CC(OC=O)C=C
C=CCC(=O)OCC#C
C=C(COC=O)CC#C
C=CCOC(=O)CC#C
CC(OC=O)C#CC=C
CCOC(=O)C#CC=C
COC(=O)CC#CC=C
C=CCCOC(=O)C#C
CC#CCOC(=O)C=C
CC#CC(=O)OCC=C
C=CC(=O)OCCC#C
CC(=O)OCC#CC=C
COC(=O)C#CCC=C
CC=CC(=C)COC=O
CC(=C)C=CCOC=O
CC(C=C)=CCOC=O
CC=C(COC=O)C=C
CC=CC(OC=O)C=C
CC(COC=O)=CC=C
CC(OC=O)C=CC=C
CC(=O)OCC=CC=C
COC(=O)C=CCC=C
COC(=O)CC=CC=C
CC=CCOC(=O)C=C
CC=CC(=O)OCC=C
CCOC(=O)C=CC=C
CCC(CC)(C=C)C=O
CCCC(C)(C=C)C=O
CC(C)(CCC=O)C=C
CCC(C)(CC=O)C=C
CC(C)(CC=C)CC=O
CC(C)(CCC=C)C=O
CCC(C)(CC=C)C=O
CC(C)C#CCCC=O
CC(C)CC#CCC=O
CC(C)CCC#CC=O
CC(CCC#C)CC=O
CC#CCC(C)CC=O
CCC(C)C#CCC=O
CCC(C)CC#CC=O
CCC(CC#CC)C=O
CCC(CCC#C)C=O
CCC#CC(C)CC=O
CCC#CC(CC)C=O
CCCC(C)C#CC=O
CCCC(CC#C)C=O
CCCC#CC(C)C=O
CCCC#CCC(C)=O
CC(CCCC=O)C#C
CCC(CCC=O)C#C
CCCC(CC=O)C#C
CCCCC(C=O)C#C
CCC(CC=O)C#CC
CCC(CC=O)CC#C
CCCC(C=O)C#CC
CCCC(=O)C#CCC
CC(CCCC#C)C=O
CC#CC(C)CCC=O
CC#CCCC(C)C=O
CC#CCCCC(C)=O
CCC(CC)C#CC=O
CCC#CCC(C)C=O
CCC#CCCC(C)=O
CCC#CCC(=O)CC
CCCC#CC(=O)CC
CCCCCC(=O)C#C
CC(CCC=O)CC#C
CCCCC(=O)C#CC
CCCCC(=O)CC#C
CCCC(=O)CC#CC
CCCC(=O)CCC#C
CCC(=O)CCC#CC
CCC(=O)CCCC#C
CC(=O)CCCCC#C
CCCCC#CC(C)=O
CC=C(C)CCCC=O
CC(C)C=CCCC=O
CC(C)CC=CCC=O
CCC=C(CC)CC=O
CCC=CCC(C)C=O
CCC(C)=CCCC=O
CCC(C)C=CCC=O
CCCC=C(C)CC=O
CCCC=CC(C)C=O
CCCC(C)=CCC=O
CCCC(CC)=CC=O
CCC(CCC=O)=CC
CCCC(CC=O)=CC
CCC(CC=O)C=CC
CCCC(C=O)C=CC
CC=CC(C)CCC=O
CC=CCC(C)CC=O
CC=CCCC(C)C=O
CC=CCCCC(C)=O
CC(C)=CCCCC=O
CC(C)CCC=CC=O
CCC=C(C)CCC=O
CCC=CC(C)CC=O
CCC=CC(CC)C=O
CCC=CCCC(C)=O
CCC(C)CC=CC=O
CCC(CC=CC)C=O
CCC(CC)=CCC=O
CCC(CC)C=CC=O
CCCC=CCC(C)=O
CCCC(C)C=CC=O
CCCCC=C(C)C=O
CCCCC(C=O)=CC
CCCCC(C)=CC=O
CCC=CCC(=O)CC
CCCC=CC(=O)CC
CCCC(C=O)=CCC
CCCC(=O)C=CCC
CCCC(=O)CC=CC
CCC(=O)CCC=CC
CCCC=C(CC)C=O
CCCCC(=O)C=CC
CCCCC=CC(C)=O
CCC(CCC=C)OC
CCCC(=C)CCOC
CCCC(=C)COCC
CCC(CCOC)C=C
CCCC(COC)C=C
CCC(COC)CC=C
CCCC(OCC)C=C
CCCOCC(=C)CC
CCOC(CC)CC=C
CCOCC(C)CC=C
CCOCC(CC)C=C
CCOCCC(=C)CC
CCOCCC(C)C=C
COC(C)CCCC=C
COCC(C)CCC=C
COCCC(C)CC=C
COCCCC(C)C=C
COCCCCC(C)=C
CCC(=C)CCCOC
CCCC(CC=C)OC
CCCCC(=C)COC
CC(C)CCOCC=C
CCC(C)COCC=C
CCC(CC)OCC=C
CCCC(C)OCC=C
CCCCC(OC)C=C
CC(C)COCCC=C
CCC(C)OCCC=C
CCCCOC(C)C=C
CCCCOCC(C)=C
CC(C)OCCCC=C
CCCOC(C)CC=C
CCCOC(CC)C=C
CCCOCC(C)C=C
CCCOCCC(C)=C
CCOC(C)CCC=C
CCOCCCC(C)=C
CC(C)C(=C)C#CCO
CC(C)C#CC(=C)CO
CC(C#C)C(=C)CCO
CC(CC#C)C(=C)CO
CC#CC(=C)C(C)CO
CC#CC(=C)CC(C)O
CC#CC(C=C)C(C)O
CC#CC(C)C(=C)CO
CC#CCC(=C)C(C)O
CCC(=C)C#CC(C)O
CCC(C#C)C(=C)CO
CCC#CC(=C)C(C)O
CC(=C)C(CCO)C#C
CC(=C)CC(CO)C#C
CC(=C)CCC(O)C#C
CC(C=C)C(CO)C#C
CC(C)C#CC(O)C=C
CC(C#C)C(CO)C=C
CC(CC=C)C(O)C#C
CC(CC(=C)CO)C#C
CC(CC#C)C(O)C=C
CC#CC(C)C(O)C=C
CCC(=C)C(CO)C#C
CCC(=C)CC(O)C#C
CCC(C=C)C(O)C#C
CCC(C#C)C(O)C=C
CCCC(=C)C(O)C#C
CC(C#C)C(O)CC=C
CC(C#CCO)C(C)=C
CC#CC(CO)C(C)=C
CC#CCC(O)C(C)=C
CCC(=C)C(O)C#CC
CCC(=C)C(O)CC#C
CCC#CC(O)C(C)=C
CC(C)C(O)C#CC=C
CC(CC(O)C=C)C#C
CC(CC(O)C#C)C=C
CC(CCO)C(=C)C#C
CC#CC(O)CC(C)=C
CCC(CO)C(=C)C#C
CCCC(O)C(=C)C#C
CC(CO)C(=C)CC#C
CC(CO)C(C=C)C#C
CC(CO)C#CC(C)=C
CC(CO)CC(=C)C#C
CCC(O)C(=C)C#CC
CCC(O)C(=C)CC#C
CCC(O)C(C=C)C#C
CC(O)C(=C)CCC#C
CC(O)C(C)C#CC=C
CC(O)C(CC=C)C#C
CC(O)C(CC#C)C=C
CC(O)C#CC(C)C=C
CC(O)C#CCC(C)=C
CC(O)CC(=C)CC#C
CC(O)CC(C=C)C#C
CC(=C)C(CO)CC#C
CC(=C)CC(O)CC#C
CC(C=C)C(O)CC#C
CC(=C)C(O)CCC#C
CC#CC(O)C(C)C=C
CCC(O)CC(=C)C#C
CC(O)CC#CC(C)=C
CC(O)CCC(=C)C#C
CCC(O)C#CC(C)=C
CC=C(C=C)C(C)CO
CC=C(C)C(=C)CCO
CC=C(C)CC(=C)CO
CC=C(CC=C)C(C)O
CC=CC(=C)C(C)CO
CC=CC(=C)CC(C)O
CC=CC(C=C)C(C)O
CC=CC(C)C(=C)CO
CC(=C)C=C(C)CCO
CC(=C)CC=C(C)CO
CC(C=C)C(C)=CCO
CC(C)=CC(=C)CCO
CC(C)C(=C)C=CCO
CC(C)C(C=C)=CCO
CCC=C(C=C)C(C)O
CCC=C(C)C(=C)CO
CCC=CC(=C)C(C)O
CCC(=C)C=C(C)CO
CCC(=C)C=CC(C)O
CCC(=C)C(C)=CCO
CCC(=CC=C)C(C)O
CCC(=CC)C(=C)CO
CCC(C=C)=C(C)CO
CCC(C=C)=CC(C)O
CCC(C)=CC(=C)CO
CC=C(C)C(CO)C=C
CC=C(C)CC(O)C=C
CC=CC(C)C(O)C=C
CC(C)=C(CCO)C=C
CC(C)=CC(CO)C=C
CC(C)=CCC(O)C=C
CC(C)C=C(CO)C=C
CC(C)C=CC(O)C=C
CCC=C(C)C(O)C=C
CCC(=C)C(CO)=CC
CCC(=CC)C(O)C=C
CCC(C)=C(CO)C=C
CCC(C)=CC(O)C=C
CC=C(CCO)C(C)=C
CC=CC(CO)C(C)=C
CC(C=CCO)C(C)=C
CC(C)C(CO)=CC=C
CCC=C(CO)C(C)=C
CCC=CC(O)C(C)=C
CCC(=C)C(O)C=CC
CCC(=CCO)C(C)=C
CC=C(CO)C(C)C=C
CC=C(CO)CC(C)=C
CC(CCO)=C(C)C=C
CCC(CO)=C(C)C=C
CCC(CO)=CC(C)=C
CC(CO)=C(C)CC=C
CC(CO)C=C(C)C=C
CC(CO)C=CC(C)=C
CC(CO)C(C)=CC=C
CCC(O)C=C(C)C=C
CCC(O)C(=C)C=CC
CCC(O)C(C=C)=CC
CCC(O)C(C)=CC=C
CC(O)C=CC(C)C=C
CC(O)C=CCC(C)=C
CC(O)C(C)=CCC=C
CC(O)C(C)C=CC=C
CC(O)CC=C(C)C=C
CC(O)CC(C)=CC=C
CC=CCC(=C)C(C)O
CC(=C)C(C)=CCCO
CC(=C)CC(C)=CCO
CC(C=C)C=C(C)CO
CC(C)=CCC(=C)CO
CC(C)C=CC(=C)CO
CC=C(CC(C)O)C=C
CC=C(C)C(O)CC=C
CC=CCC(O)C(C)=C
CC(C)=C(CO)CC=C
CC(C)=CC(O)CC=C
CC=CC(O)C(C)C=C
CC(C)C(O)C=CC=C
CCC(O)C=CC(C)=C
CC(O)C=C(C)CC=C
CC(O)CC=CC(C)=C
CC=CC(O)CC(C)=C
CC(C)C(C)C#CCO
CC(C)C#CC(C)CO
CC#CC(C)C(C)CO
CCC(C)C#CC(C)O
CCC(C#C)C(C)CO
CCC(C#CC)C(C)O
CCC#CC(C)C(C)O
CCCC(C#C)C(C)O
CC(C)CC(CO)C#C
CCC(C)C(CO)C#C
CCC(C)CC(O)C#C
CCC(CC(C)O)C#C
CC(C)C(CO)CC#C
CC#CC(CO)C(C)C
CCC(C)C(O)C#CC
CC(CCO)C(C)C#C
CCC(CO)C(C)C#C
CCCC(O)C(C)C#C
CC(CO)C(C)CC#C
CC(CO)CC(C)C#C
CCC(O)C(C)C#CC
CCC(O)C(CC)C#C
CCC(O)CC(C)C#C
CC(O)CCC(C)C#C
CC(O)CC#CC(C)C
CC(C)CC#CC(C)O
CC#CC(C)CC(C)O
CC#CCC(C)C(C)O
CCC(CC#C)C(C)O
CC(C)C(CCO)C#C
CC(C)CCC(O)C#C
CCC(CC)C(O)C#C
CC(C)CC(O)CC#C
CC#CCC(O)C(C)C
CCC(C)C(O)CC#C
CCC#CC(O)C(C)C
CC(C)C(O)CCC#C
CC#CC(O)CC(C)C
CCC(O)C(C)CC#C
CCC(O)C#CC(C)C
CC(O)C(C)CCC#C
CC(O)CC(C)CC#C
CCCC(C)C(O)C#C
COC(C#C)C(=O)C#C
COC(OC)(C=C)C#C
COC(OC)C=CC#C
CCOC(C)(OC)C#C
COC(C)(CC#C)OC
COCC(C)(OC)C#C
COC(C)(OC)C#CC
CCC(OC)(OC)C#C
COC(C)(C)OCC#C
COCOC(C)(C)C#C
COC(C)C(C)(C)OC
COC(C)(C)OC(C)C
COC(C)(OC)C(C)C
COC(C)OC(C)(C)C
COC(OC)C(C)(C)C
CCC=C(C#C)C(C)OC
CCC(=CC#C)C(C)OC
CCC(C#C)=C(C)COC
CC=C(C)C(C)OCC#C
CC(C)=C(C)COCC#C
CCC=C(C)C(OC)C#C
CCC(=CC(C)OC)C#C
CCC(=CC)C(OC)C#C
CCC(C)=C(COC)C#C
CCC(C)=CC(OC)C#C
CC=C(C)COC(C)C#C
CC=CC(C)OC(C)C#C
CC=C(COC(C)C)C#C
CC=CC(OC(C)C)C#C
CCC(COC)=C(C)C#C
CC(C)OC(C)C=CC#C
CC(C)OCC=C(C)C#C
CC(C)OCC(C)=CC#C
CCC(OC)C=C(C)C#C
CCC(OC)C(=CC)C#C
CCC(OC)C(C)=CC#C
CC(OCC=C(C)C)C#C
CC(OCC#C)C=C(C)C
CCOC(C=C(C)C)C#C
CCOC(C)C=C(C)C#C
CCOC(C)C(=CC)C#C
CCOC(C)C(C)=CC#C
CCOC(C#C)C(C)=CC
CCOCC(C)=C(C)C#C
CCOCC(C#C)=C(C)C
COC(C=C(C)C)C#CC
COC(C=CC(C)C)C#C
COC(C=CC)C(C)C#C
COC(C=CC#C)C(C)C
COC(C)C=C(C)C#CC
COC(C)C=C(C)CC#C
COC(C)C=CC(C)C#C
COC(C)C(=CC)C#CC
COC(C)C(C=CC)C#C
COC(C)C(C)=CC#CC
COC(C)C(C)=CCC#C
COC(C)C(C)C=CC#C
COC(C)C(CC#C)=CC
COC(C)C#CC=C(C)C
COC(C)C#CC(C)=CC
COC(C)CC=C(C)C#C
COC(C)CC(=CC)C#C
COC(C)CC(C)=CC#C
COC(C#C)C(C)C=CC
COC(C#CC)C(C)=CC
COC(CC=C(C)C)C#C
COC(CC(C)=CC)C#C
COC(CC#C)C=C(C)C
COC(CC#C)C(C)=CC
COCC=C(C)C(C)C#C
COCC=C(C#C)C(C)C
COCC(=CC(C)C)C#C
COCC(=CC)C(C)C#C
COCC(=CC#C)C(C)C
COCC(C=C(C)C)C#C
COCC(C)=C(C)C#CC
COCC(C)=C(C)CC#C
COCC(C)=CC(C)C#C
COCC(C)C=C(C)C#C
COCC(C)C(=CC)C#C
COCC(C)C(C)=CC#C
COCC(C#C)C(C)=CC
COCC(C#CC)=C(C)C
COCC(CC#C)=C(C)C
COCC#CC(C)=C(C)C
COCCC(C)=C(C)C#C
COCCC(C#C)=C(C)C
COC(C=CC)C=C(C)C
COC(C=CC)C(C)=CC
COC(C)C=C(C)C=CC
COC(C)C=CC=C(C)C
COC(C)C=CC(C)=CC
COC(C)C(C=CC)=CC
COC(C)C(C)=CC=CC
COCC=C(C)C=C(C)C
COCC=C(C)C(C)=CC
COCC=CC(C)=C(C)C
COCC(=CC)C=C(C)C
COCC(=CC)C(C)=CC
COCC(C=CC)=C(C)C
COCC(C)=C(C)C=CC
COCC(C)=CC=C(C)C
COCC(C)=CC(C)=CC
CC(C)C#CC(=O)C=O
CC(C#C)C(C=O)C=O
CC(CC#C)C(=O)C=O
CC#CC(C)C(=O)C=O
CCC(C#C)C(=O)C=O
CC(C#C)C(=O)CC=O
CC(C#CC=O)C(C)=O
CC#CC(C=O)C(C)=O
CC#CCC(=O)C(C)=O
CCC#CC(=O)C(C)=O
CC(C)C(=O)C#CC=O
CC(CC(=O)C#C)C=O
CC#CC(=O)C(C)C=O
CC(CC=O)C(=O)C#C
CC(CC(=O)C=O)C#C
CCC(C=O)C(=O)C#C
CCCC(=O)C(=O)C#C
CC(C=O)C#CC(C)=O
CCC(=O)C#CC(C)=O
CC(C=O)C(C=O)C#C
CCC(=O)C(C=O)C#C
CCC(=O)CC(=O)C#C
CC(C=O)C(=O)CC#C
CCC(=O)C(=O)C#CC
CCC(=O)C(=O)CC#C
CC(=O)C(CC#C)C=O
CC(=O)CC#CC(C)=O
CC(=O)C(CC=O)C#C
CC(=O)CC(C=O)C#C
CC(=O)CCC(=O)C#C
CC(=O)CC(=O)CC#C
CC(=O)C(=O)CCC#C
CC#CC(=O)CC(C)=O
CC=C(C)C(C=O)C=O
CC=C(C)CC(=O)C=O
CC=C(CC(C)=O)C=O
CC=CC(C)C(=O)C=O
CC(C)=C(CC=O)C=O
CC(C)=CC(C=O)C=O
CC(C)=CCC(=O)C=O
CC(C)C=C(C=O)C=O
CC(C)C=CC(=O)C=O
CCC=C(C)C(=O)C=O
CCC(=CC)C(=O)C=O
CCC(C)=C(C=O)C=O
CCC(C)=CC(=O)C=O
CC=C(C)C(=O)CC=O
CC=C(CC=O)C(C)=O
CC=CC(C=O)C(C)=O
CC=CCC(=O)C(C)=O
CC(C=CC=O)C(C)=O
CC(C)=CC(=O)CC=O
CC(C)C(C=O)=CC=O
CCC=CC(=O)C(C)=O
CC=C(C=O)C(C)C=O
CC=CC(=O)C(C)C=O
CC(C)C(=O)C=CC=O
CC(CC=O)=C(C)C=O
CCC(C=O)=C(C)C=O
CC(C=O)C=C(C)C=O
CC(C=O)C=CC(C)=O
CC(C=O)C(C)=CC=O
CCC(=O)C=C(C)C=O
CCC(=O)C(C=O)=CC
CCC(=O)C(=O)C=CC
CC(=O)C(C)=CCC=O
CC(=O)CC=C(C)C=O
CC(=O)CC(C)=CC=O
CCC=C(C=O)C(C)=O
CCC(=CC=O)C(C)=O
CC=CC(=O)CC(C)=O
CCC(C=O)=CC(C)=O
CCC(=O)C=CC(C)=O
CCC(=O)C(C)=CC=O
CC(=O)C=C(C)CC=O
CC(=O)CC=CC(C)=O
CC(C)(OCC=C)C=O
CCC(OC)(C=C)C=O
CC(C)(OCC=O)C=C
CCOC(C)(C=C)C=O
COCC(C)(C=C)C=O
COC(C)(CC=O)C=C
COC(C)(CC=C)C=O
COCOC(C=C)C=C
COCOCC(=C)C=C
COC(OCC=C)C=C
CC(CC#C)OCC=O
CC#CC(C)OCC=O
CCC#CC(OC)C=O
CCC#CC(=O)COC
CC#CCOC(C)C=O
CC(C)OCC#CC=O
CC(COCC#C)C=O
CCC(OC)C#CC=O
CCC(OCC#C)C=O
CCC(=O)C#CCOC
CC(COCC=O)C#C
CCC(OCC=O)C#C
CCCOC(C=O)C#C
CCC(=O)COCC#C
CC(OCCC#C)C=O
CCOC(C)C#CC=O
CCOC(CC#C)C=O
CCOCC#CC(C)=O
CC(OCCC=O)C#C
CCOC(CC=O)C#C
CCOCC(C=O)C#C
CCOCCC(=O)C#C
CC(=O)CCOCC#C
CCOC(C=O)C#CC
CCOCC(=O)C#CC
CC(=O)COCCC#C
COC(C)C#CCC=O
COC(CC#CC)C=O
COC(CCC#C)C=O
COCC(C)C#CC=O
COCC(CC#C)C=O
COCC#CC(C)C=O
COCC#CCC(C)=O
COC(CCC=O)C#C
COCC(CC=O)C#C
COCCC(C=O)C#C
COC(C)CC#CC=O
COC(CC=O)C#CC
COC(CC=O)CC#C
COCC(C=O)C#CC
COCCC(=O)C#CC
COCCC#CC(C)=O
CC#CCOCC(C)=O
CC(CC=O)OCC#C
CCCOCC(=O)C#C
CCOCC(=O)CC#C
COCCCC(=O)C#C
COCCC(=O)CC#C
COCC(=O)CC#CC
COCC(=O)CCC#C
CC=C(C)COCC=O
CC=CC(C)OCC=O
CC(C)=CCOCC=O
CCC=CC(OC)C=O
CCC=CC(=O)COC
CC=CCOC(C)C=O
CCC(COC)=CC=O
CCC(C=O)=CCOC
CC(C)OCC=CC=O
CCC(OC)C=CC=O
CCOC(C)C=CC=O
CCOCC(C=O)=CC
CCOC(C=O)C=CC
CCOCC(=O)C=CC
COC(C)C=CCC=O
COC(C)CC=CC=O
COC(CC=CC)C=O
COCC=C(C)CC=O
COCC=CC(C)C=O
COCC=CCC(C)=O
COCC(C)=CCC=O
COCC(C)C=CC=O
COCCC=C(C)C=O
COCCC(C=O)=CC
COCCC(C)=CC=O
COCC(CC=O)=CC
COC(CC=O)C=CC
COCC(C=O)C=CC
COCC(=O)CC=CC
CCC=C(COC)C=O
CC=CCOCC(C)=O
CCC(=O)C=CCOC
CCOCC=C(C)C=O
CCOCC=CC(C)=O
CCOCC(C)=CC=O
COCCC=CC(C)=O
COCCC(=O)C=CC
COC(C)(C)COC=O
COCC(C)(C)OC=O
CCC(CC)OCOC
CCCC(C)OCOC
CCC(C)COCOC
CCC(CCOC)OC
CCCC(COC)OC
CCCCC(OC)OC
CCC(C)OCCOC
CCC(COC)COC
CCCCOC(C)OC
CCCC(OC)OCC
CCCOC(C)COC
CCCOC(CC)OC
CCCOCC(C)OC
CCCOC(C)OCC
CCCOCOC(C)C
CCOC(C)CCOC
CCOC(CC)COC
CCOCC(C)COC
CCOCC(CC)OC
CCOCCC(C)OC
CCOCC(C)OCC
CCOCCOC(C)C
CCOCOC(C)CC
CCOCOCC(C)C
COCCC(C)COC
COCCCC(C)OC
COCCCOC(C)C
COCCOCC(C)C
COCOCCC(C)C
CCOC(CC)OCC
COC(C)C(=C)C(C)O
COC(C(C)O)C(C)=C
COC(C)C(O)C(C)=C
COC(C=C)C(C)(C)O
COC(C)(C=C)C(C)O
COC(C)(C)C(=C)CO
COCC(=C)C(C)(C)O
COC(C)(C)C(O)C=C
COC(C)C(C)(O)C=C
COC(C)(CO)C(C)=C
COCC(C)(O)C(C)=C
COC(C)(C)C=CCO
COCC=CC(C)(C)O
COC(C)(CO)C=CC
COCC(C)(O)C=CC
C=CC(=C)C(OC=O)C#C
C=CC(=C)COC(=O)C#C
C=CC(=C)C(=O)OCC#C
C=C(COC=O)C(=C)C#C
C=CC(OC=O)C(=C)C#C
C=CC(OC(=O)C=C)C#C
C=CC(OC(=O)C#C)C=C
C=CCOC(=O)C(=C)C#C
C=CC(=O)OCC(=C)C#C
COC(=O)C(=C)C#CC=C
COC(=O)C#CC(=C)C=C
COC(=O)C=C(C=C)C=C
COC(=O)C=CC(=C)C=C
COC(=O)C(C=C)=CC=C
COC(=O)C(=C)C=CC=C
CC(=C)C(=C)COC(C)=O
CC(=C)C(OC=O)C(C)=C
CC(C)OC(=O)C(=C)C=C
CC(OC(C)=O)C(=C)C=C
CC(OC=O)C(=C)C(C)=C
CC(=O)OC(C=C)C(C)=C
COC(=O)C(=C)C(C)C=C
COC(=O)C(=C)CC(C)=C
COC(=O)C(C=C)C(C)=C
COC(=O)C(C)C(=C)C=C
COC(=O)CC(=C)C(C)=C
CCC(=C)C(=C)C(=O)OC
CC(OC(=O)C=C)C(C)=C
CC(OC(=O)C(C)=C)C=C
CCOC(=O)C(=C)C(C)=C
CC(=C)COC(=O)C(C)=C
CC(=C)C(C)(OC=O)C=C
CC(C)(OC=O)C(=C)C=C
CC(=O)OC(C)(C=C)C=C
COC(=O)C(C)(C=C)C=C
CC(C)(OC(=O)C=C)C=C
CC(=C)C(CCC#C)C=O
CC(=C)CC(CC#C)C=O
CC(=C)CC#CCC(C)=O
CC(=C)CCC#CC(C)=O
CC(C=C)C(C)C#CC=O
CC(C=C)C(CC#C)C=O
CC(C=C)C#CC(C)C=O
CC(C=C)C#CCC(C)=O
CC(C)C(=C)C#CCC=O
CC(C)C(=C)CC#CC=O
CC(C)C(C=C)C#CC=O
CC(C)C#CC(=C)CC=O
CC(C)C#CC(C=C)C=O
CC(C)C#CCC(=C)C=O
CC(C)CC(=C)C#CC=O
CC(C)CC#CC(=C)C=O
CC(C#C)C(=C)CCC=O
CC(C#C)C(CC=C)C=O
CC(C#CCC=C)C(C)=O
CC(CC=C)C#CC(C)=O
CC(CC(=C)CC#C)C=O
CC(CC(C=C)C#C)C=O
CC(CC(C)=C)C#CC=O
CC(CC#C)C(=C)CC=O
CC(CC#C)C(C=C)C=O
CC(CC#C)CC(=C)C=O
CC(CC#CC=C)C(C)=O
CC(CC#CC(C)=C)C=O
CC(CCC(=C)C#C)C=O
CC(CCC#C)C(=C)C=O
CC#CC(=C)C(C)CC=O
CC#CC(=C)CC(C)C=O
CC#CC(=C)CCC(C)=O
CC#CC(C=C)C(C)C=O
CC#CC(C)C(=C)CC=O
CC#CC(C)C(C=C)C=O
CC#CC(C)CC(=C)C=O
CC#CC(CC=C)C(C)=O
CC#CC(CC(C)=C)C=O
CC#CCC(=C)C(C)C=O
CC#CCC(=C)CC(C)=O
CC#CCC(C=C)C(C)=O
CC#CCC(C)C(=C)C=O
CC#CCCC(=C)C(C)=O
CCC(=C)C(C)C#CC=O
CCC(=C)C(CC#C)C=O
CCC(=C)C#CC(C)C=O
CCC(=C)C#CCC(C)=O
CCC(=C)CC#CC(C)=O
CCC(C=C)C#CC(C)=O
CCC(C)C(=C)C#CC=O
CCC(C)C#CC(=C)C=O
CCC(C#C)C(=C)CC=O
CCC(C#C)C(C=C)C=O
CCC(C#CC=C)C(C)=O
CCC(C#CC)C(=C)C=O
CCC(CC(=C)C#C)C=O
CCC(CC#C)C(=C)C=O
CCC#CC(=C)C(C)C=O
CCC#CC(=C)CC(C)=O
CCC#CC(C=C)C(C)=O
CCC#CC(C)C(=C)C=O
CCC#CCC(=C)C(C)=O
CCCC(=C)C#CC(C)=O
CCCC(C#C)C(=C)C=O
CCCC#CC(=C)C(C)=O
CC(=C)C(CCC=O)C#C
CC(=C)CC(CC=O)C#C
CC(=C)CCC(C=O)C#C
CC(=C)CCCC(=O)C#C
CC(C=C)C(CC=O)C#C
CC(C)C#CCC(=O)C=C
CC(C)CC#CC(=O)C=C
CC(C#C)C(CC=O)C=C
CC(CC=C)C(C=O)C#C
CC(CC=C)CC(=O)C#C
CC(CC(=C)CC=O)C#C
CC(CC(C=C)C=O)C#C
CC(CC#C)CC(=O)C=C
CC(CC#CC(C)=O)C=C
CC(CCC=C)C(=O)C#C
CC(CCC(=C)C=O)C#C
CC(CCC#C)C(=O)C=C
CC#CC(C)CC(=O)C=C
CC#CC(CC(C)=O)C=C
CC#CCC(C)C(=O)C=C
CCC(=C)C(CC=O)C#C
CCC(=C)C#CC(=O)CC
CCC(=C)CC(C=O)C#C
CCC(=C)CCC(=O)C#C
CCC(C=C)C(C=O)C#C
CCC(C)C#CC(=O)C=C
CCC(C#CC)C(=O)C=C
CCC(CC=C)C(=O)C#C
CCC(CC(=C)C=O)C#C
CCC(CC#C)C(=O)C=C
CCC#CC(=C)C(=O)CC
CCC#CC(C)C(=O)C=C
CCCC(=C)C(C=O)C#C
CCCC(=C)CC(=O)C#C
CCCC(C=C)C(=O)C#C
CCCC(C#C)C(=O)C=C
CCCCC(=C)C(=O)C#C
CC(=C)C(CC=O)CC#C
CC(=C)CCC(=O)CC#C
CC(C)C#CC(=O)CC=C
CC(C#CCC=O)C(C)=C
CC(CC=C)C(=O)CC#C
CC(CC#C)C(=O)CC=C
CC(CC#CC=O)C(C)=C
CC#CC(C)C(=O)CC=C
CC#CC(CC=O)C(C)=C
CC#CCC(C=O)C(C)=C
CC#CCCC(=O)C(C)=C
CCC(=C)C(C=O)C#CC
CCC(=C)CC(=O)C#CC
CCC(=C)CC(=O)CC#C
CCC(C=C)C(=O)C#CC
CCC(C=C)C(=O)CC#C
CCC(C#C)C(=O)CC=C
CCC(C#CC=O)C(C)=C
CCC#CC(C=O)C(C)=C
CCC#CCC(=O)C(C)=C
CCCC(=C)C(=O)C#CC
CCCC(=C)C(=O)CC#C
CCCC#CC(=O)C(C)=C
CC(=C)CC(=O)CCC#C
CC(C=C)C(=O)CCC#C
CC(C)C(C=O)C#CC=C
CC(C)CC(=O)C#CC=C
CC(C#C)C(=O)CCC=C
CC(CC(C=O)C#C)C=C
CC(CC(C)=O)C#CC=C
CC(CCC=O)C(=C)C#C
CC(CCC(=O)C=C)C#C
CC(CCC(=O)C#C)C=C
CC#CC(C=O)C(C)C=C
CC#CCC(=O)C(C)C=C
CC#CCC(=O)CC(C)=C
CCC(=C)C(=O)CC#CC
CCC(=C)C(=O)CCC#C
CCC(C)C(=O)C#CC=C
CCC(CC=O)C(=C)C#C
CCC(CC(=O)C=C)C#C
CCC(CC(=O)C#C)C=C
CCC#CC(=O)C(=C)CC
CCC#CC(=O)C(C)C=C
CCC#CC(=O)CC(C)=C
CCCC(C=O)C(=C)C#C
CCCCC(=O)C(=C)C#C
CC(=C)C(=O)CCCC#C
CC(C)C(=O)C#CCC=C
CC(C)C(=O)CC#CC=C
CC(CC=O)C(=C)CC#C
CC(CC=O)C(C=C)C#C
CC(CC=O)C#CC(C)=C
CC(CC=O)CC(=C)C#C
CC(CC(=O)CC=C)C#C
CC(CC(=O)CC#C)C=C
CC#CC(=O)C(C)CC=C
CC#CC(=O)CC(C)C=C
CC#CC(=O)CCC(C)=C
CCC(C=O)C(=C)C#CC
CCC(C=O)C(=C)CC#C
CCC(C=O)C(C=C)C#C
CCC(C=O)C#CC(C)=C
CCCC(=O)C(=C)C#CC
CCCC(=O)C(=C)CC#C
CCCC(=O)C(C=C)C#C
CCCC(=O)C#CC(C)=C
CCCC(=O)CC(=C)C#C
CC(C=O)C(=C)CCC#C
CC(C=O)C(C)C#CC=C
CC(C=O)C(CC=C)C#C
CC(C=O)C(CC#C)C=C
CC(C=O)C#CCC(C)=C
CCC(=O)C(=C)CC#CC
CCC(=O)C(=C)CCC#C
CCC(=O)C(C=C)C#CC
CCC(=O)C(C)C#CC=C
CCC(=O)C(CC=C)C#C
CCC(=O)C(CC#C)C=C
CCC(=O)C#CC(C)C=C
CCC(=O)C#CCC(C)=C
CCC(=O)CC(=C)C#CC
CCC(=O)CC(=C)CC#C
CCC(=O)CC(C=C)C#C
CCC(=O)CC#CC(C)=C
CCC(=O)CCC(=C)C#C
CC(=O)C(=C)CCCC#C
CC(=O)C(CC=C)CC#C
CC(=O)C(CCC=C)C#C
CC(=O)C(CCC#C)C=C
CC(=O)CC(=C)CCC#C
CC(=O)CC(CC=C)C#C
CC(=O)CC(CC#C)C=C
CC(=O)CCC(=C)CC#C
CC(=O)CCC(C=C)C#C
CC(=O)CCCC(=C)C#C
CC(=O)CCC#CC(C)=C
CC=C(C=C)C(C)CC=O
CC=C(C)C(=C)CCC=O
CC=C(C)C(CC=C)C=O
CC=C(C)CC(=C)CC=O
CC=C(C)CC(C=C)C=O
CC=C(C)CCC(=C)C=O
CC=C(CC=C)C(C)C=O
CC=C(CC=C)CC(C)=O
CC=C(CC(C)C=C)C=O
CC=C(CCC=C)C(C)=O
CC=C(CCC(C)=C)C=O
CC=CC(=C)C(C)CC=O
CC=CC(=C)CC(C)C=O
CC=CC(=C)CCC(C)=O
CC=CC(C=C)C(C)C=O
CC=CC(C)C(=C)CC=O
CC=CC(C)C(C=C)C=O
CC=CC(C)CC(=C)C=O
CC=CC(CC=C)C(C)=O
CC=CC(CC(C)=C)C=O
CC=CCC(=C)C(C)C=O
CC=CCC(=C)CC(C)=O
CC=CCC(C=C)C(C)=O
CC=CCC(C)C(=C)C=O
CC(=C)C=C(C)CCC=O
CC(=C)C(C)=CCCC=O
CC(=C)CC=C(C)CC=O
CC(=C)CC=CCC(C)=O
CC(=C)CC(C)=CCC=O
CC(=C)CCC=CC(C)=O
CC(C=C)C=C(C)CC=O
CC(C=C)C=CC(C)C=O
CC(C=C)C=CCC(C)=O
CC(C=C)C(C)=CCC=O
CC(C=C)C(C)C=CC=O
CC(C=CCC=C)C(C)=O
CC(C)=C(CC=C)CC=O
CC(C)=C(CCC=C)C=O
CC(C)=CC(=C)CCC=O
CC(C)=CC(CC=C)C=O
CC(C)=CCC(=C)CC=O
CC(C)=CCC(C=C)C=O
CC(C)C=C(CC=C)C=O
CC(C)C=CC(C=C)C=O
CC(C)C=CCC(=C)C=O
CC(C)C(=C)C=CCC=O
CC(C)C(=C)CC=CC=O
CC(C)C(C=C)=CCC=O
CC(C)C(C=C)C=CC=O
CC(C)C(CC=C)=CC=O
CC(C)CC=C(C=C)C=O
CC(C)CC=CC(=C)C=O
CC(C)CC(=C)C=CC=O
CC(C)CC(C=C)=CC=O
CC(CC=C(C)C=C)C=O
CC(CC=C)=C(C)CC=O
CC(CC=C)C=CC(C)=O
CC(CC=C)C(C)=CC=O
CC(CC=CC=C)C(C)=O
CC(CC=CC(C)=C)C=O
CC(CC(C)=C)C=CC=O
CC(CC(C)=CC=C)C=O
CC(CCC=C)=C(C)C=O
CCC=C(C=C)C(C)C=O
CCC=C(C)C(=C)CC=O
CCC=C(C)C(C=C)C=O
CCC=C(C)CC(=C)C=O
CCC=C(CC=C)C(C)=O
CCC=C(CC(C)=C)C=O
CCC=C(CC)C(=C)C=O
CCC=CC(=C)C(C)C=O
CCC=CC(=C)CC(C)=O
CCC=CC(C=C)C(C)=O
CCC=CC(C)C(=C)C=O
CCC=CCC(=C)C(C)=O
CCC(=C)C=C(C)CC=O
CCC(=C)C=C(CC)C=O
CCC(=C)C=CC(C)C=O
CCC(=C)C=CCC(C)=O
CCC(=C)C(C)=CCC=O
CCC(=C)C(C)C=CC=O
CCC(=C)C(CC)=CC=O
CCC(=C)CC=C(C)C=O
CCC(=C)CC=CC(C)=O
CCC(=C)CC(C=O)=CC
CCC(=C)CC(C)=CC=O
CCC(=CC=C)C(C)C=O
CCC(=CC)C(=C)CC=O
CCC(=CC)C(C=C)C=O
CCC(=CCC=C)C(C)=O
CCC(C=C)=C(C)CC=O
CCC(C=C)=C(CC)C=O
CCC(C=C)=CC(C)C=O
CCC(C=C)=CCC(C)=O
CCC(C=C)C=C(C)C=O
CCC(C=C)C=CC(C)=O
CCC(C=C)C(C=O)=CC
CCC(C=C)C(C)=CC=O
CCC(C=CC=C)C(C)=O
CCC(C=CC)C(=C)C=O
CCC(C)=C(CC=C)C=O
CCC(C)=CC(=C)CC=O
CCC(C)=CC(C=C)C=O
CCC(C)=CCC(=C)C=O
CCC(C)C=C(C=C)C=O
CCC(C)C=CC(=C)C=O
CCC(C)C(=C)C=CC=O
CCC(C)C(C=C)=CC=O
CCC(CC=C)=C(C)C=O
CCC(CC=C)=CC(C)=O
CCC(CC(C)=C)=CC=O
CCC(CC)=C(C=C)C=O
CCC(CC)=CC(=C)C=O
CCCC=C(C=C)C(C)=O
CCCC=C(C)C(=C)C=O
CCCC=CC(=C)C(C)=O
CCCC(=C)C=C(C)C=O
CCCC(=C)C=CC(C)=O
CCCC(=C)C(C=O)=CC
CCCC(=C)C(C)=CC=O
CCCC(=CC=C)C(C)=O
CCCC(=CC)C(=C)C=O
CCCC(C=C)=C(C)C=O
CCCC(C=C)=CC(C)=O
CCCC(C)=C(C=C)C=O
CCCC(C)=CC(=C)C=O
CC=C(C)C(CC=O)C=C
CC=C(C)CCC(=O)C=C
CC=C(CC(C)C=O)C=C
CC=C(CCC(C)=O)C=C
CC=CC(C)CC(=O)C=C
CC=CCC(C)C(=O)C=C
CC(C)=C(CCC=O)C=C
CC(C)=CC(CC=O)C=C
CC(C)C=C(CC=O)C=C
CC(C)C=CCC(=O)C=C
CC(C)CC=CC(=O)C=C
CC(CC=C(C)C=O)C=C
CCC=C(C=C)C(=O)CC
CCC=C(C)CC(=O)C=C
CCC=C(CC(C)=O)C=C
CCC=C(CC)C(=O)C=C
CCC=CC(=C)C(=O)CC
CCC=CC(C)C(=O)C=C
CCC(=C)C=CC(=O)CC
CCC(=C)C(CC=O)=CC
CCC(C=CC)C(=O)C=C
CCC(C)=C(CC=O)C=C
CCC(C)=CCC(=O)C=C
CCC(C)C=CC(=O)C=C
CCC(CC(=C)C=O)=CC
CCC(CC)=CC(=O)C=C
CCCC=C(C)C(=O)C=C
CCCC(=CC)C(=O)C=C
CCCC(C)=CC(=O)C=C
CC=C(C)CC(=O)CC=C
CC=C(CCC=O)C(C)=C
CC=CC(C)C(=O)CC=C
CC=CC(CC=O)C(C)=C
CC=CCCC(=O)C(C)=C
CC(C=CCC=O)C(C)=C
CC(C)=CCC(=O)CC=C
CC(C)C=CC(=O)CC=C
CC(C)C(CC=O)=CC=C
CC(C)CC(C=O)=CC=C
CC(CC=CC=O)C(C)=C
CCC=C(C)C(=O)CC=C
CCC=C(CC=O)C(C)=C
CCC=CC(C=O)C(C)=C
CCC=CCC(=O)C(C)=C
CCC(=C)C(C=O)C=CC
CCC(=C)CC(=O)C=CC
CCC(=CC)C(=O)CC=C
CCC(=CCC=O)C(C)=C
CCC(C=C)C(=O)C=CC
CCC(C=CC=O)C(C)=C
CCC(C)=CC(=O)CC=C
CCC(C)C(C=O)=CC=C
CCC(CC(C)=O)=CC=C
CCCC=C(C=O)C(C)=C
CCCC=CC(=O)C(C)=C
CCCC(=CC=O)C(C)=C
CC=C(C)C(=O)CCC=C
CC=C(CC=O)C(C)C=C
CC=C(CC=O)CC(C)=C
CC=CC(C=O)C(C)C=C
CC=CCC(=O)C(C)C=C
CC=CCC(=O)CC(C)=C
CC(C)=CC(=O)CCC=C
CC(C)C(C=O)=CCC=C
CC(C)C(C=O)C=CC=C
CC(C)CC(=O)C=CC=C
CC(CC(C)=O)C=CC=C
CC(CCC=O)=C(C)C=C
CCC=C(C=O)C(=C)CC
CCC=C(C=O)C(C)C=C
CCC=CC(=O)C(=C)CC
CCC=CC(=O)C(C)C=C
CCC=CC(=O)CC(C)=C
CCC(=C)C(=O)CC=CC
CCC(=CC=O)C(C)C=C
CCC(C)C(=O)C=CC=C
CCC(CC=O)=C(C)C=C
CCC(CC=O)=CC(C)=C
CCC(CC(=O)C=C)=CC
CCCC(C=O)=C(C)C=C
CCCC(C=O)=CC(C)=C
CC=C(C=O)C(C)CC=C
CC=CC(=O)C(C)CC=C
CC=CC(=O)CC(C)C=C
CC=CC(=O)CCC(C)=C
CC(C)C(=O)C=CCC=C
CC(C)C(=O)CC=CC=C
CC(CC=O)C=C(C)C=C
CC(CC=O)C=CC(C)=C
CC(CC=O)C(C)=CC=C
CCC(C=O)=C(C)CC=C
CCC(C=O)=CC(C)C=C
CCC(C=O)=CCC(C)=C
CCC(C=O)C=C(C)C=C
CCC(C=O)C=CC(C)=C
CCC(C=O)C(=C)C=CC
CCC(C=O)C(C=C)=CC
CCC(C=O)C(C)=CC=C
CCCC(=O)C=C(C)C=C
CCCC(=O)C(=C)C=CC
CCCC(=O)C(C=C)=CC
CCCC(=O)C(C)=CC=C
CC(C=O)C=C(C)CC=C
CC(C=O)C=CCC(C)=C
CC(C=O)C(C)=CCC=C
CC(C=O)C(C)C=CC=C
CCC(=O)C=C(C)CC=C
CCC(=O)C=C(CC)C=C
CCC(=O)C=CC(C)C=C
CCC(=O)C=CCC(C)=C
CCC(=O)C(=C)CC=CC
CCC(=O)C(C=C)C=CC
CCC(=O)C(C)=CCC=C
CCC(=O)C(C)C=CC=C
CCC(=O)C(CC=C)=CC
CCC(=O)C(CC)=CC=C
CCC(=O)CC=C(C)C=C
CCC(=O)CC=CC(C)=C
CCC(=O)CC(=C)C=CC
CCC(=O)CC(C=C)=CC
CCC(=O)CC(C)=CC=C
CC(=O)CC=C(C)CC=C
CC(=O)CC(C)=CCC=C
CC(=O)CCC(C)=CC=C
CC=CCCC(=C)C(C)=O
CC(=C)CCC=C(C)C=O
CC(=C)CCC(C)=CC=O
CC(C)=CCCC(=C)C=O
CC(C)C=CC(=C)CC=O
CC(CC=C)C=C(C)C=O
CC=CC(CC(C)=O)C=C
CC(C)=CCCC(=O)C=C
CC(CC=CC(C)=O)C=C
CC(CC(C)=CC=O)C=C
CC=CCC(C=O)C(C)=C
CCCC(=C)C(=O)C=CC
CCCC(=O)C=CC(C)=C
CC(=O)C=C(C)CCC=C
CC(=O)C(C)=CCCC=C
CC(=O)CCC=C(C)C=C
CC(=O)CCC=CC(C)=C
CC(C=C)C(C)C(C)C=O
CC(C)C(=C)C(C)CC=O
CC(CC(=C)C(C)C)C=O
CC(C)C(C=C)C(C)C=O
CC(C)C(C)C(=C)CC=O
CC(C)C(C)C(C=C)C=O
CC(C)C(C)CC(=C)C=O
CC(C)C(CC(C)=C)C=O
CC(C)CC(=C)C(C)C=O
CC(C)CC(=C)CC(C)=O
CC(C)CC(C)C(=C)C=O
CC(C)CCC(=C)C(C)=O
CC(CC=C)C(C)C(C)=O
CC(CC(C)=C)C(C)C=O
CC(CC(C)=C)CC(C)=O
CC(CC(C)C(C)=C)C=O
CC(CCC(C)=C)C(C)=O
CCC(=C)C(C)C(C)C=O
CCC(=C)C(C)CC(C)=O
CCC(C=C)C(C)C(C)=O
CCC(C(C)C)C(=C)C=O
CCC(C)C(=C)C(C)C=O
CCC(C)C(C=C)C(C)=O
CCC(C)C(C)C(=C)C=O
CCC(CC)C(=C)C(C)=O
CCCC(=C)C(C)C(C)=O
CCCC(C(C)=C)C(C)=O
CCCC(C)C(=C)C(C)=O
CC(C)C(C)CC(=O)C=C
CC(CC(C)C(C)=O)C=C
CCC(=C)C(C)C(=O)CC
CCC(C(C)=C)C(=O)CC
CCC(C(C)C)C(=O)C=C
CCC(C)C(=C)C(=O)CC
CCC(C)C(C)C(=O)C=C
CC(C)C(C)C(=O)CC=C
CCC(=C)C(C=O)C(C)C
CCC(C=C)C(=O)C(C)C
CCC(C(C)C=O)C(C)=C
CCC(C)C(C=O)C(C)=C
CCC(C)CC(=O)C(C)=C
CCC(CC(C)=O)C(C)=C
CCC(CC)C(=O)C(C)=C
CCCC(=C)C(=O)C(C)C
CCCC(C)C(=O)C(C)=C
CC(C)C(C=O)C(C)C=C
CCC(=C)C(=O)CC(C)C
CCC(C(C)=O)C(=C)CC
CCC(C)C(=O)C(=C)CC
CCC(C)C(=O)C(C)C=C
CC(CC=O)C(C)C(C)=C
CCC(C=O)C(=C)C(C)C
CCC(C=O)C(C)C(C)=C
CCCC(=O)C(=C)C(C)C
CCCC(=O)C(C)C(C)=C
CCC(=O)C(=C)CC(C)C
CCC(=O)C(C=C)C(C)C
CCC(=O)CC(=C)C(C)C
CCC(=O)CC(C)C(C)=C
CC(C)C(=C)CCC(C)=O
CC(C)C(CC=C)C(C)=O
CC(C)CC(C=C)C(C)=O
CCC(=C)CC(C)C(C)=O
CCC(C(C)C=C)C(C)=O
CCC(C)C(=C)CC(C)=O
CCC(C)CC(=C)C(C)=O
CCC(CC(C)=C)C(C)=O
CC(C)C(CC(C)=O)C=C
CC(C)CC(C)C(=O)C=C
CC(C)C(CC=O)C(C)=C
CC(C)CC(C=O)C(C)=C
CC(C)CCC(=O)C(C)=C
CC(CCC(C)=O)C(C)=C
CCC(=C)CC(=O)C(C)C
CC(C)CC(=O)C(C)C=C
CC(C)CC(=O)CC(C)=C
CC(CC(C)=O)C(C)C=C
CCC(C)C(=O)CC(C)=C
CC(C)C(=O)C(C)CC=C
CC(CC(=O)C(C)C)C=C
CC(C)C(=O)CCC(C)=C
CCC(=O)C(C)C(C)C=C
CCC(=O)C(C)CC(C)=C
CC(=C)CC(C)(C)CC=O
CC(C=C)C(C)(C)CC=O
CC(C)(C)C(CC=C)C=O
CC(C)(C)CC(=C)CC=O
CC(C)(C)CC(C=C)C=O
CC(C)(C)CCC(=C)C=O
CC(C)C(C)(CC=C)C=O
CC(C)CC(C)(C=C)C=O
CC(CC=C)C(C)(C)C=O
CC(CC(C)(C)C=C)C=O
CCC(=C)C(C)(C)CC=O
CCC(=C)C(C)(CC)C=O
CCC(=C)CC(C)(C)C=O
CCC(C=C)C(C)(C)C=O
CCC(C)(C=C)C(C)C=O
CCC(C)(C)C(=C)CC=O
CCC(C)(C)C(C=C)C=O
CCC(C)(C)CC(=C)C=O
CCC(C)(CC=C)C(C)=O
CCC(C)(CC(C)=C)C=O
CCC(C)(CC)C(=C)C=O
CCC(C)C(C)(C=C)C=O
CCC(CC)(C=C)C(C)=O
CCCC(=C)C(C)(C)C=O
CCCC(C)(C)C(=C)C=O
CC(C)C(C)(CC=O)C=C
CC(CC(C)(C)C=O)C=C
CCC(C)(C)CC(=O)C=C
CCC(C)(CC(C)=O)C=C
CCC(C)(CC)C(=O)C=C
CCCC(C)(C)C(=O)C=C
CCC(C=C)(C=O)C(C)C
CCC(C)(CC=O)C(C)=C
CCC(CC)(C=O)C(C)=C
CCCC(C)(C=O)C(C)=C
CC(CC=O)C(C)(C)C=C
CCC(C=O)C(C)(C)C=C
CCCC(=O)C(C)(C)C=C
CC(C=O)C(C)(C)CC=C
CCC(=O)C(C)(CC)C=C
CCC(=O)CC(C)(C)C=C
CC(=C)C(C)(C)CCC=O
CC(=C)CCC(C)(C)C=O
CC(C)(C)C(=C)CCC=O
CCCC(C)(C=C)C(C)=O
CC(C)(C)C(CC=O)C=C
CC(C)(C)CCC(=O)C=C
CC(C)(C)CC(=O)CC=C
CCC(C)(C)C(=O)CC=C
CC(C)(C)C(=O)CCC=C
CCC(C)(C=O)C(C)C=C
CC(=O)C(C)(C)CCC=C
CC(=O)CC(C)(C)CC=C
CC(=O)CCC(C)(C)C=C
CCC(=O)C(C)(C)CC=C
CCC(=C)C(=C)CCOC
CCC(=C)C(CC=C)OC
CCC(=C)CC(=C)COC
CCC(C=C)C(=C)COC
CCC(CC(=C)C=C)OC
CCCC(=C)C(=C)COC
CC(C)C(=C)COCC=C
CC(CC(C)=C)OCC=C
CCC(=C)C(C)OCC=C
CCC(=C)C(COC)C=C
CCC(=C)CC(OC)C=C
CCC(C=C)C(OC)C=C
CCCC(=C)C(OC)C=C
CC(CC=C)OC(C)C=C
CCC(=C)COC(C)C=C
CCC(=C)COCC(C)=C
CC(C)C(OCC=C)C=C
CC(C)COC(C=C)C=C
CC(C)COCC(=C)C=C
CCC(C)OC(C=C)C=C
CCC(C)OCC(=C)C=C
CCC(COC)C(=C)C=C
CCCC(OC)C(=C)C=C
CC(C)OC(CC=C)C=C
CC(C)OCC(=C)CC=C
CC(C)OCC(C=C)C=C
CC(C)OCCC(=C)C=C
CC(COC(C)C=C)C=C
CC(COCC=C)C(C)=C
CC(COCC(C)=C)C=C
CCC(OC(C)C=C)C=C
CCC(OC)C(=C)CC=C
CCC(OC)C(C=C)C=C
CCC(OCC=C)C(C)=C
CCC(OCC(C)=C)C=C
CCCOC(C=C)C(C)=C
CCCOC(C)C(=C)C=C
CCCOCC(=C)C(C)=C
CC(OCC=C)C(C)C=C
CC(OCCC=C)C(C)=C
CC(OCCC(C)=C)C=C
CCOC(C=C)C(=C)CC
CCOC(C=C)C(C)C=C
CCOC(C)C(=C)CC=C
CCOC(C)C(C=C)C=C
CCOC(C)CC(=C)C=C
CCOC(CC=C)C(C)=C
CCOC(CC(C)=C)C=C
CCOC(CC)C(=C)C=C
CCOCC(=C)C(=C)CC
CCOCC(=C)C(C)C=C
CCOCC(=C)CC(C)=C
CCOCC(C=C)C(C)=C
CCOCC(C)C(=C)C=C
CCOCCC(=C)C(C)=C
COC(C=C)C(C)CC=C
COC(C)C(=C)CCC=C
COC(C)C(CC=C)C=C
COC(C)CC(=C)CC=C
COC(C)CC(C=C)C=C
COC(C)CCC(=C)C=C
COC(CC=C)C(C)C=C
COC(CC=C)CC(C)=C
COC(CC(C)C=C)C=C
COC(CCC=C)C(C)=C
COC(CCC(C)=C)C=C
COCC(=C)C(C)CC=C
COCC(=C)CC(C)C=C
COCC(=C)CCC(C)=C
COCC(C=C)C(C)C=C
COCC(C)C(=C)CC=C
COCC(C)C(C=C)C=C
COCC(C)CC(=C)C=C
COCC(CC=C)C(C)=C
COCC(CC(C)=C)C=C
COCCC(=C)C(C)C=C
COCCC(=C)CC(C)=C
COCCC(C=C)C(C)=C
COCCC(C)C(=C)C=C
COCCCC(=C)C(C)=C
CC(=C)CCOCC(C)=C
CC(CC=C)OCC(C)=C
CC(C)(C)C#CCOC=O
CC(C)(CCC#C)OC=O
CC#CC(C)(C)COC=O
CC#CCC(C)(C)OC=O
CCC(C)(CC#C)OC=O
CCC#CC(C)(C)OC=O
CC(C)(CCOC=O)C#C
CCC(C)(COC=O)C#C
CCCC(C)(OC=O)C#C
CC(C)(COC=O)CC#C
CCC(C)(OC=O)C#CC
CCC(CC)(OC=O)C#C
CC=CC(C)(C)COC=O
CC=CCC(C)(C)OC=O
CC(C)(C)C=CCOC=O
CCC=CC(C)(C)OC=O
CCC(C)(OC=O)C=CC
CC(C)CC(C)C(C)C=O
CCC(CC)C(C)C(C)=O
CC(C)CC(C=O)C(C)C
CCC(C)C(C=O)C(C)C
CCC(C=O)C(C)C(C)C
CC(C)C(C)C(C)CC=O
CC(CC(C)C(C)C)C=O
CC(C)C(C)CCC(C)=O
CC(C)CC(C)CC(C)=O
CC(C)CCC(C)C(C)=O
CCC(C(C)C)C(C)C=O
CCC(C)C(C)C(C)C=O
CCC(C)C(C)CC(C)=O
CCC(C)C(CC)C(C)=O
CCC(C)CC(C)C(C)=O
CCC(CC(C)C)C(C)=O
CCCC(C(C)C)C(C)=O
CCCC(C)C(C)C(C)=O
CCC(C(C)C)C(=O)CC
CCC(C)C(C)C(=O)CC
CC(C)C(CC=O)C(C)C
CCC(C)CC(=O)C(C)C
CCC(CC(C)=O)C(C)C
CCC(CC)C(=O)C(C)C
CCC(C)C(=O)CC(C)C
CCCC(=O)C(C)C(C)C
CCC(=O)C(C)CC(C)C
CCC(=O)CC(C)C(C)C
CC(C)CCC(=O)C(C)C
CCCC(C)C(=O)C(C)C
CCC(C)C(=O)C(C)CC
CC(C)CC(=O)CC(C)C
CC(C)C(C)(C)CCC=O
CCC(C)(C)C(C)CC=O
CCC(C)(C)CC(C)C=O
CCC(C)(C)CCC(C)=O
CCC(C)(CC(C)C)C=O
CCC(C)(CC)C(C)C=O
CCC(C)(CC)CC(C)=O
CCC(C)C(C)(C)CC=O
CCC(C)C(C)(CC)C=O
CCC(CC(C)(C)C)C=O
CCC(CC)C(C)(C)C=O
CCC(C)(CC=O)C(C)C
CCC(CC)(C=O)C(C)C
CCCC(C)(C=O)C(C)C
CCCC(C=O)C(C)(C)C
CCC(C=O)C(C)(C)CC
CC(C)CC(C)(C)CC=O
CC(C)CCC(C)(C)C=O
CC(CCC(C)(C)C)C=O
CCC(C)CC(C)(C)C=O
CCC(CC)(CC)C(C)=O
CCCC(C)(C)C(C)C=O
CCCC(C)(C)CC(C)=O
CCCC(C)(CC)C(C)=O
CCCC(C)C(C)(C)C=O
CCCCC(C)(C)C(C)=O
CCCC(C)(C)C(=O)CC
CC(CCC=O)C(C)(C)C
CCC(CC=O)C(C)(C)C
CCCCC(=O)C(C)(C)C
CCCC(=O)C(C)(C)CC
CCC(=O)C(C)(CC)CC
CCC(=O)CC(C)(C)CC
CCC(=O)CCC(C)(C)C
CC(=O)CCCC(C)(C)C
CCCC(=O)CC(C)(C)C
CC(CC=O)CC(C)(C)C
CCC(=C)C(C)CCOC
CCC(=C)CC(C)COC
CCC(=C)CCC(C)OC
CCC(C=C)C(C)COC
CCC(C)C(=C)CCOC
CCC(C)C(CC=C)OC
CCC(C)CC(=C)COC
CCC(CC=C)C(C)OC
CCC(CC(=C)CC)OC
CCC(CC(C)C=C)OC
CCC(CC)C(=C)COC
CCC(CCC(C)=C)OC
CCCC(=C)C(C)COC
CCCC(=C)C(CC)OC
CCCC(=C)CC(C)OC
CCCC(C=C)C(C)OC
CCCC(C)C(=C)COC
CCCC(CC(C)=C)OC
CCCCC(=C)C(C)OC
CCCC(=C)C(C)OCC
CC(C)C(C)COCC=C
CC(C)CC(C)OCC=C
CCC(=C)CCOC(C)C
CCC(C)C(C)OCC=C
CCC(C)C(COC)C=C
CCC(C)CC(OC)C=C
CCC(CC=C)OC(C)C
CCC(CC(C)OC)C=C
CCC(CC)C(OC)C=C
CCCC(=C)COC(C)C
CCCC(C)C(OC)C=C
CC(C)C(C)OCCC=C
CC(C)CCOC(C)C=C
CCC(=C)COCC(C)C
CCC(C)COC(C)C=C
CCC(CC)OC(C)C=C
CCC(CC)OCC(C)=C
CCC(CCOC)C(C)=C
CCCC(C)OC(C)C=C
CCCC(C)OCC(C)=C
CCCC(COC)C(C)=C
CCCCC(OC)C(C)=C
CC(C)COC(C)CC=C
CC(C)COCC(C)C=C
CC(C)COCCC(C)=C
CCC(C)OC(C)CC=C
CCC(C)OC(CC)C=C
CCC(C)OCC(=C)CC
CCC(C)OCC(C)C=C
CCC(COC(C)C)C=C
CCC(COC)C(=C)CC
CCC(COC)C(C)C=C
CCC(COC)CC(C)=C
CCCC(OC(C)C)C=C
CCCC(OC)C(=C)CC
CCCC(OC)C(C)C=C
CCCC(OCC)C(C)=C
CC(C)OC(C)CCC=C
CC(C)OCC(C)CC=C
CC(C)OCCC(C)C=C
CC(C)OCCCC(C)=C
CCC(OC)C(CC)C=C
CCC(OCC=C)C(C)C
CCC(OCC(C)C)C=C
CCCOC(C=C)C(C)C
CCCOC(C)C(=C)CC
CCCOC(C)C(C)C=C
CCCOC(C)CC(C)=C
CCCOC(CC)C(C)=C
CCCOCC(=C)C(C)C
CCCOCC(C)C(C)=C
CCOC(C=C)C(C)CC
CCOC(C)C(C)CC=C
CCOC(C)C(CC)C=C
CCOC(C)CC(=C)CC
CCOC(C)CC(C)C=C
CCOC(C)CCC(C)=C
CCOC(CC=C)C(C)C
CCOC(CC(C)C)C=C
CCOC(CC)C(=C)CC
CCOC(CC)C(C)C=C
CCOC(CC)CC(C)=C
CCOCC(=C)C(C)CC
CCOCC(=C)CC(C)C
CCOCC(C=C)C(C)C
CCOCC(C)C(=C)CC
CCOCC(C)CC(C)=C
CCOCC(CC)C(C)=C
CCOCCC(=C)C(C)C
CCOCCC(C)C(C)=C
COC(C)C(C)CCC=C
COC(C)CC(C)CC=C
COC(C)CCC(C)C=C
COC(C)CCCC(C)=C
COC(CC=C)CC(C)C
COC(CCC(C)C)C=C
COCC(=C)CCC(C)C
COCC(C)C(C)CC=C
COCC(C)CC(C)C=C
COCC(C)CCC(C)=C
COCC(CC=C)C(C)C
COCC(CC(C)C)C=C
COCCC(=C)CC(C)C
COCCC(C=C)C(C)C
COCCC(C)C(C)C=C
COCCC(C)CC(C)=C
COCCCC(=C)C(C)C
COCCCC(C)C(C)=C
CC(C)CCOCC(C)=C
CCC(C)COCC(C)=C
CCC(C)OCCC(C)=C
CCCCOC(C)C(C)=C
CCC(OC)C(C)CC=C
CCOCC(C)C(C)C=C
COC(CCC=C)C(C)C
COC(C)(OC)C(=C)C#C
COC(OC)(C#C)C(C)=C
COC(C#C)C(OC)C#C
COC(C)OC(C#C)C#C
COC(OC(C)C#C)C#C
COC(OC)C(C#C)C#C
COC(OC)C(C)=C(C)C
COC(C)(OC)C(C)=CC
COC(C)(OC)C=C(C)C
[O-]C(=O)C(=C)CCC=C
[O-]C(=O)C(CC=C)C=C
[O-]C(=O)CC(=C)CC=C
[O-]C(=O)CC(C=C)C=C
[O-]C(=O)CCC(=C)C=C
OC(C=C)C(=C)CC=O
OC(C=C)C(C=C)C=O
OC(CC=C)C(=C)C=O
OC(CC(=C)C=C)C=O
OCC(=C)C(=C)CC=O
OCC(=C)C(C=C)C=O
OCC(=C)CC(=C)C=O
OCC(C=C)C(=C)C=O
OCCC(=C)C(=C)C=O
OC(CC=C)C(=O)C=C
OC(CC(=C)C=O)C=C
OCC(=C)CC(=O)C=C
OCC(C=C)C(=O)C=C
OCCC(=C)C(=O)C=C
OC(C=C)C(=O)CC=C
OCC(=C)C(=O)CC=C
OC(CC=O)C(=C)C=C
OC(CC(=O)C=C)C=C
OCC(C=O)C(=C)C=C
OCCC(=O)C(=C)C=C
OC(C=O)C(=C)CC=C
OC(C=O)C(C=C)C=C
OCC(=O)C(=C)CC=C
OCC(=O)C(C=C)C=C
OCC(=O)CC(=C)C=C
CC(=C)C(CO)OC=O
CC(=C)C(O)COC=O
CC(O)C(=C)COC=O
CC(OC=O)C(=C)CO
CC(O)C(OC=O)C=C
CC(OC=O)C(O)C=C
CC(OC(=O)CO)C=C
COC(=O)CC(=C)CO
COC(=O)C(CO)C=C
CC(=C)COC(=O)CO
CCOC(=O)C(O)C=C
CC(=O)OCC(=C)CO
CC(=O)OC(CO)C=C
CC(=O)OCC(O)C=C
COC(=O)C(=C)CCO
COC(=O)CC(O)C=C
COC(=O)C(O)CC=C
CC(CO)OC(=O)C=C
CCOC(=O)C(=C)CO
CC(O)COC(=O)C=C
CC(O)C(=O)OCC=C
CC(=C)C(=O)OCCO
CC(C)(CCCO)C=O
CC(C)(CCO)CC=O
CCC(C)(CO)CC=O
CC(C)(CO)CCC=O
CCC(C)(O)CCC=O
CC(C)(O)CCCC=O
CCC(O)(CC)CC=O
CCC(C)(CCO)C=O
CCC(CC)(CO)C=O
CCCC(C)(CO)C=O
CCCC(C)(O)CC=O
CCCC(O)(CC)C=O
CCCCC(C)(O)C=O
CCC(=C)COCCO
CC(CCO)OCC=C
CCC(CO)OCC=C
CCCOCC(=C)CO
CC(COCCO)C=C
CCC(OCCO)C=C
CCCOCC(O)C=C
CCOCC(=C)CCO
CCOCCC(=C)CO
CC(OCCCO)C=C
CCOC(CCO)C=C
CCOCC(CO)C=C
CCOCCC(O)C=C
CC(O)COCCC=C
COCC(=C)CCCO
COCCC(=C)CCO
COCCCC(=C)CO
COCC(CCO)C=C
COCCC(CO)C=C
COCCCC(O)C=C
COC(CO)CCC=C
CC(=C)CCOCCO
CC(CC=C)OCCO
CC(=C)COCCCO
CCCOC(CO)C=C
CC(CO)COCC=C
CCC(O)COCC=C
CC(CO)OCCC=C
CC(O)CCOCC=C
CCOC(CO)CC=C
CCOCC(O)CC=C
COC(CCCO)C=C
COC(CCO)CC=C
COCC(CO)CC=C
COCCC(O)CC=C
COCC(O)CCC=C
COC(OC)C(=C)C=O
COC(OC)C(=O)C=C
CC(=C)C(OCC#C)C=O
CC(=C)C(OCC=O)C#C
CC(=C)COC(C=O)C#C
CC(=C)COCC(=O)C#C
CC(=C)C(=O)COCC#C
CC(OC(C=C)C#C)C=O
CC(OCC(=C)C#C)C=O
CC(OCC#C)C(=C)C=O
CCOC(C#C)C(=C)C=O
CC(OC(C=C)C=O)C#C
CC(OCC=C)C(=O)C#C
CC(OCC(=C)C=O)C#C
CC(OCC#C)C(=O)C=C
CCOC(C=C)C(=O)C#C
CCOC(C#C)C(=O)C=C
CCOCC(=C)C(=O)C#C
CC(=O)C(=C)COCC#C
CC(OC(C=O)C#C)C=C
CC(OCC=O)C(=C)C#C
CC(OCC(=O)C=C)C#C
CC(OCC(=O)C#C)C=C
CCOC(C=O)C(=C)C#C
CCOCC(=O)C(=C)C#C
CC(=O)C(OCC=C)C#C
CC(=O)C(OCC#C)C=C
CC(=O)COC(C=C)C#C
CC(=O)COCC(=C)C#C
COC(C=C)C#CC(C)=O
COC(C)C(=C)C#CC=O
COC(C)C#CC(=C)C=O
COC(C#C)C(=C)CC=O
COC(C#C)C(C=C)C=O
COC(C#CC=C)C(C)=O
COC(C#CC)C(=C)C=O
COC(CC(=C)C#C)C=O
COC(CC#C)C(=C)C=O
COCC(C#C)C(=C)C=O
COCC(=C)C#CC(C)=O
COCC#CC(=C)C(C)=O
COC(C=C)C(C=O)C#C
COC(C)C#CC(=O)C=C
COC(C#CC)C(=O)C=C
COC(CC=C)C(=O)C#C
COC(CC(=C)C=O)C#C
COC(CC#C)C(=O)C=C
COCC(=C)C(C=O)C#C
COCC(=C)CC(=O)C#C
COCC(C=C)C(=O)C#C
COCC(C#C)C(=O)C=C
COCCC(=C)C(=O)C#C
COC(C=C)C(=O)C#CC
COC(C=C)C(=O)CC#C
COC(C#C)C(=O)CC=C
COC(C#CC=O)C(C)=C
COCC(=C)C(=O)C#CC
COCC(=C)C(=O)CC#C
COCC#CC(=O)C(C)=C
COC(C)C(=O)C#CC=C
COC(CC=O)C(=C)C#C
COC(CC(=O)C=C)C#C
COC(CC(=O)C#C)C=C
COCC(C=O)C(=C)C#C
COCCC(=O)C(=C)C#C
COC(C=O)C(=C)C#CC
COC(C=O)C(=C)CC#C
COC(C=O)C(C=C)C#C
COC(C=O)C#CC(C)=C
COCC(=O)C(=C)C#CC
COCC(=O)C(C=C)C#C
COCC(=O)C#CC(C)=C
COCC(=O)CC(=C)C#C
COCC(=O)C(=C)CC#C
COC(C=C)C=C(C)C=O
COC(C=C)C=CC(C)=O
COC(C=C)C(C=O)=CC
COC(C=C)C(C)=CC=O
COC(C=CC=C)C(C)=O
COC(C=CC)C(=C)C=O
COC(C)C=C(C=C)C=O
COC(C)C=CC(=C)C=O
COC(C)C(=C)C=CC=O
COC(C)C(C=C)=CC=O
COCC=C(C=C)C(C)=O
COCC=C(C)C(=C)C=O
COCC=CC(=C)C(C)=O
COCC(=C)C=C(C)C=O
COCC(=C)C=CC(C)=O
COCC(=C)C(C=O)=CC
COCC(=C)C(C)=CC=O
COCC(=CC=C)C(C)=O
COCC(=CC)C(=C)C=O
COCC(C=C)=C(C)C=O
COCC(C=C)=CC(C)=O
COCC(C)=C(C=C)C=O
COCC(C)=CC(=C)C=O
COC(C=CC)C(=O)C=C
COC(C)C=CC(=O)C=C
COCC=C(C)C(=O)C=C
COCC(=CC)C(=O)C=C
COCC(C)=CC(=O)C=C
COC(C=C)C(=O)C=CC
COC(C=CC=O)C(C)=C
COC(C)C(C=O)=CC=C
COCC=C(C=O)C(C)=C
COCC=CC(=O)C(C)=C
COCC(=C)C(=O)C=CC
COCC(=CC=O)C(C)=C
COC(C)C(=O)C=CC=C
COCC(C=O)=C(C)C=C
COCC(C=O)=CC(C)=C
COC(C=O)C=C(C)C=C
COC(C=O)C=CC(C)=C
COC(C=O)C(=C)C=CC
COC(C=O)C(C=C)=CC
COC(C=O)C(C)=CC=C
COCC(=O)C=C(C)C=C
COCC(=O)C=CC(C)=C
COCC(=O)C(=C)C=CC
COCC(=O)C(C=C)=CC
COCC(=O)C(C)=CC=C
COC(C(C)=C)C(=O)OC
COC(C)C(=C)C(=O)OC
CCC(=C)C(OC)C(C)=O
CCC(=C)C(=O)C(C)OC
CC(C)OC(C=C)C(C)=O
CC(C)OC(C)C(=C)C=O
CC(C)OCC(=C)C(C)=O
CCC(=O)C(=C)C(C)OC
CC(C)OC(C)C(=O)C=C
CC(C)OC(C=O)C(C)=C
CC(C)OCC(=O)C(C)=C
CCC(OC)C(=O)C(C)=C
CCC(=O)C(OC)C(C)=C
CC(OC(C)C(C)=C)C=O
CC(OCC(C)=C)C(C)=O
CCOC(C)C(=C)C(C)=O
CC(OC(C)C(C)=O)C=C
CC(OCC(C)=O)C(C)=C
COC(C=C)C(C)C(C)=O
COC(C(C)C=C)C(C)=O
COC(C(C)C)C(=C)C=O
COC(C)C(=C)C(C)C=O
COC(C)C(=C)CC(C)=O
COC(C)C(C=C)C(C)=O
COC(C)C(C)C(=C)C=O
COC(C)CC(=C)C(C)=O
COC(CC(C)=C)C(C)=O
COCC(=C)C(C)C(C)=O
COCC(C(C)=C)C(C)=O
COCC(C)C(=C)C(C)=O
COC(C(C)C)C(=O)C=C
COC(C)C(C)C(=O)C=C
COC(C=C)C(=O)C(C)C
COC(C(C)C=O)C(C)=C
COC(C)C(C=O)C(C)=C
COC(C)CC(=O)C(C)=C
COC(CC(C)=O)C(C)=C
COCC(=C)C(=O)C(C)C
COC(C)C(=O)C(C)C=C
COC(C)C(=O)CC(C)=C
COC(C=O)C(=C)C(C)C
COC(C=O)C(C)C(C)=C
COCC(=O)C(=C)C(C)C
COCC(=O)C(C)C(C)=C
CCC(OC)C(=C)C(C)=O
CCOC(C(C)=C)C(C)=O
CCOC(C)C(=O)C(C)=C
COCC(C)C(=O)C(C)=C
COC(=O)C(C)(OC)C=C
CC(=C)C(C)(C)OCC=O
CCC(=C)C(C)(OC)C=O
CC(=C)COC(C)(C)C=O
CC(C)(C)OC(C=C)C=O
CC(C)(C)OCC(=C)C=O
CCC(C)(OC)C(=C)C=O
CC(C)(C)OCC(=O)C=C
CCC(C)(OC)C(=O)C=C
CC(C)OC(C)(C=C)C=O
CCC(=O)C(C)(OC)C=C
CCC(OC)(C=O)C(C)=C
CC(OC(C)(C)C=C)C=O
CCOC(C)(C)C(=C)C=O
CC(OC(C)(C)C=O)C=C
CCOC(C)(C)C(=O)C=C
CC(=O)C(C)(C)OCC=C
CCOC(C)(C=O)C(C)=C
CC(=O)COC(C)(C)C=C
COC(C=C)C(C)(C)C=O
COC(C)(C=C)C(C)C=O
COC(C)(C)C(=C)CC=O
COC(C)(C)C(C=C)C=O
COC(C)(C)CC(=C)C=O
COC(C)(CC=C)C(C)=O
COC(C)(CC(C)=C)C=O
COC(C)C(C)(C=C)C=O
COCC(=C)C(C)(C)C=O
COCC(C)(C=C)C(C)=O
COCC(C)(C)C(=C)C=O
COC(C)(C)CC(=O)C=C
COC(C)(CC(C)=O)C=C
COCC(C)(C)C(=O)C=C
COC(C=C)(C=O)C(C)C
COC(C)(C)C(=O)CC=C
COC(C)(CC=O)C(C)=C
COCC(C)(C=O)C(C)=C
COC(C)(C=O)C(C)C=C
COC(C=O)C(C)(C)C=C
COCC(=O)C(C)(C)C=C
CCC(OC)(C=C)C(C)=O
CCOC(C)(C=C)C(C)=O
COC(C)C(C)C(=O)OC
COC(C)C(C)OC(C)=O
COC(C)C(=O)OC(C)C
COC(=O)C(C)OC(C)C
COC(C(C)C)C(=O)OC
CC(OC(C)C(C)C)C=O
CC(C)C(C)OCC(C)=O
CCC(C(C)OC)C(C)=O
CCC(C)C(=O)C(C)OC
CCC(C)OC(C)C(C)=O
CC(C)OC(C)C(C)C=O
CC(C)OCC(C)C(C)=O
CCC(OC(C)C)C(C)=O
CCC(OC)C(C)C(C)=O
CCC(=O)C(C)C(C)OC
CC(C)OC(C=O)C(C)C
CCC(OC)C(=O)C(C)C
CCC(=O)C(OC)C(C)C
CCOC(C)C(C)C(C)=O
COC(C(C)C)C(C)C=O
COC(C)C(C)C(C)C=O
COC(C)CC(C)C(C)=O
COCC(C(C)C)C(C)=O
COCC(C)C(C)C(C)=O
COC(C)C(C=O)C(C)C
COC(C)CC(=O)C(C)C
COC(C)C(=O)CC(C)C
COC(C=O)C(C)C(C)C
COCC(=O)C(C)C(C)C
CCC(C)C(OC)C(C)=O
CC(C)COC(C)C(C)=O
CC(C)OC(C)CC(C)=O
CC(C)OCC(=O)C(C)C
CCC(=O)C(C)OC(C)C
CCOC(C(C)C)C(C)=O
CCOC(C)C(=O)C(C)C
COC(C)C(C)CC(C)=O
COC(CC(C)C)C(C)=O
COC(CC(C)=O)C(C)C
COCC(C)C(=O)C(C)C
COC(C)(C)C(C)OC=O
COC(C)C(C)(C)OC=O
CCOC(C)(C)C(=O)OC
CCOC(=O)C(C)(C)OC
COCC(C)(C)C(=O)OC
COC(C)(C)COC(C)=O
COCC(C)(C)OC(C)=O
COCC(=O)OC(C)(C)C
COC(=O)CC(C)(C)OC
COC(=O)COC(C)(C)C
CCC(C)(OC)C(=O)OC
CC(C)C(C)(C)OCC=O
CCC(C)(C)C(OC)C=O
CCC(C)C(C)(OC)C=O
CCC(C)(C)OC(C)C=O
CCC(CC)(OC)C(C)=O
CCCC(C)(OC)C(C)=O
CCC(C)(C=O)C(C)OC
CC(C)COC(C)(C)C=O
CCC(C)(OC(C)C)C=O
CCC(C)(OC)C(C)C=O
CCC(C)OC(C)(C)C=O
CCC(C=O)C(C)(C)OC
CCCC(=O)C(C)(C)OC
CC(C)OC(C)(C)CC=O
CC(C)OCC(C)(C)C=O
CCC(OC)C(C)(C)C=O
CCC(=O)C(C)(C)COC
CCC(=O)C(C)(CC)OC
CCC(=O)CC(C)(C)OC
CCC(OC)(C=O)C(C)C
CC(OCC(C)(C)C)C=O
CCOC(C)(C)C(C)C=O
CCOC(C)(CC)C(C)=O
CCOC(C)C(C)(C)C=O
CCOC(C)(C=O)C(C)C
CC(OCC=O)C(C)(C)C
CCOC(C=O)C(C)(C)C
COC(C)(C)C(C)CC=O
COC(C)(CC(C)C)C=O
COC(C)C(C)(C)CC=O
COC(C)CC(C)(C)C=O
COCC(C)(C)C(C)C=O
COCC(C)C(C)(C)C=O
COC(C)(CC=O)C(C)C
COCC(C)(C=O)C(C)C
COC(CC=O)C(C)(C)C
COCC(C=O)C(C)(C)C
CCC(C)(CC(C)=O)OC
CCC(C)(C)C(=O)COC
CCC(C)(C)OCC(C)=O
CCC(C)(COC)C(C)=O
CC(CC=O)OC(C)(C)C
CC(COC(C)(C)C)C=O
CCC(OC(C)(C)C)C=O
CCCOC(C)(C)C(C)=O
CCC(=O)COC(C)(C)C
CCOC(C)(C)CC(C)=O
CCOCC(C)(C)C(C)=O
CCOC(C)(C)C(=O)CC
CC(=O)CCOC(C)(C)C
CCOCC(=O)C(C)(C)C
CC(=O)COCC(C)(C)C
COC(C)(C)CC(C)C=O
COC(C)(C)CCC(C)=O
COC(CC(C)(C)C)C=O
COCC(C)(C)CC(C)=O
COCCC(C)(C)C(C)=O
COCC(=O)CC(C)(C)C
COCCC(=O)C(C)(C)C
CCC(C)C(COC)OC
CCC(C)CC(OC)OC
CCCC(C)C(OC)OC
CCC(C)COC(C)OC
CCC(CC)OC(C)OC
CCCC(C)OC(C)OC
CCC(C)OCC(C)OC
CCC(COC(C)C)OC
CCCC(OC)C(C)OC
CCC(OC)C(C)COC
CCCOC(C)C(C)OC
CCCOC(OC)C(C)C
CCOC(C)C(CC)OC
CCOC(CC(C)C)OC
CCOC(CC)C(C)OC
CCOCC(C)C(C)OC
CCOCC(C)OC(C)C
CCOC(COC)C(C)C
CCOCC(OC)C(C)C
CCOC(OC)C(C)CC
CCOCOC(C)C(C)C
COC(CCC(C)C)OC
COCC(CC(C)C)OC
COCCC(C)C(C)OC
COC(C)CCOC(C)C
COCC(C)COC(C)C
COCCC(C)OC(C)C
COCCC(OC)C(C)C
COC(C)OCCC(C)C
COCOC(C)CC(C)C
COCOCC(C)C(C)C
CCC(C)C(C)OCOC
CCC(CC(C)OC)OC
CCC(CC)C(OC)OC
CCC(C)OC(C)COC
CCC(C)OC(CC)OC
CCC(COC)C(C)OC
CC(C)COCOC(C)C
CCC(C)OCOC(C)C
CCC(COC)OC(C)C
CCCC(OC)OC(C)C
CCC(OC)C(CC)OC
CC(C)OCCOC(C)C
CCCOC(C)OC(C)C
CCC(OC)OCC(C)C
CCC(OCOC)C(C)C
CCOC(C)C(C)COC
CCOC(C)CC(C)OC
CCOC(C)C(C)OCC
CCOC(C)COC(C)C
CCOC(CC)OC(C)C
CCOC(C)OC(C)CC
COC(C)CCC(C)OC
COCC(C)C(C)COC
COCC(C)CC(C)OC
COC(C)COCC(C)C
COCC(C)OCC(C)C
COCC(COC)C(C)C
COCCOC(C)C(C)C
CCOC(C)OCC(C)C
CCOC(OCC)C(C)C
COC(C=CC#C)C(C)O
COC(C#C)C(C)=CCO
COCC=C(C#C)C(C)O
COCC(=CC#C)C(C)O
COCC(C#C)=C(C)CO
COC(C=C(C)CO)C#C
COC(C=CC(C)O)C#C
COC(C=CC)C(O)C#C
COC(C)C=C(CO)C#C
COC(C)C=CC(O)C#C
COC(C)C(=CCO)C#C
COC(C#C)C(CO)=CC
COCC=C(C)C(O)C#C
COCC(=CC(C)O)C#C
COCC(=CC)C(O)C#C
COCC(C)=C(CO)C#C
COCC(C)=CC(O)C#C
COC(C)C(CO)=CC#C
COC(C#C)C(O)C=CC
COC(C)C(O)C=CC#C
COCC(CO)=C(C)C#C
COC(CO)C=C(C)C#C
COC(CO)C(=CC)C#C
COC(CO)C(C)=CC#C
COCC(O)C=C(C)C#C
COCC(O)C(=CC)C#C
COCC(O)C(C)=CC#C
CCC(CC([O-])=O)OC
CCC(COC)C([O-])=O
CCOC(C)CC([O-])=O
COC(C)CCC([O-])=O
CC(C)COCC([O-])=O
CCC(C)OCC([O-])=O
CCCC(OC)C([O-])=O
CC(C)OCCC([O-])=O
CCCOC(C)C([O-])=O
CCOC(CC)C([O-])=O
CCOCC(C)C([O-])=O
COCC(C)CC([O-])=O
COCCC(C)C([O-])=O
CC(C)OC(CO)C=O
CC(C)OCC(O)C=O
CCC(OC)C(=O)CO
CCC(OC)C(O)C=O
CCC(=O)C(CO)OC
CCC(O)C(OC)C=O
CCC(=O)C(O)COC
CCC(O)C(=O)COC
CC(CO)OC(C)C=O
CC(CO)OCC(C)=O
CCOC(C)C(=O)CO
CCOC(C)C(O)C=O
CC(O)C(C)OCC=O
CC(OCCO)C(C)=O
CCOC(C=O)C(C)O
CCOC(CO)C(C)=O
CC(O)COC(C)C=O
COC(C)C(CO)C=O
COC(C)CC(=O)CO
COC(C)CC(O)C=O
COC(CC(C)O)C=O
COCC(C)C(=O)CO
COCC(C)C(O)C=O
COC(C)C(=O)CCO
COC(C)C(O)CC=O
COC(CC=O)C(C)O
COC(CCO)C(C)=O
COCC(C=O)C(C)O
COCCC(=O)C(C)O
COCCC(O)C(C)=O
COC(C=O)C(C)CO
COC(CO)C(C)C=O
COC(CO)CC(C)=O
COCC(=O)C(C)CO
COCC(=O)CC(C)O
COCC(O)C(C)C=O
CC(C)OCC(=O)CO
CCOCC(=O)C(C)O
CCOCC(O)C(C)=O
CC(O)COCC(C)=O
COCC(CO)C(C)=O
COCC(O)CC(C)=O
CCC(C#C)C(=C)C(=O)OC
CCC(=C)C(C#C)C(=O)OC
CC(C#C)C(=C)COC(C)=O
CC(CC(=C)C#C)OC(C)=O
CC#CC(=C)C(C)OC(C)=O
CC(C)C(=C)C(OC=O)C#C
CC(C)C(=C)COC(=O)C#C
CC(CC(C)=C)OC(=O)C#C
CCC(=C)C(C)OC(=O)C#C
CC(C(C)=C)C(=O)OCC#C
CC(C)C(=C)C(=O)OCC#C
CC#CC(=C)C(=O)OC(C)C
CC(=C)CC(OC(C)=O)C#C
CC(C=C)C(OC(C)=O)C#C
CC(C#C)C(OC(C)=O)C=C
CCC(=C)C(OC(C)=O)C#C
CC(C#C)C(OC=O)C(C)=C
CC(CC#C)OC(=O)C(C)=C
CC#CC(C)OC(=O)C(C)=C
CC(C#C)C(=O)OCC(C)=C
CCC(=C)C(=O)OC(C)C#C
CC#CC(OC(C)=O)C(C)=C
CC(C)C(OC=O)C(=C)C#C
CC(C)C(OC(=O)C=C)C#C
CC(C)COC(=O)C(=C)C#C
CCC(C)OC(=O)C(=C)C#C
CC(C)C(=O)OC(C=C)C#C
CC(C)C(=O)OCC(=C)C#C
CC#CC(=O)OC(C)C(C)=C
CCC(C(=C)C#C)C(=O)OC
CC(COC(C)=O)C(=C)C#C
CCC(OC(C)=O)C(=C)C#C
CC(C(OC=O)C#C)C(C)=C
CC(C)OC(=O)C(C=C)C#C
CC(C)OC(=O)C#CC(C)=C
CC(C)OC(=O)CC(=C)C#C
CC(COC(=O)C(C)=C)C#C
CC(COC(=O)C#C)C(C)=C
CCC(OC(=O)C(C)=C)C#C
CCC(OC(=O)C#C)C(C)=C
CC(C)OC(=O)C(=C)CC#C
CCC(=O)OC(C)C(=C)C#C
CCC(=O)OC(C#C)C(C)=C
CC(OC(C)=O)C(=C)CC#C
CC(OC(C)=O)C(C=C)C#C
CC(OC(C)=O)C#CC(C)=C
CC(OC=O)C(=C)C(C)C#C
CC(OC=O)C(C)C(=C)C#C
CC(OC=O)C(C#C)C(C)=C
CC(OC(=O)C=C)C(C)C#C
CC(OC(=O)C(C)C=C)C#C
CC(OC(=O)C(C)C#C)C=C
CC(OC(=O)C#C)C(C)C=C
CC(OC(=O)CC(C)=C)C#C
CC(OC(=O)CC#C)C(C)=C
CCOC(=O)C(=C)C(C)C#C
CCOC(=O)C(C)C(=C)C#C
CCOC(=O)C(C#C)C(C)=C
CC(=O)OC(CC#C)C(C)=C
CC(=O)OCC(C#C)C(C)=C
COC(=O)C(=C)C(C)C#CC
COC(=O)C(=C)C(C)CC#C
COC(=O)C(=C)C#CC(C)C
COC(=O)C(=C)CC(C)C#C
COC(=O)C(C=C)C(C)C#C
COC(=O)C(C)C(=C)C#CC
COC(=O)C(C)C(=C)CC#C
COC(=O)C(C)C(C=C)C#C
COC(=O)C(C)C#CC(C)=C
COC(=O)C(C)CC(=C)C#C
COC(=O)C(C#C)C(C)C=C
COC(=O)C(C#CC)C(C)=C
COC(=O)C(CC(C)=C)C#C
COC(=O)C#CC(=C)C(C)C
COC(=O)C#CC(C)C(C)=C
COC(=O)CC(=C)C(C)C#C
COC(=O)CC(C)C(=C)C#C
COC(=O)CC(C#C)C(C)=C
CC(C)C(OC(=O)C#C)C=C
COC(=O)C(CC#C)C(C)=C
CC=C(C)C(=C)C(C)OC=O
CC(=C)C(C)=C(C)COC=O
CC(C)=C(C)C(=C)COC=O
CCC=C(C(C)=C)C(=O)OC
CCC=C(C)C(=C)C(=O)OC
CCC(C(=O)OC)=C(C)C=C
CCC(=C)C=C(C)C(=O)OC
CCC(=C)C(=CC)C(=O)OC
CCC(=C)C(C)=CC(=O)OC
CCC(=CC(C)=C)C(=O)OC
CCC(=CC)C(=C)C(=O)OC
CCC(C=C)=C(C)C(=O)OC
CCC(C)=C(C=C)C(=O)OC
CCC(C)=CC(=C)C(=O)OC
CC=C(C=C)C(C)OC(C)=O
CC=C(C)C(=C)COC(C)=O
CC=CC(=C)C(C)OC(C)=O
CC(=C)C=C(C)COC(C)=O
CC(=O)OCC(=C)C=C(C)C
CC=C(C)C(C)OC(=O)C=C
CC(C)=C(C)C(OC=O)C=C
CC(C)=C(C)COC(=O)C=C
CC=C(C=C)C(=O)OC(C)C
CC=CC(=C)C(=O)OC(C)C
CC(C)=C(C)C(=O)OCC=C
CC=C(C)C(OC(C)=O)C=C
CC(=O)OCC(C=C)=C(C)C
CC=C(C(C)OC=O)C(C)=C
CC=C(C)C(OC=O)C(C)=C
CC(=C)C(COC=O)=C(C)C
CC(=C)C(OC=O)C=C(C)C
CC=C(C)C(=O)OC(C)C=C
CC(=C)COC(=O)C=C(C)C
CCC(=CC(=O)OC)C(C)=C
CC=CC(OC(C)=O)C(C)=C
CC=CC(=O)OC(C)C(C)=C
CC(C)OC(=O)C=CC(C)=C
CC(C)OC(=O)C(C)=CC=C
CC(OC(C)=O)C=C(C)C=C
CC(OC(C)=O)C=CC(C)=C
CC(OC(C)=O)C(C)=CC=C
CC(OC=O)C=C(C)C(C)=C
CC(OC=O)C(=C)C=C(C)C
CC(OC=O)C(C=C)=C(C)C
CC(OC=O)C(C)=C(C)C=C
CC(OC=O)C(C)=CC(C)=C
CC(OC(=O)C=C)C=C(C)C
CCOC(=O)C(=C)C=C(C)C
CCOC(=O)C(=CC)C(C)=C
CCOC(=O)C(C=C)=C(C)C
CCOC(=O)C(C)=C(C)C=C
CCOC(=O)C(C)=CC(C)=C
CC(=O)OCC=C(C)C(C)=C
CC(=O)OCC(C)=C(C)C=C
COC(=O)C=C(C=C)C(C)C
COC(=O)C=C(C)C(C)C=C
COC(=O)C=C(C)CC(C)=C
COC(=O)C=CC(=C)C(C)C
COC(=O)C=CC(C)C(C)=C
COC(=O)C(=C)C(C)C=CC
COC(=O)C(=C)CC=C(C)C
COC(=O)C(=C)CC(C)=CC
COC(=O)C(=CC=C)C(C)C
COC(=O)C(=CC)C(C)C=C
COC(=O)C(C=C)=CC(C)C
COC(=O)C(C=C)C(C)=CC
COC(=O)C(C=CC)C(C)=C
COC(=O)C(C)=C(C)CC=C
COC(=O)C(C)=CC(C)C=C
COC(=O)C(C)=CCC(C)=C
COC(=O)C(C)C=C(C)C=C
COC(=O)C(C)C=CC(C)=C
COC(=O)C(C)C(=C)C=CC
COC(=O)C(C)C(C=C)=CC
COC(=O)C(C)C(C)=CC=C
COC(=O)C(CC=C)=C(C)C
COC(=O)C(CC(C)=C)=CC
COC(=O)CC=C(C)C(C)=C
COC(=O)CC(=C)C=C(C)C
COC(=O)CC(=C)C(C)=CC
COC(=O)CC(C=C)=C(C)C
COC(=O)CC(C)=C(C)C=C
COC(=O)CC(C)=CC(C)=C
CC(=O)OC(C=C)C=C(C)C
CC=C(C)COC(=O)C(C)=C
CC=CC(C)OC(=O)C(C)=C
CC=C(C)C(=O)OCC(C)=C
CC=C(COC(C)=O)C(C)=C
CC(C)OC(=O)C=C(C)C=C
CC(OC(=O)C=C(C)C)C=C
CCOC(=O)C=C(C)C(C)=C
CCOC(=O)C(=C)C(C)=CC
COC(=O)C(=C)C=CC(C)C
COC(=O)C(C=C)C=C(C)C
COC(=O)CC(=CC)C(C)=C
CC(=C)C(=O)OCC=C(C)C
CC(C#C)C(CC#C)OC=O
CC(CC(C#C)C#C)OC=O
CC#CC(C#C)C(C)OC=O
CCC(C#C)C#CC(=O)OC
CCC(C#CC#C)C(=O)OC
CCC#CC(C#C)C(=O)OC
CC(C#C)C#CCOC(C)=O
CC(CC#CC#C)OC(C)=O
CC#CC(CC#C)OC(C)=O
CC#CC#CC(C)OC(C)=O
CC(C)C#CC(OC=O)C#C
CC(C)C#CCOC(=O)C#C
CC(C#C)C(COC=O)C#C
CC(CC#C)C(OC=O)C#C
CC(CCC#C)OC(=O)C#C
CC#CC(C)C(OC=O)C#C
CC#CC(C)COC(=O)C#C
CC#CCC(C)OC(=O)C#C
CCC(C#C)C(OC=O)C#C
CCC(CC#C)OC(=O)C#C
CCC#CC(C)OC(=O)C#C
CC(C)C#CC(=O)OCC#C
CC(CC#C)C(=O)OCC#C
CC#CC(C)C(=O)OCC#C
CC#CC#CC(=O)OC(C)C
CCC(C#C)C(=O)OCC#C
CC#CC(COC(C)=O)C#C
CC#CCC(OC(C)=O)C#C
CCC#CC(OC(C)=O)C#C
CC(CC#C)OC(=O)CC#C
CC#CC(C)OC(=O)C#CC
CC#CC(C)OC(=O)CC#C
CC(C#C)C(=O)OCCC#C
CC#CCC(=O)OC(C)C#C
CCC#CC(=O)OC(C)C#C
CC#CC(OC(C)=O)C#CC
CC(C)C(OC=O)C#CC#C
CC(C)COC(=O)C#CC#C
CC(CC(OC=O)C#C)C#C
CC(CCOC(=O)C#C)C#C
CC#CC(OC=O)C(C)C#C
CC#CCOC(=O)C(C)C#C
CCC(C)OC(=O)C#CC#C
CCC(COC(=O)C#C)C#C
CCCC(OC(=O)C#C)C#C
CC(C)C(=O)OCC#CC#C
CC(CC(=O)OCC#C)C#C
CC#CC(=O)OC(C)CC#C
CC#CC(=O)OCC(C)C#C
CCCC(=O)OC(C#C)C#C
CC(COC(C)=O)C#CC#C
CCC(OC(C)=O)C#CC#C
CC(C)OC(=O)C#CCC#C
CC(C)OC(=O)CC#CC#C
CC(COC=O)C(C#C)C#C
CC(COC(=O)C#C)CC#C
CC(COC(=O)CC#C)C#C
CCC(OC=O)C(C#C)C#C
CCC(OC(=O)C#C)C#CC
CCC(OC(=O)C#CC)C#C
CCC(OC(=O)CC#C)C#C
CCCOC(=O)C(C#C)C#C
CCC(=O)OC(C)C#CC#C
CCC(=O)OC(C#C)C#CC
CCC(=O)OC(CC#C)C#C
CCC(=O)OCC(C#C)C#C
CC(OC(C)=O)C#CCC#C
CC(OC=O)C(C)C#CC#C
CC(OC=O)C(CC#C)C#C
CC(OC=O)C#CC(C)C#C
CC(OC(=O)CCC#C)C#C
CCOC(=O)C(C)C#CC#C
CCOC(=O)C(C#C)C#CC
CCOC(=O)C(CC#C)C#C
CCOC(=O)C#CC(C)C#C
CCOC(=O)CC(C#C)C#C
CC(=O)OC(CC#C)CC#C
CC(=O)OC(CCC#C)C#C
CC(=O)OCC(CC#C)C#C
CC(=O)OCCC(C#C)C#C
COC(=O)C(C)C#CC#CC
COC(=O)C(C)C#CCC#C
COC(=O)C(C)CC#CC#C
COC(=O)C(C#CC)C#CC
COC(=O)C(CC#C)C#CC
COC(=O)C(CC#CC)C#C
COC(=O)C(CCC#C)C#C
COC(=O)C#CC(C)C#CC
COC(=O)C#CC(C)CC#C
COC(=O)C#CC#CC(C)C
COC(=O)C#CCC(C)C#C
COC(=O)CC(C)C#CC#C
COC(=O)CC(C#C)C#CC
COC(=O)CC(CC#C)C#C
COC(=O)CC#CC(C)C#C
COC(=O)CCC(C#C)C#C
COC(=O)C(CC#C)CC#C
CC=C(C)C(CC#C)OC=O
CC=C(C)C#CC(C)OC=O
CC=C(C#C)C(C)COC=O
CC=C(C#CC)C(C)OC=O
CC=C(CC#C)C(C)OC=O
CC=CC(C#C)C(C)OC=O
CC(C)=C(C)C#CCOC=O
CC(C)=CC(CC#C)OC=O
CC(C#C)C(C)=CCOC=O
CC(CC=C(C)C#C)OC=O
CC(CC(C)=CC#C)OC=O
CC#CC=C(C)C(C)OC=O
CC#CC(C)=C(C)COC=O
CC#CC(C)=CC(C)OC=O
CCC=C(C#C)C(C)OC=O
CCC(=CC#C)C(C)OC=O
CCC(C#C)=C(C)COC=O
CCC=C(C)C#CC(=O)OC
CCC=C(C#CC)C(=O)OC
CCC=CC(C#C)C(=O)OC
CCC(=CC)C#CC(=O)OC
CCC(=CC#CC)C(=O)OC
CCC(=CCC#C)C(=O)OC
CCC(C=CC#C)C(=O)OC
CCC(CC#C)=CC(=O)OC
CCC#CC=C(C)C(=O)OC
CCC#CC(=CC)C(=O)OC
CCC#CC(C)=CC(=O)OC
CCCC=C(C#C)C(=O)OC
CCCC(=CC#C)C(=O)OC
CC=C(C)C#CCOC(C)=O
CC=CC(CC#C)OC(C)=O
CC=CC#CC(C)OC(C)=O
CC(=O)OCC#CC=C(C)C
CC(CC=CC#C)OC(C)=O
CC#CC=C(C)COC(C)=O
CC=C(C)C(COC=O)C#C
CC=C(C)CC(OC=O)C#C
CC=C(C)CCOC(=O)C#C
CC=C(CC(C)OC=O)C#C
CC=CC(C)C(OC=O)C#C
CC=CC(C)COC(=O)C#C
CC=CCC(C)OC(=O)C#C
CC(C=C(C)COC=O)C#C
CC(C)=C(CCOC=O)C#C
CC(C)=CC(COC=O)C#C
CC(C)=CCC(OC=O)C#C
CC(C)=CCCOC(=O)C#C
CC(C)C=C(COC=O)C#C
CC(C)C=CC(OC=O)C#C
CC(C)C=CCOC(=O)C#C
CC(C)C(=CCOC=O)C#C
CCC=C(C)C(OC=O)C#C
CCC=C(C)COC(=O)C#C
CCC=CC(C)OC(=O)C#C
CCC(=CC(C)OC=O)C#C
CCC(=CC)C(OC=O)C#C
CCC(C)=C(COC=O)C#C
CCC(C)=CC(OC=O)C#C
CCC(C)=CCOC(=O)C#C
CC=C(C)CC(=O)OCC#C
CC=CC(C)C(=O)OCC#C
CC=CC#CC(=O)OC(C)C
CC(C)=CCC(=O)OCC#C
CC(C)C=CC(=O)OCC#C
CC#CC=CC(=O)OC(C)C
CCC=C(C)C(=O)OCC#C
CCC=C(CC(=O)OC)C#C
CCC(=CC)C(=O)OCC#C
CCC(=CCC(=O)OC)C#C
CCC(C=CC(=O)OC)C#C
CCC(C)=CC(=O)OCC#C
CCCC(=CC(=O)OC)C#C
CCC=C(CC#C)C(=O)OC
CC=C(CCOC(C)=O)C#C
CC=CC(COC(C)=O)C#C
CC=CCC(OC(C)=O)C#C
CC(C=CCOC(C)=O)C#C
CCC=C(COC(C)=O)C#C
CCC=CC(OC(C)=O)C#C
CCC(=CCOC(C)=O)C#C
CC=C(C)C(OC=O)C#CC
CC=C(C)COC(=O)C#CC
CC=C(C)COC(=O)CC#C
CC=CC(C)OC(=O)C#CC
CC=CC(C)OC(=O)CC#C
CC(C)=C(COC=O)CC#C
CC(C)=CCOC(=O)CC#C
CC(C)C(COC=O)=CC#C
CC#CC(COC=O)=C(C)C
CC=C(C)C(=O)OCC#CC
CC=C(C)C(=O)OCCC#C
CC=CCC(=O)OC(C)C#C
CC(C)=CC(=O)OCCC#C
CCC=CC(=O)OC(C)C#C
CCC(=CC(=O)OC)C#CC
CCC(CC(=O)OC)=CC#C
CC=C(COC(C)=O)C#CC
CC=C(COC(C)=O)CC#C
CCC(COC(C)=O)=CC#C
CC=C(COC=O)C(C)C#C
CC=CC(OC=O)C(C)C#C
CC=CCOC(=O)C(C)C#C
CC(C)C(OC=O)C=CC#C
CC(C)COC(=O)C=CC#C
CC(CCOC=O)=C(C)C#C
CC#CC(OC=O)C=C(C)C
CC#CCOC(=O)C=C(C)C
CCC(C)OC(=O)C=CC#C
CCC(COC=O)=C(C)C#C
CCC(COC(=O)C#C)=CC
CC=CC(=O)OC(C)C#CC
CC=CC(=O)OC(C)CC#C
CC=CC(=O)OCC(C)C#C
CC(C)C(=O)OCC=CC#C
CC#CC(=O)OCC=C(C)C
CC(COC(C)=O)C=CC#C
CC(C)OC(=O)C=CCC#C
CC(C)OC(=O)CC=CC#C
CC(COC=O)=C(C)CC#C
CC(COC=O)C=C(C)C#C
CC(COC=O)C(C)=CC#C
CCC(OC=O)C=C(C)C#C
CCC(OC=O)C(=CC)C#C
CCC(OC=O)C(C)=CC#C
CCC(OC(=O)C=CC)C#C
CCC(OC(=O)C#C)C=CC
CCCOC(=O)C=C(C)C#C
CCCOC(=O)C(=CC)C#C
CCCOC(=O)C(C)=CC#C
CCC(=O)OC(C=CC)C#C
CCC(=O)OC(C)C=CC#C
CCC(=O)OCC=C(C)C#C
CCC(=O)OCC(=CC)C#C
CCC(=O)OCC(C)=CC#C
CC(OC=O)C=C(C)CC#C
CC(OC=O)C=CC(C)C#C
CC(OC=O)C(C)=CCC#C
CC(OC=O)C(C)C=CC#C
CC(OC=O)C#CC=C(C)C
CCOC(=O)C=C(C)C#CC
CCOC(=O)C=C(C)CC#C
CCOC(=O)C=C(CC)C#C
CCOC(=O)C=CC(C)C#C
CCOC(=O)C(=CC)C#CC
CCOC(=O)C(=CCC)C#C
CCOC(=O)C(C=CC)C#C
CCOC(=O)C(C)=CC#CC
CCOC(=O)C(C)=CCC#C
CCOC(=O)C(C)C=CC#C
CCOC(=O)C(CC)=CC#C
CCOC(=O)C#CC(C)=CC
CCOC(=O)CC=C(C)C#C
CCOC(=O)CC(=CC)C#C
CCOC(=O)CC(C)=CC#C
CCOC(=O)C(CC#C)=CC
CC(=O)OCC=C(C)CC#C
CC(=O)OCC(C)=CCC#C
CC(=O)OCCC=C(C)C#C
CC(=O)OCCC(C)=CC#C
COC(=O)C=C(C)CC#CC
COC(=O)C=C(C)CCC#C
COC(=O)C=CC(C)C#CC
COC(=O)C=CC(C)CC#C
COC(=O)C=CC#CC(C)C
COC(=O)C=CCC(C)C#C
COC(=O)C(C=CC)C#CC
COC(=O)C(C)=CCC#CC
COC(=O)C(C)=CCCC#C
COC(=O)C(C)C=CC#CC
COC(=O)C(C)C=CCC#C
COC(=O)C(C)C#CC=CC
COC(=O)C(C)CC=CC#C
COC(=O)C(CC=CC)C#C
COC(=O)C(CC#C)C=CC
COC(=O)C(CCC#C)=CC
COC(=O)C#CC=CC(C)C
COC(=O)C#CC(C)C=CC
COC(=O)C#CCC=C(C)C
COC(=O)C#CCC(C)=CC
COC(=O)CC=C(C)C#CC
COC(=O)CC=C(C)CC#C
COC(=O)CC=CC(C)C#C
COC(=O)CC(=CC)C#CC
COC(=O)CC(C=CC)C#C
COC(=O)CC(C)=CC#CC
COC(=O)CC(C)=CCC#C
COC(=O)CC(C)C=CC#C
COC(=O)CC(CC#C)=CC
COC(=O)CC#CC=C(C)C
COC(=O)CC#CC(C)=CC
COC(=O)CCC=C(C)C#C
COC(=O)CCC(=CC)C#C
COC(=O)CCC(C)=CC#C
COC(=O)C(CC#CC)=CC
CCC(C)=CC#CC(=O)OC
CC#CC=CC(C)OC(C)=O
CC#CC(C)=CCOC(C)=O
CC=CC(OC(C)=O)C#CC
CCC(OC(C)=O)C=CC#C
CC(OC(C)=O)C=CCC#C
CCOC(=O)C#CC=C(C)C
CC=C(C)C=C(C)COC=O
CC=C(C)C=CC(C)OC=O
CC=C(C)C(C)=CCOC=O
CC=CC=C(C)C(C)OC=O
CC=CC(=CC)C(C)OC=O
CC=CC(C)=C(C)COC=O
CC=CC(C)=CC(C)OC=O
CC(C)=C(C)C=CCOC=O
CC(C)=CC=C(C)COC=O
CC(C)=CC(C)=CCOC=O
CCC=C(C=CC)C(=O)OC
CCC=CC=C(C)C(=O)OC
CCC=CC(=CC)C(=O)OC
CCC(=CC=CC)C(=O)OC
CCC(=CC)C=CC(=O)OC
CCC(C=CC)=CC(=O)OC
CCC(C)=CC=CC(=O)OC
CC=CC=C(C)COC(C)=O
CC=CC(C)=CCOC(C)=O
CC=C(C)C(COC=O)=CC
CC=CC(COC(C)=O)=CC
CC=CC(C)OC(=O)C=CC
CC=CC(COC=O)=C(C)C
CC=CC(OC(C)=O)C=CC
CC=C(COC=O)C=C(C)C
CC=CC(OC=O)C=C(C)C
CC=CC(OC=O)C(C)=CC
CC=CC(=O)OCC=C(C)C
CC=CC(=O)OCC(C)=CC
CC(OC=O)C=CC=C(C)C
CCOC(=O)C(=CC)C=CC
COC(=O)C=C(C)CC=CC
COC(=O)C=CC(C)C=CC
COC(=O)C(C=CC)C=CC
COC(=O)C(C)C=CC=CC
COC(=O)C(CC=CC)=CC
COC(=O)CC=C(C)C=CC
COC(=O)CC=CC(C)=CC
COC(=O)CC(=CC)C=CC
COC(=O)CC(C)=CC=CC
CCC=C(C)C=CC(=O)OC
CCC=CC(C)=CC(=O)OC
CC=C(C)C=CCOC(C)=O
CC=CC=CC(C)OC(C)=O
CC(=O)OCC=CC=C(C)C
CC=CCOC(=O)C=C(C)C
CC=CCOC(=O)C(C)=CC
CCOC(=O)C=C(C)C=CC
CCOC(=O)C=CC(C)=CC
CCOC(=O)C(C)=CC=CC
COC(=O)C=CC=CC(C)C
COC(=O)C=CCC=C(C)C
COC(=O)C=CCC(C)=CC
COC(=O)C(C)=CCC=CC
COC(=O)CC=CC=C(C)C
CC=CC=CC(=O)OC(C)C
CCOC(=O)C=CC=C(C)C
CC(C)C(C#C)C(C)OC=O
CCC(C(C)C#C)C(=O)OC
CCC(C)C(C#C)C(=O)OC
CCC(C#C)C(C)C(=O)OC
CC(C)C(CC#C)OC(C)=O
CC(CC(C)C#C)OC(C)=O
CC(CC#C)C(C)OC(C)=O
CC#CC(C)C(C)OC(C)=O
CCC(C#C)C(C)OC(C)=O
CC(C)C(C)C(OC=O)C#C
CC(C)C(C)COC(=O)C#C
CC(C)CC(C)OC(=O)C#C
CCC(C)C(C)OC(=O)C#C
CC(C)C(C)C(=O)OCC#C
CC#CC(C)C(=O)OC(C)C
CCC(C#C)C(=O)OC(C)C
CC(C)C(COC(C)=O)C#C
CC(C)CC(OC(C)=O)C#C
CCC(C)C(OC(C)=O)C#C
CC(C)C(C)OC(=O)CC#C
CC#CC(C)OC(=O)C(C)C
CCC(C)C(=O)OC(C)C#C
CC(C)C(OC=O)C(C)C#C
CC(C)COC(=O)C(C)C#C
CCC(C)OC(=O)C(C)C#C
CC(CC#C)OC(=O)C(C)C
CC(COC(=O)C(C)C)C#C
CC#CC(=O)OC(C)C(C)C
CC(COC(C)=O)C(C)C#C
CCC(OC(C)=O)C(C)C#C
CC(C)OC(=O)C(C)CC#C
CC(C)OC(=O)C#CC(C)C
CCC(OC(=O)C(C)C)C#C
CCC(OC(=O)C#C)C(C)C
CCC(=O)OC(C)C(C)C#C
CCC(=O)OC(C#C)C(C)C
CC(OC=O)C(C)C(C)C#C
CCOC(=O)C(C)C(C)C#C
COC(=O)C(C)C(C)C#CC
COC(=O)C(C)C(C)CC#C
COC(=O)C(C)C#CC(C)C
COC(=O)C(C)CC(C)C#C
COC(=O)C(C#CC)C(C)C
COC(=O)C(CC(C)C)C#C
COC(=O)C(CC#C)C(C)C
COC(=O)CC(C)C(C)C#C
COC(=O)CC(C#C)C(C)C
CC(C)C#CC(C)OC(C)=O
CC(C)CC(=O)OC(C)C#C
CC#CC(OC(C)=O)C(C)C
CC(C)OC(=O)CC(C)C#C
CCOC(=O)C(C#C)C(C)C
COC(=O)C#CC(C)C(C)C
CC=C(C(C)C)C(C)OC=O
CC=C(C)C(C)C(C)OC=O
CC(C)C=C(C)C(C)OC=O
CC(C)C(C)=C(C)COC=O
CC(OC=O)C=C(C)C(C)C
CC(CC(C)=C(C)C)OC=O
CCC(C)=C(C)C(C)OC=O
CCC=C(C)C(C)C(=O)OC
CCC(=CC)C(C)C(=O)OC
CCC(C=C(C)C)C(=O)OC
CCC(C(=O)OC)C(C)=CC
CCC(C)=C(C)CC(=O)OC
CCC(C)=C(CC)C(=O)OC
CCC(C)C(=CC)C(=O)OC
CCC(C)C(C)=CC(=O)OC
CCC(CC)=C(C)C(=O)OC
CCCC(C(=O)OC)=C(C)C
CCCC(C)=C(C)C(=O)OC
CC=C(C)C(C)COC(C)=O
CC=C(C)CC(C)OC(C)=O
CC=CC(C)C(C)OC(C)=O
CC(=O)OCCC(C)=C(C)C
CC(C)C=C(C)COC(C)=O
CC(CC=C(C)C)OC(C)=O
CCC=C(C)C(C)OC(C)=O
CCC(=CC)C(C)OC(C)=O
CCC(C)=CC(C)OC(C)=O
CC=C(C)CC(=O)OC(C)C
CCC(=CC)C(=O)OC(C)C
CCC(C)=CC(=O)OC(C)C
CC=C(C)C(OC=O)C(C)C
CC=C(C)COC(=O)C(C)C
CC(C)C(COC=O)=C(C)C
CCC(C(C)OC=O)=C(C)C
CCC(=CC(=O)OC)C(C)C
CCC(CC(=O)OC)=C(C)C
CC=C(COC(C)=O)C(C)C
CCC(COC(C)=O)=C(C)C
CC(C)C(OC=O)C=C(C)C
CC=CC(=O)OC(C)C(C)C
CC(COC(C)=O)C=C(C)C
CCC(OC(C)=O)C=C(C)C
CCC(OC(C)=O)C(C)=CC
CC(C)OC(=O)C=CC(C)C
CC(C)OC(=O)CC=C(C)C
CC(COC=O)C(C)=C(C)C
CCC(OC=O)C(C)=C(C)C
CCC(=O)OC(C)C=C(C)C
CCC(=O)OC(C)C(C)=CC
CCC(=O)OCC(C)=C(C)C
CC(OC=O)C(C)C=C(C)C
CCOC(=O)C(C)C(C)=CC
CCOC(=O)CC(C)=C(C)C
COC(=O)C=C(C)CC(C)C
COC(=O)C=CC(C)C(C)C
COC(=O)C(C=CC)C(C)C
COC(=O)C(C)C=CC(C)C
COC(=O)C(C)C(C)C=CC
COC(=O)CC=C(C)C(C)C
COC(=O)CC(=CC)C(C)C
COC(=O)CC(C)C=C(C)C
COC(=O)CC(C)C(C)=CC
CCC=C(C(C)C)C(=O)OC
CCC(=CC(C)C)C(=O)OC
CCC(C)=CC(C)C(=O)OC
CCC(C)C=C(C)C(=O)OC
CC(C)C=CC(C)OC(C)=O
CC(C)C(C)=CCOC(C)=O
CCC(C)=C(C)COC(C)=O
CC=CC(C)C(=O)OC(C)C
CCC=C(C)C(=O)OC(C)C
CC=CC(C)OC(=O)C(C)C
CC=CC(OC(C)=O)C(C)C
CC(C)COC(=O)C=C(C)C
CCC(C)OC(=O)C=C(C)C
CC(C)C(=O)OCC=C(C)C
CCCOC(=O)C(C)=C(C)C
CCOC(=O)C(=CC)C(C)C
CCOC(=O)C(C)=C(C)CC
CCOC(=O)C(C)=CC(C)C
CCOC(=O)C(C)C=C(C)C
CCOC(=O)C(CC)=C(C)C
COC(=O)C(C)=CCC(C)C
COC(=O)C(C)CC=C(C)C
COC(=O)C(C)CC(C)=CC
COC(=O)C(CC(C)C)=CC
COC(=O)CC(C)=CC(C)C
COC(=O)CCC(C)=C(C)C
CCC(C)OC(=O)C(C)=CC
CCOC(=O)C=C(C)C(C)C
CC=C(C)C(=O)OCC(C)C
CC(C)C(CC=O)OC=O
CC(CC(C)C=O)OC=O
CC(CCC(C)=O)OC=O
CCC(CC(C)=O)OC=O
CC(C)C(COC=O)C=O
CC(C)CC(=O)COC=O
CC(C)CC(OC=O)C=O
CCC(C)C(=O)COC=O
CCC(C)C(OC=O)C=O
CCC(C)COC(=O)C=O
CCC(CC)OC(=O)C=O
CCCC(C)OC(=O)C=O
CCC(C)C(=O)OCC=O
CCC(CC=O)OC(C)=O
CC(C)C(=O)CCOC=O
CC(CC=O)C(C)OC=O
CCC(C=O)C(C)OC=O
CCC(COC(C)=O)C=O
CCCC(=O)C(C)OC=O
CC(C)COC(=O)CC=O
CC(CCOC=O)C(C)=O
CCC(C)OC(=O)CC=O
CCC(COC=O)C(C)=O
CC(C)C(=O)OCCC=O
CCC(=O)C(C)COC=O
CCC(=O)CC(C)OC=O
CC(COC=O)C(C)C=O
CC(COC=O)CC(C)=O
CCC(OC=O)C(C)C=O
CCC(OC(=O)CC)C=O
CCC(OC=O)C(=O)CC
CCC(=O)OCC(C)C=O
CC(C)CCOC(=O)C=O
CCC(CC=O)C(=O)OC
CCCC(C=O)C(=O)OC
CCCCC(=O)C(=O)OC
CC(C)CC(=O)OCC=O
CC(CCC=O)OC(C)=O
CCC(CC(=O)OC)C=O
CC(CCOC(C)=O)C=O
CCCC(OC(C)=O)C=O
CCCC(=O)COC(C)=O
CCCC(OC=O)C(C)=O
CCCC(=O)OC(C)C=O
CCCC(=O)OCC(C)=O
CCC(=O)CCC(=O)OC
CC(COC(C)=O)CC=O
CCC(=O)CCOC(C)=O
CC(C)OC(=O)CCC=O
CCCOC(=O)C(C)C=O
CCC(=O)COC(=O)CC
CCCOC(=O)C(=O)CC
CCC(=O)OC(C)CC=O
CCC(=O)OCCC(C)=O
CCOC(=O)C(C)CC=O
CCOC(=O)CC(C)C=O
COC(=O)C(C)CCC=O
COC(=O)CC(C)CC=O
COC(=O)CCC(C)C=O
CCCC(=O)CC(=O)OC
CCCCOC(=O)C(C)=O
CCCC(=O)C(=O)OCC
CCCOC(=O)CC(C)=O
CC(=O)CCCOC(C)=O
CCOC(=O)C(CC)C=O
CCOC(=O)CC(=O)CC
COC(=O)CCCC(C)=O
CCOC(=O)CCC(C)=O
CC(C)C(CCC=O)C=O
CC(C)CCC(C=O)C=O
CCC(C)C(CC=O)C=O
CCC(C)CC(C=O)C=O
CCC(C)CCC(=O)C=O
CCC(CC)C(C=O)C=O
CCC(CC)CC(=O)C=O
CCCC(C)C(C=O)C=O
CCCC(CC(C)=O)C=O
CCCC(CC)C(=O)C=O
CCCCC(C)C(=O)C=O
CC(C)C(CC=O)CC=O
CC(CCC(C)=O)CC=O
CCC(CCC=O)C(C)=O
CCCC(CC=O)C(C)=O
CC(C)CCC(=O)CC=O
CCC(C)CC(=O)CC=O
CCC(CC)C(=O)CC=O
CCCC(C)C(=O)CC=O
CC(C)CC(=O)CCC=O
CC(CCC=O)C(C)C=O
CC(CCC=O)CC(C)=O
CCC(C)C(=O)CCC=O
CCCC(C=O)C(C)C=O
CCCCC(=O)C(C)C=O
CCC(CC=O)C(=O)CC
CCCC(C=O)C(=O)CC
CCC(C=O)C(C)CC=O
CCC(=O)CC(C)CC=O
CC(C)CC(CC=O)C=O
CC(C)CCCC(=O)C=O
CC(CCC(C)C=O)C=O
CC(CCCC(C)=O)C=O
CCC(CC(C)C=O)C=O
CCC(CCC(C)=O)C=O
CCCC(C)CC(=O)C=O
CC(CCCC=O)C(C)=O
CCCCC(C=O)C(C)=O
CCC(CC=O)C(C)C=O
CCC(CC=O)CC(C)=O
CCC(CC(=O)CC)C=O
CCCCC(=O)C(=O)CC
CC(C)C(=O)CCCC=O
CC(CC=O)C(C)CC=O
CC(CC=O)CC(C)C=O
CCC(C=O)C(CC)C=O
CCCC(=O)C(C)CC=O
CCCC(=O)C(CC)C=O
CCCC(=O)CC(C)C=O
CCC(=O)C(C)CCC=O
CCC(=O)CCC(C)C=O
CCCCCC(=O)C(C)=O
CCCCC(=O)CC(C)=O
CCCC(=O)CCC(C)=O
CCCC(=O)CC(=O)CC
CCC(=O)CCCC(C)=O
CCC(=O)CCC(=O)CC
CC(=O)CCCCC(C)=O
CCCC(=O)C(=O)CCC
CC(C)C#CCCC([O-])=O
CC(C)CC#CCC([O-])=O
CC#CC(C)CCC([O-])=O
CC#CCC(C)CC([O-])=O
CCC(C)C#CCC([O-])=O
CCC(C)CC#CC([O-])=O
CCC(CC#C)CC([O-])=O
CCC(CCC#C)C([O-])=O
CCC#CC(CC)C([O-])=O
CCCC#CC(C)C([O-])=O
CCC(CCC([O-])=O)C#C
CCC(CC([O-])=O)C#CC
CC(C)CCC#CC([O-])=O
CC(CCC#C)CC([O-])=O
CC(CCCC#C)C([O-])=O
CC#CCCC(C)C([O-])=O
CCC(CC)C#CC([O-])=O
CCC(CC#CC)C([O-])=O
CCC#CC(C)CC([O-])=O
CCC#CCC(C)C([O-])=O
CCCC(C)C#CC([O-])=O
CCCC(C#CC)C([O-])=O
CCCC(CC#C)C([O-])=O
CCCCC(C#C)C([O-])=O
CC(CCCC([O-])=O)C#C
CCCC(CC([O-])=O)C#C
CC(CCC([O-])=O)CC#C
CC=CCC(C)CC([O-])=O
CC=C(C)CCCC([O-])=O
CC=CC(C)CCC([O-])=O
CC=CCCC(C)C([O-])=O
CC(C)=CCCCC([O-])=O
CC(C)C=CCCC([O-])=O
CC(C)CC=CCC([O-])=O
CC(C)CCC=CC([O-])=O
CCC=C(C)CCC([O-])=O
CCC=C(CC)CC([O-])=O
CCC=CC(C)CC([O-])=O
CCC=CC(CC)C([O-])=O
CCC=CCC(C)C([O-])=O
CCC(C)=CCCC([O-])=O
CCC(C)C=CCC([O-])=O
CCC(C)CC=CC([O-])=O
CCC(CC=CC)C([O-])=O
CCC(CC)=CCC([O-])=O
CCCC=C(C)CC([O-])=O
CCCC=C(CC)C([O-])=O
CCCC=CC(C)C([O-])=O
CCCC(C=CC)C([O-])=O
CCCC(C)=CCC([O-])=O
CCCC(C)C=CC([O-])=O
CCCCC(=CC)C([O-])=O
CCCCC(C)=CC([O-])=O
CCC(CCC([O-])=O)=CC
CCCC(CC([O-])=O)=CC
CCC(CC([O-])=O)C=CC
CCC(CC)C=CC([O-])=O
CCCC(CC)=CC([O-])=O
CCCCC=C(C)C([O-])=O
CCCC(=CCC)C([O-])=O
CC(=C)C(=C)COCCO
CC(=C)C(CO)OCC=C
CC(=C)COCC(=C)CO
CC(=C)C(OCCO)C=C
CC(=C)COC(CO)C=C
CC(=C)COCC(O)C=C
CC(=C)C(O)COCC=C
CC(CO)OC(C=C)C=C
CC(CO)OCC(=C)C=C
CC(OCC=C)C(=C)CO
CCOC(C=C)C(=C)CO
CCOCC(=C)C(=C)CO
CC(OCC(=C)CO)C=C
CCOC(C=C)C(O)C=C
CCOCC(=C)C(O)C=C
CC(O)C(=C)COCC=C
CC(OC(CO)C=C)C=C
CC(OCCO)C(=C)C=C
CCOC(CO)C(=C)C=C
CCOCC(O)C(=C)C=C
CC(O)C(OCC=C)C=C
CC(O)COC(C=C)C=C
CC(O)COCC(=C)C=C
COC(C=C)C(=C)CCO
COC(CC=C)C(=C)CO
COCC(=C)C(=C)CCO
COCC(=C)CC(=C)CO
COCC(C=C)C(=C)CO
COCCC(=C)C(=C)CO
COC(C=C)C(CO)C=C
COC(CC=C)C(O)C=C
COC(CC(=C)CO)C=C
COCC(=C)C(CO)C=C
COCC(=C)CC(O)C=C
COCC(C=C)C(O)C=C
COCCC(=C)C(O)C=C
COC(C=C)C(O)CC=C
COCC(=C)C(O)CC=C
COC(CC(O)C=C)C=C
COC(CCO)C(=C)C=C
COCC(CO)C(=C)C=C
COCCC(O)C(=C)C=C
COC(CO)C(=C)CC=C
COC(CO)C(C=C)C=C
COC(CO)CC(=C)C=C
COCC(O)C(=C)CC=C
COCC(O)C(C=C)C=C
COCC(O)CC(=C)C=C
CC(OCC=C)C(O)C=C
CC(OCC(O)C=C)C=C
CC(C#C)C(CO)OC=O
CC(C#C)C(O)COC=O
CC(CC#C)OC(=O)CO
CC#CC(C)OC(=O)CO
CCC#CC(O)C(=O)OC
CC(C#C)C(=O)OCCO
CC#CC(CO)OC(C)=O
CC(CC(O)C#C)OC=O
CC#CC(O)C(C)OC=O
CC#CC(O)COC(C)=O
CC#CC(OC=O)C(C)O
CC#CCOC(=O)C(C)O
CC#CC(=O)OC(C)CO
CC#CC(=O)OCC(C)O
CC(CCO)OC(=O)C#C
CCC(CO)OC(=O)C#C
CC(CO)C(OC=O)C#C
CC(CO)COC(=O)C#C
CC(COC=O)C(O)C#C
CC(COC(=O)CO)C#C
CCC(O)C(OC=O)C#C
CCC(O)COC(=O)C#C
CCC(OC=O)C(O)C#C
CCC(OC(=O)CO)C#C
CCCOC(=O)C(O)C#C
CC(CO)C(=O)OCC#C
CCC(O)C(=O)OCC#C
CCC(=O)OC(CO)C#C
CCC(=O)OCC(O)C#C
CC(CO)OC(=O)CC#C
CC(O)C(CC#C)OC=O
CC(O)C#CC(C)OC=O
CC(OC(C)=O)C#CCO
CC(O)C(COC=O)C#C
CC(O)CC(OC=O)C#C
CC(O)CCOC(=O)C#C
CC(O)CC(=O)OCC#C
CC(OC=O)C(CO)C#C
CC(OC(=O)CCO)C#C
CCOC(=O)C(CO)C#C
CC(O)COC(=O)CC#C
CC(OC=O)C(O)CC#C
CCOC(=O)C(O)C#CC
CC(O)C(=O)OCCC#C
CC(=O)OCC(CO)C#C
CC(=O)OCCC(O)C#C
CC(=O)OC(CO)CC#C
CC(=O)OCC(O)CC#C
COC(=O)C(C)C#CCO
COC(=O)C#CC(C)CO
COC(=O)CC#CC(C)O
COC(=O)C(CCO)C#C
COC(=O)CC(CO)C#C
COC(=O)C(CO)C#CC
COC(=O)C(CO)CC#C
COC(=O)CC(O)C#CC
COC(=O)C(O)CC#CC
CC(C)OC(=O)C#CCO
CC(O)C#CCOC(C)=O
CCOC(=O)C#CC(C)O
CCOC(=O)CC(O)C#C
CCOC(=O)C(O)CC#C
CC(=O)OC(CCO)C#C
COC(=O)C#CCC(C)O
COC(=O)CCC(O)C#C
COC(=O)CC(O)CC#C
COC(=O)C(O)CCC#C
CCC(O)C#CC(=O)OC
CC=C(C)C(CO)OC=O
CC(C)=CC(CO)OC=O
CC=C(C)C(O)COC=O
CC=C(C)COC(=O)CO
CC(C)=C(CO)COC=O
CC(C)=CC(O)COC=O
CCC=CC(O)C(=O)OC
CC=CC(CO)OC(C)=O
CC(C)=CC(=O)OCCO
CC=C(CO)C(C)OC=O
CC=CC(O)C(C)OC=O
CCC(CO)=CC(=O)OC
CC=C(CO)COC(C)=O
CC=C(COC=O)C(C)O
CC=CC(O)COC(C)=O
CC=CC(OC=O)C(C)O
CC=CCOC(=O)C(C)O
CC=CC(=O)OC(C)CO
CC(CO)=C(C)COC=O
CC(C)OC(=O)C=CCO
CC(O)C=C(C)COC=O
CC(O)C=CC(C)OC=O
CC(O)C(C)=CCOC=O
CC(OC(C)=O)C=CCO
CC(OC=O)C=C(C)CO
CC(OC=O)C(C)=CCO
CCOC(=O)C(CO)=CC
COC(=O)C=CC(C)CO
COC(=O)C(C)C=CCO
COC(=O)CC=C(C)CO
COC(=O)CC(C)=CCO
COC(=O)C(CCO)=CC
COC(=O)CC(CO)=CC
COC(=O)C(CO)C=CC
CC=CC(C)OC(=O)CO
CC(C)=CCOC(=O)CO
CCC=C(CO)C(=O)OC
CCC(=CCO)C(=O)OC
CC=C(C)C(=O)OCCO
CC=CC(=O)OCC(C)O
CCC(O)C=CC(=O)OC
CC(O)C=CCOC(C)=O
CCOC(=O)C=C(C)CO
CCOC(=O)C=CC(C)O
CCOC(=O)C(C)=CCO
CC(=O)OCC=C(C)CO
CC(=O)OCC(C)=CCO
COC(=O)C=C(C)CCO
COC(=O)C=CCC(C)O
COC(=O)C(C)=CCCO
COC(=O)CC=CC(C)O
COC(=O)CC(O)C=CC
COC(=O)C(O)CC=CC
CCOC(=O)C(O)C=CC
CC(C)C#CC(CO)C=O
CC(C)C#CCC(=O)CO
CC(C)C#CCC(O)C=O
CC(C)CC#CC(=O)CO
CC(C)CC#CC(O)C=O
CC(C#C)C(CCO)C=O
CC(CC#C)C(CO)C=O
CC(CC#C)CC(=O)CO
CC(CC#C)CC(O)C=O
CC(CCC#C)C(=O)CO
CC(CCC#C)C(O)C=O
CC#CC(C)C(CO)C=O
CC#CC(C)CC(=O)CO
CC#CC(C)CC(O)C=O
CC#CC(CC(C)O)C=O
CC#CCC(C)C(=O)CO
CC#CCC(C)C(O)C=O
CCC(C)C#CC(=O)CO
CCC(C)C#CC(O)C=O
CCC(C#C)C(CO)C=O
CCC(C#CC)C(=O)CO
CCC(C#CC)C(O)C=O
CCC(CC#C)C(=O)CO
CCC(CC#C)C(O)C=O
CCC#CC(C)C(=O)CO
CCC#CC(C)C(O)C=O
CCCC(C#C)C(=O)CO
CCCC(C#C)C(O)C=O
CC(C)C#CC(=O)CCO
CC(C)C#CC(O)CC=O
CC(C#C)C(CO)CC=O
CC(C#CCCO)C(C)=O
CC(CC#C)C(=O)CCO
CC(CC#C)C(O)CC=O
CC(CC#CCO)C(C)=O
CC#CC(C)C(=O)CCO
CC#CC(C)C(O)CC=O
CC#CC(CC=O)C(C)O
CC#CC(CCO)C(C)=O
CC#CCC(C=O)C(C)O
CC#CCC(CO)C(C)=O
CC#CCCC(=O)C(C)O
CC#CCCC(O)C(C)=O
CCC(C#C)C(=O)CCO
CCC(C#C)C(O)CC=O
CCC(C#CC=O)C(C)O
CCC(C#CCO)C(C)=O
CCC#CC(C=O)C(C)O
CCC#CC(CO)C(C)=O
CCC#CCC(=O)C(C)O
CCC#CCC(O)C(C)=O
CCCC#CC(=O)C(C)O
CCCC#CC(O)C(C)=O
CC(C)C(C=O)C#CCO
CC(C)C(CO)C#CC=O
CC(C)CC(=O)C#CCO
CC(C)CC(O)C#CC=O
CC(C#C)C(=O)CCCO
CC(C#C)C(O)CCC=O
CC(CC(C)=O)C#CCO
CC(CC(CO)C#C)C=O
CC(CCC(O)C#C)C=O
CC#CC(C=O)C(C)CO
CC#CC(CO)C(C)C=O
CC#CC(CO)CC(C)=O
CC#CCC(=O)C(C)CO
CC#CCC(=O)CC(C)O
CC#CCC(O)C(C)C=O
CC#CCC(O)CC(C)=O
CCC(C)C(=O)C#CCO
CCC(C)C(O)C#CC=O
CCC(CC(O)C#C)C=O
CCC#CC(=O)C(C)CO
CCC#CC(O)C(C)C=O
CCC#CC(O)CC(C)=O
CC(CC(CO)C=O)C#C
CC(CCC=O)C(O)C#C
CC(CCC(=O)CO)C#C
CC(CCC(O)C=O)C#C
CC(CCCO)C(=O)C#C
CCC(CC=O)C(O)C#C
CCC(CC(=O)CO)C#C
CCC(CC(O)C=O)C#C
CCC(CCO)C(=O)C#C
CCC#CC(=O)C(O)CC
CCC#CC(O)C(=O)CC
CCCC(C=O)C(O)C#C
CCCC(CO)C(=O)C#C
CCCCC(=O)C(O)C#C
CCCCC(O)C(=O)C#C
CC(C)C(=O)CC#CCO
CC(C)C(O)C#CCC=O
CC(CC(O)CC#C)C=O
CC(CCO)C#CC(C)=O
CC#CC(=O)C(C)CCO
CC#CC(=O)CC(C)CO
CC#CC(=O)CCC(C)O
CC#CC(O)C(C)CC=O
CC#CC(O)CC(C)C=O
CC#CC(O)CCC(C)=O
CCC(C=O)C#CC(C)O
CCC(CO)C#CC(C)=O
CCCC(=O)C#CC(C)O
CCCC(O)C#CC(C)=O
CC(C)C(=O)C#CCCO
CC(CC=O)C(CO)C#C
CC(CC=O)CC(O)C#C
CC(CC(=O)CCO)C#C
CC(CC(O)CC=O)C#C
CC(CCO)C(C=O)C#C
CC(CCO)CC(=O)C#C
CCC(C=O)C(CO)C#C
CCC(CO)C(C=O)C#C
CCC(CO)CC(=O)C#C
CCCC(=O)C(CO)C#C
CCCC(=O)CC(O)C#C
CCCC(O)C(C=O)C#C
CCCC(O)CC(=O)C#C
CC(C)C(O)CC#CC=O
CC(CC=O)C(O)CC#C
CC(CCO)C(=O)CC#C
CCC(C=O)C(O)C#CC
CCC(C=O)C(O)CC#C
CCC(CO)C(=O)C#CC
CCC(CO)C(=O)CC#C
CCCC(=O)C(O)C#CC
CCCC(=O)C(O)CC#C
CCCC(O)C(=O)C#CC
CCCC(O)C(=O)CC#C
CC(C=O)C(C)C#CCO
CC(CO)C(C)C#CC=O
CC(CO)C(CC#C)C=O
CC(CO)C#CC(C)C=O
CC(CO)C#CCC(C)=O
CC(CO)CC#CC(C)=O
CCC(=O)C(C)C#CCO
CCC(=O)C#CC(C)CO
CCC(=O)CC#CC(C)O
CCC(O)C(C)C#CC=O
CCC(O)C(CC#C)C=O
CCC(O)C#CC(C)C=O
CCC(O)C#CCC(C)=O
CCC(=O)C#CCC(C)O
CC(C=O)C(CCO)C#C
CC(CO)C(CC=O)C#C
CC(CO)CC(C=O)C#C
CC(CO)CCC(=O)C#C
CCC(=O)C(CCO)C#C
CCC(=O)CC(CO)C#C
CCC(=O)CCC(O)C#C
CCC(O)C(CC=O)C#C
CCC(O)C#CC(=O)CC
CCC(O)CC(C=O)C#C
CCC(O)CCC(=O)C#C
CC(C=O)C(CO)CC#C
CC(CO)CC(=O)CC#C
CCC(=O)C(CO)C#CC
CCC(=O)C(CO)CC#C
CCC(=O)CC(O)C#CC
CCC(=O)CC(O)CC#C
CCC(O)C(C=O)C#CC
CCC(O)CC(=O)CC#C
CCC(O)CC#CC(C)=O
CC(C=O)C(O)CCC#C
CC(CO)C(=O)CCC#C
CCC(=O)C(O)CC#CC
CCC(=O)C(O)CCC#C
CCC(O)C(=O)CC#CC
CCC(O)C(=O)CCC#C
CC(O)C(C)C#CCC=O
CC(O)C(C)CC#CC=O
CC(O)C(CCC#C)C=O
CC(O)C#CC(C)CC=O
CC(O)C#CCC(C)C=O
CC(O)C#CCCC(C)=O
CC(O)CC(C)C#CC=O
CC(O)CC(CC#C)C=O
CC(O)CC#CC(C)C=O
CC(O)CC#CCC(C)=O
CC(O)CCC#CC(C)=O
CC(=O)C(CCCO)C#C
CC(=O)CC(CCO)C#C
CC(=O)CCC(CO)C#C
CC(O)C(CCC=O)C#C
CC(O)CC(CC=O)C#C
CC(O)CCC(C=O)C#C
CC(O)CCCC(=O)C#C
CC(=O)C(CCO)CC#C
CC(=O)CC(CO)CC#C
CC(=O)CCC(O)CC#C
CC(O)C(CC=O)CC#C
CC(O)CCC(=O)CC#C
CC(=O)C(CO)CCC#C
CC(=O)CC(O)CCC#C
CC(O)CC(=O)CCC#C
CC(=O)C(O)CCCC#C
CC(O)C(=O)CCCC#C
CCC#CC(=O)CC(C)O
CCC(O)CC(=O)C#CC
CC(=O)CCCC(O)C#C
CC=C(C)C(CCO)C=O
CC=C(C)CC(CO)C=O
CC=C(C)CCC(=O)CO
CC=C(C)CCC(O)C=O
CC=C(CC(C)CO)C=O
CC=C(CCC(C)O)C=O
CC=CC(C)C(CO)C=O
CC=CC(C)CC(=O)CO
CC=CC(C)CC(O)C=O
CC=CC(CC(C)O)C=O
CC(C)=C(CCCO)C=O
CC(C)=CC(CCO)C=O
CC(C)=CCC(CO)C=O
CC(C)=CCCC(O)C=O
CC(C)C=C(CCO)C=O
CC(C)C=CC(CO)C=O
CC(C)C=CCC(=O)CO
CC(C)C=CCC(O)C=O
CC(C)CC=C(CO)C=O
CC(C)CC=CC(=O)CO
CC(C)CC=CC(O)C=O
CC(CC=C(C)CO)C=O
CC(CC(C)=CCO)C=O
CCC=C(C)C(CO)C=O
CCC=C(C)CC(=O)CO
CCC=C(C)CC(O)C=O
CCC=C(CC(C)O)C=O
CCC=C(CC)C(=O)CO
CCC=C(CC)C(O)C=O
CCC=CC(C)C(=O)CO
CCC=CC(C)C(O)C=O
CCC(=CC)C(CO)C=O
CCC(C=CC)C(=O)CO
CCC(C=CC)C(O)C=O
CCC(C)=C(CCO)C=O
CCC(C)=CC(CO)C=O
CCC(C)=CCC(=O)CO
CCC(C)=CCC(O)C=O
CCC(C)C=C(CO)C=O
CCC(C)C=CC(=O)CO
CCC(C)C=CC(O)C=O
CCC(CC)=C(CO)C=O
CCC(CC)=CC(=O)CO
CCC(CC)=CC(O)C=O
CCCC=C(C)C(=O)CO
CCCC=C(C)C(O)C=O
CCCC(=CC)C(=O)CO
CCCC(=CC)C(O)C=O
CCCC(C)=C(CO)C=O
CCCC(C)=CC(=O)CO
CCCC(C)=CC(O)C=O
CC=C(C)C(CO)CC=O
CC=C(C)CC(=O)CCO
CC=C(C)CC(O)CC=O
CC=C(CCC=O)C(C)O
CC=C(CCCO)C(C)=O
CC=CC(C)C(=O)CCO
CC=CC(C)C(O)CC=O
CC=CC(CC=O)C(C)O
CC=CC(CCO)C(C)=O
CC=CCC(C=O)C(C)O
CC=CCCC(=O)C(C)O
CC=CCCC(O)C(C)=O
CC(C=CCCO)C(C)=O
CC(C)=C(CCO)CC=O
CC(C)=CC(CO)CC=O
CC(C)=CCC(=O)CCO
CC(C)=CCC(O)CC=O
CC(C)C=C(CO)CC=O
CC(C)C=CC(=O)CCO
CC(C)C=CC(O)CC=O
CC(C)C(CC=O)=CCO
CC(C)C(CCO)=CC=O
CC(C)CC(C=O)=CCO
CC(C)CC(CO)=CC=O
CC(CC=CCO)C(C)=O
CCC=C(C)C(=O)CCO
CCC=C(C)C(O)CC=O
CCC=C(CC=O)C(C)O
CCC=CC(C=O)C(C)O
CCC=CC(CO)C(C)=O
CCC=CCC(=O)C(C)O
CCC=CCC(O)C(C)=O
CCC(=CC)C(O)CC=O
CCC(=CCC=O)C(C)O
CCC(=CCCO)C(C)=O
CCC(C=CC=O)C(C)O
CCC(C=CCO)C(C)=O
CCC(C)=C(CO)CC=O
CCC(C)=CC(=O)CCO
CCC(C)=CC(O)CC=O
CCC(C)C(C=O)=CCO
CCC(C)C(CO)=CC=O
CCC(CC(C)=O)=CCO
CCC(CC(C)O)=CC=O
CCCC=C(C=O)C(C)O
CCCC=C(CO)C(C)=O
CCCC(=CC=O)C(C)O
CCCC(=CCO)C(C)=O
CC=C(C)C(O)CCC=O
CC=C(CC=O)C(C)CO
CC=C(CC=O)CC(C)O
CC=C(CCO)C(C)C=O
CC=C(CCO)CC(C)=O
CC=CC(C=O)C(C)CO
CC=CC(CO)C(C)C=O
CC=CC(CO)CC(C)=O
CC=CCC(=O)C(C)CO
CC=CCC(=O)CC(C)O
CC=CCC(O)C(C)C=O
CC=CCC(O)CC(C)=O
CC(C)=C(CO)CCC=O
CC(C)=CC(=O)CCCO
CC(C)=CC(O)CCC=O
CC(C)C(C=O)=CCCO
CC(C)C(C=O)C=CCO
CC(C)C(CO)=CCC=O
CC(C)C(CO)C=CC=O
CC(C)CC(=O)C=CCO
CC(C)CC(O)C=CC=O
CC(CC(C)=O)C=CCO
CC(CCCO)=C(C)C=O
CCC=C(C=O)C(C)CO
CCC=C(CO)C(C)C=O
CCC=C(CO)CC(C)=O
CCC=CC(=O)C(C)CO
CCC=CC(=O)CC(C)O
CCC=CC(O)C(C)C=O
CCC=CC(O)CC(C)=O
CCC(=CC=O)C(C)CO
CCC(=CCO)C(C)C=O
CCC(C)C(=O)C=CCO
CCC(C)C(O)C=CC=O
CCC(CC=O)=C(C)CO
CCC(CC=O)=CC(C)O
CCC(CCO)=C(C)C=O
CCC(CCO)=CC(C)=O
CCCC(C=O)=C(C)CO
CCCC(C=O)=CC(C)O
CCCC(CO)=C(C)C=O
CCCC(CO)=CC(C)=O
CCC=C(C=O)C(O)CC
CCC=C(CO)C(=O)CC
CCC=CC(=O)C(O)CC
CCC=CC(O)C(=O)CC
CCC(CC(=O)CO)=CC
CCC(CC(O)C=O)=CC
CC=C(C=O)C(C)CCO
CC=C(CO)C(C)CC=O
CC=C(CO)CC(C)C=O
CC=C(CO)CCC(C)=O
CC=CC(=O)C(C)CCO
CC=CC(=O)CCC(C)O
CC=CC(O)C(C)CC=O
CC=CC(O)CC(C)C=O
CC(C)C(=O)C=CCCO
CC(C)C(=O)CC=CCO
CC(C)C(O)C=CCC=O
CC(C)C(O)CC=CC=O
CC(CC=O)C=C(C)CO
CC(CC=O)C(C)=CCO
CC(CCO)=C(C)CC=O
CC(CCO)C=C(C)C=O
CC(CCO)C=CC(C)=O
CC(CCO)C(C)=CC=O
CCC(C=O)=C(C)CCO
CCC(C=O)=CC(C)CO
CCC(C=O)=CCC(C)O
CCC(C=O)C=C(C)CO
CCC(C=O)C=CC(C)O
CCC(C=O)C(C)=CCO
CCC(CO)=C(C)CC=O
CCC(CO)=C(CC)C=O
CCC(CO)=CC(C)C=O
CCC(CO)=CCC(C)=O
CCC(CO)C=C(C)C=O
CCC(CO)C=CC(C)=O
CCC(CO)C(C=O)=CC
CCC(CO)C(C)=CC=O
CCCC(=O)C=C(C)CO
CCCC(=O)C=CC(C)O
CCCC(=O)C(C)=CCO
CCCC(O)C=C(C)C=O
CCCC(O)C(C=O)=CC
CCCC(O)C(C)=CC=O
CCC(C=O)C(CO)=CC
CCCC(=O)C(CO)=CC
CCC(C=O)C(O)C=CC
CCC(CO)C(=O)C=CC
CCCC(O)C(=O)C=CC
CC(C=O)C=C(C)CCO
CC(C=O)C(C)=CCCO
CC(C=O)C(C)C=CCO
CC(CO)=C(C)CCC=O
CC(CO)C=C(C)CC=O
CC(CO)C=CC(C)C=O
CC(CO)C=CCC(C)=O
CC(CO)C(C)=CCC=O
CC(CO)C(C)C=CC=O
CC(CO)CC=C(C)C=O
CC(CO)CC=CC(C)=O
CC(CO)CC(C)=CC=O
CCC(=O)C=C(C)CCO
CCC(=O)C=C(CC)CO
CCC(=O)C=CC(C)CO
CCC(=O)C(C)=CCCO
CCC(=O)C(C)C=CCO
CCC(=O)C(CC)=CCO
CCC(=O)CC=C(C)CO
CCC(=O)CC=CC(C)O
CCC(=O)CC(C)=CCO
CCC(O)C=C(C)CC=O
CCC(O)C=C(CC)C=O
CCC(O)C=CC(C)C=O
CCC(O)C=CCC(C)=O
CCC(O)C(C)=CCC=O
CCC(O)C(C)C=CC=O
CCC(O)C(CC)=CC=O
CCC(O)CC=C(C)C=O
CCC(O)CC(C=O)=CC
CCC(O)CC(C)=CC=O
CCC(=O)C(CCO)=CC
CCC(=O)CC(CO)=CC
CCC(O)C=CC(=O)CC
CCC(O)C(CC=O)=CC
CCC(=O)C(CO)C=CC
CCC(=O)CC(O)C=CC
CCC(O)C(C=O)C=CC
CCC(=O)C(O)CC=CC
CCC(O)C(=O)CC=CC
CC(=O)C=C(C)CCCO
CC(=O)C(C)=CCCCO
CC(=O)CC=C(C)CCO
CC(=O)CC(C)=CCCO
CC(=O)CCC(C)=CCO
CC(O)C=C(C)CCC=O
CC(O)C=CC(C)CC=O
CC(O)C=CCC(C)C=O
CC(O)C(C)=CCCC=O
CC(O)C(C)C=CCC=O
CC(O)C(C)CC=CC=O
CC(O)CC=C(C)CC=O
CC(O)CC=CC(C)C=O
CC(O)CC=CCC(C)=O
CC(O)CC(C)=CCC=O
CC(O)CC(C)C=CC=O
CC(O)CCC=C(C)C=O
CC(O)CCC=CC(C)=O
CC(O)CCC(C)=CC=O
CC=CCC(C)C(=O)CO
CC=CCC(C)C(O)C=O
CC(C)=CCCC(=O)CO
CC=CCC(CO)C(C)=O
CCC=C(CCO)C(C)=O
CCC(=CC)C(=O)CCO
CCCC=CC(=O)C(C)O
CCCC=CC(O)C(C)=O
CC=C(C)C(=O)CCCO
CC=CC(=O)CC(C)CO
CC=CC(O)CCC(C)=O
CCCC(O)C=CC(C)=O
CCCC(=O)C(O)C=CC
CCC(=O)C=CCC(C)O
CCC(O)CC=CC(C)=O
CCC(O)CC(=O)C=CC
CC(=O)CCC=C(C)CO
CC(O)C=CCCC(C)=O
CCC(=C)C(CCO)OC
CCC(=C)CC(CO)OC
CCC(C=C)C(CO)OC
CCC(CC(=C)CO)OC
CCCC(=C)C(CO)OC
CC(C)C(=C)COCCO
CC(CC(C)=C)OCCO
CCC(=C)C(C)OCCO
CCC(=C)C(CO)COC
CCC(C=C)C(O)COC
CCCC(=C)C(O)COC
CCC(=C)COC(C)CO
CCC(=C)COCC(C)O
CCC(=C)C(O)CCOC
CCC(CC(O)C=C)OC
CC(C)COCC(=C)CO
CCC(C)OCC(=C)CO
CCC(COC)C(=C)CO
CCCC(OC)C(=C)CO
CCC(CO)C(=C)COC
CCCC(O)C(=C)COC
CC(C)C(OCCO)C=C
CC(C)COC(CO)C=C
CC(C)COCC(O)C=C
CCC(C)OC(CO)C=C
CCC(C)OCC(O)C=C
CCC(COC)C(O)C=C
CCCC(OC)C(O)C=C
CC(C)C(O)COCC=C
CCC(CO)C(OC)C=C
CCCC(O)C(OC)C=C
CC(CCO)OC(C)C=C
CC(CCO)OCC(C)=C
CCC(CO)OC(C)C=C
CCC(CO)OCC(C)=C
CC(C)OCC(=C)CCO
CC(C)OCCC(=C)CO
CCC(OC)C(=C)CCO
CCC(OCC=C)C(C)O
CCCOC(C=C)C(C)O
CCCOC(C)C(=C)CO
CCCOCC(=C)C(C)O
CCC(O)C(=C)CCOC
CCC(O)C(CC=C)OC
CCC(O)CC(=C)COC
CC(C)OC(CCO)C=C
CC(C)OCC(CO)C=C
CC(C)OCCC(O)C=C
CCC(OC(C)CO)C=C
CCC(OC)C(CO)C=C
CCC(OCC(C)O)C=C
CCCOC(C)C(O)C=C
CC(C)OC(CO)CC=C
CC(C)OCC(O)CC=C
CC(CO)C(C)OCC=C
CC(COCCO)C(C)=C
CCC(O)C(C)OCC=C
CCC(O)C(COC)C=C
CCC(O)CC(OC)C=C
CCC(OC)C(O)CC=C
CCC(OCCO)C(C)=C
CCCOC(CO)C(C)=C
CCCOCC(O)C(C)=C
CC(CO)COC(C)C=C
CC(CO)COCC(C)=C
CCC(O)COC(C)C=C
CCC(O)COCC(C)=C
CC(CO)OC(C)CC=C
CC(CO)OCC(C)C=C
CC(CO)OCCC(C)=C
CCOC(C=C)C(C)CO
CCOC(C)C(=C)CCO
CCOC(C)CC(=C)CO
CCOC(CC=C)C(C)O
CCOC(CC)C(=C)CO
CCOCC(=C)C(C)CO
CCOCC(=C)CC(C)O
CCOCC(C=C)C(C)O
CCOCC(C)C(=C)CO
CCOCCC(=C)C(C)O
CCOC(C=C)C(O)CC
CCOC(C)C(CO)C=C
CCOC(C)CC(O)C=C
CCOC(CC(C)O)C=C
CCOC(CC)C(O)C=C
CCOCC(=C)C(O)CC
CCOCC(C)C(O)C=C
CC(O)C(C)COCC=C
CC(O)CC(C)OCC=C
CC(OCCCO)C(C)=C
CCOC(CCO)C(C)=C
CCOCC(CO)C(C)=C
CCOCCC(O)C(C)=C
CC(O)C(C)OCCC=C
CC(O)CCOC(C)C=C
CC(O)CCOCC(C)=C
CC(OCCO)C(C)C=C
CCOC(CO)C(=C)CC
CCOC(CO)C(C)C=C
CCOC(CO)CC(C)=C
CCOCC(O)C(=C)CC
CCOCC(O)C(C)C=C
CCOCC(O)CC(C)=C
CC(O)COC(C)CC=C
CC(O)COCC(C)C=C
CC(O)COCCC(C)=C
COC(C=C)C(C)CCO
COC(C)C(=C)CCCO
COC(C)CC(=C)CCO
COC(C)CCC(=C)CO
COC(CC=C)C(C)CO
COC(CCC=C)C(C)O
COCC(=C)C(C)CCO
COCC(=C)CC(C)CO
COCC(=C)CCC(C)O
COCC(C=C)C(C)CO
COCC(C)C(=C)CCO
COCC(C)CC(=C)CO
COCC(CC=C)C(C)O
COCCC(=C)C(C)CO
COCCC(=C)CC(C)O
COCCC(C=C)C(C)O
COCCC(C)C(=C)CO
COCCCC(=C)C(C)O
COC(C)C(CCO)C=C
COC(C)CC(CO)C=C
COC(C)CCC(O)C=C
COC(CC(C)CO)C=C
COC(CCC(C)O)C=C
COCC(C)C(CO)C=C
COCC(C)CC(O)C=C
COCC(CC(C)O)C=C
COC(C)C(CO)CC=C
COC(CCCO)C(C)=C
COCC(C)C(O)CC=C
COCC(CCO)C(C)=C
COCCC(CO)C(C)=C
COCCCC(O)C(C)=C
COC(C)C(O)CCC=C
COC(CCO)C(C)C=C
COC(CCO)CC(C)=C
COCC(CO)C(C)C=C
COCC(CO)CC(C)=C
COCCC(O)C(C)C=C
COCCC(O)CC(C)=C
COC(CO)C(C)CC=C
COC(CO)CC(C)C=C
COC(CO)CCC(C)=C
COCC(O)C(C)CC=C
CCC(=C)CC(O)COC
CC(C)C(CO)OCC=C
CCOC(C)C(O)CC=C
COC(CC=C)CC(C)O
COCCC(C)C(O)C=C
COC(C)CC(O)CC=C
COCC(O)CC(C)C=C
COCC(O)CCC(C)=C
CCOC(OC)C(=O)C#C
COC(CC(=O)C#C)OC
COC(C)OC(C=O)C#C
COC(C)OCC(=O)C#C
COCC(OC)C(=O)C#C
COC(C=O)C(OC)C#C
COCC(=O)C(OC)C#C
COC(OC(C)C#C)C=O
COC(OC)C#CC(C)=O
COC(OCC#C)C(C)=O
COCOC(C#C)C(C)=O
COC(OC(C)C=O)C#C
COC(OC)C(C=O)C#C
COC(OCC(C)=O)C#C
COCOC(C)C(=O)C#C
COC(OC)C(=O)C#CC
COC(OC)C(=O)CC#C
COC(OC)C(C=O)=CC
COC(OC)C=C(C)C=O
COC(OC)C=CC(C)=O
COC(OC)C(C)=CC=O
COC(OC)C(=O)C=CC
COCC(=C)C(OC)OC
COC(OC)C(OC)C=C
CCC(C)OC=O
CC(C)COC=O
CCCC(=O)OC
CCOC(=O)CC
CCCOC(C)=O
CC(C)CCC=O
CCC(C)CC=O
CCCC(C)C=O
CCCC(=O)CC
CCC(CC)C=O
CCCCC(C)=O
COC(C)C(=C)C#C
COC(C#C)C(C)=C
CC(C)OC(C)C#C
COC(C)C(C)C#C
COC(C#C)C(C)C
COC(C)(C)C=CC
COC(=O)C(=C)C=C
CC(=C)C(C=C)C=O
CC(=C)CC(=C)C=O
CC(C=C)C(=C)C=O
CCC(=C)C(=C)C=O
CC(C=C)C(=O)C=C
CCC(=C)C(=O)C=C
CC(C=O)C(=C)C=C
CCC(=O)C(=C)C=C
CC(=O)C(=C)CC=C
CC(=O)C(C=C)C=C
CC(=O)CC(=C)C=C
CC(=C)C(=C)CC=O
CC(=C)CC(=O)C=C
CC(=C)C(=O)CC=C
CC(C)(OC=O)C=C
CCC(C)(C=C)C=O
CC(C)(CC=O)C=C
CC(C)(CC=C)C=O
CCOC(C=C)C=C
CCOCC(=C)C=C
COCC(=C)CC=C
COCC(C=C)C=C
COCCC(=C)C=C
CC(=C)COCC=C
COC(CC=C)C=C
CC(OCC=C)C=C
CC#CC(C)OC=O
CCC(OC=O)C#C
CC(CC#C)OC=O
CC(COC=O)C#C
CCCOC(=O)C#C
CCOC(=O)CC#C
COC(=O)CC#CC
CCC#CC(=O)OC
CC#CCOC(C)=O
CCC(=O)OCC#C
CCOC(=O)C#CC
CC(=O)OCCC#C
COC(=O)CCC#C
CC=C(C)COC=O
CC=CC(C)OC=O
CC(C)=CCOC=O
CCC=CC(=O)OC
CC=CCOC(C)=O
COC(=O)CC=CC
CCOC(=O)C=CC
CC(C)C#CCC=O
CC(C)CC#CC=O
CC#CC(C)CC=O
CCC(CC#C)C=O
CCC#CC(C)C=O
CC(CCC=O)C#C
CCC(CC=O)C#C
CCCC(C=O)C#C
CCC(C=O)C#CC
CC(CCC#C)C=O
CC#CCC(C)C=O
CC#CCCC(C)=O
CCC(C)C#CC=O
CCC#CCC(C)=O
CCCC#CC(C)=O
CCC#CC(=O)CC
CCCCC(=O)C#C
CC(CC=O)CC#C
CCCC(=O)CC#C
CCC(=O)CC#CC
CCC(=O)CCC#C
CC(=O)CCCC#C
CCCC(=O)C#CC
CC=C(C)CCC=O
CC=CC(C)CC=O
CC=CCC(C)C=O
CC(C)=CCCC=O
CC(C)C=CCC=O
CC(C)CC=CC=O
CCC=C(C)CC=O
CCC=C(CC)C=O
CCC=CC(C)C=O
CCC=CCC(C)=O
CCC(C)=CCC=O
CCC(C)C=CC=O
CCC(CC)=CC=O
CCCC=C(C)C=O
CCCC(C=O)=CC
CCCC(C)=CC=O
CCC=CC(=O)CC
CCC(CC=O)=CC
CCC(C=O)C=CC
CCCC(=O)C=CC
CCC(=O)CC=CC
CC=CCCC(C)=O
CCCC=CC(C)=O
CCC(=CC)C(C)O
CCC(O)C(C)=CC
CC=C(C)C(C)CO
CC=C(C)CC(C)O
CC=CC(C)C(C)O
CC(C)=C(C)CCO
CC(C)C=C(C)CO
CC(C)C=CC(C)O
CC(C)C(C)=CCO
CCC=C(C)C(C)O
CCC(C)=C(C)CO
CCC(C)=CC(C)O
CC=C(CO)C(C)C
CC=CC(O)C(C)C
CCC(CO)=C(C)C
CC(CO)C=C(C)C
CCC(O)C=C(C)C
CC(O)CC=C(C)C
CC(C)CC(=C)CC=C
CC(C)CC(C=C)C=C
CC(CCC=C)C(C)=C
CCC(=C)C(C)CC=C
CCC(=C)CC(C)C=C
CCC(C=C)C(=C)CC
CCC(C=C)C(C)C=C
CCC(C)C(=C)CC=C
CCC(C)C(C=C)C=C
CCC(C)CC(=C)C=C
CCC(CC(C)=C)C=C
CCC(CC)C(=C)C=C
CCCC(=C)C(=C)CC
CCCC(=C)C(C)C=C
CCCC(C=C)C(C)=C
CCCC(C)C(=C)C=C
CC(=C)CCCC(C)=C
CC(C)C(=C)CCC=C
CC(C)C(CC=C)C=C
CC(C)CCC(=C)C=C
CC(CC=C)C(C)C=C
CC(CC=C)CC(C)=C
CC(CC(C)C=C)C=C
CC(CCC(C)=C)C=C
CCC(=C)CC(=C)CC
CCC(=C)CCC(C)=C
CCC(CC=C)C(C)=C
CCCC(=C)CC(C)=C
CCCCC(=C)C(C)=C
CC(C)CCCC(C)C
CCC(C)C(CC)CC
CCC(CC)CC(C)C
CCCC(CC)C(C)C
CCC(C)CC(C)CC
CCC(C)CCC(C)C
CCCC(C)CC(C)C
CCCCC(C)C(C)C
CCCC(C)C(C)CC
COC(C#C)C(=C)C#C
CC(C)OC(C#C)C#C
COC(C)C(C#C)C#C
COC(C#C)C(C)C#C
CC(OC(C)C#C)C#C
COC(C)C(C)=C(C)C
COC(C)(C)C=C(C)C
COC(C)(C)C(C)=CC
CC(=C)CCCCO
CCC(=C)CCCO
CCCC(=C)CCO
CCCCC(=C)CO
CC(CCCO)C=C
CCC(CCO)C=C
CCCC(CO)C=C
CC(CCO)CC=C
CCC(CO)CC=C
CC(CO)CCC=C
CC(O)CCCC=C
CCCC(O)CC=C
CCC(O)CCC=C
CCCCC(O)C=C
CCCC(CC)CO
CC(C)CCCCO
CCC(CC)CCO
CCCC(C)CCO
CCCCC(C)CO
CCC(C)CCCO
CCCC(O)CCC
CCCCCC(C)O
CCCCC(O)CC
COC(C=C)C(C)=O
COC(C)C(=C)C=O
COCC(=C)C(C)=O
COC(C=O)C(C)=C
COC(C)C(=O)C=C
COCC(=O)C(C)=C
CC(C)(C)OCC=O
CCC(C)(OC)C=O
CCOC(C)(C)C=O
COC(C)(C)CC=O
COCC(C)(C)C=O
C=C(CC(=C)C#C)C=O
C=C(CC#C)C(=C)C=O
C=CC(C#C)C(=C)C=O
CC(=C)C(=C)C#CC=O
CC(=C)C#CC(=C)C=O
CC#CC(=C)C(=C)C=O
C=CC(=C)C(C=O)C#C
C=CC(=C)CC(=O)C#C
C=CC(C=C)C(=O)C#C
C=CC(C#C)C(=O)C=C
C=CCC(=C)C(=O)C#C
CC(=C)C#CC(=O)C=C
CC#CC(=C)C(=O)C=C
C=CC(=C)C(=O)CC#C
C=C(CC=O)C(=C)C#C
C=CC(C=O)C(=C)C#C
C=CCC(=O)C(=C)C#C
CC(=C)C(=O)C#CC=C
CC#CC(=O)C(=C)C=C
C=CC(=O)CC(=C)C#C
C=CC(=O)C(=C)CC#C
CC(=O)C(=C)C#CC=C
CC(=O)C#CC(=C)C=C
CC=C(C=C)C(=C)C=O
CC=CC(=C)C(=C)C=O
CC(=C)C=C(C=C)C=O
CC(=C)C=CC(=C)C=O
CC(=C)C(=C)C=CC=O
CC(=C)C(C=C)=CC=O
CC(C=C)=C(C=C)C=O
CC(C=C)=CC(=C)C=O
CC=C(C=C)C(=O)C=C
CC=CC(=C)C(=O)C=C
CC(=C)C=CC(=O)C=C
CC(=CC=C)C(=O)C=C
CC(C=C)=CC(=O)C=C
CC(=C)C(C=O)=CC=C
CC=C(C=O)C(=C)C=C
CC=CC(=O)C(=C)C=C
CC(=C)C(=O)C=CC=C
CC(=CC=O)C(=C)C=C
CC(C=O)=C(C=C)C=C
CC(C=O)=CC(=C)C=C
CC(=O)C=CC(=C)C=C
CC(=O)C(C=C)=CC=C
CC(=CC=C)C(=C)C=O
CC(=O)C=C(C=C)C=C
CC(=O)C(=C)C=CC=C
COC(=O)C(=C)C(C)=C
CC(OC=O)(C=C)C#C
CC#CC(OC=O)C#C
CC(OC=O)C#CC#C
CCOC(=O)C#CC#C
COC(=O)C#CCC#C
COC(=O)CC#CC#C
O=C(CC#C)OCC#C
O=C(OCCC#C)C#C
O=COC(CC#C)C#C
O=COCC(C#C)C#C
CC#CCOC(=O)C#C
CC#CC(=O)OCC#C
CC(=O)OCC#CC#C
COC(=O)C#CC#CC
CC=C(COC=O)C#C
CC=CC(OC=O)C#C
CC=CCOC(=O)C#C
CC(=CCOC=O)C#C
CC(COC=O)=CC#C
CC(OC=O)C=CC#C
COC(=O)C=CCC#C
COC(=O)C#CC=CC
COC(=O)CC=CC#C
CC=CC(=O)OCC#C
CC(=O)OCC=CC#C
COC(=O)C=CC#CC
CCOC(=O)C=CC#C
COC(=O)C=CC=CC
CC(C)C(=C)C(C)C=O
CC(C)C(=C)CC(C)=O
CC(C)C(C=C)C(C)=O
CC(C)C(C)C(=O)C=C
CC(C)C(C=O)C(C)=C
CCC(C)C(=O)C(C)=C
CC(C)C(=O)C(C)C=C
CC(C)C(=O)CC(C)=C
CCC(=O)C(=C)C(C)C
CCC(=O)C(C)C(C)=C
CC(C=C)C(C)C(C)=O
CC(C)C(C)C(=C)C=O
CC(CC(C)=C)C(C)=O
CCC(=C)C(C)C(C)=O
CCC(C(C)=C)C(C)=O
CCC(C)C(=C)C(C)=O
CC(C)CC(=O)C(C)=C
CC(CC(C)=O)C(C)=C
CCC(=C)C(=O)C(C)C
CC(C=O)C(C)C(C)=C
CC(C)CC(=C)C(C)=O
CC(=C)C(C)(C)CC=O
CC(C)(C)C(=C)CC=O
CC(C)(C)C(C=C)C=O
CC(C)C(C)(C=C)C=O
CCC(=C)C(C)(C)C=O
CCC(C)(C)C(=C)C=O
CCC(C)(C=O)C(C)=C
CC(=C)CC(C)(C)C=O
CC(C=C)C(C)(C)C=O
CC(C)(C)CC(=C)C=O
CCC(C)(C=C)C(C)=O
CC(C)(C)CC(=O)C=C
CCC(C)(C)C(=O)C=C
CC(C)(C)C(=O)CC=C
CC(C=O)C(C)(C)C=C
CCC(=O)C(C)(C)C=C
CC(=O)CC(C)(C)C=C
CC(=O)C(C)(C)CC=C
CCC(OC)(C=C)C=C
CCOC(C)(C=C)C=C
COC(C)(CC=C)C=C
COCC(C)(C=C)C=C
CC(C)(OCC=C)C=C
CC(C)(C)C#CCC=O
CC(C)(C)CC#CC=O
CC(C)(CCC#C)C=O
CC#CC(C)(C)CC=O
CC#CCC(C)(C)C=O
CCC(C)(C)C#CC=O
CCC(C)(CC#C)C=O
CCC#CC(C)(C)C=O
CCC(C)(CC=O)C#C
CCC(CC)(C=O)C#C
CCCC(C)(C=O)C#C
CCC(C)(C=O)C#CC
CC(C)(CCC=O)C#C
CC(C)(CC=O)CC#C
CC(C)(C)C=CCC=O
CCC=CC(C)(C)C=O
CCC(C)(C=O)C=CC
CC=CC(C)(C)CC=O
CC=CCC(C)(C)C=O
CC(C)(C)CC=CC=O
CCC(C)(C)C=CC=O
CCC(=C)C#CCOC
CCC#CC(=C)COC
CC(=C)CCOCC#C
CC(CC#C)OCC=C
CC#CC(C)OCC=C
CCC(=C)COCC#C
CCC#CC(OC)C=C
CC(=C)COCCC#C
CC#CCOC(C)C=C
CC#CCOCC(C)=C
CC(C)OCC#CC=C
CC(COCC=C)C#C
CC(COCC#C)C=C
CCC(OC)C#CC=C
CCC(OCC=C)C#C
CCC(OCC#C)C=C
CCCOC(C=C)C#C
CCCOCC(=C)C#C
CC(OCCC=C)C#C
CC(OCCC#C)C=C
CCOC(C=C)C#CC
CCOC(C)C#CC=C
CCOC(CC=C)C#C
CCOC(CC#C)C=C
CCOCC(=C)C#CC
CCOCC(=C)CC#C
CCOCC(C=C)C#C
CCOCC#CC(C)=C
CCOCCC(=C)C#C
COC(C)C#CCC=C
COC(C)CC#CC=C
COC(CC=C)C#CC
COC(CC=C)CC#C
COC(CC#CC)C=C
COC(CCC=C)C#C
COC(CCC#C)C=C
COCC(=C)CC#CC
COCC(=C)CCC#C
COCC(C=C)C#CC
COCC(C)C#CC=C
COCC(CC=C)C#C
COCC(CC#C)C=C
COCC#CC(C)C=C
COCC#CCC(C)=C
COCCC(=C)C#CC
COCCC(=C)CC#C
COCCC(C=C)C#C
COCCC#CC(C)=C
COCCCC(=C)C#C
CC(CC=C)OCC#C
CCC=CC(=C)COC
CCC(=C)C=CCOC
CCC(C=C)=CCOC
CC=CC(C)OCC=C
CCC=C(COC)C=C
CCC=CC(OC)C=C
CC=CCOCC(C)=C
CCC(COC)=CC=C
CCC(OC)C=CC=C
CCOC(C=C)C=CC
CCOCC=C(C)C=C
CCOCC(=C)C=CC
CCOCC(C=C)=CC
CCOCC(C)=CC=C
COC(C)C=CCC=C
COC(C)CC=CC=C
COC(CC=CC)C=C
COCC=C(C)CC=C
COCC=CC(C)C=C
COCC=CCC(C)=C
COCC(C=C)C=CC
COCC(C)=CCC=C
COCC(C)C=CC=C
COCC(CC=C)=CC
COCCC=C(C)C=C
COCCC=CC(C)=C
COCCC(=C)C=CC
COCCC(C=C)=CC
COCCC(C)=CC=C
CC=C(C)COCC=C
CC(C)=CCOCC=C
CC=CCOC(C)C=C
CC(C)OCC=CC=C
CCOC(C)C=CC=C
CCOCC=CC(C)=C
COC(CC=C)C=CC
COCC(=C)CC=CC
CCC(C)C#CCOC
CCC(CC#CC)OC
CCC(CCC#C)OC
CCC#CC(C)COC
CCC#CC(CC)OC
CCC#CCC(C)OC
CCCC(CC#C)OC
CCCC#CC(C)OC
CC(C)CCOCC#C
CC#CCCOC(C)C
CCC(C)COCC#C
CCC(CC)OCC#C
CCC(CCOC)C#C
CCCC(C)OCC#C
CCCC(COC)C#C
CCCCC(OC)C#C
CC#CCOCC(C)C
CCC(C)OCC#CC
CCC(COC)C#CC
CCC(COC)CC#C
CCCC(OC)C#CC
CCCC(OCC)C#C
CCCOC(C)C#CC
CCCOC(C)CC#C
CCCOC(CC)C#C
CCCOCC(C)C#C
CCOC(C)C#CCC
CCOC(C)CC#CC
CCOC(C)CCC#C
CCOC(CC)C#CC
CCOC(CC)CC#C
CCOCC(C)C#CC
CCOCC(C)CC#C
CCOCC(CC)C#C
COC(C)CCC#CC
COCC(C)CC#CC
COCC(C)CCC#C
COCC#CCC(C)C
COCCC(C)CC#C
COCCC#CC(C)C
COCCCC(C)C#C
CCC#CCOC(C)C
CC(C)COCCC#C
CCC(C)OCCC#C
CCCCOC(C)C#C
CC(C)OCCCC#C
CCOCC#CC(C)C
CCOCCC(C)C#C
COC(C)CCCC#C
COCCC(C)C#CC
CCC(C)(C)CCOC
CCC(C)(CC)COC
CCC(CC)(CC)OC
CCCC(C)(C)COC
CCCC(C)(CC)OC
CCCCC(C)(C)OC
CCCC(C)(C)OCC
CCCCOC(C)(C)C
CCCOC(C)(C)CC
CCCOCC(C)(C)C
CCOC(C)(CC)CC
CCOCC(C)(C)CC
CCOCCC(C)(C)C
COCCCC(C)(C)C
CC=C(C)C#CC(C)O
CC=C(C#C)C(C)CO
CC=C(C#CC)C(C)O
CC=C(CC#C)C(C)O
CC=CC(C#C)C(C)O
CC(C)=C(C)C#CCO
CC(C#C)C(C)=CCO
CC#CC=C(C)C(C)O
CC#CC(C)=C(C)CO
CC#CC(C)=CC(C)O
CCC=C(C#C)C(C)O
CCC(=CC#C)C(C)O
CCC(C#C)=C(C)CO
CC=C(C)C(CO)C#C
CC=C(C)CC(O)C#C
CC=C(CC(C)O)C#C
CC(C=C(C)CO)C#C
CC(C)=C(CCO)C#C
CC(C)=CC(CO)C#C
CC(C)=CCC(O)C#C
CC(C)C=C(CO)C#C
CC(C)C=CC(O)C#C
CC(C)C(=CCO)C#C
CCC(=CC)C(O)C#C
CCC(C)=C(CO)C#C
CCC(C)=CC(O)C#C
CC=C(C)C(O)CC#C
CC(C)=C(CO)CC#C
CC(C)C(CO)=CC#C
CC=C(CO)C(C)C#C
CC=CC(O)C(C)C#C
CC(C)C(O)C=CC#C
CC(CCO)=C(C)C#C
CC#CC(O)C=C(C)C
CCC(CO)=C(C)C#C
CC(CO)=C(C)CC#C
CC(CO)C=C(C)C#C
CC(CO)C(C)=CC#C
CCC(O)C(=CC)C#C
CCC(O)C(C)=CC#C
CC(O)C=C(C)CC#C
CC(O)C=CC(C)C#C
CC(O)C(C)=CCC#C
CC(O)C(C)C=CC#C
CC(O)C#CC=C(C)C
CC(O)CC=C(C)C#C
CC(O)CC(C)=CC#C
CC=CC(C)C(O)C#C
CCC=C(C)C(O)C#C
CCC(=CC(C)O)C#C
CC=C(C)C(O)C#CC
CC(C)=CC(O)CC#C
CC#CC(CO)=C(C)C
CCC(O)C=C(C)C#C
CC=C(C)C=CC(C)O
CC=C(C)C(C)=CCO
CC=CC=C(C)C(C)O
CC=CC(C)=C(C)CO
CC=CC(C)=CC(C)O
CC(C)=C(C)C=CCO
CC(C)=CC(C)=CCO
CC=C(C)C(CO)=CC
CC=C(CO)C=C(C)C
CC=CC(O)C(C)=CC
CC(O)C=CC=C(C)C
CC=C(C)C=C(C)CO
CC=CC(=CC)C(C)O
CC(C)=CC=C(C)CO
CC=CC(CO)=C(C)C
CC=CC(O)C=C(C)C
CC(C)CCC([O-])=O
CCC(C)CC([O-])=O
CCC(CC)C([O-])=O
CCCC(C)C([O-])=O
CC(CO)C(C)C=O
CC(O)CC(C)C=O
CC(C)C(CO)C=O
CC(C)CC(=O)CO
CC(C)CC(O)C=O
CCC(C)C(=O)CO
CCC(C)C(O)C=O
CC(C)C(O)CC=O
CC(CCO)C(C)=O
CCC(C=O)C(C)O
CCC(CO)C(C)=O
CCCC(=O)C(C)O
CCCC(O)C(C)=O
CC(CO)CC(C)=O
CCC(=O)CC(C)O
CCC(O)CC(C)=O
CC(O)C(C)CC=O
CC(C)C(=O)CCO
CCC(=O)C(C)CO
CCC(O)C(C)C=O
CC(O)CCC(C)=O
CCC(O)C(=O)CC
COCC(=C)CCO
COCCC(=C)CO
COC(CCO)C=C
COCC(CO)C=C
COCCC(O)C=C
COC(CO)CC=C
CC(=C)COCCO
CC(CO)OCC=C
CCOCC(=C)CO
CC(OCCO)C=C
CCOC(CO)C=C
CCOCC(O)C=C
CC(O)COCC=C
COCC(O)CC=C
CCC(CCO)OC
CCCC(CO)OC
CCC(CO)COC
CCCC(O)COC
CCCOC(C)CO
CCC(O)CCOC
CCOC(CC)CO
CCOCC(C)CO
CCOCCC(C)O
CCOCC(O)CC
COC(C)CCCO
COCC(C)CCO
COCCC(C)CO
CC(C)COCCO
CCC(C)OCCO
CC(C)OCCCO
CCOC(C)CCO
COCCCC(C)O
CCCOCC(C)O
C=CC(=C)CCOC=O
C=CCC(=C)COC=O
C=CC(COC=O)C=C
C=CCC(OC=O)C=C
C=CCCOC(=O)C=C
C=CCOC(=O)CC=C
CC(=C)CCCCC=O
CCC(CC=C)CC=O
CCCC(=C)CCC=O
CC(CCCC=O)C=C
CCC(CCC=O)C=C
CC(CCC=O)CC=C
CC(CCC=C)CC=O
CC(CCCC=C)C=O
CCC(=C)CCCC=O
CCC(CCC=C)C=O
CCCC(CC=C)C=O
CCCCC(=C)CC=O
CCCCC(C=C)C=O
CCCCCC(=C)C=O
CCCC(CC=O)C=C
CCCCC(=O)CC=C
CCC(=O)CCCC=C
CC(=O)CCCCC=C
CCCC(=O)CCC=C
CCCCCC(=O)C=C
OC(C=C)C(=C)CC=C
OC(C=C)C(C=C)C=C
OC(CC=C)C(=C)C=C
OC(CC(=C)C=C)C=C
OCC(=C)C(=C)CC=C
OCC(=C)CC(=C)C=C
OCC(C=C)C(=C)C=C
OCCC(=C)C(=C)C=C
OCC(=C)C(C=C)C=C
CCC(C)(CCO)C=C
CCC(CC)(CO)C=C
CCCC(C)(CO)C=C
CCC(C)(CO)CC=C
CC(C)(CCCO)C=C
CCCCC(C)(O)C=C
CC(C)(CCO)CC=C
CCC(C)(O)CCC=C
CCCC(O)(CC)C=C
CC(C)(O)CCCC=C
CCCC(C)(O)CC=C
CC(C)(CO)CCC=C
CCC(O)(CC)CC=C
CC=CC(C)CCCO
CC(C)CCC=CCO
CCC=CC(C)CCO
CCC(C)C=CCCO
CCC(CC)C=CCO
CCCC(CC)=CCO
CCCC(CCO)=CC
CCC(CCO)C=CC
CCCC(CO)C=CC
CC=C(C)CCCCO
CC=CCC(C)CCO
CC=CCCC(C)CO
CC=CCCCC(C)O
CC(C)=CCCCCO
CC(C)C=CCCCO
CC(C)CC=CCCO
CCC=C(C)CCCO
CCC=C(CC)CCO
CCC=CC(CC)CO
CCC=CCC(C)CO
CCC(C)=CCCCO
CCC(C)CC=CCO
CCC(CC)=CCCO
CCCC=C(C)CCO
CCCC=CC(C)CO
CCCC=CCC(C)O
CCCC(C)=CCCO
CCCC(C)C=CCO
CCCCC=C(C)CO
CCCCC(C)=CCO
CCC=CCC(O)CC
CCC(CCCO)=CC
CCCC=CC(O)CC
CCCCC(CO)=CC
CCCC(CO)=CCC
CCC(CO)CC=CC
CCCC(O)C=CCC
CCCC(O)CC=CC
CCC(O)CCC=CC
CCC=CCCC(C)O
CCCC=C(CC)CO
CCCCC=CC(C)O
CCCCC(O)C=CC
COC(C(C)=C)C(C)=O
COC(C)C(=C)C(C)=O
COC(C)C(=O)C(C)=C
COC(C)(C)C(=C)C=O
COC(C)(C=O)C(C)=C
COC(C)(C=C)C(C)=O
COC(C)(C)C(=O)C=C
CC(C)(OCC=O)C#C
CCC(OC)(C=O)C#C
CCOC(C)(C=O)C#C
COC(C)(C)C#CC=O
COC(C)(CC#C)C=O
COC(C)(CC=O)C#C
COCC(C)(C=O)C#C
COC(C)(C=O)C#CC
CC(C)(OCC#C)C=O
COC(C)(C)C=CC=O
COC(C)(C=O)C=CC
COC(=O)C(C)(C)OC
COC(C#C)C(O)C#C
C=C(C#C)C(OC=O)C#C
C=C(C#C)C(=O)OCC#C
C=C(COC(=O)C#C)C#C
C=CC(OC(=O)C#C)C#C
C=CC(=O)OC(C#C)C#C
COC(=O)C(=C)C#CC#C
COC(=O)C#CC(=C)C#C
COC(=O)C=C(C=C)C#C
COC(=O)C=CC(=C)C#C
COC(=O)C(=C)C=CC#C
COC(=O)C(=CC=C)C#C
COC(=O)C(C=C)=CC#C
CC(C)OC(=O)C(=C)C#C
CC(OC(C)=O)C(=C)C#C
CC(OC(=O)C(C)=C)C#C
CC(OC(=O)C#C)C(C)=C
CC(=O)OC(C#C)C(C)=C
COC(=O)C(=C)C(C)C#C
COC(=O)C(C)C(=C)C#C
COC(=O)C(C#C)C(C)=C
COC(=O)C=C(C)C(C)=C
COC(=O)C(=C)C=C(C)C
COC(=O)C(=C)C(C)=CC
COC(=O)C(=CC)C(C)=C
COC(=O)C(C=C)=C(C)C
COC(=O)C(C)=C(C)C=C
COC(=O)C(C)=CC(C)=C
CC(=C)C(C)(OC=O)C#C
CC(C)(OC=O)C(=C)C#C
CC(C)(OC(=O)C#C)C=C
COC(=O)C(C)(C=C)C#C
CC(C)(OC(=O)C=C)C#C
CC(=O)OC(C)(C=C)C#C
CC(=C)C(=C)COCC#C
CC(=C)C(OCC=C)C#C
CC(=C)C(OCC#C)C=C
CC(=C)COC(C=C)C#C
CC(=C)COCC(=C)C#C
CC(OC(C=C)C=C)C#C
CC(OC(C=C)C#C)C=C
CC(OCC=C)C(=C)C#C
CC(OCC(=C)C=C)C#C
CC(OCC(=C)C#C)C=C
CC(OCC#C)C(=C)C=C
CCOC(C=C)C(=C)C#C
CCOC(C#C)C(=C)C=C
CCOCC(=C)C(=C)C#C
COC(C=C)C(=C)C#CC
COC(C=C)C(=C)CC#C
COC(C=C)C(C=C)C#C
COC(C=C)C#CC(C)=C
COC(C)C(=C)C#CC=C
COC(C)C#CC(=C)C=C
COC(C#C)C(=C)CC=C
COC(C#C)C(C=C)C=C
COC(C#CC=C)C(C)=C
COC(C#CC)C(=C)C=C
COC(CC=C)C(=C)C#C
COC(CC(=C)C=C)C#C
COC(CC(=C)C#C)C=C
COC(CC#C)C(=C)C=C
COCC(=C)C(=C)C#CC
COCC(=C)C(=C)CC#C
COCC(=C)C(C=C)C#C
COCC(=C)C#CC(C)=C
COCC(=C)CC(=C)C#C
COCC(C=C)C(=C)C#C
COCC(C#C)C(=C)C=C
COCC#CC(=C)C(C)=C
COCCC(=C)C(=C)C#C
COC(C=C)C=C(C)C=C
COC(C=C)C=CC(C)=C
COC(C=C)C(=C)C=CC
COC(C=C)C(C=C)=CC
COC(C=CC=C)C(C)=C
COC(C=CC)C(=C)C=C
COC(C)C=C(C=C)C=C
COC(C)C=CC(=C)C=C
COC(C)C(=C)C=CC=C
COC(C)C(C=C)=CC=C
COCC=C(C=C)C(C)=C
COCC=C(C)C(=C)C=C
COCC=CC(=C)C(C)=C
COCC(=C)C=C(C)C=C
COCC(=C)C=CC(C)=C
COCC(=C)C(=C)C=CC
COCC(=C)C(C=C)=CC
COCC(=C)C(C)=CC=C
COCC(=CC=C)C(C)=C
COCC(=CC)C(=C)C=C
COCC(C=C)=CC(C)=C
COCC(C)=C(C=C)C=C
COCC(C)=CC(=C)C=C
COC(C=C)C(C)=CC=C
COCC(C=C)=C(C)C=C
CC(C)C(C#C)C#CC=O
CC(C)C#CC#CC(C)=O
CC(C#C)C(C)C#CC=O
CC(C#C)C(CC#C)C=O
CC(C#C)C#CCC(C)=O
CC(C#CCC#C)C(C)=O
CC(CC(C#C)C#C)C=O
CC(CC#C)C#CC(C)=O
CC(CC#CC#C)C(C)=O
CC#CC(C)C#CC(C)=O
CC#CC(C#C)C(C)C=O
CC#CC(C#CC)C(C)=O
CC#CC(CC#C)C(C)=O
CC#CC#CC(C)C(C)=O
CC#CCC(C#C)C(C)=O
CCC(C#C)C#CC(C)=O
CCC#CC(C#C)C(C)=O
CC(C)C#CC(C=O)C#C
CC(C)C#CCC(=O)C#C
CC(C)CC#CC(=O)C#C
CC(C#C)C(CC=O)C#C
CC(CC#C)C(C=O)C#C
CC(CC#C)CC(=O)C#C
CC(CC#CC(C)=O)C#C
CC(CCC#C)C(=O)C#C
CC#CC(C)C(C=O)C#C
CC#CC(C)CC(=O)C#C
CC#CC(CC(C)=O)C#C
CC#CCC(C)C(=O)C#C
CCC(C)C#CC(=O)C#C
CCC(C#C)C(C=O)C#C
CCC(C#CC)C(=O)C#C
CCC(CC#C)C(=O)C#C
CCC#CC(C)C(=O)C#C
CCCC(C#C)C(=O)C#C
CC(C)C#CC(=O)CC#C
CC(CC#C)C(=O)CC#C
CC#CC(C)C(=O)C#CC
CC#CC(C)C(=O)CC#C
CCC(C#C)C(=O)C#CC
CCC(C#C)C(=O)CC#C
CC(C)C(C=O)C#CC#C
CC(C)CC(=O)C#CC#C
CC(C#C)C(=O)CCC#C
CC(CC(C=O)C#C)C#C
CC(CC(C)=O)C#CC#C
CC(CCC(=O)C#C)C#C
CC#CC(C=O)C(C)C#C
CC#CCC(=O)C(C)C#C
CCC(C)C(=O)C#CC#C
CCC(CC(=O)C#C)C#C
CCC#CC(=O)C(C)C#C
CC(C)C(=O)C#CCC#C
CC(C)C(=O)CC#CC#C
CC(CC=O)C(C#C)C#C
CC(CC(=O)CC#C)C#C
CC#CC(=O)C(C)CC#C
CC#CC(=O)C#CC(C)C
CC#CC(=O)CC(C)C#C
CCC(C=O)C(C#C)C#C
CCCC(=O)C(C#C)C#C
CC(C=O)C(C)C#CC#C
CC(C=O)C(CC#C)C#C
CC(C=O)C#CC(C)C#C
CCC(=O)C(C)C#CC#C
CCC(=O)C(C#C)C#CC
CCC(=O)C(CC#C)C#C
CCC(=O)C#CC(C)C#C
CCC(=O)CC(C#C)C#C
CC(=O)C(CCC#C)C#C
CC(=O)CC(CC#C)C#C
CC(=O)CCC(C#C)C#C
CCC(C#CC#C)C(C)=O
CC#CC#CC(=O)C(C)C
CC(=O)C(CC#C)CC#C
CC=C(C)C(C)C#CC=O
CC=C(C)C(CC#C)C=O
CC=C(C)C#CC(C)C=O
CC=C(C)C#CCC(C)=O
CC=C(C)CC#CC(C)=O
CC=C(C#C)C(C)CC=O
CC=C(C#CC)C(C)C=O
CC=C(CC(C)C#C)C=O
CC=C(CC#C)C(C)C=O
CC=C(CC#C)CC(C)=O
CC=C(CCC#C)C(C)=O
CC=CC(C)C#CC(C)=O
CC=CC(C#C)C(C)C=O
CC=CC(C#CC)C(C)=O
CC=CC(CC#C)C(C)=O
CC=CC#CC(C)C(C)=O
CC=CCC(C#C)C(C)=O
CC(C=C(C)C)C#CC=O
CC(C=CCC#C)C(C)=O
CC(C)=C(C)C#CCC=O
CC(C)=C(C)CC#CC=O
CC(C)=C(CCC#C)C=O
CC(C)=CC(CC#C)C=O
CC(=O)CC#CC=C(C)C
CC(C)=CCC#CC(C)=O
CC(C)C=C(C)C#CC=O
CC(C)C=C(CC#C)C=O
CC(C)C=CC#CC(C)=O
CC(C)C(C)=CC#CC=O
CC(C)C(CC#C)=CC=O
CC(C)C#CC=C(C)C=O
CC(C)C#CC=CC(C)=O
CC(C)C#CC(C)=CC=O
CC(C#C)C(C)=CCC=O
CC(CC=C(C)C#C)C=O
CC(CC=CC#C)C(C)=O
CC(CC(C)=CC#C)C=O
CC(CC#C)C=C(C)C=O
CC(CC#C)C=CC(C)=O
CC(CC#C)C(C)=CC=O
CC(CCC#C)=C(C)C=O
CC#CC=C(C)C(C)C=O
CC#CC=C(C)CC(C)=O
CC#CC=CC(C)C(C)=O
CC#CC(C)=C(C)CC=O
CC#CC(C)=CC(C)C=O
CC#CC(C)C=C(C)C=O
CC#CC(C)C=CC(C)=O
CC#CC(C)C(C)=CC=O
CC#CCC=C(C)C(C)=O
CC#CCC(C)=C(C)C=O
CC#CCC(C)=CC(C)=O
CCC=C(C)C#CC(C)=O
CCC=C(C#C)C(C)C=O
CCC=C(C#CC)C(C)=O
CCC=C(CC#C)C(C)=O
CCC=CC(C#C)C(C)=O
CCC(=CC)C#CC(C)=O
CCC(=CC#C)C(C)C=O
CCC(=CC#CC)C(C)=O
CCC(=CCC#C)C(C)=O
CCC(C=CC#C)C(C)=O
CCC(C)=C(C)C#CC=O
CCC(C)=C(CC#C)C=O
CCC(C)=CC#CC(C)=O
CCC(C#C)=C(C)CC=O
CCC(C#C)C(C=O)=CC
CCC(C#C)C(C)=CC=O
CCC(C#CC)=C(C)C=O
CCC(CC#C)=C(C)C=O
CCC(CC#C)=CC(C)=O
CCC#CC=C(C)C(C)=O
CCC#CC(=CC)C(C)=O
CCC#CC(C)=C(C)C=O
CCC#CC(C)=CC(C)=O
CCCC=C(C#C)C(C)=O
CCCC(=CC#C)C(C)=O
CCCC(C#C)=C(C)C=O
CC=C(C)C(CC=O)C#C
CC=C(C)CC(C=O)C#C
CC=C(C)CCC(=O)C#C
CC=C(CC(C)C=O)C#C
CC=C(CCC(C)=O)C#C
CC=CC(C)C(C=O)C#C
CC=CC(C)CC(=O)C#C
CC=CCC(C)C(=O)C#C
CC(C=C(C)CC=O)C#C
CC(C=CCC(C)=O)C#C
CC(C)=C(CCC=O)C#C
CC(C)=CC(CC=O)C#C
CC(C)=CCC(C=O)C#C
CC(C)=CCCC(=O)C#C
CC(C)C=C(CC=O)C#C
CC(C)C=CC(C=O)C#C
CC(C)C=CCC(=O)C#C
CC(C)C(=CCC=O)C#C
CC(C)C(C=CC=O)C#C
CC(C)CC=C(C=O)C#C
CC(C)CC=CC(=O)C#C
CC(C)CC(=CC=O)C#C
CC(CC=C(C)C=O)C#C
CC(CC=CC(C)=O)C#C
CC(CC(C)=CC=O)C#C
CCC=C(C)C(C=O)C#C
CCC=C(C)CC(=O)C#C
CCC=C(C#C)C(=O)CC
CCC=C(CC(C)=O)C#C
CCC=C(CC)C(=O)C#C
CCC=CC(C)C(=O)C#C
CCC(=CC(C)C=O)C#C
CCC(=CC)C(C=O)C#C
CCC(=CCC(C)=O)C#C
CCC(C=C(C)C=O)C#C
CCC(C=CC(C)=O)C#C
CCC(C=CC)C(=O)C#C
CCC(C)=C(CC=O)C#C
CCC(C)=CC(C=O)C#C
CCC(C)=CCC(=O)C#C
CCC(C)C=C(C=O)C#C
CCC(C)C=CC(=O)C#C
CCC(C)C(=CC=O)C#C
CCC(CC)=C(C=O)C#C
CCC(CC)=CC(=O)C#C
CCCC=C(C)C(=O)C#C
CCCC(=CC(C)=O)C#C
CCCC(=CC)C(=O)C#C
CCCC(C)=C(C=O)C#C
CCCC(C)=CC(=O)C#C
CC=C(C)C(C=O)C#CC
CC=C(C)CC(=O)C#CC
CC=C(C)CC(=O)CC#C
CC=C(C#CC=O)C(C)C
CC=C(CC(C)=O)C#CC
CC=CC(C)C(=O)C#CC
CC=CC(C)C(=O)CC#C
CC=CC#CC(=O)C(C)C
CC(C)=C(CC=O)CC#C
CC(C)=CCC(=O)CC#C
CC(C)C=CC(=O)CC#C
CC(C)C(CC=O)=CC#C
CC(C)CC(C=O)=CC#C
CC#CC=C(C=O)C(C)C
CC#CC=CC(=O)C(C)C
CC#CC(=CC=O)C(C)C
CC#CC(CC=O)=C(C)C
CCC=C(C)C(=O)C#CC
CCC=C(C)C(=O)CC#C
CCC(=CC(C)=O)C#CC
CCC(=CC)C(=O)C#CC
CCC(=CC)C(=O)CC#C
CCC(C)=C(C=O)C#CC
CCC(C)=CC(=O)C#CC
CCC(C)=CC(=O)CC#C
CCC(C)C(C=O)=CC#C
CCC(C#C)C(=O)C=CC
CCC(C#CC=O)=C(C)C
CCC(CC(C)=O)=CC#C
CCC#CC(C=O)=C(C)C
CC=C(C)C(=O)CC#CC
CC=C(C)C(=O)CCC#C
CC=C(CC=O)C(C)C#C
CC=CC(C=O)C(C)C#C
CC=CCC(=O)C(C)C#C
CC(C=CC=O)C(C)C#C
CC(C)=CC(=O)CCC#C
CC(C)C(C=O)=CCC#C
CC(C)C(C=O)C=CC#C
CC(C)CC(=O)C=CC#C
CC(CCC=O)=C(C)C#C
CC#CC(C=O)=CC(C)C
CC#CC(C=O)C=C(C)C
CC#CCC(=O)C=C(C)C
CCC=C(C=O)C(C)C#C
CCC=CC(=O)C(C)C#C
CCC(=CC=O)C(C)C#C
CCC(C)C(=O)C=CC#C
CCC(CC=O)=C(C)C#C
CCC(CC(=O)C#C)=CC
CCC#CC(=O)C=C(C)C
CCC#CC(=O)C(C)=CC
CCCC(C=O)=C(C)C#C
CC=C(CC#CC)C(C)=O
CC#CCC(C=O)=C(C)C
CC=C(C=O)C(C)C#CC
CC=C(C=O)C(C)CC#C
CC=C(C=O)C#CC(C)C
CC=CC(=O)C(C)C#CC
CC=CC(=O)C(C)CC#C
CC=CC(=O)C#CC(C)C
CC=CC(=O)CC(C)C#C
CC(C)C(=O)C=CCC#C
CC(C)C(=O)CC=CC#C
CC(CC=O)=C(C)CC#C
CC(CC=O)C=C(C)C#C
CC(CC=O)C(C)=CC#C
CC#CC(=O)C=CC(C)C
CC#CC(=O)CC=C(C)C
CCC(C=O)=C(C)C#CC
CCC(C=O)=C(C)CC#C
CCC(C=O)=C(CC)C#C
CCC(C=O)=CC(C)C#C
CCC(C=O)C=C(C)C#C
CCC(C=O)C(=CC)C#C
CCC(C=O)C(C)=CC#C
CCCC(=O)C=C(C)C#C
CCCC(=O)C(=CC)C#C
CCCC(=O)C(C)=CC#C
CC(C=O)C=C(C)CC#C
CC(C=O)C=CC(C)C#C
CC(C=O)C(C)=CCC#C
CC(C=O)C(C)C=CC#C
CC(C=O)C#CC=C(C)C
CCC(=O)C=C(C)C#CC
CCC(=O)C=C(C)CC#C
CCC(=O)C=C(CC)C#C
CCC(=O)C=CC(C)C#C
CCC(=O)C(=CC)C#CC
CCC(=O)C(C=CC)C#C
CCC(=O)C(C)=CC#CC
CCC(=O)C(C)=CCC#C
CCC(=O)C(C)C=CC#C
CCC(=O)C(CC)=CC#C
CCC(=O)C(CC#C)=CC
CCC(=O)C#CC=C(C)C
CCC(=O)C#CC(C)=CC
CCC(=O)CC=C(C)C#C
CCC(=O)CC(=CC)C#C
CCC(=O)CC(C)=CC#C
CC(=O)C=C(C)CCC#C
CC(=O)C(C)=CCCC#C
CC(=O)CC=C(C)CC#C
CC(=O)CC(C)=CCC#C
CC(=O)CCC(C)=CC#C
CC#CC(C)=CCC(C)=O
CC=CC(CC(C)=O)C#C
CC(CC(C)=O)C=CC#C
CC(=O)CCC=C(C)C#C
CC=C(C)C=C(C)CC=O
CC=C(C)C=CC(C)C=O
CC=C(C)C=CCC(C)=O
CC=C(C)C(C)=CCC=O
CC=C(C)C(C)C=CC=O
CC=C(C)CC=C(C)C=O
CC=C(C)CC=CC(C)=O
CC=C(C)CC(C=O)=CC
CC=C(C)CC(C)=CC=O
CC=C(CC=C(C)C)C=O
CC=CC=C(C)C(C)C=O
CC=CC=C(C)CC(C)=O
CC=CC(=CC)C(C)C=O
CC=CC(C)=C(C)CC=O
CC=CC(C)=CCC(C)=O
CC=CC(C)C=CC(C)=O
CC=CC(C)C(C=O)=CC
CC=CC(C)C(C)=CC=O
CC=CCC=C(C)C(C)=O
CC=CCC(=CC)C(C)=O
CC=CCC(C)=C(C)C=O
CC=CCC(C)=CC(C)=O
CC(C)=C(C)C=CCC=O
CC(C)=C(C)CC=CC=O
CC(C)=CC=C(C)CC=O
CC(=O)CC=CC=C(C)C
CC(C)=CC(C)=CCC=O
CC(=O)C=CCC=C(C)C
CC(C)C=C(C)C=CC=O
CC(C)C=CC=C(C)C=O
CC(C)C=CC=CC(C)=O
CC(C)C=CC(C)=CC=O
CC(C)C(C)=CC=CC=O
CCC=C(C=CC)C(C)=O
CCC=C(C)C(C=O)=CC
CCC=C(C)C(C)=CC=O
CCC=CC(=CC)C(C)=O
CCC=CC(C)=C(C)C=O
CCC=CC(C)=CC(C)=O
CCC(=CC=CC)C(C)=O
CCC(=CC)C=C(C)C=O
CCC(=CC)C=CC(C)=O
CCC(=CC)C(C=O)=CC
CCC(=CC)C(C)=CC=O
CCC(C=CC)=C(C)C=O
CCC(C=CC)=CC(C)=O
CCC(C)=C(C)C=CC=O
CCC(C)=CC=C(C)C=O
CCC(C)=CC(C=O)=CC
CCC(C)=CC(C)=CC=O
CC=C(C)C(CC=O)=CC
CC=CC(CC(C)=O)=CC
CC=C(C=CC=O)C(C)C
CC=CC=C(C=O)C(C)C
CC=CC(=CC=O)C(C)C
CC=CC(CC=O)=C(C)C
CCC=C(C)C(=O)C=CC
CCC=CC(C=O)=C(C)C
CCC(=CC)C(=O)C=CC
CCC(C=CC=O)=C(C)C
CCC(C)=C(C=O)C=CC
CCC(C)=CC(=O)C=CC
CC=C(CC=O)C=C(C)C
CC=CC(C=O)=CC(C)C
CC=CC(C=O)C=C(C)C
CC=CC(C=O)C(C)=CC
CC=CCC(=O)C=C(C)C
CC=CCC(=O)C(C)=CC
CC(C=CC=O)C=C(C)C
CCC=C(C=O)C=C(C)C
CCC=C(C=O)C(C)=CC
CCC=CC(=O)C=C(C)C
CCC=CC(=O)C(C)=CC
CCC(=CC=O)C=C(C)C
CCC(=CC=O)C(C)=CC
CC=C(C=O)C=CC(C)C
CC=CC(=O)C=CC(C)C
CC=CC(=O)CC=C(C)C
CC=CC(=O)CC(C)=CC
CCC(C=O)=C(C)C=CC
CCC(C=O)=CC=C(C)C
CCC(=O)C=C(C)C=CC
CCC(=O)C=CC(C)=CC
CCC(=O)C(=CC)C=CC
CC=CC=CC(C)C(C)=O
CC=CC(C=CC)C(C)=O
CC=CC(C)=CC(C)C=O
CC=CC(C)C=C(C)C=O
CC(C)=CCC=C(C)C=O
CC(C)=CCC(C)=CC=O
CCC=C(C)C=C(C)C=O
CCC=C(C)C=CC(C)=O
CCC=CC=C(C)C(C)=O
CCC(C)=CC=CC(C)=O
CC=CC=CC(=O)C(C)C
CC=CC(C)C(=O)C=CC
CC=CCC(C=O)=C(C)C
CCC(C=O)=CC(C)=CC
CC(C=O)C=CC=C(C)C
CCC(=O)C=CC=C(C)C
CCC(=O)C(C)=CC=CC
CC(=O)OC(C)(C)C(C)=C
COC(=O)C(=C)C(C)(C)C
COC(=O)C(C)(C)C(C)=C
CC(=C)C(=O)OC(C)(C)C
CCC(=C)C(=C)C(C)OC
CCC(=C)C(OC)C(C)=C
CC(C)OC(C=C)C(C)=C
CC(C)OC(C)C(=C)C=C
CC(C)OCC(=C)C(C)=C
CCC(OC)C(=C)C(C)=C
CC(OC(C)C(C)=C)C=C
CC(OCC(C)=C)C(C)=C
CCOC(C(C)=C)C(C)=C
CCOC(C)C(=C)C(C)=C
COC(C=C)C(=C)C(C)C
COC(C=C)C(C)C(C)=C
COC(C(C)C=C)C(C)=C
COC(C(C)C)C(=C)C=C
COC(C)C(=C)C(C)C=C
COC(C)C(=C)CC(C)=C
COC(C)C(C=C)C(C)=C
COC(C)C(C)C(=C)C=C
COC(C)CC(=C)C(C)=C
COC(CC(C)=C)C(C)=C
COCC(=C)C(=C)C(C)C
COCC(=C)C(C)C(C)=C
COCC(C(C)=C)C(C)=C
COCC(C)C(=C)C(C)=C
CC(C)C(C)C#CC(C)=O
CC(C)C(C#C)C(C)C=O
CC(C)C#CC(C)C(C)=O
CC(C)CC(C#C)C(C)=O
CC(CC#C)C(C)C(C)=O
CC#CC(C(C)C)C(C)=O
CC#CC(C)C(C)C(C)=O
CCC(C(C)C#C)C(C)=O
CCC(C)C(C#C)C(C)=O
CCC(C#C)C(C)C(C)=O
CC(C)C(C)C(C=O)C#C
CC(C)C(C)CC(=O)C#C
CC(C)C(CC(C)=O)C#C
CC(C)CC(C)C(=O)C#C
CC(CC(C)C(C)=O)C#C
CCC(C(C)C)C(=O)C#C
CCC(C)C(C)C(=O)C#C
CC(C)C(C)C(=O)CC#C
CC#CC(C)C(=O)C(C)C
CCC(C#C)C(=O)C(C)C
CC(C)C(C=O)C(C)C#C
CC(C)CC(=O)C(C)C#C
CC(CC(C)=O)C(C)C#C
CCC(C)C(=O)C(C)C#C
CC(C)C(=O)C(C)CC#C
CC(CC(=O)C(C)C)C#C
CC#CC(=O)C(C)C(C)C
CCC(=O)C(C)C(C)C#C
CCC(=O)C(C#C)C(C)C
CC(C)C(CC#C)C(C)=O
CC(C)C#CC(=O)C(C)C
CC(C=O)C(C)C(C)C#C
CC=C(C(C)C)C(C)C=O
CC=C(C)C(C)C(C)C=O
CC=C(C)C(C)CC(C)=O
CC=C(C)CC(C)C(C)=O
CC=C(CC(C)C)C(C)=O
CC=CC(C(C)C)C(C)=O
CC=CC(C)C(C)C(C)=O
CC(C)C=C(C)C(C)C=O
CC(C)C=C(C)CC(C)=O
CC(C)C=CC(C)C(C)=O
CC(C)C(C)=C(C)CC=O
CC(C)C(C)C=C(C)C=O
CC(C)CC(C)=C(C)C=O
CC(C)CC(C)=CC(C)=O
CCC=C(C(C)C)C(C)=O
CCC=C(C)C(C)C(C)=O
CCC(=CC(C)C)C(C)=O
CCC(=CC)C(C)C(C)=O
CCC(C=C(C)C)C(C)=O
CCC(C(C)C)=C(C)C=O
CCC(C)=C(C)CC(C)=O
CCC(C)=CC(C)C(C)=O
CCC(C)C=C(C)C(C)=O
CCC(C)C(=CC)C(C)=O
CCC(C)C(C)=C(C)C=O
CCC(C)C(C)=CC(C)=O
CCC(CC)=C(C)C(C)=O
CCCC(C(C)=O)=C(C)C
CCCC(C)=C(C)C(C)=O
CCC(=O)C(C)=C(C)CC
CC=C(C)C(C=O)C(C)C
CC=C(CC(C)=O)C(C)C
CC=CC(C)C(=O)C(C)C
CC(C)C=C(C=O)C(C)C
CC(C)C(=CC=O)C(C)C
CC(C)C(CC=O)=C(C)C
CC(C)CC(C=O)=C(C)C
CCC=C(C)C(=O)C(C)C
CCC(=CC(C)=O)C(C)C
CCC(=CC)C(=O)C(C)C
CCC(C(C)C=O)=C(C)C
CCC(C)=C(C=O)C(C)C
CCC(C)C(C=O)=C(C)C
CCC(CC(C)=O)=C(C)C
CC(C)C(C=O)C=C(C)C
CCC(C)C(=O)C(C)=CC
CC=C(C=O)C(C)C(C)C
CC(CC=O)C(C)=C(C)C
CCC(C=O)=C(C)C(C)C
CCC(C=O)C(C)=C(C)C
CCCC(=O)C(C)=C(C)C
CC(C=O)C=C(C)C(C)C
CC(C=O)C(C)C=C(C)C
CCC(=O)C=C(C)C(C)C
CCC(=O)C(=CC)C(C)C
CCC(=O)C(C)C(C)=CC
CCC(=O)C(CC)=C(C)C
CCC(=O)CC(C)=C(C)C
CC(=O)CCC(C)=C(C)C
CC(C)C(C)=CCC(C)=O
CC(C)C(C)C=CC(C)=O
CC(C)C(C)C(C)=CC=O
CC(C)CC=C(C)C(C)=O
CC(CC=C(C)C)C(C)=O
CC(CC(C)=C(C)C)C=O
CCC(C)=C(C)C(C)C=O
CCC(C)=C(CC)C(C)=O
CC=C(C)CC(=O)C(C)C
CC(C)C=CC(=O)C(C)C
CCC(C)=CC(=O)C(C)C
CC=C(C)C(=O)CC(C)C
CC(C)CC(=O)C=C(C)C
CC(CC(C)=O)C=C(C)C
CCC(C(C)=O)C(C)=CC
CCC(C)C(=O)C=C(C)C
CC=CC(=O)C(C)C(C)C
CC(C)C(=O)CC=C(C)C
CCC(=O)C(C)=CC(C)C
CCC(=O)C(C)C=C(C)C
CC(=C)C(C)(C)OCC=C
CCC(=C)C(C)(OC)C=C
CC(=C)COC(C)(C)C=C
CC(C)(C)OC(C=C)C=C
CC(C)(C)OCC(=C)C=C
CCC(C)(OC)C(=C)C=C
CC(C)OC(C)(C=C)C=C
CCC(OC)(C=C)C(C)=C
CC(OC(C)(C)C=C)C=C
CCOC(C)(C=C)C(C)=C
CCOC(C)(C)C(=C)C=C
COC(C=C)(C=C)C(C)C
COC(C=C)C(C)(C)C=C
COC(C)(C=C)C(C)C=C
COC(C)(C)C(=C)CC=C
COC(C)(C)C(C=C)C=C
COC(C)(C)CC(=C)C=C
COC(C)(CC=C)C(C)=C
COC(C)(CC(C)=C)C=C
COC(C)C(C)(C=C)C=C
COCC(=C)C(C)(C)C=C
COCC(C)(C=C)C(C)=C
COCC(C)(C)C(=C)C=C
CC(C)(C)C(CC#C)C=O
CC(C)C(C)(C)C#CC=O
CC(C)C(C)(CC#C)C=O
CC(C)C#CC(C)(C)C=O
CC(C#C)C(C)(C)CC=O
CC(CC(C)(C)C#C)C=O
CC(CC#C)C(C)(C)C=O
CC#CC(C)(C)C(C)C=O
CC#CC(C)(C)CC(C)=O
CC#CC(C)C(C)(C)C=O
CC#CCC(C)(C)C(C)=O
CCC(C)(C)C#CC(C)=O
CCC(C)(C#C)C(C)C=O
CCC(C)(C#CC)C(C)=O
CCC(C)(CC#C)C(C)=O
CCC(C#C)C(C)(C)C=O
CCC(CC)(C#C)C(C)=O
CCC#CC(C)(C)C(C)=O
CCCC(C)(C#C)C(C)=O
CC(C)(C)C(CC=O)C#C
CC(C)(C)CC(C=O)C#C
CC(C)(C)CCC(=O)C#C
CC(C)C(C)(CC=O)C#C
CC(C)CC(C)(C=O)C#C
CC(CC(C)(C)C=O)C#C
CCC(C)(C)C(C=O)C#C
CCC(C)(C)CC(=O)C#C
CCC(C)(CC(C)=O)C#C
CCC(C)(CC)C(=O)C#C
CCC(C)C(C)(C=O)C#C
CCCC(C)(C)C(=O)C#C
CC#CC(C)(C=O)C(C)C
CCC(C)(C)C(=O)C#CC
CCC(C)(C)C(=O)CC#C
CC(C#CC=O)C(C)(C)C
CC#CC(C=O)C(C)(C)C
CCC(C)(C=O)C(C)C#C
CCC#CC(=O)C(C)(C)C
CC(CC=O)C(C)(C)C#C
CC#CC(=O)CC(C)(C)C
CCC(C=O)(C#C)C(C)C
CCC(C=O)C(C)(C)C#C
CCCC(=O)C(C)(C)C#C
CC(C=O)C(C)(C)CC#C
CC(C=O)C#CC(C)(C)C
CCC(=O)C(C)(C)C#CC
CCC(=O)C(C)(C)CC#C
CCC(=O)C(C)(CC)C#C
CCC(=O)C#CC(C)(C)C
CCC(=O)CC(C)(C)C#C
CC(=O)C(C)(C)CCC#C
CC(=O)C#CCC(C)(C)C
CC(=O)CC#CC(C)(C)C
CC(=O)CCC(C)(C)C#C
CC(C)(C)CC(=O)CC#C
CC(C)(C)C(=O)CCC#C
CC#CCC(=O)C(C)(C)C
CC(=O)CC(C)(C)CC#C
CC=C(C)C(C)(C)CC=O
CC=C(C)CC(C)(C)C=O
CC=C(CC(C)(C)C)C=O
CC=CC(C)(C)C(C)C=O
CC(C)=CC(C)(C)CC=O
CC(C)C=CC(C)(C)C=O
CC(C)C(C)(C)C=CC=O
CCC=C(C)C(C)(C)C=O
CCC(C)=CC(C)(C)C=O
CCC(C)(C=CC)C(C)=O
CCC(C)(C)C=C(C)C=O
CCC(C)(C)C=CC(C)=O
CCC(C)(C)C(C=O)=CC
CCC(C)(C)C(C)=CC=O
CC=CC(C)(C=O)C(C)C
CCC(C)(C)C(=O)C=CC
CC=C(CC=O)C(C)(C)C
CC=CC(C=O)C(C)(C)C
CC(=CCC=O)C(C)(C)C
CC(C=CC=O)C(C)(C)C
CCC=CC(=O)C(C)(C)C
CCC(=CC=O)C(C)(C)C
CCC(C)(C=O)C=C(C)C
CCC(C)(C=O)C(C)=CC
CC(CC=O)=CC(C)(C)C
CCC(C=O)=CC(C)(C)C
CC(C=O)=CCC(C)(C)C
CC(C=O)C=CC(C)(C)C
CC(=O)CC=CC(C)(C)C
CC=CC(C)(C)CC(C)=O
CC=CC(C)C(C)(C)C=O
CC=CCC(C)(C)C(C)=O
CC(C)=CCC(C)(C)C=O
CCC=CC(C)(C)C(C)=O
CCC(=CC)C(C)(C)C=O
CC=CCC(=O)C(C)(C)C
CCC=C(C=O)C(C)(C)C
CC=CC(=O)CC(C)(C)C
CCC(=O)C=CC(C)(C)C
CCC(=O)C(C)(C)C=CC
CC(=O)C=CCC(C)(C)C
CC(CC(C)(C)C)=CC=O
CC(C)C(C)(C)OC(C)=O
CC(C)OC(=O)C(C)(C)C
CC(OC(C)=O)C(C)(C)C
COC(=O)C(C)(C)C(C)C
CC(C)C(=O)OC(C)(C)C
COC(=O)C(C)C(C)(C)C
CCC(=C)C(C)C(C)OC
CCC(C)C(=C)C(C)OC
CCC(=C)C(C)OC(C)C
CC(OC(C)C(C)C)C=C
CC(C)C(C)OCC(C)=C
CCC(C(C)OC)C(C)=C
CCC(C)C(OC)C(C)=C
CC(C)COC(C)C(C)=C
CCC(C)OC(C)C(C)=C
CC(C)OC(C=C)C(C)C
CC(C)OC(C)C(C)C=C
CC(C)OC(C)CC(C)=C
CC(C)OCC(=C)C(C)C
CC(C)OCC(C)C(C)=C
CCC(OC)C(=C)C(C)C
CCC(OC)C(C)C(C)=C
CCOC(C(C)C)C(C)=C
CCOC(C)C(=C)C(C)C
CCOC(C)C(C)C(C)=C
COC(C=C)C(C)C(C)C
COC(C(C)C)C(C)C=C
COC(C)C(=C)CC(C)C
COC(C)C(C=C)C(C)C
COC(C)C(C)C(C)C=C
COC(C)C(C)CC(C)=C
COC(C)CC(=C)C(C)C
COC(C)CC(C)C(C)=C
COC(CC(C)=C)C(C)C
COCC(=C)C(C)C(C)C
COCC(C(C)C)C(C)=C
COCC(C)C(=C)C(C)C
COCC(C)C(C)C(C)=C
CCC(=C)C(OC)C(C)C
CCC(OC(C)C)C(C)=C
COC(CC(C)C)C(C)=C
CCC(=C)C(C)(C)COC
CCC(=C)C(C)(CC)OC
CCC(=C)CC(C)(C)OC
CCC(C=C)C(C)(C)OC
CCC(C)(C=C)C(C)OC
CCC(C)(C)C(=C)COC
CCC(C)(CC(C)=C)OC
CCCC(=C)C(C)(C)OC
CC(C)C(C)(C)OCC=C
CCC(C)(C)C(OC)C=C
CCC(C)C(C)(OC)C=C
CC(=C)CCOC(C)(C)C
CC(CC=C)OC(C)(C)C
CCC(=C)COC(C)(C)C
CCC(C)(C)OC(C)C=C
CCC(C)(C)OCC(C)=C
CCC(C)(COC)C(C)=C
CCC(CC)(OC)C(C)=C
CCCC(C)(OC)C(C)=C
CC(=C)COCC(C)(C)C
CC(C)COC(C)(C)C=C
CCC(C)(OC(C)C)C=C
CCC(C)(OC)C(C)C=C
CCC(C)OC(C)(C)C=C
CC(C)OCC(C)(C)C=C
CC(COC(C)(C)C)C=C
CCC(OC)(C=C)C(C)C
CCC(OC)C(C)(C)C=C
CCCOC(C)(C)C(C)=C
CC(OCC=C)C(C)(C)C
CC(OCC(C)(C)C)C=C
CCOC(C=C)C(C)(C)C
CCOC(C)(C=C)C(C)C
CCOC(C)(C)C(=C)CC
CCOC(C)(C)C(C)C=C
CCOC(C)(C)CC(C)=C
CCOC(C)(CC)C(C)=C
CCOC(C)C(C)(C)C=C
CCOCC(=C)C(C)(C)C
CCOCC(C)(C)C(C)=C
COC(C)(C)C(C)CC=C
COC(C)(C)CC(C)C=C
COC(C)C(C)(C)CC=C
COC(C)CC(C)(C)C=C
COC(CC=C)C(C)(C)C
COC(CC(C)(C)C)C=C
COCC(=C)CC(C)(C)C
COCC(C=C)C(C)(C)C
COCC(C)(C=C)C(C)C
COCC(C)(C)C(C)C=C
COCC(C)(C)CC(C)=C
COCC(C)C(C)(C)C=C
COCCC(=C)C(C)(C)C
COCCC(C)(C)C(C)=C
CC(C)OC(C)(C)CC=C
CCC(OC(C)(C)C)C=C
COC(C)(C)CCC(C)=C
COC(C)(CC=C)C(C)C
COC(C)(CC(C)C)C=C
CCC(C)C(CC#C)OC
CCC(C)C#CC(C)OC
CCC(C#C)C(C)COC
CCC(C#CC)C(C)OC
CCC(CC(C)C#C)OC
CCC(CC#C)C(C)OC
CCC#CC(C)C(C)OC
CCCC(C#C)C(C)OC
CC(C)C(C)COCC#C
CC(C)CC(C)OCC#C
CC#CC(C)COC(C)C
CC#CCC(C)OC(C)C
CCC(C)C(C)OCC#C
CCC(C)C(COC)C#C
CCC(C)CC(OC)C#C
CCC(CC(C)OC)C#C
CCC(CC)C(OC)C#C
CCC(CC#C)OC(C)C
CCC#CC(C)OC(C)C
CCCC(C)C(OC)C#C
CC(C)C(C)OCCC#C
CC(C)CCOC(C)C#C
CC#CC(C)OCC(C)C
CCC(C)C(OC)C#CC
CCC(C)COC(C)C#C
CCC(CC)OC(C)C#C
CCC#CC(OC)C(C)C
CCCC(C)OC(C)C#C
CC(C)COC(C)CC#C
CC(C)COCC(C)C#C
CC#CCOC(C)C(C)C
CCC(C)OC(C)C#CC
CCC(C)OC(C)CC#C
CCC(C)OC(CC)C#C
CCC(C)OCC(C)C#C
CCC(COC(C)C)C#C
CCC(COC)C(C)C#C
CCCC(OC(C)C)C#C
CCCC(OC)C(C)C#C
CC(C)OC(C)CCC#C
CC(C)OCC(C)CC#C
CC(C)OCCC(C)C#C
CCC(OC(C)C)C#CC
CCC(OC)C(C)C#CC
CCC(OC)C(C)CC#C
CCC(OC)C(CC)C#C
CCC(OC)C#CC(C)C
CCC(OCC(C)C)C#C
CCC(OCC#C)C(C)C
CCCOC(C)C(C)C#C
CCCOC(C#C)C(C)C
CCOC(C)C(C)C#CC
CCOC(C)C(C)CC#C
CCOC(C)C(CC)C#C
CCOC(C)C#CC(C)C
CCOC(C)CC(C)C#C
CCOC(C#C)C(C)CC
CCOC(C#CC)C(C)C
CCOC(CC(C)C)C#C
CCOC(CC)C(C)C#C
CCOC(CC#C)C(C)C
CCOCC(C)C(C)C#C
CCOCC(C#C)C(C)C
COC(C)C(C)CC#CC
COC(C)C(C)CCC#C
COC(C)C#CCC(C)C
COC(C)CC(C)C#CC
COC(C)CC(C)CC#C
COC(C)CC#CC(C)C
COC(C)CCC(C)C#C
COC(CC(C)C)C#CC
COC(CC#C)CC(C)C
COC(CC#CC)C(C)C
COC(CCC(C)C)C#C
COC(CCC#C)C(C)C
COCC(C)C(C)C#CC
COCC(C)C(C)CC#C
COCC(C)C#CC(C)C
COCC(C)CC(C)C#C
COCC(C#CC)C(C)C
COCC(CC(C)C)C#C
COCC(CC#C)C(C)C
COCC#CC(C)C(C)C
COCCC(C)C(C)C#C
COCCC(C#C)C(C)C
CC(C)OCC#CC(C)C
C=CC(=C)C(C=O)C=O
C=CC(=C)CC(=O)C=O
C=CC(C=C)C(=O)C=O
C=CCC(=C)C(=O)C=O
C=CC(=C)C(=O)CC=O
C=C(CC=O)C(=C)C=O
C=CC(C=O)C(=C)C=O
C=CCC(=O)C(=C)C=O
C=CC(C=O)C(=O)C=C
C=CC(=O)C(=C)CC=O
C=CC(=O)CC(=C)C=O
C=C(CC(=C)C=O)C=O
C=CCC(=O)C(=O)C=C
C=CC(=O)CC(=O)C=C
CC(=C)C(=O)COC=O
CC(=C)C(OC=O)C=O
CC(=C)COC(=O)C=O
CC(=O)C(=C)COC=O
CC(OC=O)C(=C)C=O
CC(=O)C(OC=O)C=C
CC(OC=O)C(=O)C=C
CC(OC(=O)C=O)C=C
CC(=O)OCC(=C)C=O
COC(=O)C(=C)CC=O
COC(=O)C(C=C)C=O
COC(=O)CC(=C)C=O
CC(=C)C(=O)OCC=O
CC(OC(=O)C=C)C=O
CCOC(=O)C(=C)C=O
CC(=O)COC(=O)C=C
CCOC(=O)C(=O)C=C
CC(=O)OC(C=C)C=O
COC(=O)CC(=O)C=C
COC(=O)C(=O)CC=C
CC(=O)C(=O)OCC=C
CC(=O)OCC(=O)C=C
CCCC(C)(C=O)C=O
CC(C)(CCC=O)C=O
CCC(C)(CC=O)C=O
CCC(CC)(C=O)C=O
CC(C)(CC=O)CC=O
CC(=C)CCOCC=O
CCC(=C)COCC=O
CC(=C)COCCC=O
CC(CC=O)OCC=C
CC(COCC=C)C=O
CCCOC(C=C)C=O
CCCOCC(=C)C=O
CCC(OCC=O)C=C
CC(OCCC=C)C=O
CCOC(CC=C)C=O
CCOCC(=C)CC=O
CCOCC(C=C)C=O
CCOCCC(=C)C=O
CCOC(CC=O)C=C
CCOCCC(=O)C=C
COC(CCC=C)C=O
COCC(=C)CCC=O
COCC(CC=C)C=O
COCCC(=C)CC=O
COCCC(C=C)C=O
COCCCC(=C)C=O
COCC(CC=O)C=C
CC(CC=C)OCC=O
CCC(OCC=C)C=O
CC(COCC=O)C=C
CCCOCC(=O)C=C
CCC(=O)COCC=C
CC(OCCC=O)C=C
CC(=O)CCOCC=C
CCOCC(=O)CC=C
CC(=O)COCCC=C
COC(CC=C)CC=O
COC(CCC=O)C=C
COCCCC(=O)C=C
COCCC(=O)CC=C
COCC(=O)CCC=C
CCC(COC)OC=O
COCC(C)COC=O
CCC(COC=O)OC
CC(C)OCCOC=O
CCC(=O)OCCOC
CCOC(C)COC=O
CCOCC(C)OC=O
COC(C)CCOC=O
COCCC(C)OC=O
COCCCOC(C)=O
CCCOCC(=O)OC
CCCOC(=O)COC
CCOCCC(=O)OC
CCOCC(=O)OCC
CCOC(=O)CCOC
COCCCC(=O)OC
CCOCCOC(C)=O
CC(=C)C#CCC([O-])=O
CC(=C)CC#CC([O-])=O
CC(C=C)C#CC([O-])=O
CC(C#CC=C)C([O-])=O
CC#CC(=C)CC([O-])=O
CC#CC(C=C)C([O-])=O
CC#CCC(=C)C([O-])=O
CCC(=C)C#CC([O-])=O
CCC#CC(=C)C([O-])=O
[O-]C(=O)C(CC=C)C#C
[O-]C(=O)C(CC#C)C=C
[O-]C(=O)CC(=C)CC#C
[O-]C(=O)CC(C=C)C#C
[O-]C(=O)C(=C)CCC#C
[O-]C(=O)CCC(=C)C#C
CC=CC(=C)CC([O-])=O
CC(C=C)C=CC([O-])=O
CCC(=CC=C)C([O-])=O
CC(CC([O-])=O)=CC=C
CC=C(CC=C)C([O-])=O
CC=CC(C=C)C([O-])=O
CC=CCC(=C)C([O-])=O
CC(=C)C=CCC([O-])=O
CC(=C)CC=CC([O-])=O
CC(=CCC=C)C([O-])=O
CC(C=C)=CCC([O-])=O
CC(C=CC=C)C([O-])=O
CC(CC=C)=CC([O-])=O
CCC=C(C=C)C([O-])=O
CCC=CC(=C)C([O-])=O
CCC(=C)C=CC([O-])=O
CCC(C=C)=CC([O-])=O
CC=C(CC([O-])=O)C=C
CC(C)CC(C)C([O-])=O
CCC(C)C(C)C([O-])=O
CC(C)C(C)CC([O-])=O
CCC(C(C)C)C([O-])=O
CC(C)(C)CCC([O-])=O
CCC(C)(C)CC([O-])=O
CCC(C)(CC)C([O-])=O
CCCC(C)(C)C([O-])=O
CC(=C)C#CC(=O)CO
CC(=C)C#CC(O)C=O
CC#CC(=C)C(=O)CO
CC#CC(=C)C(O)C=O
CC(=C)C(=O)C#CCO
CC(=C)C(O)C#CC=O
CC#CC(=O)C(=C)CO
CC#CC(O)C(=C)C=O
CC#CC(=O)C(O)C=C
CC#CC(O)C(=O)C=C
CC(=O)C(=C)C#CCO
CC(=O)C#CC(=C)CO
CC(O)C(=C)C#CC=O
CC(O)C#CC(=C)C=O
CC(=O)C#CC(O)C=C
CC(O)C#CC(=O)C=C
CC(=O)C(O)C#CC=C
CC(O)C(=O)C#CC=C
OC(C#C)C(=C)CC=O
OC(C#C)C(C=C)C=O
OC(CC(=C)C#C)C=O
OC(CC#C)C(=C)C=O
OCC(C#C)C(=C)C=O
OC(C=C)C(C=O)C#C
OC(CC=C)C(=O)C#C
OC(CC(=C)C=O)C#C
OC(CC#C)C(=O)C=C
OCC(=C)C(C=O)C#C
OCC(=C)CC(=O)C#C
OCC(C=C)C(=O)C#C
OCC(C#C)C(=O)C=C
OCCC(=C)C(=O)C#C
OC(C=C)C(=O)CC#C
OC(C#C)C(=O)CC=C
OCC(=C)C(=O)CC#C
OC(CC=O)C(=C)C#C
OC(CC(=O)C=C)C#C
OCC(C=O)C(=C)C#C
OCCC(=O)C(=C)C#C
OC(C=O)C(=C)CC#C
OC(C=O)C(C=C)C#C
OCC(=O)C(C=C)C#C
OCC(=O)CC(=C)C#C
OCC(=O)C(=C)CC#C
OC(CC(=O)C#C)C=C
CC=C(C=C)C(=O)CO
CC=C(C=C)C(O)C=O
CC=CC(=C)C(=O)CO
CC=CC(=C)C(O)C=O
CC(=C)C=C(CO)C=O
CC(=C)C=CC(=O)CO
CC(=C)C=CC(O)C=O
CC(=CC=C)C(=O)CO
CC(=CC=C)C(O)C=O
CC(C=C)=C(CO)C=O
CC(C=C)=CC(=O)CO
CC(C=C)=CC(O)C=O
CC(=C)C(C=O)=CCO
CC(=C)C(CO)=CC=O
CC=C(C=O)C(=C)CO
CC=C(CO)C(=C)C=O
CC=CC(=O)C(=C)CO
CC=CC(O)C(=C)C=O
CC(=C)C(=O)C=CCO
CC(=C)C(O)C=CC=O
CC(=CC=O)C(=C)CO
CC(=CCO)C(=C)C=O
CC=C(C=O)C(O)C=C
CC=C(CO)C(=O)C=C
CC=CC(=O)C(O)C=C
CC=CC(O)C(=O)C=C
CC(=CC=O)C(O)C=C
CC(=CCO)C(=O)C=C
CC(C=O)=CC(=C)CO
CC(CO)=C(C=C)C=O
CC(CO)=CC(=C)C=O
CC(C=O)=C(CO)C=C
CC(C=O)=CC(O)C=C
CC(CO)=CC(=O)C=C
CC(=O)C=CC(=C)CO
CC(=O)C(=C)C=CCO
CC(=O)C(C=C)=CCO
CC(O)C=C(C=C)C=O
CC(O)C=CC(=C)C=O
CC(O)C(=C)C=CC=O
CC(O)C(C=C)=CC=O
CC(=O)C=C(CO)C=C
CC(=O)C=CC(O)C=C
CC(O)C=CC(=O)C=C
CC(=O)C(CO)=CC=C
CC(O)C(C=O)=CC=C
CC(=O)C(O)C=CC=C
CC(O)C(=O)C=CC=C
CC(CO)OC(=O)C#C
CC(O)C(OC=O)C#C
CC(O)COC(=O)C#C
CC(OC=O)C(O)C#C
CC(OC(=O)CO)C#C
CC(O)C(=O)OCC#C
CC(=O)OC(CO)C#C
CC(=O)OCC(O)C#C
COC(=O)C(CO)C#C
COC(=O)C(O)C#CC
COC(=O)C#CC(C)O
COC(=O)CC(O)C#C
COC(=O)C(O)CC#C
CCOC(=O)C(O)C#C
COC(=O)C=C(C)CO
COC(=O)C=CC(C)O
COC(=O)C(C)=CCO
COC(=O)C(CO)=CC
COC(=O)C(O)C=CC
COC(CO)(C=C)C=C
COCC(O)(C=C)C=C
COC(C=C)C#CCO
COCC(=C)C#CCO
COCC#CC(=C)CO
COC(CO)C#CC=C
COCC(O)C#CC=C
OCC(=C)COCC#C
OC(COCC=C)C#C
OCC(OCC=C)C#C
OCCOC(C=C)C#C
OCCOCC(=C)C#C
OC(COCC#C)C=C
OCC(OCC#C)C=C
COCC#CC(O)C=C
COC(C=C)C=CCO
COCC=CC(=C)CO
COCC(=C)C=CCO
COCC(C=C)=CCO
COCC=C(CO)C=C
COCC=CC(O)C=C
COCC(CO)=CC=C
COC(CO)C=CC=C
COCC(O)C=CC=C
CC(C)C(C)C(=O)CO
CC(C)C(C)C(O)C=O
CC(C)C(C=O)C(C)O
CC(O)C(C)C(C)C=O
CC(O)CC(C)C(C)=O
CC(C)C(CO)C(C)=O
CC(C)CC(=O)C(C)O
CC(C)CC(O)C(C)=O
CCC(C(C)O)C(C)=O
CCC(C)C(=O)C(C)O
CCC(C)C(O)C(C)=O
CC(C)C(=O)C(C)CO
CC(O)CC(=O)C(C)C
CC(C)C(O)C(C)C=O
CC(CO)C(C)C(C)=O
CCC(=O)C(C)C(C)O
CCC(O)C(C)C(C)=O
CCC(=O)C(O)C(C)C
CCC(O)C(=O)C(C)C
CC(O)C(C)CC(C)=O
CC(C)C(O)CC(C)=O
CC(C)(C)C(CO)C=O
CC(C)C(C)(CO)C=O
CC(CC(C)(C)O)C=O
CCC(C)(C)C(O)C=O
CCC(C)C(C)(O)C=O
CCC(C)(C=O)C(C)O
CC(CC=O)C(C)(C)O
CCC(C=O)C(C)(C)O
CCC(C)(O)C(C)C=O
CC(C=O)C(C)(C)CO
CC(CO)C(C)(C)C=O
CCC(O)(C=O)C(C)C
CC(O)C(C)(C)CC=O
CC(O)CC(C)(C)C=O
CC(C)(C)CC(=O)CO
CC(C)(C)CC(O)C=O
CC(C)CC(C)(O)C=O
CCC(C)(C)C(=O)CO
CC(C)(C)C(=O)CCO
CC(C)(C)C(O)CC=O
CC(C)C(C)(O)CC=O
CCC(C)(CO)C(C)=O
CCCC(C)(O)C(C)=O
CCC(C)(O)CC(C)=O
CCCC(=O)C(C)(C)O
CCC(=O)C(C)(C)CO
CCC(=O)CC(C)(C)O
CCC(O)C(C)(C)C=O
CCC(=O)C(C)(O)CC
CC(=O)C(C)(C)CCO
CC(=O)CC(C)(C)CO
CC(=O)CCC(C)(C)O
CCC(O)(CC)C(C)=O
CCC#CC(CO)OC
CC(CC#C)OCCO
CC#CC(C)OCCO
CCC#CC(O)COC
CC#CCOC(C)CO
CC#CCOCC(C)O
CCC(CO)OCC#C
CCC(OC)C#CCO
CCC(O)C#CCOC
CC(COCCO)C#C
CCC(OCCO)C#C
CCCOC(CO)C#C
CCCOCC(O)C#C
CC(CO)COCC#C
CCC(O)COCC#C
CC(CO)OCCC#C
CCOC(C)C#CCO
CCOCC#CC(C)O
CC(OCCCO)C#C
CCOCC(CO)C#C
CCOCCC(O)C#C
CC(O)CCOCC#C
CCOC(CO)C#CC
CCOC(CO)CC#C
CCOCC(O)C#CC
CC(O)COCCC#C
COC(C)C#CCCO
COC(C)CC#CCO
COCC(C)C#CCO
COCC#CC(C)CO
COCC#CCC(C)O
COC(CCCO)C#C
COCC(CCO)C#C
COCCC(CO)C#C
COCCCC(O)C#C
COC(CCO)C#CC
COC(CCO)CC#C
COCC(CO)C#CC
COCC(CO)CC#C
COCCC(O)C#CC
COC(CO)CC#CC
COC(CO)CCC#C
CC(CCO)OCC#C
CC(C)OCC#CCO
CCOC(CCO)C#C
CCOCC(O)CC#C
COCCC#CC(C)O
COCCC(O)CC#C
COCC(O)CC#CC
COCC(O)CCC#C
CCCOC(C)(C)CO
COCC(C)(C)CCO
CCC(C)(CCO)OC
CCC(CC)(CO)OC
CCCC(C)(CO)OC
CC(C)(C)COCCO
CCC(C)(CO)COC
CCCC(C)(O)COC
CCC(C)(O)CCOC
CCCOCC(C)(C)O
CCC(O)(CC)COC
CCOC(C)(C)CCO
CCOC(C)(CC)CO
CCOCC(C)(C)CO
CCOCCC(C)(C)O
CCOCC(C)(O)CC
COC(C)(C)CCCO
COCCC(C)(C)CO
COCCCC(C)(C)O
CCC(C)(C)OCCO
CC(C)(C)OCCCO
COC(OC)C(=O)C#C
C=CC(=C)C(=C)COC=O
C=CC(=C)COC(=O)C=C
C=CC(OC=O)C(=C)C=C
C=CCOC(=O)C(=C)C=C
C=CC(OC(=O)C=C)C=C
CC(=C)C(=C)CCCC=O
CC(=C)C(CC=C)CC=O
CC(=C)C(CCC=C)C=O
CC(=C)CC(=C)CCC=O
CC(=C)CC(CC=C)C=O
CC(=C)CCC(=C)CC=O
CC(=C)CCC(C=C)C=O
CC(=C)CCCC(=C)C=O
CC(C=C)C(=C)CCC=O
CC(C=C)C(CC=C)C=O
CC(CC=C)C(=C)CC=O
CC(CC=C)C(C=C)C=O
CC(CC=C)CC(=C)C=O
CC(CC(=C)CC=C)C=O
CC(CC(C=C)C=C)C=O
CC(CCC=C)C(=C)C=O
CC(CCC(=C)C=C)C=O
CCC(=C)C(=C)CCC=O
CCC(=C)C(CC=C)C=O
CCC(=C)CC(=C)CC=O
CCC(=C)CC(C=C)C=O
CCC(=C)CCC(=C)C=O
CCC(C=C)C(=C)CC=O
CCC(C=C)C(C=C)C=O
CCC(CC=C)C(=C)C=O
CCC(CC(=C)C=C)C=O
CCCC(=C)C(=C)CC=O
CCCC(=C)C(C=C)C=O
CCCC(=C)CC(=C)C=O
CCCC(C=C)C(=C)C=O
CCCCC(=C)C(=C)C=O
CC(=C)CC(CC=O)C=C
CC(=C)CCCC(=O)C=C
CC(C=C)C(CC=O)C=C
CC(CC=C)CC(=O)C=C
CC(CC(=C)CC=O)C=C
CC(CC(C=C)C=O)C=C
CC(CCC=C)C(=O)C=C
CC(CCC(=C)C=O)C=C
CCC(=C)C(CC=O)C=C
CCC(=C)CCC(=O)C=C
CCC(CC=C)C(=O)C=C
CCC(CC(=C)C=O)C=C
CCCC(=C)CC(=O)C=C
CCCC(C=C)C(=O)C=C
CCCCC(=C)C(=O)C=C
CC(=C)CCC(=O)CC=C
CC(CC=C)C(=O)CC=C
CCC(=C)CC(=O)CC=C
CCC(C=C)C(=O)CC=C
CCCC(=C)C(=O)CC=C
CC(=C)CC(=O)CCC=C
CC(C=C)C(=O)CCC=C
CC(CCC=O)C(=C)C=C
CC(CCC(=O)C=C)C=C
CCC(=C)C(=O)CCC=C
CCC(CC=O)C(=C)C=C
CCC(CC(=O)C=C)C=C
CCCC(C=O)C(=C)C=C
CCCCC(=O)C(=C)C=C
CC(=C)C(=O)CCCC=C
CC(CC=O)C(=C)CC=C
CC(CC=O)C(C=C)C=C
CC(CC=O)CC(=C)C=C
CC(CC(=O)CC=C)C=C
CCC(C=O)C(=C)CC=C
CCC(C=O)C(C=C)C=C
CCCC(=O)C(=C)CC=C
CCCC(=O)C(C=C)C=C
CCCC(=O)CC(=C)C=C
CC(C=O)C(=C)CCC=C
CC(C=O)C(CC=C)C=C
CCC(=O)C(=C)CCC=C
CCC(=O)C(CC=C)C=C
CCC(=O)CC(=C)CC=C
CCC(=O)CC(C=C)C=C
CCC(=O)CCC(=C)C=C
CC(=O)C(=C)CCCC=C
CC(=O)C(CCC=C)C=C
CC(=O)CC(=C)CCC=C
CC(=O)CC(CC=C)C=C
CC(=O)CCC(=C)CC=C
CC(=O)CCC(C=C)C=C
CC(=O)CCCC(=C)C=C
CC(=C)C(CCC=O)C=C
CC(=O)C(CC=C)CC=C
CCC(C)(CC=C)OC=O
CC(C)(CCOC=O)C=C
CCC(C)(COC=O)C=C
CCC(CC)(OC=O)C=C
CCCC(C)(OC=O)C=C
CC(C)(COC=O)CC=C
CC(C)(CCC=C)OC=O
CC(C)C#CCCOC=O
CC(C)CC#CCOC=O
CC(CCC#C)COC=O
CC(CCCC#C)OC=O
CC#CC(C)CCOC=O
CC#CCC(C)COC=O
CC#CCCC(C)OC=O
CCC(C)C#CCOC=O
CCC(CC#CC)OC=O
CCC(CCC#C)OC=O
CCC#CC(C)COC=O
CCC#CC(CC)OC=O
CCC#CCC(C)OC=O
CCCC(CC#C)OC=O
CCCC#CC(C)OC=O
CCC#CCCC(=O)OC
CCCC#CCC(=O)OC
CC#CCCCOC(C)=O
CC(CCCOC=O)C#C
CCC(CCOC=O)C#C
CCCC(COC=O)C#C
CCCCC(OC=O)C#C
CCCCC(=O)OCC#C
CC(CCOC=O)CC#C
CCC(COC=O)C#CC
CCC(COC=O)CC#C
CCCC(OC=O)C#CC
CCCCOC(=O)CC#C
CCCC(=O)OCC#CC
CCCOC(=O)C#CCC
CCC(=O)OCCC#CC
CCC(=O)OCCCC#C
COC(=O)CCCC#CC
CCC#CCCOC(C)=O
CCCC#CCOC(C)=O
CCC#CCOC(=O)CC
CCCCCOC(=O)C#C
CCCCOC(=O)C#CC
CCCC(=O)OCCC#C
CCCOC(=O)CC#CC
CCCOC(=O)CCC#C
CCOC(=O)CC#CCC
CCOC(=O)CCCC#C
CC(=O)OCCCCC#C
COC(=O)CCCCC#C
CCCCC#CC(=O)OC
CCCC#CC(=O)OCC
CCOC(=O)CCC#CC
CC=C(C)CCCOC=O
CC=CC(C)CCOC=O
CC=CCC(C)COC=O
CC=CCCC(C)OC=O
CC(C)=CCCCOC=O
CC(C)CC=CCOC=O
CCC=C(C)CCOC=O
CCC=C(CC)COC=O
CCC=CC(C)COC=O
CCC=CC(CC)OC=O
CCC=CCC(C)OC=O
CCC(C)=CCCOC=O
CCC(C)C=CCOC=O
CCC(CC=CC)OC=O
CCC(CC)=CCOC=O
CCCC=C(C)COC=O
CCCC=CC(C)OC=O
CCCC(C)=CCOC=O
CCC(CCOC=O)=CC
CCCC(COC=O)=CC
CCC(COC=O)C=CC
CCCC(OC=O)C=CC
CC(C)C=CCCOC=O
CCC=CCCC(=O)OC
CCCC=CCC(=O)OC
CCCCC=CC(=O)OC
CC=CCCCOC(C)=O
CCC=CCOC(=O)CC
CCCC(=O)OCC=CC
CCCOC(=O)C=CCC
CCCOC(=O)CC=CC
CCC(=O)OCCC=CC
CCOC(=O)CCC=CC
COC(=O)CCCC=CC
CCCC=CC(=O)OCC
CCCCOC(=O)C=CC
CCOC(=O)CC=CCC
CCC=CCCOC(C)=O
CCCC=CCOC(C)=O
CCC(C)(C)CCOC=O
CCC(C)(CC)COC=O
CCCC(C)(C)COC=O
CC(C)(C)CCCOC=O
CCC(CC)(CC)OC=O
CCCC(C)(CC)OC=O
CCCCC(C)(C)OC=O
CC(C=C)C(C)C#CCO
CC(C)C(=C)C#CCCO
CC(C)C(=C)CC#CCO
CC(C)C(C=C)C#CCO
CC(C)C#CC(=C)CCO
CC(C)C#CCC(=C)CO
CC(C)CC(=C)C#CCO
CC(C)CC#CC(=C)CO
CC(C#C)C(=C)CCCO
CC(CC(C)=C)C#CCO
CC(CC#C)C(=C)CCO
CC(CC#C)CC(=C)CO
CC(CCC#C)C(=C)CO
CC#CC(=C)C(C)CCO
CC#CC(=C)CC(C)CO
CC#CC(=C)CCC(C)O
CC#CC(C=C)C(C)CO
CC#CC(C)C(=C)CCO
CC#CC(C)CC(=C)CO
CC#CC(CC=C)C(C)O
CC#CCC(=C)C(C)CO
CC#CCC(=C)CC(C)O
CC#CCC(C=C)C(C)O
CC#CCC(C)C(=C)CO
CC#CCCC(=C)C(C)O
CCC(=C)C(C)C#CCO
CCC(=C)C#CC(C)CO
CCC(=C)C#CCC(C)O
CCC(=C)CC#CC(C)O
CCC(C=C)C#CC(C)O
CCC(C)C(=C)C#CCO
CCC(C)C#CC(=C)CO
CCC(C#C)C(=C)CCO
CCC(C#CC=C)C(C)O
CCC(C#CC)C(=C)CO
CCC(CC#C)C(=C)CO
CCC#CC(=C)C(C)CO
CCC#CC(=C)CC(C)O
CCC#CC(C=C)C(C)O
CCC#CC(C)C(=C)CO
CCC#CCC(=C)C(C)O
CCCC(=C)C#CC(C)O
CCCC(C#C)C(=C)CO
CCCC#CC(=C)C(C)O
CC(=C)C(CCCO)C#C
CC(=C)CC(CCO)C#C
CC(=C)CCC(CO)C#C
CC(=C)CCCC(O)C#C
CC(C=C)C(CCO)C#C
CC(C)C#CC(CO)C=C
CC(C)C#CCC(O)C=C
CC(C)CC#CC(O)C=C
CC(C#C)C(CCO)C=C
CC(CC=C)C(CO)C#C
CC(CC=C)CC(O)C#C
CC(CC(=C)CCO)C#C
CC(CC#C)C(CO)C=C
CC(CC#C)CC(O)C=C
CC(CCC=C)C(O)C#C
CC(CCC(=C)CO)C#C
CC(CCC#C)C(O)C=C
CC#CC(C)C(CO)C=C
CC#CC(C)CC(O)C=C
CC#CC(CC(C)O)C=C
CC#CCC(C)C(O)C=C
CCC(=C)C(CCO)C#C
CCC(=C)CC(CO)C#C
CCC(=C)CCC(O)C#C
CCC(C=C)C(CO)C#C
CCC(C)C#CC(O)C=C
CCC(C#C)C(CO)C=C
CCC(C#CC)C(O)C=C
CCC(CC=C)C(O)C#C
CCC(CC(=C)CO)C#C
CCC(CC#C)C(O)C=C
CCC#CC(=C)C(O)CC
CCC#CC(C)C(O)C=C
CCCC(=C)C(CO)C#C
CCCC(=C)CC(O)C#C
CCCC(C=C)C(O)C#C
CCCC(C#C)C(O)C=C
CCCCC(=C)C(O)C#C
CC(=C)C(CCO)CC#C
CC(=C)CC(CO)CC#C
CC(C=C)C(CO)CC#C
CC(C)C#CC(O)CC=C
CC(C#CCCO)C(C)=C
CC(CC=C)C(O)CC#C
CC(CC#C)C(O)CC=C
CC(CC#CCO)C(C)=C
CC#CC(C)C(O)CC=C
CC#CC(CCO)C(C)=C
CC#CCC(CO)C(C)=C
CCC(=C)C(CO)C#CC
CCC(=C)C(CO)CC#C
CCC(=C)CC(O)C#CC
CCC(=C)CC(O)CC#C
CCC(C=C)C(O)C#CC
CCC(C=C)C(O)CC#C
CCC(C#C)C(O)CC=C
CCC(C#CCO)C(C)=C
CCC#CC(CO)C(C)=C
CCC#CCC(O)C(C)=C
CCCC(=C)C(O)C#CC
CCCC#CC(O)C(C)=C
CC(=C)C(CO)CCC#C
CC(=C)CC(O)CCC#C
CC(C=C)C(O)CCC#C
CC(C)C(CO)C#CC=C
CC(C)CC(O)C#CC=C
CC(C#C)C(O)CCC=C
CC(CC(CO)C=C)C#C
CC(CC(CO)C#C)C=C
CC(CCC(O)C=C)C#C
CC(CCC(O)C#C)C=C
CC(CCCO)C(=C)C#C
CC#CC(CO)C(C)C=C
CC#CC(CO)CC(C)=C
CC#CCC(O)C(C)C=C
CC#CCC(O)CC(C)=C
CCC(=C)C(O)CC#CC
CCC(=C)C(O)CCC#C
CCC(C)C(O)C#CC=C
CCC(CC(O)C=C)C#C
CCC(CC(O)C#C)C=C
CCC(CCO)C(=C)C#C
CCC#CC(O)C(=C)CC
CCC#CC(O)C(C)C=C
CCC#CC(O)CC(C)=C
CCCC(CO)C(=C)C#C
CCCCC(O)C(=C)C#C
CC(=C)C(O)CCCC#C
CC(C)C(O)C#CCC=C
CC(C)C(O)CC#CC=C
CC(CC(O)CC=C)C#C
CC(CC(O)CC#C)C=C
CC(CCO)C(=C)CC#C
CC(CCO)C(C=C)C#C
CC(CCO)C#CC(C)=C
CC(CCO)CC(=C)C#C
CC#CC(O)C(C)CC=C
CC#CC(O)CC(C)C=C
CC#CC(O)CCC(C)=C
CCC(CO)C(=C)C#CC
CCC(CO)C(=C)CC#C
CCC(CO)C(C=C)C#C
CCC(CO)C#CC(C)=C
CCC(CO)CC(=C)C#C
CCCC(O)C(=C)C#CC
CCCC(O)C(=C)CC#C
CCCC(O)C(C=C)C#C
CCCC(O)C#CC(C)=C
CCCC(O)CC(=C)C#C
CC(CO)C(=C)CCC#C
CC(CO)C(C)C#CC=C
CC(CO)C(CC=C)C#C
CC(CO)C(CC#C)C=C
CC(CO)C#CC(C)C=C
CC(CO)C#CCC(C)=C
CC(CO)CC(=C)CC#C
CC(CO)CC(C=C)C#C
CC(CO)CC#CC(C)=C
CC(CO)CCC(=C)C#C
CCC(O)C(=C)CC#CC
CCC(O)C(=C)CCC#C
CCC(O)C(C=C)C#CC
CCC(O)C(C)C#CC=C
CCC(O)C(CC=C)C#C
CCC(O)C(CC#C)C=C
CCC(O)C#CC(=C)CC
CCC(O)C#CC(C)C=C
CCC(O)C#CCC(C)=C
CCC(O)CC(=C)C#CC
CCC(O)CC(=C)CC#C
CCC(O)CC(C=C)C#C
CCC(O)CCC(=C)C#C
CC(O)C(=C)CCCC#C
CC(O)C(C)C#CCC=C
CC(O)C(C)CC#CC=C
CC(O)C(CC=C)CC#C
CC(O)C(CCC=C)C#C
CC(O)C(CCC#C)C=C
CC(O)C#CC(C)CC=C
CC(O)C#CCC(C)C=C
CC(O)C#CCCC(C)=C
CC(O)CC(=C)CCC#C
CC(O)CC(C)C#CC=C
CC(O)CC(CC=C)C#C
CC(O)CC(CC#C)C=C
CC(O)CC#CC(C)C=C
CC(O)CC#CCC(C)=C
CC(O)CCC(=C)CC#C
CC(O)CCC(C=C)C#C
CC(O)CCC#CC(C)=C
CC(O)CCCC(=C)C#C
CC(=C)CCC(O)CC#C
CC(C#C)C(CO)CC=C
CC#CCCC(O)C(C)=C
CCCC(=C)C(O)CC#C
CCC(O)CC#CC(C)=C
CC=C(C=C)C(C)CCO
CC=C(C)C(=C)CCCO
CC=C(C)CC(=C)CCO
CC=C(C)CCC(=C)CO
CC=C(CC=C)C(C)CO
CC=C(CC=C)CC(C)O
CC=C(CCC=C)C(C)O
CC=CC(=C)C(C)CCO
CC=CC(=C)CC(C)CO
CC=CC(=C)CCC(C)O
CC=CC(C=C)C(C)CO
CC=CC(C)C(=C)CCO
CC=CC(C)CC(=C)CO
CC=CC(CC=C)C(C)O
CC=CCC(=C)C(C)CO
CC=CCC(=C)CC(C)O
CC=CCC(C=C)C(C)O
CC=CCC(C)C(=C)CO
CC=CCCC(=C)C(C)O
CC(=C)C=C(C)CCCO
CC(=C)C(C)=CCCCO
CC(=C)CC=C(C)CCO
CC(=C)CC(C)=CCCO
CC(C=C)C=C(C)CCO
CC(C=C)C(C)=CCCO
CC(C=C)C(C)C=CCO
CC(C)=CC(=C)CCCO
CC(C)=CCC(=C)CCO
CC(C)C=CC(=C)CCO
CC(C)C=CCC(=C)CO
CC(C)C(=C)C=CCCO
CC(C)C(=C)CC=CCO
CC(C)C(C=C)=CCCO
CC(C)C(C=C)C=CCO
CC(C)C(CC=C)=CCO
CC(C)CC=CC(=C)CO
CC(C)CC(=C)C=CCO
CC(C)CC(C=C)=CCO
CC(CC=C)C(C)=CCO
CC(CC(C)=C)C=CCO
CCC=C(C=C)C(C)CO
CCC=C(C)C(=C)CCO
CCC=C(C)CC(=C)CO
CCC=C(CC=C)C(C)O
CCC=C(CC)C(=C)CO
CCC=CC(=C)C(C)CO
CCC=CC(=C)CC(C)O
CCC=CC(C=C)C(C)O
CCC=CC(C)C(=C)CO
CCC=CCC(=C)C(C)O
CCC(=C)C=C(C)CCO
CCC(=C)C=C(CC)CO
CCC(=C)C=CC(C)CO
CCC(=C)C=CCC(C)O
CCC(=C)C(C)=CCCO
CCC(=C)C(C)C=CCO
CCC(=C)C(CC)=CCO
CCC(=C)CC=C(C)CO
CCC(=C)CC=CC(C)O
CCC(=C)CC(C)=CCO
CCC(=CC=C)C(C)CO
CCC(=CC)C(=C)CCO
CCC(=CCC=C)C(C)O
CCC(C=C)=C(C)CCO
CCC(C=C)=CC(C)CO
CCC(C=C)=CCC(C)O
CCC(C=C)C=C(C)CO
CCC(C=C)C=CC(C)O
CCC(C=C)C(C)=CCO
CCC(C=CC=C)C(C)O
CCC(C=CC)C(=C)CO
CCC(C)=CC(=C)CCO
CCC(C)=CCC(=C)CO
CCC(C)C=CC(=C)CO
CCC(C)C(=C)C=CCO
CCC(C)C(C=C)=CCO
CCC(CC=C)=C(C)CO
CCC(CC=C)=CC(C)O
CCC(CC(C)=C)=CCO
CCC(CC)=CC(=C)CO
CCCC=C(C=C)C(C)O
CCCC=C(C)C(=C)CO
CCCC=CC(=C)C(C)O
CCCC(=C)C=C(C)CO
CCCC(=C)C=CC(C)O
CCCC(=C)C(C)=CCO
CCCC(=CC=C)C(C)O
CCCC(=CC)C(=C)CO
CCCC(C=C)=C(C)CO
CCCC(C=C)=CC(C)O
CCCC(C)=CC(=C)CO
CC=C(C)C(CCO)C=C
CC=C(C)CC(CO)C=C
CC=C(C)CCC(O)C=C
CC=C(CC(C)CO)C=C
CC=C(CCC(C)O)C=C
CC=CC(C)C(CO)C=C
CC=CC(C)CC(O)C=C
CC=CC(CC(C)O)C=C
CC=CCC(C)C(O)C=C
CC(C)=C(CCCO)C=C
CC(C)=CC(CCO)C=C
CC(C)=CCC(CO)C=C
CC(C)=CCCC(O)C=C
CC(C)C=C(CCO)C=C
CC(C)C=CC(CO)C=C
CC(C)C=CCC(O)C=C
CC(C)CC=C(CO)C=C
CC(C)CC=CC(O)C=C
CC(CC=C(C)CO)C=C
CC(CC(C)=CCO)C=C
CCC=C(C=C)C(O)CC
CCC=C(C)C(CO)C=C
CCC=C(C)CC(O)C=C
CCC=C(CC(C)O)C=C
CCC=C(CC)C(O)C=C
CCC=CC(=C)C(O)CC
CCC=CC(C)C(O)C=C
CCC(=C)C(CCO)=CC
CCC(=C)CC(CO)=CC
CCC(=CC)C(CO)C=C
CCC(C=C)C(CO)=CC
CCC(C=CC)C(O)C=C
CCC(C)=C(CCO)C=C
CCC(C)=CC(CO)C=C
CCC(C)=CCC(O)C=C
CCC(C)C=C(CO)C=C
CCC(C)C=CC(O)C=C
CCC(CC(=C)CO)=CC
CCC(CC)=C(CO)C=C
CCC(CC)=CC(O)C=C
CCCC=C(C)C(O)C=C
CCCC(=C)C(CO)=CC
CCCC(=CC)C(O)C=C
CCCC(C)=C(CO)C=C
CCCC(C)=CC(O)C=C
CC=C(C)C(CO)CC=C
CC=C(C)CC(O)CC=C
CC=C(CCCO)C(C)=C
CC=CC(C)C(O)CC=C
CC=CC(CCO)C(C)=C
CC=CCC(CO)C(C)=C
CC=CCCC(O)C(C)=C
CC(C=CCCO)C(C)=C
CC(C)=C(CCO)CC=C
CC(C)=CC(CO)CC=C
CC(C)=CCC(O)CC=C
CC(C)C=C(CO)CC=C
CC(C)C=CC(O)CC=C
CC(C)C(CCO)=CC=C
CC(C)CC(CO)=CC=C
CC(CC=CCO)C(C)=C
CCC=C(C)C(O)CC=C
CCC=C(CCO)C(C)=C
CCC=CC(CO)C(C)=C
CCC=CCC(O)C(C)=C
CCC(=C)C(CO)C=CC
CCC(=C)CC(O)C=CC
CCC(=CC)C(O)CC=C
CCC(=CCCO)C(C)=C
CCC(C=CCO)C(C)=C
CCC(C)=C(CO)CC=C
CCC(C)=CC(O)CC=C
CCC(C)C(CO)=CC=C
CCC(CC(C)O)=CC=C
CCCC=C(CO)C(C)=C
CCCC=CC(O)C(C)=C
CCCC(=C)C(O)C=CC
CCCC(=CCO)C(C)=C
CC=C(C)C(O)CCC=C
CC=C(CCO)C(C)C=C
CC=C(CCO)CC(C)=C
CC=CC(CO)C(C)C=C
CC=CC(CO)CC(C)=C
CC=CCC(O)C(C)C=C
CC=CCC(O)CC(C)=C
CC(C)=C(CO)CCC=C
CC(C)=CC(O)CCC=C
CC(C)C(CO)=CCC=C
CC(C)C(CO)C=CC=C
CC(C)CC(O)C=CC=C
CC(CCCO)=C(C)C=C
CCC=C(CO)C(=C)CC
CCC=C(CO)C(C)C=C
CCC=C(CO)CC(C)=C
CCC=CC(O)C(=C)CC
CCC=CC(O)C(C)C=C
CCC=CC(O)CC(C)=C
CCC(=C)C(O)CC=CC
CCC(=CCO)C(C)C=C
CCC(C)C(O)C=CC=C
CCC(CC(O)C=C)=CC
CCC(CCO)=C(C)C=C
CCC(CCO)=CC(C)=C
CCCC(CO)=C(C)C=C
CCCC(CO)=CC(C)=C
CC=C(CO)C(C)CC=C
CC=C(CO)CC(C)C=C
CC=C(CO)CCC(C)=C
CC=CC(O)C(C)CC=C
CC=CC(O)CC(C)C=C
CC=CC(O)CCC(C)=C
CC(C)C(O)C=CCC=C
CC(C)C(O)CC=CC=C
CC(CCO)=C(C)CC=C
CC(CCO)C=C(C)C=C
CC(CCO)C=CC(C)=C
CC(CCO)C(C)=CC=C
CCC(CO)=C(C)CC=C
CCC(CO)=C(CC)C=C
CCC(CO)=CC(C)C=C
CCC(CO)=CCC(C)=C
CCC(CO)C=C(C)C=C
CCC(CO)C=CC(C)=C
CCC(CO)C(=C)C=CC
CCC(CO)C(C=C)=CC
CCC(CO)C(C)=CC=C
CCCC(O)C=C(C)C=C
CCCC(O)C=CC(C)=C
CCCC(O)C(=C)C=CC
CCCC(O)C(C=C)=CC
CCCC(O)C(C)=CC=C
CC(CO)=C(C)CCC=C
CC(CO)C=C(C)CC=C
CC(CO)C=CC(C)C=C
CC(CO)C=CCC(C)=C
CC(CO)C(C)=CCC=C
CC(CO)C(C)C=CC=C
CC(CO)CC=C(C)C=C
CC(CO)CC=CC(C)=C
CC(CO)CC(C)=CC=C
CCC(O)C=C(C)CC=C
CCC(O)C=C(CC)C=C
CCC(O)C=CC(=C)CC
CCC(O)C=CC(C)C=C
CCC(O)C=CCC(C)=C
CCC(O)C(=C)CC=CC
CCC(O)C(C=C)C=CC
CCC(O)C(C)=CCC=C
CCC(O)C(C)C=CC=C
CCC(O)C(CC=C)=CC
CCC(O)C(CC)=CC=C
CCC(O)CC=C(C)C=C
CCC(O)CC=CC(C)=C
CCC(O)CC(=C)C=CC
CCC(O)CC(C=C)=CC
CCC(O)CC(C)=CC=C
CC(O)C=C(C)CCC=C
CC(O)C=CC(C)CC=C
CC(O)C=CCC(C)C=C
CC(O)C=CCCC(C)=C
CC(O)C(C)C=CCC=C
CC(O)CC=C(C)CC=C
CC(O)CC=CC(C)C=C
CC(O)CC=CCC(C)=C
CC(O)CC(C)=CCC=C
CC(O)CC(C)C=CC=C
CC(O)CCC=C(C)C=C
CC(O)CCC=CC(C)=C
CC(O)CCC(C)=CC=C
CC(=C)CCC=C(C)CO
CC(=C)CCC(C)=CCO
CC(C)=CCCC(=C)CO
CCC(C=C)C(O)C=CC
CC(O)C(C)=CCCC=C
CC(O)C(C)CC=CC=C
CC(CC=C)C=C(C)CO
CC=C(C)C(C)CCCO
CC=C(C)CC(C)CCO
CC=C(C)CCC(C)CO
CC=C(C)CCCC(C)O
CC=CC(C)C(C)CCO
CC=CC(C)CCC(C)O
CC=CCC(C)C(C)CO
CC=CCC(C)CC(C)O
CC=CCCC(C)C(C)O
CC(C)=C(C)CCCCO
CC(C)C=C(C)CCCO
CC(C)C=CC(C)CCO
CC(C)C(C)=CCCCO
CC(C)C(C)C=CCCO
CC(C)C(C)CC=CCO
CC(C)CC=C(C)CCO
CC(C)CC=CC(C)CO
CC(C)CC=CCC(C)O
CC(C)CC(C)=CCCO
CC(C)CC(C)C=CCO
CC(C)CCC=CC(C)O
CCC=C(C)C(C)CCO
CCC=C(C)C(CC)CO
CCC=C(C)CC(C)CO
CCC=C(CC)C(C)CO
CCC=C(CC)CC(C)O
CCC=CC(C)C(C)CO
CCC=CC(C)CC(C)O
CCC=CCC(C)C(C)O
CCC(=CC)C(C)CCO
CCC(C=CC)C(C)CO
CCC(C)=C(C)CCCO
CCC(C)=C(CC)CCO
CCC(C)=CC(C)CCO
CCC(C)=CCC(C)CO
CCC(C)C=C(C)CCO
CCC(C)C=C(CC)CO
CCC(C)C=CC(C)CO
CCC(C)C=CCC(C)O
CCC(C)C(C)=CCCO
CCC(C)C(C)C=CCO
CCC(C)C(CC)=CCO
CCC(C)CC=C(C)CO
CCC(C)CC=CC(C)O
CCC(C)CC(C)=CCO
CCC(CC)=C(C)CCO
CCC(CC)=C(CC)CO
CCC(CC)=CC(C)CO
CCC(CC)=CCC(C)O
CCC(CC)C=CC(C)O
CCC(CC)C(C)=CCO
CCCC=C(C)C(C)CO
CCCC=C(C)CC(C)O
CCCC=C(CC)C(C)O
CCCC=CC(C)C(C)O
CCCC(=CC)C(C)CO
CCCC(=CCC)C(C)O
CCCC(C=CC)C(C)O
CCCC(C)=C(C)CCO
CCCC(C)=C(CC)CO
CCCC(C)=CC(C)CO
CCCC(C)=CCC(C)O
CCCC(C)C=CC(C)O
CCCC(C)C(C)=CCO
CCCC(CC)=C(C)CO
CCCC(CC)=CC(C)O
CCCCC=C(C)C(C)O
CCCCC(=CC)C(C)O
CCCCC(C)=C(C)CO
CCCCC(C)=CC(C)O
CCC=C(C)CC(O)CC
CCC=C(CC)C(O)CC
CCC=CC(C)C(O)CC
CCC(C)C=CC(O)CC
CCC(C)C(CCO)=CC
CCC(C)CC(CO)=CC
CCC(CC(C)CO)=CC
CCC(CC)C(CO)=CC
CCC(CCC(C)O)=CC
CCCC=C(C)C(O)CC
CCCC(=CC)C(O)CC
CCCC(C)=CC(O)CC
CCCC(C)C(CO)=CC
CCCC(CC(C)O)=CC
CC=C(CCCO)C(C)C
CC=CCC(CO)C(C)C
CCC=C(CCO)C(C)C
CCC=CC(CO)C(C)C
CCC=CCC(O)C(C)C
CCC(=CCCO)C(C)C
CCC(C=CCO)C(C)C
CCC(C)C(CO)C=CC
CCC(C)CC(O)C=CC
CCC(CC(C)O)C=CC
CCC(CC)C(O)C=CC
CCC(CCCO)=C(C)C
CCCC=C(CO)C(C)C
CCCC=CC(O)C(C)C
CCCC(=CCO)C(C)C
CCCC(C)C(O)C=CC
CCCC(CCO)=C(C)C
CCCCC(CO)=C(C)C
CC=C(CCO)CC(C)C
CC=CC(CO)CC(C)C
CC=CCC(O)CC(C)C
CCC=C(CO)C(C)CC
CCC=C(CO)CC(C)C
CCC=CC(O)C(C)CC
CCC=CC(O)CC(C)C
CCC(C)C(O)CC=CC
CCC(CCO)=CC(C)C
CCC(CCO)C=C(C)C
CCC(CCO)C(C)=CC
CCCC(CO)=C(C)CC
CCCC(CO)=CC(C)C
CCCC(CO)C=C(C)C
CCCC(CO)C(C)=CC
CC=C(CO)CCC(C)C
CC=CC(O)CCC(C)C
CCC(CO)=CCC(C)C
CCC(CO)C=C(C)CC
CCC(CO)C=CC(C)C
CCC(CO)C(C)C=CC
CCC(CO)C(CC)=CC
CCC(CO)CC=C(C)C
CCC(CO)CC(C)=CC
CCCC(O)C=C(C)CC
CCCC(O)C=CC(C)C
CCCC(O)C(C)C=CC
CCCC(O)C(CC)=CC
CCCC(O)CC=C(C)C
CCCC(O)CC(C)=CC
CCC(O)C=C(CC)CC
CCC(O)C=CCC(C)C
CCC(O)C(CC)C=CC
CCC(O)CC=CC(C)C
CCC(O)CC(C)C=CC
CCC(O)CC(CC)=CC
CCC(O)CCC(C)=CC
CC(O)CCCC=C(C)C
CC=CC(C)CC(C)CO
CC(C)C=CCC(C)CO
CC(O)CCC=CC(C)C
CC(C)CCC=C(C)CO
CC(C)CCC(C)=CCO
CCC=C(C)CCC(C)O
CCC=CC(CC)C(C)O
CCC(C)=CCCC(C)O
CCC(CC=CC)C(C)O
CCC(CC(C)C)=CCO
CCC(CC)C=C(C)CO
CCCC(C)C=C(C)CO
CC=CC(CCO)C(C)C
CC=CCCC(O)C(C)C
CC(CCCO)C=C(C)C
CCCCC(O)C=C(C)C
CCCCC(O)C(C)=CC
CC(CCO)CC=C(C)C
CCCC(O)C(C)=CCC
CCC(O)C(C)CC=CC
CCC(O)CC=C(C)CC
CCC(O)CCC=C(C)C
CC(CO)CCC=C(C)C
CC(OC(C#C)C#C)C=O
CC(OCC#C)C(=O)C#C
CCOC(C#C)C(=O)C#C
CC(OC(C=O)C#C)C#C
CC(OCC(=O)C#C)C#C
CC(=O)C(OCC#C)C#C
CC(=O)COC(C#C)C#C
COC(C#C)C#CC(C)=O
COC(C#CC#C)C(C)=O
COC(C)C#CC(=O)C#C
COC(C#C)C(C=O)C#C
COC(C#CC)C(=O)C#C
COC(CC#C)C(=O)C#C
COCC(C#C)C(=O)C#C
COC(C#C)C(=O)C#CC
COC(C#C)C(=O)CC#C
COC(C)C(=O)C#CC#C
COC(CC(=O)C#C)C#C
COC(C=O)C(C#C)C#C
COCC(=O)C(C#C)C#C
COC(C=CC#C)C(C)=O
COC(C#C)C(C=O)=CC
COC(C#C)C(C)=CC=O
COCC=C(C#C)C(C)=O
COCC(=CC#C)C(C)=O
COCC(C#C)=C(C)C=O
COC(C=C(C)C=O)C#C
COC(C=CC(C)=O)C#C
COC(C=CC)C(=O)C#C
COC(C)C=C(C=O)C#C
COC(C)C=CC(=O)C#C
COC(C)C(=CC=O)C#C
COCC=C(C)C(=O)C#C
COCC(=CC(C)=O)C#C
COCC(=CC)C(=O)C#C
COCC(C)=C(C=O)C#C
COCC(C)=CC(=O)C#C
COC(C)C(C=O)=CC#C
COC(C#C)C(=O)C=CC
COC(C)C(=O)C=CC#C
COCC(C=O)=C(C)C#C
COC(C=O)C=C(C)C#C
COC(C=O)C(=CC)C#C
COC(C=O)C(C)=CC#C
COCC(=O)C=C(C)C#C
COCC(=O)C(=CC)C#C
COCC(=O)C(C)=CC#C
CC(C)OC(C#C)C(C)=O
CC(C)OC(C)C(=O)C#C
CC(OC(C)C(C)=O)C#C
COC(C(C)C#C)C(C)=O
COC(C)C(C#C)C(C)=O
COC(C#C)C(C)C(C)=O
COC(C(C)C)C(=O)C#C
COC(C)C(C)C(=O)C#C
COC(C#C)C(=O)C(C)C
COC(C)C(=O)C(C)C#C
COC(C=C(C)C)C(C)=O
COC(C)C=C(C)C(C)=O
COC(C)C(=CC)C(C)=O
COC(C)C(C)=C(C)C=O
COC(C)C(C)=CC(C)=O
COCC(C(C)=O)=C(C)C
COCC(C)=C(C)C(C)=O
COC(C)C(C=O)=C(C)C
COC(C(C)=O)C(C)=CC
COC(C)C(=O)C=C(C)C
COC(C)C(=O)C(C)=CC
COC(C=O)C(C)=C(C)C
COCC(=O)C(C)=C(C)C
COC(=O)C(C)(OC)C#C
CC(C)(C)OC(C=O)C#C
CC(C)(C)OCC(=O)C#C
CCC(C)(OC)C(=O)C#C
CCC(OC)(C#C)C(C)=O
CC(C)OC(C)(C=O)C#C
CCC(=O)C(C)(OC)C#C
CC(OC(C)(C)C#C)C=O
CCOC(C)(C#C)C(C)=O
CC(OC(C)(C)C=O)C#C
CCOC(C)(C)C(=O)C#C
CC(=O)C(C)(C)OCC#C
CC(=O)COC(C)(C)C#C
COC(C)(C#C)C(C)C=O
COC(C)(CC#C)C(C)=O
COC(C#C)C(C)(C)C=O
COCC(C)(C#C)C(C)=O
COC(C)(C)C(C=O)C#C
COC(C)(C)CC(=O)C#C
COC(C)C(C)(C=O)C#C
COCC(C)(C)C(=O)C#C
COC(C)(C)C(=O)C#CC
COC(C)(C)C(=O)CC#C
COC(C)(C=O)C(C)C#C
COC(C=O)(C#C)C(C)C
COC(C=O)C(C)(C)C#C
COCC(=O)C(C)(C)C#C
COC(C)(C)C#CC(C)=O
COC(C)(C#CC)C(C)=O
COC(C)(CC(C)=O)C#C
COC(C)(C=CC)C(C)=O
COC(C)(C)C=C(C)C=O
COC(C)(C)C=CC(C)=O
COC(C)(C)C(C=O)=CC
COC(C)(C)C(C)=CC=O
COC(C)(C)C(=O)C=CC
COC(C)(C=O)C=C(C)C
COC(C)(C=O)C(C)=CC
CCOC(OC)(C=C)C#C
COC(CC=C)(OC)C#C
COC(CC#C)(OC)C=C
COC(C)(OC)C#CC=C
COC(C)(OCC=C)C#C
COC(C)(OCC#C)C=C
COCC(OC)(C=C)C#C
COC(OC)(C=C)C#CC
COCOC(C)(C=C)C#C
COC(C)(OC)C=CC=C
COC(OC)(C=C)C=CC
CCOC(OC)C=CC#C
COC(CC=CC#C)OC
COCC=C(COC)C#C
COCC=CC(OC)C#C
COCC(COC)=CC#C
COC(C)OCC=CC#C
COCC(OC)C=CC#C
COC(OC)C=CC#CC
COC(OC)C=CCC#C
COC(OC)C#CC=CC
COC(OCC=CC)C#C
COC(OCC#C)C=CC
COCOC(C=CC)C#C
COCOCC=C(C)C#C
COCOCC(=CC)C#C
COCOCC(C)=CC#C
COCOC(C)C=CC#C
COC(OC)C=CC=CC
CCC=CC(C)(OC)OC
CCC(OC)(OC)C=CC
CCOC(C)(OC)C=CC
COCC=CC(C)(C)OC
COC(C)(C)OCC=CC
COCC(C)(OC)C=CC
COCOC(C)(C)C=CC
COC(C)(CC=CC)OC
COC(C)C(C)OC(C)C
COC(C)OC(C)C(C)C
COC(OC(C)C)C(C)C
CC(C)OC(C)OC(C)C
COC(C)C(C)C(C)OC
COC(C)C(OC)C(C)C
COC(OC)C(C)C(C)C
CCC(C)(C)OC(C)OC
CCC(C)(OC)C(C)OC
CCC(C)(OC)OC(C)C
CCOC(C)(C)C(C)OC
CCOC(C)C(C)(C)OC
CCOC(C)(C)OC(C)C
CCOC(C)(OC)C(C)C
CCOC(OC)C(C)(C)C
COCC(C)(C)C(C)OC
COCC(C)(C)OC(C)C
COC(C)OCC(C)(C)C
COCC(OC)C(C)(C)C
COCOC(C)(C)C(C)C
COCOC(C)C(C)(C)C
CCC(C)(C)C(OC)OC
CCC(C)C(C)(OC)OC
CCC(OC)C(C)(C)OC
CC(C)OCOC(C)(C)C
CCC(OC)(OC)C(C)C
CCC(OC)OC(C)(C)C
COC(C)(CC(C)C)OC
COC(C)CC(C)(C)OC
COC(CC(C)(C)C)OC
COCC(C)C(C)(C)OC
COC(C)(C)COC(C)C
COC(C)(C)OCC(C)C
COC(C)COC(C)(C)C
COCC(C)(OC)C(C)C
COCC(C)OC(C)(C)C
CCC(C)OC(C)(C)OC
CCOC(C)OC(C)(C)C
CCCCCCC([O-])=O
CCC(CCCO)C=O
CCCC(CCO)C=O
CCC(CCO)CC=O
CCCC(CO)CC=O
CCC(CO)CCC=O
CC(CO)CCCC=O
CC(O)CCCCC=O
CC(CCCCO)C=O
CCCCC(CO)C=O
CCCCCC(=O)CO
CCCCCC(O)C=O
CC(CCCO)CC=O
CCCCC(=O)CCO
CCCCC(O)CC=O
CC(CCO)CCC=O
CCCC(=O)CCCO
CCCC(O)CCC=O
CCC(=O)CCCCO
CCC(O)CCCC=O
CC(=O)CCCCCO
CC(C)OC(C=O)C=O
CC(C)OCC(=O)C=O
CCC(OC)C(=O)C=O
CCC(=O)C(OC)C=O
CCC(=O)C(=O)COC
CC(OCC=O)C(C)=O
CCOCC(=O)C(C)=O
COC(C)C(C=O)C=O
COC(C)CC(=O)C=O
COC(CC(C)=O)C=O
COCC(C)C(=O)C=O
COC(C)C(=O)CC=O
COC(CC=O)C(C)=O
COCC(C=O)C(C)=O
COCCC(=O)C(C)=O
COC(C=O)C(C)C=O
COCC(=O)C(C)C=O
CC(OC(C)C=O)C=O
CC(OCC(C)=O)C=O
CCOC(C=O)C(C)=O
CCOC(C)C(=O)C=O
CC(=O)COCC(C)=O
COCC(=O)CC(C)=O
COCC(O)C(C)OC
COC(CO)OC(C)C
COCOC(C)C(C)O
CCC(O)C(OC)OC
CCOC(OC)C(C)O
COC(C)C(CO)OC
COC(CC(C)O)OC
COC(C)OC(C)CO
COC(C)OCC(C)O
COCC(OC)C(C)O
COC(OC)C(C)CO
CC(C#C)C(OC(C)=O)C#C
CC(C)C(OC(=O)C#C)C#C
CC(C)C(=O)OC(C#C)C#C
CC(C)OC(=O)C(C#C)C#C
CC(OC(C)=O)C(C#C)C#C
CC(OC(=O)C(C)C#C)C#C
CC(OC(=O)C#C)C(C)C#C
COC(=O)C(C)C(C#C)C#C
COC(=O)C(C#C)C(C)C#C
CCC(C(=O)OC)=C(C)C#C
CCC(C)=C(C#C)C(=O)OC
CCC(C#C)=C(C)C(=O)OC
CC=C(C#C)C(C)OC(C)=O
CC=C(C)C(C)OC(=O)C#C
CC(C)=C(C)C(OC=O)C#C
CC(C)=C(C)COC(=O)C#C
CC=C(C#C)C(=O)OC(C)C
CC(C)=C(C)C(=O)OCC#C
CC=C(C)C(OC(C)=O)C#C
CC(=O)OCC(C#C)=C(C)C
CC=C(C)C(=O)OC(C)C#C
CC(C)OC(=O)C=C(C)C#C
CC(C)OC(=O)C(C)=CC#C
CC(OC(C)=O)C(C)=CC#C
CC(OC=O)C(C)=C(C)C#C
CC(OC=O)C(C#C)=C(C)C
CC(OC(=O)C#C)C=C(C)C
CCOC(=O)C(C)=C(C)C#C
CCOC(=O)C(C#C)=C(C)C
CC(=O)OCC(C)=C(C)C#C
COC(=O)C=C(C)C(C)C#C
COC(=O)C=C(C#C)C(C)C
COC(=O)C(=CC(C)C)C#C
COC(=O)C(=CC)C(C)C#C
COC(=O)C(=CC#C)C(C)C
COC(=O)C(C=C(C)C)C#C
COC(=O)C(C)=C(C)C#CC
COC(=O)C(C)=C(C)CC#C
COC(=O)C(C)=CC(C)C#C
COC(=O)C(C)C=C(C)C#C
COC(=O)C(C)C(=CC)C#C
COC(=O)C(C)C(C)=CC#C
COC(=O)C(C#C)C(C)=CC
COC(=O)C(C#CC)=C(C)C
COC(=O)C#CC(C)=C(C)C
COC(=O)CC(C)=C(C)C#C
COC(=O)CC(C#C)=C(C)C
COC(=O)C(CC#C)=C(C)C
CC(=O)OC(C=C(C)C)C#C
CC(OC(C)=O)C=C(C)C#C
CC(OC(=O)C=C(C)C)C#C
COC(=O)C=C(C)C=C(C)C
COC(=O)C=C(C)C(C)=CC
COC(=O)C=CC(C)=C(C)C
COC(=O)C(=CC)C=C(C)C
COC(=O)C(=CC)C(C)=CC
COC(=O)C(C=CC)=C(C)C
COC(=O)C(C)=C(C)C=CC
COC(=O)C(C)=CC=C(C)C
COC(=O)C(C)=CC(C)=CC
CC(=C)C(=C)COCC=O
CC(=C)C(OCC=C)C=O
CC(=C)COC(C=C)C=O
CC(=C)COCC(=C)C=O
CC(=C)C(OCC=O)C=C
CC(=C)COCC(=O)C=C
CC(=C)C(=O)COCC=C
CC(OC(C=C)C=C)C=O
CC(OCC=C)C(=C)C=O
CC(OCC(=C)C=C)C=O
CCOC(C=C)C(=C)C=O
CCOCC(=C)C(=C)C=O
CC(OC(C=C)C=O)C=C
CC(OCC=C)C(=O)C=C
CC(OCC(=C)C=O)C=C
CCOC(C=C)C(=O)C=C
CCOCC(=C)C(=O)C=C
CC(OCC=O)C(=C)C=C
CC(OCC(=O)C=C)C=C
CCOC(C=O)C(=C)C=C
CCOCC(=O)C(=C)C=C
CC(=O)C(OCC=C)C=C
CC(=O)COC(C=C)C=C
CC(=O)COCC(=C)C=C
COC(C=C)C(=C)CC=O
COC(C=C)C(C=C)C=O
COC(CC=C)C(=C)C=O
COC(CC(=C)C=C)C=O
COCC(=C)C(=C)CC=O
COCC(=C)C(C=C)C=O
COCC(=C)CC(=C)C=O
COCC(C=C)C(=C)C=O
COCCC(=C)C(=C)C=O
COC(CC=C)C(=O)C=C
COC(CC(=C)C=O)C=C
COCC(=C)CC(=O)C=C
COCC(C=C)C(=O)C=C
COCCC(=C)C(=O)C=C
COC(C=C)C(=O)CC=C
COCC(=C)C(=O)CC=C
COC(CC=O)C(=C)C=C
COC(CC(=O)C=C)C=C
COCC(C=O)C(=C)C=C
COCCC(=O)C(=C)C=C
COC(C=O)C(=C)CC=C
COC(C=O)C(C=C)C=C
COCC(=O)C(=C)CC=C
COCC(=O)C(C=C)C=C
COCC(=O)CC(=C)C=C
CC(=O)C(=C)COCC=C
CC(C#C)C(=O)COC=O
CC(C#C)C(OC=O)C=O
CC(CC#C)OC(=O)C=O
CC#CC(C)OC(=O)C=O
CC(C#C)C(=O)OCC=O
CC(CC(=O)C#C)OC=O
CC#CC(=O)C(C)OC=O
CC#CC(OC(C)=O)C=O
CC#CC(=O)COC(C)=O
CC#CC(OC=O)C(C)=O
CC#CCOC(=O)C(C)=O
CC#CC(=O)OC(C)C=O
CC#CC(=O)OCC(C)=O
CC(CC=O)OC(=O)C#C
CC(C)OC(=O)C#CC=O
CC(COC(=O)C#C)C=O
CCC(OC(=O)C#C)C=O
CC(C=O)C(OC=O)C#C
CC(COC=O)C(=O)C#C
CC(COC(=O)C=O)C#C
CCC(=O)C(OC=O)C#C
CCC(=O)COC(=O)C#C
CCC(OC=O)C(=O)C#C
CCC(OC(=O)C=O)C#C
CCCOC(=O)C(=O)C#C
CC(C=O)C(=O)OCC#C
CCC(=O)C(=O)OCC#C
CCC(=O)OC(C=O)C#C
CCC(=O)OCC(=O)C#C
CC(=O)C(CC#C)OC=O
CC(=O)C(COC=O)C#C
CC(=O)CC(OC=O)C#C
CC(=O)CCOC(=O)C#C
CC(OC=O)C#CC(C)=O
CC(OC(=O)CC#C)C=O
CC(OC=O)C(C=O)C#C
CC(OC(=O)CC=O)C#C
CCOC(=O)C(C=O)C#C
CCOC(=O)CC(=O)C#C
CC(OC=O)C(=O)CC#C
CCOC(=O)C(=O)CC#C
CC(=O)C(=O)OCCC#C
CC(=O)OC(CC#C)C=O
CC(=O)OC(CC=O)C#C
CC(=O)OCC(C=O)C#C
CC(=O)OCCC(=O)C#C
CC(=O)OCC(=O)CC#C
COC(=O)C(C)C#CC=O
COC(=O)C(CC#C)C=O
COC(=O)C#CC(C)C=O
COC(=O)C#CCC(C)=O
COC(=O)CC#CC(C)=O
COC(=O)C(CC=O)C#C
COC(=O)CC(C=O)C#C
COC(=O)C(C=O)C#CC
COC(=O)CC(=O)C#CC
COC(=O)CC(=O)CC#C
COC(=O)C(=O)CCC#C
CCC#CC(=O)C(=O)OC
CCC(=O)C#CC(=O)OC
CC(OC(C)=O)C#CC=O
CC(=O)CC(=O)OCC#C
CCOC(=O)C#CC(C)=O
CC(=O)COC(=O)CC#C
CCOC(=O)C(=O)C#CC
CC(=O)OCC#CC(C)=O
COC(=O)CCC(=O)C#C
COC(=O)C(=O)CC#CC
CC=C(C)C(=O)COC=O
CC=C(C)C(OC=O)C=O
CC=C(C)COC(=O)C=O
CC=CC(C)OC(=O)C=O
CC(C)=C(COC=O)C=O
CC(C)=CC(=O)COC=O
CC(C)=CC(OC=O)C=O
CC(C)=CCOC(=O)C=O
CCC=C(C=O)C(=O)OC
CCC=CC(=O)C(=O)OC
CCC(=CC=O)C(=O)OC
CC=C(C)C(=O)OCC=O
CC(C)=CC(=O)OCC=O
CC=C(C=O)C(C)OC=O
CC=CC(OC(C)=O)C=O
CCC(C=O)=CC(=O)OC
CC=C(COC=O)C(C)=O
CC=CC(=O)COC(C)=O
CC=CC(OC=O)C(C)=O
CC=CC(=O)OC(C)C=O
CC(C)OC(=O)C=CC=O
CC(COC=O)=C(C)C=O
CC(=O)C=C(C)COC=O
CC(=O)C(C)=CCOC=O
CC(OC(C)=O)C=CC=O
CC(OC=O)C=C(C)C=O
CC(OC=O)C=CC(C)=O
CC(OC=O)C(C)=CC=O
COC(=O)C=C(C)CC=O
COC(=O)C=CC(C)C=O
COC(=O)C=CCC(C)=O
COC(=O)C(C)=CCC=O
COC(=O)C(C)C=CC=O
COC(=O)CC=C(C)C=O
COC(=O)CC(C=O)=CC
COC(=O)CC(C)=CC=O
COC(=O)C(CC=O)=CC
COC(=O)C(C=O)C=CC
CC=C(COC(C)=O)C=O
CC=CC(=O)C(C)OC=O
CC=CCOC(=O)C(C)=O
CC=CC(=O)OCC(C)=O
CCC(=O)C=CC(=O)OC
CCOC(=O)C(C=O)=CC
CCOC(=O)C(=O)C=CC
CC(=O)OCC=C(C)C=O
CC(=O)OCC=CC(C)=O
CC(=O)OCC(C)=CC=O
COC(=O)CC=CC(C)=O
COC(=O)CC(=O)C=CC
COC(=O)C(=O)CC=CC
CCOC(=O)C=C(C)C=O
CCOC(=O)C=CC(C)=O
CCOC(=O)C(C)=CC=O
CC(C)C#CC(C=O)C=O
CC(C)C#CCC(=O)C=O
CC(C)CC#CC(=O)C=O
CC(C#C)C(CC=O)C=O
CC(CC#C)C(C=O)C=O
CC(CC#C)CC(=O)C=O
CC(CC#CC(C)=O)C=O
CC(CCC#C)C(=O)C=O
CC#CC(C)C(C=O)C=O
CC#CC(C)CC(=O)C=O
CC#CC(CC(C)=O)C=O
CC#CCC(C)C(=O)C=O
CCC(C)C#CC(=O)C=O
CCC(C#C)C(C=O)C=O
CCC(C#CC)C(=O)C=O
CCC(CC#C)C(=O)C=O
CCC#CC(C)C(=O)C=O
CCCC(C#C)C(=O)C=O
CC(C#CCC=O)C(C)=O
CC(CC#C)C(=O)CC=O
CC(CC#CC=O)C(C)=O
CC#CC(C)C(=O)CC=O
CC#CC(CC=O)C(C)=O
CC#CCC(C=O)C(C)=O
CC#CCCC(=O)C(C)=O
CCC(C#C)C(=O)CC=O
CCC(C#CC=O)C(C)=O
CCC#CC(C=O)C(C)=O
CCC#CCC(=O)C(C)=O
CCCC#CC(=O)C(C)=O
CC(C)C(C=O)C#CC=O
CC(C)CC(=O)C#CC=O
CC(C#C)C(=O)CCC=O
CC(CC(C=O)C#C)C=O
CC(CC(C)=O)C#CC=O
CC(CCC(=O)C#C)C=O
CC#CC(C=O)C(C)C=O
CC#CCC(=O)C(C)C=O
CC#CCC(=O)CC(C)=O
CCC(C)C(=O)C#CC=O
CCC(CC(=O)C#C)C=O
CCC#CC(=O)C(C)C=O
CCC#CC(=O)CC(C)=O
CC(CC(C=O)C=O)C#C
CC(CCC=O)C(=O)C#C
CC(CCC(=O)C=O)C#C
CCC(CC=O)C(=O)C#C
CCC(CC(=O)C=O)C#C
CCC#CC(=O)C(=O)CC
CCCC(C=O)C(=O)C#C
CCCCC(=O)C(=O)C#C
CC(C)C(=O)C#CCC=O
CC(C)C(=O)CC#CC=O
CC(CC=O)C#CC(C)=O
CC(CC(=O)CC#C)C=O
CC#CC(=O)C(C)CC=O
CC#CC(=O)CC(C)C=O
CC#CC(=O)CCC(C)=O
CCC(C=O)C#CC(C)=O
CCCC(=O)C#CC(C)=O
CC(CC=O)C(C=O)C#C
CC(CC=O)CC(=O)C#C
CC(CC(=O)CC=O)C#C
CCC(C=O)C(C=O)C#C
CCCC(=O)C(C=O)C#C
CCCC(=O)CC(=O)C#C
CC(CC=O)C(=O)CC#C
CCC(C=O)C(=O)C#CC
CCC(C=O)C(=O)CC#C
CCCC(=O)C(=O)C#CC
CCCC(=O)C(=O)CC#C
CC(C=O)C(C)C#CC=O
CC(C=O)C(CC#C)C=O
CC(C=O)C#CC(C)C=O
CC(C=O)C#CCC(C)=O
CCC(=O)C(C)C#CC=O
CCC(=O)C(CC#C)C=O
CCC(=O)C#CC(C)C=O
CCC(=O)C#CCC(C)=O
CCC(=O)CC#CC(C)=O
CC(C=O)C(CC=O)C#C
CCC(=O)C(CC=O)C#C
CCC(=O)C#CC(=O)CC
CCC(=O)CC(C=O)C#C
CCC(=O)C(C=O)C#CC
CCC(=O)CC(=O)CC#C
CC(C=O)C(=O)CCC#C
CCC(=O)C(=O)CC#CC
CCC(=O)C(=O)CCC#C
CC(=O)C(CCC#C)C=O
CC(=O)CC(CC#C)C=O
CC(=O)CC#CCC(C)=O
CC(=O)CCC#CC(C)=O
CC(=O)C(CCC=O)C#C
CC(=O)CC(CC=O)C#C
CC(=O)CCC(C=O)C#C
CC(=O)CCCC(=O)C#C
CC(=O)C(CC=O)CC#C
CC(=O)CCC(=O)CC#C
CC(=O)C(=O)CCCC#C
CCC(=O)CCC(=O)C#C
CCC(=O)CC(=O)C#CC
CC(=O)CC(=O)CCC#C
CC=C(C)C(CC=O)C=O
CC=C(C)CC(C=O)C=O
CC=C(C)CCC(=O)C=O
CC=C(CC(C)C=O)C=O
CC=C(CCC(C)=O)C=O
CC=CC(C)C(C=O)C=O
CC=CC(C)CC(=O)C=O
CC=CC(CC(C)=O)C=O
CC=CCC(C)C(=O)C=O
CC(C)=C(CCC=O)C=O
CC(C)=CC(CC=O)C=O
CC(C)=CCC(C=O)C=O
CC(C)=CCCC(=O)C=O
CC(C)C=C(CC=O)C=O
CC(C)C=CC(C=O)C=O
CC(C)C=CCC(=O)C=O
CC(C)CC=C(C=O)C=O
CC(C)CC=CC(=O)C=O
CC(CC=C(C)C=O)C=O
CC(CC=CC(C)=O)C=O
CC(CC(C)=CC=O)C=O
CCC=C(C)C(C=O)C=O
CCC=C(C)CC(=O)C=O
CCC=C(CC(C)=O)C=O
CCC=C(CC)C(=O)C=O
CCC=CC(C)C(=O)C=O
CCC(=CC)C(C=O)C=O
CCC(C=CC)C(=O)C=O
CCC(C)=C(CC=O)C=O
CCC(C)=CC(C=O)C=O
CCC(C)=CCC(=O)C=O
CCC(C)C=C(C=O)C=O
CCC(C)C=CC(=O)C=O
CCC(CC)=C(C=O)C=O
CCC(CC)=CC(=O)C=O
CCCC=C(C)C(=O)C=O
CCCC(=CC)C(=O)C=O
CCCC(C)=C(C=O)C=O
CCCC(C)=CC(=O)C=O
CC=C(C)CC(=O)CC=O
CC=C(CCC=O)C(C)=O
CC=CC(C)C(=O)CC=O
CC=CC(CC=O)C(C)=O
CC=CCC(C=O)C(C)=O
CC(C=CCC=O)C(C)=O
CC(C)=C(CC=O)CC=O
CC(C)=CCC(=O)CC=O
CC(C)C=CC(=O)CC=O
CC(C)C(CC=O)=CC=O
CC(C)CC(C=O)=CC=O
CC(CC=CC=O)C(C)=O
CCC=C(C)C(=O)CC=O
CCC=C(CC=O)C(C)=O
CCC=CC(C=O)C(C)=O
CCC=CCC(=O)C(C)=O
CCC(=CC)C(=O)CC=O
CCC(=CCC=O)C(C)=O
CCC(C=CC=O)C(C)=O
CCC(C)=CC(=O)CC=O
CCC(C)C(C=O)=CC=O
CCC(CC(C)=O)=CC=O
CCCC=C(C=O)C(C)=O
CCCC(=CC=O)C(C)=O
CC=C(C)C(=O)CCC=O
CC=C(CC=O)C(C)C=O
CC=C(CC=O)CC(C)=O
CC=CC(C=O)C(C)C=O
CC=CCC(=O)C(C)C=O
CC(C)C(C=O)=CCC=O
CC(C)C(C=O)C=CC=O
CC(C)CC(=O)C=CC=O
CC(CCC=O)=C(C)C=O
CCC=C(C=O)C(C)C=O
CCC=CC(=O)C(C)C=O
CCC=CC(=O)CC(C)=O
CCC(=CC=O)C(C)C=O
CCC(C)C(=O)C=CC=O
CCC(CC=O)=C(C)C=O
CCC(CC=O)=CC(C)=O
CCCC(C=O)=C(C)C=O
CCCC(C=O)=CC(C)=O
CCC=C(C=O)C(=O)CC
CCC=CC(=O)C(=O)CC
CCC(CC(=O)C=O)=CC
CC=CC(=O)C(C)CC=O
CC=CC(=O)CC(C)C=O
CC(C)C(=O)C=CCC=O
CC(C)C(=O)CC=CC=O
CC(CC=O)=C(C)CC=O
CC(CC=O)C=C(C)C=O
CC(CC=O)C=CC(C)=O
CC(CC=O)C(C)=CC=O
CCC(C=O)=C(C)CC=O
CCC(C=O)=C(CC)C=O
CCC(C=O)=CC(C)C=O
CCC(C=O)=CCC(C)=O
CCC(C=O)C=C(C)C=O
CCC(C=O)C=CC(C)=O
CCC(C=O)C(C=O)=CC
CCC(C=O)C(C)=CC=O
CCCC(=O)C=C(C)C=O
CCCC(=O)C(C=O)=CC
CCCC(=O)C(C)=CC=O
CCC(C=O)C(=O)C=CC
CCCC(=O)C(=O)C=CC
CC(C=O)C=C(C)CC=O
CC(C=O)C=CC(C)C=O
CC(C=O)C=CCC(C)=O
CC(C=O)C(C)=CCC=O
CC(C=O)C(C)C=CC=O
CCC(=O)C=C(C)CC=O
CCC(=O)C=C(CC)C=O
CCC(=O)C=CC(C)C=O
CCC(=O)C=CCC(C)=O
CCC(=O)C(C)=CCC=O
CCC(=O)C(C)C=CC=O
CCC(=O)C(CC)=CC=O
CCC(=O)CC=C(C)C=O
CCC(=O)CC=CC(C)=O
CCC(=O)CC(C=O)=CC
CCC(=O)CC(C)=CC=O
CCC(=O)C(CC=O)=CC
CCC(=O)C(C=O)C=CC
CCC(=O)CC(=O)C=CC
CCC(=O)C(=O)CC=CC
CC(=O)C=C(C)CCC=O
CC(=O)C(C)=CCCC=O
CC(=O)CC=C(C)CC=O
CC(=O)CC(C)=CCC=O
CC(=O)CCC(C)=CC=O
CC=CCCC(=O)C(C)=O
CCCC=CC(=O)C(C)=O
CC=CCC(=O)CC(C)=O
CC(C)=CC(=O)CCC=O
CC(CC(C)=O)C=CC=O
CC=C(C=O)C(C)CC=O
CC=CC(=O)CCC(C)=O
CCCC(=O)C=CC(C)=O
CCC(=O)C=CC(=O)CC
CC(=O)CC=CCC(C)=O
CC(=O)CCC=C(C)C=O
CC(=O)CCC=CC(C)=O
CC(C)C(=O)C(C)OC=O
CC(C)C(OC=O)C(C)=O
CC(OC(=O)C(C)C)C=O
CC(OC=O)C(C)C(C)=O
CC(C)C(C)OC(=O)C=O
CC(CC(C)=O)OC(C)=O
CC(C)C(OC(C)=O)C=O
CC(C)C(=O)COC(C)=O
CCC(C)OC(=O)C(C)=O
CC(C)C(=O)OCC(C)=O
CC(COC(C)=O)C(C)=O
CCC(=O)C(C)OC(C)=O
CCC(OC(C)=O)C(C)=O
CC(C)OC(=O)C(C)C=O
CCC(=O)C(=O)OC(C)C
CCC(=O)OC(C)C(C)=O
CC(OC(C)=O)C(C)C=O
COC(=O)C(C)C(C)C=O
COC(=O)C(C)CC(C)=O
COC(=O)CC(C)C(C)=O
COC(=O)C(C=O)C(C)C
CCC(C)C(=O)C(=O)OC
CCC(C(C)=O)C(=O)OC
CC(C)COC(=O)C(C)=O
CCC(=O)C(C)C(=O)OC
CC(C)OC(=O)CC(C)=O
COC(=O)CC(=O)C(C)C
COC(=O)C(=O)CC(C)C
CCOC(=O)C(C)C(C)=O
CCOC(=O)C(=O)C(C)C
CC(C)C(C)C(C=O)C=O
CC(C)C(C)CC(=O)C=O
CC(C)CC(C)C(=O)C=O
CCC(C(C)C)C(=O)C=O
CCC(C)C(C)C(=O)C=O
CC(C)C(CC=O)C(C)=O
CC(C)CC(C=O)C(C)=O
CCC(C(C)C=O)C(C)=O
CCC(C)C(C=O)C(C)=O
CCCC(C)C(=O)C(C)=O
CC(C)C(C)C(=O)CC=O
CC(C)C(C=O)C(C)C=O
CC(C)CC(=O)C(C)C=O
CC(CC(C)=O)C(C)C=O
CCC(C)C(=O)C(C)C=O
CC(CC=O)C(C)C(C)=O
CCC(C=O)C(C)C(C)=O
CCC(C=O)C(=O)C(C)C
CCC(=O)C(C=O)C(C)C
CC(C)C(CC(C)=O)C=O
CC(CC(C)C(C)=O)C=O
CC(C)CCC(=O)C(C)=O
CC(CCC(C)=O)C(C)=O
CCC(C)CC(=O)C(C)=O
CCC(CC(C)=O)C(C)=O
CCC(CC)C(=O)C(C)=O
CC(CC(C)=O)CC(C)=O
CCC(C)C(=O)CC(C)=O
CCC(C)C(=O)C(=O)CC
CC(C)C(=O)C(C)CC=O
CC(CC(=O)C(C)C)C=O
CCCC(=O)C(=O)C(C)C
CC(C=O)C(C)C(C)C=O
CCC(=O)C(C)C(C)C=O
CCC(=O)C(C)CC(C)=O
CCC(=O)CC(C)C(C)=O
CCC(=O)C(C)C(=O)CC
CCC(=O)CC(=O)C(C)C
CCC(=O)C(=O)CC(C)C
CCCC(C(C)=O)C(C)=O
CC(C)CC(=O)CC(C)=O
CCC(C(C)=O)C(=O)CC
CC(C)C(=O)CCC(C)=O
CCCC(=O)C(C)C(C)=O
CCC(CC)CS(C)(=O)=O
CCC(C)CS(=O)(=O)CC
CCC(CC)S(=O)(=O)CC
CC(C)CCCS(C)(=O)=O
CCC(C)CCS(C)(=O)=O
CCCC(C)CS(C)(=O)=O
CCCC(CC)S(C)(=O)=O
CCCCC(C)S(C)(=O)=O
CCCC(C)S(=O)(=O)CC
CCCCS(=O)(=O)C(C)C
CCCS(=O)(=O)C(C)CC
CCCS(=O)(=O)CC(C)C
CCS(=O)(=O)CCC(C)C
CC(C)(C)C(=O)COC=O
CC(C)(C)C(OC=O)C=O
CC(C)(C)COC(=O)C=O
CC(C)C(C)(OC=O)C=O
CCC(C)(C)OC(=O)C=O
CCC(C)(OC=O)C(C)=O
CC(C=O)C(C)(C)OC=O
CCC(=O)C(C)(C)OC=O
CCC(=O)OC(C)(C)C=O
CC(OC=O)C(C)(C)C=O
CCC(C)(C=O)C(=O)OC
CC(C)(C)C(=O)OCC=O
CCC(C)(OC(C)=O)C=O
CC(C)(C)OC(=O)CC=O
CC(=O)C(C)(C)COC=O
CC(=O)CC(C)(C)OC=O
CCOC(=O)C(C)(C)C=O
CC(=O)OC(C)(C)CC=O
CC(=O)OCC(C)(C)C=O
COC(=O)C(C)(C)CC=O
COC(=O)CC(C)(C)C=O
CC(C)(C)CC(C=O)C=O
CC(C)(C)CCC(=O)C=O
CC(C)C(C)(CC=O)C=O
CC(C)CC(C)(C=O)C=O
CC(CC(C)(C)C=O)C=O
CCC(C)(C)C(C=O)C=O
CCC(C)(C)CC(=O)C=O
CCC(C)(CC)C(=O)C=O
CCC(C)C(C)(C=O)C=O
CCCC(C)(C)C(=O)C=O
CCC(C)(CC=O)C(C)=O
CCCC(C)(C=O)C(C)=O
CCC(C)(C)C(=O)CC=O
CC(CC=O)C(C)(C)C=O
CCC(C=O)C(C)(C)C=O
CCC(C=O)(C=O)C(C)C
CC(C=O)C(C)(C)CC=O
CCC(=O)C(C)(C)CC=O
CCC(=O)C(C)(CC)C=O
CC(=O)C(C)(C)CCC=O
CC(C)(C)C(CC=O)C=O
CCC(C)(CC(C)=O)C=O
CCC(CC)(C=O)C(C)=O
CC(C)(C)CC(=O)CC=O
CC(C)(C)C(=O)CCC=O
CCC(C)(C=O)C(C)C=O
CCCC(=O)C(C)(C)C=O
CCC(=O)CC(C)(C)C=O
CC(=O)CC(C)(C)CC=O
CC(=O)CCC(C)(C)C=O
COC(C=C)C(=C)C(C)O
COC(C(C)=C)C(=C)CO
COC(C)C(=C)C(=C)CO
COCC(=C)C(=C)C(C)O
COC(C)C(=C)C(O)C=C
COC(C=C)C(O)C(C)=C
COCC(=C)C(O)C(C)=C
COC(C(C)O)C(=C)C=C
COC(C)C(O)C(=C)C=C
COC(C(O)C=C)C(C)=C
COC(CO)C(=C)C(C)=C
COCC(O)C(=C)C(C)=C
COC(C=C)(C=C)C(C)O
COC(C)(C=C)C(=C)CO
COC(C=C)C(C)(O)C=C
COC(C)(C=C)C(O)C=C
COCC(=C)C(C)(O)C=C
COC(C)(CO)C(=C)C=C
COC(C)C(O)(C=C)C=C
COCC(C)(O)C(=C)C=C
COC(CO)(C=C)C(C)=C
COCC(O)(C=C)C(C)=C
CCC(=C)C(OC)C(C)O
CCC(=C)C(O)C(C)OC
CC(C)OC(C=C)C(C)O
CC(C)OC(C)C(=C)CO
CC(C)OCC(=C)C(C)O
CCC(OC)C(=C)C(C)O
CCC(O)C(=C)C(C)OC
CC(C)OC(C)C(O)C=C
CC(C)OC(CO)C(C)=C
CC(C)OCC(O)C(C)=C
CCC(OC)C(O)C(C)=C
CCC(O)C(OC)C(C)=C
CC(CO)OC(C)C(C)=C
CCOC(C)C(=C)C(C)O
CCOC(C(C)O)C(C)=C
CCOC(C)C(O)C(C)=C
CC(O)C(C)OC(C)C=C
CC(O)C(C)OCC(C)=C
CC(O)COC(C)C(C)=C
COC(C=C)C(C)C(C)O
COC(C)C(=C)C(C)CO
COC(C)C(=C)CC(C)O
COC(C)C(C=C)C(C)O
COC(C)C(C)C(=C)CO
COC(C)CC(=C)C(C)O
COC(CC(C)=C)C(C)O
COCC(=C)C(C)C(C)O
COCC(C)C(=C)C(C)O
COC(C(C)C)C(O)C=C
COC(C)C(C)C(O)C=C
COC(C=C)C(O)C(C)C
COC(C(C)CO)C(C)=C
COC(C)C(CO)C(C)=C
COC(C)CC(O)C(C)=C
COC(CC(C)O)C(C)=C
COCC(=C)C(O)C(C)C
COCC(C(C)O)C(C)=C
COCC(C)C(O)C(C)=C
COC(C(C)O)C(C)C=C
COC(C)C(O)C(C)C=C
COC(C)C(O)CC(C)=C
COC(CO)C(=C)C(C)C
COC(CO)C(C)C(C)=C
COCC(O)C(=C)C(C)C
COCC(O)C(C)C(C)=C
COC(C(C)C)C(=C)CO
CCC(=C)C(C)(CO)OC
CC(=C)C(C)(C)OCCO
CCC(=C)C(C)(O)COC
CC(=C)COCC(C)(C)O
CC(C)(C)OCC(=C)CO
CCC(C)(OC)C(=C)CO
CCC(C)(O)C(=C)COC
CCC(C)(OC)C(O)C=C
CCC(C)(O)C(OC)C=C
CCC(CO)(OC)C(C)=C
CCC(OC)(C=C)C(C)O
CCC(O)(C=C)C(C)OC
CC(C)OC(C)(CO)C=C
CC(C)OCC(C)(O)C=C
CCC(OC)C(C)(O)C=C
CCC(O)C(C)(OC)C=C
CCC(O)(COC)C(C)=C
CC(CO)OC(C)(C)C=C
CC(OCC=C)C(C)(C)O
CCOC(C=C)C(C)(C)O
CCOC(C)(C=C)C(C)O
CCOC(C)(C)C(=C)CO
CCOCC(=C)C(C)(C)O
CC(OC(C)(C)CO)C=C
CCOC(C)(C)C(O)C=C
CCOC(C)C(C)(O)C=C
CC(O)C(C)(C)OCC=C
CCOC(C)(CO)C(C)=C
CCOCC(C)(O)C(C)=C
CC(O)COC(C)(C)C=C
COC(C)(C=C)C(C)CO
COC(C)(C)C(=C)CCO
COC(C)(C)CC(=C)CO
COC(C)(CC=C)C(C)O
COC(CC=C)C(C)(C)O
COCC(=C)C(C)(C)CO
COCC(=C)CC(C)(C)O
COCC(C=C)C(C)(C)O
COCC(C)(C=C)C(C)O
COCC(C)(C)C(=C)CO
COCCC(=C)C(C)(C)O
COC(C)(C)C(CO)C=C
COC(C)(C)CC(O)C=C
COC(C)(CC(C)O)C=C
COC(C)C(C)(CO)C=C
COC(C)CC(C)(O)C=C
COC(CC(C)(C)O)C=C
COCC(C)(C)C(O)C=C
COCC(C)C(C)(O)C=C
COC(C)(C)C(O)CC=C
COC(C)(CCO)C(C)=C
COC(C)C(C)(O)CC=C
COCC(C)(CO)C(C)=C
COCCC(C)(O)C(C)=C
COC(C)(CO)C(C)C=C
COC(C)(CO)CC(C)=C
COCC(C)(O)C(C)C=C
COCC(C)(O)CC(C)=C
COC(CO)(C=C)C(C)C
COC(CO)C(C)(C)C=C
COCC(O)C(C)(C)C=C
CC(=C)COC(C)(C)CO
CC(C)(C)OC(CO)C=C
CC(C)(C)OCC(O)C=C
CC(OCC(C)(C)O)C=C
COC(C=C)C(C)(C)CO
COCC(O)(C=C)C(C)C
CCC(C#C)C(CO)OC
CCC(C#C)C(O)COC
CC#CC(C)OC(C)CO
CC#CC(C)OCC(C)O
CCC#CC(OC)C(C)O
CCC(CC(O)C#C)OC
CCC#CC(O)C(C)OC
CC(C)C(CO)OCC#C
CC#CC(CO)OC(C)C
CC#CCOC(C)C(C)O
CC(C)C(OCCO)C#C
CC(C)COC(CO)C#C
CC(C)COCC(O)C#C
CCC(C)OC(CO)C#C
CCC(C)OCC(O)C#C
CCC(COC)C(O)C#C
CCCC(OC)C(O)C#C
CC(C)C(O)COCC#C
CC#CC(O)COC(C)C
CCC(CO)C(OC)C#C
CCCC(O)C(OC)C#C
CC(CCO)OC(C)C#C
CCC(CO)OC(C)C#C
CC(C)OC(C)C#CCO
CC(C)OCC#CC(C)O
CCC(OC)C#CC(C)O
CCC(OCC#C)C(C)O
CCCOC(C#C)C(C)O
CCC(O)C(CC#C)OC
CCC(O)C#CC(C)OC
CC(C)OC(CCO)C#C
CC(C)OCC(CO)C#C
CC(C)OCCC(O)C#C
CCC(OC(C)CO)C#C
CCC(OC)C(CO)C#C
CCC(OCC(C)O)C#C
CCCOC(C)C(O)C#C
CC(C)OC(CO)CC#C
CC(C)OCC(O)CC#C
CC(CO)C(C)OCC#C
CCC(O)C(C)OCC#C
CCC(O)C(COC)C#C
CCC(O)CC(OC)C#C
CCC(OC)C(O)C#CC
CCC(OC)C(O)CC#C
CC(CO)COC(C)C#C
CCC(O)C(OC)C#CC
CCC(O)COC(C)C#C
CC(CO)OC(C)CC#C
CC(CO)OCC(C)C#C
CCOC(C)C#CC(C)O
CCOC(C#C)C(C)CO
CCOC(C#CC)C(C)O
CCOC(CC#C)C(C)O
CCOCC(C#C)C(C)O
CCOC(C)C(CO)C#C
CCOC(C)CC(O)C#C
CCOC(C#C)C(O)CC
CCOC(CC(C)O)C#C
CCOC(CC)C(O)C#C
CCOCC(C)C(O)C#C
CC(O)C(C)COCC#C
CC(O)CC(C)OCC#C
CCOC(C)C(O)C#CC
CC(O)C(C)OCCC#C
CC(O)CCOC(C)C#C
CC(OCCO)C(C)C#C
CCOC(CO)C(C)C#C
CCOCC(O)C(C)C#C
CC(O)COC(C)CC#C
CC(O)COCC(C)C#C
COC(C)C(C)C#CCO
COC(C)C#CC(C)CO
COC(C)C#CCC(C)O
COC(C)CC#CC(C)O
COC(C#C)C(C)CCO
COC(C#CC)C(C)CO
COC(CC#C)C(C)CO
COC(CC#C)CC(C)O
COC(CC#CC)C(C)O
COC(CCC#C)C(C)O
COCC(C)C#CC(C)O
COCC(C#C)C(C)CO
COCC(C#CC)C(C)O
COCC(CC#C)C(C)O
COCC#CC(C)C(C)O
COCCC(C#C)C(C)O
COC(C)C(CCO)C#C
COC(C)CC(CO)C#C
COC(C)CCC(O)C#C
COC(CC(C)CO)C#C
COC(CCC(C)O)C#C
COCC(C)C(CO)C#C
COCC(C)CC(O)C#C
COCC(CC(C)O)C#C
COCCC(C)C(O)C#C
COC(C)C(CO)C#CC
COC(C)C(CO)CC#C
COC(C)CC(O)C#CC
COC(C)CC(O)CC#C
COC(C#CCO)C(C)C
COC(CC(C)O)C#CC
COCC(C)C(O)C#CC
COCC(C)C(O)CC#C
COC(C)C(O)CC#CC
COC(C)C(O)CCC#C
COC(CCO)C(C)C#C
COCC(CO)C(C)C#C
COCCC(O)C(C)C#C
COC(CO)C(C)C#CC
COC(CO)C(C)CC#C
COC(CO)C#CC(C)C
COC(CO)CC(C)C#C
COCC(O)C(C)C#CC
COCC(O)C(C)CC#C
COCC(O)C#CC(C)C
COCC(O)CC(C)C#C
CCOC(C)C(O)CC#C
COCC#CC(O)C(C)C
COC(OC)C(OC)C#C
CC(C(C)=C)C(=C)COC=O
CC(C)C(=C)C(=C)COC=O
CC(CC(=C)C(C)=C)OC=O
CCC(=C)C(=C)C(C)OC=O
CCC(=C)C(=C)CC(=O)OC
CCC(=C)C(C=C)C(=O)OC
CCC(=C)CC(=C)C(=O)OC
CCC(C=C)C(=C)C(=O)OC
CCC(C(=C)C=C)C(=O)OC
CCCC(=C)C(=C)C(=O)OC
CC(=C)C(=C)CCOC(C)=O
CC(=C)CC(=C)COC(C)=O
CC(C=C)C(=C)COC(C)=O
CC(CC(=C)C=C)OC(C)=O
CCC(=C)C(=C)COC(C)=O
CC(C)C(=C)C(OC=O)C=C
CC(C)C(=C)COC(=O)C=C
CC(CC(C)=C)OC(=O)C=C
CCC(=C)C(C)OC(=O)C=C
CC(C(C)=C)C(=O)OCC=C
CC(C)C(=C)C(=O)OCC=C
CC(=C)CC(OC(C)=O)C=C
CCC(=C)C(OC(C)=O)C=C
CC(=C)C(COC=O)C(C)=C
CC(=C)CC(OC=O)C(C)=C
CC(C=C)C(OC=O)C(C)=C
CCC(=C)C(OC=O)C(C)=C
CC(C=C)C(=O)OCC(C)=C
CCC(=C)C(=O)OC(C)C=C
CC(C)C(OC=O)C(=C)C=C
CC(C)COC(=O)C(=C)C=C
CCC(C)OC(=O)C(=C)C=C
CC(C)C(=O)OCC(=C)C=C
CC(COC(C)=O)C(=C)C=C
CCC(OC(C)=O)C(=C)C=C
CC(C(OC=O)C=C)C(C)=C
CC(C)OC(=O)C(=C)CC=C
CC(C)OC(=O)C(C=C)C=C
CC(C)OC(=O)CC(=C)C=C
CC(COC=O)C(=C)C(C)=C
CC(COC(=O)C=C)C(C)=C
CC(COC(=O)C(C)=C)C=C
CCC(OC=O)C(=C)C(C)=C
CCC(OC(=O)C(C)=C)C=C
CCCOC(=O)C(=C)C(C)=C
CCC(=O)OC(C=C)C(C)=C
CCC(=O)OC(C)C(=C)C=C
CCC(=O)OCC(=C)C(C)=C
CC(OC(C)=O)C(=C)CC=C
CC(OC(C)=O)C(C=C)C=C
CC(OC=O)C(=C)C(C)C=C
CC(OC=O)C(=C)CC(C)=C
CC(OC=O)C(C=C)C(C)=C
CC(OC=O)C(C)C(=C)C=C
CC(OC(=O)C=C)C(C)C=C
CC(OC(=O)C(C)C=C)C=C
CC(OC(=O)CC=C)C(C)=C
CC(OC(=O)CC(C)=C)C=C
CCOC(=O)C(=C)C(C)C=C
CCOC(=O)C(=C)CC(C)=C
CCOC(=O)C(C=C)C(C)=C
CCOC(=O)C(C)C(=C)C=C
CCOC(=O)CC(=C)C(C)=C
CC(=O)OC(CC=C)C(C)=C
CC(=O)OCC(C=C)C(C)=C
COC(=O)C(=C)C(C)CC=C
COC(=O)C(=C)CC(C)C=C
COC(=O)C(=C)CCC(C)=C
COC(=O)C(C=C)C(C)C=C
COC(=O)C(C)C(=C)CC=C
COC(=O)C(C)C(C=C)C=C
COC(=O)C(C)CC(=C)C=C
COC(=O)C(CC(C)=C)C=C
COC(=O)CC(=C)C(C)C=C
COC(=O)CC(=C)CC(C)=C
COC(=O)CC(C=C)C(C)=C
COC(=O)CC(C)C(=C)C=C
COC(=O)CCC(=C)C(C)=C
CC(C=C)C(OC(C)=O)C=C
CC(=C)CCOC(=O)C(C)=C
CC(CC=C)OC(=O)C(C)=C
CCC(=C)COC(=O)C(C)=C
CCC(=C)C(=O)OCC(C)=C
CC(=C)COC(=O)CC(C)=C
CC(C)C(OC(=O)C=C)C=C
CC(C)C(=O)OC(C=C)C=C
CCC(OC(=O)C=C)C(C)=C
CCOC(=O)C(=C)C(=C)CC
COC(=O)C(CC=C)C(C)=C
CC(=C)C(CCC#C)OC=O
CC(=C)CC(CC#C)OC=O
CC(C=C)C(CC#C)OC=O
CC(C)C(=C)C#CCOC=O
CC(C)C#CC(=C)COC=O
CC(C#C)C(=C)CCOC=O
CC(C#C)C(CC=C)OC=O
CC(CC(=C)CC#C)OC=O
CC(CC(C=C)C#C)OC=O
CC(CC#C)C(=C)COC=O
CC(CC#CC(C)=C)OC=O
CC(CCC(=C)C#C)OC=O
CC#CC(=C)C(C)COC=O
CC#CC(=C)CC(C)OC=O
CC#CC(C=C)C(C)OC=O
CC#CC(C)C(=C)COC=O
CC#CC(CC(C)=C)OC=O
CC#CCC(=C)C(C)OC=O
CCC(=C)C(CC#C)OC=O
CCC(=C)C#CC(C)OC=O
CCC(C#C)C(=C)COC=O
CCC(CC(=C)C#C)OC=O
CCC#CC(=C)C(C)OC=O
CCC(=C)C#CCC(=O)OC
CCC(=C)CC#CC(=O)OC
CCC(C#CC=C)C(=O)OC
CCC#CC(=C)CC(=O)OC
CCC#CC(C=C)C(=O)OC
CCCC(=C)C#CC(=O)OC
CCCC#CC(=C)C(=O)OC
CC(=C)C#CCCOC(C)=O
CC(=C)CC#CCOC(C)=O
CC(C=C)C#CCOC(C)=O
CC(CC#CC=C)OC(C)=O
CC#CC(=C)CCOC(C)=O
CC#CC(CC=C)OC(C)=O
CC#CCC(=C)COC(C)=O
CCC(=C)C#CCOC(C)=O
CCC#CC(=C)COC(C)=O
CC(=C)C(CCOC=O)C#C
CC(=C)CC(COC=O)C#C
CC(=C)CCC(OC=O)C#C
CC(=C)CCCOC(=O)C#C
CC(C=C)C(COC=O)C#C
CC(C)C#CC(OC=O)C=C
CC(C)C#CCOC(=O)C=C
CC(C#C)C(COC=O)C=C
CC(CC=C)C(OC=O)C#C
CC(CC(=C)COC=O)C#C
CC(CC#C)C(OC=O)C=C
CC(CCC=C)OC(=O)C#C
CC(CCC#C)OC(=O)C=C
CC#CC(C)C(OC=O)C=C
CC#CC(C)COC(=O)C=C
CC#CCC(C)OC(=O)C=C
CCC(=C)C(COC=O)C#C
CCC(=C)CC(OC=O)C#C
CCC(=C)CCOC(=O)C#C
CCC(C=C)C(OC=O)C#C
CCC(C#C)C(OC=O)C=C
CCC(CC=C)OC(=O)C#C
CCC(CC#C)OC(=O)C=C
CCC#CC(C)OC(=O)C=C
CCCC(=C)C(OC=O)C#C
CCCC(=C)COC(=O)C#C
CC(=C)CCC(=O)OCC#C
CC(C)C#CC(=O)OCC=C
CC(CC=C)C(=O)OCC#C
CC(CC#C)C(=O)OCC=C
CC#CC(C)C(=O)OCC=C
CCC(=C)CC(=O)OCC#C
CCC(C=C)C(=O)OCC#C
CCC(C#C)C(=O)OCC=C
CCCC(=C)C(=O)OCC#C
CCC#CCC(=C)C(=O)OC
CC#CC(COC(C)=O)C=C
CC#CCC(OC(C)=O)C=C
CCC#CC(OC(C)=O)C=C
CC(=C)C(COC=O)CC#C
CC(=C)CCOC(=O)CC#C
CC(C#CCOC=O)C(C)=C
CC(CC=C)OC(=O)CC#C
CC(CC#C)OC(=O)CC=C
CC#CC(C)OC(=O)CC=C
CC#CC(COC=O)C(C)=C
CC#CCC(OC=O)C(C)=C
CC#CCCOC(=O)C(C)=C
CCC(=C)C(OC=O)C#CC
CCC(=C)COC(=O)C#CC
CCC(=C)COC(=O)CC#C
CCC#CC(OC=O)C(C)=C
CCC#CCOC(=O)C(C)=C
CC(=C)CC(=O)OCCC#C
CC(C=C)C(=O)OCCC#C
CC(C#C)C(=O)OCCC=C
CC#CCC(=O)OC(C)C=C
CC#CCC(=O)OCC(C)=C
CCC(=C)C(=O)OCC#CC
CCC(=C)C(=O)OCCC#C
CCC#CC(=O)OC(C)C=C
CCC#CC(=O)OCC(C)=C
CC(=C)COC(=O)CCC#C
CC(C)C(OC=O)C#CC=C
CC(C)COC(=O)C#CC=C
CC(CC(OC=O)C=C)C#C
CC(CC(OC=O)C#C)C=C
CC(CCOC=O)C(=C)C#C
CC(CCOC(=O)C=C)C#C
CC(CCOC(=O)C#C)C=C
CC#CC(OC=O)C(C)C=C
CC#CCOC(=O)C(C)C=C
CC#CCOC(=O)CC(C)=C
CCC(C)OC(=O)C#CC=C
CCC(COC=O)C(=C)C#C
CCC(COC(=O)C=C)C#C
CCC(COC(=O)C#C)C=C
CCCC(OC=O)C(=C)C#C
CCCC(OC(=O)C=C)C#C
CCCCOC(=O)C(=C)C#C
CC(=C)C(=O)OCCCC#C
CC(C)C(=O)OCC#CC=C
CC(CC(=O)OCC=C)C#C
CC(CC(=O)OCC#C)C=C
CC#CC(=O)OC(C)CC=C
CC#CC(=O)OCC(C)C=C
CC#CC(=O)OCCC(C)=C
CCCC(=O)OC(C=C)C#C
CCCC(=O)OCC(=C)C#C
CC(COC(C)=O)C#CC=C
CCC(OC(C)=O)C#CC=C
CC(C)OC(=O)C#CCC=C
CC(C)OC(=O)CC#CC=C
CC(COC=O)C(=C)CC#C
CC(COC=O)C(C=C)C#C
CC(COC=O)C#CC(C)=C
CC(COC=O)CC(=C)C#C
CC(COC(=O)C=C)CC#C
CC(COC(=O)C#C)CC=C
CC(COC(=O)CC=C)C#C
CC(COC(=O)CC#C)C=C
CCC(OC=O)C(=C)C#CC
CCC(OC=O)C(=C)CC#C
CCC(OC=O)C(C=C)C#C
CCC(OC=O)C#CC(C)=C
CCC(OC(=O)C=C)C#CC
CCC(OC(=O)C#CC)C=C
CCC(OC(=O)CC=C)C#C
CCC(OC(=O)CC#C)C=C
CCCOC(=O)C(=C)C#CC
CCCOC(=O)C(C=C)C#C
CCCOC(=O)C#CC(C)=C
CCCOC(=O)CC(=C)C#C
CCCOC(=O)C(=C)CC#C
CCC(=O)OC(C=C)C#CC
CCC(=O)OC(C)C#CC=C
CCC(=O)OC(CC=C)C#C
CCC(=O)OC(CC#C)C=C
CCC(=O)OCC(=C)C#CC
CCC(=O)OCC(=C)CC#C
CCC(=O)OCC(C=C)C#C
CCC(=O)OCC#CC(C)=C
CCC(=O)OCCC(=C)C#C
CC(OC(C)=O)C#CCC=C
CC(OC=O)C(=C)CCC#C
CC(OC=O)C(C)C#CC=C
CC(OC=O)C(CC=C)C#C
CC(OC=O)C(CC#C)C=C
CC(OC=O)C#CC(C)C=C
CC(OC=O)C#CCC(C)=C
CC(OC(=O)CCC=C)C#C
CC(OC(=O)CCC#C)C=C
CCOC(=O)C(=C)C#CCC
CCOC(=O)C(=C)CCC#C
CCOC(=O)C(C=C)C#CC
CCOC(=O)C(C)C#CC=C
CCOC(=O)C(CC=C)C#C
CCOC(=O)C(CC#C)C=C
CCOC(=O)C#CC(=C)CC
CCOC(=O)CC(=C)C#CC
CCOC(=O)CC(=C)CC#C
CCOC(=O)CC(C=C)C#C
CCOC(=O)CC#CC(C)=C
CCOC(=O)CCC(=C)C#C
CCOC(=O)C(=C)CC#CC
CC(=O)OC(CC=C)CC#C
CC(=O)OC(CCC#C)C=C
CC(=O)OCC(=C)CCC#C
CC(=O)OCC(CC=C)C#C
CC(=O)OCC(CC#C)C=C
CC(=O)OCCC(=C)CC#C
CC(=O)OCCC(C=C)C#C
CC(=O)OCCCC(=C)C#C
COC(=O)C(=C)CCC#CC
COC(=O)C(C)C#CCC=C
COC(=O)C(C)CC#CC=C
COC(=O)C(CC=C)C#CC
COC(=O)C(CC=C)CC#C
COC(=O)C(CC#CC)C=C
COC(=O)C(CCC=C)C#C
COC(=O)C(CCC#C)C=C
COC(=O)C#CC(C)CC=C
COC(=O)C#CCC(C)C=C
COC(=O)C#CCCC(C)=C
COC(=O)CC(=C)CC#CC
COC(=O)CC(=C)CCC#C
COC(=O)CC(C=C)C#CC
COC(=O)CC(C)C#CC=C
COC(=O)CC(CC=C)C#C
COC(=O)CC(CC#C)C=C
COC(=O)CC#CC(C)C=C
COC(=O)CC#CCC(C)=C
COC(=O)CCC(=C)C#CC
COC(=O)CCC(=C)CC#C
COC(=O)CCC(C=C)C#C
COC(=O)CCC#CC(C)=C
COC(=O)CCCC(=C)C#C
CCC(C=C)C#CC(=O)OC
CCCC(OC(=O)C#C)C=C
CCOC(=O)C#CC(C)C=C
CCOC(=O)C#CCC(C)=C
CC(=O)OC(CCC=C)C#C
COC(=O)C(=C)CCCC#C
CC=C(C=C)C(C)COC=O
CC=C(C)C(=C)CCOC=O
CC=C(C)C(CC=C)OC=O
CC=C(C)CC(=C)COC=O
CC=C(CC=C)C(C)OC=O
CC=CC(=C)C(C)COC=O
CC=CC(=C)CC(C)OC=O
CC=CC(C=C)C(C)OC=O
CC=CC(C)C(=C)COC=O
CC=CC(CC(C)=C)OC=O
CC=CCC(=C)C(C)OC=O
CC(=C)C=C(C)CCOC=O
CC(=C)C(C)=CCCOC=O
CC(=C)CC=C(C)COC=O
CC(=C)CC(C)=CCOC=O
CC(C=C)C=C(C)COC=O
CC(C=C)C(C)=CCOC=O
CC(C)=CC(=C)CCOC=O
CC(C)=CC(CC=C)OC=O
CC(C)=CCC(=C)COC=O
CC(C)C=CC(=C)COC=O
CC(C)C(=C)C=CCOC=O
CC(C)C(C=C)=CCOC=O
CC(CC=C(C)C=C)OC=O
CC(CC=CC(C)=C)OC=O
CC(CC(C)=CC=C)OC=O
CCC=C(C=C)C(C)OC=O
CCC=C(C)C(=C)COC=O
CCC=CC(=C)C(C)OC=O
CCC(=C)C=C(C)COC=O
CCC(=C)C=CC(C)OC=O
CCC(=C)C(C)=CCOC=O
CCC(=CC=C)C(C)OC=O
CCC(=CC)C(=C)COC=O
CCC(C=C)=C(C)COC=O
CCC(C=C)=CC(C)OC=O
CCC(C)=CC(=C)COC=O
CCC=C(CC=C)C(=O)OC
CCC=CC(=C)CC(=O)OC
CCC=CC(C=C)C(=O)OC
CCC=CCC(=C)C(=O)OC
CCC(=C)C=CCC(=O)OC
CCC(=C)CC=CC(=O)OC
CCC(=CCC=C)C(=O)OC
CCC(C=C)C=CC(=O)OC
CCC(C=CC=C)C(=O)OC
CCC(CC=C)=CC(=O)OC
CCCC=C(C=C)C(=O)OC
CCCC=CC(=C)C(=O)OC
CCCC(=C)C=CC(=O)OC
CCCC(=CC=C)C(=O)OC
CCCC(C=C)=CC(=O)OC
CC=CC(=C)CCOC(C)=O
CC=CCC(=C)COC(C)=O
CC(=C)C=CCCOC(C)=O
CC(=C)CC=CCOC(C)=O
CC(C=C)C=CCOC(C)=O
CCC=CC(=C)COC(C)=O
CCC(=C)C=CCOC(C)=O
CCC(C=C)=CCOC(C)=O
CC=C(C)C(COC=O)C=C
CC=C(C)CC(OC=O)C=C
CC=C(C)CCOC(=O)C=C
CC=C(CC(C)OC=O)C=C
CC=CC(C)C(OC=O)C=C
CC=CC(C)COC(=O)C=C
CC=CCC(C)OC(=O)C=C
CC(C)=C(CCOC=O)C=C
CC(C)=CC(COC=O)C=C
CC(C)=CCC(OC=O)C=C
CC(C)=CCCOC(=O)C=C
CC(C)C=C(COC=O)C=C
CC(C)C=CC(OC=O)C=C
CC(C)C=CCOC(=O)C=C
CCC=C(C)C(OC=O)C=C
CCC=C(C)COC(=O)C=C
CCC=CC(C)OC(=O)C=C
CCC(=C)C(COC=O)=CC
CCC(=CC)C(OC=O)C=C
CCC(C)=C(COC=O)C=C
CCC(C)=CC(OC=O)C=C
CCC(C)=CCOC(=O)C=C
CC=C(C)CC(=O)OCC=C
CC=CC(C)C(=O)OCC=C
CC(C)=CCC(=O)OCC=C
CCC=C(C)C(=O)OCC=C
CCC=C(CC(=O)OC)C=C
CCC(=CC)C(=O)OCC=C
CCC(C)=CC(=O)OCC=C
CC=C(CCOC(C)=O)C=C
CC=CC(COC(C)=O)C=C
CC=CCC(OC(C)=O)C=C
CCC=C(COC(C)=O)C=C
CCC=CC(OC(C)=O)C=C
CC=C(C)COC(=O)CC=C
CC=C(CCOC=O)C(C)=C
CC=CC(C)OC(=O)CC=C
CC=CC(COC=O)C(C)=C
CC=CCC(OC=O)C(C)=C
CC=CCCOC(=O)C(C)=C
CC(C=CCOC=O)C(C)=C
CC(C)=C(COC=O)CC=C
CC(C)C(COC=O)=CC=C
CCC=C(COC=O)C(C)=C
CCC=CC(OC=O)C(C)=C
CCC(=C)C(OC=O)C=CC
CCC(=C)COC(=O)C=CC
CCC(=CCOC=O)C(C)=C
CC=C(C)C(=O)OCCC=C
CC=CCC(=O)OC(C)C=C
CC=CCC(=O)OCC(C)=C
CC(C)=CC(=O)OCCC=C
CCC=CC(=O)OC(C)C=C
CCC=CC(=O)OCC(C)=C
CCC(=C)C(=O)OCC=CC
CCC(CC(=O)OC)=CC=C
CC=C(COC(C)=O)CC=C
CCC(COC(C)=O)=CC=C
CC=C(COC=O)C(C)C=C
CC=C(COC=O)CC(C)=C
CC=CC(OC=O)C(C)C=C
CC=CCOC(=O)C(C)C=C
CC=CCOC(=O)CC(C)=C
CC(C)C(OC=O)C=CC=C
CC(C)COC(=O)C=CC=C
CC(CCOC=O)=C(C)C=C
CCC(C)OC(=O)C=CC=C
CCC(COC=O)=C(C)C=C
CCC(COC=O)=CC(C)=C
CCC(COC(=O)C=C)=CC
CC=CC(=O)OC(C)CC=C
CC=CC(=O)OCC(C)C=C
CC=CC(=O)OCCC(C)=C
CC(C)C(=O)OCC=CC=C
CC(COC(C)=O)C=CC=C
CCC(OC(C)=O)C=CC=C
CC(C)OC(=O)C=CCC=C
CC(C)OC(=O)CC=CC=C
CC(COC=O)=C(C)CC=C
CC(COC=O)C=C(C)C=C
CC(COC=O)C=CC(C)=C
CC(COC=O)C(C)=CC=C
CCC(OC=O)C=C(C)C=C
CCC(OC=O)C=CC(C)=C
CCC(OC=O)C(=C)C=CC
CCC(OC=O)C(C=C)=CC
CCC(OC=O)C(C)=CC=C
CCC(OC(=O)C=C)C=CC
CCC(OC(=O)C=CC)C=C
CCCOC(=O)C=C(C)C=C
CCCOC(=O)C=CC(C)=C
CCCOC(=O)C(=C)C=CC
CCCOC(=O)C(C=C)=CC
CCCOC(=O)C(C)=CC=C
CCC(=O)OC(C=C)C=CC
CCC(=O)OC(C)C=CC=C
CCC(=O)OCC=C(C)C=C
CCC(=O)OCC=CC(C)=C
CCC(=O)OCC(=C)C=CC
CCC(=O)OCC(C=C)=CC
CCC(=O)OCC(C)=CC=C
CC(OC(C)=O)C=CCC=C
CC(OC=O)C=C(C)CC=C
CC(OC=O)C=CC(C)C=C
CC(OC=O)C=CCC(C)=C
CC(OC=O)C(C)=CCC=C
CC(OC=O)C(C)C=CC=C
CCOC(=O)C=C(C)CC=C
CCOC(=O)C=CC(C)C=C
CCOC(=O)C=CCC(C)=C
CCOC(=O)C(=C)C=CCC
CCOC(=O)C(C=C)=CCC
CCOC(=O)C(C=C)C=CC
CCOC(=O)C(C)=CCC=C
CCOC(=O)C(CC)=CC=C
CCOC(=O)CC(=C)C=CC
CCOC(=O)CC(C=C)=CC
CCOC(=O)CC(C)=CC=C
CC(=O)OCC=C(C)CC=C
CC(=O)OCC(C)=CCC=C
CC(=O)OCCC=C(C)C=C
CC(=O)OCCC(C)=CC=C
COC(=O)C=CC(C)CC=C
COC(=O)C=CCC(C)C=C
COC(=O)C(=C)CCC=CC
COC(=O)C(C)C=CCC=C
COC(=O)C(C)CC=CC=C
COC(=O)C(CC=C)C=CC
COC(=O)C(CC=CC)C=C
COC(=O)C(CCC=C)=CC
COC(=O)CC=C(C)CC=C
COC(=O)CC=CC(C)C=C
COC(=O)CC=CCC(C)=C
COC(=O)CC(=C)CC=CC
COC(=O)CC(C=C)C=CC
COC(=O)CC(C)=CCC=C
COC(=O)CC(C)C=CC=C
COC(=O)CC(CC=C)=CC
COC(=O)CCC=CC(C)=C
COC(=O)CCC(=C)C=CC
COC(=O)CCC(C=C)=CC
COC(=O)CCC(C)=CC=C
CCC(C=C)=CCC(=O)OC
CC=CC(CC=C)OC(C)=O
CC(CC=CC=C)OC(C)=O
CC(C)C=CC(=O)OCC=C
CC(C)=CCOC(=O)CC=C
CCC=CCOC(=O)C(C)=C
CCOC(=O)C=C(CC)C=C
CCOC(=O)C=CC(=C)CC
CCOC(=O)C(=C)CC=CC
CCOC(=O)C(C)C=CC=C
CCOC(=O)C(CC=C)=CC
CCOC(=O)CC=C(C)C=C
CCOC(=O)CC=CC(C)=C
COC(=O)C=C(C)CCC=C
COC(=O)C(C)=CCCC=C
COC(=O)CCC=C(C)C=C
COC(=O)C=CCCC(C)=C
CC(C)C(=C)C(C)COC=O
CC(CC(=C)C(C)C)OC=O
CC(C)C(C=C)C(C)OC=O
CC(C)C(C)C(=C)COC=O
CC(C)C(CC(C)=C)OC=O
CC(C)CC(=C)C(C)OC=O
CC(CC(C)=C)C(C)OC=O
CC(CC(C)C(C)=C)OC=O
CCC(=C)C(C)C(C)OC=O
CCC(C)C(=C)C(C)OC=O
CCC(=C)C(C)CC(=O)OC
CCC(C(=C)CC)C(=O)OC
CCC(C)C(C=C)C(=O)OC
CCC(C)CC(=C)C(=O)OC
CCC(CC(C)=C)C(=O)OC
CCCC(=C)C(C)C(=O)OC
CCCC(C(C)=C)C(=O)OC
CCCC(C)C(=C)C(=O)OC
CC(C)C(=C)CCOC(C)=O
CC(C)CC(=C)COC(C)=O
CC(CC=C)C(C)OC(C)=O
CC(CC(C)C=C)OC(C)=O
CCC(=C)C(C)COC(C)=O
CCC(=C)CC(C)OC(C)=O
CCC(C=C)C(C)OC(C)=O
CCC(C)C(=C)COC(C)=O
CCC(CC(C)=C)OC(C)=O
CCCC(=C)C(C)OC(C)=O
CC(C)C(C)C(OC=O)C=C
CCC(=C)C(C)OC(=O)CC
CC(C)C(C)C(=O)OCC=C
CCC(=C)CC(=O)OC(C)C
CCC(C=C)C(=O)OC(C)C
CC(C)C(COC(C)=O)C=C
CCC(C)C(OC(C)=O)C=C
CC(C)C(C)OC(=O)CC=C
CC(C)C(COC=O)C(C)=C
CC(C)CC(OC=O)C(C)=C
CCC(=C)C(OC=O)C(C)C
CCC(=C)COC(=O)C(C)C
CCC(C(C)OC=O)C(C)=C
CCC(C)C(OC=O)C(C)=C
CC(C)CC(=O)OCC(C)=C
CCC(C)C(=O)OC(C)C=C
CCC(CC(=O)OC)C(C)=C
CC(CCOC(C)=O)C(C)=C
CCC(COC(C)=O)C(C)=C
CCCC(OC(C)=O)C(C)=C
CC(C)C(OC=O)C(C)C=C
CC(C)COC(=O)C(C)C=C
CC(C)COC(=O)CC(C)=C
CCC(C)OC(=O)C(=C)CC
CCC(C)OC(=O)C(C)C=C
CC(CC=C)OC(=O)C(C)C
CC(COC(=O)C(C)C)C=C
CCCC(=O)OC(C)C(C)=C
CC(COC(C)=O)C(C)C=C
CC(COC(C)=O)CC(C)=C
CCC(OC(C)=O)C(=C)CC
CCC(OC(C)=O)C(C)C=C
CC(C)OC(=O)C(C)CC=C
CC(C)OC(=O)CC(C)C=C
CC(COC=O)C(C)C(C)=C
CCC(OC=O)C(=C)C(C)C
CCC(OC=O)C(C)C(C)=C
CCC(OC(=O)CC)C(C)=C
CCCOC(=O)C(=C)C(C)C
CCCOC(=O)C(C)C(C)=C
CCC(=O)OC(C=C)C(C)C
CCC(=O)OC(C)C(C)C=C
CCC(=O)OCC(=C)C(C)C
CCC(=O)OCC(C)C(C)=C
CC(OC=O)C(C)C(C)C=C
CCOC(=O)C(=C)C(C)CC
CCOC(=O)C(C)C(=C)CC
CCOC(=O)C(CC)C(C)=C
COC(=O)C(C)CC(C)C=C
COC(=O)C(C)CCC(C)=C
COC(=O)C(CC(C)C)C=C
COC(=O)CC(=C)CC(C)C
COC(=O)CC(C=C)C(C)C
COC(=O)CC(C)CC(C)=C
CCC(=C)CC(C)C(=O)OC
CCC(C=C)C(C)C(=O)OC
CCC(C(C)C=C)C(=O)OC
CCC(C)C(=C)CC(=O)OC
CCC(CC)C(=C)C(=O)OC
CC(C)C(CC=C)OC(C)=O
CC(CCC(C)=C)OC(C)=O
CC(C)C(C)COC(=O)C=C
CC(C)CC(C)OC(=O)C=C
CCC(C)C(C)OC(=O)C=C
CCCC(=C)C(=O)OC(C)C
CC(C)CC(OC(C)=O)C=C
CCC(CC)OC(=O)C(C)=C
CC(C)CC(=O)OC(C)C=C
CCC(=C)C(=O)OCC(C)C
CCC(C)C(=O)OCC(C)=C
CCC(C)OC(=O)CC(C)=C
CC(C)C(=O)OCCC(C)=C
CC(C)OC(=O)CCC(C)=C
CCC(OC(=O)C=C)C(C)C
CCC(OC(=O)C(C)C)C=C
CCC(=O)OC(C)CC(C)=C
CCOC(=O)C(=C)CC(C)C
CCOC(=O)C(C=C)C(C)C
CCOC(=O)C(C)C(C)C=C
CCOC(=O)CC(=C)C(C)C
CCOC(=O)CC(C)C(C)=C
COC(=O)C(=C)CCC(C)C
COC(=O)C(C)C(C)CC=C
COC(=O)CC(C)C(C)C=C
COC(=O)CCC(=C)C(C)C
COC(=O)CCC(C)C(C)=C
CCC(C)COC(=O)C(C)=C
CCCC(C)OC(=O)C(C)=C
CCOC(=O)C(C)CC(C)=C
COC(=O)C(CC=C)C(C)C
CC(C)CCOC(=O)C(C)=C
CC(C)C(C)C#CCOC=O
CC(C)C(CCC#C)OC=O
CC(C)C#CC(C)COC=O
CC(CC#CC(C)C)OC=O
CC(C)CC(CC#C)OC=O
CC(C)CC#CC(C)OC=O
CC(CC#C)CC(C)OC=O
CC(CCC(C)C#C)OC=O
CC(CCC#C)C(C)OC=O
CC#CC(C)C(C)COC=O
CC#CC(C)CC(C)OC=O
CC#CC(CC(C)C)OC=O
CC#CCC(C)C(C)OC=O
CCC(C)C(CC#C)OC=O
CCC(C)C#CC(C)OC=O
CCC(C#C)C(C)COC=O
CCC(C#CC)C(C)OC=O
CCC(CC(C)C#C)OC=O
CCC(CC#C)C(C)OC=O
CCC#CC(C)C(C)OC=O
CCCC(C#C)C(C)OC=O
CCC(C)C#CCC(=O)OC
CCC(C)CC#CC(=O)OC
CCC(CC#C)CC(=O)OC
CCC(CC#CC)C(=O)OC
CCC(CCC#C)C(=O)OC
CCC#CC(C)CC(=O)OC
CCCC(C#CC)C(=O)OC
CCCC(CC#C)C(=O)OC
CCCC#CC(C)C(=O)OC
CCCCC(C#C)C(=O)OC
CC(C)C#CCCOC(C)=O
CC(C)CC#CCOC(C)=O
CC(CCC#C)COC(C)=O
CC#CC(C)CCOC(C)=O
CC#CCC(C)COC(C)=O
CC#CCCC(C)OC(C)=O
CCC(C)C#CCOC(C)=O
CCC(CC#CC)OC(C)=O
CCC(CCC#C)OC(C)=O
CCC#CC(C)COC(C)=O
CCC#CC(CC)OC(C)=O
CCC#CCC(C)OC(C)=O
CCCC(CC#C)OC(C)=O
CCCC#CC(C)OC(C)=O
CCCC(C#C)C(=O)OCC
CC(C)C(CCOC=O)C#C
CC(C)CC(COC=O)C#C
CC(C)CCC(OC=O)C#C
CC(C)CCCOC(=O)C#C
CCC(C)C(COC=O)C#C
CCC(C)CC(OC=O)C#C
CCC(C)CCOC(=O)C#C
CCC(CC(C)OC=O)C#C
CCC(CC)C(OC=O)C#C
CCC(CC)COC(=O)C#C
CCC(CC#C)OC(=O)CC
CCC#CC(C)OC(=O)CC
CCCC(C)C(OC=O)C#C
CCCC(C)COC(=O)C#C
CCCC(CC)OC(=O)C#C
CCCCC(C)OC(=O)C#C
CC#CCCC(=O)OC(C)C
CCC(C)CC(=O)OCC#C
CCC(CC)C(=O)OCC#C
CCC(CCC(=O)OC)C#C
CCCC(C)C(=O)OCC#C
CCCC(CC(=O)OC)C#C
CCCC#CC(=O)OC(C)C
CC(CCCOC(C)=O)C#C
CCC(CCOC(C)=O)C#C
CCCC(COC(C)=O)C#C
CC(C)C(COC=O)CC#C
CC(C)CCOC(=O)CC#C
CC#CC(COC=O)C(C)C
CC#CCC(OC=O)C(C)C
CC#CCCOC(=O)C(C)C
CCC(C)C(OC=O)C#CC
CCC(C)COC(=O)C#CC
CCC(C)COC(=O)CC#C
CCC(CC)OC(=O)C#CC
CCC(CC)OC(=O)CC#C
CCC#CC(OC=O)C(C)C
CCC#CCOC(=O)C(C)C
CCCC(C)OC(=O)C#CC
CCCC(C)OC(=O)CC#C
CC(C)CC(=O)OCCC#C
CC#CCC(=O)OCC(C)C
CCC(C)C(=O)OCC#CC
CCC(C)C(=O)OCCC#C
CCC(CC(=O)OC)C#CC
CCC#CC(=O)OC(C)CC
CCC#CC(=O)OCC(C)C
CC(CCOC(C)=O)CC#C
CCC(COC(C)=O)C#CC
CCC(COC(C)=O)CC#C
CC(C)COC(=O)CCC#C
CC(CCOC=O)C(C)C#C
CC#CCOC(=O)CC(C)C
CCC(C)OC(=O)CC#CC
CCC(C)OC(=O)CCC#C
CCC(COC=O)C(C)C#C
CCC(COC(=O)CC)C#C
CCCC(OC=O)C(C)C#C
CCCC(OC(=O)CC)C#C
CCCCOC(=O)C(C)C#C
CC(C)C(=O)OCCCC#C
CC#CC(=O)OCCC(C)C
CCCC(=O)OC(C)C#CC
CCCC(=O)OC(C)CC#C
CCCC(=O)OC(CC)C#C
CCCC(=O)OCC(C)C#C
CC(C)OC(=O)CCCC#C
CC(COC=O)C(C)CC#C
CC(COC=O)CC(C)C#C
CCC(OC=O)C(C)C#CC
CCC(OC=O)C(C)CC#C
CCC(OC=O)C(CC)C#C
CCC(OC=O)C#CC(C)C
CCC(OC(=O)CC)C#CC
CCCOC(=O)C(C)C#CC
CCCOC(=O)C(C)CC#C
CCCOC(=O)C(CC)C#C
CCCOC(=O)C#CC(C)C
CCCOC(=O)CC(C)C#C
CCC(=O)OC(C)CC#CC
CCC(=O)OC(C)CCC#C
CCC(=O)OCC(C)C#CC
CCC(=O)OCC(C)CC#C
CCC(=O)OCC#CC(C)C
CCC(=O)OCCC(C)C#C
CCOC(=O)C(C)C#CCC
CCOC(=O)C(C)CCC#C
CCOC(=O)C(CC)C#CC
CCOC(=O)CC(C)C#CC
CCOC(=O)CC(C)CC#C
CCOC(=O)CC(CC)C#C
CCOC(=O)CC#CC(C)C
CCOC(=O)CCC(C)C#C
COC(=O)C(C)CCC#CC
COC(=O)C(C)CCCC#C
COC(=O)CC(C)CC#CC
COC(=O)CC(C)CCC#C
COC(=O)CC#CCC(C)C
COC(=O)CCC(C)C#CC
COC(=O)CCC(C)CC#C
COC(=O)CCC#CC(C)C
CCC(CC)C#CC(=O)OC
CCC#CC(CC)C(=O)OC
CCC#CCC(C)C(=O)OC
CCCC(C)C#CC(=O)OC
CC(CCCC#C)OC(C)=O
CC(C)CCC(=O)OCC#C
CCC#CCC(=O)OC(C)C
CCCCC(OC(C)=O)C#C
CCCCC(=O)OC(C)C#C
CCCC(OC(C)=O)C#CC
CCOC(=O)C(C)CC#CC
CCOC(=O)C(CC)CC#C
CCOC(=O)C#CC(C)CC
CCOC(=O)C#CCC(C)C
COC(=O)C#CCCC(C)C
COC(=O)CCCC(C)C#C
CC=C(C)C(C)CCOC=O
CC=C(C)CC(C)COC=O
CC=C(C)CCC(C)OC=O
CC=CC(C)C(C)COC=O
CC=CC(C)CC(C)OC=O
CC=CC(CC(C)C)OC=O
CC=CCC(C)C(C)OC=O
CC(C)=C(C)CCCOC=O
CC(C)C=C(C)CCOC=O
CC(CC=CC(C)C)OC=O
CC(C)C(C)C=CCOC=O
CC(C)CC=C(C)COC=O
CC(C)CC=CC(C)OC=O
CC(C)CC(C)=CCOC=O
CC(CCC=C(C)C)OC=O
CCC=C(C)C(C)COC=O
CCC=C(C)C(CC)OC=O
CCC=C(C)CC(C)OC=O
CCC=C(CC)C(C)OC=O
CCC=CC(C)C(C)OC=O
CCC(=CC)C(C)COC=O
CCC(C=CC)C(C)OC=O
CCC(C)=C(C)CCOC=O
CCC(C)=C(CC)COC=O
CCC(C)=CC(C)COC=O
CCC(C)=CCC(C)OC=O
CCC(C)C=C(C)COC=O
CCC(C)C=CC(C)OC=O
CCC(C)C(C)=CCOC=O
CCC(CC=C(C)C)OC=O
CCC(CC(C)=CC)OC=O
CCC(CC)=C(C)COC=O
CCC(CC)=CC(C)OC=O
CCCC=C(C)C(C)OC=O
CCCC(=CC)C(C)OC=O
CCCC(C)=C(C)COC=O
CCCC(C)=CC(C)OC=O
CCC=C(C)CCC(=O)OC
CCC=CC(C)CC(=O)OC
CCC=CC(CC)C(=O)OC
CCC=CCC(C)C(=O)OC
CCC(C)=CCCC(=O)OC
CCC(C)C=CCC(=O)OC
CCC(C)CC=CC(=O)OC
CCC(CC=CC)C(=O)OC
CCC(CC)=CCC(=O)OC
CCC(CC)C=CC(=O)OC
CCCC=C(C)CC(=O)OC
CCCC=C(CC)C(=O)OC
CCCC=CC(C)C(=O)OC
CCCC(C=CC)C(=O)OC
CCCC(C)=CCC(=O)OC
CCCC(C)C=CC(=O)OC
CCCC(CC)=CC(=O)OC
CC=CCC(C)COC(C)=O
CC=CCCC(C)OC(C)=O
CC(=O)OCCCC=C(C)C
CC(C)C=CCCOC(C)=O
CCC=C(C)CCOC(C)=O
CCC=CC(C)COC(C)=O
CCC(CC=CC)OC(C)=O
CCCC=CC(C)OC(C)=O
CCC=CC(C)OC(=O)CC
CCC(C)C(COC=O)=CC
CCC(CC(C)OC=O)=CC
CC=CCCC(=O)OC(C)C
CCC(CCC(=O)OC)=CC
CCCC=CC(=O)OC(C)C
CCCC(CC(=O)OC)=CC
CCC(CCOC(C)=O)=CC
CCCC(COC(C)=O)=CC
CC=C(CCOC=O)C(C)C
CC=CC(COC=O)C(C)C
CC=CCC(OC=O)C(C)C
CCC=C(COC=O)C(C)C
CCC=CC(OC=O)C(C)C
CCC(=CCOC=O)C(C)C
CCC(C)C(OC=O)C=CC
CCC(CC)OC(=O)C=CC
CCC(CCOC=O)=C(C)C
CCCC(COC=O)=C(C)C
CCC(CC(=O)OC)C=CC
CCC(COC(C)=O)C=CC
CC=C(COC=O)CC(C)C
CC=CCOC(=O)CC(C)C
CC(CCOC=O)C=C(C)C
CCC(COC=O)=CC(C)C
CCC(COC=O)C=C(C)C
CCC(COC=O)C(C)=CC
CCCC(OC=O)C=C(C)C
CCCC(OC=O)C(C)=CC
CCCC(=O)OC(C)C=CC
CC(COC=O)CC=C(C)C
CCC(OC=O)C=C(C)CC
CCC(OC=O)C=CC(C)C
CCC(OC=O)C(C)C=CC
CCC(OC=O)C(CC)=CC
CCC(OC(=O)CC)C=CC
CCCOC(=O)C=C(C)CC
CCCOC(=O)C=CC(C)C
CCCOC(=O)C(C)C=CC
CCCOC(=O)C(CC)=CC
CCCOC(=O)CC=C(C)C
CCCOC(=O)CC(C)=CC
CCC(=O)OC(C)CC=CC
CCC(=O)OCC=CC(C)C
CCC(=O)OCC(C)C=CC
CCC(=O)OCC(CC)=CC
CCC(=O)OCCC=C(C)C
CCOC(=O)C(CC)=CCC
CCOC(=O)C(CC)C=CC
CCOC(=O)CC=CC(C)C
CCOC(=O)CC(C)=CCC
COC(=O)C=CCCC(C)C
CC(C)C=CC(C)COC=O
CC(C)C(C)=CCCOC=O
CCC=C(CC)CC(=O)OC
CCCCC=C(C)C(=O)OC
CCCCC(=CC)C(=O)OC
CCCCC(C)=CC(=O)OC
CC=C(C)CCCOC(C)=O
CC=CC(C)CCOC(C)=O
CC(C)CC=CCOC(C)=O
CCC=C(CC)COC(C)=O
CCC=CC(CC)OC(C)=O
CCC=CCC(C)OC(C)=O
CCC(C)=CCCOC(C)=O
CCC(C)C=CCOC(C)=O
CCC(CC)=CCOC(C)=O
CCCC=C(C)COC(C)=O
CCCC(C)=CCOC(C)=O
CCCC=C(C)C(=O)OCC
CCCC(=CC)C(=O)OCC
CCCC(C)=CC(=O)OCC
CCC=C(C)COC(=O)CC
CCC(=O)OCC=C(C)CC
CCC=CCC(=O)OC(C)C
CC=CCCOC(=O)C(C)C
CCC=CCOC(=O)C(C)C
CCCC(C)OC(=O)C=CC
CC=CCC(=O)OCC(C)C
CCC=CC(=O)OC(C)CC
CCC=CC(=O)OCC(C)C
CCC(C)C(=O)OCC=CC
CCCC(OC(C)=O)C=CC
CCC(C)OC(=O)CC=CC
CCCCOC(=O)C=C(C)C
CC=CC(=O)OCCC(C)C
CCCC(=O)OCC=C(C)C
CCCC(=O)OCC(C)=CC
CCCOC(=O)C(C)=CCC
CCC(=O)OCCC(C)=CC
CCOC(=O)C=CC(C)CC
CCOC(=O)C(C)C=CCC
CCOC(=O)C(C)CC=CC
CCOC(=O)CC=C(C)CC
CCOC(=O)CC(C)C=CC
CCOC(=O)CC(CC)=CC
CCOC(=O)CCC=C(C)C
CCOC(=O)CCC(C)=CC
COC(=O)C(C)CCC=CC
COC(=O)CC=CCC(C)C
COC(=O)CC(C)CC=CC
COC(=O)CCC=CC(C)C
COC(=O)CCC(C)C=CC
COC(=O)CCCC=C(C)C
COC(=O)CCCC(C)=CC
CCCCOC(=O)C(C)=CC
CCCC(=CCC)C(=O)OC
CCC(C)COC(=O)C=CC
CCOC(=O)C=C(CC)CC
CCOC(=O)C=CCC(C)C
CC(C)C(C)C(C)COC=O
CC(CC(C)C(C)C)OC=O
CC(C)CC(C)C(C)OC=O
CCC(C(C)C)C(C)OC=O
CCC(C)C(C)C(C)OC=O
CCC(C)C(CC)C(=O)OC
CCC(CC)C(C)C(=O)OC
CCCC(C(C)C)C(=O)OC
CC(C)C(C)CCOC(C)=O
CCC(CC(C)C)OC(C)=O
CCCC(C)C(C)OC(C)=O
CC(C)C(COC=O)C(C)C
CCC(C)C(OC=O)C(C)C
CCC(COC(C)=O)C(C)C
CCCC(OC(C)=O)C(C)C
CCC(OC=O)C(C)C(C)C
COC(=O)CCC(C)C(C)C
CCC(C)C(C)CC(=O)OC
CCC(C)CC(C)C(=O)OC
CCC(CC(C)C)C(=O)OC
CCCC(C)C(C)C(=O)OC
CC(C)CC(C)COC(C)=O
CC(C)CCC(C)OC(C)=O
CCC(C)C(C)COC(C)=O
CCC(C)C(CC)OC(C)=O
CCC(C)CC(C)OC(C)=O
CCC(CC)C(C)OC(C)=O
CCC(C)C(C)OC(=O)CC
CC(C)CCC(=O)OC(C)C
CCC(C)CC(=O)OC(C)C
CCC(CC)C(=O)OC(C)C
CC(C)CC(OC=O)C(C)C
CCC(CC)OC(=O)C(C)C
CCCC(C)OC(=O)C(C)C
CCC(C)C(=O)OCC(C)C
CCC(CC(=O)OC)C(C)C
CCC(C)OC(=O)C(C)CC
CCC(C)OC(=O)CC(C)C
CCCC(=O)OC(C)C(C)C
CCC(OC(=O)CC)C(C)C
CCCOC(=O)C(C)C(C)C
CCC(=O)OC(C)CC(C)C
CCC(=O)OCC(C)C(C)C
CCOC(=O)C(C)C(C)CC
CCOC(=O)C(C)CC(C)C
CCOC(=O)C(CC)C(C)C
CCOC(=O)CC(C)C(C)C
COC(=O)C(C)CCC(C)C
COC(=O)CC(C)CC(C)C
CCCC(C)C(=O)OC(C)C
CC(C)CCOC(=O)C(C)C
CCC(C)COC(=O)C(C)C
CC(C)COC(=O)CC(C)C
COC(OC)C(=C)C(=C)C#C
COC(OC(C=C)C#C)C#C
COC(OC(C#C)C#C)C=C
COC(OC)C(=C)C#CC#C
COC(OC)C#CC(=C)C#C
COC(OCC(=C)C#C)C#C
COC(OCC#C)C(=C)C#C
COCOC(C#C)C(=C)C#C
COC(OC)C=C(C=C)C#C
COC(OC)C=CC(=C)C#C
COC(OC)C(=C)C=CC#C
COC(OC)C(=CC=C)C#C
COC(OC)C(C=C)=CC#C
COC(C)C(=C)C(OC)C#C
COC(C#C)C(OC)C(C)=C
COC(C)C(OC)C(=C)C#C
COC(C)OC(C)C(=C)C#C
COC(C)OC(C#C)C(C)=C
COC(OC(C)C(C)=C)C#C
COC(OC(C)C)C(=C)C#C
COC(OC(C)C#C)C(C)=C
COC(OC)C(=C)C(C)C#C
COC(OC)C(C)C(=C)C#C
COC(OC)C(C#C)C(C)=C
COC(OC)C=C(C)C(C)=C
COC(OC)C(=C)C=C(C)C
COC(OC)C(=C)C(C)=CC
COC(OC)C(=CC)C(C)=C
COC(OC)C(C=C)=C(C)C
COC(OC)C(C)=C(C)C=C
COC(OC)C(C)=CC(C)=C
CCC=C(C#C)C(OC)OC
CCC(=CC#C)C(OC)OC
CCC(=CC(OC)OC)C#C
CCOC(OC)C=C(C)C#C
CCOC(OC)C(=CC)C#C
CCOC(OC)C(C)=CC#C
COC(CC=C(C)C#C)OC
COC(CC(=CC)C#C)OC
COC(CC(C)=CC#C)OC
COCC=C(C#C)C(C)OC
COCC(=CC#C)C(C)OC
COC(C=CC)C(OC)C#C
COC(C)C=CC(OC)C#C
COCC=C(C)C(OC)C#C
COCC(=CC(C)OC)C#C
COCC(=CC)C(OC)C#C
COCC(C)=C(COC)C#C
COCC(C)=CC(OC)C#C
COC(C)C(OC)C=CC#C
COCC(COC)=C(C)C#C
COC(C)OC(C=CC)C#C
COC(C)OC(C)C=CC#C
COC(C)OCC=C(C)C#C
COC(C)OCC(=CC)C#C
COC(C)OCC(C)=CC#C
COCC(OC)C=C(C)C#C
COCC(OC)C(=CC)C#C
COCC(OC)C(C)=CC#C
COC(OC(C)C=CC)C#C
COC(OC(C)C)C=CC#C
COC(OC(C)C#C)C=CC
COC(OC)C=C(C)C#CC
COC(OC)C=C(C)CC#C
COC(OC)C=CC(C)C#C
COC(OC)C(=CC)C#CC
COC(OC)C(C=CC)C#C
COC(OC)C(C)=CC#CC
COC(OC)C(C)=CCC#C
COC(OC)C(C)C=CC#C
COC(OC)C(CC#C)=CC
COC(OC)C#CC=C(C)C
COC(OC)C#CC(C)=CC
COC(OCC=C(C)C)C#C
COC(OCC(C)=CC)C#C
COC(OCC#C)C=C(C)C
COC(OCC#C)C(C)=CC
COCOC(C=C(C)C)C#C
COCOC(C)C=C(C)C#C
COCOC(C)C(=CC)C#C
COCOC(C)C(C)=CC#C
COCOC(C#C)C(C)=CC
COCOCC(C)=C(C)C#C
COCOCC(C#C)=C(C)C
COC(OC)C=C(C)C=CC
COC(OC)C=CC=C(C)C
COC(OC)C(C=CC)=CC
COC(OC)C=CC(C)=CC
COC(OC)C(C)=CC=CC
CCC(C)=C(C)C(OC)OC
CCC(C(OC)OC)=C(C)C
CCOC(OC)C(C)=C(C)C
COC(C)C=C(C)C(C)OC
COC(C)C(=CC)C(C)OC
COC(CC(C)=C(C)C)OC
COCC(C)=C(C)C(C)OC
COCC(C(C)OC)=C(C)C
COC(C)C(OC)C=C(C)C
COC(C)C(OC)C(C)=CC
COC(C)OC(C)C=C(C)C
COC(C)OC(C)C(C)=CC
COC(C)OCC(C)=C(C)C
COCC(OC)C(C)=C(C)C
COC(OC(C)C)C=C(C)C
COC(OC(C)C)C(C)=CC
COC(OC)C=C(C)C(C)C
COC(OC)C(=CC)C(C)C
COC(OC)C(C)=CC(C)C
COC(OC)C(C)C(C)=CC
COCOC(C)C(C)=C(C)C
COC(OC)C(C)C=C(C)C
CCC(=C)CCCC([O-])=O
CCC(CC=C)CC([O-])=O
CCC(CCC([O-])=O)C=C
CC(=C)CCCCC([O-])=O
CC(CCC=C)CC([O-])=O
CC(CCCC=C)C([O-])=O
CCC(CCC=C)C([O-])=O
CCCC(=C)CCC([O-])=O
CCCCC(=C)CC([O-])=O
CCCCC(C=C)C([O-])=O
CCCCCC(=C)C([O-])=O
CC(CCCC([O-])=O)C=C
CCCC(CC([O-])=O)C=C
CC(CCC([O-])=O)CC=C
CCCC(CC=C)C([O-])=O
CCC(C)CCCC([O-])=O
CCC(CC)CCC([O-])=O
CCCC(CC)CC([O-])=O
CC(C)CCCCC([O-])=O
CCCC(C)CCC([O-])=O
CCCCC(C)CC([O-])=O
CCCC(CCC)C([O-])=O
CCCCC(CC)C([O-])=O
CCCCCC(C)C([O-])=O
CC(=C)C(CCO)OC=O
CC(=C)CC(CO)OC=O
CC(C=C)C(CO)OC=O
CC(CC(=C)CO)OC=O
CCC(=C)C(CO)OC=O
CC(=C)C(CO)COC=O
CC(=C)CC(O)COC=O
CC(=C)CCOC(=O)CO
CC(C=C)C(O)COC=O
CC(CC=C)OC(=O)CO
CCC(=C)C(O)COC=O
CCC(=C)COC(=O)CO
CC(=C)CC(=O)OCCO
CC(C=C)C(=O)OCCO
CC(=C)C(O)CCOC=O
CC(CC(O)C=C)OC=O
CC(=C)COC(=O)CCO
CC(CO)C(=C)COC=O
CCC(O)C(=C)COC=O
CC(COC=O)C(=C)CO
CCC(OC=O)C(=C)CO
CC(CO)C(OC=O)C=C
CC(COC=O)C(O)C=C
CC(COC(=O)CO)C=C
CCC(O)C(OC=O)C=C
CCC(OC=O)C(O)C=C
CCC(OC(=O)CO)C=C
CCCOC(=O)C(O)C=C
CCC(=O)OCC(=C)CO
CCC(=O)OC(CO)C=C
CC(CO)OC(=O)CC=C
CC(O)C(=C)CCOC=O
CC(O)C(CC=C)OC=O
CC(O)CC(=C)COC=O
CC(O)C(COC=O)C=C
CC(O)CC(OC=O)C=C
CC(OC=O)C(=C)CCO
CCOC(=O)CC(=C)CO
CC(OC=O)C(CO)C=C
CC(OC(=O)CCO)C=C
CC(O)COC(=O)CC=C
CC(OC=O)C(O)CC=C
CC(=O)OCC(=C)CCO
CC(=O)OCCC(=C)CO
CC(=O)OC(CCO)C=C
CC(=O)OCC(CO)C=C
CC(=O)OCCC(O)C=C
CC(=O)OC(CO)CC=C
CC(=O)OCC(O)CC=C
COC(=O)CC(=C)CCO
COC(=O)CCC(=C)CO
COC(=O)C(CCO)C=C
COC(=O)C(O)CCC=C
CCC(=C)C(=O)OCCO
CC(=C)C(=O)OCCCO
CC(CCO)OC(=O)C=C
CCC(CO)OC(=O)C=C
CCCOC(=O)C(=C)CO
CC(CO)COC(=O)C=C
CCC(O)COC(=O)C=C
CC(CO)C(=O)OCC=C
CCC(O)C(=O)OCC=C
CCC(=O)OCC(O)C=C
CC(O)CCOC(=O)C=C
CC(O)CC(=O)OCC=C
CCOC(=O)C(=C)CCO
CCOC(=O)C(CO)C=C
CCOC(=O)CC(O)C=C
CCOC(=O)C(O)CC=C
CC(O)C(=O)OCCC=C
COC(=O)C(=C)CCCO
COC(=O)CC(CO)C=C
COC(=O)CCC(O)C=C
COC(=O)C(CO)CC=C
COC(=O)CC(O)CC=C
CC(=C)C(CCCO)C=O
CC(=C)CC(CCO)C=O
CC(=C)CCC(CO)C=O
CC(=C)CCCC(=O)CO
CC(=C)CCCC(O)C=O
CC(C=C)C(CCO)C=O
CC(CC=C)C(CO)C=O
CC(CC=C)CC(=O)CO
CC(CC=C)CC(O)C=O
CC(CC(=C)CCO)C=O
CC(CCC=C)C(=O)CO
CC(CCC=C)C(O)C=O
CC(CCC(=C)CO)C=O
CCC(=C)C(CCO)C=O
CCC(=C)CC(CO)C=O
CCC(=C)CCC(=O)CO
CCC(=C)CCC(O)C=O
CCC(C=C)C(CO)C=O
CCC(CC=C)C(=O)CO
CCC(CC=C)C(O)C=O
CCC(CC(=C)CO)C=O
CCCC(=C)C(CO)C=O
CCCC(=C)CC(=O)CO
CCCC(=C)CC(O)C=O
CCCC(C=C)C(=O)CO
CCCC(C=C)C(O)C=O
CCCCC(=C)C(=O)CO
CCCCC(=C)C(O)C=O
CC(=C)C(CCO)CC=O
CC(=C)CC(CO)CC=O
CC(=C)CCC(=O)CCO
CC(=C)CCC(O)CC=O
CC(C=C)C(CO)CC=O
CC(CC=C)C(=O)CCO
CC(CC=C)C(O)CC=O
CCC(=C)C(CO)CC=O
CCC(=C)CC(=O)CCO
CCC(=C)CC(O)CC=O
CCC(C=C)C(=O)CCO
CCC(C=C)C(O)CC=O
CCCC(=C)C(=O)CCO
CCCC(=C)C(O)CC=O
CC(=C)C(CO)CCC=O
CC(=C)CC(=O)CCCO
CC(=C)CC(O)CCC=O
CC(C=C)C(=O)CCCO
CC(C=C)C(O)CCC=O
CC(CC(CO)C=C)C=O
CC(CCC=O)C(=C)CO
CC(CCC(O)C=C)C=O
CC(CCCO)C(=C)C=O
CCC(=C)C(=O)CCCO
CCC(=C)C(O)CCC=O
CCC(CC=O)C(=C)CO
CCC(CC(O)C=C)C=O
CCC(CCO)C(=C)C=O
CCCC(C=O)C(=C)CO
CCCC(CO)C(=C)C=O
CCCCC(=O)C(=C)CO
CCCCC(O)C(=C)C=O
CC(CC(CO)C=O)C=C
CC(CCC=O)C(O)C=C
CC(CCC(=O)CO)C=C
CC(CCC(O)C=O)C=C
CC(CCCO)C(=O)C=C
CCC(CC=O)C(O)C=C
CCC(CC(=O)CO)C=C
CCC(CC(O)C=O)C=C
CCC(CCO)C(=O)C=C
CCCC(C=O)C(O)C=C
CCCC(CO)C(=O)C=C
CCCCC(=O)C(O)C=C
CCCCC(O)C(=O)C=C
CC(=C)C(O)CCCC=O
CC(CC=O)C(=C)CCO
CC(CC=O)CC(=C)CO
CC(CC(O)CC=C)C=O
CC(CCO)C(=C)CC=O
CC(CCO)C(C=C)C=O
CC(CCO)CC(=C)C=O
CCC(C=O)C(=C)CCO
CCC(CO)C(=C)CC=O
CCC(CO)C(C=C)C=O
CCC(CO)CC(=C)C=O
CCCC(=O)C(=C)CCO
CCCC(=O)CC(=C)CO
CCCC(O)C(=C)CC=O
CCCC(O)C(C=C)C=O
CCCC(O)CC(=C)C=O
CC(CC=O)C(CO)C=C
CC(CC=O)CC(O)C=C
CC(CC(=O)CCO)C=C
CC(CC(O)CC=O)C=C
CC(CCO)CC(=O)C=C
CCC(C=O)C(CO)C=C
CCC(CO)CC(=O)C=C
CCCC(=O)C(CO)C=C
CC(CCO)C(=O)CC=C
CCC(C=O)C(O)CC=C
CCC(CO)C(=O)CC=C
CCCC(=O)C(O)CC=C
CCCC(O)C(=O)CC=C
CC(C=O)C(=C)CCCO
CC(CO)C(=C)CCC=O
CC(CO)C(CC=C)C=O
CC(CO)CC(=C)CC=O
CC(CO)CC(C=C)C=O
CC(CO)CCC(=C)C=O
CCC(=O)C(=C)CCCO
CCC(=O)CC(=C)CCO
CCC(=O)CCC(=C)CO
CCC(O)C(=C)CCC=O
CCC(O)C(CC=C)C=O
CCC(O)CC(=C)CC=O
CCC(O)CC(C=C)C=O
CCC(O)CCC(=C)C=O
CC(C=O)C(CCO)C=C
CC(CO)C(CC=O)C=C
CC(CO)CCC(=O)C=C
CCC(=O)C(CCO)C=C
CCC(=O)CC(CO)C=C
CCC(=O)CCC(O)C=C
CCC(O)C(CC=O)C=C
CC(C=O)C(CO)CC=C
CC(CO)CC(=O)CC=C
CCC(=O)C(CO)CC=C
CCC(=O)CC(O)CC=C
CC(C=O)C(O)CCC=C
CC(CO)C(=O)CCC=C
CCC(=O)C(O)CCC=C
CCC(O)C(=O)CCC=C
CC(=O)C(=C)CCCCO
CC(=O)CC(=C)CCCO
CC(=O)CCC(=C)CCO
CC(O)C(=C)CCCC=O
CC(O)C(CC=C)CC=O
CC(O)C(CCC=C)C=O
CC(O)CC(=C)CCC=O
CC(O)CC(CC=C)C=O
CC(O)CCC(=C)CC=O
CC(O)CCC(C=C)C=O
CC(O)CCCC(=C)C=O
CC(=O)C(CCCO)C=C
CC(=O)CC(CCO)C=C
CC(=O)CCC(CO)C=C
CC(=O)CCCC(O)C=C
CC(O)C(CCC=O)C=C
CC(O)CC(CC=O)C=C
CC(=O)C(CCO)CC=C
CC(=O)CC(CO)CC=C
CC(O)CCC(=O)CC=C
CC(=O)C(CO)CCC=C
CC(O)C(=O)CCCC=C
CC(=C)C(=O)CCCCO
CCCC(=O)CC(O)C=C
CCCC(O)CC(=O)C=C
CC(CC=O)C(O)CC=C
CCC(O)CCC(=O)C=C
CCC(O)CC(=O)CC=C
CC(=O)CCCC(=C)CO
CC(O)CCCC(=O)C=C
CC(=O)CCC(O)CC=C
CC(=O)CC(O)CCC=C
CC(O)CC(=O)CCC=C
CC(=O)C(O)CCCC=C
CC(C)C(CCO)OC=O
CC(C)CC(CO)OC=O
CCC(C)C(CO)OC=O
CCC(CC(C)O)OC=O
CC(C)C(CO)COC=O
CC(C)CC(O)COC=O
CCC(C)C(O)COC=O
CCC(C)COC(=O)CO
CCCC(CO)C(=O)OC
CC(C)C(O)CCOC=O
CC(CCO)C(C)OC=O
CCC(CO)C(C)OC=O
CCCC(O)C(C)OC=O
CCC(CO)CC(=O)OC
CCC(COC=O)C(C)O
CCCC(OC=O)C(C)O
CC(CO)C(C)COC=O
CC(CO)CC(C)OC=O
CCC(O)C(C)COC=O
CCC(O)C(CC)OC=O
CCC(O)CC(C)OC=O
CCC(OC=O)C(C)CO
CC(O)C(C)CCOC=O
CC(O)CC(C)COC=O
CC(O)CCC(C)OC=O
CC(C)CCOC(=O)CO
CCC(CC)OC(=O)CO
CCCC(C)OC(=O)CO
CCCCC(O)C(=O)OC
CC(C)CC(=O)OCCO
CC(CCCO)OC(C)=O
CCC(C)C(=O)OCCO
CCC(CCO)OC(C)=O
CCCC(CO)OC(C)=O
CC(C)COC(=O)CCO
CC(CCO)COC(C)=O
CCC(C)OC(=O)CCO
CCC(CO)COC(C)=O
CCCC(O)COC(C)=O
CCCC(=O)OC(C)CO
CCCC(=O)OCC(C)O
CCC(CO)OC(=O)CC
CCC(O)CCC(=O)OC
CC(CO)CCOC(C)=O
CCC(O)CCOC(C)=O
CC(C)OC(=O)CCCO
CCCOC(=O)C(C)CO
CCCOC(=O)CC(C)O
CCC(O)COC(=O)CC
CCCOC(=O)C(O)CC
CCC(=O)OC(C)CCO
CCC(=O)OCC(C)CO
CCC(=O)OCCC(C)O
CC(O)CCCOC(C)=O
CCOC(=O)C(C)CCO
CCOC(=O)C(CC)CO
CCOC(=O)CC(C)CO
CCOC(=O)CCC(C)O
COC(=O)C(C)CCCO
COC(=O)CC(C)CCO
COC(=O)CCC(C)CO
COC(=O)CCCC(C)O
CCC(CCO)C(=O)OC
CCCC(O)C(=O)OCC
CC(C)C(=O)OCCCO
CCOC(=O)CC(O)CC
CCCC(O)CC(=O)OC
CCCCOC(=O)C(C)O
CC(C)C(CCCO)C=O
CC(C)CC(CCO)C=O
CC(C)CCC(CO)C=O
CC(C)CCCC(=O)CO
CC(C)CCCC(O)C=O
CCC(C)C(CCO)C=O
CCC(C)CC(CO)C=O
CCC(C)CCC(=O)CO
CCC(C)CCC(O)C=O
CCC(CC(C)CO)C=O
CCC(CC)C(CO)C=O
CCC(CC)CC(=O)CO
CCC(CC)CC(O)C=O
CCC(CCC(C)O)C=O
CCCC(C)C(CO)C=O
CCCC(C)CC(=O)CO
CCCC(CC(C)O)C=O
CCCC(CC)C(=O)CO
CCCC(CC)C(O)C=O
CCCCC(C)C(=O)CO
CCCCC(C)C(O)C=O
CC(C)C(CCO)CC=O
CC(C)CC(CO)CC=O
CC(C)CCC(=O)CCO
CC(C)CCC(O)CC=O
CCC(C)CC(=O)CCO
CCC(C)CC(O)CC=O
CCC(CC)C(O)CC=O
CCC(CCC=O)C(C)O
CCCC(C)C(=O)CCO
CCCC(C)C(O)CC=O
CCCC(CC=O)C(C)O
CCCC(CCO)C(C)=O
CCCCC(C=O)C(C)O
CC(C)C(CO)CCC=O
CC(CCCO)C(C)C=O
CC(CCCO)CC(C)=O
CCC(C)C(O)CCC=O
CCC(CC=O)C(C)CO
CCC(CC=O)CC(C)O
CCC(CCO)C(C)C=O
CCC(CCO)CC(C)=O
CCCC(C=O)C(C)CO
CCCC(CO)C(C)C=O
CCCC(CO)CC(C)=O
CCC(CCO)C(=O)CC
CCCC(C=O)C(O)CC
CCCC(CO)C(=O)CC
CC(CCO)CC(C)C=O
CC(CCO)CCC(C)=O
CCC(C=O)C(C)CCO
CCC(CO)C(C)CC=O
CCC(CO)C(CC)C=O
CCC(CO)CC(C)C=O
CCCC(=O)C(C)CCO
CCCC(=O)CCC(C)O
CCCC(O)C(C)CC=O
CCCC(O)CC(C)C=O
CCCC(=O)CC(O)CC
CC(CO)C(C)CCC=O
CC(CO)CC(C)CC=O
CC(CO)CCC(C)C=O
CCC(=O)CC(C)CCO
CCC(=O)CCC(C)CO
CCC(O)C(C)CCC=O
CCC(O)C(CC)CC=O
CCC(O)CC(C)CC=O
CCC(O)CC(CC)C=O
CCC(O)CCC(C)C=O
CC(O)C(C)CCCC=O
CC(O)CC(C)CCC=O
CC(O)CCC(C)CC=O
CC(O)CCCC(C)C=O
CCCC(C)CC(O)C=O
CC(CCCCO)C(C)=O
CCC(C)C(CO)CC=O
CCC(CC)C(=O)CCO
CCC(CCCO)C(C)=O
CCCCC(CO)C(C)=O
CCCCCC(=O)C(C)O
CCCCCC(O)C(C)=O
CC(C)CC(=O)CCCO
CC(C)CC(O)CCC=O
CCC(C)C(=O)CCCO
CCCCC(=O)C(C)CO
CCCCC(=O)CC(C)O
CCCCC(O)C(C)C=O
CCCCC(O)CC(C)=O
CCCCC(=O)C(O)CC
CCCCC(O)C(=O)CC
CC(C)C(=O)CCCCO
CC(C)C(O)CCCC=O
CC(CCO)C(C)CC=O
CCCC(=O)C(CC)CO
CCCC(=O)CC(C)CO
CCCC(O)C(CC)C=O
CCCC(O)CCC(C)=O
CCC(CO)CC(=O)CC
CCCC(O)CC(=O)CC
CC(CO)CCCC(C)=O
CCC(=O)C(C)CCCO
CCC(=O)CCCC(C)O
CCC(O)CCCC(C)=O
CCC(O)CCC(=O)CC
CC(O)CCCCC(C)=O
CCC(CO)CCC(C)=O
CCCC(O)C(=O)CCC
CCOC(OC)C(=C)C=O
CCOC(OC)C(=O)C=C
COC(CC(=C)C=O)OC
COCC(=C)C(OC)C=O
COCC(=C)C(=O)COC
COC(C)OC(C=C)C=O
COC(C)OCC(=C)C=O
COCC(OC)C(=C)C=O
COC(C)OCC(=O)C=C
COCC(OC)C(=O)C=C
COCC(=O)C(OC)C=C
COC(OC(C)C=C)C=O
COC(OC)C(=C)CC=O
COC(OC)C(C=C)C=O
COC(OCC=C)C(C)=O
COC(OCC(C)=C)C=O
COCOC(C=C)C(C)=O
COCOC(C)C(=C)C=O
COCOCC(=C)C(C)=O
COC(OC(C)C=O)C=C
COC(OCC(C)=O)C=C
COCOC(C)C(=O)C=C
COC(OCC=O)C(C)=C
COCOC(C=O)C(C)=C
COCOCC(=O)C(C)=C
COC(C=C)C(OC)C=O
COC(CC(=O)C=C)OC
COC(OC)C(=O)CC=C
CCC(C)OC(OC)C=O
CCC(C=O)C(OC)OC
CC(C)OC(C)OCC=O
CCC(OC(C)OC)C=O
CCC(OC)C(OC)C=O
CCC(=O)C(C)OCOC
CCC(=O)C(COC)OC
CCC(OC)C(=O)COC
CC(C)OCOC(C)C=O
CC(C)OCOCC(C)=O
CCC(OC)OC(C)C=O
CCC(OC)OCC(C)=O
CCC(OCOC)C(C)=O
CCCOC(OC)C(C)=O
CCC(=O)COC(C)OC
CCOC(CC(C)=O)OC
CCOC(C)C(OC)C=O
CCOC(C)C(=O)COC
CCOC(C)OCC(C)=O
CCOC(COC)C(C)=O
CCOCC(OC)C(C)=O
CCOC(C=O)C(C)OC
CCOCC(=O)C(C)OC
CCOC(OC)C(C)C=O
CCOCOC(C)C(C)=O
CCOC(OC)C(=O)CC
COC(C)C(CC=O)OC
COC(C)C(C)OCC=O
COC(C)CC(OC)C=O
COCC(C)C(OC)C=O
COCC(C)C(=O)COC
COC(C)COC(C)C=O
COC(C)COCC(C)=O
COCC(C)OC(C)C=O
COCC(COC)C(C)=O
COCCC(OC)C(C)=O
COCC(C=O)C(C)OC
COCCC(=O)C(C)OC
COC(CC=O)OC(C)C
COC(C)OC(C)CC=O
COC(C)OCC(C)C=O
COC(C)OCCC(C)=O
COC(COC(C)C)C=O
COCC(OC(C)C)C=O
COCC(OC)C(C)C=O
COCC(=O)COC(C)C
COC(OCC(C)C)C=O
COCOC(C)C(C)C=O
COCOCC(C)C(C)=O
COC(OCC=O)C(C)C
COCOCC(=O)C(C)C
CCCC(=O)C(OC)OC
CCC(=O)CC(OC)OC
CCOC(C)OC(C)C=O
CCOC(OC(C)C)C=O
COC(CC(C)C=O)OC
COC(CCC(C)=O)OC
COCC(CC(C)=O)OC
COCC(C)OCC(C)=O
COCCOC(C)C(C)=O
COCC(=O)CC(C)OC
COC(OC)C(C)CC=O
COCOC(C)CC(C)=O
COCOC(C=O)C(C)C
CCOC(OCC)C(C)=O
COC(OC)C=C(C)CO
COC(OC)C=CC(C)O
COC(OC)C(CO)=CC
COC(OC)C(O)C=CC
COC(OC)C(C)=CCO
COC(=O)C(C)C
CC(C)OC(C)=O
CC(C)C(C)C=O
CCC(=O)C(C)C
CCC(C)C(C)=O
CC(C)CC(C)=O
CCC(=C)COC
CC(C)OCC=C
CCC(OC)C=C
CCOC(C)C=C
CCOCC(C)=C
COC(C)CC=C
COCC(C)C=C
COCCC(C)=C
CCC(C)COC
CCC(CC)OC
CCCC(C)OC
CCCOC(C)C
COCCC(C)C
CCOC(C)CC
CCOCC(C)C
CC(C)CC(C)C=C
CCC(=C)CC(C)C
CCC(C=C)C(C)C
CCC(C)C(=C)CC
CCCC(C)C(C)=C
CC(C)C(C)CC=C
CC(C)CCC(C)=C
CCC(C)C(C)C=C
CCC(C)CC(C)=C
CCC(CC)C(C)=C
CCCC(=C)C(C)C
CC(C)CCC(C)C
CCC(C)C(C)CC
CCC(C)CC(C)C
CCC(CC)C(C)C
CCCC(C)C(C)C
COC(OC)C=C
CCOC(C)OC
COCOC(C)C
CCC(OC)OC
COCC(C)OC
COC(=O)C(=C)C#C
CC(=C)C#CC(C)=O
CC(C#C)C(=C)C=O
CC#CC(=C)C(C)=O
CC(=C)C(C=O)C#C
CC(=C)CC(=O)C#C
CC(C=C)C(=O)C#C
CC(C#C)C(=O)C=C
CCC(=C)C(=O)C#C
CC(=C)C(=O)CC#C
CC(C=O)C(=C)C#C
CCC(=O)C(=C)C#C
CC(=O)C(C=C)C#C
CC#CC(=O)C(C)=C
CC(=O)C(=C)CC#C
CC(=O)CC(=C)C#C
CC(C)=C(C=C)C=O
CC(C)=CC(=C)C=O
CC=C(C=O)C(C)=C
CC=C(C=C)C(C)=O
CC=C(C)C(=C)C=O
CC=CC(=C)C(C)=O
CC(=C)C=C(C)C=O
CC(=C)C=CC(C)=O
CC(=C)C(C)=CC=O
CC(C=C)=C(C)C=O
CC=C(C)C(=O)C=C
CC(C)=CC(=O)C=C
CC=CC(=O)C(C)=C
CC(=O)C=C(C)C=C
CC(=O)C(C)=CC=C
COC(C)(C=C)C=C
CC(C)(OC=O)C#C
CCC(C)(C=O)C#C
CC(C)(CC#C)C=O
CC#CC(C)(C)C=O
CC(C)(CC=O)C#C
CC(C)(C)C#CC=O
CC=CC(C)(C)C=O
CC(C)(C)C=CC=O
CC(OCC#C)C=C
CCOC(C=C)C#C
CCOCC(=C)C#C
COC(C=C)C#CC
COC(C)C#CC=C
COC(CC#C)C=C
COCC(=C)C#CC
COCC(=C)CC#C
COCC(C=C)C#C
COCC#CC(C)=C
COCCC(=C)C#C
CC(=C)COCC#C
CC(OCC=C)C#C
COC(CC=C)C#C
COC(C=C)C=CC
COC(C)C=CC=C
COCC=CC(C)=C
COCC(=C)C=CC
COCC(C=C)=CC
COCC(C)=CC=C
COCC=C(C)C=C
CC(C)C(C)C(C)=O
CC(C)C(=O)C(C)C
CC(=O)OC(C)(C)C
COC(=O)C(C)(C)C
CC(C)C(C)(C)C=O
CCC(C)(C)C(C)=O
CC(C=O)C(C)(C)C
CCC(=O)C(C)(C)C
CC(=O)CC(C)(C)C
CCC(CC#C)OC
CCC#CC(C)OC
CCC(C)OCC#C
CCC(COC)C#C
CCC(OC)C#CC
CCOC(C)C#CC
CCOCC(C)C#C
COC(C)CC#CC
COCC(C)C#CC
CC(C)COCC#C
CC#CCOC(C)C
CCCC(OC)C#C
CC(C)OCCC#C
CCCOC(C)C#C
CCOC(C)CC#C
CCOC(CC)C#C
COC(C)CCC#C
COCC(C)CC#C
COCC#CC(C)C
COCCC(C)C#C
CC(C)C(=C)CCC#C
CC(C)C(C)C#CC=C
CC(C)C(CC=C)C#C
CC(C)C(CC#C)C=C
CC(C)C#CC(C)C=C
CC(C)C#CCC(C)=C
CC(C)CC(=C)CC#C
CC(C)CC(C=C)C#C
CC(C)CC#CC(C)=C
CC(C)CCC(=C)C#C
CC(CC=C)C(C)C#C
CC(CC(C)C#C)C=C
CC(CC#C)C(C)C=C
CC(CC#C)CC(C)=C
CC(CCC(C)=C)C#C
CC(CCC#C)C(C)=C
CC#CC(=C)CC(C)C
CC#CC(C)C(C)C=C
CC#CC(C)CC(C)=C
CC#CCC(=C)C(C)C
CC#CCC(C)C(C)=C
CCC(=C)C(C)C#CC
CCC(=C)C(C)CC#C
CCC(=C)C#CC(C)C
CCC(=C)CC(C)C#C
CCC(C=C)C(C)C#C
CCC(C)C(=C)C#CC
CCC(C)C(=C)CC#C
CCC(C)C(C=C)C#C
CCC(C)C#CC(C)=C
CCC(C#C)C(=C)CC
CCC(C#C)C(C)C=C
CCC(C#CC)C(C)=C
CCC(CC(C)=C)C#C
CCC(CC)C(=C)C#C
CCC(CC#C)C(C)=C
CCC#CC(=C)C(C)C
CCC#CC(C)C(C)=C
CCCC(=C)C(C)C#C
CCCC(C)C(=C)C#C
CCCC(C#C)C(C)=C
CC#CC(C=C)C(C)C
CCC(C)CC(=C)C#C
CC=C(C)C(C)CC=C
CC=C(C)CC(C)C=C
CC=C(C)CCC(C)=C
CC=C(CC(C)C)C=C
CC=CC(=C)CC(C)C
CC(C)C=CC(C)C=C
CC(C)CC(C)=CC=C
CCC=C(C=C)C(C)C
CCC=C(C)C(=C)CC
CCC=C(C)C(C)C=C
CCC=C(C)CC(C)=C
CCC=CC(=C)C(C)C
CCC=CC(C)C(C)=C
CCC(=C)C=CC(C)C
CCC(=C)C(C)C=CC
CCC(=C)CC=C(C)C
CCC(=C)CC(C)=CC
CCC(=CC=C)C(C)C
CCC(C=C)=CC(C)C
CCC(C=C)C=C(C)C
CCC(C=C)C(C)=CC
CCC(C=CC)C(C)=C
CCC(C)=CC(C)C=C
CCC(C)=CCC(C)=C
CCC(C)C(C=C)=CC
CCC(C)C(C)=CC=C
CCC(CC=C)=C(C)C
CCC(CC)=CC(C)=C
CCCC(=C)C=C(C)C
CCCC(=C)C(C)=CC
CCCC(C=C)=C(C)C
CCCC(C)=C(C)C=C
CCCC(C)=CC(C)=C
CC=C(CC=C)C(C)C
CC=CC(C=C)C(C)C
CC=CC(C)C(C)C=C
CC=CC(C)CC(C)=C
CC=CCC(=C)C(C)C
CC=CCC(C)C(C)=C
CC(C)=C(C)CCC=C
CC(=C)CCC=C(C)C
CC(C)C=C(C)CC=C
CC(C)C=CCC(C)=C
CC(C)C(C)=CCC=C
CC(C)C(C)C=CC=C
CC(C)CC=C(C)C=C
CC(C)CC=CC(C)=C
CC(CC=C(C)C)C=C
CC(CC=C)C=C(C)C
CCC=C(CC)C(C)=C
CCC(=C)C(CC)=CC
CCC(=CC)C(C)C=C
CCC(C)=C(C)CC=C
CCC(C)=C(CC)C=C
CCC(=C)C=C(C)CC
CCC(C)C=C(C)C=C
CCC(C)C=CC(C)=C
CCC(C)C(=C)C=CC
CCC(CC(C)=C)=CC
CCC(CC)=C(C)C=C
CCCC=C(C)C(C)=C
CCCC(=CC)C(C)=C
CC#CC(C)CC(C)C
CCC(C)C(C)C#CC
CCC(C)C(C)CC#C
CCC(C)C(CC)C#C
CCC(C#CC)C(C)C
CCC(CC(C)C)C#C
CCC(CC)C(C)C#C
CCCC(C)C(C)C#C
CC(C)C(C)CCC#C
CC(C)CC(C)CC#C
CC(C)CC#CC(C)C
CC(C)CCC(C)C#C
CC#CCC(C)C(C)C
CCC(C)C#CC(C)C
CCC(C)CC(C)C#C
CCC(CC#C)C(C)C
CCC#CC(C)C(C)C
CCCC(C#C)C(C)C
C=CC(=C)COC=O
C=CC(OC=O)C=C
C=CCOC(=O)C=C
C=CCC(=C)CC=O
C=CCCC(=C)C=O
C=CC(CC=O)C=C
C=CC(=C)CCC=O
C=CCC(C=C)C=O
C=CCCC(=O)C=C
C=CCC(=O)CC=C
CCC(=C)C(=C)CO
CC(=C)C(CO)C=C
CCC(=C)C(O)C=C
CC(CO)C(=C)C=C
CC(O)C(=C)CC=C
CC(O)C(C=C)C=C
CC(=C)C(=C)CCO
CC(=C)CC(=C)CO
CC(C=C)C(=C)CO
CC(=C)CC(O)C=C
CCC(O)C(=C)C=C
CC(O)CC(=C)C=C
CC(C=C)C(O)C=C
CC(=C)C(O)CC=C
CC(C)(CCO)C=C
CCC(C)(CO)C=C
CC(C)(O)CCC=C
CCCC(C)(O)C=C
CC(C)(CO)CC=C
CCC(C)(O)CC=C
CCC(O)(CC)C=C
CC=C(C)CCCO
CC=CC(C)CCO
CC=CCC(C)CO
CC=CCCC(C)O
CC(C)=CCCCO
CC(C)C=CCCO
CC(C)CC=CCO
CCC=C(C)CCO
CCC=C(CC)CO
CCC=CC(C)CO
CCC(C)C=CCO
CCC(CC)=CCO
CCCC=C(C)CO
CCCC=CC(C)O
CCCC(C)=CCO
CCC=CC(O)CC
CCC(CCO)=CC
CCCC(CO)=CC
CCC(CO)C=CC
CCC(O)CC=CC
CCC=CCC(C)O
CCC(C)=CCCO
CCCC(O)C=CC
CCC(C)(CC)CO
CC(C)(C)CCCO
CCC(C)(C)CCO
CCCC(C)(C)CO
CCCCC(C)(C)O
CCCC(C)(O)CC
CCC(O)(CC)CC
COC(C#C)C(C)=O
COC(C)C(=O)C#C
CCOC(OC)C#C
COCC(OC)C#C
COCOC(C)C#C
COC(CC#C)OC
COC(C)OCC#C
COC(OC)C#CC
C=C(C#C)C(C=O)C#C
C=CC(C#C)C(=O)C#C
CC(=C)C#CC(=O)C#C
CC#CC(=C)C(=O)C#C
C=C(C#C)C(=O)CC#C
C=C(CC(=O)C#C)C#C
CC(=C)C(=O)C#CC#C
CC#CC(=O)C(=C)C#C
C=C(CC#C)C(=O)C#C
C=C(C=O)C(C#C)C#C
C=CC(=O)C(C#C)C#C
CC(=O)C(=C)C#CC#C
CC(=O)C#CC(=C)C#C
CC=C(C#C)C(=C)C=O
CC(=CC#C)C(=C)C=O
CC(C#C)=C(C=C)C=O
CC=C(C=C)C(=O)C#C
CC=C(C#C)C(=O)C=C
CC=CC(=C)C(=O)C#C
CC(=C)C=C(C=O)C#C
CC(=C)C=CC(=O)C#C
CC(=C)C(=CC=O)C#C
CC(=CC=C)C(=O)C#C
CC(=CC(=C)C=O)C#C
CC(=CC#C)C(=O)C=C
CC(C=C)=C(C=O)C#C
CC(C=C)=CC(=O)C#C
CC(=C)C(C=O)=CC#C
CC=C(C=O)C(=C)C#C
CC=CC(=O)C(=C)C#C
CC(=C)C(=O)C=CC#C
CC(=CC=O)C(=C)C#C
CC(=CC(=O)C=C)C#C
CC(C=O)=C(C=C)C#C
CC(C=O)=CC(=C)C#C
CC(=O)C=C(C=C)C#C
CC(=O)C=CC(=C)C#C
CC(=O)C(=C)C=CC#C
CC(=O)C(=CC=C)C#C
CC(=O)C(C=C)=CC#C
CC(OC=O)(C#C)C#C
COC(C(C)=C)C(C)=C
COC(C)C(=C)C(C)=C
CC(C)C(C#C)C(C)=O
CC(C)C(C)C(=O)C#C
CC(C)C(=O)C(C)C#C
CC(C#C)C(C)C(C)=O
CC=C(C(C)C)C(C)=O
CC=C(C)C(C)C(C)=O
CC(C=C(C)C)C(C)=O
CC(=O)CC(C)=C(C)C
CC(C)C=C(C)C(C)=O
CC(C)C(C)=C(C)C=O
CCC(C(C)=O)=C(C)C
CCC(C)=C(C)C(C)=O
CC=C(C)C(=O)C(C)C
CC(C)C(C=O)=C(C)C
CC(C)C(=O)C=C(C)C
CC(C=O)C(C)=C(C)C
CCC(=O)C(C)=C(C)C
CC(C)C(C)=CC(C)=O
COC(C)(C=C)C(C)=C
COC(C)(C)C(=C)C=C
CC(C#C)C(C)(C)C=O
CCC(C)(C#C)C(C)=O
CC(C)(C)C(C=O)C#C
CC(C)C(C)(C=O)C#C
CCC(C)(C)C(=O)C#C
CC(C=O)C(C)(C)C#C
CCC(=O)C(C)(C)C#C
CC(=O)C(C)(C)CC#C
CC(=O)CC(C)(C)C#C
CC#CC(C)(C)C(C)=O
CC(C)(C)CC(=O)C#C
CC(C)(C)C(=O)CC#C
CC#CC(=O)C(C)(C)C
CC(=O)C#CC(C)(C)C
CC=C(C)C(C)(C)C=O
CC=C(C=O)C(C)(C)C
CC=CC(C)(C)C(C)=O
CC=CC(=O)C(C)(C)C
CC(C=O)=CC(C)(C)C
CC(=O)C=CC(C)(C)C
CC(C)=CC(C)(C)C=O
CC(=CC=O)C(C)(C)C
CCC(OC)(C=C)C#C
CCOC(C)(C=C)C#C
COC(C)(C=C)C#CC
COC(C)(CC=C)C#C
COC(C)(CC#C)C=C
COCC(C)(C=C)C#C
CC(C)(OCC=C)C#C
CC(C)(OCC#C)C=C
COC(C)(C)C#CC=C
COC(C)(C=C)C=CC
COC(C)(C)C=CC=C
CC=C(C)COCC#C
CCC=C(COC)C#C
CCC=CC(OC)C#C
CCC(=CCOC)C#C
CC=CCOC(C)C#C
CCC(COC)=CC#C
CC(C)OCC=CC#C
CCC(OC)C=CC#C
CCOC(C=CC)C#C
CCOC(C)C=CC#C
CCOCC=C(C)C#C
CCOCC(=CC)C#C
CCOCC(C)=CC#C
COC(C=CC)C#CC
COC(C)C=CC#CC
COC(C)C=CCC#C
COC(C)C#CC=CC
COC(C)CC=CC#C
COC(CC=CC)C#C
COC(CC#C)C=CC
COCC=C(C)C#CC
COCC=C(C)CC#C
COCC=CC(C)C#C
COCC(=CC)C#CC
COCC(C=CC)C#C
COCC(C)=CC#CC
COCC(C)=CCC#C
COCC(C)C=CC#C
COCC(CC#C)=CC
COCC#CC=C(C)C
COCC#CC(C)=CC
COCCC=C(C)C#C
COCCC(=CC)C#C
COCCC(C)=CC#C
CC=CC(C)OCC#C
CC(C)=CCOCC#C
COC(C=CC)C=CC
COCC=C(C)C=CC
COCC=CC=C(C)C
COCC(=CC)C=CC
COCC(C)=CC=CC
COC(C)C=CC=CC
COCC=CC(C)=CC
CC(C)C(C)(C)C(C)=O
CC(C(C)=O)C(C)(C)C
CC(C)C(=O)C(C)(C)C
CCC(C)(CC#C)OC
CCC#CC(C)(C)OC
CC(C)(C)COCC#C
CCC(C)(COC)C#C
CCCC(C)(OC)C#C
CCC(C)(OC)C#CC
CCOC(C)(C)C#CC
CCOC(C)(C)CC#C
CCOC(C)(CC)C#C
CCOCC(C)(C)C#C
COC(C)(C)CC#CC
COC(C)(C)CCC#C
COCC(C)(C)C#CC
COCC(C)(C)CC#C
COCCC(C)(C)C#C
CCC(C)(C)OCC#C
CCC(CC)(OC)C#C
CC(C)(C)OCCC#C
CC#CCOC(C)(C)C
CCCOC(C)(C)C#C
COCC#CC(C)(C)C
COC(C(C)C)C(C)C
COC(C)C(C)C(C)C
CC(C)OC(C)C(C)C
CCC(C)(C)C(C)OC
CCC(C)C(C)(C)OC
CCC(C)(C)OC(C)C
CCC(C)(OC)C(C)C
CCC(C)OC(C)(C)C
CC(C)OCC(C)(C)C
CCC(OC)C(C)(C)C
CCOC(C)(C)C(C)C
CCOC(C)C(C)(C)C
COC(C)(C)CC(C)C
COC(C)CC(C)(C)C
COCC(C)(C)C(C)C
COCC(C)C(C)(C)C
CC(C)COC(C)(C)C
CC(C)CC(=O)C=O
CC(CC(C)=O)C=O
CCC(C)C(=O)C=O
CC(C)C(=O)CC=O
CC(CC=O)C(C)=O
CCC(C=O)C(C)=O
CC(C=O)C(C)C=O
CCC(=O)C(C)C=O
CCCC(=O)C(C)=O
CC(C)C(C=O)C=O
CCC(=O)CC(C)=O
CC(=O)CCC(C)=O
CCC(=O)C(=O)CC
CC(OCC=O)C=C
COC(CC=C)C=O
COCC(=C)CC=O
COCC(C=C)C=O
CC(=C)COCC=O
CC(OCC=C)C=O
CCOC(C=C)C=O
CCOCC(=C)C=O
CCOCC(=O)C=C
CC(=O)COCC=C
COCCC(=C)C=O
COC(CC=O)C=C
COCCC(=O)C=C
COCC(=O)CC=C
COC(C)(CO)C=C
COCC(C)(O)C=C
COC(C)C=CCO
COCC=CC(C)O
COCC(C)=CCO
COCC(CO)=CC
COC(CO)C=CC
COCC(O)C=CC
COCC=C(C)CO
CCC(C)(CO)OC
CCC(C)(O)COC
CCOC(C)(C)CO
COCCC(C)(C)O
CC(C)(C)OCCO
CCOCC(C)(C)O
COC(C)(C)CCO
COCC(C)(C)CO
CC(CC=C)(C=C)C=O
CC(CC=O)(C=C)C=C
CCC(C=C)(C=C)C=O
C=C(CCC#C)CC=O
C=C(CCCC#C)C=O
C=CC(CCC#C)C=O
C=CCC(CC#C)C=O
CC(=C)C#CCCC=O
CC(=C)CC#CCC=O
CC(=C)CCC#CC=O
CC(C=C)C#CCC=O
CC(CC=C)C#CC=O
CC(CC#CC=C)C=O
CC#CC(=C)CCC=O
CC#CC(CC=C)C=O
CC#CCC(=C)CC=O
CC#CCC(C=C)C=O
CC#CCCC(=C)C=O
CCC(=C)C#CCC=O
CCC(=C)CC#CC=O
CCC(C=C)C#CC=O
CCC#CC(=C)CC=O
CCC#CC(C=C)C=O
CCC#CCC(=C)C=O
CCCC(=C)C#CC=O
CCCC#CC(=C)C=O
C=C(CCCC=O)C#C
C=CC(CCC=O)C#C
C=CCC(CC=O)C#C
C=CCCC(C=O)C#C
C=CCCCC(=O)C#C
CC(CC#CC=O)C=C
CC#CC(CC=O)C=C
CCC#CCC(=O)C=C
CCCC#CC(=O)C=C
C=C(CCC=O)CC#C
C=CC(CC=O)CC#C
C=CCCC(=O)CC#C
CC#CCC(=O)CC=C
CCC#CC(=O)CC=C
C=CCC(=O)CCC#C
CC(CC=O)C#CC=C
CC#CC(=O)CCC=C
CCC(C=O)C#CC=C
CCCC(=O)C#CC=C
CC(C=O)C#CCC=C
CCC(=O)C#CCC=C
CCC(=O)CC#CC=C
CC(=O)CC#CCC=C
CC#CCCC(=O)C=C
C=CC(=O)CCCC#C
CC(=O)C#CCCC=C
CC(=O)CCC#CC=C
CC=C(CC=C)CC=O
CC=C(CCC=C)C=O
CC=CC(=C)CCC=O
CC=CC(CC=C)C=O
CC=CCC(=C)CC=O
CC=CCCC(=C)C=O
CC(=C)C=CCCC=O
CC(=C)CC=CCC=O
CC(C=C)C=CCC=O
CC(CC=C)=CCC=O
CC(CC=C)C=CC=O
CC(CC=CC=C)C=O
CCC=CC(=C)CC=O
CCC=CC(C=C)C=O
CCC=CCC(=C)C=O
CCC(=C)C=CCC=O
CCC(=C)CC=CC=O
CCC(C=C)=CCC=O
CCC(C=C)C=CC=O
CCC(CC=C)=CC=O
CCCC=C(C=C)C=O
CCCC=CC(=C)C=O
CCCC(=C)C=CC=O
CCCC(C=C)=CC=O
CC=C(CCC=O)C=C
CC=CC(CC=O)C=C
CC=CCCC(=O)C=C
CC(CC=CC=O)C=C
CCC=C(CC=O)C=C
CC=CCC(=O)CC=C
CCC=CC(=O)CC=C
CCC(CC=O)=CC=C
CCCC(C=O)=CC=C
CC=CC(=O)CCC=C
CC(CC=O)=CCC=C
CC(CC=O)C=CC=C
CCC(C=O)=CCC=C
CCC(C=O)C=CC=C
CC(C=O)C=CCC=C
CCC(=O)C=CCC=C
CCC(=O)CC=CC=C
CC(=O)CC=CCC=C
CC=CCC(C=C)C=O
CC(=C)CCC=CC=O
CC(C=C)=CCCC=O
CC(CCC=C)=CC=O
CCC=C(CC=C)C=O
CCCC=CC(=O)C=C
CC(CCC=O)=CC=C
CCCC(=O)C=CC=C
CC(C=O)=CCCC=C
CC(=O)C=CCCC=C
CC(=O)CCC=CC=C
CCC=CCC(=O)C=C
CC(CC=C)OCC=C
CCC(=C)COCC=C
CC(=C)COCCC=C
CC(COCC=C)C=C
CCC(OCC=C)C=C
CCCOCC(=C)C=C
CCOCC(=C)CC=C
CCOCC(C=C)C=C
CCOCCC(=C)C=C
COC(CCC=C)C=C
COCC(=C)CCC=C
COCC(CC=C)C=C
COCCC(=C)CC=C
COCCC(C=C)C=C
COCCCC(=C)C=C
CC(=C)CCOCC=C
CCCOC(C=C)C=C
CC(OCCC=C)C=C
CCOC(CC=C)C=C
COC(CC=C)CC=C
CCC(C)CCCOC
CCC(CC)CCOC
CCCC(C)CCOC
CCCC(CC)COC
CCCC(CCC)OC
CCCCC(C)COC
CCCCC(CC)OC
CCCCCC(C)OC
CCCC(C)COCC
CCCC(CC)OCC
CCCCC(C)OCC
CCCCCOC(C)C
CCCCOC(C)CC
CCCCOCC(C)C
CCCOC(C)CCC
CCCOC(CC)CC
CCCOCC(C)CC
CCCOCCC(C)C
CCOCC(CC)CC
CCOCCC(C)CC
CCOCCCC(C)C
COCCCCC(C)C
CC(=C)C(=C)C#CCO
CC(=C)C#CC(=C)CO
CC#CC(=C)C(=C)CO
CC#CC(=C)C(O)C=C
CC(=C)C(O)C#CC=C
CC#CC(O)C(=C)C=C
CC(O)C(=C)C#CC=C
CC(O)C#CC(=C)C=C
OC(C=C)C(=C)CC#C
OC(C=C)C(C=C)C#C
OC(C#C)C(=C)CC=C
OC(C#C)C(C=C)C=C
OC(CC=C)C(=C)C#C
OC(CC(=C)C=C)C#C
OC(CC(=C)C#C)C=C
OC(CC#C)C(=C)C=C
OCC(=C)C(=C)CC#C
OCC(=C)C(C=C)C#C
OCC(=C)CC(=C)C#C
OCC(C=C)C(=C)C#C
OCC(C#C)C(=C)C=C
OCCC(=C)C(=C)C#C
CC(=C)C#CC(O)C=C
CC=C(C=C)C(=C)CO
CC=CC(=C)C(=C)CO
CC(=C)C=CC(=C)CO
CC(=C)C(=C)C=CCO
CC(=C)C(C=C)=CCO
CC(=CC=C)C(=C)CO
CC(C=C)=CC(=C)CO
CC=C(C=C)C(O)C=C
CC=CC(=C)C(O)C=C
CC(=C)C=C(CO)C=C
CC(=C)C=CC(O)C=C
CC(=CC=C)C(O)C=C
CC(C=C)=C(CO)C=C
CC(C=C)=CC(O)C=C
CC(=C)C(CO)=CC=C
CC=C(CO)C(=C)C=C
CC=CC(O)C(=C)C=C
CC(=C)C(O)C=CC=C
CC(=CCO)C(=C)C=C
CC(CO)=C(C=C)C=C
CC(CO)=CC(=C)C=C
CC(O)C=C(C=C)C=C
CC(O)C=CC(=C)C=C
CC(O)C(=C)C=CC=C
CC(O)C(C=C)=CC=C
CC(C)C(=C)C(C)CO
CC(O)CC(=C)C(C)C
CC(C)C(C=C)C(C)O
CC(C)C(C)C(=C)CO
CC(C)CC(=C)C(C)O
CCC(=C)C(C)C(C)O
CCC(C)C(=C)C(C)O
CC(C)C(C)C(O)C=C
CCC(C(C)O)C(C)=C
CC(CO)C(C)C(C)=C
CC(O)CC(C)C(C)=C
CC(C)C(CO)C(C)=C
CCC(=C)C(O)C(C)C
CCC(C)C(O)C(C)=C
CC(C)C(O)C(C)C=C
CC(C)C(O)CC(C)=C
CCC(O)C(=C)C(C)C
CCC(O)C(C)C(C)=C
CC(O)C(C)C(C)C=C
CC(O)C(C)CC(C)=C
CC(C)CC(O)C(C)=C
CC(CC=C)C(C)(C)O
CCC(=C)C(C)(C)CO
CCC(=C)CC(C)(C)O
CCC(C)(C)C(=C)CO
CCCC(=C)C(C)(C)O
CC(C)(C)C(CO)C=C
CC(C)C(C)(CO)C=C
CCC(=C)C(C)(O)CC
CCC(C)(C)C(O)C=C
CCC(C)(CO)C(C)=C
CCCC(C)(O)C(C)=C
CC(O)C(C)(C)CC=C
CC(O)CC(C)(C)C=C
CC(=C)C(C)(C)CCO
CC(=C)CC(C)(C)CO
CC(=C)CCC(C)(C)O
CC(C=C)C(C)(C)CO
CC(C)(C)C(=C)CCO
CCC(C=C)C(C)(C)O
CCC(C)(C=C)C(C)O
CC(C)(C)CC(O)C=C
CC(CC(C)(C)O)C=C
CCC(C)C(C)(O)C=C
CC(C)C(C)(O)CC=C
CCC(C)(O)C(C)C=C
CC(CO)C(C)(C)C=C
CCC(O)(C=C)C(C)C
CCC(O)(CC)C(C)=C
CCC(O)C(C)(C)C=C
CC(C)(C)CC(=C)CO
CC(C)CC(C)(O)C=C
CC(C)(C)C(O)CC=C
CCC(C)(O)CC(C)=C
CC=CC(C)(C)CCO
CCC(C)(C)C=CCO
CCC(C)(CO)C=CC
CCC(O)(CC)C=CC
CC=CCC(C)(C)CO
CC=CCCC(C)(C)O
CC(C)(C)C=CCCO
CC(C)(C)CC=CCO
CCC=CC(C)(C)CO
CCC=CCC(C)(C)O
CCCC=CC(C)(C)O
CCC=CC(C)(O)CC
CCCC(C)(O)C=CC
CCC(C)(O)CC=CC
COC(C)(C#C)C(C)=O
COC(C)(C)C(=O)C#C
COC(OC)C#CC#C
COC(OCC#C)C#C
COCOC(C#C)C#C
CCCCCC([O-])=O
CCC(CO)CC=O
CC(CCCO)C=O
CCC(CCO)C=O
CCCC(CO)C=O
CCCCC(=O)CO
CCCCC(O)C=O
CC(CCO)CC=O
CCCC(=O)CCO
CCCC(O)CC=O
CC(CO)CCC=O
CCC(=O)CCCO
CCC(O)CCC=O
CC(O)CCCC=O
CC(=O)CCCCO
O=C(OC(C#C)C#C)C#C
COC(=O)C=C(C#C)C#C
COC(=O)C(=CC#C)C#C
COC(=O)C(C)=C(C)C#C
COC(=O)C(C#C)=C(C)C
CC(C)(OC(=O)C#C)C#C
CC(=O)OC(C)(C#C)C#C
COC(=O)C(C)(C#C)C#C
CC(=C)C(OCC#C)C#C
CC(=C)COC(C#C)C#C
CC(OC(C=C)C#C)C#C
CC(OC(C#C)C#C)C=C
CC(OCC(=C)C#C)C#C
CC(OCC#C)C(=C)C#C
CCOC(C#C)C(=C)C#C
COC(C=C)C(C#C)C#C
COC(C)C(=C)C#CC#C
COC(C)C#CC(=C)C#C
COC(C#C)C(=C)C#CC
COC(C#C)C(=C)CC#C
COC(C#C)C(C=C)C#C
COC(C#C)C#CC(C)=C
COC(C#CC)C(=C)C#C
COC(C#CC#C)C(C)=C
COC(CC(=C)C#C)C#C
COC(CC#C)C(=C)C#C
COCC(=C)C(C#C)C#C
COCC(C#C)C(=C)C#C
COC(C=C(C)C=C)C#C
COC(C=C)C=C(C)C#C
COC(C=C)C(=CC)C#C
COC(C=C)C(C)=CC#C
COC(C=CC(C)=C)C#C
COC(C=CC)C(=C)C#C
COC(C=CC#C)C(C)=C
COC(C)C=C(C=C)C#C
COC(C)C=CC(=C)C#C
COC(C)C(=C)C=CC#C
COC(C)C(=CC=C)C#C
COC(C)C(C=C)=CC#C
COC(C#C)C(=C)C=CC
COC(C#C)C(C=C)=CC
COC(C#C)C(C)=CC=C
COCC=C(C)C(=C)C#C
COCC=C(C#C)C(C)=C
COCC(=C)C=C(C)C#C
COCC(=C)C(=CC)C#C
COCC(=C)C(C)=CC#C
COCC(=CC(C)=C)C#C
COCC(=CC)C(=C)C#C
COCC(=CC#C)C(C)=C
COCC(C=C)=C(C)C#C
COCC(C)=C(C=C)C#C
COCC(C)=CC(=C)C#C
COCC(C#C)=C(C)C=C
CC(C)OC(C)C(=C)C#C
CC(C)OC(C#C)C(C)=C
CC(OC(C)C(C)=C)C#C
COC(C(C)C)C(=C)C#C
COC(C(C)C#C)C(C)=C
COC(C)C(=C)C(C)C#C
COC(C)C(C)C(=C)C#C
COC(C)C(C#C)C(C)=C
COC(C#C)C(=C)C(C)C
COC(C#C)C(C)C(C)=C
COC(C=C(C)C)C(C)=C
COC(C=C)C(C)=C(C)C
COC(C(C)=C)C(C)=CC
COC(C)C=C(C)C(C)=C
COC(C)C(=C)C=C(C)C
COC(C)C(=C)C(C)=CC
COC(C)C(=CC)C(C)=C
COC(C)C(C=C)=C(C)C
COC(C)C(C)=C(C)C=C
COC(C)C(C)=CC(C)=C
COCC(C(C)=C)=C(C)C
COCC(=C)C(C)=C(C)C
COCC(C)=C(C)C(C)=C
CC(=C)C(C)(C)OCC#C
CCC(=C)C(C)(OC)C#C
CC(=C)COC(C)(C)C#C
CC(C)(C)OC(C=C)C#C
CC(C)(C)OCC(=C)C#C
CCC(C)(OC)C(=C)C#C
CC(C)OC(C)(C=C)C#C
CCC(OC)(C#C)C(C)=C
CC(OC(C)(C)C=C)C#C
CC(OC(C)(C)C#C)C=C
CCOC(C)(C)C(=C)C#C
CCOC(C)(C#C)C(C)=C
COC(C=C)(C#C)C(C)C
COC(C=C)C(C)(C)C#C
COC(C)(C=C)C(C)C#C
COC(C)(C)C(=C)C#CC
COC(C)(C)C(=C)CC#C
COC(C)(C)C(C=C)C#C
COC(C)(C)C#CC(C)=C
COC(C)(C)CC(=C)C#C
COC(C)(C#C)C(C)C=C
COC(C)(C#CC)C(C)=C
COC(C)(CC(C)=C)C#C
COC(C)(CC#C)C(C)=C
COC(C)C(C)(C=C)C#C
COC(C#C)C(C)(C)C=C
COCC(=C)C(C)(C)C#C
COCC(C)(C)C(=C)C#C
COCC(C)(C#C)C(C)=C
COC(C)(C=C)C=C(C)C
COC(C)(C=C)C(C)=CC
COC(C)(C=CC)C(C)=C
COC(C)(C)C=C(C)C=C
COC(C)(C)C=CC(C)=C
COC(C)(C)C(=C)C=CC
COC(C)(C)C(C=C)=CC
COC(C)(C)C(C)=CC=C
CCC(C#C)C(OC)C#C
CC(CC#C)OC(C)C#C
CC#CC(C)OC(C)C#C
CC(C)C(OCC#C)C#C
CC(C)COC(C#C)C#C
CC#CC(OC(C)C)C#C
CCC(C)OC(C#C)C#C
CC(C)OC(C)C#CC#C
CC(C)OC(CC#C)C#C
CC(C)OCC(C#C)C#C
CC(COC(C)C#C)C#C
CCC(OC(C)C#C)C#C
CCC(OC)C(C#C)C#C
CC(OCC#C)C(C)C#C
CCOC(C)C(C#C)C#C
CCOC(C#C)C(C)C#C
COC(C)C(C)C#CC#C
COC(C)C(C#C)C#CC
COC(C)C(CC#C)C#C
COC(C)C#CC(C)C#C
COC(C)CC(C#C)C#C
COC(C#C)C(C)C#CC
COC(C#C)C(C)CC#C
COC(C#C)C#CC(C)C
COC(C#CC)C(C)C#C
COC(C#CC#C)C(C)C
COC(CC(C)C#C)C#C
COC(CC#C)C(C)C#C
COCC(C)C(C#C)C#C
COCC(C#C)C(C)C#C
CCCCCCOC=O
CCC(C)=C(C)C(C)OC
CC=C(C)C(C)OC(C)C
CCC(C(C)OC)=C(C)C
CC(C)OCC(C)=C(C)C
CCC(OC)C(C)=C(C)C
CCOC(C)C(C)=C(C)C
COC(C)C=C(C)C(C)C
COC(C)C(=CC)C(C)C
COC(C)C(C)=CC(C)C
COC(C)C(C)C=C(C)C
COC(C)C(C)C(C)=CC
COC(C)CC(C)=C(C)C
COCC(C(C)C)=C(C)C
COCC(C)=C(C)C(C)C
COCC(C)C(C)=C(C)C
CC(C)OC(C)C=C(C)C
COC(C=C(C)C)C(C)C
COC(C(C)C)C(C)=CC
CCC=C(C)C(C)(C)OC
CCC(=CC)C(C)(C)OC
CCC(C)=CC(C)(C)OC
CC=CC(C)(C)OC(C)C
CC=C(C)COC(C)(C)C
CC=CC(C)OC(C)(C)C
CCC(C)(OC)C=C(C)C
CCC(C)(OC)C(C)=CC
CCOC(C)(C)C=C(C)C
CCOC(C)(C)C(C)=CC
COC(C=CC)C(C)(C)C
COC(C)(C=CC)C(C)C
COC(C)(C)C=CC(C)C
COC(C)(C)C(C)C=CC
COC(C)(C)CC(C)=CC
COC(C)C=CC(C)(C)C
COC(C)C(C)(C)C=CC
COCC=C(C)C(C)(C)C
COCC(=CC)C(C)(C)C
COCC(C)=CC(C)(C)C
COCC(C)(C)C=C(C)C
COCC(C)(C)C(C)=CC
CC(C)=CCOC(C)(C)C
COC(C)(C)CC=C(C)C
CCCC(=C)CCCO
CCC(CCCO)C=C
CCC(CCO)CC=C
CC(=C)CCCCCO
CCC(=C)CCCCO
CCCCC(=C)CCO
CCCCCC(=C)CO
CC(CCCCO)C=C
CCCC(CCO)C=C
CCCCC(CO)C=C
CC(CCCO)CC=C
CCCC(CO)CC=C
CC(CCO)CCC=C
CCC(CO)CCC=C
CC(CO)CCCC=C
CCC(O)CCCC=C
CC(O)CCCCC=C
CCCC(O)CCC=C
CCCCC(O)CC=C
CCCCCC(O)C=C
C=C(C#C)C(C=O)C=O
C=CC(C#C)C(=O)C=O
CC(=C)C#CC(=O)C=O
CC#CC(=C)C(=O)C=O
C=C(C#C)C(=O)CC=O
C=C(CC(=O)C#C)C=O
CC(=C)C(=O)C#CC=O
CC#CC(=O)C(=C)C=O
C=C(CC=O)C(=O)C#C
C=C(CC(=O)C=O)C#C
C=CC(C=O)C(=O)C#C
C=CCC(=O)C(=O)C#C
CC#CC(=O)C(=O)C=C
C=C(CC#C)C(=O)C=O
C=C(C=O)C(C=O)C#C
C=CC(=O)C(C=O)C#C
C=CC(=O)CC(=O)C#C
C=C(C=O)C(=O)CC#C
C=CC(=O)C(=O)CC#C
CC(=O)C(=C)C#CC=O
CC(=O)C#CC(=C)C=O
CC(=O)C#CC(=O)C=C
CC(=O)C(=O)C#CC=C
CC=C(C=C)C(=O)C=O
CC=CC(=C)C(=O)C=O
CC(=C)C=C(C=O)C=O
CC(=C)C=CC(=O)C=O
CC(=CC=C)C(=O)C=O
CC(C=C)=C(C=O)C=O
CC(C=C)=CC(=O)C=O
CC(=C)C(C=O)=CC=O
CC=C(C=O)C(=C)C=O
CC=CC(=O)C(=C)C=O
CC(=C)C(=O)C=CC=O
CC(=CC=O)C(=C)C=O
CC=C(C=O)C(=O)C=C
CC=CC(=O)C(=O)C=C
CC(=CC=O)C(=O)C=C
CC(C=O)=C(C=C)C=O
CC(C=O)=CC(=C)C=O
CC(C=O)=CC(=O)C=C
CC(=O)C=C(C=C)C=O
CC(=O)C=CC(=C)C=O
CC(=O)C(=C)C=CC=O
CC(=O)C(C=C)=CC=O
CC(=O)C(C=O)=CC=C
CC(=O)C=CC(=O)C=C
CC(=O)C(=O)C=CC=C
CC(OC(=O)C#C)C=O
CC(=O)C(OC=O)C#C
CC(=O)COC(=O)C#C
CC(OC=O)C(=O)C#C
CC(OC(=O)C=O)C#C
CC(=O)OC(C=O)C#C
CC(=O)OCC(=O)C#C
COC(=O)C(C=O)C#C
COC(=O)C(=O)CC#C
CCOC(=O)C(=O)C#C
CC(=O)C(=O)OCC#C
COC(=O)C#CC(C)=O
COC(=O)CC(=O)C#C
COC(=O)C(=O)C#CC
COC(=O)C=C(C)C=O
COC(=O)C(C=O)=CC
COC(=O)C(C)=CC=O
COC(=O)C(=O)C=CC
COC(=O)C=CC(C)=O
COC(C=C)(C=C)C=O
C=C(COCC#C)C=O
C=CC(OCC#C)C=O
C=C(COCC=O)C#C
C=CC(OCC=O)C#C
C=CCOC(C=O)C#C
C=CCOCC(=O)C#C
C=CC(=O)COCC#C
COC(C=C)C#CC=O
COCC(=C)C#CC=O
COCC#CC(=C)C=O
COCC#CC(=O)C=C
COC(C=O)C#CC=C
COCC(=O)C#CC=C
COC(C=C)C=CC=O
COCC=C(C=C)C=O
COCC=CC(=C)C=O
COCC(=C)C=CC=O
COCC(C=C)=CC=O
COCC=CC(=O)C=C
COCC(C=O)=CC=C
COC(C=O)C=CC=C
COCC(=O)C=CC=C
CC(C)C(C)C(=O)C=O
CC(C)C(=O)C(C)C=O
CC(C)C(C=O)C(C)=O
CC(CC(C)=O)C(C)=O
CCC(C)C(=O)C(C)=O
CC(C=O)C(C)C(C)=O
CCC(=O)C(=O)C(C)C
CC(C)CC(=O)C(C)=O
CC(C)C(=O)CC(C)=O
CCC(=O)C(C)C(C)=O
CCC(C(C)=O)C(C)=O
CC(C)(C)CC(=O)C=O
CC(C)C(C)(C=O)C=O
CC(C=O)C(C)(C)C=O
CCC(C)(C)C(=O)C=O
CCC(C)(C=O)C(C)=O
CCC(=O)C(C)(C)C=O
CC(=O)C(C)(C)CC=O
CC(=O)CC(C)(C)C=O
CC(C)(C)C(C=O)C=O
CC(C)(C)C(=O)CC=O
COC(COC=O)C#C
COCC(OC=O)C#C
COCC(=O)OCC#C
COCC#CC(=O)OC
COCCOC(=O)C#C
COC(=O)COCC#C
COCC=CC(=O)OC
CCOCC=CCOC
CCOCOCC=CC
COCOCCC=CC
CCC=CCOCOC
COCCC=CCOC
COCCOCC=CC
CC(C#C)C#CC([O-])=O
CC(C#CC#C)C([O-])=O
CC#CC(C#C)C([O-])=O
[O-]C(=O)C(CC#C)C#C
[O-]C(=O)CC(C#C)C#C
CC=C(C)C#CC([O-])=O
CC=C(C#CC)C([O-])=O
CC=C(CC#C)C([O-])=O
CC=CC(C#C)C([O-])=O
CC(C=CC#C)C([O-])=O
CC(CC#C)=CC([O-])=O
CCC=C(C#C)C([O-])=O
CCC(=CC#C)C([O-])=O
CC=C(CC([O-])=O)C#C
CC(=CCC([O-])=O)C#C
CC(C=CC([O-])=O)C#C
CCC(=CC([O-])=O)C#C
CC(=CCC#C)C([O-])=O
CC(C)=CC#CC([O-])=O
CC#CC=C(C)C([O-])=O
CC#CC(C)=CC([O-])=O
CC(CC([O-])=O)=CC#C
CC=C(C)C=CC([O-])=O
CC=CC=C(C)C([O-])=O
CC=CC(=CC)C([O-])=O
CC=CC(C)=CC([O-])=O
CC(C)=CC=CC([O-])=O
CC#CC(=O)C(O)C#C
CC#CC(O)C(=O)C#C
CC(=O)C#CC(O)C#C
CC(O)C#CC(=O)C#C
CC(=O)C(O)C#CC#C
CC(O)C(=O)C#CC#C
OC(C#C)C(C=O)C#C
OC(CC#C)C(=O)C#C
OCC(C#C)C(=O)C#C
OC(C#C)C(=O)CC#C
OC(CC(=O)C#C)C#C
OC(C=O)C(C#C)C#C
OCC(=O)C(C#C)C#C
CC=C(C#C)C(=O)CO
CC=C(C#C)C(O)C=O
CC(=CC#C)C(=O)CO
CC(=CC#C)C(O)C=O
CC(C#C)=C(CO)C=O
CC=C(C=O)C(O)C#C
CC=C(CO)C(=O)C#C
CC=CC(=O)C(O)C#C
CC=CC(O)C(=O)C#C
CC(=CC=O)C(O)C#C
CC(=CC(=O)CO)C#C
CC(=CC(O)C=O)C#C
CC(=CCO)C(=O)C#C
CC(C=O)=C(CO)C#C
CC(C=O)=CC(O)C#C
CC(CO)=C(C=O)C#C
CC(CO)=CC(=O)C#C
CC(=O)C=C(CO)C#C
CC(=O)C=CC(O)C#C
CC(=O)C(=CCO)C#C
CC(O)C=C(C=O)C#C
CC(O)C=CC(=O)C#C
CC(O)C(=CC=O)C#C
CC(=O)C(CO)=CC#C
CC(O)C(C=O)=CC#C
CC(=O)C(O)C=CC#C
CC(O)C(=O)C=CC#C
COC(CO)(C=C)C#C
COCC(O)(C=C)C#C
COC(C=CCO)C#C
COCC=C(CO)C#C
COCC=CC(O)C#C
COCC(=CCO)C#C
COCC(CO)=CC#C
COC(CO)C=CC#C
COCC(O)C=CC#C
CC(C)(CO)OCC#C
CCC(CO)(OC)C#C
CC(C)(O)COCC#C
CCOC(C)(CO)C#C
CCOCC(C)(O)C#C
COC(C)(C)C#CCO
COCC#CC(C)(C)O
COC(C)(CCO)C#C
COCC(C)(CO)C#C
COC(C)(CO)C#CC
COC(C)(CO)CC#C
COCC(C)(O)C#CC
CCC(O)(COC)C#C
COCCC(C)(O)C#C
COCC(C)(O)CC#C
CC(C)(OCCO)C#C
COC(C)C(O)C(C)C
CC(C)OC(C)C(C)O
COC(C(C)C)C(C)O
COC(C)C(C)C(C)O
CCC(C)(OC)C(C)O
CCC(C)(O)C(C)OC
COC(C)(C)C(C)CO
COC(C)C(C)(C)CO
COCC(C)(C)C(C)O
COC(C)(CO)C(C)C
COC(CO)C(C)(C)C
CC(C)OC(C)(C)CO
CC(C)OCC(C)(C)O
CCC(OC)C(C)(C)O
CCC(O)C(C)(C)OC
CC(CO)OC(C)(C)C
CCOC(C)(C)C(C)O
CCOC(C)C(C)(C)O
COC(C)CC(C)(C)O
COCC(C)C(C)(C)O
COCC(C)(O)C(C)C
COCC(O)C(C)(C)C
COC(C)(C)CC(C)O
CC(O)COC(C)(C)C
COC(=O)C(=C)C(=C)C=C
C=C(CC#C)CC(=C)C=O
C=C(CCC(=C)C#C)C=O
C=C(CCC#C)C(=C)C=O
C=CC(=C)C(CC#C)C=O
C=CC(C#C)C(=C)CC=O
C=CC(CC(=C)C#C)C=O
C=CC(CC#C)C(=C)C=O
C=CCC(C#C)C(=C)C=O
CC(=C)C(=C)C#CCC=O
CC(=C)C(=C)CC#CC=O
CC(=C)C(C=C)C#CC=O
CC(=C)C#CC(=C)CC=O
CC(=C)C#CC(C=C)C=O
CC(=C)CC(=C)C#CC=O
CC(=C)CC#CC(=C)C=O
CC(C=C)C(=C)C#CC=O
CC(C=C)C#CC(=C)C=O
CC(C#CC=C)C(=C)C=O
CC#CC(=C)C(=C)CC=O
CC#CC(=C)C(C=C)C=O
CC#CC(=C)CC(=C)C=O
CC#CC(C=C)C(=C)C=O
CC#CCC(=C)C(=C)C=O
CCC(=C)C(=C)C#CC=O
CCC(=C)C#CC(=C)C=O
CCC#CC(=C)C(=C)C=O
C=CC(=C)C(CC=O)C#C
C=CC(=C)CC(C=O)C#C
C=CC(=C)CCC(=O)C#C
C=CC(C=C)C(C=O)C#C
C=CC(CC(=C)C=O)C#C
C=CC(CC#C)C(=O)C=C
C=CCC(=C)C(C=O)C#C
C=CCC(=C)CC(=O)C#C
C=CCC(C=C)C(=O)C#C
C=CCC(C#C)C(=O)C=C
C=CCCC(=C)C(=O)C#C
CC(=C)C#CCC(=O)C=C
CC(=C)CC#CC(=O)C=C
CC(C=C)C#CC(=O)C=C
CC(C#CC=C)C(=O)C=C
CC#CC(=C)CC(=O)C=C
CC#CC(C=C)C(=O)C=C
CCC(=C)C#CC(=O)C=C
CCC#CC(=C)C(=O)C=C
CC(=C)C#CCC(=C)C=O
C=CC(=C)CC(=O)CC#C
C=CC(C=C)C(=O)CC#C
C=CCC(=C)C(=O)CC#C
CC(=C)C#CC(=O)CC=C
CC#CC(=C)C(=O)CC=C
C=C(CCC=O)C(=C)C#C
C=CC(=C)C(=O)CCC#C
C=CC(CC=O)C(=C)C#C
C=CC(CC(=O)C=C)C#C
C=CC(CC(=O)C#C)C=C
C=CCC(C=O)C(=C)C#C
C=CCCC(=O)C(=C)C#C
CC(=C)C(C=O)C#CC=C
CC(=C)CC(=O)C#CC=C
CC(C=C)C(=O)C#CC=C
CC(C#CC=O)C(=C)C=C
CC#CC(C=O)C(=C)C=C
CC#CCC(=O)C(=C)C=C
CCC(=C)C(=O)C#CC=C
CCC#CC(=O)C(=C)C=C
CC#CCC(=C)C(=O)C=C
C=C(CC=O)C(=C)CC#C
C=C(CC=O)CC(=C)C#C
C=CC(C=O)C(=C)CC#C
C=CC(C=O)C(C=C)C#C
C=CCC(=O)C(=C)CC#C
C=CCC(=O)C(C=C)C#C
C=CCC(=O)CC(=C)C#C
CC(=C)C(=O)C#CCC=C
CC(=C)C(=O)CC#CC=C
CC#CC(=O)C(=C)CC=C
CC#CC(=O)C(C=C)C=C
CC#CC(=O)CC(=C)C=C
C=CC(=O)C(=C)CCC#C
C=CC(=O)CC(=C)CC#C
C=CC(=O)CCC(=C)C#C
CC(C=O)C(=C)C#CC=C
CC(C=O)C#CC(=C)C=C
CCC(=O)C(=C)C#CC=C
CCC(=O)C#CC(=C)C=C
CC(=O)C(=C)C#CCC=C
CC(=O)C(C=C)C#CC=C
CC(=O)C#CC(=C)CC=C
CC(=O)C#CC(C=C)C=C
CC(=O)C#CCC(=C)C=C
CC(=O)CC(=C)C#CC=C
CC(=O)CC#CC(=C)C=C
CC(=O)C(=C)CC#CC=C
CC=C(C=C)C(=C)CC=O
CC=C(C=C)C(C=C)C=O
CC=C(CC=C)C(=C)C=O
CC=CC(=C)C(=C)CC=O
CC=CC(=C)C(C=C)C=O
CC=CC(=C)CC(=C)C=O
CC=CC(C=C)C(=C)C=O
CC=CCC(=C)C(=C)C=O
CC(=C)C=C(CC=C)C=O
CC(=C)C=CC(=C)CC=O
CC(=C)C=CC(C=C)C=O
CC(=C)C=CCC(=C)C=O
CC(=C)C(=C)C=CCC=O
CC(=C)C(=C)CC=CC=O
CC(=C)C(C=C)=CCC=O
CC(=C)C(C=C)C=CC=O
CC(=C)C(CC=C)=CC=O
CC(=C)CC=C(C=C)C=O
CC(=C)CC=CC(=C)C=O
CC(=C)CC(=C)C=CC=O
CC(=C)CC(C=C)=CC=O
CC(=CC=C)C(=C)CC=O
CC(=CC=C)C(C=C)C=O
CC(=CCC=C)C(=C)C=O
CC(C=C)=C(CC=C)C=O
CC(C=C)=CC(=C)CC=O
CC(C=C)=CC(C=C)C=O
CC(C=C)=CCC(=C)C=O
CC(C=C)C=C(C=C)C=O
CC(C=C)C=CC(=C)C=O
CC(C=C)C(=C)C=CC=O
CC(C=C)C(C=C)=CC=O
CC(C=CC=C)C(=C)C=O
CC(CC=C)=C(C=C)C=O
CC(CC=C)=CC(=C)C=O
CC(CC(=C)C=C)=CC=O
CCC=C(C=C)C(=C)C=O
CCC=CC(=C)C(=C)C=O
CCC(=C)C=C(C=C)C=O
CCC(=C)C=CC(=C)C=O
CCC(=C)C(=C)C=CC=O
CCC(=C)C(C=C)=CC=O
CCC(=CC=C)C(=C)C=O
CCC(C=C)=C(C=C)C=O
CCC(C=C)=CC(=C)C=O
CC=C(CC=C)C(=O)C=C
CC=C(CC(=C)C=O)C=C
CC=CC(=C)CC(=O)C=C
CC=CC(C=C)C(=O)C=C
CC=CCC(=C)C(=O)C=C
CC(=C)C=C(CC=O)C=C
CC(=C)C=CCC(=O)C=C
CC(=C)CC=CC(=O)C=C
CC(=CCC=C)C(=O)C=C
CC(C=C)=C(CC=O)C=C
CC(C=C)=CCC(=O)C=C
CC(C=C)C=CC(=O)C=C
CC(C=CC=C)C(=O)C=C
CC(CC=C)=CC(=O)C=C
CCC=C(C=C)C(=O)C=C
CCC=CC(=C)C(=O)C=C
CCC(=C)C=CC(=O)C=C
CCC(=CC=C)C(=O)C=C
CCC(C=C)=CC(=O)C=C
CC=C(C=C)C(=O)CC=C
CC=CC(=C)C(=O)CC=C
CC(=C)C=CC(=O)CC=C
CC(=C)C(CC=O)=CC=C
CC(=C)CC(C=O)=CC=C
CC(=CC=C)C(=O)CC=C
CC(C=C)=CC(=O)CC=C
CC(C=C)C(C=O)=CC=C
CC(CC(=C)C=O)=CC=C
CCC(=C)C(C=O)=CC=C
CC=C(CC=O)C(=C)C=C
CC=C(CC(=O)C=C)C=C
CC=CC(C=O)C(=C)C=C
CC=CCC(=O)C(=C)C=C
CC(=C)C(C=O)=CCC=C
CC(=C)C(C=O)C=CC=C
CC(=C)CC(=O)C=CC=C
CC(=CCC=O)C(=C)C=C
CC(C=C)C(=O)C=CC=C
CC(C=CC=O)C(=C)C=C
CCC=C(C=O)C(=C)C=C
CCC=CC(=O)C(=C)C=C
CCC(=C)C(=O)C=CC=C
CCC(=CC=O)C(=C)C=C
CC=C(C=O)C(=C)CC=C
CC=C(C=O)C(C=C)C=C
CC=CC(=O)C(=C)CC=C
CC=CC(=O)C(C=C)C=C
CC=CC(=O)CC(=C)C=C
CC(=C)C(=O)C=CCC=C
CC(=C)C(=O)CC=CC=C
CC(=CC=O)C(C=C)C=C
CC(CC=O)=C(C=C)C=C
CC(CC=O)=CC(=C)C=C
CC(CC(=O)C=C)=CC=C
CCC(C=O)=C(C=C)C=C
CCC(C=O)=CC(=C)C=C
CC(C=O)=C(CC=C)C=C
CC(C=O)=CC(=C)CC=C
CC(C=O)=CC(C=C)C=C
CC(C=O)=CCC(=C)C=C
CC(C=O)C=C(C=C)C=C
CC(C=O)C=CC(=C)C=C
CC(C=O)C(=C)C=CC=C
CC(C=O)C(C=C)=CC=C
CCC(=O)C=C(C=C)C=C
CCC(=O)C=CC(=C)C=C
CCC(=O)C(=C)C=CC=C
CCC(=O)C(C=C)=CC=C
CC(=O)C=C(CC=C)C=C
CC(=O)C=CC(=C)CC=C
CC(=O)C=CC(C=C)C=C
CC(=O)C=CCC(=C)C=C
CC(=O)C(=C)C=CCC=C
CC(=O)C(=C)CC=CC=C
CC(=O)C(C=C)=CCC=C
CC(=O)C(C=C)C=CC=C
CC(=O)C(CC=C)=CC=C
CC(=O)CC=C(C=C)C=C
CC(=O)CC=CC(=C)C=C
CC(=O)CC(=C)C=CC=C
CC(=O)CC(C=C)=CC=C
CC=C(CC(=C)C=C)C=O
CC(=CC=O)C(=C)CC=C
CC(=C)CC(=C)CC(C)=O
CC(=C)CCC(=C)C(C)=O
CC(C=C)C(=C)C(C)C=O
CC(C=C)C(=C)CC(C)=O
CC(C=C)C(C=C)C(C)=O
CC(C=C)C(C)C(=C)C=O
CC(C(C=C)C=C)C(C)=O
CC(C(C)=C)C(=C)CC=O
CC(C)C(=C)C(=C)CC=O
CC(C)C(=C)C(C=C)C=O
CC(C)C(=C)CC(=C)C=O
CC(C)C(C=C)C(=C)C=O
CC(C)CC(=C)C(=C)C=O
CC(CC=C)C(=C)C(C)=O
CC(CC(=C)C=C)C(C)=O
CC(CC(=C)C(C)=C)C=O
CC(CC(C)=C)C(=C)C=O
CCC(=C)C(=C)C(C)C=O
CCC(=C)C(=C)CC(C)=O
CCC(=C)C(C=C)C(C)=O
CCC(=C)C(C)C(=C)C=O
CCC(=C)CC(=C)C(C)=O
CCC(C=C)C(=C)C(C)=O
CCC(C(C)=C)C(=C)C=O
CCC(C)C(=C)C(=C)C=O
CCCC(=C)C(=C)C(C)=O
CC(C=C)C(C)C(=O)C=C
CC(C)C(=C)CC(=O)C=C
CC(C)C(C=C)C(=O)C=C
CC(C)CC(=C)C(=O)C=C
CC(CC(=C)C(C)=O)C=C
CC(CC(C)=C)C(=O)C=C
CCC(=C)C(=C)C(=O)CC
CCC(=C)C(C)C(=O)C=C
CCC(C(C)=C)C(=O)C=C
CCC(C)C(=C)C(=O)C=C
CC(C(C=C)C=O)C(C)=C
CC(C(C)=C)C(=O)CC=C
CC(C)C(=C)C(=O)CC=C
CC(CC=C)C(=O)C(C)=C
CC(CC(=C)C=O)C(C)=C
CCC(=C)C(C=O)C(C)=C
CCC(=C)CC(=O)C(C)=C
CCC(C=C)C(=O)C(C)=C
CCCC(=C)C(=O)C(C)=C
CC(C=C)C(=O)C(C)C=C
CC(C=C)C(=O)CC(C)=C
CC(C)C(C=O)C(=C)C=C
CC(C)CC(=O)C(=C)C=C
CC(CC(C)=O)C(=C)C=C
CCC(=C)C(=O)C(C)C=C
CCC(=C)C(=O)CC(C)=C
CCC(C(C)=O)C(=C)C=C
CCC(C)C(=O)C(=C)C=C
CC(C(C)=O)C(=C)CC=C
CC(C)C(=O)C(=C)CC=C
CC(C)C(=O)C(C=C)C=C
CC(C)C(=O)CC(=C)C=C
CC(CC=O)C(=C)C(C)=C
CC(CC(=O)C=C)C(C)=C
CC(CC(=O)C(C)=C)C=C
CCC(C=O)C(=C)C(C)=C
CCCC(=O)C(=C)C(C)=C
CC(C=O)C(=C)CC(C)=C
CC(C=O)C(C=C)C(C)=C
CC(C=O)C(C)C(=C)C=C
CCC(=O)C(=C)C(C)C=C
CCC(=O)C(=C)CC(C)=C
CCC(=O)C(C=C)C(C)=C
CCC(=O)C(C)C(=C)C=C
CCC(=O)CC(=C)C(C)=C
CC(=O)CC(C=C)C(C)=C
CC(=O)CCC(=C)C(C)=C
CC(=C)C(CC=C)C(C)=O
CC(=C)CC(C=C)C(C)=O
CC(=C)C(CC=O)C(C)=C
CC(=C)CC(C=O)C(C)=C
CC(=C)CCC(=O)C(C)=C
CC(C=C)C(C=O)C(C)=C
CC(=C)CC(=O)CC(C)=C
CCC(=C)C(=O)C(=C)CC
CC(=C)C(C)(CC=C)C=O
CC(=C)CC(C)(C=C)C=O
CC(C=C)C(C)(C=C)C=O
CC(C)(C=C)C(=C)CC=O
CC(C)(C=C)C(C=C)C=O
CC(C)(CC=C)C(=C)C=O
CC(C)(CC(=C)C=C)C=O
CC(C)C(C=C)(C=C)C=O
CCC(=C)C(C)(C=C)C=O
CCC(C=C)(C=C)C(C)=O
CCC(C)(C=C)C(=C)C=O
CC(=C)C(C)(CC=O)C=C
CC(C)(CC=C)C(=O)C=C
CC(C)(CC(=C)C=O)C=C
CCC(C)(C=C)C(=O)C=C
CC(C)(C=C)C(=O)CC=C
CCC(C=C)(C=O)C(C)=C
CC(C)(CC(=O)C=C)C=C
CCC(C)(C=O)C(=C)C=C
CC(C)(C=O)C(=C)CC=C
CC(C)(C=O)C(C=C)C=C
CC(C=O)C(C)(C=C)C=C
CCC(=O)C(C)(C=C)C=C
CC(=O)CC(C)(C=C)C=C
CC(C)(CC=O)C(=C)C=C
CC(=O)C(C)(CC=C)C=C
CC(=C)C(=C)COCC=C
CC(=C)C(OCC=C)C=C
CC(=C)COC(C=C)C=C
CC(=C)COCC(=C)C=C
CC(OC(C=C)C=C)C=C
CC(OCC=C)C(=C)C=C
CC(OCC(=C)C=C)C=C
CCOC(C=C)C(=C)C=C
CCOCC(=C)C(=C)C=C
COC(C=C)C(=C)CC=C
COC(C=C)C(C=C)C=C
COC(CC=C)C(=C)C=C
COC(CC(=C)C=C)C=C
COCC(=C)C(=C)CC=C
COCC(=C)CC(=C)C=C
COCC(C=C)C(=C)C=C
COCCC(=C)C(=C)C=C
COCC(=C)C(C=C)C=C
CC(CC=C)(OC=O)C#C
CC(CC#C)(OC=O)C=C
CC#CC(C)(OC=O)C=C
CC(C)(OC=O)C#CC=C
CC(COC=O)(C=C)C#C
CCC(OC=O)(C=C)C#C
CC=CC(C)(OC=O)C=C
CC(C)(OC=O)C=CC=C
CC(C#C)C#CCOC=O
CC(CC#CC#C)OC=O
CC#CC(CC#C)OC=O
CC#CC#CC(C)OC=O
CCC#CC#CC(=O)OC
CC#CC#CCOC(C)=O
CC#CC(COC=O)C#C
CC#CCC(OC=O)C#C
CC#CCCOC(=O)C#C
CCC#CC(OC=O)C#C
CCC#CCOC(=O)C#C
CC#CCC(=O)OCC#C
CCC#CC(=O)OCC#C
CC#CC(OC=O)C#CC
CC#CCOC(=O)CC#C
CC#CC(=O)OCCC#C
CC(COC=O)C#CC#C
CCC(OC=O)C#CC#C
CCCOC(=O)C#CC#C
CCC(=O)OCC#CC#C
CC(OC=O)C#CCC#C
CCOC(=O)C#CC#CC
CCOC(=O)C#CCC#C
CCOC(=O)CC#CC#C
CC(=O)OCC#CCC#C
CC(=O)OCCC#CC#C
COC(=O)C#CCC#CC
COC(=O)C#CCCC#C
COC(=O)CC#CC#CC
COC(=O)CC#CCC#C
COC(=O)CCC#CC#C
O=C(CCC#C)OCC#C
O=C(CC#C)OCCC#C
O=C(OCCCC#C)C#C
O=COC(CC#C)CC#C
O=COC(CCC#C)C#C
O=COCC(CC#C)C#C
O=COCCC(C#C)C#C
CC#CCOC(=O)C#CC
CC=C(C)C#CCOC=O
CC=CC(CC#C)OC=O
CC=CC#CC(C)OC=O
CC(C)=CC#CCOC=O
CC(CC=CC#C)OC=O
CC(CC#C)=CCOC=O
CC#CC=C(C)COC=O
CC#CC=CC(C)OC=O
CC#CC(C)=CCOC=O
CCC=CC#CC(=O)OC
CC=CC#CCOC(C)=O
CC=C(CCOC=O)C#C
CC=CC(COC=O)C#C
CC=CCC(OC=O)C#C
CC=CCCOC(=O)C#C
CC(=CCCOC=O)C#C
CC(C=CCOC=O)C#C
CCC=C(COC=O)C#C
CCC=CC(OC=O)C#C
CCC=CCOC(=O)C#C
CCC(=CCOC=O)C#C
CC=CCC(=O)OCC#C
CCC=CC(=O)OCC#C
CC=C(COC=O)C#CC
CC=C(COC=O)CC#C
CC=CC(OC=O)C#CC
CC=CCOC(=O)CC#C
CC(CCOC=O)=CC#C
CCC(COC=O)=CC#C
CC=CC(=O)OCC#CC
CC=CC(=O)OCCC#C
CC(COC=O)=CCC#C
CC(COC=O)C=CC#C
CCC(OC=O)C=CC#C
CCCOC(=O)C=CC#C
CCC(=O)OCC=CC#C
CC(OC=O)C=CCC#C
CCOC(=O)C=CCC#C
CCOC(=O)C#CC=CC
CCOC(=O)CC=CC#C
CC(=O)OCC=CCC#C
COC(=O)C=CCC#CC
COC(=O)C#CCC=CC
COC(=O)CC=CC#CC
COC(=O)CC=CCC#C
COC(=O)CC#CC=CC
COC(=O)CCC=CC#C
CCC#CC=CC(=O)OC
CC#CC=CCOC(C)=O
CC=CCOC(=O)C#CC
CCOC(=O)C=CC#CC
CC(=O)OCCC=CC#C
COC(=O)C=CCCC#C
CC=C(C)C=CCOC=O
CC=CC=C(C)COC=O
CC=CC=CC(C)OC=O
CC=CC(C)=CCOC=O
CC(C)=CC=CCOC=O
CC=CC(COC=O)=CC
CC=CC(OC=O)C=CC
CC=CCOC(=O)C=CC
COC(=O)CC=CC=CC
CCC=CC=CC(=O)OC
COC(=O)C=CCC=CC
CC=CC=CCOC(C)=O
CCOC(=O)C=CC=CC
CC(C)(C)C#CCCC=O
CC(C)(C)CC#CCC=O
CC(C)(C)CCC#CC=O
CC(C)(CCC#C)CC=O
CC(C)(CCCC#C)C=O
CC#CC(C)(C)CCC=O
CC#CCC(C)(C)CC=O
CC#CCCC(C)(C)C=O
CCC(C)(C)C#CCC=O
CCC(C)(C)CC#CC=O
CCC(C)(CC)C#CC=O
CCC(C)(CC#CC)C=O
CCC(C)(CCC#C)C=O
CCC(CC)(CC#C)C=O
CCC#CC(C)(C)CC=O
CCC#CC(C)(CC)C=O
CCCC(C)(C)C#CC=O
CCCC(C)(CC#C)C=O
CCCC#CC(C)(C)C=O
CC(C)(CCCC=O)C#C
CCC(C)(CCC=O)C#C
CCC(CC)(CC=O)C#C
CCCC(C)(CC=O)C#C
CCCC(CC)(C=O)C#C
CCCCC(C)(C=O)C#C
CC(C)(CCC=O)CC#C
CCC(C)(CC=O)C#CC
CCC(C)(CC=O)CC#C
CCC(CC)(C=O)C#CC
CCCC(C)(C=O)C#CC
CCC#CCC(C)(C)C=O
CC=CC(C)(C)CCC=O
CC=CCC(C)(C)CC=O
CC=CCCC(C)(C)C=O
CC(C)(C)C=CCCC=O
CC(C)(C)CC=CCC=O
CC(C)(C)CCC=CC=O
CCC=CC(C)(C)CC=O
CCC=CC(C)(CC)C=O
CCC(C)(C)C=CCC=O
CCC(C)(C)CC=CC=O
CCC(C)(CC=CC)C=O
CCC(C)(CC)C=CC=O
CCCC=CC(C)(C)C=O
CCC(C)(CC=O)C=CC
CCC(CC)(C=O)C=CC
CCCC(C)(C=O)C=CC
CCC=CCC(C)(C)C=O
CCCC(C)(C)C=CC=O
CCC(C)C(C)CCOC
CCC(C)C(CC)COC
CCC(C)CC(C)COC
CCC(C)CC(CC)OC
CCC(CC)C(C)COC
CCC(CC)C(CC)OC
CCC(CC)CC(C)OC
CCC(CCC(C)C)OC
CCCC(C)C(C)COC
CCCC(C)C(CC)OC
CCCC(C)CC(C)OC
CCCC(CC(C)C)OC
CCCC(CC)C(C)OC
CCCCC(C)C(C)OC
CCCC(C)C(C)OCC
CCC(C)CCOC(C)C
CCCC(C)COC(C)C
CCC(C)COCC(C)C
CCC(CCOC)C(C)C
CCCC(C)OC(C)CC
CCCC(C)OCC(C)C
CCC(C)OC(CC)CC
CCCC(OC)C(C)CC
CCCC(OCC)C(C)C
CCCOCC(C)C(C)C
CCOC(C)C(CC)CC
CCOC(CC)C(C)CC
CCOCC(C)CC(C)C
CCOCC(CC)C(C)C
COCCC(C)CC(C)C
COCCCC(C)C(C)C
CCC(C)CCC(C)OC
CC(C)CCCOC(C)C
CCC(CC)COC(C)C
CCCC(CC)OC(C)C
CCCCC(C)OC(C)C
CC(C)CCOCC(C)C
CCC(C)COC(C)CC
CCC(CC)OCC(C)C
CCCC(COC)C(C)C
CCCCC(OC)C(C)C
CCC(C)OCCC(C)C
CCC(COC)CC(C)C
CCCCOC(C)C(C)C
CCCOC(C)C(C)CC
CCCOC(C)CC(C)C
CCCOC(CC)C(C)C
CCOC(C)CC(C)CC
CCOC(C)CCC(C)C
CCOC(CC)CC(C)C
CCOCC(C)C(C)CC
CCOCCC(C)C(C)C
COC(C)CCCC(C)C
COCC(C)CCC(C)C
CC=C(C)C(C)C#CCO
CC=C(C)C#CC(C)CO
CC=C(C)C#CCC(C)O
CC=C(C)CC#CC(C)O
CC=C(C#C)C(C)CCO
CC=C(C#CC)C(C)CO
CC=C(CC#C)C(C)CO
CC=C(CC#C)CC(C)O
CC=C(CC#CC)C(C)O
CC=C(CCC#C)C(C)O
CC=CC(C)C#CC(C)O
CC=CC(C#CC)C(C)O
CC=CC(CC#C)C(C)O
CC=CC#CC(C)C(C)O
CC=CCC(C#C)C(C)O
CC(C=C(C)C)C#CCO
CC(C)=C(C)C#CCCO
CC(C)C=C(C)C#CCO
CC(C)C=CC#CC(C)O
CC(C)C(C)=CC#CCO
CC(C)C(CC#C)=CCO
CC(C)C#CC=C(C)CO
CC(O)C=CC#CC(C)C
CC(C)C#CC(C)=CCO
CC(C#C)C(C)=CCCO
CC(CC#C)C(C)=CCO
CC#CC=C(C)C(C)CO
CC#CC=C(C)CC(C)O
CC#CC(C)=C(C)CCO
CC#CC(C)=CC(C)CO
CC#CC(C)=CCC(C)O
CC#CC(C)C=C(C)CO
CC#CC(C)C=CC(C)O
CC#CC(C)C(C)=CCO
CC#CCC=C(C)C(C)O
CC#CCC(C)=C(C)CO
CC#CCC(C)=CC(C)O
CCC=C(C)C#CC(C)O
CCC=C(C#C)C(C)CO
CCC=C(C#CC)C(C)O
CCC=C(CC#C)C(C)O
CCC=CC(C#C)C(C)O
CCC(=CC)C#CC(C)O
CCC(=CC#C)C(C)CO
CCC(=CC#CC)C(C)O
CCC(=CCC#C)C(C)O
CCC(C=CC#C)C(C)O
CCC(C)=C(C)C#CCO
CCC(C)=CC#CC(C)O
CCC(C#C)=C(C)CCO
CCC(C#C)C(C)=CCO
CCC(C#CC)=C(C)CO
CCC(CC#C)=C(C)CO
CCC(CC#C)=CC(C)O
CCC#CC=C(C)C(C)O
CCC#CC(=CC)C(C)O
CCC#CC(C)=C(C)CO
CCC#CC(C)=CC(C)O
CCCC=C(C#C)C(C)O
CCCC(=CC#C)C(C)O
CCCC(C#C)=C(C)CO
CC=C(C)C(CCO)C#C
CC=C(C)CC(CO)C#C
CC=C(C)CCC(O)C#C
CC=C(CC(C)CO)C#C
CC=C(CCC(C)O)C#C
CC=CC(C)C(CO)C#C
CC=CC(C)CC(O)C#C
CC=CCC(C)C(O)C#C
CC(C=C(C)CCO)C#C
CC(C)=C(CCCO)C#C
CC(C)=CC(CCO)C#C
CC(C)=CCC(CO)C#C
CC(C)=CCCC(O)C#C
CC(C)C=C(CCO)C#C
CC(C)C=CC(CO)C#C
CC(C)C=CCC(O)C#C
CC(C)C(=CCCO)C#C
CC(C)C(C=CCO)C#C
CC(C)CC=C(CO)C#C
CC(C)CC=CC(O)C#C
CC(C)CC(=CCO)C#C
CC(CC=C(C)CO)C#C
CC(CC(C)=CCO)C#C
CCC=C(C)C(CO)C#C
CCC=C(C)CC(O)C#C
CCC=C(C#C)C(O)CC
CCC=C(CC(C)O)C#C
CCC=C(CC)C(O)C#C
CCC=CC(C)C(O)C#C
CCC(=CC(C)CO)C#C
CCC(=CC)C(CO)C#C
CCC(=CCC(C)O)C#C
CCC(C=C(C)CO)C#C
CCC(C=CC(C)O)C#C
CCC(C=CC)C(O)C#C
CCC(C)=C(CCO)C#C
CCC(C)=CC(CO)C#C
CCC(C)=CCC(O)C#C
CCC(C)C=C(CO)C#C
CCC(C)C=CC(O)C#C
CCC(C)C(=CCO)C#C
CCC(C#C)C(CO)=CC
CCC(CC)=C(CO)C#C
CCC(CC)=CC(O)C#C
CCCC=C(C)C(O)C#C
CCCC(=CC(C)O)C#C
CCCC(=CC)C(O)C#C
CCCC(C)=C(CO)C#C
CCCC(C)=CC(O)C#C
CC=C(C)C(CO)C#CC
CC=C(C)C(CO)CC#C
CC=C(C)CC(O)C#CC
CC=C(C)CC(O)CC#C
CC=C(C#CCO)C(C)C
CC=C(CC(C)O)C#CC
CC=CC(C)C(O)C#CC
CC=CC(C)C(O)CC#C
CC(C)=C(CCO)CC#C
CC(C)=CC(CO)CC#C
CC(C)=CCC(O)CC#C
CC(C)C=C(CO)CC#C
CC(C)C=CC(O)CC#C
CC(C)C(CCO)=CC#C
CC(C)CC(CO)=CC#C
CC#CC=C(CO)C(C)C
CC#CC=CC(O)C(C)C
CC#CC(=CCO)C(C)C
CC#CC(CCO)=C(C)C
CC#CCC(CO)=C(C)C
CCC=C(C)C(O)C#CC
CCC=C(C)C(O)CC#C
CCC(=CC(C)O)C#CC
CCC(=CC)C(O)C#CC
CCC(=CC)C(O)CC#C
CCC(C)=C(CO)C#CC
CCC(C)=C(CO)CC#C
CCC(C)=CC(O)C#CC
CCC(C)=CC(O)CC#C
CCC(C)C(CO)=CC#C
CCC(C#C)C(O)C=CC
CCC(C#CCO)=C(C)C
CCC(CC(C)O)=CC#C
CCC#CC(CO)=C(C)C
CC=C(C)C(O)CC#CC
CC=C(C)C(O)CCC#C
CC=C(CCO)C(C)C#C
CC=CC(CO)C(C)C#C
CC=CCC(O)C(C)C#C
CC(C=CCO)C(C)C#C
CC(C)=C(CO)CCC#C
CC(C)=CC(O)CCC#C
CC(C)C(CO)=CCC#C
CC(C)C(CO)C=CC#C
CC(CCCO)=C(C)C#C
CC#CC(CO)=CC(C)C
CC#CC(CO)C=C(C)C
CC#CCC(O)C=C(C)C
CCC=C(CO)C(C)C#C
CCC=CC(O)C(C)C#C
CCC(=CCO)C(C)C#C
CCC(C)C(O)C=CC#C
CCC(CC(O)C#C)=CC
CCC(CCO)=C(C)C#C
CCC#CC(O)C=C(C)C
CCC#CC(O)C(C)=CC
CCCC(CO)=C(C)C#C
CC=C(CO)C(C)C#CC
CC=C(CO)C(C)CC#C
CC=C(CO)C#CC(C)C
CC=C(CO)CC(C)C#C
CC=CC(O)C(C)C#CC
CC=CC(O)C(C)CC#C
CC=CC(O)C#CC(C)C
CC=CC(O)CC(C)C#C
CC(C)C(O)C=CCC#C
CC(C)C(O)CC=CC#C
CC(CCO)=C(C)CC#C
CC(CCO)C=C(C)C#C
CC(CCO)C(C)=CC#C
CC#CC(O)C=CC(C)C
CC#CC(O)CC=C(C)C
CCC(CO)=C(C)C#CC
CCC(CO)=C(C)CC#C
CCC(CO)=C(CC)C#C
CCC(CO)=CC(C)C#C
CCC(CO)C=C(C)C#C
CCC(CO)C(=CC)C#C
CCC(CO)C(C)=CC#C
CCCC(O)C=C(C)C#C
CCCC(O)C(=CC)C#C
CCCC(O)C(C)=CC#C
CC(CO)=C(C)CCC#C
CC(CO)C=C(C)CC#C
CC(CO)C=CC(C)C#C
CC(CO)C(C)=CCC#C
CC(CO)C(C)C=CC#C
CC(CO)C#CC=C(C)C
CC(CO)CC(C)=CC#C
CCC(O)C=C(C)C#CC
CCC(O)C=C(C)CC#C
CCC(O)C=C(CC)C#C
CCC(O)C=CC(C)C#C
CCC(O)C(=CC)C#CC
CCC(O)C(C=CC)C#C
CCC(O)C(C)=CC#CC
CCC(O)C(C)=CCC#C
CCC(O)C(C)C=CC#C
CCC(O)C(CC)=CC#C
CCC(O)C(CC#C)=CC
CCC(O)C#CC=C(C)C
CCC(O)C#CC(C)=CC
CCC(O)CC=C(C)C#C
CCC(O)CC(=CC)C#C
CCC(O)CC(C)=CC#C
CC(O)C=C(C)CCC#C
CC(O)C=CC(C)CC#C
CC(O)C=CCC(C)C#C
CC(O)C(C)=CCCC#C
CC(O)C(C)C=CCC#C
CC(O)C(C)CC=CC#C
CC(O)C#CCC=C(C)C
CC(O)CC=C(C)CC#C
CC(O)CC=CC(C)C#C
CC(O)CC(C)=CCC#C
CC(O)CC(C)C=CC#C
CC(O)CC#CC=C(C)C
CC(O)CCC(C)=CC#C
CC=CC(C#C)C(C)CO
CC(C)=C(C)CC#CCO
CC(CC#C)C=C(C)CO
CC#CC=CC(C)C(C)O
CC=CC(CC(C)O)C#C
CC=CC#CC(O)C(C)C
CC(C)CC(O)C=CC#C
CC(CO)CC=C(C)C#C
CC(O)CCC=C(C)C#C
CC=C(C)C=C(C)CCO
CC=C(C)C=CC(C)CO
CC=C(C)C=CCC(C)O
CC=C(C)C(C)=CCCO
CC=C(C)C(C)C=CCO
CC=C(C)CC=C(C)CO
CC=C(C)CC=CC(C)O
CC=C(C)CC(C)=CCO
CC=CC=C(C)C(C)CO
CC=CC=C(C)CC(C)O
CC=CC=CC(C)C(C)O
CC=CC(=CC)C(C)CO
CC=CC(C=CC)C(C)O
CC=CC(C)=C(C)CCO
CC=CC(C)=CC(C)CO
CC=CC(C)=CCC(C)O
CC=CC(C)C=CC(C)O
CC=CC(C)C(C)=CCO
CC=CCC=C(C)C(C)O
CC=CCC(=CC)C(C)O
CC=CCC(C)=C(C)CO
CC=CCC(C)=CC(C)O
CC(C)=C(C)C=CCCO
CC(C)=C(C)CC=CCO
CC(C)=CC=C(C)CCO
CC(C)=CC(C)=CCCO
CC(C)C=C(C)C=CCO
CC(C)C=CC=CC(C)O
CC(C)C=CC(C)=CCO
CC(C)C(C)=CC=CCO
CCC=C(C=CC)C(C)O
CCC=C(C)C=CC(C)O
CCC=C(C)C(C)=CCO
CCC=CC=C(C)C(C)O
CCC=CC(=CC)C(C)O
CCC=CC(C)=C(C)CO
CCC=CC(C)=CC(C)O
CCC(=CC=CC)C(C)O
CCC(=CC)C=C(C)CO
CCC(C=CC(C)O)=CC
CCC(=CC)C(C)=CCO
CCC(C=CC)=C(C)CO
CCC(C=CC)=CC(C)O
CCC(C)=C(C)C=CCO
CCC(C)=CC=C(C)CO
CCC(C)=CC=CC(C)O
CCC(C)=CC(C)=CCO
CC=C(C)C(CCO)=CC
CC=C(C)CC(CO)=CC
CC=CC(C)C(CO)=CC
CC=CC(CC(C)O)=CC
CCC=C(C)C(CO)=CC
CCC(=CC)C(CO)=CC
CCC(C)=CC(CO)=CC
CC=C(C=CCO)C(C)C
CC=CC=C(CO)C(C)C
CC=CC=CC(O)C(C)C
CC=CC(=CCO)C(C)C
CC=CC(C)C(O)C=CC
CC=CC(CCO)=C(C)C
CC=CCC(CO)=C(C)C
CCC=C(C)C(O)C=CC
CCC=CC(CO)=C(C)C
CCC(=CC)C(O)C=CC
CCC(C=CCO)=C(C)C
CCC(C)=C(CO)C=CC
CCC(C)=CC(O)C=CC
CC=C(CCO)C=C(C)C
CC=CC(CO)=CC(C)C
CC=CC(CO)C=C(C)C
CC=CC(CO)C(C)=CC
CC=CCC(O)C=C(C)C
CC=CCC(O)C(C)=CC
CC(C=CCO)C=C(C)C
CCC=C(CO)C=C(C)C
CCC=C(CO)C(C)=CC
CCC=CC(O)C=C(C)C
CCC=CC(O)C(C)=CC
CCC(=CCO)C=C(C)C
CCC(=CCO)C(C)=CC
CC=C(CO)C=CC(C)C
CC=C(CO)CC=C(C)C
CC=CC(O)C=CC(C)C
CC=CC(O)CC=C(C)C
CC=CC(O)CC(C)=CC
CCC(CO)=C(C)C=CC
CCC(CO)=CC=C(C)C
CCC(CO)=CC(C)=CC
CCC(O)C=C(C)C=CC
CCC(O)C=CC=C(C)C
CCC(O)C=CC(C)=CC
CCC(O)C(C=CC)=CC
CCC(O)C(C)=CC=CC
CC(O)C=CCC=C(C)C
CC(O)CC=CC=C(C)C
CC=CC(C)C=C(C)CO
CC(C)=CCC=C(C)CO
CC(C)=CCC(C)=CCO
CC(C)C=CC=C(C)CO
CCC=C(C)C=C(C)CO
CC(CO)C=CC=C(C)C
CCC(CC=O)CC=O
CC(CCCC=O)C=O
CCC(CCC=O)C=O
CCCC(CC=O)C=O
CCCCCC(=O)C=O
CC(CCC=O)CC=O
CCCCC(=O)CC=O
CCCC(=O)CCC=O
CCC(=O)CCCC=O
CC(=O)CCCCC=O
CCCCC(C=O)C=O
COC(C)(OC)C=CC#C
COC(OC)(C=CC)C#C
COC(C#C)C(C)(C)OC
COC(C)C(C)(OC)C#C
COC(C)(C)OC(C)C#C
COC(C)(OC(C)C)C#C
COC(C)(OC)C(C)C#C
COC(C)OC(C)(C)C#C
COC(OC(C)(C)C)C#C
COC(OC)(C#C)C(C)C
COC(OC)C(C)(C)C#C
CC#CCCCC([O-])=O
CCC#CCCC([O-])=O
CCCC#CCC([O-])=O
CCCCC#CC([O-])=O
[O-]C(=O)CCCCC#C
CC=CCCCC([O-])=O
CCC=CCCC([O-])=O
CCCC=CCC([O-])=O
CCCCC=CC([O-])=O
CC(CCO)(C=C)C=O
CCC(CO)(C=C)C=O
CCCC(O)(C=C)C=O
CC(CO)(CC=C)C=O
CCC(O)(CC=C)C=O
CC(CO)(CC=O)C=C
CCC(O)(CC=O)C=C
CC(O)(CCC=O)C=C
CC(O)(CC=C)CC=O
CC(O)(CCC=C)C=O
OCC(=C)COCC=C
OCCOC(C=C)C=C
OCCOCC(=C)C=C
OC(COCC=C)C=C
OCC(OCC=C)C=C
CC(CC#CCO)C=O
CC#CC(CCO)C=O
CC#CCC(CO)C=O
CC#CCCC(=O)CO
CC#CCCC(O)C=O
CCC#CC(CO)C=O
CCC#CCC(=O)CO
CCC#CCC(O)C=O
CCCC#CC(=O)CO
CCCC#CC(O)C=O
CC#CC(CO)CC=O
CC#CCC(=O)CCO
CC#CCC(O)CC=O
CCC#CC(=O)CCO
CCC#CC(O)CC=O
CC(CC=O)C#CCO
CC(CCO)C#CC=O
CC#CC(=O)CCCO
CC#CC(O)CCC=O
CCC(C=O)C#CCO
CCC(CO)C#CC=O
CCCC(=O)C#CCO
CCCC(O)C#CC=O
CC(C=O)C#CCCO
CC(CO)C#CCC=O
CC(CO)CC#CC=O
CCC(=O)CC#CCO
CCC(O)C#CCC=O
CCC(=O)C#CCCO
CCC(O)CC#CC=O
CC(=O)C#CCCCO
CC(=O)CC#CCCO
CC(=O)CCC#CCO
CC(O)C#CCCC=O
CC(O)CC#CCC=O
CC(O)CCC#CC=O
OC(CCC#C)CC=O
OC(CCCC#C)C=O
OCC(CCC#C)C=O
OCCC(CC#C)C=O
OC(CCCC=O)C#C
OCC(CCC=O)C#C
OCCC(CC=O)C#C
OCCCC(C=O)C#C
OCCCCC(=O)C#C
OC(CCC=O)CC#C
OCC(CC=O)CC#C
OCCCC(=O)CC#C
OCCC(=O)CCC#C
OCC(=O)CCCC#C
CC=CC(CCO)C=O
CC=CCC(CO)C=O
CC=CCCC(=O)CO
CC=CCCC(O)C=O
CC(CC=CCO)C=O
CCC=C(CCO)C=O
CCC=CC(CO)C=O
CCC=CCC(=O)CO
CCC=CCC(O)C=O
CCCC=C(CO)C=O
CCCC=CC(=O)CO
CCCC=CC(O)C=O
CC=C(CCO)CC=O
CC=CC(CO)CC=O
CC=CCC(=O)CCO
CC=CCC(O)CC=O
CC(CCCO)=CC=O
CCC=C(CO)CC=O
CCC=CC(=O)CCO
CCC=CC(O)CC=O
CCC(CC=O)=CCO
CCC(CCO)=CC=O
CCCC(C=O)=CCO
CCCC(CO)=CC=O
CC=C(CO)CCC=O
CC=CC(O)CCC=O
CC(CC=O)=CCCO
CC(CC=O)C=CCO
CC(CCO)=CCC=O
CC(CCO)C=CC=O
CCC(C=O)=CCCO
CCC(C=O)C=CCO
CCC(CO)=CCC=O
CCC(CO)C=CC=O
CCCC(=O)C=CCO
CC(C=O)=CCCCO
CC(C=O)C=CCCO
CC(CO)=CCCC=O
CC(CO)C=CCC=O
CC(CO)CC=CC=O
CCC(=O)C=CCCO
CCC(=O)CC=CCO
CCC(O)C=CCC=O
CCC(O)CC=CC=O
CC(=O)CC=CCCO
CC(=O)CCC=CCO
CC(O)C=CCCC=O
CC(O)CC=CCC=O
CC(O)CCC=CC=O
CC=C(CCCO)C=O
CC(CCC=O)=CCO
CC=CC(=O)CCCO
CCCC(O)C=CC=O
CC(=O)C=CCCCO
CC(C)(CCO)OC=O
CCC(C)(CO)OC=O
CCC(C)(O)COC=O
CC(C)(O)CCOC=O
CC(C)(CO)COC=O
CCC(CCO)COC
CCCC(CO)COC
CCOCC(C)CCO
CCOCC(CC)CO
CCC(CCCO)OC
CCCC(CCO)OC
CCCCC(CO)OC
CCC(C)COCCO
CCC(CC)OCCO
CCCC(C)OCCO
CCCCC(O)COC
CCCC(CO)OCC
CCCCOC(C)CO
CCC(CO)CCOC
CCCC(O)CCOC
CCCC(O)COCC
CC(C)OCCCCO
CCCOC(C)CCO
CCCOC(CC)CO
CCCOCC(C)CO
CCCOCCC(C)O
CCC(O)CCCOC
CCCOCC(O)CC
CCOC(C)CCCO
CCOC(CC)CCO
CCOCCC(C)CO
CCOCCCC(C)O
COC(C)CCCCO
COCC(C)CCCO
COCCC(C)CCO
COCCCCC(C)O
CC(C)CCOCCO
CC(C)COCCCO
CCC(C)OCCCO
CCOCCC(O)CC
COCCCC(C)CO
CCCCOCC(C)O
COC(C)(C)OCC=O
COCC(C)(OC)C=O
COCOC(C)(C)C=O
CCC(OC)(OC)C=O
CCOC(C)(OC)C=O
COC(C)(CC=O)OC
COC(OC)C(O)C#C
CC(=C)CCCCOC=O
CC(CCC=C)COC=O
CC(CCCC=C)OC=O
CCC(=C)CCCOC=O
CCC(CCC=C)OC=O
CCCC(=C)CCOC=O
CCCC(CC=C)OC=O
CCCCC(=C)COC=O
CC(CCCOC=O)C=C
CCC(CCOC=O)C=C
CCCC(COC=O)C=C
CCCCC(OC=O)C=C
CC(CCOC=O)CC=C
CCC(COC=O)CC=C
CCCCOC(=O)CC=C
CCCC(=O)OCCC=C
CCCOC(=O)CCC=C
CCC(=O)OCCCC=C
CCCCCOC(=O)C=C
CCCCC(=O)OCC=C
CCOC(=O)CCCC=C
CC(=O)OCCCCC=C
COC(=O)CCCCC=C
CCC(CC)CCOC=O
CC(C)CCCCOC=O
CCC(C)CCCOC=O
CCCC(C)CCOC=O
CCCC(CC)COC=O
CCCC(CCC)OC=O
CCCCC(C)COC=O
CCCCC(CC)OC=O
CCCCCC(C)OC=O
CCCCCOC(=O)CC
CCCCCCC(=O)OC
CCCCCC(=O)OCC
CCCCC(=O)OCCC
CCCCOC(=O)CCC
CCCCCCOC(C)=O
CC(=C)C(=C)CCCCO
CC(=C)CC(=C)CCCO
CC(=C)CCC(=C)CCO
CC(=C)CCCC(=C)CO
CC(C=C)C(=C)CCCO
CC(CC=C)C(=C)CCO
CC(CC=C)CC(=C)CO
CC(CCC=C)C(=C)CO
CCC(=C)C(=C)CCCO
CCC(=C)CC(=C)CCO
CCC(=C)CCC(=C)CO
CCC(C=C)C(=C)CCO
CCC(CC=C)C(=C)CO
CCCC(=C)C(=C)CCO
CCCC(=C)CC(=C)CO
CCCC(C=C)C(=C)CO
CCCCC(=C)C(=C)CO
CC(=C)C(CCCO)C=C
CC(=C)CC(CCO)C=C
CC(=C)CCC(CO)C=C
CC(C=C)C(CCO)C=C
CC(CC=C)C(CO)C=C
CC(CC=C)CC(O)C=C
CC(CC(=C)CCO)C=C
CC(CCC=C)C(O)C=C
CC(CCC(=C)CO)C=C
CCC(=C)C(CCO)C=C
CCC(=C)CC(CO)C=C
CCC(=C)CCC(O)C=C
CCC(C=C)C(CO)C=C
CCC(CC=C)C(O)C=C
CCC(CC(=C)CO)C=C
CCCC(=C)C(CO)C=C
CCCC(=C)CC(O)C=C
CCCC(C=C)C(O)C=C
CCCCC(=C)C(O)C=C
CC(=C)C(CCO)CC=C
CC(=C)CC(CO)CC=C
CC(=C)CCC(O)CC=C
CC(C=C)C(CO)CC=C
CC(CC=C)C(O)CC=C
CCC(=C)C(CO)CC=C
CCC(=C)CC(O)CC=C
CCC(C=C)C(O)CC=C
CCCC(=C)C(O)CC=C
CC(=C)C(CO)CCC=C
CC(=C)CC(O)CCC=C
CC(C=C)C(O)CCC=C
CC(CC(CO)C=C)C=C
CC(CCC(O)C=C)C=C
CC(CCCO)C(=C)C=C
CCC(=C)C(O)CCC=C
CCC(CCO)C(=C)C=C
CCCC(CO)C(=C)C=C
CCCCC(O)C(=C)C=C
CC(CC(O)CC=C)C=C
CC(CCO)C(=C)CC=C
CC(CCO)C(C=C)C=C
CC(CCO)CC(=C)C=C
CCC(CO)C(=C)CC=C
CCC(CO)C(C=C)C=C
CCC(CO)CC(=C)C=C
CCCC(O)C(=C)CC=C
CCCC(O)C(C=C)C=C
CCCC(O)CC(=C)C=C
CC(CO)C(=C)CCC=C
CC(CO)C(CC=C)C=C
CC(CO)CC(=C)CC=C
CC(CO)CC(C=C)C=C
CC(CO)CCC(=C)C=C
CCC(O)C(=C)CCC=C
CCC(O)C(CC=C)C=C
CCC(O)CC(=C)CC=C
CCC(O)CC(C=C)C=C
CCC(O)CCC(=C)C=C
CC(O)C(=C)CCCC=C
CC(O)C(CC=C)CC=C
CC(O)C(CCC=C)C=C
CC(O)CC(=C)CCC=C
CC(O)CC(CC=C)C=C
CC(O)CCC(=C)CC=C
CC(O)CCC(C=C)C=C
CC(O)CCCC(=C)C=C
CC(=C)CCCC(O)C=C
CCC(CC(O)C=C)C=C
CC(=C)C(O)CCCC=C
CC(C)C(=C)CCCCO
CC(C)CC(=C)CCCO
CC(C)CCC(=C)CCO
CCC(=C)C(C)CCCO
CCC(=C)CC(C)CCO
CCC(C=C)C(C)CCO
CCC(C)C(=C)CCCO
CCC(C)CC(=C)CCO
CCC(C)CCC(=C)CO
CCC(CC=C)C(C)CO
CCC(CC=C)CC(C)O
CCC(CC)C(=C)CCO
CCC(CC)CC(=C)CO
CCCC(=C)C(C)CCO
CCCC(=C)C(CC)CO
CCCC(=C)CC(C)CO
CCCC(=C)CCC(C)O
CCCC(C=C)C(C)CO
CCCC(C)C(=C)CCO
CCCC(C)CC(=C)CO
CCCC(CC=C)C(C)O
CCCC(CC)C(=C)CO
CCCCC(=C)C(C)CO
CCCCC(=C)CC(C)O
CCCCC(C=C)C(C)O
CCCCC(C)C(=C)CO
CC(C)C(CCCO)C=C
CC(C)CC(CCO)C=C
CC(C)CCC(CO)C=C
CC(C)CCCC(O)C=C
CCC(C)C(CCO)C=C
CCC(C)CC(CO)C=C
CCC(C)CCC(O)C=C
CCC(CC(C)CO)C=C
CCC(CC)C(CO)C=C
CCC(CC)CC(O)C=C
CCC(CCC(C)O)C=C
CCCC(=C)CC(O)CC
CCCC(C=C)C(O)CC
CCCC(C)C(CO)C=C
CCCC(C)CC(O)C=C
CCCC(CC(C)O)C=C
CCCC(CC)C(O)C=C
CC(C)C(CCO)CC=C
CC(C)CC(CO)CC=C
CCC(C)C(CO)CC=C
CCC(C)CC(O)CC=C
CCC(CCCO)C(C)=C
CCCC(CCO)C(C)=C
CCCCC(CO)C(C)=C
CCCCCC(O)C(C)=C
CC(CCCO)C(C)C=C
CC(CCCO)CC(C)=C
CCC(CCO)C(=C)CC
CCC(CCO)C(C)C=C
CCC(CCO)CC(C)=C
CCCC(CO)C(=C)CC
CCCC(CO)C(C)C=C
CCCC(CO)CC(C)=C
CCCCC(O)C(=C)CC
CC(CCO)C(C)CC=C
CC(CCO)CC(C)C=C
CCC(CO)C(C)CC=C
CCC(CO)C(CC)C=C
CCC(CO)CC(=C)CC
CCC(CO)CC(C)C=C
CCC(CO)CCC(C)=C
CCCC(O)C(=C)CCC
CCCC(O)C(C)CC=C
CCCC(O)C(CC)C=C
CC(CO)C(C)CCC=C
CC(CO)CC(C)CC=C
CCC(O)C(CC)CC=C
CCC(O)CC(C)CC=C
CCC(O)CC(CC)C=C
CCC(O)CCC(C)C=C
CCC(O)CCCC(C)=C
CC(O)CCC(C)CC=C
CC(C)CCCC(=C)CO
CCC(=C)CCC(C)CO
CCC(=C)CCCC(C)O
CCC(CCC=C)C(C)O
CCCCCC(=C)C(C)O
CCCCC(=C)C(O)CC
CCCCC(C)C(O)C=C
CC(C)CCC(O)CC=C
CC(CCCCO)C(C)=C
CCC(CC)C(O)CC=C
CCCC(C)C(O)CC=C
CC(C)C(CO)CCC=C
CC(C)CC(O)CCC=C
CCC(C)C(O)CCC=C
CCCCC(O)C(C)C=C
CCCCC(O)CC(C)=C
CC(C)C(O)CCCC=C
CC(CCO)CCC(C)=C
CCCC(O)CC(=C)CC
CCCC(O)CC(C)C=C
CCCC(O)CCC(C)=C
CC(CO)CCC(C)C=C
CC(CO)CCCC(C)=C
CCC(O)C(C)CCC=C
CCC(O)CCC(=C)CC
CC(O)C(C)CCCC=C
CC(O)CC(C)CCC=C
CC(O)CCCC(C)C=C
CC(O)CCCCC(C)=C
COC(C=C)C(=C)C(C)=O
COC(C(C)=C)C(=C)C=O
COC(C)C(=C)C(=C)C=O
COCC(=C)C(=C)C(C)=O
COC(C(C)=C)C(=O)C=C
COC(C)C(=C)C(=O)C=C
COC(C=C)C(=O)C(C)=C
COCC(=C)C(=O)C(C)=C
COC(C(C)=O)C(=C)C=C
COC(C)C(=O)C(=C)C=C
COC(C=O)C(=C)C(C)=C
COCC(=O)C(=C)C(C)=C
COC(C=C)(C=C)C(C)=O
COC(C)(C=C)C(=C)C=O
COC(C)(C=C)C(=O)C=C
COC(C=C)(C=O)C(C)=C
COC(C)(C=O)C(=C)C=C
CCOC(OC)(C=C)C=C
COC(CC=C)(OC)C=C
COC(C)(OCC=C)C=C
COCC(OC)(C=C)C=C
COCOC(C)(C=C)C=C
COC(C)(COC=O)C#C
COCC(C)(OC=O)C#C
CC(C)(CC#C)OCC=O
CC#CC(C)(C)OCC=O
CCC(CC#C)(OC)C=O
CCC#CC(C)(OC)C=O
CC(C)(CC=O)OCC#C
CCC(CC=O)(OC)C#C
CC(C)(C)OCC#CC=O
CC(C)(COCC#C)C=O
CC#CCOC(C)(C)C=O
CCC(C)(OC)C#CC=O
CCC(C)(OCC#C)C=O
CC(C)(COCC=O)C#C
CCC(C)(OCC=O)C#C
CCC(COC)(C=O)C#C
CCCC(OC)(C=O)C#C
CC(C)(OCCC#C)C=O
CC(C)(OCCC=O)C#C
CCCOC(C)(C=O)C#C
CCC(OC)(C=O)C#CC
CCOC(C)(C)C#CC=O
CCOC(C)(CC#C)C=O
CCOC(C)(CC=O)C#C
CCOC(CC)(C=O)C#C
CCOCC(C)(C=O)C#C
CCOC(C)(C=O)C#CC
COC(C)(C)C#CCC=O
COC(C)(CC#CC)C=O
COC(C)(CCC#C)C=O
COCC(C)(C)C#CC=O
COCC(C)(CC#C)C=O
COCC#CC(C)(C)C=O
COC(C)(CCC=O)C#C
COCC(C)(CC=O)C#C
COCCC(C)(C=O)C#C
COC(C)(C)CC#CC=O
COC(C)(CC=O)C#CC
COC(C)(CC=O)CC#C
COCC(C)(C=O)C#CC
CC=CC(C)(C)OCC=O
CCC=CC(C)(OC)C=O
CC=CCOC(C)(C)C=O
CC(C)(C)OCC=CC=O
CCC(C)(OC)C=CC=O
CCC(OC)(C=O)C=CC
CCOC(C)(C)C=CC=O
CCOC(C)(C=O)C=CC
COC(C)(C)C=CCC=O
COC(C)(CC=CC)C=O
COCC=CC(C)(C)C=O
COCC(C)(C)C=CC=O
COC(C)(CC=O)C=CC
COCC(C)(C=O)C=CC
COC(C)(C)CC=CC=O
CC(=C)COCOCC#C
CC(OCC=C)OCC#C
CC(OCOCC=C)C#C
CC(OCOCC#C)C=C
CCOC(OC)C#CC=C
CCOC(OCC=C)C#C
CCOC(OCC#C)C=C
CCOCOC(C=C)C#C
CCOCOCC(=C)C#C
COC(CC#CC=C)OC
COCC#CC(=C)COC
COC(CC=C)OCC#C
COC(CC#C)OCC=C
COCC(=C)COCC#C
COCC#CC(OC)C=C
COC(C)OCC#CC=C
COC(COCC=C)C#C
COC(COCC#C)C=C
COCC(OC)C#CC=C
COCC(OCC=C)C#C
COCC(OCC#C)C=C
COCCOC(C=C)C#C
COCCOCC(=C)C#C
COC(OCC=C)C#CC
COC(OCC#CC)C=C
COC(OCCC=C)C#C
COC(OCCC#C)C=C
COCOC(C=C)C#CC
COCOC(C)C#CC=C
COCOC(CC=C)C#C
COCOCC(=C)C#CC
COCOCC(=C)CC#C
COCOCC(C=C)C#C
COCOCC#CC(C)=C
COCOCCC(=C)C#C
COC(OC)C#CCC=C
COCOC(CC#C)C=C
CCOC(OC)C=CC=C
COC(CC=CC=C)OC
COCC=CC(=C)COC
COCC=C(COC)C=C
COCC=CC(OC)C=C
COCC(COC)=CC=C
COC(C)OCC=CC=C
COCC(OC)C=CC=C
COC(OC)C=CCC=C
COC(OCC=C)C=CC
COC(OCC=CC)C=C
COCOC(C=C)C=CC
COCOC(C)C=CC=C
COCOCC=C(C)C=C
COCOCC=CC(C)=C
COCOCC(=C)C=CC
COCOCC(C=C)=CC
COCOCC(C)=CC=C
CCC(CC=C)(OC)OC
CC(C)(C)OCOCC=C
CCC(C)(OC)OCC=C
CCC(C)(OCOC)C=C
CCC(COC)(OC)C=C
CCCC(OC)(OC)C=C
CCCOC(C)(OC)C=C
CCOC(C)(CC=C)OC
CCOC(C)(C)OCC=C
CCOC(C)(COC)C=C
CCOC(CC)(OC)C=C
CCOCC(C)(OC)C=C
CCOCOC(C)(C)C=C
COCC(C)(CC=C)OC
COC(C)(C)COCC=C
COCC(C)(C)OCC=C
COCC(C)(COC)C=C
COCCC(C)(OC)C=C
COC(C)(C)OCCC=C
COCCOC(C)(C)C=C
COCOC(C)(C)CC=C
COCOCC(C)(C)C=C
CCOC(C)(OCC)C=C
COC(C)(CCC=C)OC
CCC=CC(C)OCOC
CCC=CC(COC)OC
CCC(C)=CCOCOC
CCC=C(COC)COC
CCC=CCOC(C)OC
CCC(COC)=CCOC
CC=CCOCOC(C)C
CCC(COCOC)=CC
CCC(OC)C=CCOC
CCC(OC)OCC=CC
CCC(OCOC)C=CC
CCCOC(OC)C=CC
CCOC(C)C=CCOC
CCOC(CC=CC)OC
CCOCC=C(C)COC
CCOCC(C)=CCOC
CCOCC(COC)=CC
CCOC(C)OCC=CC
CCOC(COC)C=CC
CCOCC(OC)C=CC
CCOC(OC)C=CCC
CCOCOC(C)C=CC
CCOCOCC=C(C)C
CCOCOCC(C)=CC
COC(CCC=CC)OC
COCC=CC(C)COC
COCC=CCC(C)OC
COCC(CC=CC)OC
COCCC=C(C)COC
COCCC=CC(C)OC
COCCC(C)=CCOC
COCC=CCOC(C)C
COCCC(COC)=CC
COC(C)COCC=CC
COCC(C)OCC=CC
COCC(COC)C=CC
COCCC(OC)C=CC
COC(C)OCCC=CC
COCCOC(C)C=CC
COCCOCC=C(C)C
COCCOCC(C)=CC
COCOC(C)CC=CC
COCOCC=CC(C)C
COCOCC(C)C=CC
COCOCCC=C(C)C
COCOCCC(C)=CC
CCC=C(C)COCOC
CCC=CCC(OC)OC
CCCC=CC(OC)OC
CCOCC=CC(C)OC
CCOC(OCC)C=CC
COC(C#C)C(=C)C(C)O
COC(C)C(=C)C(O)C#C
COC(C#C)C(O)C(C)=C
COC(C(C)O)C(=C)C#C
COC(C)C(O)C(=C)C#C
COC(C(O)C#C)C(C)=C
COC(C=C)(C#C)C(C)O
COC(C)(C#C)C(=C)CO
COC(C=C)C(C)(O)C#C
COC(C)(C=C)C(O)C#C
COC(C)(C#C)C(O)C=C
COC(C#C)C(C)(O)C=C
COCC(=C)C(C)(O)C#C
COC(C)(CO)C(=C)C#C
COC(C)C(O)(C=C)C#C
COCC(C)(O)C(=C)C#C
COC(CO)(C#C)C(C)=C
COCC(O)(C#C)C(C)=C
CC(CO)OC(C#C)C#C
CC(OCC#C)C(O)C#C
CCOC(C#C)C(O)C#C
CC(OC(CO)C#C)C#C
CC(OCC(O)C#C)C#C
CC(O)C(OCC#C)C#C
CC(O)COC(C#C)C#C
COC(C#C)C#CC(C)O
COC(C#CC#C)C(C)O
COC(C)C#CC(O)C#C
COC(C#C)C(CO)C#C
COC(C#CC)C(O)C#C
COC(CC#C)C(O)C#C
COCC(C#C)C(O)C#C
COC(C#C)C(O)C#CC
COC(C#C)C(O)CC#C
COC(C)C(O)C#CC#C
COC(CC(O)C#C)C#C
COC(CO)C(C#C)C#C
COCC(O)C(C#C)C#C
COC(C=C(C)C)C(C)O
COC(C)C=C(C)C(C)O
COC(C)C(=CC)C(C)O
COC(C)C(C)=C(C)CO
COC(C)C(C)=CC(C)O
COCC(C)=C(C)C(C)O
COC(C)C(CO)=C(C)C
COCC(C(C)O)=C(C)C
COC(C(C)O)C(C)=CC
COC(C)C(O)C=C(C)C
COC(C)C(O)C(C)=CC
COC(CO)C(C)=C(C)C
COCC(O)C(C)=C(C)C
COC(C)(C=CC)C(C)O
COC(C)(C)C=C(C)CO
COC(C)(C)C=CC(C)O
COC(C)(C)C(C)=CCO
COC(C)C=CC(C)(C)O
COCC=C(C)C(C)(C)O
COCC(=CC)C(C)(C)O
COCC(C)=CC(C)(C)O
COC(C)(C)C(CO)=CC
COC(C)(C)C(O)C=CC
COC(C)C(C)(O)C=CC
COC(C)(CO)C=C(C)C
COC(C)(CO)C(C)=CC
COCC(C)(O)C=C(C)C
COCC(C)(O)C(C)=CC
COC(C=CC)C(C)(C)O
COCC(=C)CC([O-])=O
COCC(C=C)C([O-])=O
CC(=C)COCC([O-])=O
CCOC(C=C)C([O-])=O
CCOCC(=C)C([O-])=O
CC(OCC([O-])=O)C=C
COC(CC=C)C([O-])=O
COCCC(=C)C([O-])=O
COC(CC([O-])=O)C=C
CC(OCC=C)C([O-])=O
COC(C=C)C(=O)CO
COC(C=C)C(O)C=O
COCC(=C)C(=O)CO
COCC(=C)C(O)C=O
COC(C=O)C(=C)CO
COC(CO)C(=C)C=O
COCC(=O)C(=C)CO
COCC(O)C(=C)C=O
COC(C=O)C(O)C=C
COC(CO)C(=O)C=C
COCC(=O)C(O)C=C
COCC(O)C(=O)C=C
CC(=C)C(=C)C(OC=O)C#C
CC(=C)C(=C)COC(=O)C#C
CC(=C)C(=C)C(=O)OCC#C
CC(=C)C(OC=O)C(=C)C#C
CC(=C)C(OC(=O)C=C)C#C
CC(=C)C(OC(=O)C#C)C=C
CC(=C)COC(=O)C(=C)C#C
CC(=C)C(=O)OC(C=C)C#C
CC(=C)C(=O)OCC(=C)C#C
CC(OC=O)C(=C)C(=C)C#C
CC(OC(=O)C=C)C(=C)C#C
CC(OC(=O)C(=C)C=C)C#C
CC(OC(=O)C(=C)C#C)C=C
CC(OC(=O)C#C)C(=C)C=C
CCOC(=O)C(=C)C(=C)C#C
CC(=O)OC(C=C)C(=C)C#C
CC(=O)OC(C#C)C(=C)C=C
CC(=O)OCC(=C)C(=C)C#C
COC(=O)C(=C)C(C=C)C#C
COC(=O)C(=C)C(=C)C#CC
COC(=O)C(=C)C(=C)CC#C
COC(=O)C(=C)C#CC(C)=C
COC(=O)C(=C)CC(=C)C#C
COC(=O)C(C=C)C(=C)C#C
COC(=O)C(C#C)C(=C)C=C
COC(=O)C#CC(=C)C(C)=C
COC(=O)CC(=C)C(=C)C#C
COC(=O)C=C(C=C)C(C)=C
COC(=O)C=C(C)C(=C)C=C
COC(=O)C=CC(=C)C(C)=C
COC(=O)C(=C)C=C(C)C=C
COC(=O)C(=C)C=CC(C)=C
COC(=O)C(=C)C(=C)C=CC
COC(=O)C(=C)C(C=C)=CC
COC(=O)C(=C)C(C)=CC=C
COC(=O)C(=CC=C)C(C)=C
COC(=O)C(=CC)C(=C)C=C
COC(=O)C(C=C)=C(C)C=C
COC(=O)C(C=C)=CC(C)=C
COC(=O)C(C)=C(C=C)C=C
COC(=O)C(C)=CC(=C)C=C
C=C(C#C)C(CC#C)OC=O
C=C(C#C)C(COC=O)C#C
C=C(CC#C)C(OC=O)C#C
C=CC(C#C)C(OC=O)C#C
C=CC(CC#C)OC(=O)C#C
CC(=C)C#CC(OC=O)C#C
CC(=C)C#CCOC(=O)C#C
CC#CC(=C)C(OC=O)C#C
CC#CC(=C)COC(=O)C#C
C=CC(C#C)C(=O)OCC#C
CC(=C)C#CC(=O)OCC#C
CC#CC(=C)C(=O)OCC#C
C=C(C#C)C(=O)OCCC#C
C=C(CC(OC=O)C#C)C#C
C=C(CCOC(=O)C#C)C#C
C=CC(COC(=O)C#C)C#C
C=CCC(OC(=O)C#C)C#C
CC(=C)C(OC=O)C#CC#C
CC(=C)COC(=O)C#CC#C
CC#CC(OC=O)C(=C)C#C
CC#CC(OC(=O)C=C)C#C
CC#CC(OC(=O)C#C)C=C
CC#CCOC(=O)C(=C)C#C
C=C(CC(=O)OCC#C)C#C
C=CCC(=O)OC(C#C)C#C
CC(=C)C(=O)OCC#CC#C
CC#CC(=O)OC(C=C)C#C
CC#CC(=O)OCC(=C)C#C
C=C(CC#C)C(=O)OCC#C
C=C(COC=O)C(C#C)C#C
C=C(COC(=O)C#C)CC#C
C=C(COC(=O)CC#C)C#C
C=CC(OC=O)C(C#C)C#C
C=CC(OC(=O)CC#C)C#C
C=CCOC(=O)C(C#C)C#C
C=CC(=O)OC(CC#C)C#C
C=CC(=O)OCC(C#C)C#C
CC(OC=O)C(=C)C#CC#C
CC(OC=O)C#CC(=C)C#C
CC(OC(=O)C=C)C#CC#C
CC(OC(=O)C#C)C#CC=C
CC(OC(=O)C#CC=C)C#C
CC(OC(=O)C#CC#C)C=C
CCOC(=O)C(=C)C#CC#C
CCOC(=O)C#CC(=C)C#C
CC(=O)OC(C#C)C#CC=C
CC(=O)OCC(=C)C#CC#C
CC(=O)OCC#CC(=C)C#C
COC(=O)C(=C)C#CC#CC
COC(=O)C(=C)C#CCC#C
COC(=O)C(C=C)C#CC#C
COC(=O)C(C#C)C#CC=C
COC(=O)C#CC(=C)C#CC
COC(=O)C#CC(=C)CC#C
COC(=O)C#CC(C=C)C#C
COC(=O)C#CC#CC(C)=C
COC(=O)CC(=C)C#CC#C
COC(=O)CC#CC(=C)C#C
COC(=O)C(=C)CC#CC#C
COC(=O)C#CCC(=C)C#C
CC(=O)OC(C=C)C#CC#C
CC=C(C#C)C(=C)COC=O
CC(=CC#C)C(=C)COC=O
CC=C(C=C)C(OC=O)C#C
CC=C(C#C)C(OC=O)C=C
CC=CC(=C)C(OC=O)C#C
CC=CC(=C)COC(=O)C#C
CC(=C)C=C(COC=O)C#C
CC(=C)C=CC(OC=O)C#C
CC(=C)C=CCOC(=O)C#C
CC(=C)C(=CCOC=O)C#C
CC(=CC=C)C(OC=O)C#C
CC(=CC(=C)COC=O)C#C
CC(=CC#C)C(OC=O)C=C
CC(C=C)=C(COC=O)C#C
CC(C=C)=CC(OC=O)C#C
CC(C=C)=CCOC(=O)C#C
CC(C#C)=C(COC=O)C=C
CC=C(C=C)C(=O)OCC#C
CC=C(C#C)C(=O)OCC=C
CC=CC(=C)C(=O)OCC#C
CC(=C)C=CC(=O)OCC#C
CC(=CC=C)C(=O)OCC#C
CC(=CC#C)C(=O)OCC=C
CC(=C)C(COC=O)=CC#C
CC=C(COC=O)C(=C)C#C
CC=C(COC(=O)C=C)C#C
CC=C(COC(=O)C#C)C=C
CC=CC(OC=O)C(=C)C#C
CC=CC(OC(=O)C=C)C#C
CC=CC(OC(=O)C#C)C=C
CC=CCOC(=O)C(=C)C#C
CC(=C)C(OC=O)C=CC#C
CC(=C)COC(=O)C=CC#C
CC(=CC(OC=O)C=C)C#C
CC(=CCOC=O)C(=C)C#C
CC(=CCOC(=O)C=C)C#C
CC=CC(=O)OC(C=C)C#C
CC=CC(=O)OCC(=C)C#C
CC(=C)C(=O)OCC=CC#C
CC(=CC(=O)OCC=C)C#C
CC(COC=O)=C(C=C)C#C
CC(COC=O)=CC(=C)C#C
CC(COC(=O)C=C)=CC#C
CC(COC(=O)C#C)=CC=C
CC(OC=O)C=C(C=C)C#C
CC(OC=O)C=CC(=C)C#C
CC(OC=O)C(=C)C=CC#C
CC(OC=O)C(=CC=C)C#C
CC(OC=O)C(C=C)=CC#C
CC(OC(=O)C=C)C=CC#C
CC(OC(=O)C=CC=C)C#C
CC(OC(=O)C=CC#C)C=C
CC(OC(=O)C#C)C=CC=C
CCOC(=O)C=C(C=C)C#C
CCOC(=O)C=CC(=C)C#C
CCOC(=O)C(=C)C=CC#C
CCOC(=O)C(=CC=C)C#C
CCOC(=O)C(C=C)=CC#C
CC(=O)OC(C=C)C=CC#C
CC(=O)OC(C=CC=C)C#C
CC(=O)OCC=C(C=C)C#C
CC(=O)OCC=CC(=C)C#C
CC(=O)OCC(=C)C=CC#C
CC(=O)OCC(=CC=C)C#C
CC(=O)OCC(C=C)=CC#C
COC(=O)C=C(C=C)C#CC
COC(=O)C=C(C)C#CC=C
COC(=O)C=C(CC=C)C#C
COC(=O)C=C(CC#C)C=C
COC(=O)C=CC(=C)C#CC
COC(=O)C=CC(=C)CC#C
COC(=O)C=CC(C=C)C#C
COC(=O)C=CC#CC(C)=C
COC(=O)C=CCC(=C)C#C
COC(=O)C(=C)C=CC#CC
COC(=O)C(=C)C=CCC#C
COC(=O)C(=C)C#CC=CC
COC(=O)C(=C)CC=CC#C
COC(=O)C(=CC=C)C#CC
COC(=O)C(=CC)C#CC=C
COC(=O)C(=CCC=C)C#C
COC(=O)C(C=C)=CC#CC
COC(=O)C(C=C)=CCC#C
COC(=O)C(C=C)C=CC#C
COC(=O)C(C=CC=C)C#C
COC(=O)C(C)=CC#CC=C
COC(=O)C(CC=C)=CC#C
COC(=O)C#CC=C(C)C=C
COC(=O)C#CC=CC(C)=C
COC(=O)C#CC(=C)C=CC
COC(=O)C#CC(C=C)=CC
COC(=O)C#CC(C)=CC=C
COC(=O)CC=C(C=C)C#C
COC(=O)CC=CC(=C)C#C
COC(=O)CC(=C)C=CC#C
COC(=O)CC(=CC=C)C#C
COC(=O)CC(C=C)=CC#C
COC(=O)C(CC#C)=CC=C
CC(C=C)=CC(=O)OCC#C
COC(=O)C=C(C=C)C=CC
COC(=O)C=CC(=C)C=CC
COC(=O)C=CC(C=C)=CC
COC(=O)C=CC(C)=CC=C
COC(=O)C(=C)C=CC=CC
COC(=O)C(=CC)C=CC=C
COC(=O)C(C=C)=CC=CC
COC(=O)C(C=CC)=CC=C
COC(=O)C=C(C)C=CC=C
COC(=O)C=CC=C(C)C=C
COC(=O)C=CC=CC(C)=C
COC(=O)C(C)=CC=CC=C
CC(=C)C(=C)C(C)(C)OC=O
CC(=C)C(C)(C)OC(=O)C=C
CC(=C)C(C)(OC=O)C(C)=C
CC(=O)OC(C)(C=C)C(C)=C
CC(=O)OC(C)(C)C(=C)C=C
COC(=O)C(C)(C=C)C(C)=C
COC(=O)C(C)(C)C(=C)C=C
CC(C)(C)OC(=O)C(=C)C=C
CC(=C)C(=O)OC(C)(C)C=C
COC(=O)C(=C)C(C)(C)C=C
CC(=C)C(CCC#C)C(C)=O
CC(=C)CC(CC#C)C(C)=O
CC(=C)CCC(C#C)C(C)=O
CC(C=C)C(C)C#CC(C)=O
CC(C=C)C(C#C)C(C)C=O
CC(C=C)C(CC#C)C(C)=O
CC(C=C)C#CC(C)C(C)=O
CC(C(CC=C)C#C)C(C)=O
CC(C(CC#C)C=C)C(C)=O
CC(C)C(=C)C(C)C#CC=O
CC(C)C(=C)C(CC#C)C=O
CC(C=O)C#CC(=C)C(C)C
CC(C)C(=C)C#CCC(C)=O
CC(C)C(=C)CC#CC(C)=O
CC(C)C(C=C)C#CC(C)=O
CC(C)C(C)C(=C)C#CC=O
CC(C)C(C)C#CC(=C)C=O
CC(C)C(C#C)C(=C)CC=O
CC(C)C(C#C)C(C=C)C=O
CC(C)C(C#CC=C)C(C)=O
CC(C)C(CC(=C)C#C)C=O
CC(C)C(CC#C)C(=C)C=O
CC(C)C#CC(=C)C(C)C=O
CC(C)C#CC(=C)CC(C)=O
CC(C)C#CC(C=C)C(C)=O
CC(C)C#CC(C)C(=C)C=O
CC(C)CC(=C)C#CC(C)=O
CC(C)CC(C#C)C(=C)C=O
CC(C)CC#CC(=C)C(C)=O
CC(C#C)C(=C)CCC(C)=O
CC(C#C)C(C)C(=C)CC=O
CC(C#C)C(C)C(C=C)C=O
CC(C#C)C(CC=C)C(C)=O
CC(C#C)C(CC(C)=C)C=O
CC(C#CC=C)C(C)C(C)=O
CC(C#CCC(C)=C)C(C)=O
CC(CC=C)C(C#C)C(C)=O
CC(CC(=C)C(C)C#C)C=O
CC(CC(=C)C#C)C(C)C=O
CC(CC(=C)CC#C)C(C)=O
CC(CC(C=C)C#C)C(C)=O
CC(CC(C)=C)C#CC(C)=O
CC(CC(C)C(=C)C#C)C=O
CC(CC(C#C)C(C)=C)C=O
CC(CC#C)C(=C)C(C)C=O
CC(CC#C)C(=C)CC(C)=O
CC(CC#C)C(C=C)C(C)=O
CC(CC#C)C(C)C(=C)C=O
CC(CC#C)CC(=C)C(C)=O
CC(CC#CC(C)=C)C(C)=O
CC(CCC(=C)C#C)C(C)=O
CC(CCC#C)C(=C)C(C)=O
CC#CC(=C)C(C)C(C)C=O
CC#CC(=C)C(C)CC(C)=O
CC#CC(=C)CC(C)C(C)=O
CC#CC(C=C)C(C)C(C)=O
CC#CC(C(C)C=C)C(C)=O
CC#CC(C(C)C)C(=C)C=O
CC#CC(C)C(=C)C(C)C=O
CC#CC(C)C(=C)CC(C)=O
CC#CC(C)C(C=C)C(C)=O
CC#CC(C)C(C)C(=C)C=O
CC#CC(C)CC(=C)C(C)=O
CC#CC(CC(C)=C)C(C)=O
CC#CCC(=C)C(C)C(C)=O
CC#CCC(C(C)=C)C(C)=O
CC#CCC(C)C(=C)C(C)=O
CCC(=C)C(C)C#CC(C)=O
CCC(=C)C(C#C)C(C)C=O
CCC(=C)C(C#CC)C(C)=O
CCC(=C)C(CC#C)C(C)=O
CCC(=C)C#CC(C)C(C)=O
CCC(=C)CC(C#C)C(C)=O
CCC(C=C)C(C#C)C(C)=O
CCC(C(C=C)C#C)C(C)=O
CCC(C(C)C#C)C(=C)C=O
CCC(C)C(=C)C#CC(C)=O
CCC(C)C(C#C)C(=C)C=O
CCC(C)C#CC(=C)C(C)=O
CCC(C#C)C(=C)C(C)C=O
CCC(C#C)C(=C)CC(C)=O
CCC(C#C)C(C=C)C(C)=O
CCC(C#C)C(C)C(=C)C=O
CCC(C#CC(C)=C)C(C)=O
CCC(C#CC)C(=C)C(C)=O
CCC(CC(=C)C#C)C(C)=O
CCC(CC#C)C(=C)C(C)=O
CCC#CC(=C)C(C)C(C)=O
CCC#CC(C(C)=C)C(C)=O
CCC#CC(C)C(=C)C(C)=O
CCCC(=C)C(C#C)C(C)=O
CCCC(C#C)C(=C)C(C)=O
CC(=C)CC(CC(C)=O)C#C
CC(C=C)C(C)C(C=O)C#C
CC(C=C)C(CC(C)=O)C#C
CC(C)C(=C)C(CC=O)C#C
CC(C)C(=C)CC(C=O)C#C
CC(C)C(=C)CCC(=O)C#C
CC(C)C(C=C)C(C=O)C#C
CC(C)C(C)C#CC(=O)C=C
CC(C)C(CC=C)C(=O)C#C
CC(C)C(CC(=C)C=O)C#C
CC(C)C(CC#C)C(=O)C=C
CC(C)C#CC(C)C(=O)C=C
CC(C)CC(=C)C(C=O)C#C
CC(C)CC(=C)CC(=O)C#C
CC(C)CC(C=C)C(=O)C#C
CC(C)CC(C#C)C(=O)C=C
CC(C)CCC(=C)C(=O)C#C
CC(C#C)C(CC(C)=O)C=C
CC(CC=C)C(C)C(=O)C#C
CC(CC(=C)C(C)C=O)C#C
CC(CC(=C)CC(C)=O)C#C
CC(CC(C=C)C(C)=O)C#C
CC(CC(C)=C)C(C=O)C#C
CC(CC(C)=C)CC(=O)C#C
CC(CC(C)C(=C)C=O)C#C
CC(CC(C#C)C(C)=O)C=C
CC(CC#C)C(C)C(=O)C=C
CC(CCC(=C)C(C)=O)C#C
CC(CCC(C)=C)C(=O)C#C
CC#CC(C(C)C)C(=O)C=C
CC#CC(C)C(C)C(=O)C=C
CCC(=C)C(C)C(C=O)C#C
CCC(=C)C(C)CC(=O)C#C
CCC(=C)C(C#C)C(=O)CC
CCC(=C)C(CC(C)=O)C#C
CCC(=C)CC(C)C(=O)C#C
CCC(C=C)C(C)C(=O)C#C
CCC(C(=C)C#C)C(=O)CC
CCC(C(=C)CC)C(=O)C#C
CCC(C(C)C=C)C(=O)C#C
CCC(C(C)C#C)C(=O)C=C
CCC(C)C(=C)C(C=O)C#C
CCC(C)C(=C)CC(=O)C#C
CCC(C)C(C=C)C(=O)C#C
CCC(C)C(C#C)C(=O)C=C
CCC(C)CC(=C)C(=O)C#C
CCC(C#C)C(=C)C(=O)CC
CCC(C#C)C(C)C(=O)C=C
CCC(CC(=C)C(C)=O)C#C
CCC(CC(C)=C)C(=O)C#C
CCC(CC)C(=C)C(=O)C#C
CCCC(=C)C(C)C(=O)C#C
CCCC(C(C)=C)C(=O)C#C
CCCC(C)C(=C)C(=O)C#C
CC(C=C)C(C)C(=O)CC#C
CC(C(CC#C)C=O)C(C)=C
CC(C)C(=C)CC(=O)CC#C
CC(C)C(C=C)C(=O)CC#C
CC(C)C(C#C)C(=O)CC=C
CC(C)C(C#CC=O)C(C)=C
CC(C)C#CC(C=O)C(C)=C
CC(C)C#CCC(=O)C(C)=C
CC(C)CC(=C)C(=O)CC#C
CC(C)CC#CC(=O)C(C)=C
CC(C#C)C(C)C(=O)CC=C
CC(C#C)C(CC=O)C(C)=C
CC(C#CCC(C)=O)C(C)=C
CC(CC(C)=C)C(=O)CC#C
CC(CC#C)C(C=O)C(C)=C
CC(CC#C)CC(=O)C(C)=C
CC(CC#CC(C)=O)C(C)=C
CC(CCC#C)C(=O)C(C)=C
CC#CC(=C)C(C=O)C(C)C
CC#CC(=C)CC(=O)C(C)C
CC#CC(C=C)C(=O)C(C)C
CC#CC(C(C)C=O)C(C)=C
CC#CC(C)C(C=O)C(C)=C
CC#CC(C)CC(=O)C(C)=C
CC#CC(CC(C)=O)C(C)=C
CC#CCC(C)C(=O)C(C)=C
CCC(=C)C(C)C(=O)C#CC
CCC(=C)C(C)C(=O)CC#C
CCC(=C)C#CC(=O)C(C)C
CCC(C(C)=C)C(=O)C#CC
CCC(C(C)=C)C(=O)CC#C
CCC(C)C(=C)C(=O)C#CC
CCC(C)C(=C)C(=O)CC#C
CCC(C)C#CC(=O)C(C)=C
CCC(C#C)C(C=O)C(C)=C
CCC(C#CC(C)=O)C(C)=C
CCC(C#CC)C(=O)C(C)=C
CCC(CC#C)C(=O)C(C)=C
CCC#CC(=C)C(=O)C(C)C
CCC#CC(C)C(=O)C(C)=C
CCCC(C#C)C(=O)C(C)=C
CC(C)C#CCC(=C)C(C)=O
CC(C=C)C(C=O)C(C)C#C
CC(C(C)=C)C(=O)CCC#C
CC(C)C(=C)C(=O)CCC#C
CC(C)C(C)C(=O)C#CC=C
CC(C)C(CC=O)C(=C)C#C
CC(C)C(CC(=O)C=C)C#C
CC(C)C(CC(=O)C#C)C=C
CC(C)C#CC(=O)C(C)C=C
CC(C)C#CC(=O)CC(C)=C
CC(C)CC(C=O)C(=C)C#C
CC(C)CCC(=O)C(=C)C#C
CC(CC=C)C(=O)C(C)C#C
CC(CC(=C)C=O)C(C)C#C
CC(CC(C)C(=O)C=C)C#C
CC(CC(C)C(=O)C#C)C=C
CC(CC#C)C(=O)C(C)C=C
CC(CC#C)C(=O)CC(C)=C
CC(CCC(C)=O)C(=C)C#C
CC#CC(=C)C(=O)CC(C)C
CC#CC(C)C(=O)C(C)C=C
CC#CC(C)C(=O)CC(C)=C
CCC(=C)C(C=O)C(C)C#C
CCC(=C)CC(=O)C(C)C#C
CCC(C=C)C(=O)C(C)C#C
CCC(C(C)C=O)C(=C)C#C
CCC(C)C(C=O)C(=C)C#C
CCC(C)CC(=O)C(=C)C#C
CCC(C#C)C(=O)C(=C)CC
CCC(C#C)C(=O)C(C)C=C
CCC(C#C)C(=O)CC(C)=C
CCC(CC(C)=O)C(=C)C#C
CCC(CC)C(=O)C(=C)C#C
CCCC(=C)C(=O)C(C)C#C
CCCC(C(C)=O)C(=C)C#C
CCCC(C)C(=O)C(=C)C#C
CC(C(CC=O)C#C)C(C)=C
CC(C)C(C=O)C(=C)CC#C
CC(C)C(C=O)C(C=C)C#C
CC(C)C(C=O)C#CC(C)=C
CC(C)CC(=O)C(=C)CC#C
CC(C)CC(=O)C(C=C)C#C
CC(C)CC(=O)C#CC(C)=C
CC(C)CC(=O)CC(=C)C#C
CC(C#C)C(=O)CCC(C)=C
CC(C#CC=O)C(C)C(C)=C
CC(CC(C=O)C(C)=C)C#C
CC(CC(C=O)C#C)C(C)=C
CC(CC(C)=O)C(=C)CC#C
CC(CC(C)=O)C(C=C)C#C
CC(CC(C)=O)C#CC(C)=C
CC(CC(C)=O)CC(=C)C#C
CC(CCC(=O)C(C)=C)C#C
CC(CCC(=O)C#C)C(C)=C
CC#CC(C=O)C(=C)C(C)C
CC#CC(C=O)C(C)C(C)=C
CC#CCC(=O)C(=C)C(C)C
CC#CCC(=O)C(C)C(C)=C
CCC(=C)C(=O)C(C)C#CC
CCC(=C)C(=O)C(C)CC#C
CCC(=C)C(=O)C#CC(C)C
CCC(=C)C(=O)CC(C)C#C
CCC(C(C=O)C#C)C(C)=C
CCC(C(C)=O)C(=C)C#CC
CCC(C(C)=O)C(=C)CC#C
CCC(C)C(=O)C(=C)C#CC
CCC(C)C(=O)C(=C)CC#C
CCC(C)C(=O)C(C=C)C#C
CCC(C)C(=O)C#CC(C)=C
CCC(C)C(=O)CC(=C)C#C
CCC(CC(=O)C(C)=C)C#C
CCC(CC(=O)C#C)C(C)=C
CCC#CC(=O)C(=C)C(C)C
CCC#CC(=O)C(C)C(C)=C
CC#CCC(=C)C(=O)C(C)C
CC(C(C)=O)C(=C)CCC#C
CC(C)C(=O)C(=C)CCC#C
CC(C)C(=O)C(C)C#CC=C
CC(C)C(=O)C(CC=C)C#C
CC(C)C(=O)C(CC#C)C=C
CC(C=C)C#CC(=O)C(C)C
CC(C)C(=O)C#CCC(C)=C
CC(C)C(=O)CC(=C)CC#C
CC(C)C(=O)CC(C=C)C#C
CC(C)C(=O)CC#CC(C)=C
CC(C)C(=O)CCC(=C)C#C
CC(CC=O)C(=C)C(C)C#C
CC(CC=O)C(C)C(=C)C#C
CC(CC=O)C(C#C)C(C)=C
CC(CC(=O)C=C)C(C)C#C
CC(CC(=O)C(C)C=C)C#C
CC(CC(=O)C(C)C#C)C=C
CC(CC(=O)C#C)C(C)C=C
CC(CC(=O)CC(C)=C)C#C
CC(CC(=O)CC#C)C(C)=C
CC#CC(=O)C(=C)CC(C)C
CC#CC(=O)C(C=C)C(C)C
CC#CC(=O)C(C)C(C)C=C
CC#CC(=O)C(C)CC(C)=C
CC#CC(=O)CC(=C)C(C)C
CC#CC(=O)CC(C)C(C)=C
CCC(C=O)C(=C)C(C)C#C
CCC(C=O)C(C)C(=C)C#C
CCC(C=O)C(C#C)C(C)=C
CCCC(=O)C(=C)C(C)C#C
CCCC(=O)C(C)C(=C)C#C
CCCC(=O)C(C#C)C(C)=C
CC(C=O)C(C=C)C(C)C#C
CC(C=O)C(C)C(=C)CC#C
CC(C=O)C(C)C(C=C)C#C
CC(C=O)C(C)C#CC(C)=C
CC(C=O)C(CC(C)=C)C#C
CC(C=O)C(CC#C)C(C)=C
CC(C=O)C#CC(C)C(C)=C
CCC(=O)C(=C)C(C)C#CC
CCC(=O)C(=C)C(C)CC#C
CCC(=O)C(=C)C#CC(C)C
CCC(=O)C(=C)CC(C)C#C
CCC(=O)C(C=C)C(C)C#C
CCC(=O)C(C)C(=C)C#CC
CCC(=O)C(C)C(=C)CC#C
CCC(=O)C(C)C(C=C)C#C
CCC(=O)C(C)C#CC(C)=C
CCC(=O)C(C)CC(=C)C#C
CCC(=O)C(C#C)C(C)C=C
CCC(=O)C(C#CC)C(C)=C
CCC(=O)C(CC(C)=C)C#C
CCC(=O)C(CC#C)C(C)=C
CCC(=O)C#CC(=C)C(C)C
CCC(=O)C#CC(C)C(C)=C
CCC(=O)CC(=C)C(C)C#C
CCC(=O)CC(C)C(=C)C#C
CCC(=O)CC(C#C)C(C)=C
CC(=O)CC(CC#C)C(C)=C
CC(=O)CCC(C#C)C(C)=C
CC=C(C=C)C(C)C(C)C=O
CC=C(C=C)C(C)CC(C)=O
CC=C(C(C)C=C)C(C)C=O
CC=C(C(C)C)C(=C)CC=O
CC=C(C(C)C)C(C=C)C=O
CC=C(C(C)CC=C)C(C)=O
CC=C(C)C(=C)C(C)CC=O
CC=C(C)C(=C)CC(C)C=O
CC=C(C)C(=C)CCC(C)=O
CC=C(C)C(C=C)C(C)C=O
CC=C(C)C(C)C(=C)CC=O
CC=C(C)C(C)C(C=C)C=O
CC=C(C)C(C)CC(=C)C=O
CC=C(C)C(CC=C)C(C)=O
CC=C(C)C(CC(C)=C)C=O
CC=C(C)CC(=C)C(C)C=O
CC=C(C)CC(=C)CC(C)=O
CC=C(C)CC(C=C)C(C)=O
CC=C(C)CC(C)C(=C)C=O
CC=C(C)CCC(=C)C(C)=O
CC=C(CC=C)C(C)C(C)=O
CC=C(CC(=C)C(C)C)C=O
CC=C(CC(C)=C)C(C)C=O
CC=C(CC(C)=C)CC(C)=O
CC=C(CC(C)C=C)C(C)=O
CC=C(CC(C)C(C)=C)C=O
CC=C(CC(C)C)C(=C)C=O
CC=C(CCC(C)=C)C(C)=O
CC=CC(=C)C(C)C(C)C=O
CC=CC(=C)C(C)CC(C)=O
CC=CC(=C)CC(C)C(C)=O
CC=CC(C=C)C(C)C(C)=O
CC=CC(C(C)C=C)C(C)=O
CC=CC(C(C)C)C(=C)C=O
CC=CC(C)C(=C)C(C)C=O
CC=CC(C)C(=C)CC(C)=O
CC=CC(C)C(C=C)C(C)=O
CC=CC(C)C(C)C(=C)C=O
CC=CC(C)CC(=C)C(C)=O
CC=CC(CC(C)=C)C(C)=O
CC=CCC(=C)C(C)C(C)=O
CC=CCC(C(C)=C)C(C)=O
CC=CCC(C)C(=C)C(C)=O
CC(=C)C(C)=C(C)CCC=O
CC(=C)CC=C(C)CC(C)=O
CC(=C)CC(C)=C(C)CC=O
CC(=C)CC(C)=CCC(C)=O
CC(=C)CCC(C)=C(C)C=O
CC(=C)CCC(C)=CC(C)=O
CC(C=C(C)C)C(=C)CC=O
CC(C=C(C)C)C(C=C)C=O
CC(C=C(C)CC=C)C(C)=O
CC(C=C)C=C(C)C(C)C=O
CC(C=C)C=C(C)CC(C)=O
CC(C=C)C=CC(C)C(C)=O
CC(C=C)C(C)=C(C)CC=O
CC(C=C)C(C)=CCC(C)=O
CC(C=C)C(C)C=CC(C)=O
CC(C=C)C(C)C(C)=CC=O
CC(C=CC=C)C(C)C(C)=O
CC(C=CCC(C)=C)C(C)=O
CC(C(C)=C)C(C)=CCC=O
CC(C)=C(C)C(=C)CCC=O
CC(C)=C(C)C(CC=C)C=O
CC(C)=C(C)CC(=C)CC=O
CC(C)=C(C)CC(C=C)C=O
CC(C)=C(C)CCC(=C)C=O
CC(=O)CC(CC=C)=C(C)C
CC(=O)C(CCC=C)=C(C)C
CC(=C)CCC(C=O)=C(C)C
CC(=O)CCC(=C)C=C(C)C
CC(=O)C(CC=C)C=C(C)C
CC(=C)CC(C=O)C=C(C)C
CC(=O)CC(=C)CC=C(C)C
CC(=O)C(CC=C(C)C)C=C
CC(C)C=C(C=C)C(C)C=O
CC(C)C=C(C)C(=C)CC=O
CC(C)C=C(C)C(C=C)C=O
CC(C)C=C(C)CC(=C)C=O
CC(C)C=C(CC=C)C(C)=O
CC(C)C=C(CC(C)=C)C=O
CC(C)C=CC(=C)C(C)C=O
CC(C)C=CC(=C)CC(C)=O
CC(C)C=CC(C=C)C(C)=O
CC(C)C=CC(C)C(=C)C=O
CC(C)C=CCC(=C)C(C)=O
CC(C)C(=C)C=C(C)CC=O
CC(C=O)C=CC(=C)C(C)C
CC(C)C(=C)C=CCC(C)=O
CC(C)C(=C)C(C)=CCC=O
CC(C)C(=C)C(C)C=CC=O
CC(C)C(=C)CC=CC(C)=O
CC(C)C(=C)CC(C)=CC=O
CC(C)C(=CC=C)C(C)C=O
CC(C)C(=CCC=C)C(C)=O
CC(C)C(C=C)=C(C)CC=O
CC(C=O)C=C(C=C)C(C)C
CC(C)C(C=C)=CCC(C)=O
CC(C)C(C=C)C=C(C)C=O
CC(C)C(C=C)C=CC(C)=O
CC(C)C(C=C)C(C)=CC=O
CC(C)C(C=CC=C)C(C)=O
CC(C)C(C)=C(CC=C)C=O
CC(C)C(C)=CC(=C)CC=O
CC(C)C(C)=CC(C=C)C=O
CC(C)C(C)=CCC(=C)C=O
CC(C)C(C)C=C(C=C)C=O
CC(C)C(C)C=CC(=C)C=O
CC(C)C(C)C(=C)C=CC=O
CC(C)C(C)C(C=C)=CC=O
CC(C)C(CC=C)=CC(C)=O
CC(C)C(CC(C)=C)=CC=O
CC(C)CC=C(C=C)C(C)=O
CC(C)CC=C(C)C(=C)C=O
CC(C)CC=CC(=C)C(C)=O
CC(C)CC(=C)C=C(C)C=O
CC(C)CC(=C)C=CC(C)=O
CC(C)CC(=C)C(C)=CC=O
CC(C)CC(=CC=C)C(C)=O
CC(C)CC(C=C)=C(C)C=O
CC(C)CC(C=C)=CC(C)=O
CC(C)CC(C)=C(C=C)C=O
CC(C)CC(C)=CC(=C)C=O
CC(CC=C(C)C=C)C(C)=O
CC(CC=C(C)C(C)=C)C=O
CC(CC=C(C)C)C(=C)C=O
CC(CC=C)C(C)=C(C)C=O
CC(CC=C)C(C)=CC(C)=O
CC(CC=CC(C)=C)C(C)=O
CC(CC(=C)C=C(C)C)C=O
CC(CC(C=C)=C(C)C)C=O
CC(CC(C)=C(C)C=C)C=O
CC(CC(C)=C)C=C(C)C=O
CC(CC(C)=C)C=CC(C)=O
CC(CC(C)=C)C(C)=CC=O
CC(CC(C)=CC=C)C(C)=O
CC(CC(C)=CC(C)=C)C=O
CCC=C(C=C)C(C)C(C)=O
CCC=C(C(C)C=C)C(C)=O
CCC=C(C(C)C)C(=C)C=O
CCC=C(C)C(=C)C(C)C=O
CCC=C(C)C(=C)CC(C)=O
CCC=C(C)C(C=C)C(C)=O
CCC=C(C)C(C)C(=C)C=O
CCC=C(C)CC(=C)C(C)=O
CCC=C(CC(C)=C)C(C)=O
CCC=C(CC)C(=C)C(C)=O
CCC=CC(=C)C(C)C(C)=O
CCC=CC(C(C)=C)C(C)=O
CCC=CC(C)C(=C)C(C)=O
CCC(C(=C)CC=O)=C(C)C
CCC(=C)C=C(C)C(C)C=O
CCC(=C)C=C(C)CC(C)=O
CCC(=C)C=C(CC)C(C)=O
CCC(=C)C=CC(C)C(C)=O
CCC(=C)C(=CC)C(C)C=O
CCC(=C)C(C=CC)C(C)=O
CCC(=C)C(C)=C(C)CC=O
CCC(=C)C(C)=C(CC)C=O
CCC(=C)C(C)=CC(C)C=O
CCC(=C)C(C)=CCC(C)=O
CCC(=C)C(C)C=C(C)C=O
CCC(=C)C(C)C=CC(C)=O
CCC(=C)C(C)C(C=O)=CC
CCC(=C)C(C)C(C)=CC=O
CCC(=C)C(CC)=C(C)C=O
CCC(=C)C(CC)=CC(C)=O
CCC(=C)CC=C(C)C(C)=O
CCC(=C)CC(=CC)C(C)=O
CCC(=C)CC(C)=C(C)C=O
CCC(=C)CC(C)=CC(C)=O
CCC(=CC=C)C(C)C(C)=O
CCC(=CC(C)=C)C(C)C=O
CCC(=CC(C)C=C)C(C)=O
CCC(=CC(C)C)C(=C)C=O
CCC(=CC)C(=C)C(C)C=O
CCC(=CC)C(=C)CC(C)=O
CCC(=CC)C(C=C)C(C)=O
CCC(=CC)C(C)C(=C)C=O
CCC(=CCC(C)=C)C(C)=O
CCC(C=C(C)C=C)C(C)=O
CCC(C=C(C)C)C(=C)C=O
CCC(C=C)=C(C)C(C)C=O
CCC(C=C)=C(C)CC(C)=O
CCC(C=C)=C(CC)C(C)=O
CCC(C=C)=CC(C)C(C)=O
CCC(C=C)C=C(C)C(C)=O
CCC(C=C)C(=CC)C(C)=O
CCC(C=C)C(C)=C(C)C=O
CCC(C=C)C(C)=CC(C)=O
CCC(C=CC(C)=C)C(C)=O
CCC(C=CC)C(=C)C(C)=O
CCC(C(C)=C)=C(C)CC=O
CCC(C(C)=C)C(C=O)=CC
CCC(C(C)=C)C(C)=CC=O
CCC(C(=C)C=O)C(C)=CC
CCC(C(C)C=C)=C(C)C=O
CCC(C(C)C)=C(C=C)C=O
CCC(C)=C(C=C)C(C)C=O
CCC(C)=C(C)C(=C)CC=O
CCC(C)=C(C)C(C=C)C=O
CCC(C)=C(C)CC(=C)C=O
CCC(C)=C(CC=C)C(C)=O
CCC(C)=C(CC(C)=C)C=O
CCC(C)=C(CC)C(=C)C=O
CCC(C)=CC(=C)C(C)C=O
CCC(C)=CC(=C)CC(C)=O
CCC(C)=CC(C=C)C(C)=O
CCC(C)=CC(C)C(=C)C=O
CCC(C)=CCC(=C)C(C)=O
CCC(C)C=C(C=C)C(C)=O
CCC(C)C=C(C)C(=C)C=O
CCC(C)C=CC(=C)C(C)=O
CCC(C)C(=C)C=C(C)C=O
CCC(C)C(=C)C=CC(C)=O
CCC(C)C(=C)C(C=O)=CC
CCC(C)C(=C)C(C)=CC=O
CCC(C)C(=CC=C)C(C)=O
CCC(C)C(=CC)C(=C)C=O
CCC(C)C(C=C)=C(C)C=O
CCC(C)C(C=C)=CC(C)=O
CCC(C)C(C)=C(C=C)C=O
CCC(C)C(C)=CC(=C)C=O
CCC(CC=C)=C(C)C(C)=O
CCC(CC(C)=C)=C(C)C=O
CCC(CC(C)=C)=CC(C)=O
CCC(CC)=C(C=C)C(C)=O
CCC(CC)=C(C)C(=C)C=O
CCC(CC)=CC(=C)C(C)=O
CCCC=C(C(C)=C)C(C)=O
CCCC=C(C)C(=C)C(C)=O
CCCC(C(=C)C=O)=C(C)C
CCCC(=C)C=C(C)C(C)=O
CCCC(=C)C(=CC)C(C)=O
CCCC(=C)C(C)=C(C)C=O
CCCC(=C)C(C)=CC(C)=O
CCCC(=CC(C)=C)C(C)=O
CCCC(=CC)C(=C)C(C)=O
CCCC(C=C)=C(C)C(C)=O
CCCC(C(C)=C)=C(C)C=O
CCCC(C)=C(C=C)C(C)=O
CCCC(C)=C(C)C(=C)C=O
CCCC(C)=CC(=C)C(C)=O
CC=C(C)C(C)CC(=O)C=C
CC=C(C)C(CC(C)=O)C=C
CC=C(C)CC(C)C(=O)C=C
CC=C(CC(C)C(C)=O)C=C
CC=C(CC(C)C)C(=O)C=C
CC=CC(C(C)C)C(=O)C=C
CC=CC(C)C(C)C(=O)C=C
CC(C)=C(C)C(CC=O)C=C
CC(C)=C(C)CCC(=O)C=C
CC(=O)CCC(C=C)=C(C)C
CC(=O)CC(C=C)C=C(C)C
CC(C)C=C(C)CC(=O)C=C
CC(C)C=C(CC(C)=O)C=C
CC(C)C=CC(C)C(=O)C=C
CC(C)C(C)=C(CC=O)C=C
CC(C)C(C)=CCC(=O)C=C
CC(C)C(C)C=CC(=O)C=C
CC(C)CC=C(C)C(=O)C=C
CC(C)CC(C)=CC(=O)C=C
CC(CC=C(C)C(C)=O)C=C
CC(CC=C(C)C)C(=O)C=C
CC(CC(C)=C(C)C=O)C=C
CC(CC(C)=CC(C)=O)C=C
CCC=C(C(C)=C)C(=O)CC
CCC=C(C(C)C)C(=O)C=C
CCC=C(C)C(=C)C(=O)CC
CCC=C(C)C(C)C(=O)C=C
CCC(=C)C=C(C)C(=O)CC
CCC(=C)C(=CC)C(=O)CC
CCC(=C)C(C)=CC(=O)CC
CCC(=C)C(CC(C)=O)=CC
CCC(=CC(C)C)C(=O)C=C
CCC(C=C(C)C)C(=O)C=C
CCC(C(=O)C=C)C(C)=CC
CCC(=O)C(C=C)=C(C)CC
CCC(C)=C(C)CC(=O)C=C
CCC(C)=C(CC(C)=O)C=C
CCC(C)=C(CC)C(=O)C=C
CCC(=O)C(=C)C=C(C)CC
CCC(C)=CC(C)C(=O)C=C
CCC(C)C=C(C)C(=O)C=C
CCC(C)C(=CC)C(=O)C=C
CCC(C)C(C)=CC(=O)C=C
CCC(CC(=C)C(C)=O)=CC
CCC(CC)=C(C)C(=O)C=C
CCCC(=C(C)C)C(=O)C=C
CCCC(C)=C(C)C(=O)C=C
CC=C(C=C)C(C=O)C(C)C
CC=C(C(C)C)C(=O)CC=C
CC=C(C(C)CC=O)C(C)=C
CC=C(C)C(C)C(=O)CC=C
CC=C(C)C(CC=O)C(C)=C
CC=C(C)CC(C=O)C(C)=C
CC=C(C)CCC(=O)C(C)=C
CC=C(CC=C)C(=O)C(C)C
CC=C(CC(=C)C=O)C(C)C
CC=C(CC(C)C=O)C(C)=C
CC=C(CCC(C)=O)C(C)=C
CC=CC(=C)C(C=O)C(C)C
CC=CC(=C)CC(=O)C(C)C
CC=CC(C=C)C(=O)C(C)C
CC=CC(C(C)C=O)C(C)=C
CC=CC(C)C(C=O)C(C)=C
CC=CC(C)CC(=O)C(C)=C
CC=CC(CC(C)=O)C(C)=C
CC=CCC(=C)C(=O)C(C)C
CC=CCC(C)C(=O)C(C)=C
CC(C=C(C)C)C(=O)CC=C
CC(C=C(C)CC=O)C(C)=C
CC(C=C)C(CC=O)=C(C)C
CC(C=CCC(C)=O)C(C)=C
CC(C)=C(C)CC(=O)CC=C
CC(=C)C(CCC=O)=C(C)C
CC(=C)C(CC=O)C=C(C)C
CC(=C)C(=O)CCC=C(C)C
CC(C)C=C(C)C(=O)CC=C
CC(C)C=C(CC=O)C(C)=C
CC(C)C=CC(C=O)C(C)=C
CC(C)C=CCC(=O)C(C)=C
CC(C)C(=CCC=O)C(C)=C
CC(C)C(C=CC=O)C(C)=C
CC(C)C(C)=CC(=O)CC=C
CC(C)C(C)C(C=O)=CC=C
CC(C)C(CC(C)=O)=CC=C
CC(C)CC=C(C=O)C(C)=C
CC(C)CC=CC(=O)C(C)=C
CC(C)CC(=CC=O)C(C)=C
CC(CC=C(C)C=O)C(C)=C
CC(CC=C)C(C=O)=C(C)C
CC(CC=CC(C)=O)C(C)=C
CC(CC(C)=CC=O)C(C)=C
CCC=C(C=C)C(=O)C(C)C
CCC=C(C(C)C=O)C(C)=C
CCC=C(C)C(C=O)C(C)=C
CCC=C(C)CC(=O)C(C)=C
CCC=C(CC(C)=O)C(C)=C
CCC=C(CC)C(=O)C(C)=C
CCC=CC(=C)C(=O)C(C)C
CCC=CC(C)C(=O)C(C)=C
CCC(C(=O)CC=C)=C(C)C
CCC(=C)C=C(C=O)C(C)C
CCC(=C)C=CC(=O)C(C)C
CCC(=C)C(=CC=O)C(C)C
CCC(=C)C(C)C(=O)C=CC
CCC(=C)C(CC=O)=C(C)C
CCC(=C)CC(C=O)=C(C)C
CCC(=CC=C)C(=O)C(C)C
CCC(=CC(=C)C=O)C(C)C
CCC(=CC(C)C=O)C(C)=C
CCC(=CC)C(C=O)C(C)=C
CCC(=CCC(C)=O)C(C)=C
CCC(C=C(C)C=O)C(C)=C
CCC(C=C)=C(C=O)C(C)C
CCC(C=C)=CC(=O)C(C)C
CCC(C=C)C(C=O)=C(C)C
CCC(C=CC(C)=O)C(C)=C
CCC(C=CC)C(=O)C(C)=C
CCC(C(C=C)C=O)=C(C)C
CCC(C)=C(C)C(=O)CC=C
CCC(C)=C(CC=O)C(C)=C
CCC(C)=CC(C=O)C(C)=C
CCC(C)=CCC(=O)C(C)=C
CCC(C)C=C(C=O)C(C)=C
CCC(C)C=CC(=O)C(C)=C
CCC(C)C(=C)C(=O)C=CC
CCC(C)C(=CC=O)C(C)=C
CCC(CC(=C)C=O)=C(C)C
CCC(CC)=C(C=O)C(C)=C
CCC(CC)=CC(=O)C(C)=C
CCCC=C(C)C(=O)C(C)=C
CCCC(=C)C(C=O)=C(C)C
CCCC(=CC(C)=O)C(C)=C
CCCC(=CC)C(=O)C(C)=C
CCCC(C)=C(C=O)C(C)=C
CCCC(C)=CC(=O)C(C)=C
CC=C(C=C)C(=O)CC(C)C
CC=C(C)C(C=O)C(C)C=C
CC=C(C)CC(=O)C(C)C=C
CC=C(C)CC(=O)CC(C)=C
CC=C(CC(C)=O)C(C)C=C
CC=CC(=C)C(=O)CC(C)C
CC=CC(C)C(=O)C(C)C=C
CC=CC(C)C(=O)CC(C)=C
CC(C=C)C(C=O)C=C(C)C
CC(C)=C(C)C(=O)CCC=C
CC(=C)CC(CC=O)=C(C)C
CC(=C)CC(=O)CC=C(C)C
CC(C)C=C(C=O)C(C)C=C
CC(C)C=CC(=O)C(C)C=C
CC(C)C=CC(=O)CC(C)=C
CC(C)C(=CC=O)C(C)C=C
CC(C)C(C)C(=O)C=CC=C
CC(C)C(CC=O)=C(C)C=C
CC(C)C(CC=O)=CC(C)=C
CC(C)CC(C=O)=C(C)C=C
CC(C)CC(C=O)=CC(C)=C
CC(CC=C)C(=O)C=C(C)C
CC(CC(=C)C=O)C=C(C)C
CCC=C(C(C)=O)C(=C)CC
CCC=C(C)C(=O)C(=C)CC
CCC=C(C)C(=O)C(C)C=C
CCC=C(C)C(=O)CC(C)=C
CCC(=C)C(C=O)=CC(C)C
CCC(=C)C(C=O)C=C(C)C
CCC(=C)C(C=O)C(C)=CC
CCC(=C)CC(=O)C=C(C)C
CCC(=C)CC(=O)C(C)=CC
CCC(=CC(C)=O)C(C)C=C
CCC(=CC)C(=O)C(C)C=C
CCC(=CC)C(=O)CC(C)=C
CCC(C=C)C(=O)C=C(C)C
CCC(C=C)C(=O)C(C)=CC
CCC(C(C)C=O)=C(C)C=C
CCC(=C)C(C=O)=C(C)CC
CCC(C)=C(C=O)C(C)C=C
CCC(=C)C(=O)C=C(C)CC
CCC(C)=CC(=O)C(C)C=C
CCC(C)=CC(=O)CC(C)=C
CCC(C)C(C=O)=C(C)C=C
CCC(C)C(C=O)=CC(C)=C
CCC(CC(C)=O)=C(C)C=C
CCC(CC(C)=O)=CC(C)=C
CCCC(=C)C(=O)C=C(C)C
CCCC(=C)C(=O)C(C)=CC
CCCC(C(C)=O)=C(C)C=C
CC=C(C)C(=O)C(C)CC=C
CC=C(C)C(=O)CC(C)C=C
CC=C(C)C(=O)CCC(C)=C
CC=C(CC=O)C(=C)C(C)C
CC=C(CC=O)C(C)C(C)=C
CC=C(CC(=O)C=C)C(C)C
CC=C(CC(=O)C(C)C)C=C
CC=CC(C=O)C(=C)C(C)C
CC=CC(C=O)C(C)C(C)=C
CC=CCC(=O)C(=C)C(C)C
CC=CCC(=O)C(C)C(C)=C
CC(C=C)C(=O)CC=C(C)C
CC(C=CC=O)C(C)C(C)=C
CC(=C)CCC(=O)C=C(C)C
CC(C)C(C=O)=C(C)CC=C
CC(C=C)C=C(C=O)C(C)C
CC(C)C(C=O)=CCC(C)=C
CC(C)C(C=O)C=C(C)C=C
CC(C)C(C=O)C=CC(C)=C
CC(C)C(C=O)C(C)=CC=C
CC(C)CC(=O)C=CC(C)=C
CC(C)CC(=O)C(C)=CC=C
CC(CC(C=O)=C(C)C)C=C
CC(CC(C)=O)C=C(C)C=C
CC(CC(C)=O)C=CC(C)=C
CC(CC(C)=O)C(C)=CC=C
CCC=C(C=O)C(=C)C(C)C
CCC=C(C=O)C(C)C(C)=C
CCC=CC(=O)C(=C)C(C)C
CCC=CC(=O)C(C)C(C)=C
CCC(=C)C(=O)C=CC(C)C
CCC(=C)C(=O)C(C)C=CC
CCC(=C)C(=O)C(CC)=CC
CCC(=C)C(=O)CC=C(C)C
CCC(=C)C(=O)CC(C)=CC
CCC(=CC=O)C(=C)C(C)C
CCC(=CC=O)C(C)C(C)=C
CCC(=CC(=O)C=C)C(C)C
CCC(C(C)=O)=C(C)CC=C
CCC(C(C)=O)C(=C)C=CC
CCC(C(C)=O)C(C=C)=CC
CCC(C(C)=O)C(C)=CC=C
CCC(C)C(=O)C=C(C)C=C
CCC(C)C(=O)C=CC(C)=C
CCC(C)C(=O)C(=C)C=CC
CCC(C)C(=O)C(C=C)=CC
CCC(C)C(=O)C(C)=CC=C
CCC(CC=O)=C(C)C(C)=C
CCC(CC(=O)C=C)=C(C)C
CCC(CC(=O)C(C)=C)=CC
CCCC(C=O)=C(C)C(C)=C
CC=C(C=O)C(=C)CC(C)C
CC=C(C=O)C(C=C)C(C)C
CC=C(C=O)C(C)C(C)C=C
CC=C(C=O)C(C)CC(C)=C
CC=CC(=O)C(=C)CC(C)C
CC=CC(=O)C(C=C)C(C)C
CC=CC(=O)C(C)C(C)C=C
CC=CC(=O)C(C)CC(C)=C
CC=CC(=O)CC(=C)C(C)C
CC=CC(=O)CC(C)C(C)=C
CC(C(C)=O)C(C)=CCC=C
CC(C)C(=O)C=C(C)CC=C
CC(C=C)C=CC(=O)C(C)C
CC(C)C(=O)C=CCC(C)=C
CC(C)C(=O)C(C)=CCC=C
CC(C)C(=O)C(C)C=CC=C
CC(C)C(=O)CC=C(C)C=C
CC(C)C(=O)CC=CC(C)=C
CC(C)C(=O)CC(C)=CC=C
CC(CC=O)C=C(C)C(C)=C
CC(CC=O)C(=C)C=C(C)C
CC(CC=O)C(C=C)=C(C)C
CC(CC=O)C(C)=C(C)C=C
CC(CC=O)C(C)=CC(C)=C
CC(CC(=O)C=C(C)C)C=C
CC(CC(=O)C=C)C=C(C)C
CCC(C=O)=C(C=C)C(C)C
CCC(C=O)=C(C)C(C)C=C
CCC(C=O)=C(C)CC(C)=C
CCC(C=O)=C(CC)C(C)=C
CCC(C=O)=CC(=C)C(C)C
CCC(C=O)=CC(C)C(C)=C
CCC(C=O)C=C(C)C(C)=C
CCC(C=O)C(=C)C=C(C)C
CCC(C=O)C(=C)C(C)=CC
CCC(C=O)C(=CC)C(C)=C
CCC(C=O)C(C=C)=C(C)C
CCC(C=O)C(C)=C(C)C=C
CCC(C=O)C(C)=CC(C)=C
CCCC(=O)C=C(C)C(C)=C
CCCC(=O)C(=C)C=C(C)C
CCCC(=O)C(=C)C(C)=CC
CCCC(=O)C(=CC)C(C)=C
CCCC(=O)C(C=C)=C(C)C
CCCC(=O)C(C)=C(C)C=C
CCCC(=O)C(C)=CC(C)=C
CC(C=O)C=C(C)C(C)C=C
CC(C=O)C=C(C)CC(C)=C
CC(C=O)C=CC(C)C(C)=C
CC(C=O)C(=C)CC=C(C)C
CC(C=O)C(C=C)C=C(C)C
CC(C=O)C(C)=C(C)CC=C
CC(C=O)C(C)=CCC(C)=C
CC(C=O)C(C)C=C(C)C=C
CC(C=O)C(C)C=CC(C)=C
CC(C=O)C(C)C(C)=CC=C
CC(C=O)C(CC=C)=C(C)C
CCC(=O)C=C(C=C)C(C)C
CCC(=O)C=C(C)C(C)C=C
CCC(=O)C=C(C)CC(C)=C
CCC(=O)C=C(CC)C(C)=C
CCC(=O)C=CC(=C)C(C)C
CCC(=O)C=CC(C)C(C)=C
CCC(=O)C(=C)C=CC(C)C
CCC(=O)C(=C)C(C)C=CC
CCC(=O)C(=C)C(CC)=CC
CCC(=O)C(=C)CC=C(C)C
CCC(=O)C(=C)CC(C)=CC
CCC(=O)C(=CC=C)C(C)C
CCC(=O)C(=CC)C(C)C=C
CCC(=O)C(C=C)=CC(C)C
CCC(=O)C(C=C)C=C(C)C
CCC(=O)C(C=C)C(C)=CC
CCC(=O)C(C=CC)C(C)=C
CCC(=O)C(C)=C(C)CC=C
CCC(=O)C(C)=C(CC)C=C
CCC(=O)C(C)=CC(C)C=C
CCC(=O)C(C)=CCC(C)=C
CCC(=O)C(C)C=C(C)C=C
CCC(=O)C(C)C=CC(C)=C
CCC(=O)C(C)C(=C)C=CC
CCC(=O)C(C)C(C=C)=CC
CCC(=O)C(C)C(C)=CC=C
CCC(=O)C(CC=C)=C(C)C
CCC(=O)C(CC(C)=C)=CC
CCC(=O)C(CC)=C(C)C=C
CCC(=O)C(CC)=CC(C)=C
CCC(=O)CC=C(C)C(C)=C
CCC(=O)CC(=C)C=C(C)C
CCC(=O)CC(=C)C(C)=CC
CCC(=O)CC(=CC)C(C)=C
CCC(=O)CC(C=C)=C(C)C
CCC(=O)CC(C)=C(C)C=C
CCC(=O)CC(C)=CC(C)=C
CC(=O)C(C)=C(C)CCC=C
CC(=O)CC(C)=C(C)CC=C
CC(=O)CCC=C(C)C(C)=C
CC(=O)CCC(C)=C(C)C=C
CC(=O)CCC(C)=CC(C)=C
CC(=C)CCC=C(C)C(C)=O
CC(C=C)C(C)C=C(C)C=O
CC(=O)C(=C)CCC=C(C)C
CC(C)C(=C)CC=C(C)C=O
CC(C)C(CC=C)=C(C)C=O
CC(CC=C)C=C(C)C(C)=O
CCC(=CC)C(C)C(=O)C=C
CC(=C)C(CC=C(C)C)C=O
CCC(C(C)=C)C(=O)C=CC
CC(C)CC(=O)C=C(C)C=C
CC(=C)C(C)(CC#C)OC=O
CC(=C)C#CC(C)(C)OC=O
CC(C)(C#C)C(=C)COC=O
CC(C)(CC(=C)C#C)OC=O
CC#CC(=C)C(C)(C)OC=O
CCC(C=C)(C#C)C(=O)OC
CC(=C)C(C)(COC=O)C#C
CC(=C)CC(C)(OC=O)C#C
CC(C=C)C(C)(OC=O)C#C
CC(C)(C=C)C(OC=O)C#C
CC(C)(C#C)C(OC=O)C=C
CC(C)(CC=C)OC(=O)C#C
CC(C)(CC#C)OC(=O)C=C
CC(C#C)C(C)(OC=O)C=C
CC#CC(C)(C)OC(=O)C=C
CCC(=C)C(C)(OC=O)C#C
CC(C)(C=C)C(=O)OCC#C
CC(C)(C#C)C(=O)OCC=C
CC#CC(C)(OC=O)C(C)=C
CC(C)(C)OC(=O)C#CC=C
CC(C)(COC=O)C(=C)C#C
CC(C)(COC(=O)C=C)C#C
CC(C)(COC(=O)C#C)C=C
CC(C)C(OC=O)(C=C)C#C
CCC(C)(OC=O)C(=C)C#C
CCC(C)(OC(=O)C=C)C#C
CCC(C)(OC(=O)C#C)C=C
CCC(OC(C)=O)(C=C)C#C
CC(C)(OC=O)C(=C)CC#C
CC(C)(OC=O)C(C=C)C#C
CC(C)(OC(=O)CC=C)C#C
CC(C)(OC(=O)CC#C)C=C
CCC(OC=O)(C#C)C(C)=C
CCC(=O)OC(C)(C=C)C#C
CC(OC=O)C(C)(C=C)C#C
CCOC(=O)C(C)(C=C)C#C
CC(=O)OC(C)(CC=C)C#C
CC(=O)OC(C)(CC#C)C=C
CC(=O)OCC(C)(C=C)C#C
COC(=O)C(C)(C=C)C#CC
COC(=O)C(C)(C)C#CC=C
COC(=O)C(C)(CC=C)C#C
COC(=O)C(C)(CC#C)C=C
COC(=O)C#CC(C)(C)C=C
CC#CC(C)(OC(C)=O)C=C
CC#CC(=O)OC(C)(C)C=C
CC(=O)OC(C)(C)C#CC=C
COC(=O)CC(C)(C=C)C#C
CC=C(C=C)C(C)(C)OC=O
CC=CC(=C)C(C)(C)OC=O
CC(=C)C=CC(C)(C)OC=O
CC(=CC=C)C(C)(C)OC=O
CC(C=C)=CC(C)(C)OC=O
CC=C(C)C(C)(OC=O)C=C
CC=CC(C)(C)OC(=O)C=C
CC(C)=CC(C)(OC=O)C=C
CC=CC(C)(OC(C)=O)C=C
CC=CC(C)(OC=O)C(C)=C
CC=CC(=O)OC(C)(C)C=C
CC(=O)OC(C)(C)C=CC=C
COC(=O)C=CC(C)(C)C=C
COC(=O)C(C)(C=C)C=CC
CC(C)(C)OC(=O)C=CC=C
COC(=O)C(C)(C)C=CC=C
CC(C)C(C)C#CC#CC=O
CC(C)C(C#C)C#CCC=O
CC(C)C(CC#C)C#CC=O
CC(C)C(CC#CC#C)C=O
CC(C)C#CC(C)C#CC=O
CC(C)C#CC(CC#C)C=O
CC(C)C#CC#CC(C)C=O
CC(C)C#CC#CCC(C)=O
CC(C)C#CCC#CC(C)=O
CC(C)CC(C#C)C#CC=O
CC(C)CC#CC#CC(C)=O
CC(C#C)C(C)C#CCC=O
CC(C#C)C(CCC#C)C=O
CC(C#C)C#CCCC(C)=O
CC(C#CCCC#C)C(C)=O
CC(CC(C)C#CC#C)C=O
CC(CC(CC#C)C#C)C=O
CC(CC#C)C(C)C#CC=O
CC(CC#C)C(CC#C)C=O
CC(CC#C)C#CC(C)C=O
CC(CC#C)C#CCC(C)=O
CC(CC#C)CC#CC(C)=O
CC(CC#CC(C)C#C)C=O
CC(CC#CC#C)C(C)C=O
CC(CC#CC#C)CC(C)=O
CC(CC#CCC#C)C(C)=O
CC(CCC(C#C)C#C)C=O
CC(CCC#C)C#CC(C)=O
CC(CCC#CC#C)C(C)=O
CC#CC(C)C(C)C#CC=O
CC#CC(C)C(CC#C)C=O
CC#CC(C)C#CC(C)C=O
CC#CC(C)C#CCC(C)=O
CC#CC(C)CC#CC(C)=O
CC#CC(C#C)C(C)CC=O
CC#CC(C#CC)C(C)C=O
CC#CC(CC(C)C#C)C=O
CC#CC(CC#C)C(C)C=O
CC#CC(CC#C)CC(C)=O
CC#CC(CCC#C)C(C)=O
CC#CC#CC(C)C(C)C=O
CC#CC#CC(C)CC(C)=O
CC#CC#CCC(C)C(C)=O
CC#CCC(C)C#CC(C)=O
CC#CCC(C#C)C(C)C=O
CC#CCC(C#CC)C(C)=O
CC#CCC(CC#C)C(C)=O
CC#CCC#CC(C)C(C)=O
CC#CCCC(C#C)C(C)=O
CCC(C)C(C#C)C#CC=O
CCC(C)C#CC#CC(C)=O
CCC(C#C)C(C)C#CC=O
CCC(C#C)C(CC#C)C=O
CCC(C#C)C#CC(C)C=O
CCC(C#C)C#CCC(C)=O
CCC(C#CC)C#CC(C)=O
CCC(C#CC#C)C(C)C=O
CCC(C#CC#CC)C(C)=O
CCC(C#CCC#C)C(C)=O
CCC(CC(C#C)C#C)C=O
CCC(CC#C)C#CC(C)=O
CCC(CC#CC#C)C(C)=O
CCC#CC(C)C#CC(C)=O
CCC#CC(C#C)C(C)C=O
CCC#CC(C#CC)C(C)=O
CCC#CC(CC#C)C(C)=O
CCC#CC#CC(C)C(C)=O
CCC#CCC(C#C)C(C)=O
CCCC(C#C)C#CC(C)=O
CCCC(C#CC#C)C(C)=O
CCCC#CC(C#C)C(C)=O
CC(C)C(CC#CC=O)C#C
CC(C)C#CC(CC=O)C#C
CC(C)C#CCC(C=O)C#C
CC(C)C#CCCC(=O)C#C
CC(C)CC#CC(C=O)C#C
CC(C)CC#CCC(=O)C#C
CC(C)CCC#CC(=O)C#C
CC(C#C)C(CCC=O)C#C
CC(CC(C)C#CC=O)C#C
CC(CC(CC#C)C=O)C#C
CC(CC#C)C(CC=O)C#C
CC(CC#C)CC(C=O)C#C
CC(CC#CC(C)C=O)C#C
CC(CC#CCC(C)=O)C#C
CC(CCC#C)C(C=O)C#C
CC(CCC#C)CC(=O)C#C
CC(CCC#CC(C)=O)C#C
CC(CCCC#C)C(=O)C#C
CC#CC(C)C(CC=O)C#C
CC#CC(C)CC(C=O)C#C
CC#CC(C)CCC(=O)C#C
CC#CC(CC(C)C=O)C#C
CC#CC(CCC(C)=O)C#C
CC#CCC(C)C(C=O)C#C
CC#CCC(C)CC(=O)C#C
CC#CCC(CC(C)=O)C#C
CC#CCCC(C)C(=O)C#C
CCC(C)C#CC(C=O)C#C
CCC(C)C#CCC(=O)C#C
CCC(C)CC#CC(=O)C#C
CCC(C#C)C(CC=O)C#C
CCC(C#C)C#CC(=O)CC
CCC(C#CC)C(C=O)C#C
CCC(C#CC#C)C(=O)CC
CCC(CC)C#CC(=O)C#C
CCC(CC#C)C(C=O)C#C
CCC(CC#C)CC(=O)C#C
CCC(CC#CC(C)=O)C#C
CCC(CC#CC)C(=O)C#C
CCC(CCC#C)C(=O)C#C
CCC#CC(C)C(C=O)C#C
CCC#CC(C)CC(=O)C#C
CCC#CC(C#C)C(=O)CC
CCC#CC(CC(C)=O)C#C
CCC#CC(CC)C(=O)C#C
CCC#CCC(C)C(=O)C#C
CCCC(C)C#CC(=O)C#C
CCCC(C#C)C(C=O)C#C
CCCC(C#CC)C(=O)C#C
CCCC(CC#C)C(=O)C#C
CCCC#CC(C)C(=O)C#C
CCCCC(C#C)C(=O)C#C
CC(C)C#CCC(=O)CC#C
CC(C)CC#CC(=O)CC#C
CC(C#C)C(CC=O)CC#C
CC(CC#C)CC(=O)CC#C
CC(CCC#C)C(=O)CC#C
CC#CC(C)C(C=O)C#CC
CC#CC(C)CC(=O)C#CC
CC#CC(C)CC(=O)CC#C
CC#CC(C#CC=O)C(C)C
CC#CC(CC(C)=O)C#CC
CC#CC#CC(C=O)C(C)C
CC#CC#CCC(=O)C(C)C
CC#CCC(C)C(=O)C#CC
CC#CCC(C)C(=O)CC#C
CC#CCC#CC(=O)C(C)C
CCC(C)C#CC(=O)C#CC
CCC(C)C#CC(=O)CC#C
CCC(C#C)C(C=O)C#CC
CCC(C#CC)C(=O)C#CC
CCC(C#CC)C(=O)CC#C
CCC(CC#C)C(=O)C#CC
CCC(CC#C)C(=O)CC#C
CCC#CC(C)C(=O)C#CC
CCC#CC(C)C(=O)CC#C
CCC#CC#CC(=O)C(C)C
CCCC(C#C)C(=O)C#CC
CCCC(C#C)C(=O)CC#C
CC(C)C(CC=O)C#CC#C
CC(C)C#CC(=O)CCC#C
CC(C)CC(C=O)C#CC#C
CC(C)CCC(=O)C#CC#C
CC(CC(CC=O)C#C)C#C
CC(CC#C)C(=O)CCC#C
CC(CC#CC=O)C(C)C#C
CC(CCC(C=O)C#C)C#C
CC(CCC(C)=O)C#CC#C
CC(CCCC(=O)C#C)C#C
CC#CC(C)C(=O)CCC#C
CC#CC(CC=O)C(C)C#C
CC#CC#CC(=O)CC(C)C
CC#CCC(C=O)C(C)C#C
CC#CCCC(=O)C(C)C#C
CCC(C)C(C=O)C#CC#C
CCC(C)CC(=O)C#CC#C
CCC(C#C)C(=O)CC#CC
CCC(C#C)C(=O)CCC#C
CCC(C#CC=O)C(C)C#C
CCC(CC(C=O)C#C)C#C
CCC(CC(C)=O)C#CC#C
CCC(CC)C(=O)C#CC#C
CCC(CCC(=O)C#C)C#C
CCC#CC(C=O)C(C)C#C
CCC#CCC(=O)C(C)C#C
CCCC(C)C(=O)C#CC#C
CCCC(CC(=O)C#C)C#C
CCCC#CC(=O)C(C)C#C
CC(C)C(C=O)C#CCC#C
CC(C)CC(=O)C#CCC#C
CC(C)CC(=O)CC#CC#C
CC(C#C)C(=O)CCCC#C
CC(CC(C)=O)C#CCC#C
CC(CCC=O)C(C#C)C#C
CC(CCC(=O)C#C)CC#C
CC(CCC(=O)CC#C)C#C
CC#CC(C=O)C(C)CC#C
CC#CC(C=O)C#CC(C)C
CC#CCC(=O)C(C)C#CC
CC#CCC(=O)C(C)CC#C
CC#CCC(=O)C#CC(C)C
CC#CCC(=O)CC(C)C#C
CCC(C)C(=O)C#CC#CC
CCC(C)C(=O)C#CCC#C
CCC(C)C(=O)CC#CC#C
CCC(CC=O)C(C#C)C#C
CCC(CC(=O)C#C)C#CC
CCC(CC(=O)C#CC)C#C
CCC(CC(=O)CC#C)C#C
CCC#CC(=O)C(C)C#CC
CCC#CC(=O)C(C)CC#C
CCC#CC(=O)C(CC)C#C
CCC#CC(=O)C#CC(C)C
CCC#CC(=O)CC(C)C#C
CCCC(C=O)C(C#C)C#C
CCCCC(=O)C(C#C)C#C
CC(C)C(=O)C#CCCC#C
CC(C)C(=O)CC#CCC#C
CC(C)C(=O)CCC#CC#C
CC(CC=O)C(C)C#CC#C
CC(CC=O)C(CC#C)C#C
CC(CC=O)C#CC(C)C#C
CC(CC=O)CC(C#C)C#C
CC(CC(=O)CCC#C)C#C
CC#CC(=O)C(C)CCC#C
CC#CC(=O)C#CCC(C)C
CC#CC(=O)CC(C)CC#C
CC#CC(=O)CC#CC(C)C
CC#CC(=O)CCC(C)C#C
CCC(C=O)C(C)C#CC#C
CCC(C=O)C(C#C)C#CC
CCC(C=O)C(CC#C)C#C
CCC(C=O)C#CC(C)C#C
CCCC(=O)C(C)C#CC#C
CCCC(=O)C(C#C)C#CC
CCCC(=O)C(CC#C)C#C
CCCC(=O)C#CC(C)C#C
CCCC(=O)CC(C#C)C#C
CC(C=O)C(C)C#CCC#C
CC(C=O)C(CC#C)CC#C
CC(C=O)C(CCC#C)C#C
CCC(=O)C(C)C#CC#CC
CCC(=O)C(C)C#CCC#C
CCC(=O)C(C)CC#CC#C
CCC(=O)C(C#CC)C#CC
CCC(=O)C(CC#C)C#CC
CCC(=O)C(CC#CC)C#C
CCC(=O)C(CCC#C)C#C
CCC(=O)C#CC(C)C#CC
CCC(=O)C#CC(C)CC#C
CCC(=O)C#CC#CC(C)C
CCC(=O)C#CCC(C)C#C
CCC(=O)CC(C)C#CC#C
CCC(=O)CC(C#C)C#CC
CCC(=O)CC(CC#C)C#C
CCC(=O)CC#CC(C)C#C
CCC(=O)CCC(C#C)C#C
CC(=O)C(CCC#C)CC#C
CC(=O)C(CCCC#C)C#C
CC(=O)CC(CC#C)CC#C
CC(=O)CC(CCC#C)C#C
CC(=O)CCC(CC#C)C#C
CC(=O)CCCC(C#C)C#C
CCC(=O)C(CC#C)CC#C
CC=C(C)C(C)C#CCC=O
CC=C(C)C(C)CC#CC=O
CC=C(C)C(CC#CC)C=O
CC=C(C)C(CCC#C)C=O
CC=C(C)C#CC(C)CC=O
CC=C(C)C#CCC(C)C=O
CC=C(C)C#CCCC(C)=O
CC=C(C)CC(C)C#CC=O
CC=C(C)CC(CC#C)C=O
CC=C(C)CC#CC(C)C=O
CC=C(C)CC#CCC(C)=O
CC=C(C)CCC#CC(C)=O
CC=C(C#C)C(C)CCC=O
CC=C(C#CC)C(C)CC=O
CC=C(CC(C)C)C#CC=O
CC=C(CC(C)C#CC)C=O
CC=C(CC(C)CC#C)C=O
CC=C(CC#C)C(C)CC=O
CC=C(CC#C)CC(C)C=O
CC=C(CC#CC)C(C)C=O
CC=C(CC#CC)CC(C)=O
CC=C(CCC(C)C#C)C=O
CC=C(CCC#C)C(C)C=O
CC=C(CCC#C)CC(C)=O
CC=C(CCC#CC)C(C)=O
CC=C(CCCC#C)C(C)=O
CC=CC(C)C(C)C#CC=O
CC=CC(C)C(CC#C)C=O
CC=CC(C)C#CC(C)C=O
CC=CC(C)C#CCC(C)=O
CC=CC(C)CC#CC(C)=O
CC=CC(C#C)C(C)CC=O
CC=CC(C#CC)C(C)C=O
CC=CC(CC(C)C#C)C=O
CC=CC(CC#C)C(C)C=O
CC=CC(CC#C)CC(C)=O
CC=CC(CC#CC)C(C)=O
CC=CC(CCC#C)C(C)=O
CC=CC#CC(C)C(C)C=O
CC=CC#CC(C)CC(C)=O
CC=CC#CCC(C)C(C)=O
CC=CCC(C)C#CC(C)=O
CC=CCC(C#C)C(C)C=O
CC=CCC(C#CC)C(C)=O
CC=CCC(CC#C)C(C)=O
CC=CCC#CC(C)C(C)=O
CC=CCCC(C#C)C(C)=O
CC(C=C(C)C)C#CCC=O
CC(C=CCCC#C)C(C)=O
CC(C)=C(C)C#CCCC=O
CC(C)=C(C)CC#CCC=O
CC(C)=C(C)CCC#CC=O
CC(C)=C(CCC#C)CC=O
CC(C)=C(CCCC#C)C=O
CC(C)=CC(CCC#C)C=O
CC(=O)CCC#CC=C(C)C
CC(C)=CCC(CC#C)C=O
CC(=O)CC#CCC=C(C)C
CC(C)=CCCC#CC(C)=O
CC(C)C=C(C)C#CCC=O
CC(C)C=C(C)CC#CC=O
CC(C)C=C(CCC#C)C=O
CC(C)C=CC(C)C#CC=O
CC(C)C=CC(CC#C)C=O
CC(C)C=CC#CC(C)C=O
CC(C)C=CC#CCC(C)=O
CC(C)C=CCC#CC(C)=O
CC(C)C(C)=CC#CCC=O
CC(C)C(C)=CCC#CC=O
CC(C)C(C)C=CC#CC=O
CC(C)C(C)C#CC=CC=O
CC(C)C(CC=CC#C)C=O
CC(C)C(CC#C)=CCC=O
CC(C)C(CC#C)C=CC=O
CC(C)C(CCC#C)=CC=O
CC(C)C#CC=C(C)CC=O
CC(C)C#CC=CC(C)C=O
CC(C)C#CC=CCC(C)=O
CC(C)C#CC(C)=CCC=O
CC(C)C#CC(C)C=CC=O
CC(C)C#CCC=C(C)C=O
CC(C)C#CCC=CC(C)=O
CC(C)C#CCC(C)=CC=O
CC(C)CC=C(C)C#CC=O
CC(C)CC=C(CC#C)C=O
CC(C)CC=CC#CC(C)=O
CC(C)CC(C)=CC#CC=O
CC(C)CC(CC#C)=CC=O
CC(C)CC#CC=C(C)C=O
CC(C)CC#CC=CC(C)=O
CC(C)CC#CC(C)=CC=O
CC(C#C)C(C)=CCCC=O
CC(CC=C(C)C)C#CC=O
CC(CC=C(C)CC#C)C=O
CC(CC=CC(C)C#C)C=O
CC(CC=CC#C)C(C)C=O
CC(CC=CC#C)CC(C)=O
CC(CC=CCC#C)C(C)=O
CC(CC(C)=CCC#C)C=O
CC(CC(C)C=CC#C)C=O
CC(CC(C)C#C)C=CC=O
CC(CC#C)C=C(C)CC=O
CC(CC#C)C=CC(C)C=O
CC(CC#C)C=CCC(C)=O
CC(CC#C)C(C)=CCC=O
CC(CC#C)C(C)C=CC=O
CC(CC#C)CC(C)=CC=O
CC(CC#CC=C(C)C)C=O
CC(CCC=C(C)C#C)C=O
CC(CCC=CC#C)C(C)=O
CC(CCC(C)=CC#C)C=O
CC(CCC#C)=C(C)CC=O
CC(CCC#C)C=C(C)C=O
CC(CCC#C)C=CC(C)=O
CC(CCC#C)C(C)=CC=O
CC(CCCC#C)=C(C)C=O
CC#CC=C(C)C(C)CC=O
CC#CC=C(C)CC(C)C=O
CC#CC=C(C)CCC(C)=O
CC#CC=C(CC(C)C)C=O
CC#CC=CC(C)C(C)C=O
CC#CC=CC(C)CC(C)=O
CC#CC=CCC(C)C(C)=O
CC#CC(C)=C(C)CCC=O
CC#CC(C)=CC(C)CC=O
CC#CC(C)=CCC(C)C=O
CC#CC(C)=CCCC(C)=O
CC#CC(C)C=C(C)CC=O
CC#CC(C)C=CC(C)C=O
CC#CC(C)C=CCC(C)=O
CC#CC(C)C(C)=CCC=O
CC#CC(C)C(C)C=CC=O
CC#CC(C)CC=C(C)C=O
CC#CC(C)CC=CC(C)=O
CC#CC(C)CC(C)=CC=O
CC#CC(CC=C(C)C)C=O
CC#CC(CC(C)C)=CC=O
CC#CCC=C(C)C(C)C=O
CC#CCC=C(C)CC(C)=O
CC#CCC=CC(C)C(C)=O
CC#CCC(C)=C(C)CC=O
CC#CCC(C)=CC(C)C=O
CC#CCC(C)=CCC(C)=O
CC#CCC(C)C=C(C)C=O
CC#CCC(C)C=CC(C)=O
CC#CCC(C)C(C)=CC=O
CC#CCCC=C(C)C(C)=O
CC#CCCC(C)=C(C)C=O
CC#CCCC(C)=CC(C)=O
CCC=C(C)C(C)C#CC=O
CCC=C(C)C(CC#C)C=O
CCC=C(C)C#CC(C)C=O
CCC=C(C)C#CCC(C)=O
CCC=C(C)CC#CC(C)=O
CCC=C(C#C)C(C)CC=O
CCC=C(C#C)C(CC)C=O
CCC=C(C#CC)C(C)C=O
CCC=C(C#CCC)C(C)=O
CCC=C(CC(C)C#C)C=O
CCC=C(CC)C#CC(C)=O
CCC=C(CC#C)C(C)C=O
CCC=C(CC#C)CC(C)=O
CCC=C(CCC#C)C(C)=O
CCC=CC(C)C#CC(C)=O
CCC=CC(C#C)C(C)C=O
CCC=CC(C#CC)C(C)=O
CCC=CC(CC#C)C(C)=O
CCC=CC#CC(C)C(C)=O
CCC=CCC(C#C)C(C)=O
CCC(=CC(C)C)C#CC=O
CCC(=CC)C(C)C#CC=O
CCC(=CC)C(CC#C)C=O
CCC(=CC)C#CC(C)C=O
CCC(=CC)C#CCC(C)=O
CCC(=CC#C)C(C)CC=O
CCC(=CC#CC)C(C)C=O
CCC(=CCC#C)C(C)C=O
CCC(=CCC#CC)C(C)=O
CCC(=CCCC#C)C(C)=O
CCC(C=C(C)C)C#CC=O
CCC(C=CC)C#CC(C)=O
CCC(C=CC#C)C(C)C=O
CCC(C=CC#CC)C(C)=O
CCC(C=CCC#C)C(C)=O
CCC(C)=C(C)C#CCC=O
CCC(C)=C(C)CC#CC=O
CCC(C)=C(CC)C#CC=O
CCC(C)=C(CCC#C)C=O
CCC(C)=CC(C)C#CC=O
CCC(C)=CC(CC#C)C=O
CCC(C)=CC#CC(C)C=O
CCC(C)=CC#CCC(C)=O
CCC(C)=CCC#CC(C)=O
CCC(C)C=C(C)C#CC=O
CCC(C)C=C(CC#C)C=O
CCC(C)C=CC#CC(C)=O
CCC(C)C(=CC)C#CC=O
CCC(C)C(C)=CC#CC=O
CCC(C)C(CC#C)=CC=O
CCC(C)C#CC=C(C)C=O
CCC(C)C#CC=CC(C)=O
CCC(C)C#CC(C=O)=CC
CCC(C)C#CC(C)=CC=O
CCC(C#C)=C(C)CCC=O
CCC(C#C)C(C)=CCC=O
CCC(C#C)C(C)C=CC=O
CCC(C#C)C(CC)=CC=O
CCC(C#CC=CC)C(C)=O
CCC(C#CC)=C(C)CC=O
CCC(C#CC)C(C=O)=CC
CCC(C#CC)C(C)=CC=O
CCC(CC=C(C)C#C)C=O
CCC(CC=CC#C)C(C)=O
CCC(CC(=CC)C#C)C=O
CCC(CC(C)=CC#C)C=O
CCC(CC(C)C#C)=CC=O
CCC(CC)=C(C)C#CC=O
CCC(CC)=C(CC#C)C=O
CCC(CC)=CC#CC(C)=O
CCC(CC#C)=C(C)CC=O
CCC(CC#C)=C(CC)C=O
CCC(CC#C)=CC(C)C=O
CCC(CC#C)=CCC(C)=O
CCC(CC#C)C=C(C)C=O
CCC(CC#C)C=CC(C)=O
CCC(CC#C)C(C=O)=CC
CCC(CC#C)C(C)=CC=O
CCC(CC#CC)=C(C)C=O
CCC(CC#CC)=CC(C)=O
CCC(CCC#C)=C(C)C=O
CCC(CCC#C)=CC(C)=O
CCC#CC=C(C)C(C)C=O
CCC#CC=C(C)CC(C)=O
CCC#CC=C(CC)C(C)=O
CCC#CC=CC(C)C(C)=O
CCC#CC(=CC)C(C)C=O
CCC#CC(C=CC)C(C)=O
CCC#CC(C)=C(C)CC=O
CCC#CC(C)=C(CC)C=O
CCC#CC(C)=CC(C)C=O
CCC#CC(C)=CCC(C)=O
CCC#CC(C)C=C(C)C=O
CCC#CC(C)C=CC(C)=O
CCC#CC(C)C(C=O)=CC
CCC#CC(C)C(C)=CC=O
CCC#CC(CC)=C(C)C=O
CCC#CC(CC)=CC(C)=O
CCC#CCC=C(C)C(C)=O
CCC#CCC(C)=C(C)C=O
CCC#CCC(C)=CC(C)=O
CCCC=C(C)C#CC(C)=O
CCCC=C(C#C)C(C)C=O
CCCC=C(C#CC)C(C)=O
CCCC=C(CC#C)C(C)=O
CCCC=CC(C#C)C(C)=O
CCCC(=CC)C#CC(C)=O
CCCC(=CC#C)C(C)C=O
CCCC(=CC#CC)C(C)=O
CCCC(=CCC#C)C(C)=O
CCCC(C=CC#C)C(C)=O
CCCC(C)=C(C)C#CC=O
CCCC(C)=C(CC#C)C=O
CCCC(C)=CC#CC(C)=O
CCCC(C#C)=C(C)CC=O
CCCC(C#C)=C(CC)C=O
CCCC(C#C)C(C=O)=CC
CCCC(C#C)C(C)=CC=O
CCCC(C#CC)=C(C)C=O
CCCC(CC#C)=C(C)C=O
CCCC(CC#C)=CC(C)=O
CCCC#CC=C(C)C(C)=O
CCCC#CC(=CC)C(C)=O
CCCC#CC(C)=C(C)C=O
CCCC#CC(C)=CC(C)=O
CCCCC=C(C#C)C(C)=O
CCCCC(=CC#C)C(C)=O
CCCCC(C#C)=C(C)C=O
CC=C(C)C(CCC=O)C#C
CC=C(C)CC(CC=O)C#C
CC=C(C)CCC(C=O)C#C
CC=C(C)CCCC(=O)C#C
CC=C(CC(C)CC=O)C#C
CC=C(CCC(C)C=O)C#C
CC=C(CCCC(C)=O)C#C
CC=CC(C)C(CC=O)C#C
CC=CC(C)CC(C=O)C#C
CC=CC(C)CCC(=O)C#C
CC=CC(CC(C)C=O)C#C
CC=CC(CCC(C)=O)C#C
CC=CCC(C)C(C=O)C#C
CC=CCC(C)CC(=O)C#C
CC=CCC(CC(C)=O)C#C
CC=CCCC(C)C(=O)C#C
CC(C=C(C)CCC=O)C#C
CC(C=CCCC(C)=O)C#C
CC(C)=C(CCCC=O)C#C
CC(C)=CC(CCC=O)C#C
CC(C)=CCC(CC=O)C#C
CC(C)=CCCC(C=O)C#C
CC(C)=CCCCC(=O)C#C
CC(C)C=C(CCC=O)C#C
CC(C)C=CC(CC=O)C#C
CC(C)C=CCC(C=O)C#C
CC(C)C=CCCC(=O)C#C
CC(C)C(=CCCC=O)C#C
CC(C)C(C=CCC=O)C#C
CC(C)C(CC=CC=O)C#C
CC(C)CC=C(CC=O)C#C
CC(C)CC=CC(C=O)C#C
CC(C)CC=CCC(=O)C#C
CC(C)CC(=CCC=O)C#C
CC(C)CC(C=CC=O)C#C
CC(C)CCC=C(C=O)C#C
CC(C)CCC=CC(=O)C#C
CC(C)CCC(=CC=O)C#C
CC(CC=C(C)CC=O)C#C
CC(CC=CC(C)C=O)C#C
CC(CC=CCC(C)=O)C#C
CC(CC(C)=CCC=O)C#C
CC(CCC=CC(C)=O)C#C
CC(CCC(C)=CC=O)C#C
CCC=C(C)C(CC=O)C#C
CCC=C(C)C#CC(=O)CC
CCC=C(C)CC(C=O)C#C
CCC=C(C)CCC(=O)C#C
CCC=C(C#CC)C(=O)CC
CCC=C(CC(C)C=O)C#C
CCC=C(CC)C(C=O)C#C
CCC=C(CC)CC(=O)C#C
CCC=C(CC#C)C(=O)CC
CCC=C(CCC(C)=O)C#C
CCC=CC(C)C(C=O)C#C
CCC=CC(C)CC(=O)C#C
CCC=CC(C#C)C(=O)CC
CCC=CC(CC(C)=O)C#C
CCC=CC(CC)C(=O)C#C
CCC=CCC(C)C(=O)C#C
CCC(=CC(C)CC=O)C#C
CCC(=CC)C(CC=O)C#C
CCC(=CCC(C)C=O)C#C
CCC(=CCCC(C)=O)C#C
CCC(C=C(C)CC=O)C#C
CCC(C=C(CC)C=O)C#C
CCC(C=CC(C)C=O)C#C
CCC(C=CC)C(C=O)C#C
CCC(C=CC#C)C(=O)CC
CCC(C=CCC(C)=O)C#C
CCC(C)=C(CCC=O)C#C
CCC(C)=CC(CC=O)C#C
CCC(C)=CC#CC(=O)CC
CCC(C)=CCC(C=O)C#C
CCC(C)=CCCC(=O)C#C
CCC(C)C=C(CC=O)C#C
CCC(C)C=CC(C=O)C#C
CCC(C)C=CCC(=O)C#C
CCC(C)C(=CCC=O)C#C
CCC(C)C(C=CC=O)C#C
CCC(C)CC=C(C=O)C#C
CCC(C)CC=CC(=O)C#C
CCC(C)CC(=CC=O)C#C
CCC(C#C)C(CC=O)=CC
CCC(CC=C(C)C=O)C#C
CCC(CC=CC(C)=O)C#C
CCC(CC=CC)C(=O)C#C
CCC(CC(C=O)=CC)C#C
CCC(CC(C)=CC=O)C#C
CCC(CC)=C(CC=O)C#C
CCC(CC)=CC(C=O)C#C
CCC(CC)=CCC(=O)C#C
CCC(CC)C=C(C=O)C#C
CCC(CC)C=CC(=O)C#C
CCC(CC)C(=CC=O)C#C
CCC(CC#CC(C)=O)=CC
CCC#CC=C(C)C(=O)CC
CCC#CC(=CC)C(=O)CC
CCC#CC(C)=CC(=O)CC
CCC#CC(CC(C)=O)=CC
CCCC=C(C)C(C=O)C#C
CCCC=C(C)CC(=O)C#C
CCCC=C(C#C)C(=O)CC
CCCC=C(CC(C)=O)C#C
CCCC=C(CC)C(=O)C#C
CCCC=CC(C)C(=O)C#C
CCCC(=CC(C)C=O)C#C
CCCC(=CC)C(C=O)C#C
CCCC(=CC#C)C(=O)CC
CCCC(=CCC(C)=O)C#C
CCCC(=CCC)C(=O)C#C
CCCC(C=C(C)C=O)C#C
CCCC(C=CC(C)=O)C#C
CCCC(C=CC)C(=O)C#C
CCCC(C)=C(CC=O)C#C
CCCC(C)=CC(C=O)C#C
CCCC(C)=CCC(=O)C#C
CCCC(C)C=C(C=O)C#C
CCCC(C)C=CC(=O)C#C
CCCC(C)C(=CC=O)C#C
CCCC(CC)=C(C=O)C#C
CCCC(CC)=CC(=O)C#C
CCCCC=C(C)C(=O)C#C
CCCCC(=CC(C)=O)C#C
CCCCC(=CC)C(=O)C#C
CCCCC(C)=C(C=O)C#C
CCCCC(C)=CC(=O)C#C
CC=C(C)C(CC=O)C#CC
CC=C(C)C(CC=O)CC#C
CC=C(C)CC(C=O)C#CC
CC=C(C)CCC(=O)C#CC
CC=C(C)CCC(=O)CC#C
CC=C(C#CCC=O)C(C)C
CC=C(CC(C)C=O)C#CC
CC=C(CC#CC=O)C(C)C
CC=C(CCC(C)=O)C#CC
CC=C(CCC(C)=O)CC#C
CC=CC(C)C(C=O)C#CC
CC=CC(C)CC(=O)C#CC
CC=CC(C)CC(=O)CC#C
CC=CC(C#CC=O)C(C)C
CC=CC(CC(C)=O)C#CC
CC=CC#CC(C=O)C(C)C
CC=CC#CCC(=O)C(C)C
CC=CCC(C)C(=O)C#CC
CC=CCC(C)C(=O)CC#C
CC=CCC#CC(=O)C(C)C
CC(C)=C(CCC=O)CC#C
CC(C)=CC(CC=O)CC#C
CC(C)=CCCC(=O)CC#C
CC(C)C=C(CC=O)CC#C
CC(C)C=CCC(=O)CC#C
CC(C)C(CCC=O)=CC#C
CC(C)CC=CC(=O)CC#C
CC(C)CC(CC=O)=CC#C
CC(C)CCC(C=O)=CC#C
CC(CC=C(C)C=O)CC#C
CC(CC=CC(C)=O)CC#C
CC#CC=C(CC=O)C(C)C
CC#CC=CC(C=O)C(C)C
CC#CC=CCC(=O)C(C)C
CC#CC(=CCC=O)C(C)C
CC#CC(C=CC=O)C(C)C
CC#CC(CCC=O)=C(C)C
CC#CCC=C(C=O)C(C)C
CC#CCC=CC(=O)C(C)C
CC#CCC(=CC=O)C(C)C
CC#CCC(CC=O)=C(C)C
CC#CCCC(C=O)=C(C)C
CCC=C(C)C(C=O)C#CC
CCC=C(C)CC(=O)C#CC
CCC=C(C)CC(=O)CC#C
CCC=C(C#CC=O)C(C)C
CCC=C(CC(C)=O)C#CC
CCC=C(CC)C(=O)C#CC
CCC=C(CC)C(=O)CC#C
CCC=CC(C)C(=O)C#CC
CCC=CC(C)C(=O)CC#C
CCC=CC#CC(=O)C(C)C
CCC(=CC(C)C=O)C#CC
CCC(=CC)C(C=O)C#CC
CCC(=CC#CC=O)C(C)C
CCC(=CCC(C)=O)C#CC
CCC(C=C(C)C=O)C#CC
CCC(C=CC(C)=O)C#CC
CCC(C=CC)C(=O)C#CC
CCC(C=CC)C(=O)CC#C
CCC(C)=C(CC=O)C#CC
CCC(C)=C(CC=O)CC#C
CCC(C)=CC(C=O)C#CC
CCC(C)=CCC(=O)C#CC
CCC(C)=CCC(=O)CC#C
CCC(C)C=C(C=O)C#CC
CCC(C)C=CC(=O)C#CC
CCC(C)C=CC(=O)CC#C
CCC(C)C(=CC=O)C#CC
CCC(C)C(CC=O)=CC#C
CCC(C)C#CC(=O)C=CC
CCC(C)CC(C=O)=CC#C
CCC(C#C)C(C=O)C=CC
CCC(C#CC)C(=O)C=CC
CCC(C#CCC=O)=C(C)C
CCC(CC(C)C=O)=CC#C
CCC(CC)=C(C=O)C#CC
CCC(CC)=CC(=O)C#CC
CCC(CC)=CC(=O)CC#C
CCC(CC)C(C=O)=CC#C
CCC(CC#C)C(=O)C=CC
CCC(CC#CC=O)=C(C)C
CCC(CCC(C)=O)=CC#C
CCC#CC=C(C=O)C(C)C
CCC#CC=CC(=O)C(C)C
CCC#CC(=CC=O)C(C)C
CCC#CC(C)C(=O)C=CC
CCC#CC(CC=O)=C(C)C
CCCC=C(C)C(=O)C#CC
CCCC=C(C)C(=O)CC#C
CCCC(=CC(C)=O)C#CC
CCCC(=CC)C(=O)C#CC
CCCC(=CC)C(=O)CC#C
CCCC(C)=C(C=O)C#CC
CCCC(C)=CC(=O)C#CC
CCCC(C)=CC(=O)CC#C
CCCC(C)C(C=O)=CC#C
CCCC(C#C)C(=O)C=CC
CCCC(C#CC=O)=C(C)C
CCCC(CC(C)=O)=CC#C
CCCC#CC(C=O)=C(C)C
CCC(C)=C(CC#CC)C=O
CC=C(C)CC(=O)CC#CC
CC=C(C)CC(=O)CCC#C
CC=C(CCC=O)C(C)C#C
CC=CC(C)C(=O)CC#CC
CC=CC(C)C(=O)CCC#C
CC=CC(CC=O)C(C)C#C
CC=CC#CC(=O)CC(C)C
CC=CCC(C=O)C(C)C#C
CC=CCCC(=O)C(C)C#C
CC(C=CCC=O)C(C)C#C
CC(C)=CCC(=O)CCC#C
CC(C)C=CC(=O)CCC#C
CC(C)C(CC=O)=CCC#C
CC(C)C(CC=O)C=CC#C
CC(C)CC(C=O)=CCC#C
CC(C)CC(C=O)C=CC#C
CC(C)CCC(=O)C=CC#C
CC(CC=CC=O)C(C)C#C
CC(CC#CC=O)C=C(C)C
CC(CCC(C)=O)C=CC#C
CC(CCCC=O)=C(C)C#C
CC#CC=CC(=O)CC(C)C
CC#CC(CC=O)=CC(C)C
CC#CC(CC=O)C=C(C)C
CC#CCC(C=O)C=C(C)C
CC#CCCC(=O)C=C(C)C
CCC=C(C)C(=O)C#CCC
CCC=C(C)C(=O)CC#CC
CCC=C(C)C(=O)CCC#C
CCC=C(CC=O)C(C)C#C
CCC=C(CC(=O)CC)C#C
CCC=CC(C=O)C(C)C#C
CCC=CCC(=O)C(C)C#C
CCC(=CC)C(=O)CC#CC
CCC(=CC)C(=O)CCC#C
CCC(=CCC=O)C(C)C#C
CCC(C=CC=O)C(C)C#C
CCC(C=CC(=O)CC)C#C
CCC(C)=CC(=O)CC#CC
CCC(C)=CC(=O)CCC#C
CCC(C)C(C=O)=CC#CC
CCC(C)C(C=O)=CCC#C
CCC(C)C(C=O)C=CC#C
CCC(C)CC(=O)C=CC#C
CCC(C#C)C(=O)CC=CC
CCC(C#CC=O)C(C)=CC
CCC(CC(C=O)C#C)=CC
CCC(CC(C)=O)=CC#CC
CCC(CC(C)=O)=CCC#C
CCC(CC(C)=O)C=CC#C
CCC(CC)C(=O)C=CC#C
CCC(CCC=O)=C(C)C#C
CCC(CCC(=O)C#C)=CC
CCC#CC(C=O)=C(C)CC
CCC#CC(C=O)=CC(C)C
CCC#CC(C=O)C=C(C)C
CCC#CC(C=O)C(C)=CC
CCC#CCC(=O)C=C(C)C
CCC#CCC(=O)C(C)=CC
CCCC=C(C=O)C(C)C#C
CCCC=CC(=O)C(C)C#C
CCCC(=CC=O)C(C)C#C
CCCC(=CC(=O)CC)C#C
CCCC(C)C(=O)C=CC#C
CCCC(CC=O)=C(C)C#C
CCCC(CC(=O)C#C)=CC
CCCC#CC(=O)C=C(C)C
CCCC#CC(=O)C(C)=CC
CCCCC(C=O)=C(C)C#C
CCC=C(CC#CC)C(C)=O
CCC#CCC(=CC)C(C)=O
CCC#CCC(C=O)=C(C)C
CC=C(C)C(=O)CCC#CC
CC=C(C)C(=O)CCCC#C
CC=C(CC=O)C(C)C#CC
CC=C(CC=O)C(C)CC#C
CC=C(CC=O)C#CC(C)C
CC=C(CC=O)CC(C)C#C
CC=CC(C=O)C(C)C#CC
CC=CC(C=O)C(C)CC#C
CC=CC(C=O)C#CC(C)C
CC=CCC(=O)C(C)C#CC
CC=CCC(=O)C(C)CC#C
CC=CCC(=O)C#CC(C)C
CC=CCC(=O)CC(C)C#C
CC(C)=CC(=O)CCCC#C
CC(C)C(C=O)=CCCC#C
CC(C)C(C=O)C=CCC#C
CC(C)CC(=O)C=CCC#C
CC(C)CC(=O)CC=CC#C
CC(CC(C)=O)C=CCC#C
CC(CCC=O)=C(C)CC#C
CC(CCC=O)C=C(C)C#C
CC(CCC=O)C(C)=CC#C
CC#CC(C=O)=CCC(C)C
CC#CC(C=O)C=CC(C)C
CC#CCC(=O)C=CC(C)C
CC#CCC(=O)CC=C(C)C
CCC=C(C=O)C(C)C#CC
CCC=C(C=O)C(C)CC#C
CCC=C(C=O)C(CC)C#C
CCC=C(C=O)C#CC(C)C
CCC=CC(=O)C(C)C#CC
CCC=CC(=O)C(C)CC#C
CCC=CC(=O)C(CC)C#C
CCC=CC(=O)C#CC(C)C
CCC=CC(=O)CC(C)C#C
CCC(=CC=O)C(C)C#CC
CCC(=CC=O)C(C)CC#C
CCC(=CC=O)C#CC(C)C
CCC(C)C(=O)C=CC#CC
CCC(C)C(=O)C=CCC#C
CCC(C)C(=O)C#CC=CC
CCC(C)C(=O)CC=CC#C
CCC(CC=O)=C(C)C#CC
CCC(CC=O)=C(C)CC#C
CCC(CC=O)=C(CC)C#C
CCC(CC=O)=CC(C)C#C
CCC(CC=O)C=C(C)C#C
CCC(CC=O)C(=CC)C#C
CCC(CC=O)C(C)=CC#C
CCC(CC(=O)C=CC)C#C
CCC(CC(=O)C#C)C=CC
CCC(CC(=O)C#CC)=CC
CCC(CC(=O)CC#C)=CC
CCC#CC(=O)C=C(C)CC
CCC#CC(=O)C=CC(C)C
CCC#CC(=O)C(C)C=CC
CCC#CC(=O)C(CC)=CC
CCC#CC(=O)CC=C(C)C
CCC#CC(=O)CC(C)=CC
CCCC(C=O)=C(C)C#CC
CCCC(C=O)=C(C)CC#C
CCCC(C=O)=C(CC)C#C
CCCC(C=O)=CC(C)C#C
CCCC(C=O)C=C(C)C#C
CCCC(C=O)C(=CC)C#C
CCCC(C=O)C(C)=CC#C
CCCCC(=O)C=C(C)C#C
CCCCC(=O)C(=CC)C#C
CCCCC(=O)C(C)=CC#C
CC=C(CC#CC(C)C)C=O
CC#CCC(C=O)=CC(C)C
CC=C(C=O)C(C)CC#CC
CC=C(C=O)C(C)CCC#C
CC=C(C=O)C#CCC(C)C
CC=CC(=O)C(C)CC#CC
CC=CC(=O)C(C)CCC#C
CC=CC(=O)C#CCC(C)C
CC=CC(=O)CC(C)C#CC
CC=CC(=O)CC(C)CC#C
CC=CC(=O)CC#CC(C)C
CC=CC(=O)CCC(C)C#C
CC(C)C(=O)C=CCCC#C
CC(C)C(=O)CC=CCC#C
CC(C)C(=O)CCC=CC#C
CC(CC=O)C=C(C)CC#C
CC(CC=O)C=CC(C)C#C
CC(CC=O)C(C)=CCC#C
CC(CC=O)C(C)C=CC#C
CC(CC=O)C#CC=C(C)C
CC(CC=O)CC=C(C)C#C
CC(CC=O)CC(C)=CC#C
CC#CC(=O)C=CCC(C)C
CC#CC(=O)CC=CC(C)C
CC#CC(=O)CCC=C(C)C
CCC(C=O)=C(C)CC#CC
CCC(C=O)=C(C)CCC#C
CCC(C=O)=C(CC)C#CC
CCC(C=O)=CC(C)C#CC
CCC(C=O)=CC(C)CC#C
CCC(C=O)=CC#CC(C)C
CCC(C=O)=CCC(C)C#C
CCC(C=O)C=C(C)C#CC
CCC(C=O)C=C(C)CC#C
CCC(C=O)C=C(CC)C#C
CCC(C=O)C=CC(C)C#C
CCC(C=O)C(=CC)C#CC
CCC(C=O)C(C=CC)C#C
CCC(C=O)C(C)=CC#CC
CCC(C=O)C(C)=CCC#C
CCC(C=O)C(C)C=CC#C
CCC(C=O)C(CC)=CC#C
CCC(C=O)C(CC#C)=CC
CCC(C=O)C#CC=C(C)C
CCC(C=O)C#CC(C)=CC
CCCC(=O)C=C(C)C#CC
CCCC(=O)C=C(C)CC#C
CCCC(=O)C=C(CC)C#C
CCCC(=O)C=CC(C)C#C
CCCC(=O)C(=CC)C#CC
CCCC(=O)C(=CCC)C#C
CCCC(=O)C(C=CC)C#C
CCCC(=O)C(C)=CC#CC
CCCC(=O)C(C)=CCC#C
CCCC(=O)C(C)C=CC#C
CCCC(=O)C(CC)=CC#C
CCCC(=O)C(CC#C)=CC
CCCC(=O)C#CC=C(C)C
CCCC(=O)C#CC(C)=CC
CCCC(=O)CC=C(C)C#C
CCCC(=O)CC(=CC)C#C
CCCC(=O)CC(C)=CC#C
CC(C=O)C=C(C)CCC#C
CC(C=O)C(C)=CCCC#C
CC(C=O)C(C)C=CCC#C
CC(C=O)C#CCC=C(C)C
CCC(=O)C=C(C)CC#CC
CCC(=O)C=C(C)CCC#C
CCC(=O)C=C(CC)C#CC
CCC(=O)C=C(CC)CC#C
CCC(=O)C=CC(C)C#CC
CCC(=O)C=CC(C)CC#C
CCC(=O)C=CC#CC(C)C
CCC(=O)C=CCC(C)C#C
CCC(=O)C(C=CC)C#CC
CCC(=O)C(C)=CCC#CC
CCC(=O)C(C)=CCCC#C
CCC(=O)C(C)C=CC#CC
CCC(=O)C(C)C=CCC#C
CCC(=O)C(C)C#CC=CC
CCC(=O)C(C)CC=CC#C
CCC(=O)C(CC=CC)C#C
CCC(=O)C(CC)=CC#CC
CCC(=O)C(CC)=CCC#C
CCC(=O)C(CC#C)C=CC
CCC(=O)C(CCC#C)=CC
CCC(=O)C#CC=CC(C)C
CCC(=O)C#CC(C)C=CC
CCC(=O)C#CC(CC)=CC
CCC(=O)C#CCC=C(C)C
CCC(=O)C#CCC(C)=CC
CCC(=O)CC=C(C)C#CC
CCC(=O)CC=C(C)CC#C
CCC(=O)CC=C(CC)C#C
CCC(=O)CC=CC(C)C#C
CCC(=O)CC(=CC)C#CC
CCC(=O)CC(C=CC)C#C
CCC(=O)CC(C)=CC#CC
CCC(=O)CC(C)=CCC#C
CCC(=O)CC(C)C=CC#C
CCC(=O)CC(CC)=CC#C
CCC(=O)CC(CC#C)=CC
CCC(=O)CC#CC=C(C)C
CCC(=O)CC#CC(C)=CC
CCC(=O)CCC=C(C)C#C
CCC(=O)CCC(=CC)C#C
CCC(=O)CCC(C)=CC#C
CCC(=O)C(CC#CC)=CC
CC(=O)C=C(C)CCCC#C
CC(=O)C(C)=CCCCC#C
CC(=O)CC=C(C)CCC#C
CC(=O)CC(C)=CCCC#C
CC(=O)CCC=C(C)CC#C
CC(=O)CCC(C)=CCC#C
CC(=O)CCCC=C(C)C#C
CC(=O)CCCC(C)=CC#C
CC(CCC=C(C)C=O)C#C
CC=C(C)C=C(C)CCC=O
CC=C(C)C=CC(C)CC=O
CC=C(C)C=CCC(C)C=O
CC=C(C)C=CCCC(C)=O
CC=C(C)C(C)=CCCC=O
CC=C(C)C(C)C=CCC=O
CC=C(C)C(C)CC=CC=O
CC=C(C)CC=C(C)CC=O
CC=C(C)CC=CC(C)C=O
CC=C(C)CC=CCC(C)=O
CC=C(C)CC(C)=CCC=O
CC=C(C)CC(C)C=CC=O
CC=C(C)CCC=CC(C)=O
CC=C(C)CCC(C=O)=CC
CC=C(C=O)CC=CC(C)C
CC=C(CC(C)C)C=CC=O
CC=CC=C(C)C(C)CC=O
CC=CC=C(C)CC(C)C=O
CC=CC=C(C)CCC(C)=O
CC=CC=C(CC(C)C)C=O
CC=CC=CC(C)C(C)C=O
CC=CC=CC(C)CC(C)=O
CC=CC=CCC(C)C(C)=O
CC=CC(=CC)C(C)CC=O
CC=CC(C=CC)C(C)C=O
CC=CC(C)=C(C)CCC=O
CC=CC(C)=CC(C)CC=O
CC=CC(C)=CCC(C)C=O
CC=CC(C)=CCCC(C)=O
CC=CC(C)C=C(C)CC=O
CC=CC(C)C=CC(C)C=O
CC=CC(C)C(C)=CCC=O
CC=CC(C)C(C)C=CC=O
CC=CC(C)CC=C(C)C=O
CC=CC(C)CC=CC(C)=O
CC=CC(C)CC(C=O)=CC
CC=CC(C)CC(C)=CC=O
CC=CC(CC=C(C)C)C=O
CC=CC(CC(C)=CC)C=O
CC=CC(CC(C)C)=CC=O
CC=CCC=C(C)C(C)C=O
CC=CCC=C(C)CC(C)=O
CC=CCC(=CC)C(C)C=O
CC=CCC(C=CC)C(C)=O
CC=CCC(C)=C(C)CC=O
CC=CCC(C)=CC(C)C=O
CC=CCC(C)=CCC(C)=O
CC=CCC(C)C=C(C)C=O
CC=CCC(C)C=CC(C)=O
CC=CCC(C)C(C=O)=CC
CC=CCC(C)C(C)=CC=O
CC=CCCC=C(C)C(C)=O
CC=CCCC(=CC)C(C)=O
CC=CCCC(C)=CC(C)=O
CC(C)=C(C)C=CCCC=O
CC(C)=C(C)CC=CCC=O
CC(C)=C(C)CCC=CC=O
CC(C)=CC=C(C)CCC=O
CC(=O)CCC=CC=C(C)C
CC(C)=CC(C)=CCCC=O
CC(=O)CC=CCC=C(C)C
CC(C)=CCC(C)=CCC=O
CC(C)C=C(C)C=CCC=O
CC(C)C=C(C)CC=CC=O
CC(C)C=CC=CC(C)C=O
CC(C)C=CC=CCC(C)=O
CC(C)C=CC(C)=CCC=O
CC(C)C=CC(C)C=CC=O
CC(C)C=CCC=C(C)C=O
CC(C)C=CCC=CC(C)=O
CC(C)C=CCC(C)=CC=O
CC(C)C(C)=CC=CCC=O
CC(C)C(C)=CCC=CC=O
CC(C)C(C)C=CC=CC=O
CC(C)CC=C(C)C=CC=O
CC(C)CC(C)=CC=CC=O
CC(CC=C(C)C)C=CC=O
CC(CC=CC=C(C)C)C=O
CCC=C(C=CC)C(C)C=O
CCC=C(C)C=C(C)CC=O
CCC=C(C)C=C(CC)C=O
CCC=C(C)C=CC(C)C=O
CCC=C(C)C=CCC(C)=O
CCC=C(C)C(C)=CCC=O
CCC=C(C)C(C)C=CC=O
CCC=C(C)C(CC)=CC=O
CCC=C(C)CC=C(C)C=O
CCC=C(C)CC=CC(C)=O
CCC=C(C)CC(C=O)=CC
CCC=C(C)CC(C)=CC=O
CCC=C(CC=C(C)C)C=O
CCC=C(CC=CC)C(C)=O
CCC=C(CC(C)=CC)C=O
CCC=C(CC)C=C(C)C=O
CCC=C(CC)C=CC(C)=O
CCC=C(CC)C(C=O)=CC
CCC=C(CC)C(C)=CC=O
CCC=CC=C(C)C(C)C=O
CCC=CC=C(C)CC(C)=O
CCC=CC=C(CC)C(C)=O
CCC=CC=CC(C)C(C)=O
CCC=CC(=CC)C(C)C=O
CCC=CC(=CCC)C(C)=O
CCC=CC(C=CC)C(C)=O
CCC=CC(C)=C(C)CC=O
CCC=CC(C)=C(CC)C=O
CCC=CC(C)=CC(C)C=O
CCC=CC(C)=CCC(C)=O
CCC=CC(C)C=C(C)C=O
CCC=CC(C)C=CC(C)=O
CCC=CC(C)C(C=O)=CC
CCC=CC(C)C(C)=CC=O
CCC=CC(CC)=C(C)C=O
CCC=CC(CC)=CC(C)=O
CCC=CCC=C(C)C(C)=O
CCC=CCC(=CC)C(C)=O
CCC=CCC(C)=C(C)C=O
CCC=CCC(C)=CC(C)=O
CCC(=CC=CC)C(C)C=O
CCC(=CC)C=C(C)CC=O
CCC(=CC)C=C(CC)C=O
CCC(C=CC(C)C=O)=CC
CCC(=CC)C=CCC(C)=O
CCC(=CC)C(C)=CCC=O
CCC(=CC)C(C)C=CC=O
CCC(=CC)C(CC)=CC=O
CCC(=CCC=CC)C(C)=O
CCC(C=CC=CC)C(C)=O
CCC(C=CC(C)C)=CC=O
CCC(C=CC)=C(C)CC=O
CCC(C=CC)=CC(C)C=O
CCC(C=CC)C=C(C)C=O
CCC(C=CC)C=CC(C)=O
CCC(C=CC)C(C=O)=CC
CCC(C=CC)C(C)=CC=O
CCC(C)=C(C)C=CCC=O
CCC(C)=C(C)CC=CC=O
CCC(C)=C(CC=CC)C=O
CCC(C)=C(CC)C=CC=O
CCC(C)=CC=C(C)CC=O
CCC(C)=CC=C(CC)C=O
CCC(C)=CC=CC(C)C=O
CCC(C)=CC=CCC(C)=O
CCC(C)=CC(C)=CCC=O
CCC(C)=CC(C)C=CC=O
CCC(C)=CC(CC)=CC=O
CCC(C)=CCC=C(C)C=O
CCC(C)=CCC=CC(C)=O
CCC(C)=CCC(C=O)=CC
CCC(C)=CCC(C)=CC=O
CCC(C)C=C(C)C=CC=O
CCC(C)C=CC=C(C)C=O
CCC(C)C=CC=CC(C)=O
CCC(C)C=CC(C=O)=CC
CCC(C)C=CC(C)=CC=O
CCC(C)C(C=CC=O)=CC
CCC(C)C(C=CC)=CC=O
CCC(C)C(C)=CC=CC=O
CCC(CC=C(C)C)=CC=O
CCC(CC=CC)=C(C)C=O
CCC(CC=CC)=CC(C)=O
CCC(CC(C)=CC)=CC=O
CCC(CC)=C(C)C=CC=O
CCC(CC)=CC=C(C)C=O
CCC(CC)=CC=CC(C)=O
CCC(CC)=CC(C=O)=CC
CCC(CC)=CC(C)=CC=O
CCCC=C(C=CC)C(C)=O
CCCC=C(C)C=C(C)C=O
CCCC=C(C)C=CC(C)=O
CCCC=C(C)C(C=O)=CC
CCCC=C(C)C(C)=CC=O
CCCC=CC=C(C)C(C)=O
CCCC=CC(=CC)C(C)=O
CCCC=CC(C)=C(C)C=O
CCCC=CC(C)=CC(C)=O
CCCC(=CC=CC)C(C)=O
CCCC(=CC)C=C(C)C=O
CCCC(=CC)C=CC(C)=O
CCCC(=CC)C(C=O)=CC
CCCC(=CC)C(C)=CC=O
CCCC(C=CC)=C(C)C=O
CCCC(C=CC)=CC(C)=O
CCCC(C)=C(C)C=CC=O
CCCC(C)=CC(C=O)=CC
CCCC(C)=CC(C)=CC=O
CC=C(C)C(CCC=O)=CC
CC=C(C)CC(CC=O)=CC
CC=CC(C)C(CC=O)=CC
CC=CC(CC(C)C=O)=CC
CC=CC(CCC(C)=O)=CC
CC=CCC(CC(C)=O)=CC
CCC=C(C=CC)C(=O)CC
CCC=C(C)C=CC(=O)CC
CCC=C(C)C(CC=O)=CC
CCC=CC=C(C)C(=O)CC
CCC=CC(=CC)C(=O)CC
CCC=CC(C)=CC(=O)CC
CCC=CC(CC(C)=O)=CC
CCC(=CC)C(CC=O)=CC
CCC(=O)C=CC=C(C)CC
CCC(C)=CC(CC=O)=CC
CCC(CC=C(C)C=O)=CC
CCC(CC=CC(C)=O)=CC
CCC(CC(C=O)=CC)=CC
CCC(CC(C)=CC=O)=CC
CC=C(C=CCC=O)C(C)C
CC=C(CC=CC=O)C(C)C
CC=CC=C(CC=O)C(C)C
CC=CC=CC(C=O)C(C)C
CC=CC=CCC(=O)C(C)C
CC=CC(=CCC=O)C(C)C
CC=CC(C=CC=O)C(C)C
CC=CC(C)C(C=O)C=CC
CC=CC(C)CC(=O)C=CC
CC=CC(CC(C)=O)C=CC
CC=CC(CCC=O)=C(C)C
CC=CCC=C(C=O)C(C)C
CC=CCC=CC(=O)C(C)C
CC=CCC(=CC=O)C(C)C
CC=CCC(C)C(=O)C=CC
CC=CCC(CC=O)=C(C)C
CC=CCCC(C=O)=C(C)C
CCC=C(C=CC=O)C(C)C
CCC=C(C)C(C=O)=CCC
CCC=C(C)C(C=O)C=CC
CCC=C(C)CC(=O)C=CC
CCC=C(CC(C)=O)C=CC
CCC=C(CC)C(=O)C=CC
CCC=CC=C(C=O)C(C)C
CCC=CC(=CC=O)C(C)C
CCC=CC(C)C(=O)C=CC
CCC=CC(CC=O)=C(C)C
CCC=CCC(C=O)=C(C)C
CCC(=CC=CC=O)C(C)C
CCC(=CC)C(C=O)C=CC
CCC(C=CC)=CCC(C)=O
CCC(C=CC)C(=O)C=CC
CCC(C=CCC=O)=C(C)C
CCC(C)=C(CC=O)C=CC
CCC(C)=CC(C=O)C=CC
CCC(C)=CCC(=O)C=CC
CCC(C)C=C(C=O)C=CC
CCC(C)C=CC(=O)C=CC
CCC(CC=CC=O)=C(C)C
CCC(CC)=C(C=O)C=CC
CCC(CC)=CC(=O)C=CC
CCCC=C(C)C(=O)C=CC
CCCC=CC(C=O)=C(C)C
CCCC(=CC)C(=O)C=CC
CCCC(C=CC=O)=C(C)C
CCCC(C)=C(C=O)C=CC
CCCC(C)=CC(=O)C=CC
CC=C(CCC=O)C=C(C)C
CC=CC=CC(=O)CC(C)C
CC=CC(CC=O)=CC(C)C
CC=CC(CC=O)C=C(C)C
CC=CC(CC=O)C(C)=CC
CC=CCC(C=O)=CC(C)C
CC=CCC(C=O)C=C(C)C
CC=CCC(C=O)C(C)=CC
CC=CCCC(=O)C=C(C)C
CC=CCCC(=O)C(C)=CC
CC(C=CCC=O)C=C(C)C
CC(CC=CC=O)C=C(C)C
CCC=C(C)C(=O)CC=CC
CCC=C(CC=O)C=C(C)C
CCC=C(CC=O)C(C)=CC
CCC=CC(C=O)=C(C)CC
CCC=CC(C=O)=CC(C)C
CCC=CC(C=O)C=C(C)C
CCC=CC(C=O)C(C)=CC
CCC=CCC(=O)C=C(C)C
CCC=CCC(=O)C(C)=CC
CCC(=CC)C(=O)CC=CC
CCC(=CCC=O)C=C(C)C
CCC(=CCC=O)C(C)=CC
CCC(C=CC=O)=CC(C)C
CCC(C=CC=O)C=C(C)C
CCC(C=CC=O)C(C)=CC
CCC(C)=CC(=O)CC=CC
CCC(C)C(C=O)=CC=CC
CCC(CC(C)=O)=CC=CC
CCCC=C(C=O)C=C(C)C
CCCC=C(C=O)C(C)=CC
CCCC=CC(=O)C(C)=CC
CCCC(=CC=O)C=C(C)C
CCCC(=CC=O)C(C)=CC
CC=C(CC=O)C=CC(C)C
CC=C(CC=O)CC=C(C)C
CC=CC(C=O)=CCC(C)C
CC=CC(C=O)C=CC(C)C
CC=CCC(=O)C=CC(C)C
CC=CCC(=O)C(C)C=CC
CC=CCC(=O)CC=C(C)C
CC=CCC(=O)CC(C)=CC
CCC=C(C=O)C=C(C)CC
CCC=C(C=O)C=CC(C)C
CCC=C(C=O)C(C)C=CC
CCC=C(C=O)C(CC)=CC
CCC=CC(=O)C=C(C)CC
CCC=CC(=O)C=CC(C)C
CCC=CC(=O)C(C)=CCC
CCC=CC(=O)C(C)C=CC
CCC=CC(=O)C(CC)=CC
CCC=CC(=O)CC=C(C)C
CCC=CC(=O)CC(C)=CC
CCC(=CC=O)C(C)C=CC
CCC(CC=O)=C(C)C=CC
CCC(CC=O)=CC=C(C)C
CCC(CC=O)=CC(C)=CC
CCC(CC(=O)C=CC)=CC
CCCC(C=O)=C(C)C=CC
CCCC(C=O)=CC=C(C)C
CCCC(C=O)=CC(C)=CC
CC=CC(=O)C=CCC(C)C
CC=CC(=O)CC=CC(C)C
CC=CC(=O)CCC(C)=CC
CC(CC=O)C=CC=C(C)C
CCC(C=O)=C(C)CC=CC
CCC(C=O)=C(CC)C=CC
CCC(C=O)=CC=CC(C)C
CCC(C=O)=CC(C)C=CC
CCC(C=O)=CCC=C(C)C
CCC(C=O)=CCC(C)=CC
CCC(C=O)C=C(C)C=CC
CCC(C=O)C=CC=C(C)C
CCC(C=O)C=CC(C)=CC
CCC(C=O)C(C=CC)=CC
CCC(C=O)C(C)=CC=CC
CCCC(=O)C=C(C)C=CC
CCCC(=O)C=CC=C(C)C
CCCC(=O)C=CC(C)=CC
CCCC(=O)C(=CC)C=CC
CCCC(=O)C(C)=CC=CC
CC(C=O)C=CCC=C(C)C
CCC(=O)C=C(C)CC=CC
CCC(=O)C=C(CC)C=CC
CCC(=O)C=CC=CC(C)C
CCC(=O)C=CC(C)C=CC
CCC(=O)C=CC(CC)=CC
CCC(=O)C=CCC(C)=CC
CCC(=O)C(C=CC)C=CC
CCC(=O)C(C)=CCC=CC
CCC(=O)C(C)C=CC=CC
CCC(=O)C(CC=CC)=CC
CCC(=O)C(CC)=CC=CC
CCC(=O)CC=C(C)C=CC
CCC(=O)CC=CC=C(C)C
CCC(=O)CC=CC(C)=CC
CCC(=O)CC(=CC)C=CC
CCC(=O)CC(C)=CC=CC
CC=C(C)CCC=C(C)C=O
CC=C(C)CCC(C)=CC=O
CC=C(CCC=C(C)C)C=O
CC=CC(C)C=CCC(C)=O
CC=CCC=CC(C)C(C)=O
CC=CCCC(C)=C(C)C=O
CC(C)=CCCC=C(C)C=O
CC(=O)C=CCCC=C(C)C
CC(C)C=CC=C(C)CC=O
CC(C)CC=CC=C(C)C=O
CC(C)CC=CC=CC(C)=O
CC(C)CC=CC(C)=CC=O
CCCC(C)=CC=C(C)C=O
CCCC(C)=CC=CC(C)=O
CCC=CC=CC(=O)C(C)C
CCCC=CC(=O)C=C(C)C
CCC(C)C(=O)C=CC=CC
CC=C(C=O)C=CCC(C)C
CC=CC(=O)CCC=C(C)C
CCC(=O)C=CCC=C(C)C
CC(C)=CCC=C(C)CC=O
CC(C)=CCCC(C)=CC=O
CC(C(C)=C)C(C)(C)OC=O
CC(C)C(=C)C(C)(C)OC=O
CCC(=C)C(C)(C)C(=O)OC
CCC(C)(C(C)=C)C(=O)OC
CCC(C)(C)C(=C)C(=O)OC
CC(C=C)C(C)(C)OC(C)=O
CCC(=C)C(C)(C)OC(C)=O
CC(C)C(C)(OC(C)=O)C=C
CC(C)C(C)(OC=O)C(C)=C
CCC(C)(OC(C)=O)C(C)=C
CC(=C)C(OC=O)C(C)(C)C
CC(C)OC(=O)C(C)(C)C=C
CCC(=O)OC(C)(C)C(C)=C
CC(OC(C)=O)C(C)(C)C=C
CC(OC=O)C(=C)C(C)(C)C
CC(OC=O)C(C)(C)C(C)=C
CCOC(=O)C(C)(C)C(C)=C
CC(=O)OC(C=C)C(C)(C)C
CC(=O)OCC(=C)C(C)(C)C
CC(=O)OCC(C)(C)C(C)=C
COC(=O)C(=C)CC(C)(C)C
COC(=O)C(C=C)C(C)(C)C
COC(=O)C(C)(C)C(C)C=C
COC(=O)CC(=C)C(C)(C)C
COC(=O)CC(C)(C)C(C)=C
CC(=C)CC(C)(C)OC(C)=O
CC(C)C(C)(C)OC(=O)C=C
CCC(C)(C)OC(=O)C(C)=C
CC(=C)CC(=O)OC(C)(C)C
CC(C=C)C(=O)OC(C)(C)C
CCC(=C)C(=O)OC(C)(C)C
CC(=C)COC(=O)C(C)(C)C
CC(C)C(=O)OC(C)(C)C=C
CC(OC(=O)C=C)C(C)(C)C
CC(OC(=O)C(C)(C)C)C=C
CCOC(=O)C(=C)C(C)(C)C
COC(=O)C(C)(C=C)C(C)C
COC(=O)C(C)(C)CC(C)=C
COC(=O)C(C)C(C)(C)C=C
CC(=C)C(=O)OCC(C)(C)C
CC(C)C(C)C(C)C#CC=O
CC(C)C(C)C(CC#C)C=O
CC(C=O)C#CC(C)C(C)C
CC(C)C(C)C#CCC(C)=O
CC(C)C(C)CC#CC(C)=O
CC(C)C(C#C)C(C)CC=O
CC(C)C(CC(C)C#C)C=O
CC(C)C(CC#C)C(C)C=O
CC(C)C(CC#C)CC(C)=O
CC(C)C#CC(C)C(C)C=O
CC(C)C#CC(C)CC(C)=O
CC(C)C#CCC(C)C(C)=O
CC(C)CC(C)C#CC(C)=O
CC(C)CC(C#C)C(C)C=O
CC(C)CC(CC#C)C(C)=O
CC(C)CC#CC(C)C(C)=O
CC(C)CCC(C#C)C(C)=O
CC(CC(C)C(C)C#C)C=O
CC(CC(C)C#C)CC(C)=O
CC(CC#C)C(C)C(C)C=O
CC(CC#C)C(C)CC(C)=O
CC(CC#C)CC(C)C(C)=O
CC(CCC#C)C(C)C(C)=O
CC#CC(C(C)C)C(C)C=O
CC#CC(C)C(C)C(C)C=O
CC#CC(C)C(C)CC(C)=O
CC#CC(C)CC(C)C(C)=O
CC#CC(CC(C)C)C(C)=O
CC#CCC(C)C(C)C(C)=O
CCC(C(C)C#CC)C(C)=O
CCC(C(C)CC#C)C(C)=O
CCC(C)C(C)C#CC(C)=O
CCC(C)C(C#C)C(C)C=O
CCC(C)C(C#CC)C(C)=O
CCC(C)C(CC#C)C(C)=O
CCC(C)C#CC(C)C(C)=O
CCC(C)CC(C#C)C(C)=O
CCC(C#C)C(C)C(C)C=O
CCC(C#C)C(C)CC(C)=O
CCC(C#C)C(CC)C(C)=O
CCC(C#CC(C)C)C(C)=O
CCC(C#CC)C(C)C(C)=O
CCC(CC(C)C#C)C(C)=O
CCC(CC)C(C#C)C(C)=O
CCC(CC#C)C(C)C(C)=O
CCC#CC(C(C)C)C(C)=O
CCC#CC(C)C(C)C(C)=O
CCCC(C(C)C#C)C(C)=O
CCCC(C)C(C#C)C(C)=O
CCCC(C#C)C(C)C(C)=O
CC(C)C(C)C(CC=O)C#C
CC(C)C(C)CC(C=O)C#C
CC(C)C(C)CCC(=O)C#C
CC(CC(C#C)C(C)C)C=O
CC(C)C(CCC(C)=O)C#C
CC(C)CC(C)C(C=O)C#C
CC(C)CC(C)CC(=O)C#C
CC(C)CC(CC(C)=O)C#C
CC(C)CCC(C)C(=O)C#C
CC(CC(C)C(C)C=O)C#C
CC(CCC(C)C(C)=O)C#C
CCC(C(C)C)C(C=O)C#C
CCC(C(C)C#C)C(=O)CC
CCC(C)C(C)C(C=O)C#C
CCC(C)C(C)CC(=O)C#C
CCC(C)C(C#C)C(=O)CC
CCC(C)C(CC(C)=O)C#C
CCC(C)C(CC)C(=O)C#C
CCC(C)CC(C)C(=O)C#C
CCC(C#C)C(C)C(=O)CC
CCC(CC(C)C(C)=O)C#C
CCC(CC(C)C)C(=O)C#C
CCC(CC)C(C)C(=O)C#C
CCCC(C(C)C)C(=O)C#C
CCCC(C)C(C)C(=O)C#C
CC(C)C(C)CC(=O)CC#C
CC(C)C(C#CC=O)C(C)C
CC(C)C#CC(C=O)C(C)C
CC(C)C#CCC(=O)C(C)C
CC(C)CC(C)C(=O)CC#C
CC(C)CC#CC(=O)C(C)C
CC#CC(C)C(C=O)C(C)C
CC#CC(C)CC(=O)C(C)C
CC#CC(CC(C)=O)C(C)C
CC#CCC(C)C(=O)C(C)C
CCC(C(C)C)C(=O)C#CC
CCC(C(C)C)C(=O)CC#C
CCC(C)C(C)C(=O)C#CC
CCC(C)C(C)C(=O)CC#C
CCC(C)C#CC(=O)C(C)C
CCC(C#C)C(C=O)C(C)C
CCC(C#CC(C)=O)C(C)C
CCC(C#CC)C(=O)C(C)C
CCC(CC#C)C(=O)C(C)C
CCC#CC(C)C(=O)C(C)C
CCCC(C#C)C(=O)C(C)C
CC(C)C(C)C(=O)CCC#C
CC(C)C(CC=O)C(C)C#C
CC(C)CC(C=O)C(C)C#C
CC(C)CCC(=O)C(C)C#C
CC(CCC(C)=O)C(C)C#C
CC#CC(C)C(=O)CC(C)C
CCC(C(C)C=O)C(C)C#C
CCC(C)C(C=O)C(C)C#C
CCC(C)CC(=O)C(C)C#C
CCC(C#C)C(=O)CC(C)C
CCC(CC(C)=O)C(C)C#C
CCC(CC)C(=O)C(C)C#C
CCCC(C)C(=O)C(C)C#C
CC(C)C(C=O)C(C)CC#C
CC(C)CC(=O)C(C)CC#C
CC(C)CC(=O)CC(C)C#C
CC#CC(C=O)C(C)C(C)C
CC#CCC(=O)C(C)C(C)C
CCC(C)C(=O)C(C)C#CC
CCC(C)C(=O)C(C)CC#C
CCC(C)C(=O)C(CC)C#C
CCC(C)C(=O)C#CC(C)C
CCC(C)C(=O)CC(C)C#C
CCC(CC(=O)C(C)C)C#C
CCC(CC(=O)C#C)C(C)C
CCC#CC(=O)C(C)C(C)C
CC(C)C(=O)C(C)CCC#C
CC(CC#C)CC(=O)C(C)C
CC(CCC(=O)C(C)C)C#C
CC(CC=O)C(C)C(C)C#C
CC#CC(=O)C(C)CC(C)C
CC#CC(=O)CC(C)C(C)C
CCC(C=O)C(C)C(C)C#C
CCC(C=O)C(C#C)C(C)C
CCCC(=O)C(C)C(C)C#C
CCCC(=O)C(C#C)C(C)C
CCC(=O)C(C)C(C)C#CC
CCC(=O)C(C)C(C)CC#C
CCC(=O)C(C)C#CC(C)C
CCC(=O)C(C)CC(C)C#C
CCC(=O)C(C#CC)C(C)C
CCC(=O)C(CC(C)C)C#C
CCC(=O)C(CC#C)C(C)C
CCC(=O)C#CC(C)C(C)C
CCC(=O)CC(C)C(C)C#C
CCC(=O)CC(C#C)C(C)C
CC(C)C(CCC#C)C(C)=O
CC#CCC(C(C)C)C(C)=O
CC(C)CC(=O)C#CC(C)C
CC=C(C(C)C)C(C)CC=O
CC=C(C)C(C)C(C)CC=O
CC=C(C)C(C)CC(C)C=O
CC=C(C)C(C)CCC(C)=O
CC=C(C)C(CC(C)C)C=O
CC=C(C)CC(C)C(C)C=O
CC=C(C)CC(C)CC(C)=O
CC=C(C)CCC(C)C(C)=O
CC=C(CC(C)C(C)C)C=O
CC=C(CC(C)C)C(C)C=O
CC=C(CC(C)C)CC(C)=O
CC=C(CCC(C)C)C(C)=O
CC=CC(C(C)C)C(C)C=O
CC=CC(C)C(C)C(C)C=O
CC=CC(C)C(C)CC(C)=O
CC=CC(C)CC(C)C(C)=O
CC=CC(CC(C)C)C(C)=O
CC=CCC(C)C(C)C(C)=O
CC(C)C=C(C)C(C)CC=O
CC(C)C=C(C)CC(C)C=O
CC(C)C=C(C)CCC(C)=O
CC(C)C=CC(C)C(C)C=O
CC(C)C=CC(C)CC(C)=O
CC(C)C=CCC(C)C(C)=O
CC(C)C(C)=C(C)CCC=O
CC(CC=O)C=C(C)C(C)C
CC(C)C(C)C=C(C)CC=O
CC(C)C(C)C=CC(C)C=O
CC(C)C(C)C=CCC(C)=O
CC(C)C(C)C(C)=CCC=O
CC(C)C(C)C(C)C=CC=O
CC(C)C(C)CC(C)=CC=O
CC(C)CC=C(C)C(C)C=O
CC(C)CC=C(C)CC(C)=O
CC(C)CC=CC(C)C(C)=O
CC(C)CC(C)=C(C)CC=O
CC(C)CC(C)=CC(C)C=O
CC(C)CC(C)=CCC(C)=O
CC(C)CC(C)C=CC(C)=O
CC(C)CC(C)C(C)=CC=O
CC(C)CCC(C)=C(C)C=O
CC(C)CCC(C)=CC(C)=O
CC(CC=C(C)C)C(C)C=O
CC(CC=C(C)C)CC(C)=O
CC(CC(C)C=C(C)C)C=O
CCC=C(C(C)C)C(C)C=O
CCC=C(C(C)CC)C(C)=O
CCC=C(C)C(C)C(C)C=O
CCC=C(C)C(C)CC(C)=O
CCC=C(C)C(CC)C(C)=O
CCC=C(C)CC(C)C(C)=O
CCC=C(CC)C(C)C(C)=O
CCC=CC(C(C)C)C(C)=O
CCC=CC(C)C(C)C(C)=O
CCC(=CC(C)C)C(C)C=O
CCC(=CC)C(C)C(C)C=O
CCC(=CC)C(C)CC(C)=O
CCC(=CCC(C)C)C(C)=O
CCC(C=C(C)C)C(C)C=O
CCC(C=C(C)CC)C(C)=O
CCC(C=CC(C)C)C(C)=O
CCC(C=CC)C(C)C(C)=O
CCC(C(C)C=CC)C(C)=O
CCC(C(C)C)=C(C)CC=O
CCC(C(C)C)C(C=O)=CC
CCC(C(C)C)C(C)=CC=O
CCC(C)=C(C)C(C)CC=O
CCC(C)=C(C)CC(C)C=O
CCC(C)=C(C)CCC(C)=O
CCC(C)=C(CC(C)C)C=O
CCC(C)=C(CC)C(C)C=O
CCC(C)=C(CC)CC(C)=O
CCC(C)=CC(C)C(C)C=O
CCC(C)=CC(C)CC(C)=O
CCC(C)C=C(C)C(C)C=O
CCC(C)C=C(C)CC(C)=O
CCC(C)C=C(CC)C(C)=O
CCC(C)C=CC(C)C(C)=O
CCC(C)C(=CC)C(C)C=O
CCC(C)C(C=CC)C(C)=O
CCC(C)C(C)=C(C)CC=O
CCC(C)C(C)=C(CC)C=O
CCC(C)C(C)=CC(C)C=O
CCC(C)C(C)=CCC(C)=O
CCC(C)C(C)C=C(C)C=O
CCC(C)C(C)C=CC(C)=O
CCC(C)C(C)C(C=O)=CC
CCC(C)C(C)C(C)=CC=O
CCC(C)C(CC)=C(C)C=O
CCC(C)C(CC)=CC(C)=O
CCC(C)CC(=CC)C(C)=O
CCC(C)CC(C)=C(C)C=O
CCC(C)CC(C)=CC(C)=O
CCC(CC(C)=C(C)C)C=O
CCC(CC(C)=CC)C(C)=O
CCC(CC(C)C)=C(C)C=O
CCC(CC(C)C)=CC(C)=O
CCC(CC)=C(C)C(C)C=O
CCC(CC)=C(C)CC(C)=O
CCC(CC)=CC(C)C(C)=O
CCC(CC)C=C(C)C(C)=O
CCC(CC)C(=CC)C(C)=O
CCC(CC)C(C)=C(C)C=O
CCC(CC)C(C)=CC(C)=O
CCCC=C(C(C)C)C(C)=O
CCCC=C(C)C(C)C(C)=O
CCCC(=CC(C)C)C(C)=O
CCCC(=CC)C(C)C(C)=O
CCCC(C=C(C)C)C(C)=O
CCCC(C(C)C)=C(C)C=O
CCCC(C)=C(C)C(C)C=O
CCCC(C)=C(C)CC(C)=O
CCCC(C)=CC(C)C(C)=O
CCCC(C)C(C)=C(C)C=O
CCCC(C)C(C)=CC(C)=O
CCCC(CC)=C(C)C(C)=O
CCCCC(C)=C(C)C(C)=O
CCC=C(C(C)C)C(=O)CC
CCC=C(C)C(C)C(=O)CC
CCC(C=C(C)C)C(=O)CC
CCC(C(=O)CC)C(C)=CC
CCC(=O)CC(C)=C(C)CC
CCC(=O)C(CC)=C(C)CC
CCC(C)=CC(C)C(=O)CC
CCC(C)C(=CC)C(=O)CC
CCC(C)C(C)=CC(=O)CC
CCC(C)C(CC(C)=O)=CC
CCCC(C(=O)CC)=C(C)C
CCCC(C)=C(C)C(=O)CC
CC=C(C)C(CC=O)C(C)C
CC=C(C)CC(C=O)C(C)C
CC=C(C)CCC(=O)C(C)C
CC=C(CC(C)C=O)C(C)C
CC=C(CCC(C)=O)C(C)C
CC=CC(C)C(C=O)C(C)C
CC=CC(C)CC(=O)C(C)C
CC=CCC(C)C(=O)C(C)C
CC(C)C=C(CC=O)C(C)C
CC(C)C=CC(C=O)C(C)C
CC(C)C(=CCC=O)C(C)C
CC(C)C(C=CC=O)C(C)C
CC(C)C(CCC=O)=C(C)C
CC(C)CC=CC(=O)C(C)C
CC(C)CC(=CC=O)C(C)C
CC(C)CC(CC=O)=C(C)C
CCC=C(C)C(C=O)C(C)C
CCC=C(C)CC(=O)C(C)C
CCC=C(CC(C)=O)C(C)C
CCC=C(CC)C(=O)C(C)C
CCC(=CC(C)C=O)C(C)C
CCC(=CC)C(C=O)C(C)C
CCC(=CCC(C)=O)C(C)C
CCC(C=C(C)C=O)C(C)C
CCC(C=CC)C(=O)C(C)C
CCC(C(C)CC=O)=C(C)C
CCC(C)=C(CC=O)C(C)C
CCC(C)=CC(C=O)C(C)C
CCC(C)=CCC(=O)C(C)C
CCC(C)C=CC(=O)C(C)C
CCC(C)C(=CC=O)C(C)C
CCC(C)C(C)C(=O)C=CC
CCC(C)C(CC=O)=C(C)C
CCC(C)CC(C=O)=C(C)C
CCC(CC(C)C=O)=C(C)C
CCC(CC)=C(C=O)C(C)C
CCC(CC)C(C=O)=C(C)C
CCC(CCC(C)=O)=C(C)C
CCCC=C(C)C(=O)C(C)C
CCCC(=CC(C)=O)C(C)C
CCCC(=CC)C(=O)C(C)C
CCCC(C(C)C=O)=C(C)C
CCCC(C)=C(C=O)C(C)C
CCCC(C)=CC(=O)C(C)C
CCCC(C)C(C=O)=C(C)C
CCCC(CC(C)=O)=C(C)C
CC=C(C)CC(=O)CC(C)C
CC=CC(C)C(=O)CC(C)C
CC(C)C(CC=O)C=C(C)C
CC(C)CC(C=O)=CC(C)C
CC(C)CC(C=O)C=C(C)C
CCC=C(C)C(=O)C(C)CC
CCC=C(C)C(=O)CC(C)C
CCC(=CC)C(=O)CC(C)C
CCC(C(C)C=O)C(C)=CC
CCC(C)=CC(=O)CC(C)C
CCC(C)C(C=O)=C(C)CC
CCC(C)C(C=O)=CC(C)C
CCC(C)C(C=O)C=C(C)C
CCC(C)C(C=O)C(C)=CC
CCC(C)CC(=O)C=C(C)C
CCC(C)CC(=O)C(C)=CC
CCC(CC(C)=O)=CC(C)C
CCC(CC(C)=O)C=C(C)C
CCC(CC(C)=O)C(C)=CC
CCC(CC)C(=O)C=C(C)C
CCC(CC)C(=O)C(C)=CC
CCCC(C(C)=O)=C(C)CC
CCCC(C(C)=O)C(C)=CC
CCCC(C)C(=O)C=C(C)C
CCCC(C)C(=O)C(C)=CC
CC=C(C)C(=O)CCC(C)C
CC=C(CC=O)C(C)C(C)C
CC=CC(C=O)C(C)C(C)C
CC=CCC(=O)C(C)C(C)C
CC(CCC=O)C(C)=C(C)C
CCC=C(C=O)C(C)C(C)C
CCC=CC(=O)C(C)C(C)C
CCC(=CC=O)C(C)C(C)C
CCC(C(C)=O)C(CC)=CC
CCC(C)C(=O)C=C(C)CC
CCC(C)C(=O)C=CC(C)C
CCC(C)C(=O)C(C)C=CC
CCC(C)C(=O)C(CC)=CC
CCC(C)C(=O)CC=C(C)C
CCC(C)C(=O)CC(C)=CC
CCC(CC=O)=C(C)C(C)C
CCC(CC=O)C(C)=C(C)C
CCCC(C=O)=C(C)C(C)C
CCCC(C=O)C(C)=C(C)C
CCCCC(=O)C(C)=C(C)C
CC=C(C=O)C(C)CC(C)C
CC=CC(=O)C(C)CC(C)C
CC=CC(=O)CC(C)C(C)C
CCC(C=O)=C(C)CC(C)C
CCC(C=O)=C(CC)C(C)C
CCC(C=O)=CC(C)C(C)C
CCC(C=O)C=C(C)C(C)C
CCC(C=O)C(=CC)C(C)C
CCC(C=O)C(C)=C(C)CC
CCC(C=O)C(C)=CC(C)C
CCC(C=O)C(C)C=C(C)C
CCC(C=O)C(C)C(C)=CC
CCC(C=O)C(CC)=C(C)C
CCCC(=O)C=C(C)C(C)C
CCCC(=O)C(=CC)C(C)C
CCCC(=O)C(C)=C(C)CC
CCCC(=O)C(C)=CC(C)C
CCCC(=O)C(C)C=C(C)C
CCCC(=O)C(C)C(C)=CC
CCCC(=O)C(CC)=C(C)C
CCCC(=O)CC(C)=C(C)C
CCC(=O)C=C(C)CC(C)C
CCC(=O)C=C(CC)C(C)C
CCC(=O)C=CC(C)C(C)C
CCC(=O)C(C=CC)C(C)C
CCC(=O)C(C)C(C)C=CC
CCC(=O)C(CC(C)C)=CC
CCC(=O)C(CC)=CC(C)C
CCC(=O)CC=C(C)C(C)C
CCC(=O)CC(=CC)C(C)C
CCC(=O)CC(C)=CC(C)C
CCC(=O)CC(C)C=C(C)C
CCC(=O)CC(C)C(C)=CC
CCC(=O)CC(CC)=C(C)C
CCC(=O)CCC(C)=C(C)C
CC=CCC(C(C)C)C(C)=O
CC(=O)CCCC(C)=C(C)C
CC(CC=C(C)C(C)C)C=O
CC(C)C(C)=CCCC(C)=O
CC(C)C(C)CC=C(C)C=O
CC(C)C(C)CC=CC(C)=O
CC(C)C(CC=C(C)C)C=O
CC(C)CC(C)C=C(C)C=O
CC(C)CCC=C(C)C(C)=O
CC(CCC=C(C)C)C(C)=O
CC(CCC(C)=C(C)C)C=O
CCC=C(CC(C)C)C(C)=O
CCC(C)=CCC(C)C(C)=O
CCC(C)CC=C(C)C(C)=O
CCC(CC=C(C)C)C(C)=O
CCC(CC)=C(CC)C(C)=O
CCCC(C)=C(CC)C(C)=O
CCCC(C)C=C(C)C(C)=O
CCCC(C)C(=CC)C(C)=O
CCCCC(C(C)=O)=C(C)C
CCC(C)C=C(C)C(=O)CC
CCC(CC(C)C(C)=O)=CC
CC=CC(CC(C)=O)C(C)C
CC(C)C=CCC(=O)C(C)C
CCC=CC(C)C(=O)C(C)C
CCC(C=CC(C)=O)C(C)C
CCC(C(C)C)C(=O)C=CC
CCC(C)C=C(C=O)C(C)C
CCC(CC)=CC(=O)C(C)C
CC(C)CCC(=O)C=C(C)C
CC(CCC(C)=O)C=C(C)C
CC(C)CC(=O)CC=C(C)C
CCC(CC(=O)C(C)C)=CC
CC(C)C(=O)CCC=C(C)C
CC(CC=O)C(C)C=C(C)C
CC(CC=O)CC(C)=C(C)C
CCC(=O)C(C)C=CC(C)C
CCC(=O)C(C)C(CC)=CC
CCC(=O)C(C)CC=C(C)C
CCC(=O)C(C)CC(C)=CC
CC(C)CCC(C=O)=C(C)C
CC(C)CC(=O)C=CC(C)C
CCC(=O)C(C)=C(CC)CC
CCC(=O)C(C)=CCC(C)C
CC(C)CC=C(C=O)C(C)C
CC(C)(C)C(CC#C)OC=O
CC(C)C(C)(CC#C)OC=O
CC(C)C#CC(C)(C)OC=O
CC(C#C)C(C)(C)COC=O
CC(CC(C)(C)C#C)OC=O
CC(CC#C)C(C)(C)OC=O
CC#CC(C)(C)C(C)OC=O
CC#CC(C)C(C)(C)OC=O
CCC(C)(C#C)C(C)OC=O
CCC(C#C)C(C)(C)OC=O
CCC(C)(C#CC)C(=O)OC
CCC(CC)(C#C)C(=O)OC
CCC#CC(C)(C)C(=O)OC
CCCC(C)(C#C)C(=O)OC
CC#CC(C)(C)COC(C)=O
CC#CCC(C)(C)OC(C)=O
CCC(C)(CC#C)OC(C)=O
CCC#CC(C)(C)OC(C)=O
CC(C)(C)C(COC=O)C#C
CC(C)(C)CC(OC=O)C#C
CC(C)(C)CCOC(=O)C#C
CC(C)C(C)(COC=O)C#C
CC(C)CC(C)(OC=O)C#C
CC(CC(C)(C)OC=O)C#C
CCC(C)(C)C(OC=O)C#C
CCC(C)(C)COC(=O)C#C
CCC(C)(CC)OC(=O)C#C
CCC(C)C(C)(OC=O)C#C
CCCC(C)(C)OC(=O)C#C
CC(C)(C)CC(=O)OCC#C
CCC(C)(CC(=O)OC)C#C
CCC(C)(COC(C)=O)C#C
CC(C)(C)COC(=O)CC#C
CC#CC(C)(OC=O)C(C)C
CCC(C)(C)OC(=O)C#CC
CCC(C)(C)OC(=O)CC#C
CC#CCC(=O)OC(C)(C)C
CCC(C)(OC(C)=O)C#CC
CC#CC(OC=O)C(C)(C)C
CCC(C)(OC=O)C(C)C#C
CC#CC(=O)OCC(C)(C)C
CCCC(=O)OC(C)(C)C#C
CC(COC=O)C(C)(C)C#C
CCC(OC=O)(C#C)C(C)C
CCC(OC=O)C(C)(C)C#C
CCCOC(=O)C(C)(C)C#C
CCC(=O)OC(C)(C)C#CC
CCC(=O)OC(C)(C)CC#C
CCC(=O)OCC(C)(C)C#C
CC(OC=O)C(C)(C)CC#C
CC(OC=O)C#CC(C)(C)C
CCOC(=O)C(C)(C)C#CC
CCOC(=O)C(C)(CC)C#C
CC(=O)OC(C)(C)CCC#C
CC(=O)OCC(C)(C)CC#C
CC(=O)OCCC(C)(C)C#C
COC(=O)C(C)(C)CCC#C
COC(=O)CC(C)(C)C#CC
COC(=O)CC(C)(C)CC#C
COC(=O)CC#CC(C)(C)C
COC(=O)CCC(C)(C)C#C
CCC(C)(C)C#CC(=O)OC
CCC(C)(CC#C)C(=O)OC
CCC(C)(C)C(=O)OCC#C
CCC(CC)(OC(C)=O)C#C
CCCC(C)(OC(C)=O)C#C
CC(C)(C)C(=O)OCCC#C
CCC#CC(=O)OC(C)(C)C
CC(C)(C)OC(=O)CCC#C
CC#CCOC(=O)C(C)(C)C
CCC(=O)OC(C)(CC)C#C
CCOC(=O)C(C)(C)CC#C
CCOC(=O)CC(C)(C)C#C
CC(=O)OCC#CC(C)(C)C
COC(=O)C(C)(C)CC#CC
COC(=O)C#CCC(C)(C)C
CCOC(=O)C#CC(C)(C)C
CC=C(C)C(C)(C)COC=O
CC=C(C)CC(C)(C)OC=O
CC=CC(C)(C)C(C)OC=O
CC=CC(C)C(C)(C)OC=O
CC(C)=CCC(C)(C)OC=O
CC(C)C=CC(C)(C)OC=O
CCC=C(C)C(C)(C)OC=O
CCC(=CC)C(C)(C)OC=O
CCC(C)=CC(C)(C)OC=O
CCC(C)(C=CC)C(=O)OC
CC=CC(C)(C)COC(C)=O
CC=CCC(C)(C)OC(C)=O
CCC=CC(C)(C)OC(C)=O
CC=CC(C)(OC=O)C(C)C
CCC(C)(OC(C)=O)C=CC
CC=C(COC=O)C(C)(C)C
CC=CC(OC=O)C(C)(C)C
CC(=CCOC=O)C(C)(C)C
CCC(C)(OC=O)C=C(C)C
CCC(C)(OC=O)C(C)=CC
CC(COC=O)=CC(C)(C)C
CCC(=O)OC(C)(C)C=CC
CC(OC=O)C=CC(C)(C)C
CCOC(=O)C(C)(C)C=CC
COC(=O)C(C)(C)CC=CC
COC(=O)CC=CC(C)(C)C
COC(=O)CC(C)(C)C=CC
CC(C)=CC(C)(C)COC=O
CCC=CC(C)(C)C(=O)OC
CCC(C)(C)C=CC(=O)OC
CCC(C)(C)OC(=O)C=CC
CC=CCC(=O)OC(C)(C)C
CCC=CC(=O)OC(C)(C)C
CC=CCOC(=O)C(C)(C)C
CC=CC(=O)OCC(C)(C)C
CCOC(=O)C=CC(C)(C)C
CC(=O)OCC=CC(C)(C)C
COC(=O)C=CCC(C)(C)C
CC(C)C(C)(C)C(C)OC=O
CC(C)C(C)C(C)(C)OC=O
CCC(C)(C(C)C)C(=O)OC
CCC(C)(C)C(C)C(=O)OC
CC(C)C(C)(OC=O)C(C)C
CC(COC(C)=O)C(C)(C)C
CC(OC=O)C(C)C(C)(C)C
COC(=O)C(C)CC(C)(C)C
CCC(C)C(C)(C)C(=O)OC
CC(C)C(C)(C)COC(C)=O
CC(C)CC(C)(C)OC(C)=O
CC(CC(C)(C)C)OC(C)=O
CCC(C)(C)C(C)OC(C)=O
CCC(C)C(C)(C)OC(C)=O
CCC(C)(C)C(=O)OC(C)C
CCC(C)(C)OC(=O)C(C)C
CC(C)CC(=O)OC(C)(C)C
CCC(C)C(=O)OC(C)(C)C
CCC(C)(OC(C)=O)C(C)C
CC(C)C(OC=O)C(C)(C)C
CC(C)COC(=O)C(C)(C)C
CCC(C)OC(=O)C(C)(C)C
CC(C)C(=O)OCC(C)(C)C
CCC(C(=O)OC)C(C)(C)C
CCC(OC(C)=O)C(C)(C)C
CC(C)OC(=O)CC(C)(C)C
CCC(=O)OC(C)(C)C(C)C
CCC(=O)OC(C)C(C)(C)C
CCOC(=O)C(C)(C)C(C)C
CCOC(=O)C(C)C(C)(C)C
COC(=O)C(C)(C)CC(C)C
COC(=O)CC(C)(C)C(C)C
COC(=O)CC(C)C(C)(C)C
CC(=C)C(CC=O)OC=O
CC(CC(=C)C=O)OC=O
CC(=C)C(COC=O)C=O
CC(=C)CC(=O)COC=O
CC(=C)CC(OC=O)C=O
CC(=C)CCOC(=O)C=O
CC(C=C)C(=O)COC=O
CC(C=C)C(OC=O)C=O
CC(CC=C)OC(=O)C=O
CCC(=C)C(=O)COC=O
CCC(=C)C(OC=O)C=O
CCC(=C)COC(=O)C=O
CC(=C)CC(=O)OCC=O
CC(C=C)C(=O)OCC=O
CCC(=C)C(=O)OCC=O
CC(=C)COC(=O)CC=O
CC(CC=O)OC(=O)C=C
CC(C=O)C(=C)COC=O
CCC(=O)C(=C)COC=O
CC(COC=O)C(=C)C=O
CC(COC(=O)C=C)C=O
CCC(OC=O)C(=C)C=O
CCC(OC(=O)C=C)C=O
CCCOC(=O)C(=C)C=O
CC(C=O)C(OC=O)C=C
CC(COC=O)C(=O)C=C
CC(COC(=O)C=O)C=C
CCC(=O)C(OC=O)C=C
CCC(OC=O)C(=O)C=C
CCC(OC(=O)C=O)C=C
CCCOC(=O)C(=O)C=C
CC(C=O)C(=O)OCC=C
CCC(=O)C(=O)OCC=C
CCC(=O)OC(C=C)C=O
CCC(=O)OCC(=C)C=O
CCC(=O)OCC(=O)C=C
CC(=O)C(=C)CCOC=O
CC(=O)C(CC=C)OC=O
CC(=O)CC(=C)COC=O
CC(=O)C(COC=O)C=C
CC(=O)CC(OC=O)C=C
CC(OC=O)C(=C)CC=O
CC(OC=O)C(C=C)C=O
CC(OC(=O)CC=C)C=O
CCOC(=O)C(C=C)C=O
CC(OC(=O)CC=O)C=C
CC(=O)COC(=O)CC=C
CC(OC=O)C(=O)CC=C
CC(=O)C(=O)OCCC=C
CC(=O)OC(CC=C)C=O
CC(=O)OCC(=C)CC=O
CC(=O)OCC(C=C)C=O
CC(=O)OC(CC=O)C=C
CC(=O)OCC(=O)CC=C
COC(=O)C(=C)CCC=O
COC(=O)C(CC=C)C=O
COC(=O)CC(=C)CC=O
COC(=O)CC(C=C)C=O
COC(=O)C(CC=O)C=C
CC(=C)C(=O)CCOC=O
CC(CC(=O)C=C)OC=O
CC(=C)C(=O)OCCC=O
CCC(=O)COC(=O)C=C
CC(=O)CCOC(=O)C=C
CCOC(=O)C(=C)CC=O
CCOC(=O)CC(=C)C=O
CCOC(=O)CC(=O)C=C
CCOC(=O)C(=O)CC=C
CC(=O)OCCC(=C)C=O
CC(=O)OCCC(=O)C=C
COC(=O)CCC(=C)C=O
COC(=O)CCC(=O)C=C
COC(=O)CC(=O)CC=C
COC(=O)C(=O)CCC=C
CC(=O)CC(=O)OCC=C
CC(=C)C(CCC=O)C=O
CC(=C)CC(CC=O)C=O
CC(=C)CCC(C=O)C=O
CC(C=C)C(CC=O)C=O
CC(CC=C)C(C=O)C=O
CC(CC=C)CC(=O)C=O
CC(CC(=C)CC=O)C=O
CC(CC(C=C)C=O)C=O
CC(CCC=C)C(=O)C=O
CC(CCC(=C)C=O)C=O
CCC(=C)C(CC=O)C=O
CCC(=C)CC(C=O)C=O
CCC(=C)CCC(=O)C=O
CCC(C=C)C(C=O)C=O
CCC(CC=C)C(=O)C=O
CCC(CC(=C)C=O)C=O
CCCC(=C)C(C=O)C=O
CCCC(=C)CC(=O)C=O
CCCC(C=C)C(=O)C=O
CCCCC(=C)C(=O)C=O
CC(=C)C(CC=O)CC=O
CC(=C)CCC(=O)CC=O
CC(CC=C)C(=O)CC=O
CCC(=C)CC(=O)CC=O
CCC(C=C)C(=O)CC=O
CCCC(=C)C(=O)CC=O
CC(=C)CC(=O)CCC=O
CC(C=C)C(=O)CCC=O
CC(CCC=O)C(=C)C=O
CC(CCC(=O)C=C)C=O
CCC(=C)C(=O)CCC=O
CCC(CC=O)C(=C)C=O
CCC(CC(=O)C=C)C=O
CCCC(C=O)C(=C)C=O
CCCCC(=O)C(=C)C=O
CC(CC(C=O)C=O)C=C
CC(CCC=O)C(=O)C=C
CC(CCC(=O)C=O)C=C
CCC(CC=O)C(=O)C=C
CCC(CC(=O)C=O)C=C
CCCC(C=O)C(=O)C=C
CC(=C)C(=O)CCCC=O
CC(CC=O)C(=C)CC=O
CC(CC=O)C(C=C)C=O
CC(CC=O)CC(=C)C=O
CC(CC(=O)CC=C)C=O
CCC(C=O)C(=C)CC=O
CCC(C=O)C(C=C)C=O
CCCC(=O)C(=C)CC=O
CCCC(=O)C(C=C)C=O
CCCC(=O)CC(=C)C=O
CC(CC=O)CC(=O)C=C
CC(CC(=O)CC=O)C=C
CCCC(=O)CC(=O)C=C
CC(CC=O)C(=O)CC=C
CCC(C=O)C(=O)CC=C
CCCC(=O)C(=O)CC=C
CC(C=O)C(=C)CCC=O
CC(C=O)C(CC=C)C=O
CCC(=O)C(=C)CCC=O
CCC(=O)C(CC=C)C=O
CCC(=O)CC(=C)CC=O
CCC(=O)CC(C=C)C=O
CCC(=O)CCC(=C)C=O
CC(C=O)C(CC=O)C=C
CCC(=O)C(CC=O)C=C
CC(C=O)C(=O)CCC=C
CCC(=O)C(=O)CCC=C
CC(=O)C(=C)CCCC=O
CC(=O)C(CC=C)CC=O
CC(=O)C(CCC=C)C=O
CC(=O)CC(=C)CCC=O
CC(=O)CC(CC=C)C=O
CC(=O)CCC(=C)CC=O
CC(=O)C(CCC=O)C=C
CC(=O)CC(CC=O)C=C
CC(=O)CCC(=O)CC=C
CC(=O)C(=O)CCCC=C
CC(=C)CCCC(=O)C=O
CCCCC(=O)C(=O)C=C
CCC(=O)CCC(=O)C=C
CCC(=O)CC(=O)CC=C
CC(=O)CCC(C=C)C=O
CC(=O)CCCC(=C)C=O
CC(=O)CCCC(=O)C=C
CC(=O)CC(=O)CCC=C
COC(OC)C=C(C#C)C#C
COC(OC)C(=CC#C)C#C
COC(OC)C(C)=C(C)C#C
COC(OC)C(C#C)=C(C)C
CC(=C)C#CCCC([O-])=O
CC(=C)CC#CCC([O-])=O
CC(=C)CCC#CC([O-])=O
CC(C=C)C#CCC([O-])=O
CC(C#CCC=C)C([O-])=O
CC(CC=C)C#CC([O-])=O
CC(CC#CC=C)C([O-])=O
CC#CC(=C)CCC([O-])=O
CC#CC(CC=C)C([O-])=O
CC#CCC(=C)CC([O-])=O
CC#CCC(C=C)C([O-])=O
CC#CCCC(=C)C([O-])=O
CCC(=C)C#CCC([O-])=O
CCC(=C)CC#CC([O-])=O
CCC(C=C)C#CC([O-])=O
CCC(C#CC=C)C([O-])=O
CCC#CC(=C)CC([O-])=O
CCC#CC(C=C)C([O-])=O
CCC#CCC(=C)C([O-])=O
CCCC(=C)C#CC([O-])=O
CCCC#CC(=C)C([O-])=O
CC(C)C#CC(=O)[CH-]C=O
CC(CC#CC([O-])=O)C=C
CC#CC(CC([O-])=O)C=C
CC(CC([O-])=O)C#CC=C
[O-]C(=O)C(CCC=C)C#C
[O-]C(=O)C(CCC#C)C=C
[O-]C(=O)CC(=C)CCC#C
[O-]C(=O)CC(CC=C)C#C
[O-]C(=O)CC(CC#C)C=C
[O-]C(=O)CCC(=C)CC#C
[O-]C(=O)CCC(C=C)C#C
[O-]C(=O)CCCC(=C)C#C
[O-]C(=O)C(=C)CCCC#C
[O-]C(=O)C(CC=C)CC#C
CC=C(CC=C)CC([O-])=O
CC=CC(=C)CCC([O-])=O
CC=CCC(=C)CC([O-])=O
CC=CCC(C=C)C([O-])=O
CC(=C)CC=CCC([O-])=O
CC(CC=C)C=CC([O-])=O
CCC=C(CC=C)C([O-])=O
CCC=CC(=C)CC([O-])=O
CCC=CC(C=C)C([O-])=O
CCC=CCC(=C)C([O-])=O
CCC(=C)C=CCC([O-])=O
CCC(=C)CC=CC([O-])=O
CCC(=CCC=C)C([O-])=O
CCC(C=C)=CCC([O-])=O
CCC(C=C)C=CC([O-])=O
CCC(C=CC=C)C([O-])=O
CCC(CC=C)=CC([O-])=O
CCCC=CC(=C)C([O-])=O
CCCC(=C)C=CC([O-])=O
CCCC(C=C)=CC([O-])=O
CC=CC(CC([O-])=O)C=C
CCC=C(CC([O-])=O)C=C
CC(CCC([O-])=O)=CC=C
CCC(CC([O-])=O)=CC=C
CC(CC([O-])=O)=CCC=C
CC(CC([O-])=O)C=CC=C
CC=C(CCC=C)C([O-])=O
CC=CC(CC=C)C([O-])=O
CC=CCCC(=C)C([O-])=O
CC(=C)C=CCCC([O-])=O
CC(=CCCC=C)C([O-])=O
CC(C=C)=CCCC([O-])=O
CC(C=C)C=CCC([O-])=O
CC(C=CCC=C)C([O-])=O
CC(CC=C)=CCC([O-])=O
CC(CC=CC=C)C([O-])=O
CC(CCC=C)=CC([O-])=O
CCCC=C(C=C)C([O-])=O
CC=C(CCC([O-])=O)C=C
CC(CC=CC([O-])=O)C=C
CC(=C)CCC=CC([O-])=O
CCCC(=CC=C)C([O-])=O
CCC(=C)C(C)CC([O-])=O
CCCC(=C)C(C)C([O-])=O
CCC(C([O-])=O)C(=C)CC
CC(C)C(=C)CCC([O-])=O
CC(C)C(CC=C)C([O-])=O
CC(C)CC(=C)CC([O-])=O
CC(C)CC(C=C)C([O-])=O
CC(C)CCC(=C)C([O-])=O
CC(CC=C)C(C)C([O-])=O
CC(CC(C)=C)CC([O-])=O
CC(CCC(C)=C)C([O-])=O
CCC(=C)CC(C)C([O-])=O
CCC(C=C)C(C)C([O-])=O
CCC(C(C)C=C)C([O-])=O
CCC(C)C(=C)CC([O-])=O
CCC(C)C(C=C)C([O-])=O
CCC(C)CC(=C)C([O-])=O
CCC(CC(C)=C)C([O-])=O
CCC(CC)C(=C)C([O-])=O
CCCC(C(C)=C)C([O-])=O
CCCC(C)C(=C)C([O-])=O
CC(C)C(CC([O-])=O)C=C
CC(CC(C)C([O-])=O)C=C
CC(CCC([O-])=O)C(C)=C
CCC(CC([O-])=O)C(C)=C
CC(CC([O-])=O)C(C)C=C
CC(C)(CC=C)CC([O-])=O
CC(C)(CCC=C)C([O-])=O
CCC(CC)(C=C)C([O-])=O
CCCC(C)(C=C)C([O-])=O
CC(C)(CCC([O-])=O)C=C
CCC(C)(CC([O-])=O)C=C
CCC(C)(CC=C)C([O-])=O
CC(C)C(C)CCC([O-])=O
CC(C)CCC(C)C([O-])=O
CCC(C)C(C)CC([O-])=O
CCC(C)C(CC)C([O-])=O
CCC(C)CC(C)C([O-])=O
CCC(CC(C)C)C([O-])=O
CCC(CC)C(C)C([O-])=O
CCCC(C)C(C)C([O-])=O
CC(C)CC(C)CC([O-])=O
CCC(CC([O-])=O)C(C)C
CCCC(C(C)C)C([O-])=O
CCC(C)(C)CCC([O-])=O
CCC(C)(CC)CC([O-])=O
CCCC(C)(C)CC([O-])=O
CC(C)(C)CCCC([O-])=O
CCC(CC)(CC)C([O-])=O
CCCC(C)(CC)C([O-])=O
CCCCC(C)(C)C([O-])=O
COC(=O)C(=C)C#CCO
COC(=O)C#CC(=C)CO
COC(=O)C#CC(O)C=C
COC(=O)C(O)C#CC=C
OC(C#C)C(=C)COC=O
OC(C=C)C(OC=O)C#C
OC(C#C)C(OC=O)C=C
OCC(=C)C(OC=O)C#C
OCC(=C)COC(=O)C#C
OC(C=C)C(=O)OCC#C
OC(C#C)C(=O)OCC=C
OCC(=C)C(=O)OCC#C
OC(COC=O)C(=C)C#C
OC(COC(=O)C=C)C#C
OC(COC(=O)C#C)C=C
OCC(OC=O)C(=C)C#C
OCC(OC(=O)C=C)C#C
OCC(OC(=O)C#C)C=C
OCCOC(=O)C(=C)C#C
OCC(=O)OC(C=C)C#C
OCC(=O)OCC(=C)C#C
COC(=O)C(=C)C=CCO
COC(=O)C(C=C)=CCO
COC(=O)C=C(CO)C=C
COC(=O)C(O)C=CC=C
COC(=O)C=CC(=C)CO
COC(=O)C=CC(O)C=C
COC(=O)C(CO)=CC=C
CC(=C)C#CC(CO)C=O
CC(=C)C#CCC(=O)CO
CC(=C)C#CCC(O)C=O
CC(=C)CC#CC(=O)CO
CC(=C)CC#CC(O)C=O
CC(C=C)C#CC(=O)CO
CC(C=C)C#CC(O)C=O
CC(C#CC=C)C(=O)CO
CC(C#CC=C)C(O)C=O
CC#CC(=C)C(CO)C=O
CC#CC(=C)CC(=O)CO
CC#CC(=C)CC(O)C=O
CC#CC(C=C)C(=O)CO
CC#CC(C=C)C(O)C=O
CC#CCC(=C)C(O)C=O
CCC(=C)C#CC(=O)CO
CCC(=C)C#CC(O)C=O
CCC#CC(=C)C(=O)CO
CCC#CC(=C)C(O)C=O
CC(=C)C#CC(=O)CCO
CC(=C)C#CC(O)CC=O
CC#CC(=C)C(=O)CCO
CC#CC(=C)C(O)CC=O
CC(=C)C(CO)C#CC=O
CC(=C)C(C=O)C#CCO
CC(=C)CC(=O)C#CCO
CC(=C)CC(O)C#CC=O
CC(C=C)C(=O)C#CCO
CC(C=C)C(O)C#CC=O
CC(C#CC=O)C(=C)CO
CC(C#CCO)C(=C)C=O
CC#CC(CO)C(=C)C=O
CC#CC(C=O)C(=C)CO
CC#CCC(=O)C(=C)CO
CC#CCC(O)C(=C)C=O
CCC(=C)C(=O)C#CCO
CCC(=C)C(O)C#CC=O
CCC#CC(=O)C(=C)CO
CCC#CC(O)C(=C)C=O
CC(C#CC=O)C(O)C=C
CC(C#CCO)C(=O)C=C
CC#CC(C=O)C(O)C=C
CC#CC(CO)C(=O)C=C
CC#CCC(=O)C(O)C=C
CC#CCC(O)C(=O)C=C
CCC#CC(=O)C(O)C=C
CCC#CC(O)C(=O)C=C
CC#CCC(=C)C(=O)CO
CC(=C)C(=O)CC#CCO
CC(=C)C(O)C#CCC=O
CC#CC(=O)C(=C)CCO
CC#CC(=O)CC(=C)CO
CC#CC(O)C(=C)CC=O
CC#CC(O)C(C=C)C=O
CC#CC(O)CC(=C)C=O
CC(=C)C(=O)C#CCCO
CC#CC(=O)C(CO)C=C
CC#CC(=O)CC(O)C=C
CC#CC(O)CC(=O)C=C
CC(=C)C(O)CC#CC=O
CC#CC(=O)C(O)CC=C
CC#CC(O)C(=O)CC=C
CC(C=O)C(=C)C#CCO
CC(C=O)C#CC(=C)CO
CC(CO)C(=C)C#CC=O
CC(CO)C#CC(=C)C=O
CCC(=O)C(=C)C#CCO
CCC(=O)C#CC(=C)CO
CCC(O)C(=C)C#CC=O
CCC(O)C#CC(=C)C=O
CC(C=O)C#CC(O)C=C
CC(CO)C#CC(=O)C=C
CCC(=O)C#CC(O)C=C
CCC(O)C#CC(=O)C=C
CC(C=O)C(O)C#CC=C
CC(CO)C(=O)C#CC=C
CCC(=O)C(O)C#CC=C
CCC(O)C(=O)C#CC=C
CC(=O)C(=C)C#CCCO
CC(=O)C(C=C)C#CCO
CC(=O)C#CC(=C)CCO
CC(=O)C#CCC(=C)CO
CC(=O)CC(=C)C#CCO
CC(=O)CC#CC(=C)CO
CC(O)C(C=C)C#CC=O
CC(O)C(=C)C#CCC=O
CC(O)C(=C)CC#CC=O
CC(O)C#CC(=C)CC=O
CC(O)C#CC(C=C)C=O
CC(O)CC(=C)C#CC=O
CC(O)CC#CC(=C)C=O
CC(=O)C#CC(CO)C=C
CC(=O)CC#CC(O)C=C
CC(O)C#CCC(=O)C=C
CC(=O)C(=C)CC#CCO
CC(O)C#CCC(=C)C=O
CC(=O)C#CCC(O)C=C
CC(=O)C#CC(O)CC=C
CC(O)C#CC(=O)CC=C
CC(=O)C(CO)C#CC=C
CC(=O)CC(O)C#CC=C
CC(O)C(C=O)C#CC=C
CC(O)CC(=O)C#CC=C
CC(O)CC#CC(=O)C=C
CC(=O)C(O)C#CCC=C
CC(=O)C(O)CC#CC=C
CC(O)C(=O)C#CCC=C
CC(O)C(=O)CC#CC=C
OC(C=C)C(CC#C)C=O
OC(C#C)C(=C)CCC=O
OC(C#C)C(CC=C)C=O
OC(CC(=C)CC#C)C=O
OC(CC(C=C)C#C)C=O
OC(CC#C)C(=C)CC=O
OC(CC#C)C(C=C)C=O
OC(CC#C)CC(=C)C=O
OC(CCC(=C)C#C)C=O
OC(CCC#C)C(=C)C=O
OCC(=C)C(CC#C)C=O
OCC(C#C)C(=C)CC=O
OCC(C#C)C(C=C)C=O
OCC(CC(=C)C#C)C=O
OCC(CC#C)C(=C)C=O
OCCC(C#C)C(=C)C=O
OC(C=C)C(CC=O)C#C
OC(C#C)C(CC=O)C=C
OC(CC=C)C(C=O)C#C
OC(CC=C)CC(=O)C#C
OC(CC(=C)CC=O)C#C
OC(CC(C=C)C=O)C#C
OC(CC#C)CC(=O)C=C
OC(CCC=C)C(=O)C#C
OC(CCC(=C)C=O)C#C
OC(CCC#C)C(=O)C=C
OCC(=C)C(CC=O)C#C
OCC(=C)CC(C=O)C#C
OCC(=C)CCC(=O)C#C
OCC(C=C)C(C=O)C#C
OCC(CC=C)C(=O)C#C
OCC(CC(=C)C=O)C#C
OCC(CC#C)C(=O)C=C
OCCC(=C)C(C=O)C#C
OCCC(=C)CC(=O)C#C
OCCC(C=C)C(=O)C#C
OCCC(C#C)C(=O)C=C
OCCCC(=C)C(=O)C#C
OC(CC=C)C(=O)CC#C
OC(CC#C)C(=O)CC=C
OCC(=C)CC(=O)CC#C
OCC(C=C)C(=O)CC#C
OCC(C#C)C(=O)CC=C
OCCC(=C)C(=O)CC#C
OC(C=C)C(=O)CCC#C
OC(C#C)C(=O)CCC=C
OC(CC(C=O)C#C)C=C
OC(CCC=O)C(=C)C#C
OC(CCC(=O)C=C)C#C
OC(CCC(=O)C#C)C=C
OCC(=C)C(=O)CCC#C
OCC(CC=O)C(=C)C#C
OCC(CC(=O)C=C)C#C
OCC(CC(=O)C#C)C=C
OCCC(C=O)C(=C)C#C
OCCCC(=O)C(=C)C#C
OC(CC=O)C(=C)CC#C
OC(CC=O)C(C=C)C#C
OC(CC=O)CC(=C)C#C
OC(CC(=O)CC=C)C#C
OC(CC(=O)CC#C)C=C
OCC(C=O)C(=C)CC#C
OCC(C=O)C(C=C)C#C
OCCC(=O)C(=C)CC#C
OCCC(=O)C(C=C)C#C
OCCC(=O)CC(=C)C#C
OC(C=O)C(=C)CCC#C
OC(C=O)C(CC=C)C#C
OC(C=O)C(CC#C)C=C
OCC(=O)C(=C)CCC#C
OCC(=O)C(CC=C)C#C
OCC(=O)C(CC#C)C=C
OCC(=O)CC(=C)CC#C
OCC(=O)CC(C=C)C#C
OCC(=O)CCC(=C)C#C
CC=C(C=C)C(CO)C=O
CC=C(CC=C)C(=O)CO
CC=C(CC=C)C(O)C=O
CC=C(CC(=C)CO)C=O
CC=CC(=C)C(CO)C=O
CC=CC(=C)CC(=O)CO
CC=CC(=C)CC(O)C=O
CC=CC(C=C)C(=O)CO
CC=CC(C=C)C(O)C=O
CC=CCC(=C)C(=O)CO
CC=CCC(=C)C(O)C=O
CC(=C)C=C(CCO)C=O
CC(=C)C=CC(CO)C=O
CC(=C)C=CCC(=O)CO
CC(=C)C=CCC(O)C=O
CC(=C)CC=C(CO)C=O
CC(=C)CC=CC(=O)CO
CC(=C)CC=CC(O)C=O
CC(=CC=C)C(CO)C=O
CC(=CCC=C)C(=O)CO
CC(=CCC=C)C(O)C=O
CC(C=C)=C(CCO)C=O
CC(C=C)=CC(CO)C=O
CC(C=C)=CCC(=O)CO
CC(C=C)=CCC(O)C=O
CC(C=C)C=C(CO)C=O
CC(C=C)C=CC(=O)CO
CC(C=C)C=CC(O)C=O
CC(C=CC=C)C(=O)CO
CC(C=CC=C)C(O)C=O
CC(CC=C)=C(CO)C=O
CC(CC=C)=CC(=O)CO
CC(CC=C)=CC(O)C=O
CCC=C(C=C)C(=O)CO
CCC=C(C=C)C(O)C=O
CCC=CC(=C)C(=O)CO
CCC=CC(=C)C(O)C=O
CCC(=C)C=C(CO)C=O
CCC(=C)C=CC(=O)CO
CCC(=C)C=CC(O)C=O
CCC(=CC=C)C(=O)CO
CCC(=CC=C)C(O)C=O
CCC(C=C)=C(CO)C=O
CCC(C=C)=CC(=O)CO
CCC(C=C)=CC(O)C=O
CC=C(C=C)C(=O)CCO
CC=C(C=C)C(O)CC=O
CC=CC(=C)C(=O)CCO
CC=CC(=C)C(O)CC=O
CC(=C)C=C(CO)CC=O
CC(=C)C=CC(=O)CCO
CC(=C)C=CC(O)CC=O
CC(=C)C(CC=O)=CCO
CC(=C)C(CCO)=CC=O
CC(=C)CC(C=O)=CCO
CC(=C)CC(CO)=CC=O
CC(=CC=C)C(=O)CCO
CC(=CC=C)C(O)CC=O
CC(C=C)=C(CO)CC=O
CC(C=C)=CC(=O)CCO
CC(C=C)=CC(O)CC=O
CC(C=C)C(C=O)=CCO
CC(C=C)C(CO)=CC=O
CC(CC(=C)C=O)=CCO
CC(CC(=C)CO)=CC=O
CCC(=C)C(C=O)=CCO
CCC(=C)C(CO)=CC=O
CC=C(CC=O)C(=C)CO
CC=C(CC(O)C=C)C=O
CC=C(CCO)C(=C)C=O
CC=CC(C=O)C(=C)CO
CC=CC(CO)C(=C)C=O
CC=CCC(=O)C(=C)CO
CC=CCC(O)C(=C)C=O
CC(=C)C(C=O)=CCCO
CC(=C)C(C=O)C=CCO
CC(=C)C(CO)=CCC=O
CC(=C)C(CO)C=CC=O
CC(=C)CC(=O)C=CCO
CC(=C)CC(O)C=CC=O
CC(=CCC=O)C(=C)CO
CC(=CCCO)C(=C)C=O
CC(C=C)C(=O)C=CCO
CC(C=C)C(O)C=CC=O
CC(C=CC=O)C(=C)CO
CC(C=CCO)C(=C)C=O
CCC=C(C=O)C(=C)CO
CCC=C(CO)C(=C)C=O
CCC=CC(=O)C(=C)CO
CCC=CC(O)C(=C)C=O
CCC(=C)C(=O)C=CCO
CCC(=C)C(O)C=CC=O
CCC(=CC=O)C(=C)CO
CCC(=CCO)C(=C)C=O
CC=C(CC=O)C(O)C=C
CC=C(CC(=O)CO)C=C
CC=C(CC(O)C=O)C=C
CC=C(CCO)C(=O)C=C
CC=CC(C=O)C(O)C=C
CC=CC(CO)C(=O)C=C
CC=CCC(=O)C(O)C=C
CC=CCC(O)C(=O)C=C
CC(=CCC=O)C(O)C=C
CC(=CCCO)C(=O)C=C
CC(C=CC=O)C(O)C=C
CC(C=CCO)C(=O)C=C
CCC=C(C=O)C(O)C=C
CCC=C(CO)C(=O)C=C
CCC=CC(=O)C(O)C=C
CCC=CC(O)C(=O)C=C
CCC(=CC=O)C(O)C=C
CCC(=CCO)C(=O)C=C
CC=C(C=O)C(=C)CCO
CC=C(CO)C(=C)CC=O
CC=C(CO)C(C=C)C=O
CC=C(CO)CC(=C)C=O
CC=CC(=O)C(=C)CCO
CC=CC(=O)CC(=C)CO
CC=CC(O)C(=C)CC=O
CC=CC(O)C(C=C)C=O
CC=CC(O)CC(=C)C=O
CC(=C)C(=O)C=CCCO
CC(=C)C(=O)CC=CCO
CC(=C)C(O)C=CCC=O
CC(=C)C(O)CC=CC=O
CC(=CC=O)C(=C)CCO
CC(=CCO)C(=C)CC=O
CC(=CCO)C(C=C)C=O
CC(CC=O)=CC(=C)CO
CC(CC(=O)C=C)=CCO
CC(CC(O)C=C)=CC=O
CC(CCO)=C(C=C)C=O
CC(CCO)=CC(=C)C=O
CCC(C=O)=CC(=C)CO
CCC(CO)=C(C=C)C=O
CCC(CO)=CC(=C)C=O
CC=C(C=O)C(CO)C=C
CC=C(CO)CC(=O)C=C
CC=CC(=O)C(CO)C=C
CC=CC(=O)CC(O)C=C
CC=CC(O)CC(=O)C=C
CC(=CC=O)C(CO)C=C
CC(CC=O)=C(CO)C=C
CC(CC=O)=CC(O)C=C
CC(CCO)=CC(=O)C=C
CCC(C=O)=C(CO)C=C
CCC(C=O)=CC(O)C=C
CCC(CO)=CC(=O)C=C
CC=C(C=O)C(O)CC=C
CC=C(CO)C(=O)CC=C
CC=CC(=O)C(O)CC=C
CC=CC(O)C(=O)CC=C
CC(=CC=O)C(O)CC=C
CC(=CCO)C(=O)CC=C
CC(CC(=O)CO)=CC=C
CC(CC(O)C=O)=CC=C
CC(C=O)=CC(=C)CCO
CC(C=O)=CCC(=C)CO
CC(C=O)C=CC(=C)CO
CC(C=O)C(=C)C=CCO
CC(C=O)C(C=C)=CCO
CC(CO)=C(CC=C)C=O
CC(CO)=CC(=C)CC=O
CC(CO)=CC(C=C)C=O
CC(CO)=CCC(=C)C=O
CC(CO)C=C(C=C)C=O
CC(CO)C=CC(=C)C=O
CC(CO)C(=C)C=CC=O
CC(CO)C(C=C)=CC=O
CCC(=O)C=CC(=C)CO
CCC(=O)C(=C)C=CCO
CCC(=O)C(C=C)=CCO
CCC(O)C=C(C=C)C=O
CCC(O)C=CC(=C)C=O
CCC(O)C(=C)C=CC=O
CCC(O)C(C=C)=CC=O
CC(C=O)=C(CCO)C=C
CC(C=O)=CC(CO)C=C
CC(C=O)=CCC(O)C=C
CC(C=O)C=C(CO)C=C
CC(C=O)C=CC(O)C=C
CC(CO)=C(CC=O)C=C
CC(CO)=CCC(=O)C=C
CC(CO)C=CC(=O)C=C
CCC(=O)C=C(CO)C=C
CCC(=O)C=CC(O)C=C
CCC(O)C=CC(=O)C=C
CC(C=O)=C(CO)CC=C
CC(C=O)=CC(O)CC=C
CC(C=O)C(CO)=CC=C
CC(CO)=CC(=O)CC=C
CC(CO)C(C=O)=CC=C
CCC(=O)C(CO)=CC=C
CCC(O)C(C=O)=CC=C
CC(C=O)C(O)C=CC=C
CC(CO)C(=O)C=CC=C
CCC(=O)C(O)C=CC=C
CCC(O)C(=O)C=CC=C
CC(=O)C=CC(=C)CCO
CC(=O)C=CCC(=C)CO
CC(=O)C(=C)C=CCCO
CC(=O)C(=C)CC=CCO
CC(=O)C(C=C)=CCCO
CC(=O)C(C=C)C=CCO
CC(=O)C(CC=C)=CCO
CC(=O)CC=CC(=C)CO
CC(=O)CC(=C)C=CCO
CC(=O)CC(C=C)=CCO
CC(O)C=C(CC=C)C=O
CC(O)C=CC(=C)CC=O
CC(O)C=CC(C=C)C=O
CC(O)C=CCC(=C)C=O
CC(O)C(=C)C=CCC=O
CC(O)C(=C)CC=CC=O
CC(O)C(C=C)=CCC=O
CC(O)C(C=C)C=CC=O
CC(O)C(CC=C)=CC=O
CC(O)CC=C(C=C)C=O
CC(O)CC=CC(=C)C=O
CC(O)CC(=C)C=CC=O
CC(O)CC(C=C)=CC=O
CC(=O)C=C(CCO)C=C
CC(=O)C=CC(CO)C=C
CC(=O)CC=C(CO)C=C
CC(=O)CC=CC(O)C=C
CC(O)C=C(CC=O)C=C
CC(O)C=CCC(=O)C=C
CC(O)CC=CC(=O)C=C
CC(=O)C=C(CO)CC=C
CC(=O)C=CC(O)CC=C
CC(=O)C(CCO)=CC=C
CC(=O)CC(CO)=CC=C
CC(O)C=CC(=O)CC=C
CC(O)C(CC=O)=CC=C
CC(O)CC(C=O)=CC=C
CC(=O)C(CO)=CCC=C
CC(=O)C(CO)C=CC=C
CC(=O)CC(O)C=CC=C
CC(O)C(C=O)=CCC=C
CC(O)C(C=O)C=CC=C
CC(O)CC(=O)C=CC=C
CC(=O)C(O)C=CCC=C
CC(=O)C(O)CC=CC=C
CC(O)C(=O)C=CCC=C
CC(O)C(=O)CC=CC=C
CC(=O)C=CCC(O)C=C
CC(=C)C(CO)OC(C)=O
CC(=C)C(O)COC(C)=O
CC(C)OC(=O)C(O)C=C
CC(O)C(=C)C(C)OC=O
CC(O)C(=C)COC(C)=O
CC(OC(C)=O)C(=C)CO
CC(O)C(C)OC(=O)C=C
CC(OC(C)=O)C(O)C=C
CC(O)C(OC(C)=O)C=C
CC(O)C(OC=O)C(C)=C
CC(OC=O)C(O)C(C)=C
CC(OC(=O)CO)C(C)=C
COC(=O)C(C=C)C(C)O
COC(=O)C(C)C(=C)CO
COC(=O)CC(=C)C(C)O
COC(=O)C(CO)C(C)=C
COC(=O)CC(O)C(C)=C
CCC(=C)C(O)C(=O)OC
CCC(O)C(=C)C(=O)OC
CC(C)OC(=O)C(=C)CO
CCOC(=O)C(=C)C(C)O
CCOC(=O)C(O)C(C)=C
CC(O)C(=O)OC(C)C=C
CC(O)C(=O)OCC(C)=C
COC(=O)C(=C)CC(C)O
COC(=O)C(C)C(O)C=C
COC(=O)C(O)C(C)C=C
COC(=O)C(O)CC(C)=C
CC(CO)OC(=O)C(C)=C
COC(=O)C(=C)C(C)CO
CC(O)COC(=O)C(C)=C
CC(C=C)C(C)C(=O)CO
CC(C=C)C(C)C(O)C=O
CC(C)C(=C)C(CO)C=O
CC(C)C(=C)CC(=O)CO
CC(C)C(=C)CC(O)C=O
CC(C)C(C=C)C(=O)CO
CC(C)C(C=C)C(O)C=O
CC(C)CC(=C)C(=O)CO
CC(C)CC(=C)C(O)C=O
CC(CC(C)=C)C(=O)CO
CC(CC(C)=C)C(O)C=O
CCC(=C)C(C)C(=O)CO
CCC(=C)C(C)C(O)C=O
CCC(C(C)=C)C(=O)CO
CCC(C)C(=C)C(=O)CO
CCC(C)C(=C)C(O)C=O
CC(=C)C(CCO)C(C)=O
CC(=C)CC(CO)C(C)=O
CC(=C)CCC(O)C(C)=O
CC(C=C)C(CO)C(C)=O
CC(C(C)=C)C(=O)CCO
CC(C)C(=C)C(=O)CCO
CC(C)C(=C)C(O)CC=O
CC(CC=C)C(O)C(C)=O
CCC(=C)C(C=O)C(C)O
CCC(=C)C(CO)C(C)=O
CCC(=C)CC(=O)C(C)O
CCC(=C)CC(O)C(C)=O
CCC(C=C)C(=O)C(C)O
CCC(C=C)C(O)C(C)=O
CCCC(=C)C(=O)C(C)O
CCCC(=C)C(O)C(C)=O
CC(=C)C(CO)CC(C)=O
CC(=C)CC(O)CC(C)=O
CC(C=C)C(O)C(C)C=O
CC(C)C(C=O)C(=C)CO
CC(C)C(CO)C(=C)C=O
CC(C)CC(=O)C(=C)CO
CC(C)CC(O)C(=C)C=O
CC(CC(C)=O)C(=C)CO
CCC(=C)C(=O)C(C)CO
CCC(=C)C(=O)CC(C)O
CCC(=C)C(O)C(C)C=O
CCC(=C)C(O)CC(C)=O
CCC(C(C)=O)C(=C)CO
CCC(C(C)O)C(=C)C=O
CCC(C)C(=O)C(=C)CO
CCC(C)C(O)C(=C)C=O
CC(C)C(C=O)C(O)C=C
CC(C)C(CO)C(=O)C=C
CC(C)CC(=O)C(O)C=C
CC(C)CC(O)C(=O)C=C
CC(CC(C)=O)C(O)C=C
CCC(=C)C(O)C(=O)CC
CCC(C(C)O)C(=O)C=C
CCC(C)C(=O)C(O)C=C
CCC(C)C(O)C(=O)C=C
CC(C(C)=O)C(=C)CCO
CC(C(CO)C=C)C(C)=O
CC(C)C(=O)C(=C)CCO
CC(C)C(=O)CC(=C)CO
CC(C)C(O)C(=C)CC=O
CC(C)C(O)C(C=C)C=O
CC(C)C(O)CC(=C)C=O
CC(CC(O)C=C)C(C)=O
CC(CC(O)C(C)=C)C=O
CC(CCO)C(=C)C(C)=O
CCC(C=O)C(=C)C(C)O
CCC(C(O)C=C)C(C)=O
CCC(CO)C(=C)C(C)=O
CCCC(=O)C(=C)C(C)O
CC(C)C(=O)C(CO)C=C
CC(C)C(=O)CC(O)C=C
CC(CC(O)C(C)=O)C=C
CC(C(CO)C=O)C(C)=C
CC(C)C(=O)C(O)CC=C
CC(C)C(O)C(=O)CC=C
CC(CC=O)C(O)C(C)=C
CC(CC(=O)CO)C(C)=C
CC(CC(O)C=O)C(C)=C
CC(CCO)C(=O)C(C)=C
CCC(C=O)C(O)C(C)=C
CCC(C(O)C=O)C(C)=C
CCC(CO)C(=O)C(C)=C
CCCC(=O)C(O)C(C)=C
CCCC(O)C(=O)C(C)=C
CC(C=O)C(C)C(=C)CO
CC(CO)C(=C)C(C)C=O
CC(CO)C(=C)CC(C)=O
CC(CO)C(C=C)C(C)=O
CC(CO)C(C)C(=C)C=O
CC(CO)CC(=C)C(C)=O
CCC(=O)C(=C)C(C)CO
CCC(=O)C(=C)CC(C)O
CCC(=O)C(C=C)C(C)O
CCC(=O)C(C)C(=C)CO
CCC(=O)CC(=C)C(C)O
CCC(O)C(=C)C(C)C=O
CCC(O)C(=C)CC(C)=O
CCC(O)C(C=C)C(C)=O
CCC(O)C(C)C(=C)C=O
CCC(O)CC(=C)C(C)=O
CC(C=O)C(C)C(O)C=C
CC(CO)C(C)C(=O)C=C
CCC(O)C(C)C(=O)C=C
CC(C=O)C(CO)C(C)=C
CC(C(O)CC=O)C(C)=C
CC(CO)C(C=O)C(C)=C
CC(CO)CC(=O)C(C)=C
CCC(=O)C(CO)C(C)=C
CCC(O)C(C=O)C(C)=C
CCC(O)CC(=O)C(C)=C
CC(C=O)C(O)CC(C)=C
CC(CO)C(=O)C(C)C=C
CC(CO)C(=O)CC(C)=C
CCC(=O)C(O)C(C)C=C
CCC(=O)C(O)CC(C)=C
CCC(O)C(=O)C(=C)CC
CCC(O)C(=O)C(C)C=C
CCC(O)C(=O)CC(C)=C
CC(O)C(=C)C(C)CC=O
CC(O)C(=C)CC(C)C=O
CC(O)C(=C)CCC(C)=O
CC(O)C(C=C)C(C)C=O
CC(O)C(C)C(=C)CC=O
CC(O)C(C)C(C=C)C=O
CC(O)C(C)CC(=C)C=O
CC(O)C(CC=C)C(C)=O
CC(O)C(CC(C)=C)C=O
CC(O)CC(=C)C(C)C=O
CC(O)CC(=C)CC(C)=O
CC(O)CC(C=C)C(C)=O
CC(O)CC(C)C(=C)C=O
CC(O)CCC(=C)C(C)=O
CC(O)C(C)CC(=O)C=C
CC(O)C(CC(C)=O)C=C
CC(O)CC(C)C(=O)C=C
CC(O)C(CC=O)C(C)=C
CC(O)CC(C=O)C(C)=C
CC(O)CCC(=O)C(C)=C
CC(O)C(C=O)C(C)C=C
CC(O)CC(=O)C(C)C=C
CC(O)CC(=O)CC(C)=C
CC(O)C(=O)C(C)CC=C
CC(O)C(=O)CC(C)C=C
CC(O)C(=O)CCC(C)=C
CC(CC(=C)CO)C(C)=O
CC(C=C)C(O)CC(C)=O
CC(=C)C(O)CCC(C)=O
CCCC(O)C(=C)C(C)=O
CC(C)C(O)CC(=O)C=C
CC(C(O)CC=C)C(C)=O
CCC(=O)C(C)C(O)C=C
CCC(O)C(=C)C(=O)CC
CCC(=O)CC(O)C(C)=C
CC(O)C(C)C(=O)CC=C
CC(=C)C(C)(CO)OC=O
CC(=C)C(C)(O)COC=O
CC(C)(O)C(=C)COC=O
CCC(O)(C=C)C(=O)OC
CC(C)(OC=O)C(=C)CO
CC(C)(O)C(OC=O)C=C
CC(C)(OC=O)C(O)C=C
CC(O)C(C)(OC=O)C=C
CC(OC=O)C(C)(O)C=C
CC(=O)OCC(C)(O)C=C
COC(=O)CC(C)(O)C=C
CC(C)(CO)OC(=O)C=C
CC(C)(O)COC(=O)C=C
CC(C)(OC(=O)CO)C=C
CC(C)(O)C(=O)OCC=C
CCOC(=O)C(C)(O)C=C
CC(=O)OC(C)(CO)C=C
COC(=O)C(C)(CO)C=C
COC(=O)C(C)(O)CC=C
CC(=C)C(C)(CCO)C=O
CC(=C)CC(C)(CO)C=O
CC(=C)CCC(C)(O)C=O
CC(C=C)C(C)(CO)C=O
CC(C)(C=C)C(CO)C=O
CC(C)(CC=C)C(=O)CO
CC(C)(CC=C)C(O)C=O
CC(C)(CC(=C)CO)C=O
CC(CC=C)C(C)(O)C=O
CCC(=C)C(C)(CO)C=O
CCC(=C)CC(C)(O)C=O
CCC(C=C)C(C)(O)C=O
CCC(C)(C=C)C(=O)CO
CCC(C)(C=C)C(O)C=O
CCCC(=C)C(C)(O)C=O
CC(=C)C(C)(CO)CC=O
CC(=C)CC(C)(O)CC=O
CC(C=C)C(C)(O)CC=O
CC(C)(C=C)C(O)CC=O
CCC(=C)C(C)(O)CC=O
CCC(C=C)(C=O)C(C)O
CC(=C)C(C)(O)CCC=O
CC(C)(CC=O)C(=C)CO
CC(C)(CC(O)C=C)C=O
CC(C)(CCO)C(=C)C=O
CC(C)C(CO)(C=C)C=O
CC(C)CC(O)(C=C)C=O
CC(CC(C)(O)C=C)C=O
CCC(=C)C(O)(CC)C=O
CCC(C)(C=O)C(=C)CO
CCC(C)(CO)C(=C)C=O
CCC(C)C(O)(C=C)C=O
CCCC(C)(O)C(=C)C=O
CC(C)(CC=O)C(O)C=C
CC(C)(CC(=O)CO)C=C
CC(C)(CC(O)C=O)C=C
CC(C)(CCO)C(=O)C=C
CC(CC(C)(O)C=O)C=C
CCC(C)(C=O)C(O)C=C
CCC(C)(CO)C(=O)C=C
CCCC(C)(O)C(=O)C=C
CC(C)(C=O)C(=C)CCO
CC(C)(CO)C(=C)CC=O
CC(C)(CO)C(C=C)C=O
CC(C)(CO)CC(=C)C=O
CC(C)C(O)(CC=C)C=O
CCC(C)(O)C(=C)CC=O
CCC(C)(O)C(C=C)C=O
CCC(C)(O)CC(=C)C=O
CCC(CO)(C=C)C(C)=O
CCCC(O)(C=C)C(C)=O
CC(C)(C=O)C(CO)C=C
CC(C)(CO)CC(=O)C=C
CC(C)C(O)(CC=O)C=C
CC(CC=O)C(C)(O)C=C
CCC(C=O)C(C)(O)C=C
CCCC(=O)C(C)(O)C=C
CC(C)(CO)C(=O)CC=C
CCC(C)(O)C(=O)CC=C
CCC(CO)(C=O)C(C)=C
CCCC(O)(C=O)C(C)=C
CC(C)(O)C(=C)CCC=O
CC(C)(O)C(CC=C)C=O
CC(C)(O)CC(=C)CC=O
CC(C)(O)CC(C=C)C=O
CC(C)(O)CCC(=C)C=O
CC(CO)C(C)(C=C)C=O
CCC(O)(C=C)C(C)C=O
CCC(O)(CC(C)=C)C=O
CCC(O)(CC)C(=C)C=O
CCC(O)C(C)(C=C)C=O
CC(C=O)C(C)(CO)C=C
CC(C)(O)C(CC=O)C=C
CC(C)(O)CCC(=O)C=C
CCC(=O)C(C)(CO)C=C
CCC(=O)CC(C)(O)C=C
CCC(O)(CC(C)=O)C=C
CCC(O)(CC)C(=O)C=C
CC(C=O)C(C)(O)CC=C
CC(C)(O)CC(=O)CC=C
CCC(=O)C(C)(O)CC=C
CCC(O)(CC=O)C(C)=C
CCC(=O)C(O)(CC)C=C
CCC(O)(C=O)C(C)C=C
CC(O)C(C)(CC=C)C=O
CC(O)CC(C)(C=C)C=O
CC(=O)C(C)(CCO)C=C
CC(=O)CC(C)(CO)C=C
CC(=O)CCC(C)(O)C=C
CC(O)C(C)(CC=O)C=C
CC(=O)C(C)(CO)CC=C
CC(C)(C=C)C(=O)CCO
CCC(C)(O)CC(=O)C=C
CC(C)(C=O)C(O)CC=C
CCC(O)(CC=C)C(C)=O
CC(C)(O)C(=O)CCC=C
CC(=O)CC(C)(O)CC=C
CC(=O)C(C)(O)CCC=C
CC(C)C(C)OC(=O)CO
CC(C)C(CO)OC(C)=O
CC(C)C(O)COC(C)=O
CC(C)C(OC=O)C(C)O
CC(CO)OC(=O)C(C)C
CC(C)OC(=O)C(C)CO
CC(O)C(C)C(C)OC=O
CCC(C(C)O)C(=O)OC
CC(C)C(O)C(C)OC=O
CCC(C)OC(=O)C(C)O
CCC(O)C(C)C(=O)OC
CC(CO)C(C)OC(C)=O
CCC(O)C(C)OC(C)=O
CCC(OC(C)=O)C(C)O
CC(O)CC(=O)OC(C)C
CCC(O)C(=O)OC(C)C
CCC(=O)OC(C)C(C)O
CC(O)C(C)COC(C)=O
CC(O)CC(C)OC(C)=O
CC(O)COC(=O)C(C)C
COC(=O)C(C)C(C)CO
COC(=O)C(C)CC(C)O
COC(=O)CC(C)C(C)O
COC(=O)C(CO)C(C)C
COC(=O)CC(O)C(C)C
CCC(C)C(O)C(=O)OC
CC(C)COC(=O)C(C)O
CCOC(=O)C(C)C(C)O
CCOC(=O)C(O)C(C)C
COC(=O)C(O)CC(C)C
CC(C)C(C)C(CO)C=O
CC(C)C(C)CC(=O)CO
CC(C)C(C)CC(O)C=O
CC(C)CC(C)C(=O)CO
CC(C)CC(C)C(O)C=O
CCC(C(C)C)C(=O)CO
CCC(C(C)C)C(O)C=O
CCC(C)C(C)C(=O)CO
CCC(C)C(C)C(O)C=O
CC(C)C(C)C(=O)CCO
CC(C)C(C)C(O)CC=O
CC(C)C(CC=O)C(C)O
CC(C)C(CCO)C(C)=O
CC(C)CC(C=O)C(C)O
CC(C)CC(CO)C(C)=O
CCC(C(C)CO)C(C)=O
CCC(C)C(C=O)C(C)O
CCC(C)C(CO)C(C)=O
CCC(C)CC(=O)C(C)O
CCC(C)CC(O)C(C)=O
CCC(CC(C)=O)C(C)O
CCC(CC(C)O)C(C)=O
CCC(CC)C(=O)C(C)O
CCC(CC)C(O)C(C)=O
CCCC(C(C)O)C(C)=O
CCCC(C)C(=O)C(C)O
CC(C)C(C=O)C(C)CO
CC(C)C(CO)C(C)C=O
CC(C)C(CO)CC(C)=O
CC(C)CC(=O)C(C)CO
CCC(C(C)O)C(C)C=O
CCC(C)C(=O)C(C)CO
CCC(C)C(=O)CC(C)O
CCC(C)C(O)C(C)C=O
CCC(C(C)O)C(=O)CC
CCC(C)C(=O)C(O)CC
CCC(C)C(O)C(=O)CC
CC(C)C(=O)C(C)CCO
CC(CO)CC(=O)C(C)C
CC(O)CCC(=O)C(C)C
CC(CCO)C(C)C(C)=O
CCC(C=O)C(C)C(C)O
CCC(CO)C(C)C(C)=O
CCCC(=O)C(C)C(C)O
CCCC(=O)C(O)C(C)C
CC(CO)C(C)C(C)C=O
CC(CO)C(C)CC(C)=O
CC(CO)CC(C)C(C)=O
CCC(=O)C(C)C(C)CO
CCC(=O)C(C)CC(C)O
CCC(=O)CC(C)C(C)O
CCC(O)C(C)C(C)C=O
CCC(O)C(C)CC(C)=O
CCC(O)C(CC)C(C)=O
CCC(O)CC(C)C(C)=O
CCC(=O)C(CO)C(C)C
CCC(O)C(C=O)C(C)C
CCC(O)CC(=O)C(C)C
CCC(=O)C(O)CC(C)C
CCC(O)C(=O)CC(C)C
CC(O)C(C)C(C)CC=O
CC(O)C(C)CC(C)C=O
CC(O)CC(C)C(C)C=O
CC(O)CC(C)CC(C)=O
CC(O)CC(C=O)C(C)C
CC(C)CCC(=O)C(C)O
CC(C)CCC(O)C(C)=O
CCCC(C)C(O)C(C)=O
CC(C)CC(=O)CC(C)O
CC(C)CC(O)C(C)C=O
CC(C)CC(O)CC(C)=O
CCC(C)C(O)CC(C)=O
CC(C)C(O)C(C)CC=O
CC(C)C(O)CC(C)C=O
CC(C)C(O)CCC(C)=O
CCC(CO)C(=O)C(C)C
CCCC(O)C(=O)C(C)C
CCC(=O)CC(O)C(C)C
CC(O)C(C)CCC(C)=O
CC(O)CCC(C)C(C)=O
CCCC(O)C(C)C(C)=O
CCC(C=O)C(O)C(C)C
CCC(O)C(C)C(=O)CC
CC(C)(C)C(CO)OC=O
CC(C)C(C)(CO)OC=O
CC(CC(C)(C)O)OC=O
CC(C)C(C)(O)COC=O
CCC(C)(CO)OC(C)=O
CCC(C)(O)C(C)OC=O
CCC(C)(O)COC(C)=O
CCC(C)(OC=O)C(C)O
CC(CO)C(C)(C)OC=O
CCC(O)C(C)(C)OC=O
CC(COC=O)C(C)(C)O
CCC(OC=O)C(C)(C)O
CCC(=O)OCC(C)(C)O
CC(O)C(C)(C)COC=O
CC(O)CC(C)(C)OC=O
CC(OC=O)C(C)(C)CO
CC(C)(C)C(O)COC=O
CC(C)(C)COC(=O)CO
CCC(C)(C)OC(=O)CO
CCC(C)(CO)C(=O)OC
CCCC(C)(O)C(=O)OC
CC(C)(C)C(=O)OCCO
CCC(C)(O)CC(=O)OC
CCC(O)(CC)C(=O)OC
CCCOC(=O)C(C)(C)O
CCC(=O)OC(C)(C)CO
CC(=O)OC(C)(C)CCO
CC(=O)OCC(C)(C)CO
CC(=O)OCCC(C)(C)O
COC(=O)C(C)(C)CCO
COC(=O)CC(C)(C)CO
COC(=O)CCC(C)(C)O
CC(C)(C)OC(=O)CCO
CCOC(=O)C(C)(C)CO
CCOC(=O)CC(C)(C)O
CCOC(=O)C(C)(O)CC
CC(C)(C)C(CCO)C=O
CC(C)(C)CC(CO)C=O
CC(C)C(C)(CCO)C=O
CC(CC(C)(C)CO)C=O
CC(CCC(C)(C)O)C=O
CCC(C)(C)C(CO)C=O
CCC(C)(C)CC(O)C=O
CCC(C)(CC(C)O)C=O
CCC(C)(CC)C(=O)CO
CCC(C)(CC)C(O)C=O
CCC(CC(C)(C)O)C=O
CCC(CC)C(C)(O)C=O
CCCC(C)(C)C(=O)CO
CCCC(C)(C)C(O)C=O
CCCC(C)C(C)(O)C=O
CC(C)(C)CC(=O)CCO
CC(C)(C)CC(O)CC=O
CC(C)C(C)(CO)CC=O
CCC(C)(C)C(=O)CCO
CCC(C)(C)C(O)CC=O
CCC(C)(CC=O)C(C)O
CCC(C)(CCO)C(C)=O
CCC(C)C(C)(O)CC=O
CCCC(C)(C=O)C(C)O
CCCC(C)(CO)C(C)=O
CC(C)(C)C(O)CCC=O
CC(C)C(C)(O)CCC=O
CC(CCC=O)C(C)(C)O
CCC(C)(C=O)C(C)CO
CCC(C)(CO)C(C)C=O
CCC(C)(CO)CC(C)=O
CCC(C)C(O)(CC)C=O
CCC(CC=O)C(C)(C)O
CCCC(C=O)C(C)(C)O
CCCC(C)(O)C(C)C=O
CCCC(C)(O)C(=O)CC
CC(CC=O)C(C)(C)CO
CC(CC=O)CC(C)(C)O
CCC(C=O)C(C)(C)CO
CCC(C)(O)C(C)CC=O
CCC(C)(O)CC(C)C=O
CCC(CO)C(C)(C)C=O
CCCC(=O)C(C)(C)CO
CCC(C=O)C(C)(O)CC
CCCC(=O)C(C)(O)CC
CCCC(O)(C=O)C(C)C
CC(C=O)C(C)(C)CCO
CC(CO)C(C)(C)CC=O
CC(CO)CC(C)(C)C=O
CCC(=O)C(C)(C)CCO
CCC(=O)C(C)(CC)CO
CCC(=O)CC(C)(C)CO
CCC(O)(CC(C)C)C=O
CCC(O)(CC)C(C)C=O
CCC(O)C(C)(C)CC=O
CCC(O)C(C)(CC)C=O
CCC(O)CC(C)(C)C=O
CCC(O)(CC=O)C(C)C
CC(=O)C(C)(C)CCCO
CC(=O)CC(C)(C)CCO
CC(=O)CCC(C)(C)CO
CC(O)C(C)(C)CCC=O
CC(O)CC(C)(C)CC=O
CC(O)CCC(C)(C)C=O
CC(C)(C)CCC(=O)CO
CC(C)(C)CCC(O)C=O
CC(C)CC(C)(CO)C=O
CC(C)CCC(C)(O)C=O
CCC(C)(C)CC(=O)CO
CCC(C)C(C)(CO)C=O
CCC(C)CC(C)(O)C=O
CC(C)(C)C(CO)CC=O
CC(C)CC(C)(O)CC=O
CCC(CC)(C=O)C(C)O
CCC(CC)(CO)C(C)=O
CCCCC(C)(O)C(C)=O
CC(C)(C)C(=O)CCCO
CCCC(C)(O)CC(C)=O
CCCCC(=O)C(C)(C)O
CC(CCO)C(C)(C)C=O
CCC(C)(O)CCC(C)=O
CCCC(=O)CC(C)(C)O
CCCC(O)(CC)C(C)=O
CCCC(O)C(C)(C)C=O
CCC(CO)(C=O)C(C)C
CCC(=O)CCC(C)(C)O
CCC(O)(CC)CC(C)=O
CCC(=O)CC(C)(O)CC
CCC(=O)C(O)(CC)CC
CC(=O)CCCC(C)(C)O
CCC(C)C(CCO)OC
CCC(C)CC(CO)OC
CCC(CC(C)CO)OC
CCC(CC)C(CO)OC
CCC(CCC(C)O)OC
CCCC(C)C(CO)OC
CCCC(CC(C)O)OC
CCC(C)C(CO)COC
CCC(CC)C(O)COC
CCCC(C)C(O)COC
CCC(C)COC(C)CO
CCC(CC)OC(C)CO
CCC(CC)OCC(C)O
CCCC(C)OC(C)CO
CCCC(C)OCC(C)O
CCCC(COC)C(C)O
CCCCC(OC)C(C)O
CCC(C)C(O)CCOC
CCC(CCO)C(C)OC
CCCC(CO)C(C)OC
CCCCC(O)C(C)OC
CCC(CCO)OC(C)C
CCC(C)OCC(C)CO
CCC(COC)C(C)CO
CCC(COC)CC(C)O
CCCC(OC)C(C)CO
CCC(CO)C(C)COC
CCC(CO)C(CC)OC
CCC(CO)CC(C)OC
CCCC(O)C(C)COC
CCCC(O)CC(C)OC
CCCC(OC)C(O)CC
CCC(CO)COC(C)C
CC(C)OCC(C)CCO
CCC(OC)C(C)CCO
CCC(O)C(CC)COC
CCC(O)CC(C)COC
CCC(O)CC(CC)OC
CCC(O)CCC(C)OC
CCC(O)CCOC(C)C
CCOC(C)C(C)CCO
CCOC(C)C(CC)CO
CCOC(C)CC(C)CO
CCOC(CC)C(C)CO
CCOCC(C)C(C)CO
CCOCC(C)CC(C)O
CCOCC(CC)C(C)O
CCOC(C)CC(O)CC
CCOC(CC)C(O)CC
CCOCC(C)C(O)CC
CCOC(CCO)C(C)C
CCOCC(CO)C(C)C
CCOCCC(O)C(C)C
CCOC(CO)C(C)CC
CCOCC(O)C(C)CC
COC(C)C(C)CCCO
COC(C)CC(C)CCO
COC(C)CCC(C)CO
COCC(C)C(C)CCO
COCCC(C)C(C)CO
COC(CCCO)C(C)C
COCC(CCO)C(C)C
COC(CCO)CC(C)C
COCC(CO)CC(C)C
COC(CO)CCC(C)C
CC(C)C(C)COCCO
CC(C)CC(C)OCCO
CCC(C)C(C)OCCO
CCC(C)CC(O)COC
CC(C)C(C)OCCCO
CC(C)CCOC(C)CO
CC(C)CCOCC(C)O
CCC(C)COCC(C)O
CCC(CCOC)C(C)O
CCCC(CO)OC(C)C
CC(C)COC(C)CCO
CC(C)COCC(C)CO
CC(C)COCCC(C)O
CCC(C)OC(C)CCO
CCC(C)OC(CC)CO
CCC(C)OCCC(C)O
CCCC(OCC)C(C)O
CCCCOC(C)C(C)O
CCCC(O)C(CC)OC
CCC(O)COC(C)CC
CCCC(O)C(C)OCC
CCCC(O)COC(C)C
CCC(CO)OCC(C)C
CC(C)OC(C)CCCO
CC(C)OCCC(C)CO
CC(O)CCCOC(C)C
CCCOC(C)C(C)CO
CCCOC(C)CC(C)O
CCCOC(CC)C(C)O
CCCOCC(C)C(C)O
CCC(O)C(C)CCOC
CCCOC(C)C(O)CC
CCC(OCCO)C(C)C
CCCOC(CO)C(C)C
CCCOCC(O)C(C)C
CCC(O)COCC(C)C
CCOC(C)CCC(C)O
CCOC(CC)CC(C)O
CCOCCC(C)C(C)O
CCOC(CO)CC(C)C
CCOCC(O)CC(C)C
COC(C)CCCC(C)O
COCC(C)CC(C)CO
COCC(C)CCC(C)O
COCCC(C)CC(C)O
COCCCC(C)C(C)O
COCCC(CO)C(C)C
COCCCC(O)C(C)C
COCCC(O)CC(C)C
COCC(O)CCC(C)C
COC(OC)C(=O)C(C)=C
COC(OC)C(=C)C(C)=O
COC(C)(OC)C(=C)C=O
COC(OC)(C=C)C(C)=O
COC(OC)(C=O)C(C)=C
COC(C)(OC)C(=O)C=C
COC(C)C(OC)C(C)=O
COC(C)C(=O)C(C)OC
COC(C)OC(C)C(C)=O
COC(OC(C)C)C(C)=O
COC(OC)C(=O)C(C)C
COC(OC)C(C)C(C)=O
CCOC(C)(OC)C(C)=O
COC(C)C(C)(OC)C=O
COC(C)(C)OCC(C)=O
COCC(C)(OC)C(C)=O
COC(C)(OC)C(C)C=O
COC(C)OC(C)(C)C=O
COC(C=O)C(C)(C)OC
COCC(=O)C(C)(C)OC
COC(OC(C)(C)C)C=O
COC(OC)(C=O)C(C)C
CCC(=O)C(C)(OC)OC
CCC(OC)(OC)C(C)=O
COC(C)(CC(C)=O)OC
COC(C)(C)OC(C)C=O
COC(C)(OC(C)C)C=O
COC(OC)C(C)(C)C=O
COCOC(C)(C)C(C)=O
CCC(OC)C(OC)OC
CCOC(OC)C(C)OC
COC(C)COC(C)OC
COCC(OC)OC(C)C
COCOC(C)C(C)OC
CCOC(C)C(OC)OC
COCC(C)C(OC)OC
COCC(C)OC(C)OC
COC(COC(C)C)OC
COCC(OC)C(C)OC
COC(C)CC(OC)OC
CC(CCCO)C([O-])=O
CCC(CCO)C([O-])=O
CC(CCO)CC([O-])=O
CC(CO)CCC([O-])=O
CCC(O)CCC([O-])=O
CCC(CO)CC([O-])=O
CCCC(CO)C([O-])=O
CCCCC(O)C([O-])=O
CCCC(O)CC([O-])=O
CC(O)CCCC([O-])=O
CC(=C)C(=C)CCCOC=O
CC(=C)C(CCC=C)OC=O
CC(=C)CC(=C)CCOC=O
CC(=C)CC(CC=C)OC=O
CC(=C)CCC(=C)COC=O
CC(C=C)C(=C)CCOC=O
CC(C=C)C(CC=C)OC=O
CC(CC=C)C(=C)COC=O
CC(CC(=C)CC=C)OC=O
CC(CC(C=C)C=C)OC=O
CC(CCC(=C)C=C)OC=O
CCC(=C)C(=C)CCOC=O
CCC(=C)C(CC=C)OC=O
CCC(=C)CC(=C)COC=O
CCC(C=C)C(=C)COC=O
CCC(CC(=C)C=C)OC=O
CCCC(=C)C(=C)COC=O
CC(=C)C(CCOC=O)C=C
CC(=C)CC(COC=O)C=C
CC(=C)CCC(OC=O)C=C
CC(C=C)C(COC=O)C=C
CC(CC=C)C(OC=O)C=C
CC(CC(=C)COC=O)C=C
CC(CCC=C)OC(=O)C=C
CCC(=C)C(COC=O)C=C
CCC(=C)CC(OC=O)C=C
CCC(=C)CCOC(=O)C=C
CCC(C=C)C(OC=O)C=C
CCC(CC=C)OC(=O)C=C
CCCC(=C)C(OC=O)C=C
CCCC(=C)COC(=O)C=C
CC(=C)CCC(=O)OCC=C
CCC(=C)CC(=O)OCC=C
CCCC(=C)C(=O)OCC=C
CC(=C)C(COC=O)CC=C
CC(CC=C)OC(=O)CC=C
CCC(=C)COC(=O)CC=C
CC(=C)CC(=O)OCCC=C
CC(C=C)C(=O)OCCC=C
CCC(=C)C(=O)OCCC=C
CC(=C)COC(=O)CCC=C
CC(CC(OC=O)C=C)C=C
CC(CCOC=O)C(=C)C=C
CC(CCOC(=O)C=C)C=C
CCC(COC=O)C(=C)C=C
CCC(COC(=O)C=C)C=C
CCCC(OC=O)C(=C)C=C
CCCC(OC(=O)C=C)C=C
CC(CC(=O)OCC=C)C=C
CCCC(=O)OC(C=C)C=C
CCCC(=O)OCC(=C)C=C
CC(COC=O)C(=C)CC=C
CC(COC=O)C(C=C)C=C
CC(COC=O)CC(=C)C=C
CC(COC(=O)C=C)CC=C
CC(COC(=O)CC=C)C=C
CCC(OC=O)C(=C)CC=C
CCC(OC=O)C(C=C)C=C
CCC(OC(=O)CC=C)C=C
CCCOC(=O)C(C=C)C=C
CCCOC(=O)CC(=C)C=C
CCC(=O)OCC(=C)CC=C
CCC(=O)OCC(C=C)C=C
CCC(=O)OCCC(=C)C=C
CC(OC=O)C(=C)CCC=C
CC(OC=O)C(CC=C)C=C
CC(OC(=O)CCC=C)C=C
CCOC(=O)C(CC=C)C=C
CCOC(=O)CC(=C)CC=C
CCOC(=O)CC(C=C)C=C
CCOC(=O)CCC(=C)C=C
CC(=O)OC(CCC=C)C=C
CC(=O)OCC(=C)CCC=C
CC(=O)OCC(CC=C)C=C
CC(=O)OCCC(=C)CC=C
CC(=O)OCCC(C=C)C=C
CC(=O)OCCCC(=C)C=C
COC(=O)C(=C)CCCC=C
COC(=O)C(CCC=C)C=C
COC(=O)CC(=C)CCC=C
COC(=O)CC(CC=C)C=C
COC(=O)CCC(=C)CC=C
COC(=O)CCCC(=C)C=C
CC(=C)CCCOC(=O)C=C
CC(CC=C)C(=O)OCC=C
CCC(C=C)C(=O)OCC=C
CC(=C)CCOC(=O)CC=C
CCCCOC(=O)C(=C)C=C
CC(=C)C(=O)OCCCC=C
CCCOC(=O)C(=C)CC=C
CCC(=O)OC(CC=C)C=C
CCOC(=O)C(=C)CCC=C
CC(=O)OC(CC=C)CC=C
COC(=O)C(CC=C)CC=C
COC(=O)CCC(C=C)C=C
CC(C)C(=C)CCCOC=O
CC(C)C(CCC=C)OC=O
CC(C)CC(=C)CCOC=O
CC(C)CC(CC=C)OC=O
CC(C)CCC(=C)COC=O
CC(CC=C)CC(C)OC=O
CC(CCC=C)C(C)OC=O
CC(CCC(C)=C)COC=O
CC(CCC(C)C=C)OC=O
CC(CCCC(C)=C)OC=O
CCC(=C)C(C)CCOC=O
CCC(=C)CC(C)COC=O
CCC(=C)CCC(C)OC=O
CCC(C=C)C(C)COC=O
CCC(C)C(=C)CCOC=O
CCC(C)C(CC=C)OC=O
CCC(C)CC(=C)COC=O
CCC(CC=C)C(C)OC=O
CCC(CC(=C)CC)OC=O
CCC(CC(C)C=C)OC=O
CCC(CC)C(=C)COC=O
CCC(CCC(C)=C)OC=O
CCCC(=C)C(C)COC=O
CCCC(=C)C(CC)OC=O
CCCC(=C)CC(C)OC=O
CCCC(C=C)C(C)OC=O
CCCC(C)C(=C)COC=O
CCCC(CC(C)=C)OC=O
CCCCC(=C)C(C)OC=O
CCC(=C)CCCC(=O)OC
CCC(CC=C)CC(=O)OC
CCCC(=C)CCC(=O)OC
CCCCC(=C)CC(=O)OC
CC(CCC=C)COC(C)=O
CCC(=C)CCCOC(C)=O
CCCC(=C)CC(=O)OCC
CCCC(C=C)C(=O)OCC
CC(C)C(CCOC=O)C=C
CC(C)CC(COC=O)C=C
CC(C)CCC(OC=O)C=C
CCC(=C)CCOC(=O)CC
CCC(C)C(COC=O)C=C
CCC(C)CC(OC=O)C=C
CCC(CC=C)OC(=O)CC
CCC(CC(C)OC=O)C=C
CCC(CC)C(OC=O)C=C
CCCC(=C)COC(=O)CC
CCCC(C)C(OC=O)C=C
CCC(C)CC(=O)OCC=C
CCC(CCC(=O)OC)C=C
CCCC(CC(=O)OC)C=C
CC(CCCOC(C)=O)C=C
CCC(CCOC(C)=O)C=C
CCCC(COC(C)=O)C=C
CC(C)C(COC=O)CC=C
CC(CCCOC=O)C(C)=C
CCC(C)COC(=O)CC=C
CCC(CCOC=O)C(C)=C
CCCC(C)OC(=O)CC=C
CCCC(COC=O)C(C)=C
CCCCC(OC=O)C(C)=C
CC(C)CC(=O)OCCC=C
CCCCC(=O)OC(C)C=C
CC(CCOC(C)=O)CC=C
CCC(COC(C)=O)CC=C
CC(CCOC=O)C(C)C=C
CC(CCOC=O)CC(C)=C
CCC(COC=O)C(=C)CC
CCC(COC=O)C(C)C=C
CCC(COC=O)CC(C)=C
CCC(COC(=O)CC)C=C
CCCC(OC=O)C(=C)CC
CCCC(OC=O)C(C)C=C
CCCC(OC(=O)CC)C=C
CCCCOC(=O)C(C)C=C
CC(C)C(=O)OCCCC=C
CCCC(=O)OC(CC)C=C
CCCC(=O)OCC(=C)CC
CC(COC=O)C(C)CC=C
CC(COC=O)CC(C)C=C
CCC(OC=O)C(C)CC=C
CCC(OC=O)C(CC)C=C
CCCOC(=O)C(=C)CCC
CCCOC(=O)C(CC)C=C
CCCOC(=O)CC(=C)CC
CCC(=O)OC(C)CCC=C
CCC(=O)OCC(C)CC=C
CCC(=O)OCCC(C)C=C
CCC(=O)OCCCC(C)=C
CCOC(=O)C(C)CCC=C
CCOC(=O)C(CC)CC=C
CCOC(=O)CC(CC)C=C
CCOC(=O)CCC(=C)CC
CCOC(=O)CCC(C)C=C
COC(=O)CCC(C)CC=C
COC(=O)CCCC(C)C=C
CCC(CCC=C)C(=O)OC
CCCCC(C=C)C(=O)OC
CCCCCC(=C)C(=O)OC
CC(=C)CCCCOC(C)=O
CC(CCCC=C)OC(C)=O
CCC(CCC=C)OC(C)=O
CCCC(=C)CCOC(C)=O
CCCC(CC=C)OC(C)=O
CCCCC(=C)COC(C)=O
CCCCC(=C)C(=O)OCC
CC(C)CCCOC(=O)C=C
CCC(C)CCOC(=O)C=C
CCCC(C)COC(=O)C=C
CCCC(CC)OC(=O)C=C
CCCCC(C)OC(=O)C=C
CC(C)CCC(=O)OCC=C
CCCC(C)C(=O)OCC=C
CCCCC(OC(C)=O)C=C
CC(C)CCOC(=O)CC=C
CCC(CC)OC(=O)CC=C
CCC(C)C(=O)OCCC=C
CCCCC(=O)OCC(C)=C
CC(C)COC(=O)CCC=C
CCC(C)OC(=O)CCC=C
CCCCOC(=O)C(=C)CC
CCCCOC(=O)CC(C)=C
CCCC(=O)OC(C)CC=C
CCCC(=O)OCC(C)C=C
CCCC(=O)OCCC(C)=C
CC(C)OC(=O)CCCC=C
CCCOC(=O)C(C)CC=C
CCCOC(=O)CC(C)C=C
CCCOC(=O)CCC(C)=C
CCOC(=O)CC(C)CC=C
COC(=O)C(C)CCCC=C
COC(=O)CC(C)CCC=C
COC(=O)CCCCC(C)=C
CCCC(CC=C)C(=O)OC
CCC(CC)COC(=O)C=C
CCCCCOC(=O)C(C)=C
CCOC(=O)CCCC(C)=C
CCC(CC)C(=O)OCC=C
CC(C)C(C)CCCOC=O
CC(C)CC(C)CCOC=O
CC(C)CCC(C)COC=O
CCC(C)C(C)CCOC=O
CCC(C)C(CC)COC=O
CCC(C)CC(C)COC=O
CCC(C)CC(CC)OC=O
CCC(C)CCC(C)OC=O
CCC(CC)C(C)COC=O
CCC(CC)C(CC)OC=O
CCC(CC)CC(C)OC=O
CCC(CCC(C)C)OC=O
CCCC(C)C(C)COC=O
CCCC(C)C(CC)OC=O
CCCC(C)CC(C)OC=O
CCCC(CC(C)C)OC=O
CCCC(CC)C(C)OC=O
CCCCC(C)C(C)OC=O
CCCC(CC)COC(C)=O
CCC(CCOC=O)C(C)C
CCCC(COC=O)C(C)C
CCCCC(OC=O)C(C)C
CCCC(OC=O)C(C)CC
CCCOC(=O)CC(C)CC
CC(C)CCCC(C)OC=O
CCC(C)CCCC(=O)OC
CCC(CC)CCC(=O)OC
CCCC(C)CCC(=O)OC
CCCC(CC)CC(=O)OC
CCCCC(C)CC(=O)OC
CCCCCC(C)C(=O)OC
CC(C)CCCCOC(C)=O
CCC(C)CCCOC(C)=O
CCC(CC)CCOC(C)=O
CCCC(CCC)OC(C)=O
CCCCC(C)COC(C)=O
CCCCC(CC)OC(C)=O
CCCC(C)CC(=O)OCC
CCCC(CC)C(=O)OCC
CCCCC(C)C(=O)OCC
CCC(C)CCOC(=O)CC
CCC(CC)COC(=O)CC
CCCC(C)COC(=O)CC
CCCC(CC)OC(=O)CC
CCCCC(C)OC(=O)CC
CCCCCOC(=O)C(C)C
CCCCC(=O)OC(C)CC
CCCCC(=O)OCC(C)C
CCC(COC=O)CC(C)C
CCCC(=O)OC(CC)CC
CCCOC(=O)C(CC)CC
CCC(=O)OCCCC(C)C
CCOC(=O)CC(CC)CC
CCOC(=O)CCC(C)CC
CCOC(=O)CCCC(C)C
COC(=O)CCCCC(C)C
CCCCCC(C)OC(C)=O
CCCC(CCC)C(=O)OC
CCCC(C)CCOC(C)=O
CCCC(=O)OCC(C)CC
CCCOC(=O)C(C)CCC
CCCOC(=O)CCC(C)C
CCCCCC(=O)OC(C)C
CCCC(C)OC(=O)CCC
CCCCOC(=O)C(C)CC
CCCCOC(=O)CC(C)C
CCCC(=O)OCCC(C)C
CCCCC(CC)C(=O)OC
COC(OC)C(=C)C(=C)C=C
COC(C(=C)C#C)C(=O)OC
COC(C#C)C(=C)C(=O)OC
CCC(=C)C(OC)C(=O)C#C
CCC(=C)C(=O)C(OC)C#C
CC(=C)C(OCC#C)C(C)=O
CC(=C)COC(C#C)C(C)=O
CC(C)OC(C#C)C(=C)C=O
CC(C)OC(C=C)C(=O)C#C
CC(C)OC(C#C)C(=O)C=C
CC(C)OCC(=C)C(=O)C#C
CCC(OC)C(=C)C(=O)C#C
CCC(=O)C(=C)C(OC)C#C
CC(C)OC(C=O)C(=C)C#C
CC(C)OCC(=O)C(=C)C#C
CCC(OC)C(=O)C(=C)C#C
CCC(=O)C(OC)C(=C)C#C
CC(OC(C=C)C#C)C(C)=O
CC(OC(C)C(=C)C#C)C=O
CC(OC(C#C)C(C)=C)C=O
CC(OCC(=C)C#C)C(C)=O
CC(OCC#C)C(=C)C(C)=O
CCOC(C#C)C(=C)C(C)=O
CC(OC(C=C)C(C)=O)C#C
CC(OC(C)C(=C)C=O)C#C
CC(OC(C#C)C(C)=O)C=C
CC(OCC(=C)C(C)=O)C#C
CC(OCC(C)=C)C(=O)C#C
CCOC(C(C)=C)C(=O)C#C
CCOC(C)C(=C)C(=O)C#C
CC(OCC#C)C(=O)C(C)=C
CCOC(C#C)C(=O)C(C)=C
CC(OC(C)C(=O)C=C)C#C
CC(OC(C)C(=O)C#C)C=C
CC(OCC(C)=O)C(=C)C#C
CCOC(C(C)=O)C(=C)C#C
CCOC(C)C(=O)C(=C)C#C
CC(OC(C=O)C(C)=C)C#C
CC(OC(C=O)C#C)C(C)=C
CC(OCC(=O)C(C)=C)C#C
CC(OCC(=O)C#C)C(C)=C
CC(=O)COC(C#C)C(C)=C
COC(C=C)C(C#C)C(C)=O
COC(C(C=C)C#C)C(C)=O
COC(C(C)C#C)C(=C)C=O
COC(C)C(C#C)C(=C)C=O
COC(C)C(=C)C#CC(C)=O
COC(C)C#CC(=C)C(C)=O
COC(C#C)C(=C)C(C)C=O
COC(C#C)C(=C)CC(C)=O
COC(C#C)C(C=C)C(C)=O
COC(C#C)C(C)C(=C)C=O
COC(C#CC(C)=C)C(C)=O
COC(C#CC)C(=C)C(C)=O
COC(CC(=C)C#C)C(C)=O
COC(CC#C)C(=C)C(C)=O
COCC(C#C)C(=C)C(C)=O
COCC(=C)C(C#C)C(C)=O
COC(C=C)C(C)C(=O)C#C
COC(C(C)C=C)C(=O)C#C
COC(C(C)C#C)C(=O)C=C
COC(C)C(=C)C(C=O)C#C
COC(C)C(=C)CC(=O)C#C
COC(C)C(C=C)C(=O)C#C
COC(C)C(C#C)C(=O)C=C
COC(C)CC(=C)C(=O)C#C
COC(C#C)C(C)C(=O)C=C
COC(CC(=C)C(C)=O)C#C
COC(CC(C)=C)C(=O)C#C
COCC(=C)C(C)C(=O)C#C
COCC(C(C)=C)C(=O)C#C
COCC(C)C(=C)C(=O)C#C
COC(C(C)=C)C(=O)C#CC
COC(C(C)=C)C(=O)CC#C
COC(C)C(=C)C(=O)C#CC
COC(C)C(=C)C(=O)CC#C
COC(C)C#CC(=O)C(C)=C
COC(C#C)C(C=O)C(C)=C
COC(C#CC(C)=O)C(C)=C
COC(C#CC)C(=O)C(C)=C
COC(CC#C)C(=O)C(C)=C
COCC(C#C)C(=O)C(C)=C
COC(C=C)C(=O)C(C)C#C
COC(C(C)C=O)C(=C)C#C
COC(C)C(C=O)C(=C)C#C
COC(C)CC(=O)C(=C)C#C
COC(C#C)C(=O)C(C)C=C
COC(C#C)C(=O)CC(C)=C
COC(CC(C)=O)C(=C)C#C
COCC(=C)C(=O)C(C)C#C
COCC(C(C)=O)C(=C)C#C
COCC(C)C(=O)C(=C)C#C
COC(C(C=O)C#C)C(C)=C
COC(C(C)=O)C(=C)C#CC
COC(C(C)=O)C(=C)CC#C
COC(C)C(=O)C(=C)C#CC
COC(C)C(=O)C(C=C)C#C
COC(C)C(=O)C#CC(C)=C
COC(C)C(=O)CC(=C)C#C
COC(CC(=O)C(C)=C)C#C
COC(CC(=O)C#C)C(C)=C
COC(C)C(=O)C(=C)CC#C
COC(C=O)C(=C)C(C)C#C
COC(C=O)C(C)C(=C)C#C
COC(C=O)C(C#C)C(C)=C
COCC(=O)C(=C)C(C)C#C
COCC(=O)C(C)C(=C)C#C
COCC(=O)C(C#C)C(C)=C
COC(C=C(C)C=C)C(C)=O
COC(C=C(C)C)C(=C)C=O
COC(C=C)C=C(C)C(C)=O
COC(C=C)C(=CC)C(C)=O
COC(C=C)C(C)=C(C)C=O
COC(C=C)C(C)=CC(C)=O
COC(C=CC(C)=C)C(C)=O
COC(C=CC)C(=C)C(C)=O
COC(C(C)=C)C(C=O)=CC
COC(C(C)=C)C(C)=CC=O
COC(C(=C)C=O)C(C)=CC
COC(C)C=C(C=C)C(C)=O
COC(C)C=C(C)C(=C)C=O
COC(C)C=CC(=C)C(C)=O
COC(C)C(=C)C=C(C)C=O
COC(C)C(=C)C=CC(C)=O
COC(C)C(=C)C(C=O)=CC
COC(C)C(=C)C(C)=CC=O
COC(C)C(=CC=C)C(C)=O
COC(C)C(=CC)C(=C)C=O
COC(C)C(C=C)=C(C)C=O
COC(C)C(C=C)=CC(C)=O
COC(C)C(C)=C(C=C)C=O
COC(C)C(C)=CC(=C)C=O
COCC=C(C(C)=C)C(C)=O
COCC=C(C)C(=C)C(C)=O
COCC(C(=C)C=O)=C(C)C
COCC(=C)C=C(C)C(C)=O
COCC(=C)C(=CC)C(C)=O
COCC(=C)C(C)=C(C)C=O
COCC(=C)C(C)=CC(C)=O
COCC(=CC(C)=C)C(C)=O
COCC(=CC)C(=C)C(C)=O
COCC(C=C)=C(C)C(C)=O
COCC(C(C)=C)=C(C)C=O
COCC(C)=C(C=C)C(C)=O
COCC(C)=C(C)C(=C)C=O
COCC(C)=CC(=C)C(C)=O
COC(C=C(C)C)C(=O)C=C
COC(C(=O)C=C)C(C)=CC
COC(C)C=C(C)C(=O)C=C
COC(C)C(=CC)C(=O)C=C
COC(C)C(C)=CC(=O)C=C
COCC(=C(C)C)C(=O)C=C
COCC(C)=C(C)C(=O)C=C
COC(C=C(C)C=O)C(C)=C
COC(C=C)C(C=O)=C(C)C
COC(C=CC(C)=O)C(C)=C
COC(C=CC)C(=O)C(C)=C
COC(C(C)=C)C(=O)C=CC
COC(C)C=C(C=O)C(C)=C
COC(C)C=CC(=O)C(C)=C
COC(C)C(=C)C(=O)C=CC
COC(C)C(=CC=O)C(C)=C
COCC=C(C)C(=O)C(C)=C
COCC(=C)C(C=O)=C(C)C
COCC(=CC(C)=O)C(C)=C
COCC(=CC)C(=O)C(C)=C
COCC(C)=C(C=O)C(C)=C
COCC(C)=CC(=O)C(C)=C
COC(C=C)C(=O)C=C(C)C
COC(C=C)C(=O)C(C)=CC
COC(C)C(C=O)=C(C)C=C
COC(C)C(C=O)=CC(C)=C
COCC(=C)C(=O)C=C(C)C
COCC(=C)C(=O)C(C)=CC
COCC(C(C)=O)=C(C)C=C
COC(C(C)=O)C(=C)C=CC
COC(C(C)=O)C(C=C)=CC
COC(C(C)=O)C(C)=CC=C
COC(C)C(=O)C=C(C)C=C
COC(C)C(=O)C=CC(C)=C
COC(C)C(=O)C(=C)C=CC
COC(C)C(=O)C(C=C)=CC
COC(C)C(=O)C(C)=CC=C
COCC(C=O)=C(C)C(C)=C
COC(C=O)C=C(C)C(C)=C
COC(C=O)C(=C)C=C(C)C
COC(C=O)C(=C)C(C)=CC
COC(C=O)C(=CC)C(C)=C
COC(C=O)C(C=C)=C(C)C
COC(C=O)C(C)=C(C)C=C
COC(C=O)C(C)=CC(C)=C
COCC(=O)C=C(C)C(C)=C
COCC(=O)C(=C)C=C(C)C
COCC(=O)C(=C)C(C)=CC
COCC(=O)C(=CC)C(C)=C
COCC(=O)C(C=C)=C(C)C
COCC(=O)C(C)=C(C)C=C
COCC(=O)C(C)=CC(C)=C
COC(OC(C=C)C=C)C#C
COC(OC(C=C)C#C)C=C
COC(OC)C(=C)C#CC=C
COC(OC)C#CC(=C)C=C
COC(OCC=C)C(=C)C#C
COC(OCC(=C)C=C)C#C
COC(OCC(=C)C#C)C=C
COC(OCC#C)C(=C)C=C
COCOC(C=C)C(=C)C#C
COCOC(C#C)C(=C)C=C
COCOCC(=C)C(=C)C#C
COC(OC)C=C(C=C)C=C
COC(OC)C=CC(=C)C=C
COC(OC)C(=C)C=CC=C
COC(OC)C(C=C)=CC=C
COC(C#C)C#CC(=O)OC
COC(C#CC#C)C(=O)OC
COC(C#C)C(OC=O)C#C
COC(C#C)C(=O)OCC#C
COC(COC(=O)C#C)C#C
COCC(OC(=O)C#C)C#C
COCC(=O)OC(C#C)C#C
COC(=O)C(OCC#C)C#C
COC(=O)COC(C#C)C#C
COC(C=CC#C)C(=O)OC
COCC=C(C#C)C(=O)OC
COCC(=CC#C)C(=O)OC
COC(C=CC(=O)OC)C#C
COCC(=CC(=O)OC)C#C
CC(C#C)C(OCC#C)C=O
CC(C#C)C(OCC=O)C#C
CC(CC#C)OC(C=O)C#C
CC(CC#C)OCC(=O)C#C
CC#CC(C)OC(C=O)C#C
CC#CC(C)OCC(=O)C#C
CCC#CC(OC)C(=O)C#C
CC(C#C)C(=O)COCC#C
CCC#CC(=O)C(OC)C#C
CC#CC(OC(C)C#C)C=O
CC#CC(OCC#C)C(C)=O
CC#CCOC(C#C)C(C)=O
CC#CC(OC(C)C=O)C#C
CC#CC(OCC(C)=O)C#C
CC#CCOC(C)C(=O)C#C
CC(CC(=O)C#C)OCC#C
CC#CC(=O)C(C)OCC#C
CC#CC(=O)COC(C)C#C
CC(CC=O)OC(C#C)C#C
CC(C)OC(C#C)C#CC=O
CC(COC(C#C)C#C)C=O
CCC(OC(C#C)C#C)C=O
CC(C)OCC#CC(=O)C#C
CC(COCC#C)C(=O)C#C
CCC(OC)C#CC(=O)C#C
CCC(OCC#C)C(=O)C#C
CCCOC(C#C)C(=O)C#C
CCC(=O)C#CC(OC)C#C
CC(C)OC(C=O)C#CC#C
CC(C)OCC(=O)C#CC#C
CC(COC(C=O)C#C)C#C
CC(COCC(=O)C#C)C#C
CCC(OC(C=O)C#C)C#C
CCC(OC)C(=O)C#CC#C
CCC(OCC(=O)C#C)C#C
CC(C=O)C(OCC#C)C#C
CCC(=O)C(OC)C#CC#C
CCC(=O)C(OCC#C)C#C
CCC(=O)COC(C#C)C#C
CC(OC(C)C#CC#C)C=O
CC(OC(CC#C)C#C)C=O
CC(OCC(C#C)C#C)C=O
CC(OCC#C)C#CC(C)=O
CC(OCC#CC#C)C(C)=O
CCOC(C#C)C#CC(C)=O
CCOC(C#CC#C)C(C)=O
CC(OC(C)C#CC=O)C#C
CC(OC(CC#C)C=O)C#C
CC(OCC#C)C(C=O)C#C
CC(OCC#CC(C)=O)C#C
CC(OCCC#C)C(=O)C#C
CCOC(C)C#CC(=O)C#C
CCOC(C#C)C(C=O)C#C
CCOC(C#CC)C(=O)C#C
CCOC(CC#C)C(=O)C#C
CCOCC(C#C)C(=O)C#C
CC(=O)C(CC#C)OCC#C
CC(OCC#C)C(=O)CC#C
CCOC(C#C)C(=O)C#CC
CCOC(C#C)C(=O)CC#C
CC(OC(CC=O)C#C)C#C
CC(OCC(C=O)C#C)C#C
CC(OCC(C)=O)C#CC#C
CC(OCCC(=O)C#C)C#C
CCOC(C)C(=O)C#CC#C
CCOC(CC(=O)C#C)C#C
CC(=O)C(COCC#C)C#C
CC(=O)CC(OCC#C)C#C
CC(=O)CCOC(C#C)C#C
CC(OCC=O)C(C#C)C#C
CC(OCC(=O)CC#C)C#C
CCOC(C=O)C(C#C)C#C
CCOCC(=O)C(C#C)C#C
CC(=O)C(OCCC#C)C#C
CC(=O)COC(CC#C)C#C
CC(=O)COCC(C#C)C#C
COC(C)C(C#C)C#CC=O
COC(C)C#CC#CC(C)=O
COC(C#C)C(C)C#CC=O
COC(C#C)C(CC#C)C=O
COC(C#C)C#CC(C)C=O
COC(C#C)C#CCC(C)=O
COC(C#CC)C#CC(C)=O
COC(C#CC#C)C(C)C=O
COC(C#CC#CC)C(C)=O
COC(C#CCC#C)C(C)=O
COC(CC(C#C)C#C)C=O
COC(CC#C)C#CC(C)=O
COC(CC#CC#C)C(C)=O
COCC(C#C)C#CC(C)=O
COCC(C#CC#C)C(C)=O
COCC#CC(C#C)C(C)=O
COC(C)C#CC(C=O)C#C
COC(C)C#CCC(=O)C#C
COC(C#C)C(CC=O)C#C
COC(C#CC)C(C=O)C#C
COC(CC#C)C(C=O)C#C
COC(CC#C)CC(=O)C#C
COC(CC#CC)C(=O)C#C
COC(CCC#C)C(=O)C#C
COCC(C)C#CC(=O)C#C
COCC(C#C)C(C=O)C#C
COCC(C#CC)C(=O)C#C
COCC(CC#C)C(=O)C#C
COCC#CC(C)C(=O)C#C
COCCC(C#C)C(=O)C#C
COC(C)C#CC(=O)C#CC
COC(C)C#CC(=O)CC#C
COC(C#C)C(C=O)C#CC
COC(C#CC)C(=O)C#CC
COC(C#CC)C(=O)CC#C
COC(CC#C)C(=O)C#CC
COC(CC#C)C(=O)CC#C
COCC(C#C)C(=O)C#CC
COCC(C#C)C(=O)CC#C
COC(C)C(C=O)C#CC#C
COC(C)CC(=O)C#CC#C
COC(C#C)C(=O)CC#CC
COC(C#C)C(=O)CCC#C
COC(C#CC=O)C(C)C#C
COC(CC(C=O)C#C)C#C
COC(CC(C)=O)C#CC#C
COC(CCC(=O)C#C)C#C
COCC(C)C(=O)C#CC#C
COCC(CC(=O)C#C)C#C
COCC#CC(=O)C(C)C#C
COC(C)CC#CC(=O)C#C
COC(C)C(=O)C#CC#CC
COC(C)C(=O)C#CCC#C
COC(C)C(=O)CC#CC#C
COC(CC=O)C(C#C)C#C
COC(CC(=O)C#C)C#CC
COC(CC(=O)C#CC)C#C
COC(CC(=O)CC#C)C#C
COCC(C=O)C(C#C)C#C
COCCC(=O)C(C#C)C#C
COC(CC#CC(C)=O)C#C
COC(C=O)C(C)C#CC#C
COC(C=O)C(C#C)C#CC
COC(C=O)C(CC#C)C#C
COC(C=O)C#CC(C)C#C
COCC(=O)C(C)C#CC#C
COCC(=O)C(C#C)C#CC
COCC(=O)C(CC#C)C#C
COCC(=O)C#CC(C)C#C
COCC(=O)CC(C#C)C#C
CC=C(C#C)C(C)OCC=O
CCC=C(C#C)C(OC)C=O
CCC(=CC#C)C(OC)C=O
CCC(C#C)=C(COC)C=O
CCC=C(C#C)C(=O)COC
CCC(=CC#C)C(=O)COC
CC=C(C)C(OCC#C)C=O
CC(C)=C(COCC#C)C=O
CC(C)=CC(OCC#C)C=O
CC=C(C)C(OCC=O)C#C
CC=C(C)COC(C=O)C#C
CC=C(C)COCC(=O)C#C
CC=CC(C)OC(C=O)C#C
CC=CC(C)OCC(=O)C#C
CC(C)=C(COCC=O)C#C
CC(C)=CC(OCC=O)C#C
CC(C)=CCOC(C=O)C#C
CC(C)=CCOCC(=O)C#C
CCC=C(COC)C(=O)C#C
CCC=CC(OC)C(=O)C#C
CCC(=CC(OC)C=O)C#C
CCC(=CCOC)C(=O)C#C
CC=C(C)C(=O)COCC#C
CC(C)=CC(=O)COCC#C
CCC=C(C=O)C(OC)C#C
CCC=CC(=O)C(OC)C#C
CCC(=CC=O)C(OC)C#C
CCC(=CC(=O)COC)C#C
CC=C(COC(C)C#C)C=O
CC=C(COCC#C)C(C)=O
CC=CC(OC(C)C#C)C=O
CC=CC(OCC#C)C(C)=O
CC=CCOC(C#C)C(C)=O
CC=C(COC(C)C=O)C#C
CC=C(COCC(C)=O)C#C
CC=CC(OC(C)C=O)C#C
CC=CC(OCC(C)=O)C#C
CC=CCOC(C)C(=O)C#C
CCC(COC)=C(C=O)C#C
CCC(COC)=CC(=O)C#C
CC=C(C=O)C(C)OCC#C
CC=CC(=O)C(C)OCC#C
CCC(C=O)=C(COC)C#C
CCC(C=O)=CC(OC)C#C
CC=CC(=O)COC(C)C#C
CC(COCC#C)=C(C)C=O
CC(C)OC(C=CC=O)C#C
CC(C)OCC=C(C=O)C#C
CC(C)OCC=CC(=O)C#C
CC(C)OCC(=CC=O)C#C
CCC(OC)C=C(C=O)C#C
CCC(OC)C=CC(=O)C#C
CCC(OC)C(=CC=O)C#C
CC(C)OCC(C=O)=CC#C
CCC(=O)C=C(COC)C#C
CCC(=O)C=CC(OC)C#C
CCC(=O)C(=CCOC)C#C
CCC(OC)C(C=O)=CC#C
CC(C)OC(C=O)C=CC#C
CC(C)OCC(=O)C=CC#C
CC(COCC=O)=C(C)C#C
CCC(=O)C(COC)=CC#C
CCC(OC)C(=O)C=CC#C
CCC(=O)C(OC)C=CC#C
CC(OC(C)C=CC#C)C=O
CC(OC(C)C#C)C=CC=O
CC(OCC=C(C)C#C)C=O
CC(OCC=CC#C)C(C)=O
CC(OCC(C)=CC#C)C=O
CC(OCC#C)C=C(C)C=O
CC(OCC#C)C=CC(C)=O
CC(OCC#C)C(C)=CC=O
CCOC(C=CC#C)C(C)=O
CCOC(C#C)C(C=O)=CC
CCOC(C#C)C(C)=CC=O
CCOCC=C(C#C)C(C)=O
CCOCC(=CC#C)C(C)=O
CCOCC(C#C)=C(C)C=O
CC(OCC=C(C)C=O)C#C
CC(OCC=CC(C)=O)C#C
CC(OCC(C)=CC=O)C#C
CCOC(C=C(C)C=O)C#C
CCOC(C=CC(C)=O)C#C
CCOC(C=CC)C(=O)C#C
CCOC(C)C=C(C=O)C#C
CCOC(C)C=CC(=O)C#C
CCOC(C)C(=CC=O)C#C
CCOCC=C(C)C(=O)C#C
CCOCC(=CC(C)=O)C#C
CCOCC(=CC)C(=O)C#C
CCOCC(C)=C(C=O)C#C
CCOCC(C)=CC(=O)C#C
CC(=O)C=C(C)COCC#C
CC(=O)C(C)=CCOCC#C
CCOC(C)C(C=O)=CC#C
CCOC(C#C)C(=O)C=CC
CC(OCC(C)=O)C=CC#C
CCOC(C)C(=O)C=CC#C
CCOCC(C=O)=C(C)C#C
CC(OCC=O)C=C(C)C#C
CC(OCC=O)C(C)=CC#C
CCOC(C=O)C=C(C)C#C
CCOC(C=O)C(=CC)C#C
CCOC(C=O)C(C)=CC#C
CCOCC(=O)C=C(C)C#C
CCOCC(=O)C(=CC)C#C
CCOCC(=O)C(C)=CC#C
CC(=O)COCC=C(C)C#C
CC(=O)COCC(C)=CC#C
COC(C=C(C)C)C#CC=O
COC(C=CC)C#CC(C)=O
COC(C=CC#C)C(C)C=O
COC(C=CC#CC)C(C)=O
COC(C=CCC#C)C(C)=O
COC(C)C=C(C)C#CC=O
COC(C)C=CC#CC(C)=O
COC(C)C(=CC)C#CC=O
COC(C)C(C)=CC#CC=O
COC(C)C(CC#C)=CC=O
COC(C)C#CC=C(C)C=O
COC(C)C#CC=CC(C)=O
COC(C)C#CC(C=O)=CC
COC(C)C#CC(C)=CC=O
COC(C#C)C(C)=CCC=O
COC(C#C)C(C)C=CC=O
COC(C#CC=CC)C(C)=O
COC(C#CC)C(C=O)=CC
COC(C#CC)C(C)=CC=O
COC(CC=C(C)C#C)C=O
COC(CC=CC#C)C(C)=O
COC(CC(=CC)C#C)C=O
COC(CC(C)=CC#C)C=O
COC(CC#C)C=C(C)C=O
COC(CC#C)C=CC(C)=O
COC(CC#C)C(C=O)=CC
COC(CC#C)C(C)=CC=O
COCC(C#C)C(C=O)=CC
COCC(C#C)C(C)=CC=O
COCC=C(C)C#CC(C)=O
COCC=C(C#C)C(C)C=O
COCC=C(C#CC)C(C)=O
COCC=CC(C#C)C(C)=O
COCC(=CC)C#CC(C)=O
COCC(=CC#C)C(C)C=O
COCC(=CC#CC)C(C)=O
COCC(=CCC#C)C(C)=O
COCC(C=CC#C)C(C)=O
COCC(C)=C(C)C#CC=O
COCC(C)=CC#CC(C)=O
COCC(C#C)=C(C)CC=O
COCC(C#CC)=C(C)C=O
COCC(CC#C)=C(C)C=O
COCC(CC#C)=CC(C)=O
COCC#CC=C(C)C(C)=O
COCC#CC(=CC)C(C)=O
COCC#CC(C)=C(C)C=O
COCC#CC(C)=CC(C)=O
COCCC=C(C#C)C(C)=O
COCCC(=CC#C)C(C)=O
COCCC(C#C)=C(C)C=O
COC(C=C(C)CC=O)C#C
COC(C=CC(C)C=O)C#C
COC(C=CC)C(C=O)C#C
COC(C=CCC(C)=O)C#C
COC(C)C(C=CC=O)C#C
COC(C)C=C(CC=O)C#C
COC(C)C=CC(C=O)C#C
COC(C)C=CCC(=O)C#C
COC(C)C(=CCC=O)C#C
COC(C)CC=C(C=O)C#C
COC(C)CC=CC(=O)C#C
COC(C)CC(=CC=O)C#C
COC(C#C)C(CC=O)=CC
COC(CC=C(C)C=O)C#C
COC(CC=CC(C)=O)C#C
COC(CC=CC)C(=O)C#C
COC(CC(C=O)=CC)C#C
COC(CC(C)=CC=O)C#C
COCC(C=C(C)C=O)C#C
COCC(C=CC(C)=O)C#C
COCC=C(C)C(C=O)C#C
COCC=C(C)CC(=O)C#C
COCC=C(CC(C)=O)C#C
COCC=CC(C)C(=O)C#C
COCC(=CC(C)C=O)C#C
COCC(=CC)C(C=O)C#C
COCC(=CCC(C)=O)C#C
COCC(C=CC)C(=O)C#C
COCC(C)=C(CC=O)C#C
COCC(C)=CC(C=O)C#C
COCC(C)=CCC(=O)C#C
COCC(C)C=C(C=O)C#C
COCC(C)C=CC(=O)C#C
COCC(C)C(=CC=O)C#C
COCCC=C(C)C(=O)C#C
COCCC(=CC(C)=O)C#C
COCCC(=CC)C(=O)C#C
COCCC(C)=C(C=O)C#C
COCCC(C)=CC(=O)C#C
[truncated: 774,016 more chars]
