# Supplementary material for: Expanding the fragrance chemical space for virtual screening
Source: J Cheminform. 2014 May 22;6:27. doi: 10.1186/1758-2946-6-27 (PMC4037718; doi:10.1186/1758-2946-6-27)
Supplement: Additional file 4 — SMILES for the MQN-browser search examples in Table 3. [file 1758-2946-6-27-S4.zip › IsoamylAcetate.ZincIso.smi]

CCC(CC)C(=O)OC
CCC(CC)OC(C)=O
CCC(C)OC(=O)CC
CCC(C)CC(=O)OC
CCCC(C)C(=O)OC
CCC(C)COC(C)=O
CCCC(C)OC(C)=O
CCCC(=O)OC(C)C
CCCOC(=O)C(C)C
CCOC(=O)C(C)CC
CCOC(=O)CC(C)C
COC(=O)CCC(C)C
CCC(=O)OCC(C)C
CC(C)CCOC(C)=O
CC(C)OCCC(C)=O
COCCC(=O)C(C)C
COCC(=O)CC(C)C
CCCC(O)C(C)C=O
CCCC(O)CC(C)=O
CCCC(O)C(=O)CC
CC(C)OC(=O)C(C)C
CCC(C)(C)OC(C)=O
CCC(=O)OC(C)(C)C
CC(=O)OCC(C)(C)C
CCOC(=O)C(C)(C)C
CCCC(C)COC=O
CCCCCC(=O)OC
CCCCOC(=O)CC
CCCOC(=O)CCC
CCCCCOC(C)=O
CCCCC(=O)OCC
CCOC(OCC)C=C
COC(C)(C)CC(C)=O
CCCCC(=O)COC
CCCCC(C)(O)C=O
CC(C)C(O)CC(C)=O
CCC(O)(CC)C(C)=O
CCCCCCOC=O
