# Supplementary material for: Expanding the fragrance chemical space for virtual screening
Source: J Cheminform. 2014 May 22;6:27. doi: 10.1186/1758-2946-6-27 (PMC4037718; doi:10.1186/1758-2946-6-27)
Supplement: Additional file 4 — SMILES for the MQN-browser search examples in Table 3. [file 1758-2946-6-27-S4.zip › IsoamylAcetate.Zinc.smi]

CCC(CC)C(=O)OC
CCC(CC)OC(C)=O
CCC(C)OC(=O)CC
CCC(C)CC(=O)OC
CCCC(C)C(=O)OC
CCC(C)COC(C)=O
CCCC(C)OC(C)=O
CCCC(=O)OC(C)C
CCCOC(=O)C(C)C
CCOC(=O)C(C)CC
CCOC(=O)CC(C)C
COC(=O)CCC(C)C
CCC(=O)OCC(C)C
CC(C)CCOC(C)=O
CCC(OC(C)=O)C=C
CCCOC(=O)C(C)=C
CCOC(=O)C(=C)CC
CCOC(=O)CC(C)=C
CC(=C)CCOC(C)=O
CC(C)COC(=O)C=C
CCC(C)C(=O)OSC
CCC(SC)C(=O)OC
CCOC(=O)C(C)SC
COC(=O)CC(C)SC
CC(C)CSCC(C)=O
CCCC(C)CC(C)=O
CCC(C)CC(=O)CC
CCCC(=O)C(C)CC
CCCC(=O)CC(C)C
CC(C)CCCC(C)=O
CCCC(C)C(=O)CC
CCCCC(=O)C(C)C
CC(C)OCCC(C)=O
COCCC(=O)C(C)C
COCC(=O)CC(C)C
CCC=C(C)C(=O)OC
CC(=O)OCC=C(C)C
CC=CC(=O)OC(C)C
CCOC(=O)C=C(C)C
COC(=O)C=CC(C)C
CCC(C)=CC(=O)OC
CCOC(=O)C(C)=CC
CCOC(=O)C[S+](C)C
CCOC(C)OC(C)C
COC(C)OCC(C)C
CCC(OC(C)C)=CC
CC(=C)COC(=O)C=C
CC(=C)C(=O)OCC=C
CCC(=O)C(C)CC=C
CC(C)COC(=O)CS
CC(C)OC(=O)CCS
CCOC(=O)CC(C)S
CCOC(=O)C(S)CC
CCOC(C)SC(C)=O
CCOC(C)OC(C)=O
CCC(OC)C(=O)OC
CCOC(=O)C(C)OC
COC(C)CC(=O)OC
COCC(C)C(=O)OC
COCC(C)OC(C)=O
COCC(=O)OC(C)C
COC(=O)COC(C)C
CCC(C)C#CC(=O)OC
CCCC(OC(C)=O)C#C
CCOC(=O)C#CC(C)C
CCC(C)C=CC(=O)OC
CCC(C)OC(=O)C=CC
CCOC(=O)C=CC(C)C
CCOC(=O)C(C)=CCC
COC(=O)C=CCC(C)C
CC=CC(=O)OCC(C)C
CCCOC(=O)C(C)=CC
CC(C)CCCC([O-])=O
CCC(CC)CC([O-])=O
CCCC(C)CC([O-])=O
CCC(C)CCC([O-])=O
CCCCC(C)C([O-])=O
CCCC(O)C(C)C=O
CCCC(O)CC(C)=O
CCCC(O)C(=O)CC
CCC(C)C(=O)OC
CCC(C)OC(C)=O
COC(=O)CC(C)C
CCOC(=O)C(C)C
CCC(=O)OC(C)C
CC(C)COC(C)=O
CCC(C)CC(C)=O
CCC(CC)C(C)=O
CCCC(C)C(C)=O
CCC(C=O)C(C)C
CCCC(=O)C(C)C
CCC(=O)CC(C)C
CC(C)CCC(C)=O
CC(=C)C(=O)OCC#C
COC(=O)C#CC(C)=C
CCOC(=O)C(C)=C=C
CC(=C)COCC(C)=C
CC(=O)SCC=C(C)C
CC(C)CC(C)=CC=O
CCCC=C(C)C(C)=O
CCC(C)C(=O)C=CC
CC(=O)CCC=C(C)C
CC(C)OC(=O)C(C)C
CCC(C)(C)OC(C)=O
CCC(=O)OC(C)(C)C
CC(=O)OCC(C)(C)C
CCOC(=O)C(C)(C)C
CC(C)COCC(C)C
CCC(C)OC(C)CC
CCCC(C)COC=O
CCCCCC(=O)OC
CCCCOC(=O)CC
CCCOC(=O)CCC
CCCCCOC(C)=O
CCCCC(=O)OCC
CC(C)C(CO)CC=C
CCC(C)C(O)CC=C
CCCCC(O)C(C)=C
CCC(=O)C(C)=COC
CCOC(C)=CC(C)=O
CCCC(=O)CC(C)=O
CCC(=O)CCC(C)=O
CCC(=O)CC(=O)CC
CC(=O)CCCC(C)=O
CCCCC(=O)C(C)=O
CC(C)COCC(C)O
COCCC(O)C(C)C
COCC(O)CC(C)C
CSCCOC(=O)C(C)=C
CCCC(=C)C(=O)OCC
CC(C)CCOC(=O)C=C
CCC(C)COC(=O)C=C
CCCC(OC(C)=O)C=C
CC(C)COC(=O)CC=C
CCCCOC(=O)C(C)=C
CCOC(=O)CCC(C)=C
COC(=O)CC(C)CC=C
COC(=O)CCCC(C)=C
CCOC(=O)C(C)CC=C
CC(C)CC(=O)OCC=C
CCOC(=O)CC(C)SC
CCSCC(C)C(=O)OC
COC(=O)CSCC(C)C
CCCC(C)COC(C)=O
CCCC(CC)OC(C)=O
CCC(CC)OC(=O)CC
CCCC(=O)OC(C)CC
CCCOC(=O)C(C)CC
CCOC(=O)C(CC)CC
CCOC(=O)CC(C)CC
CCC(C)CCOC(C)=O
CCC(CC)COC(C)=O
CCCC(C)C(=O)OCC
CCCCOC(=O)C(C)C
CCCC(=O)OCC(C)C
CCOC(=O)CCC(C)C
CCCOC(=O)CC(C)C
CCC(=O)OCCC(C)C
CCOC(C)C(OC)=C=C
CC(C)CCOC=O
CCCCC(=O)OC
CCCCOC(C)=O
CCCC(=O)OCC
CCCOC(=O)CC
CC(C)CCCC=O
CCC(CC)CC=O
CCCCC(C)C=O
CCCCC(=O)CC
CCCC(=O)CCC
CCCCCC(C)=O
CC(=O)OC=C=C(C)C
CCCC#CC(=O)OC
CCOC(=O)C#CCC
COC(=O)CCCC#C
CCC(=O)OCC=CC
CCOC(=O)C=CCC
CCC=CCC(=O)OC
CCCC=CC(=O)OC
CC(C)(C)SCCC=O
CC(C)(C)CCCC=O
CCC=C(C)C(O)CC
CC(O)CCC=C(C)C
CCOC(OCC)C=C
CCC(O)C(OC)=C=C
CCOC(=O)C(=C)CC#C
CC=CCOC(=O)C(C)=C
CC=C(C)C(=O)OCC=C
CCC(C)OC(=O)C(C)=C
CCOC(=O)C(C)C(C)=C
CC(C)COC(=O)C(C)=C
CC(C)(C)COC(=O)C=C
CC(C)(C)OC(=O)CC=C
CCOC(=O)C(C)(C)C=C
CC(=O)OC(C)(C)CC=C
COC(=O)CC(C)(C)C=C
CCC(C)=CCCC(C)=O
CCC(CC)C=CC(C)=O
CCCC=C(CC)C(C)=O
CC(CCC=C(C)C)C=O
CC(C)CC(C)OC(C)=O
CCOC(=O)C(C)C(C)C
CCC(C)C(=O)OC(C)C
CC(C)COC(=O)C(C)C
CCOC(=O)C(C)(C)SC
COC(=O)CSC(C)(C)C
CCC(C)(C)CC(=O)OC
CCCC(C)(C)C(=O)OC
CCC(C)(CC)OC(C)=O
CCCC(=O)OC(C)(C)C
CCCOC(=O)C(C)(C)C
CCOC(=O)C(C)(C)CC
CCOC(=O)CC(C)(C)C
CCC(CC=C)C([O-])=O
CC(C)CSCC([O-])=O
CC(C)C(=O)OCCO
CCC(O)CC(=O)OC
CCCOC(=O)C(C)O
CCOC(=O)C(C)CO
CCOC(=O)C(O)CC
CCOC(=O)CC(C)O
CCC(=O)C(OC)OC
COC(CC(C)=O)OC
CCC(OC)=CC(=O)OC
CCOC(=O)C=C(C)OC
CCOC=C(C=O)C(C)C
CC(=C)COC(C)=O
CC(C)OC(=O)C=C
CC(OC(C)=O)C=C
CCOC(=O)C(C)=C
CC(=C)CCC(C)=O
CC(CC=C)C(C)=O
COC(=O)C(C)SC
CSC(=O)CC(C)C
CCC(C)(C)CC=O
CC(C)CCOC=C
CCCC(C)OCC
CC(C)CCCC(C)=C
CCCC(C)CC(C)=C
COCC(=O)C(C)C
CCOC(=C)OCC
CCCC(OC)OC
CCOC(C)OCC
CC(C)OC(=O)C(C)=C
CC(C)(C)C(=O)OC=C
CC(C)(C)OC(=O)C=C
CCC(C(C)C)C(C)=O
CC(C)CC(=O)C(C)C
CCC(C)C(=O)C(C)C
CSC(=O)OC(C)(C)C
CC(=O)CSC(C)(C)C
CSCC(=O)C(C)(C)C
CSC(C)(C)CC(C)=O
CC(CC(C)(C)C)C=O
CCCC(C)(C)C(C)=O
CCCC(=O)C(C)(C)C
CCC(=O)CC(C)(C)C
CCCCC(=O)OC=C
CCOC(=O)CCC=C
CC(=O)OCCCC=C
COC(=O)CCCC=C
CCCC(=O)OCC=C
CCCCOC(=O)C=C
CCCC(=O)OCSC
CCSCCC(=O)OC
CCSCCOC(C)=O
COC(=O)CCCSC
CSCCCOC(C)=O
CCOC(=O)CCSC
CCCC(CC=O)SC
CCCCCC(=O)SC
CC(C)CCCCC=O
CCCC(CCC)C=O
CCCCC(C)CC=O
CCCCCC(C)C=O
CCCCC(=O)CCC
CCCCCC(=O)CC
CCCCC(CC)C=O
CCCCCCC(C)=O
CC(=C)C(O)CCC=C
CC(C)CCCC(C)O
CCC(C)CC(C)CO
CCC(C)CCC(C)O
CCCCC(C)C(C)O
CCC(C)CC(O)CC
CCCC(C)C(O)CC
CCCCC(O)C(C)C
CCCC(O)C(C)CC
CCC(O)C(CC)CC
CCC(O)CCC(C)C
COC(=O)C=C(C)OC
CCOCC(OC)=C=C
COC(C)(C)CC(C)=O
CCOC(C)OCC#C
CCOC(OCC)C#C
CCOC(C)(C)OCC
COCCOC(C)(C)C
CC(C)C=C(C)OC(C)=O
CC=C(C)C(=O)OC(C)C
CCC(C)(OC(C)=O)C#C
COC(=O)C#CC(C)(C)C
CC=CC(=O)OC(C)(C)C
CC(=O)CCC(=O)C=C
CC(=O)CCSC(C)=O
CCCC(=O)C(=O)OC
CCC(=O)CC(=O)OC
CCC(=O)COC(C)=O
CC(=O)CCOC(C)=O
CCOC(=O)C(C)C=O
COC(=O)CCC(C)=O
CCOC(=O)C(=O)CC
CCOC(=O)CC(C)=O
CCCCC(=O)COC
CC(C)C=CCC([O-])=O
CC(C)CC=CC([O-])=O
CCC(CC)=CC([O-])=O
CCCC=C(C)C([O-])=O
CCCC(C)=CC([O-])=O
CCCC(C)CCC(C)=O
CCCCCC(=O)C(C)C
CCCCC(=O)C(C)CC
CCCCC(=O)CC(C)C
CCCC(=O)C(CC)CC
CCC(=O)CCCC(C)C
CC(C)CCOC(=O)CS
CCOC(=C)C(=O)OCC
COCCOC(=O)C(C)=C
COCC(C)C(=O)CC=C
CCCOC(=O)OC(C)C
CCC(COC(C)=O)OC
CCCC(OC)C(=O)OC
CCOC(=O)COC(C)C
COC(C)CCOC(C)=O
COCC(=O)OCC(C)C
COC(=O)CCOC(C)C
COC(=O)COCC(C)C
CC(C)COCCC(C)=O
CCC(C)OCCC(C)=O
COC(=O)C=C(C)C
COC(=O)C(C)=CC
CC(C)C=CC(C)=O
CCC(C)(C)OC=C
CCOC(C)(C)CC
CC(C)CC=CC(C)C
CCC(C)C=C(C)CC
CCCC=C(C)C(C)C
CCCC(=O)OC=C
CCCOC(=O)C=C
CCOC(=O)CC=C
CC(=O)OCCC=C
COC(=O)CCC=C
CCC(=O)OCC=C
CCCCC(=C)C=O
CCC(=O)CCC=C
CCCCC(=O)C=C
CCOC(=O)CSC
CSCCOC(C)=O
COC(=O)CCSC
CCCCSC(C)=O
CCSC(C)CC=O
CCCS(=O)CCC
CC(C)CC(=C)CO
CC(C)CC(O)C=C
CC(C)C(O)CC=C
CC(C)CCC(C)O
CCC(C)C(C)CO
CCC(C)CC(C)O
CCC(CC)C(C)O
CCCC(C)C(C)O
CCC(C)C(O)CC
CCC(CO)C(C)C
CCCC(O)C(C)C
CCC(O)CC(C)C
COC(=C)C(=C)OC
CCC(C)(OC)OC
CC(C)C(OC=C)=C=C
CC(=O)CC=C=C(C)C
CC(=O)C=CC=C(C)C
CC(C)(C)OC(=O)C#C
CC(=O)OC(C)(C)C#C
CCOCCC(C)=O
COCCCC(C)=O
CC(O)COC(C)C
COCC(O)C(C)C
CCOC(=O)CC=C=C
COC(=O)CCC=C=C
CC=CCOC(=O)C=C
CC=CC(=O)OCC=C
CCOC(=O)C=CC=C
CCCCC#CC(C)=O
CCCC(CCC)=C=O
CCCC=C(CC)C=O
CCCCC(=O)C=CC
CCCCC=CC(C)=O
CCC(O)C#CC(C)=C
CC=CC(O)CC(C)=C
CCCC(C)C(O)C#C
COCOC(C)(C)C#C
CC(C)(S)CCOC=O
CCOC=C(CC)C=O
CCOC=CC(=O)CC
CCOC(CC)OCC
CC(=C)COC(=O)C(C)=C
CCC(=O)C(C)(C)CC=C
CCC(SC(C)=O)C(C)C
CC(C)CS(=O)CC(C)C
CC(C)CCC(=O)C(C)C
CCCC(C)C(=O)C(C)C
CCC(C)C(=O)C(C)CC
CC(C)CC(=O)CC(C)C
CCC(CC)(CC)S(C)=O
CCCC(=O)CC(C)(C)C
CC(CC=O)CC(C)(C)C
CC(SCC=C)C([O-])=O
CC(CO)OC(=O)C=C
CCOC(=O)C(=C)CO
CC(O)COC(=O)C=C
CC(O)C(=O)OCC=C
CC(=C)C(=O)OCCO
CCCCC(C)(O)C=O
CC(C)OC(=O)OC(C)C
COC(C(C)C)C(=O)OC
CCC(C)(OC)C(=O)OC
COCCC(=O)C(C)(C)C
CCOC(C)OCC(C)C
CCOC(OCC)C(C)C
CC(C)COCC([O-])=O
CCC(C)OCC([O-])=O
CCCC(OC)C([O-])=O
CC(C)OCCC([O-])=O
CCCOC(C)C([O-])=O
CCOC(CC)C([O-])=O
CCOCC(C)C([O-])=O
COCC(C)CC([O-])=O
COCCC(C)C([O-])=O
CC(=C)C(=O)OCC=C(C)C
CCC(C)OC(=O)C(C)=CC
CCOC(=O)C=C(C)C(C)C
CC=C(C)C(=O)OCC(C)C
CCCC(=O)CC(=O)OC
CCCCOC(=O)C(C)=O
CCCC(=O)C(=O)OCC
CCCOC(=O)CC(C)=O
CC(=O)CCCOC(C)=O
CCOC(=O)C(CC)C=O
CCOC(=O)CC(=O)CC
COC(=O)CCCC(C)=O
CCOC(=O)CCC(C)=O
CCCCCC(=O)C(C)=O
CCCCC(=O)CC(C)=O
CCCC(=O)CCC(C)=O
CCCC(=O)CC(=O)CC
CCC(=O)CCCC(C)=O
CCC(=O)CCC(=O)CC
CC(=O)CCCCC(C)=O
CCCC(=O)C(=O)CCC
CCC(CC)C=CC([O-])=O
CCCC(CC)=CC([O-])=O
CCCCC=C(C)C([O-])=O
CCCC(=CCC)C([O-])=O
CCC(O)C#CC(=O)OC
CCOC(=O)C(O)C=CC
CCC(C)OC=O
CC(C)COC=O
CCCC(=O)OC
CCOC(=O)CC
CCCOC(C)=O
CC(C)CCC=O
CCC(C)CC=O
CCCC(C)C=O
CCCC(=O)CC
CCC(CC)C=O
CCCCC(C)=O
CC(=C)C(=O)OC=C
CC(=C)C(=O)CC=C
COC(=O)CC(C)=S
CC(C)(CC=C)C=O
CC(OCC=C)C=C
CCC#CC(=O)OC
CC#CCOC(C)=O
CCC(=O)OCC#C
CCOC(=O)C#CC
CC(=O)OCCC#C
COC(=O)CCC#C
CC(C)=CCOC=O
CCC=CC(=O)OC
CC=CCOC(C)=O
COC(=O)CC=CC
CCOC(=O)C=CC
CCCC(=O)C#CC
CC=CCCC(C)=O
CCCC=CC(C)=O
CC(=C)CSCC(C)=C
CC(C)CSCC(C)C
CCC(C)SC(C)CC
CCC(C)CC(C)CC
CCC(C)CCC(C)C
CCCC(C)CC(C)C
CCCCC(C)C(C)C
CCCC(C)C(C)CC
CC(C)OC(=O)CS
COC(=O)C(C)CS
COC(=O)CC(C)S
CCOC(=O)C(C)S
CCC(S)C(C)C=O
CCCC(O)CC=C
CCC(O)CCC=C
CCCCC(O)C=C
CC(C)CCCCO
CCC(CC)CCO
CCCC(C)CCO
CCCCC(C)CO
CCC(C)CCCO
CCCC(O)CCC
CCCCCC(C)O
CCCCC(O)CC
CC(OC=C)OC=C
COC(C)C(=O)OC
COC(=O)OC(C)C
COC(CSC)OC
CCOC(=O)C=CC#C
CCOC(=O)C=C=CC
COC(=O)C=CC=CC
CC(C)CC(=C)C(C)=O
CC(=O)C(C)(C)CC=C
CCCCC(OC)=C=C
CC(C)CCC([O-])=O
CCC(C)CC([O-])=O
CCC(CC)C([O-])=O
CCCC(C)C([O-])=O
CC(C)C(=O)CCO
CCC(=O)C(C)CO
CCC(O)C(C)C=O
CC(O)CCC(C)=O
CCC(O)C(=O)CC
CC(C)COCCO
CCC(C)OCCO
CC(C)OCCCO
CCOC(C)CCO
COCCCC(C)O
CCCOCC(C)O
C=CCOC(=O)CC=C
COC(=O)CSCC=C
CSCCOC(=O)C=C
CCCC(=O)CCC=C
CCCCCC(=O)C=C
CCOC(=O)C(C)(C)S
CCCC(C)(O)CC=C
CC(C)(CO)CCC=C
CCC(O)(CC)CC=C
CCC=CCCC(C)O
CCCC=C(CC)CO
CCCCC=CC(C)O
CCCCC(O)C=CC
COC(=O)OC(C)(C)C
COC(=O)C(C)(C)OC
COC(OC)C#CSC
CC(=C)C(=O)OC(C)(C)C
CC(CC(C)(C)C)=CC=O
CC(C)C(=O)OC(C)(C)C
COC(=O)C(C)C(C)(C)C
CCCCOC(=O)CS
CCCOC(=O)CCS
CCOC(=O)CCCS
CC(=O)C(=O)OCC=C
CC(=O)OCC(=O)C=C
COSCCCC(C)=O
CCCOCC(=O)OC
CCCOC(=O)COC
CCOCCC(=O)OC
CCOCC(=O)OCC
CCOC(=O)CCOC
COCCCC(=O)OC
CCOCCOC(C)=O
CC(C)C(C)CC([O-])=O
CCC(C(C)C)C([O-])=O
CC(C)(C)CCC([O-])=O
CCC(C)(C)CC([O-])=O
CCC(C)(CC)C([O-])=O
CCCC(C)(C)C([O-])=O
CCOC(=O)C(O)C#C
CCSC(O)=CC(C)=O
COCC#CC(O)C=C
CC(C)C(O)CC(C)=O
CCC(O)(CC)C(C)=O
CCC(C)(C)OCCO
CC(C)(C)OCCCO
COC=CC(OC)OC
CCCCC#CC(=O)OC
CCCC#CC(=O)OCC
CCOC(=O)CCC#CC
CCCC=CC(=O)OCC
CCCCOC(=O)C=CC
CCOC(=O)CC=CCC
CCC=CCCOC(C)=O
CCCC=CCOC(C)=O
CCC(O)CC#CC(C)=C
CC(CC=C)C=C(C)CO
CC(CO)CCC=C(C)C
CCOC(C)OC=CC#C
CCOC(C)C=C=COC
CCC(C)OC(C)(C)OC
CCOC(C)OC(C)(C)C
CCCCCCC([O-])=O
CCOC(C)C(=O)C=O
CC(=O)COCC(C)=O
COCC(=O)CC(C)=O
CCOC(=O)C=C(C)C=O
CCOC(=O)C=CC(C)=O
CCOC(=O)C(C)=CC=O
CCOC(=O)C(CC)=C=O
CSCC(C(C)=O)C(C)=O
CCC(C(C)=O)C(=O)OC
CC(C)COC(=O)C(C)=O
CCC(=O)C(C)C(=O)OC
CC(C)OC(=O)CC(C)=O
COC(=O)CC(=O)C(C)C
COC(=O)C(=O)CC(C)C
CCOC(=O)C(C)C(C)=O
CCOC(=O)C(=O)C(C)C
CCCC(C(C)=O)C(C)=O
CC(C)CC(=O)CC(C)=O
CCC(C(C)=O)C(=O)CC
CC(C)C(=O)CCC(C)=O
CCCC(=O)C(C)C(C)=O
COC(=O)C=CCCC(C)=C
CCC(C)COC(=O)C(C)=C
CCCC(C)OC(=O)C(C)=C
CCOC(=O)C(C)CC(C)=C
COC(=O)C(CC=C)C(C)C
CC(C)CCOC(=O)C(C)=C
CCC(C)COC(=O)C=CC
CCOC(=O)C=C(CC)CC
CCOC(=O)C=CCC(C)C
COC(=O)C(C)CSC(C)C
CCCC(C)C(=O)OC(C)C
CC(C)CCOC(=O)C(C)C
CCC(C)COC(=O)C(C)C
CC(C)COC(=O)CC(C)C
CCCC(CC=C)C([O-])=O
CC(C)CCSCC([O-])=O
CC(C)CSCCC([O-])=O
CCCC(SCC)C([O-])=O
CCCCSC(C)C([O-])=O
CC(C)CCCCC([O-])=O
CCCC(C)CCC([O-])=O
CCCCC(C)CC([O-])=O
CCCC(CCC)C([O-])=O
CCCCC(CC)C([O-])=O
CCCCCC(C)C([O-])=O
CCCCSC(=O)C(C)O
CCC(CCO)C(=O)OC
CCCC(O)C(=O)OCC
CC(C)C(=O)OCCCO
CCOC(=O)CC(O)CC
CCCC(O)CC(=O)OC
CCCCOC(=O)C(C)O
CCC(CO)CCC(C)=O
CCCC(O)C(=O)CCC
CCOC(OCC)C(C)=O
COC(=O)C(C)C
CC(C)OC(C)=O
CC(C)C(C)C=O
CCC(=O)C(C)C
CCC(C)C(C)=O
CC(C)CC(C)=O
CC(C)COC=C
CCOC(C)CC
CCOCC(C)C
CCC(C)C(=S)OC
CC(C)CCC(C)=C
CCC(C)C(C)C=C
CCC(C)CC(C)=C
CCC(CC)C(C)=C
CCCC(=C)C(C)C
CC(C)CSC(C)C
CC(C)CCC(C)C
CCC(C)C(C)CC
CCC(C)CC(C)C
CCC(CC)C(C)C
CCCC(C)C(C)C
COC(OC)C=C
CCC(OC)OC
COCC(C)OC
CC(C)(C)C#CC=O
CC(C)C(C)C(C)=O
CC(C)C(=O)C(C)C
CC(=O)OC(C)(C)C
COC(=O)C(C)(C)C
CCC(C)(C)C(C)=O
CC(C=O)C(C)(C)C
CCC(=O)C(C)(C)C
CC(=O)CC(C)(C)C
CCSC(=C=C)C(C)C
C=CCC(=O)OC=C
C=CCOC(=O)C=C
CCOC(=O)CC=S
CCC(=O)SCC=C
CC(=O)SCCC=C
CC(C=C)C(O)C=C
CC(=C)C(O)CC=C
CCCC(C)(O)C=C
CC(C)(CO)CC=C
CCC(C)(O)CC=C
CCC(O)(CC)C=C
CCC=CCC(C)O
CCC(C)=CCCO
CCCC(O)C=CC
CC(C)(C)CCCO
CCC(C)(C)CCO
CCCC(C)(C)CO
CCCCC(C)(C)O
CCCC(C)(O)CC
CCC(O)(CC)CC
CC(C)C(C)=CC(C)=O
CS(=O)OC(C)(C)C#C
CC(C)=CC(C)(C)C=O
CC(=CC=O)C(C)(C)C
CCOC=C=C(C)CC
CC(C)S(=O)C(C)(C)C
CC(C)OC(C)C(C)C
CC(C)COC(C)(C)C
CCCOC(=O)CS
CC(=O)OCCCS
COC(=O)CCCS
CCOC(=O)CCS
CC(C)C(C=O)C=O
CCC(=O)CC(C)=O
CC(=O)CCC(C)=O
CCC(=O)C(=O)CC
CCOC(C)OC=O
CCOCC(=O)OC
CCOC(=O)COC
COCCC(=O)OC
COCCOC(C)=O
CCOC(=O)OCC
CCOC(C)=CCO
CC(C)(C)OCCO
CCOCC(C)(C)O
COC(C)(C)CCO
COCC(C)(C)CO
CC(C)CC(O)C(C)=C
CC(C)(C)CC(=C)CO
CC(C)CC(C)(O)C=C
CC(C)(C)C(O)CC=C
CCC(C)(O)CC(C)=C
CCCCCC([O-])=O
CC(=O)CCCCO
CCCCCCOC=O
CCCCC(O)CC=C
CCCCCC(O)C=C
COC(=O)C=CC(C)=O
CC(C)CC(=O)C(C)=O
CC(C)C(=O)CC(C)=O
CCC(=O)C(C)C(C)=O
CCC(C(C)=O)C(C)=O
CC(C)(C)C(C=O)C=O
CC(C)(C)C(=O)CC=O
COCC=CC(=O)OC
COC(CCSC)OC
CCOC#CC(C)(C)O
CC(C)(OCCO)C#C
COC(C)(C)CC(C)O
CC(O)COC(C)(C)C
CCOC(=O)CC=C=CC
CCC=CC=CC(=O)OC
COC(=O)C=CCC=CC
CC=CC=CCOC(C)=O
CCOC(=O)C=CC=CC
CCCCC(C=O)C=O
CCCC#CCC([O-])=O
CCCCC#CC([O-])=O
[O-]C(=O)CCCCC#C
CCCC=CCC([O-])=O
CCCCC=CC([O-])=O
CC(C)CCOCCO
CC(C)COCCCO
CCC(C)OCCCO
CCOCCC(O)CC
COCCCC(C)CO
CCCCOCC(C)O
CCCCCC(=O)OC=C
CCCCCOC(=O)C=C
CCCCC(=O)OCC=C
CCOC(=O)CCCC=C
CC(=O)OCCCCC=C
COC(=O)CCCCC=C
CCSCCOC(=O)CC
CCCCCOC(=O)CC
CCCCCCC(=O)OC
CCCCCC(=O)OCC
CCCCC(=O)OCCC
CCCCOC(=O)CCC
CCCCCCOC(C)=O
CCOC(OCC)C=CC
CC(OCC=C)C([O-])=O
CC(=O)C(=C)COCO
CC(C)=CCCC(C)=CC=O
CC(=C)C(=O)OCC(C)(C)C
CC(C)CCC(C=O)=C(C)C
CC(C)CC(=O)C=CC(C)C
CCC(=O)C(C)=C(CC)CC
CCC(=O)C(C)=CCC(C)C
CC(C)CC=C(C=O)C(C)C
CCOC(=O)C#CC(C)(C)C
CC(=O)CC(=O)OCC=C
CCCCC(=C=C)C([O-])=O
CC(=C)CCC=CC([O-])=O
CCCC(=CC=C)C([O-])=O
CCC(C)(CC=C)C([O-])=O
CCSC(C(C)C)C([O-])=O
CC(C)CC(C)CC([O-])=O
CCC(CC([O-])=O)C(C)C
CCCC(C(C)C)C([O-])=O
CC(C)(C)SCCC([O-])=O
CC(C)(C)CCCC([O-])=O
CCC(CC)(CC)C([O-])=O
CCCC(C)(CC)C([O-])=O
CCCCC(C)(C)C([O-])=O
CC(CO)OC(=O)C(C)=C
COC(=O)C(=C)C(C)CO
CC(O)COC(=O)C(C)=C
CC(C)COC(=O)C(C)O
CCOC(=O)C(C)C(C)O
CCOC(=O)C(O)C(C)C
COC(=O)C(O)CC(C)C
CCCC(O)C(C)C(C)=O
CCC(C=O)C(O)C(C)C
CCC(O)C(C)C(=O)CC
CC(C)(C)OC(=O)CCO
CCOC(=O)C(C)(C)CO
CCOC(=O)CC(C)(C)O
CCOC(=O)C(C)(O)CC
CC(=O)CCCC(C)(C)O
COC(OC)C(C)C(C)=O
COC(C)CC(OC)OC
CCCC(CO)C([O-])=O
CCCCC(O)C([O-])=O
CCCC(O)CC([O-])=O
CC(O)CCCC([O-])=O
CCCCC(C)C(=O)OC=S
CCSCCOC(=O)C(C)=C
CCC(CC)COC(=O)C=C
CCCCCOC(=O)C(C)=C
CCOC(=O)CCCC(C)=C
CCC(CC)C(=O)OCC=C
CCOC(=O)CC(C)SCC
CCCC(C)CCOC(C)=O
CCCC(=O)OCC(C)CC
CCCOC(=O)C(C)CCC
CCCOC(=O)CCC(C)C
CCCCCC(=O)OC(C)C
CCCC(C)OC(=O)CCC
CCCCOC(=O)C(C)CC
CCCCOC(=O)CC(C)C
CCCC(=O)OCCC(C)C
CCCCC(CC)C(=O)OC
CCOC(OCC)C=C(C)C
CC(C)OC(C)C
CC(C)C=CC(C)C
CC(C)CC=C(C)C
CCC=C(C)C(C)C
CCC(C)=CC(C)C
CCC(CC)=C(C)C
CCCC(C)=C(C)C
CCC(=O)OC=C
COC(=O)CC=C
CC(=O)OCC=C
CCOC(=O)C=C
CCCC(=O)C=C
CC(=O)CCC=C
CSCOC(C)=O
COC(=O)CSC
CCCC(=O)SC
CCC(=O)CSC
CCCSC(C)=O
CCSCC(C)=O
CCSC(=O)CC
CSC(C)CC=O
CSCCC(C)=O
CCCC(=S)OCC
CCC(C)SCC=C
CC(C)CCSC=C
CC(C)CCCC=C
CCCC(=C)CCC
CCCCC(=C)CC
CCCCCC(C)=C
CCCCSC(C)C
CCCSC(C)CC
CCCSCC(C)C
CCCC(C)CCC
CCCC(CC)CC
CCCCCC(C)C
CCCCC(C)CC
CC(C)(C)OC=C=C
CCOC=C(C)C#C
CCOC(C)=CC#C
CC(C)(C)OCC#C
CC(C)OC(C)(C)C
CCC(=O)COC
CCOC(C)C=O
CCOCC(C)=O
COC(C)CC=O
COCC(C)C=O
COCCC(C)=O
CC=C(C)CC(C)=CC
CCC=C(C)C=C(C)C
C=CCOC(=O)C#C
C=CC(=O)OCC#C
CC=CC(=O)OC=C
CCOC(=O)C=C=C
CC(=O)OC=CC=C
COC(=O)C=CC=C
CC(C)CC(O)C#C
CC(C)C(O)CC#C
CCCCCOC=O
CCCCCCC=O
CC(OC(C)(C)C)C#C
OC(CC=C)CC=C
OCCCC(=C)C=C
CC(C)CSCCO
CCCCOC(C)S
CC(=O)COCC#C
CCOC=C(C)C=O
COCC=CCOC
COC(=C=C)C(C)O
CC(C)(C=C)C=CC=O
CCCC(C=O)C=O
CC(CC=O)CC=O
CCCC(=C)C([O-])=O
CC(CC([O-])=O)C=C
CC(CC=C)C([O-])=O
CC(C)SCC([O-])=O
CCSC(C)C([O-])=O
CSCC(C)C([O-])=O
CC(O)C(=O)CC=C
CC(C)OC(=O)CO
CCC(O)C(=O)OC
CC(O)COC(C)=O
COC(=O)C(C)CO
CCOC(=O)C(C)O
COC(=O)CC(C)O
CCC(C)(CO)C=O
COC(OC)C(C)=O
COCC(OC)OC
CC(CCC=C(C)C)C=C
CCC=CCCOC=O
CC(O)(CC=C)CC=C
CCCC(CCO)C#C
CCC#CCC(O)CC
CCCCCC(O)C#C
CC(C)(C)CCCCO
CCCCCC(C)(C)O
CCCCC(C)(O)CC
CCCC(C)(O)CCC
CCCC(O)(CC)CC
CC(C)CS(=O)C(C)(C)C
CC(C)CC(C)(C)C(C)=O
CC(C)CC(=O)C(C)(C)C
CCCCS(=O)(=O)CC
CCCS(=O)(=O)CCC
CCOC(=O)OCC=C
COCCOC(=O)C=C
COC(=O)COCC=C
CC(C)C(=C)CC([O-])=O
CC(C)(CC=C)C([O-])=O
CC(C)SC(C)C([O-])=O
CC(C)(C)SCC([O-])=O
CSCC(C)(C)C([O-])=O
CCC(C)(O)C#CC=O
CC(C)OC(=O)C(C)O
COC(=O)C(O)C(C)C
CC(C)(C)S(=O)CCO
CC(C)(C)OC(=O)CO
CCOC(=O)C(C)(C)O
CC(=O)OC(C)(C)CO
COC(=O)C(C)(C)CO
COC(C)(OC)C(C)=O
CCC(OC)(OC)OC
COC(=O)CCC=CC=C
CCCCC#CSC(C)=O
CCCCC(CC)=CC=O
CCCCCC=CC(C)=O
CC(=C)CC(O)CC(C)=C
CC(=C)CCCC(C)(C)O
CC(C)(C)CC(=C)CCO
CC(C)CC(C)(O)CC=C
CCC#CC(O)CC(C)C
COCC#CC(C)(C)OC
[O-]C(=O)CCCCC=C
CCCCSCC([O-])=O
CCCSCCC([O-])=O
CSCCCCC([O-])=O
CCSCCCC([O-])=O
CCCCS(=O)CCO
CCCCOC(=O)CO
CCCC(=O)OCCO
CCOC(OCC)C=O
COC(CCC=O)OC
COCCC(=O)COC
COCCOCC(C)=O
CC(OCC#C)C([O-])=O
CCOC(C)=CC([O-])=O
CC(C)=CC(=O)OC(C)(C)C
COC(=O)CC(=C)C(C)=O
COC(=O)C(C)C(=O)C=C
CC(=O)C(CC=C)C(C)=O
CC(OCC=C)OCC=C
CCOC(=O)SC#CCC
CCOC(=O)COCC#C
CC(=O)OCCOCC#C
COC(=O)CCOCC#C
CCOC=CC(=O)OCC
CCOC(CC=C)OCC
CC=C(CC(C)C)C([O-])=O
CCC(C)C(=CC)C([O-])=O
COC(=O)C#CC(C)(C)O
CC(C)OCCC(C)(C)O
COC(OC)(OC)C(C)C
CCCC(=O)CC([O-])=O
CCCCC(=O)C([O-])=O
CCC(=O)CCC([O-])=O
CC(=O)CCCC([O-])=O
CC(=C)CCCC(C)=CC=O
CC(C)CC(=O)CC(C)C=C
CCOC(=O)CC(C)(C)C=C
CSCCC=C(C=O)C(C)C
CCCCCC=C(C)C(C)=O
CCCCCC(=O)C=C(C)C
CC(CCC=C(C)C)CC=O
CCC(C)SC(=O)CC(C)C
CCCCC(C(C)C)C(C)=O
CCCC(C)C(=O)C(C)CC
CCOC(=O)CSC(C)(C)C
CCCCC(C)(C)C(=O)OC
[O-]C(=O)C(CC=C)CC=C
OC(C=C)C(=O)OCC=C
CCC(=O)C(C)=COC(C)=O
CCC=C(C(C)=O)C(=O)OC
CCOC(=O)C=C(C)C(C)=O
CCOC(C)OC(=O)C(C)=C
CCOC=C(C)C(=O)OCC
CCOC(=O)C=C(C)OCC
COCCOC(=O)C=C(C)C
CCOC(OC(C)=O)C(C)C
CC(C)OCC(=O)OC(C)C
CCOC(CC(C)=C)OCC
CC(OCCC=C)C([O-])=O
CC(C)CCOCC([O-])=O
CCC(CC)OCC([O-])=O
CCCC(C)OCC([O-])=O
CC(C)COCCC([O-])=O
CCCCOC(C)C([O-])=O
CCOCC(CC)C([O-])=O
COC(C)CCCC([O-])=O
COCCCC(C)C([O-])=O
CC(C)CCC=C
CCC(C)CC=C
CCC(CC)C=C
CCCC(C)C=C
CCCCC(C)=C
CCC(CC)CC
CCCC(C)CC
CCCCC(C)C
CC(=C)OC(C)=O
COC(=O)C(C)=C
CC(=C)COC=C
CC(=O)OCC#C
COC(=O)C#CC
CCOC(=O)C#C
COC(=O)C=CC
CCC#CC(C)=O
CCCC(=O)C#C
CCC(=O)CC#C
CC(C)C=CC=O
CCC(C=O)=CC
CCC=C(C)C=O
CCC=CC(C)=O
CCC(=O)C=CC
CSC(C)C(C)=O
CC(C)(C)OC=O
CC(C)(C)CC=O
CCC(C)(C)C=O
CC(=C)CCC(C)=C
CCC(C)(C)CC=C
CCCC(C)(C)C=C
CCC=CC(C)CC
CCC=CCC(C)C
CCC(C)CC=CC
CCCC=C(C)CC
CCCC=CC(C)C
CCCC(C)C=CC
CCCCC=C(C)C
CCCCC(C)=CC
CCC(C)(CC)CC
CCCCC(C)(C)C
CCCC(C)(C)CC
CCCCOC=O
CCCCCC=O
CC(O)CCC=C
CCCC(O)C=C
CCC(CC)CO
CC(C)CCCO
CCC(C)CCO
CCCC(C)CO
CCCCC(C)O
CCCC(O)CC
COC(C)C(C)=O
CC(C)(C=O)C=C=C
CC=CC=CC(C)=O
CC(=C)C(C)(C)C=O
CC(C)(C)C(=O)C=C
CC(=O)SC(C)(C)C
CC(O)C=C=C(C)C
COCC(O)C=C
CCC(CO)OC
CC(C)OCCO
CCC(O)COC
CCOCC(C)O
COC(C)CCO
COCC(C)CO
COCCC(C)O
CC(CC(C)(C)C)C=C
CCC(C)(C)CC(C)=C
CCSC=CC(C)(C)C
CCCC=CC(C)(C)C
C=CCS(=O)CC=C
CCCCC#CC=O
CCC=CCCC=O
CCCCC=CC=O
CCCCCOC=C
CCCCOCC=C
CCCCCCOC
OCCCC(=C)C#C
CC=CCC(O)C=C
CC=CC(O)CC=C
CCC#CCC(C)O
CCC#CC(O)CC
CCCCC(O)C#C
CCCC(O)CC#C
CCC(O)CC#CC
CCC(O)CCC#C
CC(C)(C)SCCO
CCCCSCC(C)=C
CCCCCCC(C)=C
CC(C)(C)C(=O)C=C=C
SCC(=O)OCC=C
CCC(=O)C(=O)OC
CC(=O)COC(C)=O
COC(=O)C(C)C=O
COC(=O)CC(C)=O
CCOC(=O)C(C)=O
COC(=O)OCC=C
CCOCCOC=C
COCCOCC=C
CCOCCOCC
CC=CC(C)C([O-])=O
CC(C)=CCC([O-])=O
CC(C)C=CC([O-])=O
CCC(C)=CC([O-])=O
CCC=C(C)C([O-])=O
COC(CCO)=C=C
CC(O)COCC#C
COC(C)(OC)OC
CC(C)=CCCC=C(C)C
CCCCC=COCC
CC(=C)CC(O)C(C)=C
CC(C)C(O)C(=C)C=C
CC(C)(O)C#CCC=C
CC(O)(CCC=C)C#C
CC(C)(O)C=CCC=C
CC(C)C=CC=CCO
CCCCC(C)(O)C#C
CCC(C)C(C)C(C)O
CC(C)CC(O)C(C)C
CCC(C)C(O)C(C)C
CSCC(O)C(C)(C)C
CC(C)CC(C)(C)CO
CC(C)CCC(C)(C)O
CCC(C)C(C)(C)CO
CCCC(C)C(C)(C)O
CCC(C)C(C)(O)CC
CCCC(C)(O)C(C)C
CCC(C)(O)CC(C)C
CCCC(O)C(C)(C)C
CC(CO)CC(C)(C)C
CCC(O)(CC)C(C)C
[O-]C(=O)CCCC=C
CCCSCC([O-])=O
CCSCCC([O-])=O
CSCCCC([O-])=O
C[S+](C)CCC([O-])=O
CC(=O)CSCCO
CCOC(=O)CCO
COCC(=O)COC
COC(OC)C(C)O
CC(C)CCCC(C)C=C
CC(C)=CC(=O)C=C(C)C
CC(C)(C)C(OC=C)=C=C
CC(=O)C=C(C)C(C)(C)C
CCOC=C=CC(C)(C)C
CCCCCCCC=O
CC(CC#C)OC(C)(C)C
OC(CCCC=C)C=C
CCCC(CCO)SC
CC(C)CCCCCO
CCC(C)CCCCO
CCCCCC(C)CO
CCCC(CO)CCC
CCCCC(O)CCC
CCCCC(CC)CO
CCCCCCC(C)O
CCCCCC(O)CC
CC(=O)CC(=O)C(C)=C
CC(OC(C)=O)C(C)=O
COC(=O)C(C)C(C)=O
COC(=O)C(=O)C(C)C
CC(C)C=C(C)C([O-])=O
CCC(C)=C(C)C([O-])=O
CC(C)(C)C#CC([O-])=O
CC(C)(C)C=CC([O-])=O
CC(C([O-])=O)C(C)(C)C
CC=CC=CC(=O)OC=C
CCC#CS(=O)C#CCC
CCCC#CC#CC(C)=O
CCC#CC(=O)C#CCC
CCCC=CC#CC(C)=O
CC(C)(C)C#CC(O)C=C
CCC(C)C=CC(C)(C)O
CCCCOC(=O)C=O
CC(=O)CCCOC=O
CC(=O)OCCCC=O
COC(=O)CCCC=O
[O-]C(=O)C=CCCC=C
[O-]C(=O)CCC=CC=C
CCCSC=CC([O-])=O
CC=CC(=O)OCCO
CCOC(CS)OCC
COC(OC)C=CC=O
COCCC(OC)OC
CCCCS(=O)CCCC
CC(C)CCCCCC=O
CCCCCC(C)CC=O
CCCCCC(=O)CCC
CCCCC(=O)CCCC
CCCCCCC(=O)CC
CC(C)CCCC(C)CO
CCC(CC)CCC(C)O
CCCCC(CC)C(C)O
CCCCCC(O)C(C)C
CCCC(CO)C(C)CC
CCCCC(O)C(C)CC
CCC(CO)CCC(C)C
CC(=O)C=CC=C(C)C=O
CC(=O)OC(C)=CC(C)=O
CC(=O)C(CC#C)C(C)=O
COC(=O)C(C)(C)C(C)=O
COC(=O)C(=O)C(C)(C)C
CCC(=O)C(C)(C)C(C)=O
CC(=O)CC(=O)C(C)(C)C
CCOC(OCC)C#CC
CCCC(CC)(OC)OC
CCC(C)(C)OCCOC
CC(C)C(C)OC(=O)C(C)=C
CC(C)CCC(=O)C(C)(C)C
CCCCCOC(=O)CS
CCCCOC(=O)CCS
COC(=O)CCCCCS
CCCCCS(=O)(=O)CC
CCOCCOC(=O)C=C
CCOC(=O)COCC=C
CCCCOCOC(C)=O
CCCCOC(=O)OCC
CCCOC(=O)OCCC
CCCCOCC(=O)OC
CCCCOC(=O)COC
CCCOCC(=O)OCC
CCCOC(=O)CCOC
CCOCCC(=O)OCC
COCCCCOC(C)=O
COC(CC=C)(OC)OC
COCC=C(COC)OC
CC(C)CCCC(C)CC=O
CCCCCCC(=O)C(C)C
CCCCCC(=O)C(C)CC
CCCCCC(=O)CC(C)C
CCCCC(=O)C(C)CCC
CCCCC(=O)C(CC)CC
CCC(OC(C)C)OC(C)C
CC(C)(CCCS)C([O-])=O
CC(C)COC(C)C([O-])=O
CC(C)(C)OCCC([O-])=O
CCOC(C)OC(C)CO
COCC(C)OCC(C)O
CC#CC(C)(OC(C)=O)C(C)C
CCOC(=O)C=C(C)C(C)(C)C
CCCC(S)CCOC(C)=O
CC(=C)COC(=O)CC(C)=O
CCC(=O)CC(C)C(=O)C=C
CC(=C)C(=O)OCCOC=C
CC=CCOC(=O)CC(C)=O
CCC(SC(C)=O)C(C)C=O
CCC(C(=O)CC)C(=O)OC
CCCC(=O)C(C)C(=O)OC
CC(C)COC(=O)CC(C)=O
CCC(C)OC(=O)CC(C)=O
CC(C)OC(=O)CCC(C)=O
CCOC(=O)C(CC)C(C)=O
CCOC(=O)C(C)C(=O)CC
CCOC(=O)CC(=O)C(C)C
CCOC(=O)C(=O)CC(C)C
COC(=O)CC(=O)CC(C)C
CC(C)CCOC(=O)C(C)=O
CCCC(=O)OC(C)C(C)=O
CCCCC(C(C)=O)C(C)=O
CCCC(=O)C(CC)C(C)=O
CCC(C(=O)CC)C(=O)CC
CCCC(=O)CC(=O)C(C)C
CCC(=O)CC(=O)CC(C)C
COC(C)CCOC(=O)C=C
COCCCOC(=O)C(C)=C
CCOCCOC(=O)C(C)=C
CCCCOC(C)SC(C)=O
CCCCOC(C)OC(C)=O
CCCOCC(C)OC(C)=O
CCCOCC(=O)OC(C)C
CCCOC(=O)COC(C)C
CCOCCOC(=O)C(C)C
CCOCC(=O)OCC(C)C
CCOC(=O)COCC(C)C
COC(=O)CCOCC(C)C
COC(=O)COCCC(C)C
CC(=O)CCCCC([O-])=O
