# Supplementary material for: Expanding the fragrance chemical space for virtual screening
Source: J Cheminform. 2014 May 22;6:27. doi: 10.1186/1758-2946-6-27 (PMC4037718; doi:10.1186/1758-2946-6-27)
Supplement: Additional file 4 — SMILES for the MQN-browser search examples in Table 3. [file 1758-2946-6-27-S4.zip › Lauraldehyde.GDBIso.smi]

CCCCCCCCCCCC=O
CCCCCCCCOCCC=C
CCCCCCCOCCCC=C
CCCCCCOCCCCC=C
CCCCCOCCCCCC=C
CCCCCCCCCOCC=C
CCCCOCCCCCCC=C
CCCOCCCCCCCC=C
CCOCCCCCCCCC=C
COCCCCCCCCCC=C
CCC=CCCCCCCCOC
CCCC=CCCCCCCOC
CCCCC=CCCCCCOC
CCCCCC=CCCCCOC
CCCCCCC=CCCCOC
CCCCCCCC=CCCOC
CCCC=CCCCCCOCC
CCCCC=CCCCCOCC
CCCCCC=CCCCOCC
CCCCCCC=CCCOCC
CCCCCCCC=CCOCC
CCCCC=CCCCOCCC
CCCCCC=CCCOCCC
CCCCCCC=CCOCCC
CCCCCCCOCC=CCC
CCCCCCCOCCC=CC
CCCCCCOCCC=CCC
CCCCCCOCCCC=CC
CCCCCOCC=CCCCC
CCCCCOCCC=CCCC
CCCCCOCCCC=CCC
CCCCCOCCCCC=CC
CCCCOCCC=CCCCC
CCCCOCCCC=CCCC
CCCCOCCCCC=CCC
CCCCOCCCCCC=CC
CCCOCCCCC=CCCC
CCCOCCCCCC=CCC
CCOCCCCCCC=CCC
COCCCCCCCCC=CC
CCCCCCCCC=CCOC
CCCCCC=CCOCCCC
CCCCCCCCOCC=CC
CCCCCCOCC=CCCC
CCCOCCCCCCC=CC
CCOCCCCCCCC=CC
OCCCCCCCCCCC=C
CC=CCCCCCCCCCO
CCC=CCCCCCCCCO
CCCC=CCCCCCCCO
CCCCCCC=CCCCCO
CCCCCCCC=CCCCO
CCCCCCCCC=CCCO
CCCCCC=CCCCCCO
CCCCCCCCCC=CCO
CCCCC=CCCCCCCO
CCC(C)CCCCCCCC=O
CCCC(CC)CCCCCC=O
CCCC(CCC)CCCCC=O
CCCCC(CC)CCCCC=O
CCCCC(CCC)CCCC=O
CCCCCC(C)CCCCC=O
CCCCCC(CCC)CCC=O
CCCCCC(CCCC)CC=O
CCCCCCC(C)CCCC=O
CCCCCCC(CC)CCC=O
CCCCCCCC(C)CCC=O
CCC(CC)CCCCCCC=O
CCCC(C)CCCCCCC=O
CCCCC(C)CCCCCC=O
CCCCC(CCCC)CCC=O
CCCCCC(CC)CCCC=O
CCCCCC(CCCCC)C=O
CCCCCCC(CCC)CC=O
CCCCCCC(CCCC)C=O
CCCCCCCC(CC)CC=O
CCCCCCCC(CCC)C=O
CCCCCCCCC(C)CC=O
CCCCCCCCC(CC)C=O
CCCCCCCCC(=O)CCC
CCCCCCCC(=O)CCCC
CCCCCCC(=O)CCCCC
CCCCCCCCCCC(C)=O
CCCCCCCCCC(=O)CC
CC(C)CCCCCCCCC=O
CCCCCCCCCC(C)C=O
CCC(=C)CCCCCCCOC
CCC(CCCCC=C)CCOC
CCC(CCCCCC=C)COC
CCC(CCCCCCC=C)OC
CCCC(=C)CCCCCCOC
CCCC(CCCC=C)CCOC
CCCC(CCCCC=C)COC
CCCC(CCCCCC=C)OC
CCCCC(=C)CCCCCOC
CCCCC(CCCC=C)COC
CCCCC(CCCCC=C)OC
CCCCCC(=C)CCCCOC
CCCCCC(CCC=C)COC
CCCCCC(CCCC=C)OC
CCCCCCC(=C)CCCOC
CCCCCCC(CCC=C)OC
CCCCCCCC(=C)CCOC
CCCCCCCCC(=C)COC
CCCC(=C)CCCCCOCC
CCCC(CCCC=C)COCC
CCCC(CCCCC=C)OCC
CCCCC(=C)CCCCOCC
CCCCC(CCC=C)COCC
CCCCC(CCCC=C)OCC
CCCCCC(=C)CCCOCC
CCCCCC(CCC=C)OCC
CCCCCCC(=C)CCOCC
CCCCCCC(CC=C)OCC
CCCCCCCC(=C)COCC
CC(C)CCCCCCOCC=C
CCC(C)CCCCCOCC=C
CCC(CC)CCCCOCC=C
CCC(CCCCCCOC)C=C
CCCC(C)CCCCOCC=C
CCCC(CC)CCCOCC=C
CCCC(CCC)CCOCC=C
CCCC(CCCCCOC)C=C
CCCCC(=C)CCCOCCC
CCCCC(C)CCCOCC=C
CCCCC(CC)CCOCC=C
CCCCC(CCC=C)OCCC
CCCCC(CCC)COCC=C
CCCCC(CCCCOC)C=C
CCCCCC(=C)CCOCCC
CCCCCC(C)CCOCC=C
CCCCCC(CC=C)OCCC
CCCCCC(CC)COCC=C
CCCCCC(CCC)OCC=C
CCCCCC(CCCOC)C=C
CCCCCCC(=C)COCCC
CCCCCCC(C)COCC=C
CCCCCCC(CC)OCC=C
CCCCCCC(CCOC)C=C
CCCCCCCC(C)OCC=C
CCCCCCCC(COC)C=C
CC(C)CCCCCOCCC=C
CCC(C)CCCCOCCC=C
CCC(CC)CCCOCCC=C
CCC(CCCCCOC)CC=C
CCCC(C)CCCOCCC=C
CCCC(CC)CCOCCC=C
CCCC(CCC)COCCC=C
CCCC(CCCCOC)CC=C
CCCC(CCCCOCC)C=C
CCCCC(C)CCOCCC=C
CCCCC(CCC)OCCC=C
CCCCC(CCCOC)CC=C
CCCCC(CCCOCC)C=C
CCCCCC(=C)COCCCC
CCCCCC(C)COCCC=C
CCCCCC(CC)OCCC=C
CCCCCC(CCOCC)C=C
CCCCCCC(C)OCCC=C
CCCCCCC(COC)CC=C
CCCCCCC(COCC)C=C
CCCCCCCC(OCC)C=C
CCCCCCCCOC(C)C=C
CC(C)CCCCOCCCC=C
CCC(C)CCCOCCCC=C
CCC(CC)CCOCCCC=C
CCC(CCCCOC)CCC=C
CCCC(C)CCOCCCC=C
CCCC(CC)COCCCC=C
CCCC(CCC)OCCCC=C
CCCC(CCCOC)CCC=C
CCCC(CCCOCC)CC=C
CCCCC(C)COCCCC=C
CCCCC(CC)OCCCC=C
CCCCC(CCOC)CCC=C
CCCCC(CCOCC)CC=C
CCCCC(CCOCCC)C=C
CCCCCC(C)OCCCC=C
CCCCCC(COCC)CC=C
CCCCCC(COCCC)C=C
CCCCCCC(OCCC)C=C
CCCCCCCOC(C)CC=C
CCCCCCCOC(CC)C=C
CCCCCCCOCC(=C)CC
CCCCCCCOCC(C)C=C
CCCCCCCOCCC(C)=C
CC(C)CCCOCCCCC=C
CCC(C)CCOCCCCC=C
CCC(CC)COCCCCC=C
CCC(CCCOC)CCCC=C
CCCC(C)COCCCCC=C
CCCC(CC)OCCCCC=C
CCCC(CCOCC)CCC=C
CCCCC(C)OCCCCC=C
CCCCC(COCCC)CC=C
CCCCCC(OCCCC)C=C
CCCCCCOC(C)CCC=C
CCCCCCOC(CC)CC=C
CCCCCCOC(CCC)C=C
CCCCCCOCC(=C)CCC
CCCCCCOCC(C)CC=C
CCCCCCOCC(CC)C=C
CCCCCCOCCC(=C)CC
CCCCCCOCCC(C)C=C
CCCCCCOCCCC(C)=C
CC(C)CCOCCCCCC=C
CCC(C)COCCCCCC=C
CCC(CC)OCCCCCC=C
CCCC(C)OCCCCCC=C
CCCCCOC(C)CCCC=C
CCCCCOC(CC)CCC=C
CCCCCOC(CCC)CC=C
CCCCCOC(CCCC)C=C
CCCCCOCC(=C)CCCC
CCCCCOCC(C)CCC=C
CCCCCOCC(CC)CC=C
CCCCCOCC(CCC)C=C
CCCCCOCCC(=C)CCC
CCCCCOCCC(C)CC=C
CCCCCOCCC(CC)C=C
CCCCCOCCCC(=C)CC
CCCCCOCCCC(C)C=C
CCCCCOCCCCC(C)=C
CC(C)COCCCCCCC=C
CCC(C)OCCCCCCC=C
CCCCOC(C)CCCCC=C
CCCCOC(CC)CCCC=C
CCCCOC(CCC)CCC=C
CCCCOC(CCCC)CC=C
CCCCOCC(CC)CCC=C
CCCCOCC(CCC)CC=C
CCCCOCC(CCCC)C=C
CCCCOCCC(=C)CCCC
CCCCOCCC(C)CCC=C
CCCCOCCC(CC)CC=C
CCCCOCCC(CCC)C=C
CCCCOCCCC(=C)CCC
CCCCOCCCC(C)CC=C
CCCCOCCCC(CC)C=C
CCCCOCCCCC(=C)CC
CCCCOCCCCC(C)C=C
CCCCOCCCCCC(C)=C
CC(C)OCCCCCCCC=C
CCCOC(C)CCCCCC=C
CCCOC(CC)CCCCC=C
CCCOC(CCC)CCCC=C
CCCOCC(C)CCCCC=C
CCCOCC(CC)CCCC=C
CCCOCC(CCC)CCC=C
CCCOCCC(C)CCCC=C
CCCOCCC(CC)CCC=C
CCCOCCC(CCC)CC=C
CCCOCCCC(C)CCC=C
CCCOCCCC(CC)CC=C
CCCOCCCC(CCC)C=C
CCCOCCCCC(=C)CCC
CCCOCCCCC(C)CC=C
CCCOCCCCC(CC)C=C
CCCOCCCCCC(=C)CC
CCCOCCCCCC(C)C=C
CCCOCCCCCCC(C)=C
CCOC(C)CCCCCCC=C
CCOC(CC)CCCCCC=C
CCOCC(C)CCCCCC=C
CCOCC(CC)CCCCC=C
CCOCCC(C)CCCCC=C
CCOCCCC(C)CCCC=C
CCOCCCC(CC)CCC=C
CCOCCCCC(C)CCC=C
CCOCCCCC(CC)CC=C
CCOCCCCCC(C)CC=C
CCOCCCCCC(CC)C=C
CCOCCCCCCC(=C)CC
CCOCCCCCCC(C)C=C
CCOCCCCCCCC(C)=C
COC(C)CCCCCCCC=C
COCCC(C)CCCCCC=C
COCCCC(C)CCCCC=C
COCCCCC(C)CCCC=C
COCCCCCC(C)CCC=C
COCCCCCCC(C)CC=C
COCCCCCCCC(C)C=C
COCCCCCCCCC(C)=C
CCCCCCCC(CC=C)OC
CCCCC(CCCC)OCC=C
CCCCCCCCC(OC)C=C
CCCCC(CC)COCCC=C
CCCCCC(CCOC)CC=C
CCCCCCCCOCC(C)=C
CCCCOCC(C)CCCC=C
CCOCCC(CC)CCCC=C
COCC(C)CCCCCCC=C
CCC=C(C)CCCCCCOC
CCC=C(CC)CCCCCOC
CCC=CC(C)CCCCCOC
CCC=CC(CC)CCCCOC
CCC=CCC(C)CCCCOC
CCC=CCC(CC)CCCOC
CCC=CCCC(C)CCCOC
CCC=CCCC(CC)CCOC
CCC=CCCCC(C)CCOC
CCC=CCCCC(CC)COC
CCC=CCCCCC(C)COC
CCC=CCCCCC(CC)OC
CCC=CCCCCCC(C)OC
CCC(C)=CCCCCCCOC
CCC(C)C=CCCCCCOC
CCC(C)CC=CCCCCOC
CCC(C)CCC=CCCCOC
CCC(C)CCCC=CCCOC
CCC(C)CCCCC=CCOC
CCC(CC)=CCCCCCOC
CCC(CC)C=CCCCCOC
CCC(CC)CC=CCCCOC
CCC(CC)CCC=CCCOC
CCC(CC)CCCC=CCOC
CCC(CCCC=CC)CCOC
CCC(CCCCC=CC)COC
CCCC=C(C)CCCCCOC
CCCC=C(CC)CCCCOC
CCCC=C(CCC)CCCOC
CCCC=CC(C)CCCCOC
CCCC=CC(CC)CCCOC
CCCC=CC(CCC)CCOC
CCCC=CCC(C)CCCOC
CCCC=CCC(CC)CCOC
CCCC=CCC(CCC)COC
CCCC=CCCC(C)CCOC
CCCC=CCCC(CC)COC
CCCC=CCCC(CCC)OC
CCCC=CCCCC(C)COC
CCCC=CCCCC(CC)OC
CCCC=CCCCCC(C)OC
CCCC(C)=CCCCCCOC
CCCC(C)C=CCCCCOC
CCCC(C)CC=CCCCOC
CCCC(C)CCC=CCCOC
CCCC(C)CCCC=CCOC
CCCC(CC)=CCCCCOC
CCCC(CC)C=CCCCOC
CCCC(CC)CC=CCCOC
CCCC(CC)CCC=CCOC
CCCC(CCC=CCC)COC
CCCC(CCC)=CCCCOC
CCCC(CCC)C=CCCOC
CCCC(CCC)CC=CCOC
CCCC(CCCC=CC)COC
CCCC(CCCC=CCC)OC
CCCC(CCCCC=CC)OC
CCCCC=C(C)CCCCOC
CCCCC=C(CC)CCCOC
CCCCC=C(CCC)CCOC
CCCCC=C(CCCC)COC
CCCCC=CC(CC)CCOC
CCCCC=CC(CCC)COC
CCCCC=CC(CCCC)OC
CCCCC=CCC(C)CCOC
CCCCC=CCC(CC)COC
CCCCC=CCC(CCC)OC
CCCCC=CCCC(C)COC
CCCCC=CCCC(CC)OC
CCCCC=CCCCC(C)OC
CCCCC(C)=CCCCCOC
CCCCC(C)C=CCCCOC
CCCCC(C)CC=CCCOC
CCCCC(C)CCC=CCOC
CCCCC(CC=CCCC)OC
CCCCC(CC)=CCCCOC
CCCCC(CC)C=CCCOC
CCCCC(CC)CC=CCOC
CCCCC(CCC=CC)COC
CCCCC(CCC=CCC)OC
CCCCC(CCC)=CCCOC
CCCCC(CCC)C=CCOC
CCCCC(CCCC=CC)OC
CCCCC(CCCC)=CCOC
CCCCCC=C(C)CCCOC
CCCCCC=C(CC)CCOC
CCCCCC=C(CCC)COC
CCCCCC=CC(C)CCOC
CCCCCC=CC(CC)COC
CCCCCC=CC(CCC)OC
CCCCCC=CCC(C)COC
CCCCCC=CCC(CC)OC
CCCCCC=CCCC(C)OC
CCCCCC(C)=CCCCOC
CCCCCC(C)C=CCCOC
CCCCCC(C)CC=CCOC
CCCCCC(CC)=CCCOC
CCCCCC(CC)C=CCOC
CCCCCC(CCC=CC)OC
CCCCCC(CCC)=CCOC
CCCCCCC=C(C)CCOC
CCCCCCC=C(CC)COC
CCCCCCC=CC(C)COC
CCCCCCC=CC(CC)OC
CCCCCCC=CCC(C)OC
CCCCCCC(C)=CCCOC
CCCCCCC(C)C=CCOC
CCCCCCC(CC)=CCOC
CCCCCCCC=C(C)COC
CCCCCCCC=CC(C)OC
CCCCCCCC(C)=CCOC
CCCC=C(C)CCCCOCC
CCCC=C(CC)CCCOCC
CCCC=C(CCC)CCOCC
CCCC=CC(C)CCCOCC
CCCC=CC(CC)CCOCC
CCCC=CC(CCC)COCC
CCCC=CCC(C)CCOCC
CCCC=CCC(CC)COCC
CCCC=CCC(CCC)OCC
CCCC=CCCC(C)COCC
CCCC=CCCC(CC)OCC
CCCC=CCCCC(C)OCC
CCCC(C)=CCCCCOCC
CCCC(C)C=CCCCOCC
CCCC(C)CC=CCCOCC
CCCC(C)CCC=CCOCC
CCCC(CC)=CCCCOCC
CCCC(CC)C=CCCOCC
CCCC(CC)CC=CCOCC
CCCC(CCC=CC)COCC
CCCC(CCC=CCC)OCC
CCCC(CCC)=CCCOCC
CCCC(CCC)C=CCOCC
CCCC(CCCC=CC)OCC
CCCCC=C(C)CCCOCC
CCCCC=C(CC)CCOCC
CCCCC=C(CCC)COCC
CCCCC=CC(C)CCOCC
CCCCC=CC(CC)COCC
CCCCC=CC(CCC)OCC
CCCCC=CCC(C)COCC
CCCCC=CCC(CC)OCC
CCCCC=CCCC(C)OCC
CCCCC(C)=CCCCOCC
CCCCC(C)C=CCCOCC
CCCCC(C)CC=CCOCC
CCCCC(CC=CCC)OCC
CCCCC(CC)=CCCOCC
CCCCC(CC)C=CCOCC
CCCCC(CCC=CC)OCC
CCCCC(CCC)=CCOCC
CCCCCC=C(C)CCOCC
CCCCCC=C(CC)COCC
CCCCCC=CC(C)COCC
CCCCCC=CC(CC)OCC
CCCCCC=CCC(C)OCC
CCCCCC(C)=CCCOCC
CCCCCC(C)C=CCOCC
CCCCCC(CC=CC)OCC
CCCCCC(CC)=CCOCC
CCCCCCC=C(C)COCC
CCCCCCC=CC(C)OCC
CCCCCCC(C)=CCOCC
CC=CCCCCCCOC(C)C
CCC=CCCCCCOC(C)C
CCC(CCCCCCOC)=CC
CCCC=CCCCCOC(C)C
CCCC(CCCCCOC)=CC
CCCCC=C(C)CCOCCC
CCCCC=C(CC)COCCC
CCCCC=CC(C)COCCC
CCCCC=CC(CC)OCCC
CCCCC=CCC(C)OCCC
CCCCC=CCCCOC(C)C
CCCCC(C)=CCCOCCC
CCCCC(C)C=CCOCCC
CCCCC(CC=CC)OCCC
CCCCC(CC)=CCOCCC
CCCCC(CCCCOC)=CC
CCCCCC=C(C)COCCC
CCCCCC=CC(C)OCCC
CCCCCC=CCCOC(C)C
CCCCCC(C)=CCOCCC
CCCCCC(CCCOC)=CC
CCCCCCC=CCOC(C)C
CCCCCCC(CCOC)=CC
CCCCCCCC(COC)=CC
CC=CCCCCCOCC(C)C
CCC=CCCCCOC(C)CC
CCC=CCCCCOCC(C)C
CCC(C)CCCCOCC=CC
CCC(CC)CCCOCC=CC
CCC(CCCCCOC)C=CC
CCCC=CCCCOC(C)CC
CCCC=CCCCOCC(C)C
CCCC(C)CCCOCC=CC
CCCC(CC)CCOCC=CC
CCCC(CCC)COCC=CC
CCCC(CCCCOC)=CCC
CCCC(CCCCOC)C=CC
CCCC(CCCCOCC)=CC
CCCCC=CCCOC(C)CC
CCCCC=CCCOCC(C)C
CCCCC(C)CCOCC=CC
CCCCC(CC)COCC=CC
CCCCC(CCC)OCC=CC
CCCCC(CCCOC)=CCC
CCCCC(CCCOC)C=CC
CCCCC(CCCOCC)=CC
CCCCCC=CCOC(C)CC
CCCCCC=CCOCC(C)C
CCCCCC(C)COCC=CC
CCCCCC(CC)OCC=CC
CCCCCC(CCOC)=CCC
CCCCCC(CCOC)C=CC
CCCCCC(CCOCC)=CC
CCCCCCC(C)OCC=CC
CCCCCCC(COC)=CCC
CCCCCCC(COC)C=CC
CCCCCCC(COCC)=CC
CCCCCCCC(OC)C=CC
CC=CCCCCOCCC(C)C
CCC=CCCCOC(CC)CC
CCC=CCCCOCC(C)CC
CCC=CCCCOCCC(C)C
CCC(C)CCCOCCC=CC
CCC(CC)CCOCCC=CC
CCC(CCCCOC)CC=CC
CCCC=CCCOC(C)CCC
CCCC=CCCOC(CC)CC
CCCC=CCCOCC(C)CC
CCCC=CCCOCCC(C)C
CCCC(C)CCOCC=CCC
CCCC(C)CCOCCC=CC
CCCC(CC)COCC=CCC
CCCC(CC)COCCC=CC
CCCC(CCC)OCC=CCC
CCCC(CCC)OCCC=CC
CCCC(CCCOC)C=CCC
CCCC(CCCOC)CC=CC
CCCC(CCCOCC)=CCC
CCCC(CCCOCC)C=CC
CCCCC=CCOC(C)CCC
CCCCC=CCOC(CC)CC
CCCCC=CCOCC(C)CC
CCCCC=CCOCCC(C)C
CCCCC(C)COCC=CCC
CCCCC(C)COCCC=CC
CCCCC(CC)OCC=CCC
CCCCC(CC)OCCC=CC
CCCCC(CCOC)=CCCC
CCCCC(CCOC)C=CCC
CCCCC(CCOC)CC=CC
CCCCC(CCOCC)=CCC
CCCCC(CCOCC)C=CC
CCCCC(CCOCCC)=CC
CCCCCC(C)OCC=CCC
CCCCCC(C)OCCC=CC
CCCCCC(COC)=CCCC
CCCCCC(COC)C=CCC
CCCCCC(COC)CC=CC
CCCCCC(COCC)=CCC
CCCCCC(COCC)C=CC
CCCCCC(COCCC)=CC
CCCCCCC(OC)C=CCC
CCCCCCC(OCC)C=CC
CCCCCCCOC(C)C=CC
CCCCCCCOCC=C(C)C
CCCCCCCOCC(C)=CC
CC=CCCCOCCCC(C)C
CCC=CCCOCC(CC)CC
CCC=CCCOCCC(C)CC
CCC=CCCOCCCC(C)C
CCC(C)CCOCCCC=CC
CCC(CC)COCCCC=CC
CCC(CCCOC)CCC=CC
CCCC=CCOC(CC)CCC
CCCC=CCOCC(CC)CC
CCCC=CCOCCC(C)CC
CCCC=CCOCCCC(C)C
CCCC(C)COCCC=CCC
CCCC(C)COCCCC=CC
CCCC(CC)OCCC=CCC
CCCC(CC)OCCCC=CC
CCCC(CCOC)CC=CCC
CCCC(CCOC)CCC=CC
CCCC(CCOCC)C=CCC
CCCC(CCOCC)CC=CC
CCCCC(C)OCC=CCCC
CCCCC(C)OCCC=CCC
CCCCC(C)OCCCC=CC
CCCCC(COC)C=CCCC
CCCCC(COC)CC=CCC
CCCCC(COCC)=CCCC
CCCCC(COCC)C=CCC
CCCCC(COCC)CC=CC
CCCCC(COCCC)=CCC
CCCCC(COCCC)C=CC
CCCCCC(OC)C=CCCC
CCCCCC(OCC)C=CCC
CCCCCC(OCCC)C=CC
CCCCCCOC(C)C=CCC
CCCCCCOC(C)CC=CC
CCCCCCOC(CC)C=CC
CCCCCCOCC=C(C)CC
CCCCCCOCC=CC(C)C
CCCCCCOCC(C)=CCC
CCCCCCOCC(C)C=CC
CCCCCCOCC(CC)=CC
CCCCCCOCCC=C(C)C
CCCCCCOCCC(C)=CC
CC=CCCOCCCCC(C)C
CCC=CCOCCC(CC)CC
CCC=CCOCCCC(C)CC
CCC=CCOCCCCC(C)C
CCC(C)COCCCCC=CC
CCC(CC)OCCCCC=CC
CCCC(C)OCCCC=CCC
CCCC(C)OCCCCC=CC
CCCC(COCC)CC=CCC
CCCCC(OCC)C=CCCC
CCCCC(OCCC)C=CCC
CCCCCOC(C)C=CCCC
CCCCCOC(C)CC=CCC
CCCCCOC(C)CCC=CC
CCCCCOC(CC)C=CCC
CCCCCOC(CC)CC=CC
CCCCCOC(CCC)C=CC
CCCCCOCC=C(C)CCC
CCCCCOCC=C(CC)CC
CCCCCOCC=CC(C)CC
CCCCCOCC=CCC(C)C
CCCCCOCC(C)=CCCC
CCCCCOCC(C)C=CCC
CCCCCOCC(C)CC=CC
CCCCCOCC(CC)=CCC
CCCCCOCC(CC)C=CC
CCCCCOCC(CCC)=CC
CCCCCOCCC=C(C)CC
CCCCCOCCC=CC(C)C
CCCCCOCCC(C)=CCC
CCCCCOCCC(C)C=CC
CCCCCOCCC(CC)=CC
CCCCCOCCCC=C(C)C
CCCCCOCCCC(C)=CC
CC=CCOCCCCCC(C)C
CCC(C)OCCCCCC=CC
CCCCOC(C)C=CCCCC
CCCCOC(C)CC=CCCC
CCCCOC(C)CCC=CCC
CCCCOC(C)CCCC=CC
CCCCOC(CC)C=CCCC
CCCCOC(CC)CC=CCC
CCCCOC(CC)CCC=CC
CCCCOC(CCC)C=CCC
CCCCOC(CCC)CC=CC
CCCCOC(CCCC)C=CC
CCCCOCC=C(C)CCCC
CCCCOCC=C(CC)CCC
CCCCOCC=CC(C)CCC
CCCCOCC=CC(CC)CC
CCCCOCC=CCC(C)CC
CCCCOCC=CCCC(C)C
CCCCOCC(C)=CCCCC
CCCCOCC(C)C=CCCC
CCCCOCC(C)CC=CCC
CCCCOCC(C)CCC=CC
CCCCOCC(CC)=CCCC
CCCCOCC(CC)C=CCC
CCCCOCC(CC)CC=CC
CCCCOCC(CCC)=CCC
CCCCOCC(CCC)C=CC
CCCCOCC(CCCC)=CC
CCCCOCCC=C(C)CCC
CCCCOCCC=C(CC)CC
CCCCOCCC=CC(C)CC
CCCCOCCC=CCC(C)C
CCCCOCCC(C)=CCCC
CCCCOCCC(C)C=CCC
CCCCOCCC(C)CC=CC
CCCCOCCC(CC)=CCC
CCCCOCCC(CC)C=CC
CCCCOCCC(CCC)=CC
CCCCOCCCC=C(C)CC
CCCCOCCCC=CC(C)C
CCCCOCCCC(C)=CCC
CCCCOCCCC(C)C=CC
CCCCOCCCC(CC)=CC
CCCCOCCCCC=C(C)C
CCCCOCCCCC(C)=CC
CCCOC(C)CCC=CCCC
CCCOC(C)CCCC=CCC
CCCOC(C)CCCCC=CC
CCCOC(CC)CC=CCCC
CCCOC(CC)CCC=CCC
CCCOC(CC)CCCC=CC
CCCOC(CCC)C=CCCC
CCCOC(CCC)CC=CCC
CCCOC(CCC)CCC=CC
CCCOCC=C(CCC)CCC
CCCOCC=CC(CC)CCC
CCCOCC=CCC(C)CCC
CCCOCC=CCC(CC)CC
CCCOCC=CCCC(C)CC
CCCOCC=CCCCC(C)C
CCCOCC(C)CC=CCCC
CCCOCC(C)CCC=CCC
CCCOCC(C)CCCC=CC
CCCOCC(CC)C=CCCC
CCCOCC(CC)CC=CCC
CCCOCC(CC)CCC=CC
CCCOCC(CCC)=CCCC
CCCOCC(CCC)C=CCC
CCCOCC(CCC)CC=CC
CCCOCCC=C(CC)CCC
CCCOCCC=CC(C)CCC
CCCOCCC=CC(CC)CC
CCCOCCC=CCC(C)CC
CCCOCCC=CCCC(C)C
CCCOCCC(C)C=CCCC
CCCOCCC(C)CC=CCC
CCCOCCC(C)CCC=CC
CCCOCCC(CC)=CCCC
CCCOCCC(CC)C=CCC
CCCOCCC(CC)CC=CC
CCCOCCC(CCC)=CCC
CCCOCCC(CCC)C=CC
CCCOCCCC=C(C)CCC
CCCOCCCC=C(CC)CC
CCCOCCCC=CC(C)CC
CCCOCCCC=CCC(C)C
CCCOCCCC(C)=CCCC
CCCOCCCC(C)C=CCC
CCCOCCCC(C)CC=CC
CCCOCCCC(CC)=CCC
CCCOCCCC(CC)C=CC
CCCOCCCC(CCC)=CC
CCCOCCCCC=C(C)CC
CCCOCCCCC=CC(C)C
CCCOCCCCC(C)=CCC
CCCOCCCCC(C)C=CC
CCCOCCCCC(CC)=CC
CCCOCCCCCC=C(C)C
CCCOCCCCCC(C)=CC
CCOC(C)CCCCC=CCC
CCOC(CC)CCCC=CCC
CCOC(CC)CCCCC=CC
CCOCC=CCCC(CC)CC
CCOCC=CCCCC(C)CC
CCOCC=CCCCCC(C)C
CCOCC(C)CCCC=CCC
CCOCC(C)CCCCC=CC
CCOCC(CC)CCC=CCC
CCOCC(CC)CCCC=CC
CCOCCC=CCC(CC)CC
CCOCCC=CCCC(C)CC
CCOCCC=CCCCC(C)C
CCOCCC(C)CCC=CCC
CCOCCC(C)CCCC=CC
CCOCCC(CC)CC=CCC
CCOCCC(CC)CCC=CC
CCOCCCC=CC(CC)CC
CCOCCCC=CCC(C)CC
CCOCCCC=CCCC(C)C
CCOCCCC(C)CC=CCC
CCOCCCC(C)CCC=CC
CCOCCCC(CC)C=CCC
CCOCCCC(CC)CC=CC
CCOCCCCC=C(CC)CC
CCOCCCCC=CC(C)CC
CCOCCCCC=CCC(C)C
CCOCCCCC(C)C=CCC
CCOCCCCC(C)CC=CC
CCOCCCCC(CC)=CCC
CCOCCCCC(CC)C=CC
CCOCCCCCC=C(C)CC
CCOCCCCCC=CC(C)C
CCOCCCCCC(C)=CCC
CCOCCCCCC(C)C=CC
CCOCCCCCC(CC)=CC
CCOCCCCCCC=C(C)C
CCOCCCCCCC(C)=CC
COCC=CCCCCCC(C)C
COCC(C)CCCCCC=CC
COCCC=CCCCCC(C)C
COCCC(C)CCCCC=CC
COCCCC=CCCCC(C)C
COCCCC(C)CCCC=CC
COCCCCC=CCCC(C)C
COCCCCC(C)CCC=CC
COCCCCCC=CCC(C)C
COCCCCCC(C)CC=CC
COCCCCCCC=CC(C)C
COCCCCCCC(C)C=CC
COCCCCCCCC=C(C)C
COCCCCCCCC(C)=CC
CCC(CCCCCC=CC)OC
CCCCC=CC(C)CCCOC
CCCCCC(CC=CCC)OC
CCCCCCC(CC=CC)OC
CCCC=CCOCC(C)CCC
CCOC(C)CCCCCC=CC
COC(C)CCCCCCC=CC
CC(C)(C)CCCCCCCC=O
CCC(C)(C)CCCCCCC=O
CCC(C)(CC)CCCCCC=O
CCC(CC)(CC)CCCCC=O
CCCC(C)(C)CCCCCC=O
CCCC(C)(CC)CCCCC=O
CCCC(C)(CCC)CCCC=O
CCCC(CC)(CC)CCCC=O
CCCC(CC)(CCC)CCC=O
CCCC(CCC)(CCC)CC=O
CCCCC(C)(C)CCCCC=O
CCCCC(C)(CC)CCCC=O
CCCCC(C)(CCC)CCC=O
CCCCC(C)(CCCC)CC=O
CCCCC(CC)(CCC)CC=O
CCCCC(CCC)(CCC)C=O
CCCCCC(C)(C)CCCC=O
CCCCCC(C)(CC)CCC=O
CCCCCC(C)(CCC)CC=O
CCCCCC(CC)(CC)CC=O
CCCCCC(CC)(CCC)C=O
CCCCCCC(C)(C)CCC=O
CCCCCCC(C)(CC)CC=O
CCCCCCC(C)(CCC)C=O
CCCCCCC(CC)(CC)C=O
CCCCCCCC(C)(C)CC=O
CCCCCCCCC(C)(C)C=O
CCCCC(CC)(CC)CCC=O
CCCCC(CC)(CCCC)C=O
CCCCCC(C)(CCCC)C=O
CCCCCCCC(C)(CC)C=O
CC(=C)CCCCCCCCCO
CCC(=C)CCCCCCCCO
CCCC(=C)CCCCCCCO
CCCCC(=C)CCCCCCO
CCCCCC(=C)CCCCCO
CCCCCCC(=C)CCCCO
CCCCCCCC(=C)CCCO
CCCCCCCCC(=C)CCO
CC(CCCCCCCCO)C=C
CCC(CCCCCCCO)C=C
CCCCCC(CCCCO)C=C
CCCCCCC(CCCO)C=C
CCCCCCCC(CCO)C=C
CCCCCCCCC(CO)C=C
CC(CCCCCCCO)CC=C
CCC(CCCCCCO)CC=C
CCCC(CCCCCO)CC=C
CCCCCC(CCCO)CC=C
CCCCCCC(CCO)CC=C
CCCCCCCC(CO)CC=C
CC(CCCCCCO)CCC=C
CCC(CCCCCO)CCC=C
CCCC(CCCCO)CCC=C
CCCCC(CCCO)CCC=C
CCCCCC(CCO)CCC=C
CCCCCCC(CO)CCC=C
CCCCCCCC(O)CCC=C
CC(CCCCCO)CCCC=C
CCC(CCCCO)CCCC=C
CCCC(CCCO)CCCC=C
CCCCC(CCO)CCCC=C
CCCCCC(CO)CCCC=C
CC(CCCCO)CCCCC=C
CCC(CCCO)CCCCC=C
CCCC(CCO)CCCCC=C
CCCCC(CO)CCCCC=C
CCCCCC(O)CCCCC=C
CC(CCCO)CCCCCC=C
CCCC(CO)CCCCCC=C
CC(CCO)CCCCCCC=C
CCC(CO)CCCCCCC=C
CCCC(O)CCCCCCC=C
CCCCCCCCCC(=C)CO
CCCC(CCCCCCO)C=C
CCCCC(CCCCCO)C=C
CCCCCCCCCC(O)C=C
CCCCC(CCCCO)CC=C
CCCCCCCCC(O)CC=C
CCCCCCC(O)CCCC=C
CCC(CCO)CCCCCC=C
CCCCC(O)CCCCCC=C
CC(CO)CCCCCCCC=C
CCC(O)CCCCCCCC=C
CC(O)CCCCCCCCC=C
CCC(C)(CCCC=C)CCOC
CCC(C)(CCCCC=C)COC
CCC(C)(CCCCCC=C)OC
CCC(CC)(CCCC=C)COC
CCC(CC)(CCCCC=C)OC
CCCC(C)(CCCC=C)COC
CCCC(C)(CCCCC=C)OC
CCCC(CC)(CCC=C)COC
CCCC(CC)(CCCC=C)OC
CCCC(CCC)(CCC=C)OC
CCCCC(C)(CCC=C)COC
CCCCC(C)(CCCC=C)OC
CCCCC(CC)(CCC=C)OC
CCCCC(CCC)(CC=C)OC
CCCCCC(C)(CCC=C)OC
CCCCCC(CC)(CC=C)OC
CCCC(C)(CCC=C)COCC
CCCC(C)(CCCC=C)OCC
CCCC(CC)(CCC=C)OCC
CCCC(CCC)(CC=C)OCC
CCCCC(C)(CCC=C)OCC
CCCCC(CC)(CC=C)OCC
CCCCCC(C)(CC=C)OCC
CC(C)(C)CCCCCOCC=C
CCC(C)(C)CCCCOCC=C
CCC(C)(CC)CCCOCC=C
CCC(C)(CCCCCOC)C=C
CCC(CC)(CC)CCOCC=C
CCC(CC)(CCCCOC)C=C
CCCC(C)(C)CCCOCC=C
CCCC(C)(CC)CCOCC=C
CCCC(C)(CCC)COCC=C
CCCC(C)(CCCCOC)C=C
CCCC(CC)(CC)COCC=C
CCCC(CC)(CCC)OCC=C
CCCC(CC)(CCCOC)C=C
CCCC(CCC)(CCOC)C=C
CCCCC(C)(C)CCOCC=C
CCCCC(C)(CC=C)OCCC
CCCCC(C)(CC)COCC=C
CCCCC(C)(CCC)OCC=C
CCCCC(C)(CCCOC)C=C
CCCCC(CC)(CC)OCC=C
CCCCC(CC)(CCOC)C=C
CCCCC(CCC)(COC)C=C
CCCCC(CCCC)(OC)C=C
CCCCCC(C)(C)COCC=C
CCCCCC(C)(CC)OCC=C
CCCCCC(C)(CCOC)C=C
CCCCCC(CC)(COC)C=C
CCCCCC(CCC)(OC)C=C
CCCCCCC(C)(C)OCC=C
CCCCCCC(C)(COC)C=C
CCCCCCC(CC)(OC)C=C
CCCCCCCC(C)(OC)C=C
CC(C)(C)CCCCOCCC=C
CCC(C)(C)CCCOCCC=C
CCC(C)(CC)CCOCCC=C
CCC(C)(CCCCOC)CC=C
CCC(CC)(CC)COCCC=C
CCC(CC)(CCCOC)CC=C
CCCC(C)(C)CCOCCC=C
CCCC(C)(CC)COCCC=C
CCCC(C)(CCC)OCCC=C
CCCC(C)(CCCOC)CC=C
CCCC(C)(CCCOCC)C=C
CCCC(CC)(CC)OCCC=C
CCCC(CC)(CCOC)CC=C
CCCC(CC)(CCOCC)C=C
CCCC(CCC)(COC)CC=C
CCCC(CCC)(COCC)C=C
CCCCC(C)(C)COCCC=C
CCCCC(C)(CC)OCCC=C
CCCCC(C)(CCOC)CC=C
CCCCC(C)(CCOCC)C=C
CCCCC(CC)(COC)CC=C
CCCCC(CC)(COCC)C=C
CCCCC(CCC)(OCC)C=C
CCCCCC(C)(C)OCCC=C
CCCCCC(C)(COC)CC=C
CCCCCC(C)(COCC)C=C
CCCCCC(CC)(OCC)C=C
CCCCCCC(C)(OCC)C=C
CC(C)(C)CCCOCCCC=C
CCC(C)(C)CCOCCCC=C
CCC(C)(CC)COCCCC=C
CCC(C)(CCCOC)CCC=C
CCC(CC)(CC)OCCCC=C
CCC(CC)(CCOC)CCC=C
CCCC(C)(C)COCCCC=C
CCCC(C)(CC)OCCCC=C
CCCC(C)(CCOC)CCC=C
CCCC(C)(CCOCC)CC=C
CCCC(CC)(COCC)CC=C
CCCCC(C)(C)OCCCC=C
CCCCC(C)(COCC)CC=C
CCCCC(C)(COCCC)C=C
CCCCC(CC)(OCCC)C=C
CCCCCC(C)(OCCC)C=C
CCCCCCCOC(C)(C)C=C
CC(C)(C)CCOCCCCC=C
CCC(C)(C)COCCCCC=C
CCC(C)(CC)OCCCCC=C
CCCC(C)(C)OCCCCC=C
CCCCCCOC(C)(C)CC=C
CCCCCCOC(C)(CC)C=C
CCCCCCOCC(C)(C)C=C
CC(C)(C)COCCCCCC=C
CCC(C)(C)OCCCCCC=C
CCCCCOC(C)(C)CCC=C
CCCCCOC(C)(CC)CC=C
CCCCCOC(C)(CCC)C=C
CCCCCOC(CC)(CC)C=C
CCCCCOCC(C)(C)CC=C
CCCCCOCC(C)(CC)C=C
CCCCCOCCC(C)(C)C=C
CCCCOC(C)(CC)CCC=C
CCCCOC(C)(CCC)CC=C
CCCCOC(C)(CCCC)C=C
CCCCOC(CC)(CC)CC=C
CCCCOC(CC)(CCC)C=C
CCCCOCC(C)(C)CCC=C
CCCCOCC(C)(CC)CC=C
CCCCOCC(C)(CCC)C=C
CCCCOCC(CC)(CC)C=C
CCCCOCCC(C)(C)CC=C
CCCCOCCC(C)(CC)C=C
CCCCOCCCC(C)(C)C=C
CCCOC(C)(C)CCCCC=C
CCCOC(C)(CC)CCCC=C
CCCOC(C)(CCC)CCC=C
CCCOC(CC)(CC)CCC=C
CCCOC(CC)(CCC)CC=C
CCCOC(CCC)(CCC)C=C
CCCOCC(C)(C)CCCC=C
CCCOCC(C)(CC)CCC=C
CCCOCC(C)(CCC)CC=C
CCCOCC(CC)(CC)CC=C
CCCOCC(CC)(CCC)C=C
CCCOCCC(C)(C)CCC=C
CCCOCCC(C)(CC)CC=C
CCCOCCC(C)(CCC)C=C
CCCOCCC(CC)(CC)C=C
CCCOCCCC(C)(C)CC=C
CCCOCCCC(C)(CC)C=C
CCCOCCCCC(C)(C)C=C
CCOC(C)(C)CCCCCC=C
CCOC(C)(CC)CCCCC=C
CCOC(CC)(CC)CCCC=C
CCOCC(C)(C)CCCCC=C
CCOCC(C)(CC)CCCC=C
CCOCC(CC)(CC)CCC=C
CCOCCC(C)(C)CCCC=C
CCOCCC(C)(CC)CCC=C
CCOCCC(CC)(CC)CC=C
CCOCCCC(C)(C)CCC=C
CCOCCCC(C)(CC)CC=C
CCOCCCC(CC)(CC)C=C
CCOCCCCC(C)(C)CC=C
CCOCCCCC(C)(CC)C=C
CCOCCCCCC(C)(C)C=C
COC(C)(C)CCCCCCC=C
COCC(C)(C)CCCCCC=C
COCCC(C)(C)CCCCC=C
COCCCC(C)(C)CCCC=C
COCCCCC(C)(C)CCC=C
COCCCCCC(C)(C)CC=C
COCCCCCCC(C)(C)C=C
CCCCCCC(C)(CC=C)OC
CC(C)(C)OCCCCCCC=C
CCCCOC(C)(C)CCCC=C
CC=C(C)CCCCCCCCO
CC=CC(C)CCCCCCCO
CC=CCC(C)CCCCCCO
CC=CCCC(C)CCCCCO
CC=CCCCCC(C)CCCO
CC=CCCCCCC(C)CCO
CC=CCCCCCCC(C)CO
CC=CCCCCCCCC(C)O
CC(C)=CCCCCCCCCO
CC(C)CC=CCCCCCCO
CC(C)CCC=CCCCCCO
CC(C)CCCC=CCCCCO
CC(C)CCCCC=CCCCO
CC(C)CCCCCC=CCCO
OCC=CCCCCCCC(C)C
CCC=C(C)CCCCCCCO
CCC=C(CC)CCCCCCO
CCC=CC(C)CCCCCCO
CCC=CC(CC)CCCCCO
CCC=CCC(C)CCCCCO
CCC=CCC(CC)CCCCO
CCC=CCCC(C)CCCCO
CCC=CCCC(CC)CCCO
CCC=CCCCC(CC)CCO
CCC=CCCCCC(C)CCO
CCC=CCCCCC(CC)CO
CCC=CCCCCCC(C)CO
CCC=CCCCCCCC(C)O
CCC(C)=CCCCCCCCO
CCC(C)C=CCCCCCCO
CCC(C)CC=CCCCCCO
CCC(C)CCC=CCCCCO
CCC(C)CCCC=CCCCO
CCC(C)CCCCC=CCCO
CCC(C)CCCCCC=CCO
CCC(CC)=CCCCCCCO
CCC(CC)C=CCCCCCO
CCC(CC)CC=CCCCCO
CCC(CC)CCC=CCCCO
CCC(CC)CCCC=CCCO
CCC(CC)CCCCC=CCO
CCCC=C(C)CCCCCCO
CCCC=C(CC)CCCCCO
CCCC=C(CCC)CCCCO
CCCC=CC(C)CCCCCO
CCCC=CC(CC)CCCCO
CCCC=CC(CCC)CCCO
CCCC=CCC(C)CCCCO
CCCC=CCC(CC)CCCO
CCCC=CCC(CCC)CCO
CCCC=CCCC(C)CCCO
CCCC=CCCC(CC)CCO
CCCC=CCCCC(CC)CO
CCCC=CCCCCC(C)CO
CCCC=CCCCCCC(C)O
CCCC(C)=CCCCCCCO
CCCC(C)C=CCCCCCO
CCCC(C)CC=CCCCCO
CCCC(C)CCC=CCCCO
CCCC(C)CCCC=CCCO
CCCC(C)CCCCC=CCO
CCCC(CC)=CCCCCCO
CCCC(CC)C=CCCCCO
CCCC(CC)CC=CCCCO
CCCC(CC)CCC=CCCO
CCCC(CC)CCCC=CCO
CCCC(CCC)=CCCCCO
CCCC(CCC)C=CCCCO
CCCC(CCC)CC=CCCO
CCCC(CCC)CCC=CCO
CCCCC=C(C)CCCCCO
CCCCC=C(CC)CCCCO
CCCCC=C(CCC)CCCO
CCCCC=CC(C)CCCCO
CCCCC=CC(CC)CCCO
CCCCC=CC(CCC)CCO
CCCCC=CCC(C)CCCO
CCCCC=CCC(CC)CCO
CCCCC=CCCC(CC)CO
CCCCC=CCCCCC(C)O
CCCCC(C)=CCCCCCO
CCCCC(C)C=CCCCCO
CCCCC(C)CC=CCCCO
CCCCC(C)CCC=CCCO
CCCCC(C)CCCC=CCO
CCCCC(CC)=CCCCCO
CCCCC(CC)C=CCCCO
CCCCC(CC)CC=CCCO
CCCCC(CC)CCC=CCO
CCCCC(CCC)=CCCCO
CCCCC(CCC)C=CCCO
CCCCC(CCC)CC=CCO
CCCCC(CCCC)C=CCO
CCCCCC=C(C)CCCCO
CCCCCC=C(CC)CCCO
CCCCCC=C(CCC)CCO
CCCCCC=CC(CC)CCO
CCCCCC=CCC(C)CCO
CCCCCC=CCC(CC)CO
CCCCCC=CCCC(C)CO
CCCCCC=CCCCC(C)O
CCCCCC(C)=CCCCCO
CCCCCC(C)C=CCCCO
CCCCCC(C)CC=CCCO
CCCCCC(C)CCC=CCO
CCCCCC(CC)=CCCCO
CCCCCC(CC)C=CCCO
CCCCCC(CC)CC=CCO
CCCCCC(CCC)=CCCO
CCCCCC(CCC)C=CCO
CCCCCC(CCCC)=CCO
CCCCCCC=C(C)CCCO
CCCCCCC=C(CC)CCO
CCCCCCC=CC(C)CCO
CCCCCCC=CCC(C)CO
CCCCCCC(C)=CCCCO
CCCCCCC(C)C=CCCO
CCCCCCC(C)CC=CCO
CCCCCCC(CC)=CCCO
CCCCCCC(CC)C=CCO
CCCCCCC(CCC)=CCO
CCCCCCCC=C(C)CCO
CCCCCCCC=CC(C)CO
CCCCCCCC=CCC(C)O
CCCCCCCC(C)=CCCO
CCCCCCCC(C)C=CCO
CCCCCCCC(CC)=CCO
CCCCCCCCC=C(C)CO
CCC(CCCCCCCO)=CC
CCCC=CCCCCC(O)CC
CCCCC=CCCCC(O)CC
CCCCC(CCCCCO)=CC
CCCCCC=CCCC(O)CC
CCCCCC(CCCCO)=CC
CCCCCCC(CCCO)=CC
CCCCCCCC(CCO)=CC
CCCCCCCCC(CO)=CC
CCC(CCCCCCO)C=CC
CCCC=CCCC(CO)CCC
CCCC=CCCCC(O)CCC
CCCC(CCCCCO)=CCC
CCCC(CCCCCO)C=CC
CCCCC=CCC(CO)CCC
CCCCC=CCCC(O)CCC
CCCCC(CCCCO)=CCC
CCCCC(CCCCO)C=CC
CCCCCC=CC(CO)CCC
CCCCCC=CCC(O)CCC
CCCCCC(CCCO)=CCC
CCCCCC(CCCO)C=CC
CCCCCCC=C(CO)CCC
CCCCCCC(CCO)=CCC
CCCCCCCC(CO)=CCC
CCCCCCCC(CO)C=CC
CCC(CCCCCO)CC=CC
CCCC(CCCCO)C=CCC
CCCC(CCCCO)CC=CC
CCCCC=C(CCO)CCCC
CCCCC=CC(CO)CCCC
CCCCC(CCCO)=CCCC
CCCCC(CCCO)C=CCC
CCCCC(CCCO)CC=CC
CCCCCC=CC(O)CCCC
CCCCCC(CCO)=CCCC
CCCCCC(CCO)C=CCC
CCCCCC(CCO)CC=CC
CCCCCCC(CO)=CCCC
CCCCCCC(CO)C=CCC
CCCCCCCC(O)C=CCC
CCC(CCCCO)CCC=CC
CCCC(CCCO)CC=CCC
CCCC(CCCO)CCC=CC
CCCCC(CCO)C=CCCC
CCCCC(CCO)CC=CCC
CCCCC(CCO)CCC=CC
CCCCCC(CO)=CCCCC
CCCCCC(CO)C=CCCC
CCCCCC(CO)CC=CCC
CCCCCC(CO)CCC=CC
CCCCCCC(O)CC=CCC
CCCCCCC(O)CCC=CC
CCC(CCCO)CCCC=CC
CCCC(CCO)CCC=CCC
CCCC(CCO)CCCC=CC
CCCCC(CO)CC=CCCC
CCCCC(CO)CCC=CCC
CCCCC(CO)CCCC=CC
CCCCCC(O)C=CCCCC
CCCCCC(O)CC=CCCC
CCCCCC(O)CCC=CCC
CCCCCC(O)CCCC=CC
CCC(CCO)CCCCC=CC
CCCC(CO)CCCC=CCC
CCCC(CO)CCCCC=CC
CCCCC(O)CCCCC=CC
CCC(CO)CCCCCC=CC
CCCC(O)CCCCC=CCC
CCCC(O)CCCCCC=CC
CCC(O)CCCCCCC=CC
CC=CCCCC(C)CCCCO
CC(C)C=CCCCCCCCO
CCC=CCCCC(C)CCCO
CCCC=CCCCC(C)CCO
CCCCC=CCCC(C)CCO
CCCCC=CCCCC(C)CO
CCCCC(CCCC)=CCCO
CCCCCC=CC(C)CCCO
CCCCCCC=CC(CC)CO
CCCCCCC=CCCC(C)O
CCCCCCCC=C(CC)CO
CCCCCCCCC=CC(C)O
CCCCCCCCC(C)=CCO
CCC=CCCCCCC(O)CC
CCCC(CCCCCCO)=CC
CCCCCCC=CCC(O)CC
CCCCCCCC=CC(O)CC
CCCCCCC=CC(O)CCC
CCCCCCC(CCO)C=CC
CCCCCCCCC(O)C=CC
CCCCC=CCC(O)CCCC
CCCCCC=C(CO)CCCC
CCCCCCC(CO)CC=CC
CCCCCCCC(O)CC=CC
CCCCCCC(O)C=CCCC
CCCCC(O)CCC=CCCC
CCCCC(O)CCCC=CCC
CCC=CC(C)(C)CCCCOC
CCC=CC(C)(CC)CCCOC
CCC=CC(CC)(CC)CCOC
CCC=CCC(C)(C)CCCOC
CCC=CCC(C)(CC)CCOC
CCC=CCC(CC)(CC)COC
CCC=CCCC(C)(C)CCOC
CCC=CCCC(C)(CC)COC
CCC=CCCC(CC)(CC)OC
CCC=CCCCC(C)(C)COC
CCC=CCCCC(C)(CC)OC
CCC=CCCCCC(C)(C)OC
CCC(C)(C)C=CCCCCOC
CCC(C)(C)CC=CCCCOC
CCC(C)(C)CCC=CCCOC
CCC(C)(C)CCCC=CCOC
CCC(C)(CC)C=CCCCOC
CCC(C)(CC)CC=CCCOC
CCC(C)(CC)CCC=CCOC
CCC(C)(CCCC=CC)COC
CCC(C)(CCCCC=CC)OC
CCC(CC)(CC)C=CCCOC
CCC(CC)(CC)CC=CCOC
CCC(CC)(CCC=CC)COC
CCC(CC)(CCCC=CC)OC
CCCC=CC(C)(C)CCCOC
CCCC=CC(C)(CC)CCOC
CCCC=CC(C)(CCC)COC
CCCC=CC(CC)(CC)COC
CCCC=CC(CC)(CCC)OC
CCCC=CCC(C)(C)CCOC
CCCC=CCC(C)(CC)COC
CCCC=CCC(C)(CCC)OC
CCCC=CCC(CC)(CC)OC
CCCC=CCCC(C)(C)COC
CCCC=CCCC(C)(CC)OC
CCCC=CCCCC(C)(C)OC
CCCC(C)(C)C=CCCCOC
CCCC(C)(C)CC=CCCOC
CCCC(C)(C)CCC=CCOC
CCCC(C)(CC)C=CCCOC
CCCC(C)(CC)CC=CCOC
CCCC(C)(CCC=CC)COC
CCCC(C)(CCC=CCC)OC
CCCC(C)(CCC)C=CCOC
CCCC(C)(CCCC=CC)OC
CCCC(CC)(CC=CCC)OC
CCCC(CC)(CC)C=CCOC
CCCC(CC)(CCC=CC)OC
CCCC(CCC)(CC=CC)OC
CCCCC=CC(C)(C)CCOC
CCCCC=CC(C)(CC)COC
CCCCC=CC(C)(CCC)OC
CCCCC=CC(CC)(CC)OC
CCCCC=CCC(C)(C)COC
CCCCC=CCC(C)(CC)OC
CCCCC=CCCC(C)(C)OC
CCCCC(C)(C)C=CCCOC
CCCCC(C)(C)CC=CCOC
CCCCC(C)(CC=CCC)OC
CCCCC(C)(CC)C=CCOC
CCCCC(C)(CCC=CC)OC
CCCCC(CC)(CC=CC)OC
CCCCCC=CC(C)(C)COC
CCCCCC=CC(C)(CC)OC
CCCCCC=CCC(C)(C)OC
CCCCCC(C)(C)C=CCOC
CCCCCC(C)(CC=CC)OC
CCCCCCC=CC(C)(C)OC
CCCC=CC(C)(C)CCOCC
CCCC=CC(C)(CC)COCC
CCCC=CC(C)(CCC)OCC
CCCC=CC(CC)(CC)OCC
CCCC=CCC(C)(C)COCC
CCCC=CCC(C)(CC)OCC
CCCC=CCCC(C)(C)OCC
CCCC(C)(C)C=CCCOCC
CCCC(C)(C)CC=CCOCC
CCCC(C)(CC=CCC)OCC
CCCC(C)(CC)C=CCOCC
CCCC(C)(CCC=CC)OCC
CCCC(CC)(CC=CC)OCC
CCCCC=CC(C)(C)COCC
CCCCC=CC(C)(CC)OCC
CCCCC=CCC(C)(C)OCC
CCCCC(C)(C)C=CCOCC
CCCCC(C)(CC=CC)OCC
CCCCCC=CC(C)(C)OCC
CCCCC=CC(C)(C)OCCC
CC=CCCCCCOC(C)(C)C
CCC=CCCCCOC(C)(C)C
CCC(C)(C)CCCOCC=CC
CCC(C)(CC)CCOCC=CC
CCC(C)(CCCCOC)C=CC
CCC(CC)(CC)COCC=CC
CCC(CC)(CCCOC)C=CC
CCCC=CCCCOC(C)(C)C
CCCC(C)(C)CCOCC=CC
CCCC(C)(CC)COCC=CC
CCCC(C)(CCC)OCC=CC
CCCC(C)(CCCOC)C=CC
CCCC(CC)(CC)OCC=CC
CCCC(CC)(CCOC)C=CC
CCCC(CCC)(COC)C=CC
CCCCC=CCCOC(C)(C)C
CCCCC(C)(C)COCC=CC
CCCCC(C)(CC)OCC=CC
CCCCC(C)(CCOC)C=CC
CCCCC(CC)(COC)C=CC
CCCCC(CCC)(OC)C=CC
CCCCCC=CCOC(C)(C)C
CCCCCC(C)(C)OCC=CC
CCCCCC(C)(COC)C=CC
CCCCCC(CC)(OC)C=CC
CCCCCCC(C)(OC)C=CC
CC=CCCCCOCC(C)(C)C
CCC=CCCCOC(C)(C)CC
CCC=CCCCOCC(C)(C)C
CCC(C)(C)CCOCCC=CC
CCC(C)(CC)COCCC=CC
CCC(C)(CCCOC)CC=CC
CCC(CC)(CC)OCCC=CC
CCC(CC)(CCOC)CC=CC
CCCC=CCCOC(C)(C)CC
CCCC=CCCOCC(C)(C)C
CCCC(C)(C)COCC=CCC
CCCC(C)(C)COCCC=CC
CCCC(C)(CC)OCC=CCC
CCCC(C)(CC)OCCC=CC
CCCC(C)(CCOC)C=CCC
CCCC(C)(CCOC)CC=CC
CCCC(C)(CCOCC)C=CC
CCCC(CC)(COC)C=CCC
CCCC(CC)(COC)CC=CC
CCCC(CC)(COCC)C=CC
CCCC(CCC)(OC)C=CCC
CCCC(CCC)(OCC)C=CC
CCCCC=CCOC(C)(C)CC
CCCCC=CCOCC(C)(C)C
CCCCC(C)(C)OCC=CCC
CCCCC(C)(C)OCCC=CC
CCCCC(C)(COC)C=CCC
CCCCC(C)(COC)CC=CC
CCCCC(C)(COCC)C=CC
CCCCC(CC)(OC)C=CCC
CCCCC(CC)(OCC)C=CC
CCCCCC(C)(OC)C=CCC
CCCCCC(C)(OCC)C=CC
CC=CCCCOCCC(C)(C)C
CCC=CCCOC(C)(CC)CC
CCC=CCCOCC(C)(C)CC
CCC=CCCOCCC(C)(C)C
CCC(C)(C)COCCCC=CC
CCC(C)(CC)OCCCC=CC
CCC(C)(CCOC)CCC=CC
CCCC=CCOC(C)(C)CCC
CCCC=CCOC(C)(CC)CC
CCCC=CCOCC(C)(C)CC
CCCC=CCOCCC(C)(C)C
CCCC(C)(C)OCCC=CCC
CCCC(C)(C)OCCCC=CC
CCCC(C)(COC)CC=CCC
CCCC(C)(COCC)C=CCC
CCCC(C)(COCC)CC=CC
CCCC(CC)(OCC)C=CCC
CCCCC(C)(OC)C=CCCC
CCCCC(C)(OCC)C=CCC
CCCCC(C)(OCCC)C=CC
CCCCCCOC(C)(C)C=CC
CC=CCCOCCCC(C)(C)C
CCC=CCOC(CC)(CC)CC
CCC=CCOCC(C)(CC)CC
CCC=CCOCCC(C)(C)CC
CCC=CCOCCCC(C)(C)C
CCC(C)(C)OCCCCC=CC
CCCCCOC(C)(C)C=CCC
CCCCCOC(C)(C)CC=CC
CCCCCOC(C)(CC)C=CC
CCCCCOCC=CC(C)(C)C
CCCCCOCC(C)(C)C=CC
CC=CCOCCCCC(C)(C)C
CCCCOC(C)(C)C=CCCC
CCCCOC(C)(C)CC=CCC
CCCCOC(C)(C)CCC=CC
CCCCOC(C)(CC)C=CCC
CCCCOC(C)(CC)CC=CC
CCCCOC(C)(CCC)C=CC
CCCCOC(CC)(CC)C=CC
CCCCOCC=CC(C)(C)CC
CCCCOCC=CCC(C)(C)C
CCCCOCC(C)(C)C=CCC
CCCCOCC(C)(C)CC=CC
CCCCOCC(C)(CC)C=CC
CCCCOCCC=CC(C)(C)C
CCCCOCCC(C)(C)C=CC
CCCOC(C)(C)CC=CCCC
CCCOC(C)(C)CCC=CCC
CCCOC(C)(C)CCCC=CC
CCCOC(C)(CC)C=CCCC
CCCOC(C)(CC)CC=CCC
CCCOC(C)(CC)CCC=CC
CCCOC(C)(CCC)C=CCC
CCCOC(C)(CCC)CC=CC
CCCOC(CC)(CC)C=CCC
CCCOC(CC)(CC)CC=CC
CCCOC(CC)(CCC)C=CC
CCCOCC=CC(C)(C)CCC
CCCOCC=CC(C)(CC)CC
CCCOCC=CCC(C)(C)CC
CCCOCC=CCCC(C)(C)C
CCCOCC(C)(C)C=CCCC
CCCOCC(C)(C)CC=CCC
CCCOCC(C)(C)CCC=CC
CCCOCC(C)(CC)C=CCC
CCCOCC(C)(CC)CC=CC
CCCOCC(C)(CCC)C=CC
CCCOCC(CC)(CC)C=CC
CCCOCCC=CC(C)(C)CC
CCCOCCC=CCC(C)(C)C
CCCOCCC(C)(C)C=CCC
CCCOCCC(C)(C)CC=CC
CCCOCCC(C)(CC)C=CC
CCCOCCCC=CC(C)(C)C
CCCOCCCC(C)(C)C=CC
CCOC(C)(C)CCCC=CCC
CCOC(C)(C)CCCCC=CC
CCOC(C)(CC)CCC=CCC
CCOC(C)(CC)CCCC=CC
CCOC(CC)(CC)CC=CCC
CCOC(CC)(CC)CCC=CC
CCOCC=CC(CC)(CC)CC
CCOCC=CCC(C)(CC)CC
CCOCC=CCCC(C)(C)CC
CCOCC=CCCCC(C)(C)C
CCOCC(C)(C)CCC=CCC
CCOCC(C)(C)CCCC=CC
CCOCC(C)(CC)CC=CCC
CCOCC(C)(CC)CCC=CC
CCOCC(CC)(CC)C=CCC
CCOCC(CC)(CC)CC=CC
CCOCCC=CC(C)(CC)CC
CCOCCC=CCC(C)(C)CC
CCOCCC=CCCC(C)(C)C
CCOCCC(C)(C)CC=CCC
CCOCCC(C)(C)CCC=CC
CCOCCC(C)(CC)C=CCC
CCOCCC(C)(CC)CC=CC
CCOCCC(CC)(CC)C=CC
CCOCCCC=CC(C)(C)CC
CCOCCCC=CCC(C)(C)C
CCOCCCC(C)(C)C=CCC
CCOCCCC(C)(C)CC=CC
CCOCCCC(C)(CC)C=CC
CCOCCCCC=CC(C)(C)C
CCOCCCCC(C)(C)C=CC
COC(C)(C)CCCCCC=CC
COCC=CCCCCC(C)(C)C
COCC(C)(C)CCCCC=CC
COCCC=CCCCC(C)(C)C
COCCC(C)(C)CCCC=CC
COCCCC=CCCC(C)(C)C
COCCCC(C)(C)CCC=CC
COCCCCC=CCC(C)(C)C
COCCCCC(C)(C)CC=CC
COCCCCCC=CC(C)(C)C
COCCCCCC(C)(C)C=CC
CC(C)C(C)CCCCCCC=O
CC(C)CC(C)CCCCCC=O
CC(C)CCC(C)CCCCC=O
CCC(C)C(C)CCCCCC=O
CCC(C)C(CC)CCCCC=O
CCC(C)CC(C)CCCCC=O
CCC(C)CC(CC)CCCC=O
CCC(C)CCC(C)CCCC=O
CCC(C)CCC(CC)CCC=O
CCC(C)CCCCC(CC)C=O
CCC(C)CCCCCC(C)C=O
CCC(C)CCCCCCC(C)=O
CCC(CC)C(C)CCCCC=O
CCC(CC)C(CC)CCCC=O
CCC(CC)CC(C)CCCC=O
CCC(CC)CC(CC)CCC=O
CCC(CC)CCC(C)CCC=O
CCC(CC)CCC(CC)CC=O
CCC(CC)CCCCC(C)C=O
CCC(CC)CCCCCC(C)=O
CCC(CCCC(C)C)CCC=O
CCC(CCCCC(C)C)CC=O
CCC(CCCCCC(C)C)C=O
CCCC(C)C(C)CCCCC=O
CCCC(C)C(CC)CCCC=O
CCCC(C)C(CCC)CCC=O
CCCC(C)CC(C)CCCC=O
CCCC(C)CC(CC)CCC=O
CCCC(C)CC(CCC)CC=O
CCCC(C)CCC(C)CCC=O
CCCC(C)CCC(CC)CC=O
CCCC(C)CCC(CCC)C=O
CCCC(C)CCCC(CC)C=O
CCCC(C)CCCCC(C)C=O
CCCC(CC)C(C)CCCC=O
CCCC(CC)C(CC)CCC=O
CCCC(CC)C(CCC)CC=O
CCCC(CC)CC(C)CCC=O
CCCC(CC)CC(CCC)C=O
CCCC(CC)CCC(C)CC=O
CCCC(CC)CCC(CC)C=O
CCCC(CC)CCCC(C)C=O
CCCC(CC)CCCCC(C)=O
CCCC(CCC(C)CC)CC=O
CCCC(CCC(CC)CC)C=O
CCCC(CCC)C(C)CCC=O
CCCC(CCC)C(CC)CC=O
CCCC(CCC)CC(C)CC=O
CCCC(CCC)CC(CC)C=O
CCCC(CCC)CCC(C)C=O
CCCC(CCCC(C)C)CC=O
CCCC(CCCC(C)CC)C=O
CCCC(CCCCC(C)C)C=O
CCCCC(C)C(C)CCCC=O
CCCCC(C)C(CC)CCC=O
CCCCC(C)C(CCC)CC=O
CCCCC(C)C(CCCC)C=O
CCCCC(C)CC(C)CCC=O
CCCCC(C)CC(CC)CC=O
CCCCC(C)CC(CCC)C=O
CCCCC(C)CCC(C)CC=O
CCCCC(C)CCC(CC)C=O
CCCCC(C)CCCC(C)C=O
CCCCC(C)CCCCC(C)=O
CCCCC(CC(C)CCC)C=O
CCCCC(CC(CC)CC)C=O
CCCCC(CC)C(C)CCC=O
CCCCC(CC)C(CC)CC=O
CCCCC(CC)C(CCC)C=O
CCCCC(CC)CC(C)CC=O
CCCCC(CCC(C)C)CC=O
CCCCC(CCC(C)CC)C=O
CCCCC(CCC)C(C)CC=O
CCCCC(CCC)C(CC)C=O
CCCCC(CCC)CC(C)C=O
CCCCC(CCC)CCC(C)=O
CCCCC(CCCC(C)C)C=O
CCCCC(CCCC)C(C)C=O
CCCCC(CCCC)CC(C)=O
CCCCCC(C)C(CC)CC=O
CCCCCC(C)C(CCC)C=O
CCCCCC(C)CC(C)CC=O
CCCCCC(C)CC(CC)C=O
CCCCCC(C)CCC(C)C=O
CCCCCC(CC(C)CC)C=O
CCCCCC(CC)C(C)CC=O
CCCCCC(CC)C(CC)C=O
CCCCCC(CC)CC(C)C=O
CCCCCC(CC)CCC(C)=O
CCCCCC(CCC(C)C)C=O
CCCCCC(CCC)C(C)C=O
CCCCCC(CCCC)C(C)=O
CCCCCCC(C)C(C)CC=O
CCCCCCC(C)C(CC)C=O
CCCCCCC(CC)C(C)C=O
CCCCCCC(CCC)C(C)=O
CCC(C)CCCCCC(=O)CC
CCC(CC)CCCCC(=O)CC
CCCC(C)CCCCC(=O)CC
CCCC(CC)CCCC(=O)CC
CCCCC(C)CCCC(=O)CC
CCCCC(CCC)CC(=O)CC
CCCCCC(C)CCC(=O)CC
CCCCCCC(C)CC(=O)CC
CCCCCCC(CC)C(=O)CC
CCC(CCCCCC=O)C(C)C
CCCC(CC)CCC(=O)CCC
CCCC(CCCCC=O)C(C)C
CCCCC(C)CCC(=O)CCC
CCCCC(CCCC=O)C(C)C
CCCCCC(C)CC(=O)CCC
CCCCCC(CC)C(=O)CCC
CCCCCC(CCC=O)C(C)C
CCCCCCC(C)C(=O)CCC
CCCCCCC(CC=O)C(C)C
CCCCCCCC(C=O)C(C)C
CCC(CCCCC=O)CC(C)C
CCCC(CCCC=O)C(C)CC
CCCC(CCCC=O)CC(C)C
CCCCC(C)CC(=O)CCCC
CCCCC(CCC=O)C(C)CC
CCCCC(CCC=O)CC(C)C
CCCCCC(CC=O)C(C)CC
CCCCCC(CC=O)CC(C)C
CCCCCCC(C=O)C(C)CC
CCC(CCCC=O)CCC(C)C
CCCC(CCC=O)C(CC)CC
CCCC(CCC=O)CC(C)CC
CCCC(CCC=O)CCC(C)C
CCCCC(CC=O)C(C)CCC
CCCCC(CC=O)C(CC)CC
CCCCC(CC=O)CC(C)CC
CCCCCC(C=O)C(C)CCC
CCCCCC(C=O)C(CC)CC
CCCCCCC(=O)C(C)CCC
CCCCCCC(=O)C(CC)CC
CCCC(CC=O)CC(CC)CC
CCCCC(C=O)C(CC)CCC
CCCCCC(=O)CC(C)CCC
CCCCCC(=O)CC(CC)CC
CCCCCC(=O)CCC(C)CC
CCCCCC(=O)CCCC(C)C
CCCCC(=O)CC(CC)CCC
CCCCC(=O)CCC(C)CCC
CCCCC(=O)CCC(CC)CC
CCCCC(=O)CCCC(C)CC
CCCCC(=O)CCCCC(C)C
CCCC(=O)CCCC(CC)CC
CCCC(=O)CCCCC(C)CC
CCC(=O)CCCCCCC(C)C
CC(C)CCCC(C)CCCC=O
CC(C)CCCCC(C)CCC=O
CC(C)CCCCCC(C)CC=O
CC(C)CCCCCCC(C)C=O
CC(C)CCCCCCCC(C)=O
CCC(C)CCCC(C)CCC=O
CCC(C)CCCC(CC)CC=O
CCC(C)CCCCC(C)CC=O
CCC(CC)CCCC(C)CC=O
CCC(CC)CCCC(CC)C=O
CCCC(C)CCCC(C)CC=O
CCCC(C)CCCCCC(C)=O
CCCC(CC)CC(CC)CC=O
CCCC(CCC)C(CCC)C=O
CCCC(CCC)CCCC(C)=O
CCCCC(CC)CC(CC)C=O
CCCCC(CC)CCC(C)C=O
CCCCC(CC)CCCC(C)=O
CCCCCC(C)C(C)CCC=O
CCCCCC(C)CCCC(C)=O
CCCCCC(CCC)CC(C)=O
CCCCCCC(C)CC(C)C=O
CCCCCCC(C)CCC(C)=O
CCCCCCC(CC(C)C)C=O
CCCCCCC(CC)CC(C)=O
CCCCCCCC(C)C(C)C=O
CCCCCCCC(C)CC(C)=O
CCCCCCCC(CC)C(C)=O
CCCCCCCCC(C)C(C)=O
CCCC(CCC)CCC(=O)CC
CCCCC(CC)CCC(=O)CC
CCCCC(CCCC)C(=O)CC
CCCCCC(CC)CC(=O)CC
CCCCCC(CCC)C(=O)CC
CCCCCCCC(C)C(=O)CC
CCCC(C)CCCC(=O)CCC
CCCC(CCC)CC(=O)CCC
CCCCC(CC)CC(=O)CCC
CCCCC(CCC)C(=O)CCC
CCCCCCCCC(=O)C(C)C
CCCCC(CC)C(=O)CCCC
CCCCCC(C)C(=O)CCCC
CCCCCCCC(=O)C(C)CC
CCCCCCCC(=O)CC(C)C
CCCCCCC(=O)CC(C)CC
CCCCCCC(=O)CCC(C)C
CCCCCC(=O)C(C)CCCC
CCCCCC(=O)C(CC)CCC
CCCCC(=O)C(CCC)CCC
CCCC(=O)CCCCCC(C)C
CCC(=C)C(C)CCCCCOC
CCC(=C)CC(C)CCCCOC
CCC(=C)CCC(C)CCCOC
CCC(=C)CCCC(C)CCOC
CCC(=C)CCCCC(C)COC
CCC(=C)CCCCCC(C)OC
CCC(C=C)C(C)CCCCOC
CCC(C)C(=C)CCCCCOC
CCC(C)C(CCCC=C)COC
CCC(C)C(CCCCC=C)OC
CCC(C)CC(=C)CCCCOC
CCC(C)CC(CCC=C)COC
CCC(C)CC(CCCC=C)OC
CCC(C)CCC(=C)CCCOC
CCC(C)CCC(CCC=C)OC
CCC(C)CCCC(=C)CCOC
CCC(C)CCCC(CC=C)OC
CCC(C)CCCCC(=C)COC
CCC(CC=C)C(C)CCCOC
CCC(CC=C)CC(C)CCOC
CCC(CC(C)CCCC=C)OC
CCC(CC)C(=C)CCCCOC
CCC(CC)C(CCC=C)COC
CCC(CC)C(CCCC=C)OC
CCC(CC)CC(=C)CCCOC
CCC(CC)CC(CCC=C)OC
CCC(CC)CCC(=C)CCOC
CCC(CC)CCC(CC=C)OC
CCC(CC)CCCC(=C)COC
CCC(CCC=C)C(C)CCOC
CCC(CCC=C)C(CC)COC
CCC(CCC=C)CC(C)COC
CCC(CCC=C)CC(CC)OC
CCC(CCC=C)CCC(C)OC
CCC(CCC(C)CC=C)COC
CCC(CCC(C)CCC=C)OC
CCC(CCC(CC)C=C)COC
CCC(CCCC=C)C(C)COC
CCC(CCCC=C)C(CC)OC
CCC(CCCC=C)CC(C)OC
CCC(CCCC(=C)CC)COC
CCC(CCCC(C)=C)CCOC
CCC(CCCC(C)C=C)COC
CCC(CCCC(C)CC=C)OC
CCC(CCCC(CC)C=C)OC
CCC(CCCCC=C)C(C)OC
CCC(CCCCC(=C)CC)OC
CCC(CCCCC(C)=C)COC
CCC(CCCCC(C)C=C)OC
CCC(CCCCCC(C)=C)OC
CCCC(=C)C(C)CCCCOC
CCCC(=C)C(CC)CCCOC
CCCC(=C)CC(C)CCCOC
CCCC(=C)CC(CC)CCOC
CCCC(=C)CCC(C)CCOC
CCCC(=C)CCC(CC)COC
CCCC(=C)CCCC(C)COC
CCCC(=C)CCCC(CC)OC
CCCC(=C)CCCCC(C)OC
CCCC(C=C)C(C)CCCOC
CCCC(C=C)C(CC)CCOC
CCCC(C)C(=C)CCCCOC
CCCC(C)C(CCC=C)COC
CCCC(C)C(CCCC=C)OC
CCCC(C)CC(=C)CCCOC
CCCC(C)CC(CCC=C)OC
CCCC(C)CCC(=C)CCOC
CCCC(C)CCC(CC=C)OC
CCCC(C)CCCC(=C)COC
CCCC(CC=C)C(C)CCOC
CCCC(CC=C)C(CC)COC
CCCC(CC=C)C(CCC)OC
CCCC(CC=C)CC(C)COC
CCCC(CC=C)CC(CC)OC
CCCC(CC(C)CCC=C)OC
CCCC(CC(CC)CC=C)OC
CCCC(CC(CCC)C=C)OC
CCCC(CC)C(=C)CCCOC
CCCC(CC)C(CCC=C)OC
CCCC(CC)CC(=C)CCOC
CCCC(CC)CC(CC=C)OC
CCCC(CC)CCC(=C)COC
CCCC(CCC=C)C(C)COC
CCCC(CCC=C)C(CC)OC
CCCC(CCC=C)CC(C)OC
CCCC(CCC(=C)CC)COC
CCCC(CCC(=C)CCC)OC
CCCC(CCC(C)C=C)COC
CCCC(CCC(C)CC=C)OC
CCCC(CCC(CC)C=C)OC
CCCC(CCC)C(=C)CCOC
CCCC(CCC)C(CC=C)OC
CCCC(CCC)CC(=C)COC
CCCC(CCCC=C)C(C)OC
CCCC(CCCC(=C)CC)OC
CCCC(CCCC(C)=C)COC
CCCC(CCCC(C)C=C)OC
CCCC(CCCCC(C)=C)OC
CCCCC(=C)C(C)CCCOC
CCCCC(=C)C(CC)CCOC
CCCCC(=C)C(CCC)COC
CCCCC(=C)CC(C)CCOC
CCCCC(=C)CC(CC)COC
CCCCC(=C)CC(CCC)OC
CCCCC(=C)CCC(C)COC
CCCCC(=C)CCC(CC)OC
CCCCC(=C)CCCC(C)OC
CCCCC(C=C)C(C)CCOC
CCCCC(C=C)C(CC)COC
CCCCC(C=C)C(CCC)OC
CCCCC(C)C(=C)CCCOC
CCCCC(C)C(CCC=C)OC
CCCCC(C)CC(=C)CCOC
CCCCC(C)CC(CC=C)OC
CCCCC(C)CCC(=C)COC
CCCCC(CC=C)C(C)COC
CCCCC(CC=C)C(CC)OC
CCCCC(CC=C)CC(C)OC
CCCCC(CC(=C)CCC)OC
CCCCC(CC(C)CC=C)OC
CCCCC(CC(CC)C=C)OC
CCCCC(CC)C(=C)CCOC
CCCCC(CC)C(CC=C)OC
CCCCC(CC)CC(=C)COC
CCCCC(CCC=C)C(C)OC
CCCCC(CCC(=C)CC)OC
CCCCC(CCC(C)=C)COC
CCCCC(CCC(C)C=C)OC
CCCCC(CCC)C(=C)COC
CCCCC(CCCC(C)=C)OC
CCCCCC(=C)C(C)CCOC
CCCCCC(=C)C(CC)COC
CCCCCC(=C)C(CCC)OC
CCCCCC(=C)CC(C)COC
CCCCCC(=C)CC(CC)OC
CCCCCC(=C)CCC(C)OC
CCCCCC(C=C)C(C)COC
CCCCCC(C=C)C(CC)OC
CCCCCC(C)C(=C)CCOC
CCCCCC(C)C(CC=C)OC
CCCCCC(C)CC(=C)COC
CCCCCC(CC=C)C(C)OC
CCCCCC(CC(=C)CC)OC
CCCCCC(CC(C)C=C)OC
CCCCCC(CC)C(=C)COC
CCCCCC(CCC(C)=C)OC
CCCCCCC(=C)C(C)COC
CCCCCCC(=C)C(CC)OC
CCCCCCC(=C)CC(C)OC
CCCCCCC(C=C)C(C)OC
CCCCCCC(C)C(=C)COC
CCCCCCC(CC(C)=C)OC
CCCCCCCC(=C)C(C)OC
CCCC(=C)C(C)CCCOCC
CCCC(=C)C(CC)CCOCC
CCCC(=C)CC(C)CCOCC
CCCC(=C)CC(CC)COCC
CCCC(=C)CCC(C)COCC
CCCC(=C)CCC(CC)OCC
CCCC(=C)CCCC(C)OCC
CCCC(C=C)C(C)CCOCC
CCCC(C=C)C(CC)COCC
CCCC(C)C(=C)CCCOCC
CCCC(C)C(CCC=C)OCC
CCCC(C)CC(=C)CCOCC
CCCC(C)CC(CC=C)OCC
CCCC(C)CCC(=C)COCC
CCCC(CC=C)C(C)COCC
CCCC(CC=C)C(CC)OCC
CCCC(CC=C)CC(C)OCC
CCCC(CC(=C)CCC)OCC
CCCC(CC(C)CC=C)OCC
CCCC(CC(CC)C=C)OCC
CCCC(CC)C(=C)CCOCC
CCCC(CC)C(CC=C)OCC
CCCC(CC)CC(=C)COCC
CCCC(CCC=C)C(C)OCC
CCCC(CCC(=C)CC)OCC
CCCC(CCC(C)=C)COCC
CCCC(CCC(C)C=C)OCC
CCCC(CCC)C(=C)COCC
CCCC(CCCC(C)=C)OCC
CCCCC(=C)C(C)CCOCC
CCCCC(=C)C(CC)COCC
CCCCC(=C)C(CCC)OCC
CCCCC(=C)CC(C)COCC
CCCCC(=C)CC(CC)OCC
CCCCC(=C)CCC(C)OCC
CCCCC(C=C)C(C)COCC
CCCCC(C=C)C(CC)OCC
CCCCC(C)C(=C)CCOCC
CCCCC(C)C(CC=C)OCC
CCCCC(C)CC(=C)COCC
CCCCC(CC=C)C(C)OCC
CCCCC(CC(=C)CC)OCC
CCCCC(CC(C)C=C)OCC
CCCCC(CC)C(=C)COCC
CCCCC(CCC(C)=C)OCC
CCCCCC(=C)C(C)COCC
CCCCCC(=C)C(CC)OCC
CCCCCC(=C)CC(C)OCC
CCCCCC(C=C)C(C)OCC
CCCCCC(C)C(=C)COCC
CCCCCC(CC(C)=C)OCC
CCCCCCC(=C)C(C)OCC
CC(C)C(C)CCCCOCC=C
CC(C)CC(C)CCCOCC=C
CC(C)CCC(C)CCOCC=C
CC(C)CCCC(C)COCC=C
CC(C)CCCCC(C)OCC=C
CCC(=C)CCCCCOC(C)C
CCC(C)C(C)CCCOCC=C
CCC(C)C(CC)CCOCC=C
CCC(C)C(CCCCOC)C=C
CCC(C)CC(C)CCOCC=C
CCC(C)CC(CC)COCC=C
CCC(C)CC(CCCOC)C=C
CCC(C)CCC(C)COCC=C
CCC(C)CCC(CC)OCC=C
CCC(C)CCC(CCOC)C=C
CCC(C)CCCC(C)OCC=C
CCC(C)CCCC(COC)C=C
CCC(C)CCCCC(OC)C=C
CCC(CC(C)CCCOC)C=C
CCC(CC)C(C)CCOCC=C
CCC(CC)C(CC)COCC=C
CCC(CC)C(CCCOC)C=C
CCC(CC)CC(C)COCC=C
CCC(CC)CC(CC)OCC=C
CCC(CC)CC(CCOC)C=C
CCC(CC)CCC(C)OCC=C
CCC(CC)CCC(COC)C=C
CCC(CC)CCCC(OC)C=C
CCC(CCC(C)C)COCC=C
CCC(CCC(C)CCOC)C=C
CCC(CCCC=C)COC(C)C
CCC(CCCC(C)C)OCC=C
CCC(CCCC(C)COC)C=C
CCC(CCCCC=C)OC(C)C
CCC(CCCCC(C)OC)C=C
CCCC(=C)CCCCOC(C)C
CCCC(C)C(C)CCOCC=C
CCCC(C)C(CC)COCC=C
CCCC(C)C(CCC)OCC=C
CCCC(C)C(CCCOC)C=C
CCCC(C)CC(C)COCC=C
CCCC(C)CC(CC)OCC=C
CCCC(C)CC(CCOC)C=C
CCCC(C)CCC(C)OCC=C
CCCC(C)CCC(COC)C=C
CCCC(C)CCCC(OC)C=C
CCCC(CC(C)CC)OCC=C
CCCC(CC(C)CCOC)C=C
CCCC(CC(CC)COC)C=C
CCCC(CC)C(C)COCC=C
CCCC(CC)C(CC)OCC=C
CCCC(CC)C(CCOC)C=C
CCCC(CC)CC(C)OCC=C
CCCC(CC)CC(COC)C=C
CCCC(CC)CCC(OC)C=C
CCCC(CCC=C)COC(C)C
CCCC(CCC(C)C)OCC=C
CCCC(CCC(C)COC)C=C
CCCC(CCC(CC)OC)C=C
CCCC(CCC)C(C)OCC=C
CCCC(CCC)C(COC)C=C
CCCC(CCC)CC(OC)C=C
CCCC(CCCC=C)OC(C)C
CCCC(CCCC(C)OC)C=C
CCCCC(=C)C(C)COCCC
CCCCC(=C)C(CC)OCCC
CCCCC(=C)CC(C)OCCC
CCCCC(=C)CCCOC(C)C
CCCCC(C=C)C(C)OCCC
CCCCC(C)C(=C)COCCC
CCCCC(C)C(C)COCC=C
CCCCC(C)C(CC)OCC=C
CCCCC(C)C(CCOC)C=C
CCCCC(C)CC(C)OCC=C
CCCCC(C)CC(COC)C=C
CCCCC(C)CCC(OC)C=C
CCCCC(CC(C)=C)OCCC
CCCCC(OCC=C)CC(C)C
CCCCC(CC(C)COC)C=C
CCCCC(CC(CC)OC)C=C
CCCCC(CC)C(C)OCC=C
CCCCC(CC)C(COC)C=C
CCCCC(CC)CC(OC)C=C
CCCCC(CCC=C)OC(C)C
CCCCC(CCC(C)OC)C=C
CCCCC(CCC)C(OC)C=C
CCCCCC(=C)C(C)OCCC
CCCCCC(=C)CCOC(C)C
CCCCCC(C)C(C)OCC=C
CCCCCC(C)C(COC)C=C
CCCCCC(C)CC(OC)C=C
CCCCCC(CC(C)OC)C=C
CCCCCC(CC)C(OC)C=C
CCCCCCC(=C)COC(C)C
CCCCCCC(C)C(OC)C=C
CC(C)C(C)CCCOCCC=C
CC(C)CC(C)CCOCCC=C
CC(C)CCC(C)COCCC=C
CC(C)CCCC(C)OCCC=C
CC(C)CCCCCOC(C)C=C
CC(C)CCCCCOCC(C)=C
CCC(=C)CCCCOCC(C)C
CCC(C)C(C)CCOCCC=C
CCC(C)C(CC)COCCC=C
CCC(C)C(CCCOC)CC=C
CCC(C)CC(C)COCCC=C
CCC(C)CC(CC)OCCC=C
CCC(C)CC(CCOC)CC=C
CCC(C)CCC(C)OCCC=C
CCC(C)CCC(COC)CC=C
CCC(C)CCCCOC(C)C=C
CCC(C)CCCCOCC(C)=C
CCC(CC)C(C)COCCC=C
CCC(CC)C(CC)OCCC=C
CCC(CC)C(CCOC)CC=C
CCC(CC)CC(C)OCCC=C
CCC(CC)CC(COC)CC=C
CCC(CC)CCCOC(C)C=C
CCC(CC)CCCOCC(C)=C
CCC(CCC=C)COCC(C)C
CCC(CCC(C)C)OCCC=C
CCC(CCC(C)COC)CC=C
CCC(CCC(CC)OC)CC=C
CCC(CCCC=C)OCC(C)C
CCC(CCCC(C)OC)CC=C
CCC(CCCCCOC)C(C)=C
CCCC(=C)CCCOC(C)CC
CCCC(=C)CCCOCC(C)C
CCCC(C)C(C)COCCC=C
CCCC(C)C(CC)OCCC=C
CCCC(C)C(CCOC)CC=C
CCCC(C)C(CCOCC)C=C
CCCC(C)CC(C)OCCC=C
CCCC(C)CC(COC)CC=C
CCCC(C)CC(COCC)C=C
CCCC(C)CCC(OCC)C=C
CCCC(C)CCCOC(C)C=C
CCCC(C)CCCOCC(C)=C
CCCC(CC(C)C)OCCC=C
CCCC(CC(C)COCC)C=C
CCCC(CC(CC)OCC)C=C
CCCC(CC)C(C)OCCC=C
CCCC(CC)C(COC)CC=C
CCCC(CC)C(COCC)C=C
CCCC(CC)CC(OCC)C=C
CCCC(CC)CCOC(C)C=C
CCCC(CC)CCOCC(C)=C
CCCC(CCC=C)OC(C)CC
CCCC(CCC=C)OCC(C)C
CCCC(CCC(C)OC)CC=C
CCCC(CCC(C)OCC)C=C
CCCC(CCC)C(OCC)C=C
CCCC(CCC)COC(C)C=C
CCCC(CCC)COCC(C)=C
CCCC(CCCCOC)C(C)=C
CCCCC(=C)CCOC(C)CC
CCCCC(=C)CCOCC(C)C
CCCCC(C)C(C)OCCC=C
CCCCC(C)C(COC)CC=C
CCCCC(C)C(COCC)C=C
CCCCC(C)CC(OCC)C=C
CCCCC(C)CCOC(C)C=C
CCCCC(C)CCOCC(C)=C
CCCCC(CC=C)OC(C)CC
CCCCC(CC=C)OCC(C)C
CCCCC(CC(C)OCC)C=C
CCCCC(CC)C(OCC)C=C
CCCCC(CC)COC(C)C=C
CCCCC(CC)COCC(C)=C
CCCCC(CCC)OC(C)C=C
CCCCC(CCC)OCC(C)=C
CCCCC(CCCOC)C(C)=C
CCCCCC(=C)COC(C)CC
CCCCCC(=C)COCC(C)C
CCCCCC(C)C(OCC)C=C
CCCCCC(C)COC(C)C=C
CCCCCC(C)COCC(C)=C
CCCCCC(CC)OC(C)C=C
CCCCCC(CC)OCC(C)=C
CCCCCC(CCOC)C(C)=C
CCCCCCC(C)OC(C)C=C
CCCCCCC(C)OCC(C)=C
CCCCCCC(COC)C(C)=C
CCCCCCCC(OC)C(C)=C
CC(C)C(C)CCOCCCC=C
CC(C)CC(C)COCCCC=C
CC(C)CCC(C)OCCCC=C
CC(C)CCCCOC(C)CC=C
CC(C)CCCCOCC(C)C=C
CC(C)CCCCOCCC(C)=C
CCC(=C)CCCOCCC(C)C
CCC(C)C(C)COCCCC=C
CCC(C)C(CC)OCCCC=C
CCC(C)C(CCOC)CCC=C
CCC(C)CC(C)OCCCC=C
CCC(C)CCCOC(C)CC=C
CCC(C)CCCOC(CC)C=C
CCC(C)CCCOCC(=C)CC
CCC(C)CCCOCC(C)C=C
CCC(C)CCCOCCC(C)=C
CCC(CC(C)C)OCCCC=C
CCC(CC)C(C)OCCCC=C
CCC(CC)CCOC(C)CC=C
CCC(CC)CCOC(CC)C=C
CCC(CC)CCOCC(=C)CC
CCC(CC)CCOCC(C)C=C
CCC(CC)CCOCCC(C)=C
CCC(CCC=C)OCCC(C)C
CCC(CCCCOC(C)C)C=C
CCC(CCCCOC)C(=C)CC
CCC(CCCCOC)C(C)C=C
CCC(CCCCOC)CC(C)=C
CCCC(=C)CCOC(CC)CC
CCCC(=C)CCOCC(C)CC
CCCC(=C)CCOCCC(C)C
CCCC(C)C(C)OCCCC=C
CCCC(C)C(COCC)CC=C
CCCC(C)CCOC(C)CC=C
CCCC(C)CCOC(CC)C=C
CCCC(C)CCOCC(=C)CC
CCCC(C)CCOCC(C)C=C
CCCC(C)CCOCCC(C)=C
CCCC(CC=C)OC(CC)CC
CCCC(CC=C)OCC(C)CC
CCCC(CC=C)OCCC(C)C
CCCC(CC)COC(C)CC=C
CCCC(CC)COC(CC)C=C
CCCC(CC)COCC(=C)CC
CCCC(CC)COCC(C)C=C
CCCC(CC)COCCC(C)=C
CCCC(CCC)OC(C)CC=C
CCCC(CCC)OC(CC)C=C
CCCC(CCC)OCC(=C)CC
CCCC(CCC)OCC(C)C=C
CCCC(CCC)OCCC(C)=C
CCCC(CCCOC(C)C)C=C
CCCC(CCCOC)C(=C)CC
CCCC(CCCOC)C(C)C=C
CCCC(CCCOC)CC(C)=C
CCCC(CCCOCC)C(C)=C
CCCCC(=C)COC(C)CCC
CCCCC(=C)COC(CC)CC
CCCCC(=C)COCC(C)CC
CCCCC(=C)COCCC(C)C
CCCCC(C)C(OCCC)C=C
CCCCC(C)COC(C)CC=C
CCCCC(C)COC(CC)C=C
CCCCC(C)COCC(=C)CC
CCCCC(C)COCC(C)C=C
CCCCC(C)COCCC(C)=C
CCCCC(CC)OC(C)CC=C
CCCCC(CC)OC(CC)C=C
CCCCC(CC)OCC(=C)CC
CCCCC(CC)OCC(C)C=C
CCCCC(CC)OCCC(C)=C
CCCCC(CCOC(C)C)C=C
CCCCC(CCOC)C(=C)CC
CCCCC(CCOC)C(C)C=C
CCCCC(CCOC)CC(C)=C
CCCCC(CCOCC)C(C)=C
CCCCCC(C)OC(C)CC=C
CCCCCC(C)OC(CC)C=C
CCCCCC(C)OCC(=C)CC
CCCCCC(C)OCC(C)C=C
CCCCCC(C)OCCC(C)=C
CCCCCC(COC(C)C)C=C
CCCCCC(COC)C(=C)CC
CCCCCC(COC)C(C)C=C
CCCCCC(COC)CC(C)=C
CCCCCC(COCC)C(C)=C
CCCCCCC(OC(C)C)C=C
CCCCCCC(OC)C(=C)CC
CCCCCCC(OC)C(C)C=C
CCCCCCC(OCC)C(C)=C
CCCCCCCOC(C)C(C)=C
CC(C)C(C)COCCCCC=C
CC(C)CC(C)OCCCCC=C
CC(C)CCCOC(C)CCC=C
CC(C)CCCOCC(C)CC=C
CC(C)CCCOCCC(C)C=C
CC(C)CCCOCCCC(C)=C
CCC(=C)CCOCCCC(C)C
CCC(C)C(C)OCCCCC=C
CCC(C)CCOC(C)CCC=C
CCC(C)CCOC(CC)CC=C
CCC(C)CCOCC(C)CC=C
CCC(C)CCOCC(CC)C=C
CCC(C)CCOCCC(=C)CC
CCC(C)CCOCCC(C)C=C
CCC(C)CCOCCCC(C)=C
CCC(CC=C)OCCCC(C)C
CCC(CC)COC(C)CCC=C
CCC(CC)COC(CC)CC=C
CCC(CC)COCC(C)CC=C
CCC(CC)COCC(CC)C=C
CCC(CC)COCCC(=C)CC
CCC(CC)COCCC(C)C=C
CCC(CC)COCCCC(C)=C
CCC(CCCOC(C)C)CC=C
CCC(CCCOC)C(C)CC=C
CCC(CCCOC)C(CC)C=C
CCC(CCCOC)CC(=C)CC
CCC(CCCOC)CC(C)C=C
CCC(CCCOC)CCC(C)=C
CCC(CCCOCC=C)C(C)C
CCC(CCCOCC(C)C)C=C
CCCC(=C)COCC(CC)CC
CCCC(=C)COCCC(C)CC
CCCC(=C)COCCCC(C)C
CCCC(C)COC(C)CCC=C
CCCC(C)COC(CC)CC=C
CCCC(C)COC(CCC)C=C
CCCC(C)COCC(=C)CCC
CCCC(C)COCC(C)CC=C
CCCC(C)COCC(CC)C=C
CCCC(C)COCCC(=C)CC
CCCC(C)COCCC(C)C=C
CCCC(C)COCCCC(C)=C
CCCC(CC)OC(C)CCC=C
CCCC(CC)OC(CC)CC=C
CCCC(CC)OC(CCC)C=C
CCCC(CC)OCC(=C)CCC
CCCC(CC)OCC(C)CC=C
CCCC(CC)OCC(CC)C=C
CCCC(CC)OCCC(=C)CC
CCCC(CC)OCCC(C)C=C
CCCC(CC)OCCCC(C)=C
CCCC(CCOC(C)C)CC=C
CCCC(CCOC(C)CC)C=C
CCCC(CCOC)C(=C)CCC
CCCC(CCOC)C(C)CC=C
CCCC(CCOC)C(CC)C=C
CCCC(CCOC)CC(=C)CC
CCCC(CCOC)CC(C)C=C
CCCC(CCOC)CCC(C)=C
CCCC(CCOCC=C)C(C)C
CCCC(CCOCC(C)C)C=C
CCCC(CCOCC)C(=C)CC
CCCC(CCOCC)C(C)C=C
CCCC(CCOCC)CC(C)=C
CCCCC(C)OC(C)CCC=C
CCCCC(C)OC(CC)CC=C
CCCCC(C)OC(CCC)C=C
CCCCC(C)OCC(=C)CCC
CCCCC(C)OCC(C)CC=C
CCCCC(C)OCC(CC)C=C
CCCCC(C)OCCC(=C)CC
CCCCC(C)OCCC(C)C=C
CCCCC(C)OCCCC(C)=C
CCCCC(COC(C)C)CC=C
CCCCC(COC(C)CC)C=C
CCCCC(COC)C(=C)CCC
CCCCC(COC)C(C)CC=C
CCCCC(COC)C(CC)C=C
CCCCC(COC)CC(=C)CC
CCCCC(COC)CC(C)C=C
CCCCC(C(C)C)COCC=C
CCCCC(COCC(C)C)C=C
CCCCC(COCC)C(=C)CC
CCCCC(COCC)C(C)C=C
CCCCC(COCC)CC(C)=C
CCCCC(COCCC)C(C)=C
CCCCCC(OC(C)CC)C=C
CCCCCC(OC)C(=C)CCC
CCCCCC(OC)C(C)CC=C
CCCCCC(OC)C(CC)C=C
CCCCCC(OCC=C)C(C)C
CCCCCC(OCC(C)C)C=C
CCCCCC(OCC)C(=C)CC
CCCCCC(OCC)C(C)C=C
CCCCCC(OCCC)C(C)=C
CCCCCCOC(C=C)C(C)C
CCCCCCOC(C)C(=C)CC
CCCCCCOC(C)C(C)C=C
CCCCCCOC(C)CC(C)=C
CCCCCCOC(CC)C(C)=C
CCCCCCOCC(=C)C(C)C
CCCCCCOCC(C)C(C)=C
CC(C)C(C)OCCCCCC=C
CC(C)CCOC(C)CCCC=C
CC(C)CCOCC(C)CCC=C
CC(C)CCOCCC(C)CC=C
CC(C)CCOCCCC(C)C=C
CC(C)CCOCCCCC(C)=C
CCC(=C)COCCCCC(C)C
CCC(C)COC(C)CCCC=C
CCC(C)COC(CC)CCC=C
CCC(C)COCC(C)CCC=C
CCC(C)COCC(CC)CC=C
CCC(C)COCCC(C)CC=C
CCC(C)COCCC(CC)C=C
CCC(C)COCCCC(=C)CC
CCC(C)COCCCC(C)C=C
CCC(C)COCCCCC(C)=C
CCC(CC)OC(C)CCCC=C
CCC(CC)OC(CC)CCC=C
CCC(CC)OCC(C)CCC=C
CCC(CC)OCCC(C)CC=C
CCC(CC)OCCC(CC)C=C
CCC(CC)OCCCC(=C)CC
CCC(CC)OCCCC(C)C=C
CCC(CC)OCCCCC(C)=C
CCC(CCOC(C)C)CCC=C
CCC(CCOC)C(C)CCC=C
CCC(CCOC)C(CC)CC=C
CCC(CCOC)CC(C)CC=C
CCC(CCOC)CC(CC)C=C
CCC(CCOC)CCC(=C)CC
CCC(CCOC)CCC(C)C=C
CCC(CCOCC=C)CC(C)C
CCC(CCOCC(C)C)CC=C
CCC(CCOCCC=C)C(C)C
CCC(CCOCCC(C)C)C=C
CCCC(C)OC(C)CCCC=C
CCCC(C)OC(CC)CCC=C
CCCC(C)OC(CCC)CC=C
CCCC(C)OCC(C)CCC=C
CCCC(C)OCC(CC)CC=C
CCCC(C)OCC(CCC)C=C
CCCC(C)OCCC(=C)CCC
CCCC(C)OCCC(C)CC=C
CCCC(C)OCCC(CC)C=C
CCCC(C)OCCCC(=C)CC
CCCC(C)OCCCC(C)C=C
CCCC(C)OCCCCC(C)=C
CCCC(COC(C)CC)CC=C
CCCC(COC(CC)CC)C=C
CCCC(COC)C(C)CCC=C
CCCC(COC)C(CC)CC=C
CCCC(COC)C(CCC)C=C
CCCC(COC)CC(=C)CCC
CCCC(COC)CC(C)CC=C
CCCC(COC)CC(CC)C=C
CCCC(COCC=C)C(C)CC
CCCC(COCC=C)CC(C)C
CCCC(COCC(C)C)CC=C
CCCC(COCC(C)CC)C=C
CCCC(COCC)C(=C)CCC
CCCC(COCC)C(C)CC=C
CCCC(COCC)C(CC)C=C
CCCC(COCC)CC(=C)CC
CCCC(COCC)CC(C)C=C
CCCC(COCCC=C)C(C)C
CCCC(COCCC(C)C)C=C
CCCCC(OC(C)CCC)C=C
CCCCC(OC(CC)CC)C=C
CCCCC(OC)C(=C)CCCC
CCCCC(OC)C(C)CCC=C
CCCCC(OC)C(CC)CC=C
CCCCC(OC)C(CCC)C=C
CCCCC(OCC=C)C(C)CC
CCCCC(OCC(C)CC)C=C
CCCCC(OCC)C(=C)CCC
CCCCC(OCC)C(C)CC=C
CCCCC(OCC)C(CC)C=C
CCCCC(OCCC=C)C(C)C
CCCCC(C=C)OCCC(C)C
CCCCC(OCCC)C(=C)CC
CCCCC(OCCC)C(C)C=C
CCCCCOC(C=C)C(C)CC
CCCCCOC(C)C(=C)CCC
CCCCCOC(C)C(C)CC=C
CCCCCOC(C)C(CC)C=C
CCCCCOC(C)CC(=C)CC
CCCCCOC(C)CC(C)C=C
CCCCCOC(C)CCC(C)=C
CCCCCOC(CC=C)C(C)C
CCCCCOC(CC(C)C)C=C
CCCCCOC(CC)C(=C)CC
CCCCCOC(CC)C(C)C=C
CCCCCOC(CC)CC(C)=C
CCCCCOC(CCC)C(C)=C
CCCCCOCC(=C)C(C)CC
CCCCCOCC(=C)CC(C)C
CCCCCOCC(C=C)C(C)C
CCCCCOCC(C)C(=C)CC
CCCCCOCC(C)C(C)C=C
CCCCCOCC(C)CC(C)=C
CCCCCOCC(CC)C(C)=C
CCCCCOCCC(=C)C(C)C
CCCCCOCCC(C)C(C)=C
CC(C)COC(C)CCCCC=C
CC(C)COCC(C)CCCC=C
CC(C)COCCC(C)CCC=C
CC(C)COCCCC(C)CC=C
CC(C)COCCCCC(C)C=C
CC(C)COCCCCCC(C)=C
CCC(C)OC(C)CCCCC=C
CCC(C)OC(CC)CCCC=C
CCC(C)OCC(C)CCCC=C
CCC(C)OCC(CC)CCC=C
CCC(C)OCCC(C)CCC=C
CCC(C)OCCC(CC)CC=C
CCC(C)OCCCC(C)CC=C
CCC(C)OCCCC(CC)C=C
CCC(C)OCCCCC(=C)CC
CCC(C)OCCCCC(C)C=C
CCC(C)OCCCCCC(C)=C
CCC(COC(CC)CC)CC=C
CCC(COC)C(C)CCCC=C
CCC(COC)CC(C)CCC=C
CCC(COC)CC(CC)CC=C
CCC(COCCC=C)CC(C)C
CCC(COCCC(C)C)CC=C
CCC(COCCCC=C)C(C)C
CCC(COCCCC(C)C)C=C
CCCC(OC)C(C)CCCC=C
CCCC(OC)C(CC)CCC=C
CCCC(OCC=C)C(CC)CC
CCCC(OCC(CC)CC)C=C
CCCC(OCC)C(C)CCC=C
CCCC(OCC)C(CC)CC=C
CCCC(OCC)C(CCC)C=C
CCCC(OCCC=C)C(C)CC
CCCC(OCCC(C)CC)C=C
CCCC(OCCCC=C)C(C)C
CCCC(OCCCC(C)C)C=C
CCCCOC(C=C)C(C)CCC
CCCCOC(C=C)C(CC)CC
CCCCOC(C)C(=C)CCCC
CCCCOC(C)C(C)CCC=C
CCCCOC(C)C(CC)CC=C
CCCCOC(C)C(CCC)C=C
CCCCOC(C)CC(=C)CCC
CCCCOC(C)CC(C)CC=C
CCCCOC(C)CC(CC)C=C
CCCCOC(C)CCC(=C)CC
CCCCOC(C)CCC(C)C=C
CCCCOC(C)CCCC(C)=C
CCCCOC(CC=C)C(C)CC
CCCCOC(CC=C)CC(C)C
CCCCOC(CC(C)CC)C=C
CCCCOC(CC)C(=C)CCC
CCCCOC(CC)C(C)CC=C
CCCCOC(CC)C(CC)C=C
CCCCOC(CC)CC(=C)CC
CCCCOC(CC)CC(C)C=C
CCCCOC(CC)CCC(C)=C
CCCCOC(CCC=C)C(C)C
CCCCOC(CCC(C)C)C=C
CCCCOC(CCC)C(=C)CC
CCCCOC(CCC)C(C)C=C
CCCCOC(CCC)CC(C)=C
CCCCOC(CCCC)C(C)=C
CCCCOCC(=C)C(C)CCC
CCCCOCC(=C)C(CC)CC
CCCCOCC(=C)CC(C)CC
CCCCOCC(=C)CCC(C)C
CCCCOCC(C=C)C(C)CC
CCCCOCC(C)C(=C)CCC
CCCCOCC(C)C(C)CC=C
CCCCOCC(C)C(CC)C=C
CCCCOCC(C)CC(=C)CC
CCCCOCC(C)CC(C)C=C
CCCCOCC(C)CCC(C)=C
CCCCOCC(CC=C)C(C)C
CCCCOCC(CC(C)C)C=C
CCCCOCC(CC)C(=C)CC
CCCCOCC(CC)C(C)C=C
CCCCOCC(CC)CC(C)=C
CCCCOCC(CCC)C(C)=C
CCCCOCCC(=C)C(C)CC
CCCCOCCC(=C)CC(C)C
CCCCOCCC(C=C)C(C)C
CCCCOCCC(C)C(=C)CC
CCCCOCCC(C)C(C)C=C
CCCCOCCC(C)CC(C)=C
CCCCOCCC(CC)C(C)=C
CCCCOCCCC(=C)C(C)C
CCCCOCCCC(C)C(C)=C
CC(C)OC(C)CCCCCC=C
CC(C)OCC(C)CCCCC=C
CC(C)OCCC(C)CCCC=C
CC(C)OCCCC(C)CCC=C
CC(C)OCCCCC(C)CC=C
CC(C)OCCCCCC(C)C=C
CC(C)OCCCCCCC(C)=C
CCC(OC)C(C)CCCCC=C
CCC(OCCCCC=C)C(C)C
CCC(OCCCCC(C)C)C=C
CCCOC(C=C)C(CC)CCC
CCCOC(C)C(C)CCCC=C
CCCOC(C)C(CC)CCC=C
CCCOC(C)C(CCC)CC=C
CCCOC(C)CC(C)CCC=C
CCCOC(C)CC(CC)CC=C
CCCOC(C)CC(CCC)C=C
CCCOC(C)CCC(=C)CCC
CCCOC(C)CCC(C)CC=C
CCCOC(C)CCC(CC)C=C
CCCOC(C)CCCC(=C)CC
CCCOC(C)CCCC(C)C=C
CCCOC(C)CCCCC(C)=C
CCCOC(CC=C)C(C)CCC
CCCOC(CC=C)C(CC)CC
CCCOC(CC=C)CC(C)CC
CCCOC(CC(C)CCC)C=C
CCCOC(CC(CC)CC)C=C
CCCOC(CC)C(C)CCC=C
CCCOC(CC)C(CC)CC=C
CCCOC(CC)C(CCC)C=C
CCCOC(CC)CC(=C)CCC
CCCOC(CC)CC(C)CC=C
CCCOC(CC)CC(CC)C=C
CCCOC(CC)CCC(=C)CC
CCCOC(CC)CCC(C)C=C
CCCOC(CC)CCCC(C)=C
CCCOC(CCC=C)C(C)CC
CCCOC(CCC=C)CC(C)C
CCCOC(CCC(C)C)CC=C
CCCOC(CCC(C)CC)C=C
CCCOC(CCC)C(=C)CCC
CCCOC(CCC)C(C)CC=C
CCCOC(CCC)C(CC)C=C
CCCOC(CCC)CC(=C)CC
CCCOC(CCC)CC(C)C=C
CCCOC(CCC)CCC(C)=C
CCCOC(CCCC=C)C(C)C
CCCOC(CCCC(C)C)C=C
CCCOCC(=C)C(CC)CCC
CCCOCC(=C)CC(C)CCC
CCCOCC(=C)CC(CC)CC
CCCOCC(=C)CCC(C)CC
CCCOCC(=C)CCCC(C)C
CCCOCC(C=C)C(C)CCC
CCCOCC(C=C)C(CC)CC
CCCOCC(C)C(C)CCC=C
CCCOCC(C)C(CC)CC=C
CCCOCC(C)C(CCC)C=C
CCCOCC(C)CC(=C)CCC
CCCOCC(C)CC(C)CC=C
CCCOCC(C)CC(CC)C=C
CCCOCC(C)CCC(=C)CC
CCCOCC(C)CCC(C)C=C
CCCOCC(C)CCCC(C)=C
CCCOCC(CC=C)C(C)CC
CCCOCC(CC=C)CC(C)C
CCCOCC(CC(C)CC)C=C
CCCOCC(CC)C(=C)CCC
CCCOCC(CC)C(C)CC=C
CCCOCC(CC)C(CC)C=C
CCCOCC(CC)CC(=C)CC
CCCOCC(CC)CC(C)C=C
CCCOCC(CC)CCC(C)=C
CCCOCC(CCC=C)C(C)C
CCCOCC(CCC(C)C)C=C
CCCOCC(CCC)C(=C)CC
CCCOCC(CCC)C(C)C=C
CCCOCC(CCC)CC(C)=C
CCCOCCC(=C)C(C)CCC
CCCOCCC(=C)C(CC)CC
CCCOCCC(=C)CC(C)CC
CCCOCCC(=C)CCC(C)C
CCCOCCC(C=C)C(C)CC
CCCOCCC(C)C(=C)CCC
CCCOCCC(C)C(C)CC=C
CCCOCCC(C)C(CC)C=C
CCCOCCC(C)CC(=C)CC
CCCOCCC(C)CC(C)C=C
CCCOCCC(C)CCC(C)=C
CCCOCCC(CC=C)C(C)C
CCCOCCC(CC(C)C)C=C
CCCOCCC(CC)C(=C)CC
CCCOCCC(CC)C(C)C=C
CCCOCCC(CC)CC(C)=C
CCCOCCC(CCC)C(C)=C
CCCOCCCC(=C)C(C)CC
CCCOCCCC(=C)CC(C)C
CCCOCCCC(C=C)C(C)C
CCCOCCCC(C)C(=C)CC
CCCOCCCC(C)C(C)C=C
CCCOCCCC(C)CC(C)=C
CCCOCCCC(CC)C(C)=C
CCCOCCCCC(=C)C(C)C
CCCOCCCCC(C)C(C)=C
CCOC(C)C(C)CCCCC=C
CCOC(C)C(CC)CCCC=C
CCOC(C)CC(C)CCCC=C
CCOC(C)CC(CC)CCC=C
CCOC(C)CCC(C)CCC=C
CCOC(C)CCC(CC)CC=C
CCOC(C)CCCC(C)CC=C
CCOC(C)CCCC(CC)C=C
CCOC(C)CCCCC(=C)CC
CCOC(C)CCCCC(C)C=C
CCOC(C)CCCCCC(C)=C
CCOC(CC=C)CC(CC)CC
CCOC(CC)C(C)CCCC=C
CCOC(CC)C(CC)CCC=C
CCOC(CC)CC(C)CCC=C
CCOC(CC)CC(CC)CC=C
CCOC(CC)CCC(C)CC=C
CCOC(CC)CCC(CC)C=C
CCOC(CC)CCCC(=C)CC
CCOC(CC)CCCC(C)C=C
CCOC(CC)CCCCC(C)=C
CCOC(CCC=C)C(CC)CC
CCOC(CCC=C)CC(C)CC
CCOC(CCC=C)CCC(C)C
CCOC(CCC(C)CC)CC=C
CCOC(CCC(CC)CC)C=C
CCOC(CCCC=C)C(C)CC
CCOC(CCCC=C)CC(C)C
CCOC(CCCC(C)C)CC=C
CCOC(CCCC(C)CC)C=C
CCOC(CCCCC=C)C(C)C
CCOC(CCCCC(C)C)C=C
CCOCC(=C)CCC(CC)CC
CCOCC(=C)CCCC(C)CC
CCOCC(=C)CCCCC(C)C
CCOCC(C)C(C)CCCC=C
CCOCC(C)C(CC)CCC=C
CCOCC(C)CC(C)CCC=C
CCOCC(C)CC(CC)CC=C
CCOCC(C)CCC(C)CC=C
CCOCC(C)CCC(CC)C=C
CCOCC(C)CCCC(=C)CC
CCOCC(C)CCCC(C)C=C
CCOCC(C)CCCCC(C)=C
CCOCC(CC=C)C(CC)CC
CCOCC(CC=C)CC(C)CC
CCOCC(CC(CC)CC)C=C
CCOCC(CC)C(C)CCC=C
CCOCC(CC)C(CC)CC=C
CCOCC(CC)CC(C)CC=C
CCOCC(CC)CC(CC)C=C
CCOCC(CC)CCC(=C)CC
CCOCC(CC)CCC(C)C=C
CCOCC(CC)CCCC(C)=C
CCOCC(CCC=C)C(C)CC
CCOCC(CCC=C)CC(C)C
CCOCC(CCC(C)C)CC=C
CCOCC(CCC(C)CC)C=C
CCOCC(CCCC=C)C(C)C
CCOCC(CCCC(C)C)C=C
CCOCCC(=C)CC(CC)CC
CCOCCC(=C)CCC(C)CC
CCOCCC(=C)CCCC(C)C
CCOCCC(C=C)C(CC)CC
CCOCCC(C)C(C)CCC=C
CCOCCC(C)C(CC)CC=C
CCOCCC(C)CC(C)CC=C
CCOCCC(C)CC(CC)C=C
CCOCCC(C)CCC(=C)CC
CCOCCC(C)CCC(C)C=C
CCOCCC(C)CCCC(C)=C
CCOCCC(CC=C)C(C)CC
CCOCCC(CC=C)CC(C)C
CCOCCC(CC(C)CC)C=C
CCOCCC(CC)C(C)CC=C
CCOCCC(CC)C(CC)C=C
CCOCCC(CC)CC(=C)CC
CCOCCC(CC)CC(C)C=C
CCOCCC(CC)CCC(C)=C
CCOCCC(CCC=C)C(C)C
CCOCCC(CCC(C)C)C=C
CCOCCCC(=C)C(CC)CC
CCOCCCC(=C)CC(C)CC
CCOCCCC(=C)CCC(C)C
CCOCCCC(C=C)C(C)CC
CCOCCCC(C)C(C)CC=C
CCOCCCC(C)C(CC)C=C
CCOCCCC(C)CC(=C)CC
CCOCCCC(C)CC(C)C=C
CCOCCCC(C)CCC(C)=C
CCOCCCC(CC=C)C(C)C
CCOCCCC(CC(C)C)C=C
CCOCCCC(CC)C(=C)CC
CCOCCCC(CC)C(C)C=C
CCOCCCC(CC)CC(C)=C
CCOCCCCC(=C)C(C)CC
CCOCCCCC(=C)CC(C)C
CCOCCCCC(C=C)C(C)C
CCOCCCCC(C)C(=C)CC
CCOCCCCC(C)C(C)C=C
CCOCCCCC(C)CC(C)=C
CCOCCCCC(CC)C(C)=C
CCOCCCCCC(=C)C(C)C
CCOCCCCCC(C)C(C)=C
COC(C)C(C)CCCCCC=C
COC(C)CC(C)CCCCC=C
COC(C)CCC(C)CCCC=C
COC(C)CCCC(C)CCC=C
COC(C)CCCCC(C)CC=C
COC(C)CCCCCC(C)C=C
COC(C)CCCCCCC(C)=C
COC(CCCC=C)CCC(C)C
COC(CCCC(C)C)CCC=C
COC(CCCCC=C)CC(C)C
COC(CCCCC(C)C)CC=C
COC(CCCCCC=C)C(C)C
COC(CCCCCC(C)C)C=C
COCC(=C)CCCCCC(C)C
COCC(C)C(C)CCCCC=C
COCC(C)CC(C)CCCC=C
COCC(C)CCC(C)CCC=C
COCC(C)CCCC(C)CC=C
COCC(C)CCCCC(C)C=C
COCC(C)CCCCCC(C)=C
COCC(CCC=C)CCC(C)C
COCC(CCCC=C)CC(C)C
COCC(CCCC(C)C)CC=C
COCC(CCCCC=C)C(C)C
COCC(CCCCC(C)C)C=C
COCCC(=C)CCCCC(C)C
COCCC(C)C(C)CCCC=C
COCCC(C)CC(C)CCC=C
COCCC(C)CCC(C)CC=C
COCCC(C)CCCC(C)C=C
COCCC(C)CCCCC(C)=C
COCCC(CCC=C)CC(C)C
COCCC(CCC(C)C)CC=C
COCCC(CCCC=C)C(C)C
COCCC(CCCC(C)C)C=C
COCCCC(=C)CCCC(C)C
COCCCC(C)C(C)CCC=C
COCCCC(C)CC(C)CC=C
COCCCC(C)CCC(C)C=C
COCCCC(C)CCCC(C)=C
COCCCC(CC=C)CC(C)C
COCCCC(CCC=C)C(C)C
COCCCC(CCC(C)C)C=C
COCCCCC(=C)CCC(C)C
COCCCCC(C)C(C)CC=C
COCCCCC(C)CC(C)C=C
COCCCCC(C)CCC(C)=C
COCCCCC(CC=C)C(C)C
COCCCCC(CC(C)C)C=C
COCCCCCC(=C)CC(C)C
COCCCCCC(C=C)C(C)C
COCCCCCC(C)C(C)C=C
COCCCCCC(C)CC(C)=C
COCCCCCCC(=C)C(C)C
COCCCCCCC(C)C(C)=C
CCCCCC(CC=C)OC(C)C
CC(C)(CCCCCCCO)C=C
CCC(C)(CCCCCCO)C=C
CCC(CC)(CCCCCO)C=C
CCCC(C)(CCCCCO)C=C
CCCC(CC)(CCCCO)C=C
CCCC(CCC)(CCCO)C=C
CCCCC(C)(CCCCO)C=C
CCCCC(CC)(CCCO)C=C
CCCCC(CCC)(CCO)C=C
CCCCCC(C)(CCCO)C=C
CCCCCC(CC)(CCO)C=C
CCCCCCC(C)(CCO)C=C
CCCCCCC(CC)(CO)C=C
CCCCCCCC(C)(CO)C=C
CC(C)(CCCCCCO)CC=C
CCC(C)(CCCCCO)CC=C
CCC(CC)(CCCCO)CC=C
CCCC(C)(CCCCO)CC=C
CCCC(CC)(CCCO)CC=C
CCCC(CCC)(CCO)CC=C
CCCCC(C)(CCCO)CC=C
CCCCC(CC)(CCO)CC=C
CCCCCC(C)(CCO)CC=C
CCCCCC(CC)(CO)CC=C
CCCCCCC(C)(CO)CC=C
CC(C)(CCCCCO)CCC=C
CCC(C)(CCCCO)CCC=C
CCC(CC)(CCCO)CCC=C
CCCC(C)(CCCO)CCC=C
CCCC(CC)(CCO)CCC=C
CCCCC(C)(CCO)CCC=C
CCCCC(CC)(CO)CCC=C
CCCCCC(C)(CO)CCC=C
CCCCCCCC(O)(CC)C=C
CC(C)(CCCCO)CCCC=C
CCC(C)(CCCO)CCCC=C
CCC(CC)(CCO)CCCC=C
CCCC(C)(CCO)CCCC=C
CCCC(CC)(CO)CCCC=C
CCCCC(C)(CO)CCCC=C
CCCCCC(C)(O)CCCC=C
CCCCCC(CO)(CCC)C=C
CCCCCCC(O)(CC)CC=C
CC(C)(CCCO)CCCCC=C
CCC(C)(CCO)CCCCC=C
CCC(CC)(CO)CCCCC=C
CCCC(C)(CO)CCCCC=C
CCCCC(C)(O)CCCCC=C
CCCCC(CO)(CCC)CC=C
CCCCC(CO)(CCCC)C=C
CCCCCC(O)(CC)CCC=C
CCCCCC(O)(CCC)CC=C
CCCCCC(O)(CCCC)C=C
CC(C)(CCO)CCCCCC=C
CCC(C)(CO)CCCCCC=C
CCCC(C)(O)CCCCCC=C
CCCC(CO)(CCC)CCC=C
CCCCC(O)(CC)CCCC=C
CCCCC(O)(CCC)CCC=C
CC(C)(CO)CCCCCCC=C
CCC(C)(O)CCCCCCC=C
CCCC(O)(CC)CCCCC=C
CCC(O)(CC)CCCCCC=C
CCCCCCCCC(C)(O)C=C
CCCCCCCC(C)(O)CC=C
CCCCCCC(C)(O)CCC=C
CCCCCCC(O)(CCC)C=C
CCCCC(O)(CCCC)CC=C
CCCC(O)(CCC)CCCC=C
CC(C)(O)CCCCCCCC=C
CCC=C(C)C(C)CCCCOC
CCC=C(C)C(CC)CCCOC
CCC=C(C)CC(C)CCCOC
CCC=C(C)CC(CC)CCOC
CCC=C(C)CCC(C)CCOC
CCC=C(C)CCC(CC)COC
CCC=C(C)CCCC(C)COC
CCC=C(C)CCCC(CC)OC
CCC=C(C)CCCCC(C)OC
CCC=C(CC)C(C)CCCOC
CCC=C(CC)C(CC)CCOC
CCC=C(CC)CC(C)CCOC
CCC=C(CC)CC(CC)COC
CCC=C(CC)CCC(C)COC
CCC=C(CC)CCC(CC)OC
CCC=C(CC)CCCC(C)OC
CCC=C(CCC(C)CC)COC
CCC=C(CCCC(C)C)COC
CCC=CC(C)C(C)CCCOC
CCC=CC(C)C(CC)CCOC
CCC=CC(C)CC(C)CCOC
CCC=CC(C)CC(CC)COC
CCC=CC(C)CCC(C)COC
CCC=CC(C)CCC(CC)OC
CCC=CC(C)CCCC(C)OC
CCC=CC(CC(CC)CC)OC
CCC=CC(CC)C(C)CCOC
CCC=CC(CC)C(CC)COC
CCC=CC(CC)CC(C)COC
CCC=CC(CC)CC(CC)OC
CCC=CC(CC)CCC(C)OC
CCC=CC(CCC(C)C)COC
CCC=CC(CCC(C)CC)OC
CCC=CC(CCCC(C)C)OC
CCC=CCC(C)C(C)CCOC
CCC=CCC(C)C(CC)COC
CCC=CCC(C)CC(C)COC
CCC=CCC(C)CC(CC)OC
CCC=CCC(C)CCC(C)OC
CCC=CCC(CC(C)CC)OC
CCC=CCC(CC)C(C)COC
CCC=CCC(CC)C(CC)OC
CCC=CCC(CC)CC(C)OC
CCC=CCC(CCC(C)C)OC
CCC=CCCC(C)C(C)COC
CCC=CCCC(C)C(CC)OC
CCC=CCCC(C)CC(C)OC
CCC=CCCC(CC(C)C)OC
CCC=CCCC(CC)C(C)OC
CCC=CCCCC(C)C(C)OC
CCC(=CC)C(C)CCCCOC
CCC(C=CC)C(C)CCCOC
CCC(C)=C(C)CCCCCOC
CCC(C)=C(CC)CCCCOC
CCC(C)=CC(C)CCCCOC
CCC(C)=CCC(C)CCCOC
CCC(C)=CCCC(C)CCOC
CCC(C)=CCCCC(C)COC
CCC(C)=CCCCCC(C)OC
CCC(C)C=C(C)CCCCOC
CCC(C)C=C(CC)CCCOC
CCC(C)C=CC(C)CCCOC
CCC(C)C=CC(CC)CCOC
CCC(C)C=CCC(C)CCOC
CCC(C)C=CCCC(C)COC
CCC(CCC=CC(C)CC)OC
CCC(C)C=CCCCC(C)OC
CCC(C)C(C)=CCCCCOC
CCC(C)C(C)C=CCCCOC
CCC(C)C(C)CC=CCCOC
CCC(C)C(C)CCC=CCOC
CCC(C)C(CC)=CCCCOC
CCC(C)C(CC)C=CCCOC
CCC(C)C(CC)CC=CCOC
CCC(C)C(CCC=CC)COC
CCC(C)C(CCCC=CC)OC
CCC(C)CC=C(C)CCCOC
CCC(C)CC=C(CC)CCOC
CCC(C)CC=CC(C)CCOC
CCC(C)CC=CC(CC)COC
CCC(C)CC=CCC(C)COC
CCC(C)CC=CCC(CC)OC
CCC(C)CC=CCCC(C)OC
CCC(C)CC(C)=CCCCOC
CCC(C)CC(C)C=CCCOC
CCC(C)CC(C)CC=CCOC
CCC(C)CC(CC)=CCCOC
CCC(C)CC(CC)C=CCOC
CCC(C)CC(CCC=CC)OC
CCC(C)CCC=C(C)CCOC
CCC(C)CCC=C(CC)COC
CCC(C)CCC=CC(C)COC
CCC(C)CCC=CC(CC)OC
CCC(C)CCC=CCC(C)OC
CCC(C)CCC(C)=CCCOC
CCC(C)CCC(C)C=CCOC
CCC(C)CCC(CC=CC)OC
CCC(C)CCC(CC)=CCOC
CCC(C)CCCC=C(C)COC
CCC(C)CCCC=CC(C)OC
CCC(C)CCCC(C)=CCOC
CCC(CC=CC(CC)CC)OC
CCC(CC=CC)C(C)CCOC
CCC(CC=CC)CC(C)COC
CCC(CC=CC)CC(CC)OC
CCC(CC=CCCC(C)C)OC
CCC(CC(C)C)=CCCCOC
CCC(CC(C)C)C=CCCOC
CCC(CC(C)CCC=CC)OC
CCC(CC)=C(C)CCCCOC
CCC(CC)=C(CC)CCCOC
CCC(CC)=CC(C)CCCOC
CCC(CC)=CCC(C)CCOC
CCC(CC)=CCCC(C)COC
CCC(CC)=CCCCC(C)OC
CCC(CC)C=C(C)CCCOC
CCC(CC)C=C(CC)CCOC
CCC(CC)C=CC(C)CCOC
CCC(CC)C=CC(CC)COC
CCC(CC)C=CCC(C)COC
CCC(CC)C=CCCC(C)OC
CCC(CC)C(C)=CCCCOC
CCC(CC)C(C)C=CCCOC
CCC(CC)C(C)CC=CCOC
CCC(CC)C(CC)=CCCOC
CCC(CC)C(CC)C=CCOC
CCC(CC)C(CCC=CC)OC
CCC(CC)CC=C(C)CCOC
CCC(CC)CC=C(CC)COC
CCC(CC)CC=CC(C)COC
CCC(CC)CC=CC(CC)OC
CCC(CC)CC=CCC(C)OC
CCC(CC)CC(C)=CCCOC
CCC(CC)CC(C)C=CCOC
CCC(CC)CC(CC=CC)OC
CCC(CC)CC(CC)=CCOC
CCC(CC)CCC=C(C)COC
CCC(CC)CCC=CC(C)OC
CCC(CC)CCC(C)=CCOC
CCC(CCC=C(C)CC)COC
CCC(CCC=C(CC)CC)OC
CCC(CCC=CC(C)C)COC
CCC(CCC=CC)C(C)COC
CCC(CCC=CC)C(CC)OC
CCC(CCC=CC)CC(C)OC
CCC(CCC=CCC(C)C)OC
CCC(CCC(C)C=CC)COC
CCC(CCC(C)C)=CCCOC
CCC(CCC(C)C)C=CCOC
CCC(CCC(C)CC=CC)OC
CCC(CCC(CC)=CC)COC
CCC(CCC(CC)C=CC)OC
CCC(CCCC=C(C)C)COC
CCC(CCCC=C(C)CC)OC
CCC(CCCC=CC(C)C)OC
CCC(CCCC=CC)C(C)OC
CCC(CCCC(C)=CC)COC
CCC(CCCC(C)C=CC)OC
CCC(CCCC(C)C)=CCOC
CCC(CCCC(CC)=CC)OC
CCC(CCCCC=C(C)C)OC
CCC(CCCCC(C)=CC)OC
CCCC=C(C)C(C)CCCOC
CCCC=C(C)C(CC)CCOC
CCCC=C(C)C(CCC)COC
CCCC=C(C)CC(C)CCOC
CCCC=C(C)CC(CC)COC
CCCC=C(C)CC(CCC)OC
CCCC=C(C)CCC(C)COC
CCCC=C(C)CCC(CC)OC
CCCC=C(C)CCCC(C)OC
CCCC=C(CC)C(C)CCOC
CCCC=C(CC)C(CC)COC
CCCC=C(CC)C(CCC)OC
CCCC=C(CC)CC(C)COC
CCCC=C(CC)CC(CC)OC
CCCC=C(CC)CCC(C)OC
CCCC=C(CCC(C)C)COC
CCCC=C(CCC)C(C)COC
CCCC=C(CCC)C(CC)OC
CCCC=C(CCC)CC(C)OC
CCCC=CC(C)C(C)CCOC
CCCC=CC(C)C(CC)COC
CCCC=CC(C)C(CCC)OC
CCCC=CC(C)CC(C)COC
CCCC=CC(C)CC(CC)OC
CCCC=CC(C)CCC(C)OC
CCCC=CC(CC(C)CC)OC
CCCC=CC(CC)C(C)COC
CCCC=CC(CC)C(CC)OC
CCCC=CC(CC)CC(C)OC
CCCC=CC(CCC(C)C)OC
CCCC=CC(CCC)C(C)OC
CCCC=CCC(C)C(C)COC
CCCC=CCC(C)C(CC)OC
CCCC=CCC(C)CC(C)OC
CCCC=CCC(CC(C)C)OC
CCCC=CCC(CC)C(C)OC
CCCC=CCCC(C)C(C)OC
CCCC(=CC)C(C)CCCOC
CCCC(=CC)C(CC)CCOC
CCCC(=CCC)C(C)CCOC
CCCC(=CCC)C(CC)COC
CCCC(C=CC)C(C)CCOC
CCCC(C=CC)C(CC)COC
CCCC(C=CCC)C(C)COC
CCCC(C=CCC)C(CC)OC
CCCC(C)=C(C)CCCCOC
CCCC(C)=C(CC)CCCOC
CCCC(C)=C(CCC)CCOC
CCCC(C)=CC(C)CCCOC
CCCC(C)=CC(CC)CCOC
CCCC(C)=CCC(C)CCOC
CCCC(C)=CCC(CC)COC
CCCC(C)=CCCC(C)COC
CCCC(C)=CCCC(CC)OC
CCCC(C)=CCCCC(C)OC
CCCC(C)C=C(C)CCCOC
CCCC(C)C=C(CC)CCOC
CCCC(C)C=C(CCC)COC
CCCC(C)C=CC(C)CCOC
CCCC(C)C=CC(CC)COC
CCCC(C)C=CC(CCC)OC
CCCC(C)C=CCC(C)COC
CCCC(C)C=CCC(CC)OC
CCCC(C)C=CCCC(C)OC
CCCC(C)C(C)=CCCCOC
CCCC(C)C(C)C=CCCOC
CCCC(C)C(C)CC=CCOC
CCCC(C)C(CC=CCC)OC
CCCC(C)C(CC)=CCCOC
CCCC(C)C(CC)C=CCOC
CCCC(C)C(CCC=CC)OC
CCCC(C)C(CCC)=CCOC
CCCC(C)CC=C(C)CCOC
CCCC(C)CC=C(CC)COC
CCCC(C)CC=CC(C)COC
CCCC(C)CC=CC(CC)OC
CCCC(C)CC=CCC(C)OC
CCCC(C)CC(C)=CCCOC
CCCC(C)CC(C)C=CCOC
CCCC(C)CC(CC=CC)OC
CCCC(C)CC(CC)=CCOC
CCCC(C)CCC=C(C)COC
CCCC(C)CCC=CC(C)OC
CCCC(C)CCC(C)=CCOC
CCCC(CC=C(C)CCC)OC
CCCC(CC=C(CC)CC)OC
CCCC(CC=CC(C)CC)OC
CCCC(CC=CC)C(C)COC
CCCC(CC=CC)C(CC)OC
CCCC(CC=CC)CC(C)OC
CCCC(CC=CCC(C)C)OC
CCCC(CC=CCC)C(C)OC
CCCC(CC(C)C=CCC)OC
CCCC(CC(C)C)=CCCOC
CCCC(CC(C)C)C=CCOC
CCCC(CC(C)CC=CC)OC
CCCC(CC(C)CC)=CCOC
CCCC(CC(CC)=CCC)OC
CCCC(CC(CC)C=CC)OC
CCCC(CC(CCC)=CC)OC
CCCC(CC)=C(C)CCCOC
CCCC(CC)=C(CC)CCOC
CCCC(CC)=C(CCC)COC
CCCC(CC)=CC(C)CCOC
CCCC(CC)=CC(CC)COC
CCCC(CC)=CCC(C)COC
CCCC(CC)=CCC(CC)OC
CCCC(CC)=CCCC(C)OC
CCCC(CC)C=C(C)CCOC
CCCC(CC)C=C(CC)COC
CCCC(CC)C=CC(C)COC
CCCC(CC)C=CC(CC)OC
CCCC(CC)C=CCC(C)OC
CCCC(CC)C(C)=CCCOC
CCCC(CC)C(C)C=CCOC
CCCC(CC)C(CC=CC)OC
CCCC(CC)C(CC)=CCOC
CCCC(CC)CC=C(C)COC
CCCC(CC)CC=CC(C)OC
CCCC(CC)CC(C)=CCOC
CCCC(CCC=C(C)C)COC
CCCC(CCC=C(C)CC)OC
CCCC(CCC=CC(C)C)OC
CCCC(CCC=CC)C(C)OC
CCCC(CCC(C)=CC)COC
CCCC(CCC(C)=CCC)OC
CCCC(CCC(C)C=CC)OC
CCCC(CCC(C)C)=CCOC
CCCC(CCC(CC)=CC)OC
CCCC(CCC)=C(C)CCOC
CCCC(CCC)=C(CC)COC
CCCC(CCC)=CC(C)COC
CCCC(CCC)=CC(CC)OC
CCCC(CCC)=CCC(C)OC
CCCC(CCC)C=C(C)COC
CCCC(CCC)C=CC(C)OC
CCCC(CCC)C(C)=CCOC
CCCC(CCCC=C(C)C)OC
CCCC(CCCC(C)=CC)OC
CCCCC=C(C)C(C)CCOC
CCCCC=C(C)C(CC)COC
CCCCC=C(C)C(CCC)OC
CCCCC=C(C)CC(C)COC
CCCCC=C(C)CC(CC)OC
CCCCC=C(C)CCC(C)OC
CCCCC=C(CC)C(C)COC
CCCCC=C(CC)C(CC)OC
CCCCC=C(CC)CC(C)OC
CCCCC=C(CCC)C(C)OC
CCCCC=CC(C)C(C)COC
CCCCC=CC(C)C(CC)OC
CCCCC=CC(C)CC(C)OC
CCCCC=CC(CC(C)C)OC
CCCCC=CC(CC)C(C)OC
CCCCC=CCC(C)C(C)OC
CCCCC(=CC)C(C)CCOC
CCCCC(=CC)C(CC)COC
CCCCC(=CC)C(CCC)OC
CCCCC(=CCC)C(C)COC
CCCCC(=CCC)C(CC)OC
CCCCC(=CCCC)C(C)OC
CCCCC(C=CC)C(C)COC
CCCCC(C=CC)C(CC)OC
CCCCC(C=CCC)C(C)OC
CCCCC(C)=C(C)CCCOC
CCCCC(C)=C(CC)CCOC
CCCCC(C)=C(CCC)COC
CCCCC(C)=CC(C)CCOC
CCCCC(C)=CC(CC)COC
CCCCC(C)=CC(CCC)OC
CCCCC(C)=CCC(C)COC
CCCCC(C)=CCC(CC)OC
CCCCC(C)=CCCC(C)OC
CCCCC(C)C=C(C)CCOC
CCCCC(C)C=C(CC)COC
CCCCC(C)C=CC(C)COC
CCCCC(C)C=CC(CC)OC
CCCCC(C)C=CCC(C)OC
CCCCC(C)C(C)=CCCOC
CCCCC(C)C(C)C=CCOC
CCCCC(C)C(CC=CC)OC
CCCCC(C)C(CC)=CCOC
CCCCC(C)CC=C(C)COC
CCCCC(C)CC=CC(C)OC
CCCCC(C)CC(C)=CCOC
CCCCC(CC=C(C)CC)OC
CCCCC(CC=CC(C)C)OC
CCCCC(CC=CC)C(C)OC
CCCCC(CC(C)=CCC)OC
CCCCC(CC(C)C=CC)OC
CCCCC(CC(C)C)=CCOC
CCCCC(CC(CC)=CC)OC
CCCCC(CC)=C(C)CCOC
CCCCC(CC)=C(CC)COC
CCCCC(CC)=CC(C)COC
CCCCC(CC)=CC(CC)OC
CCCCC(CC)=CCC(C)OC
CCCCC(CC)C=C(C)COC
CCCCC(CC)C=CC(C)OC
CCCCC(CC)C(C)=CCOC
CCCCC(CCC=C(C)C)OC
CCCCC(CCC(C)=CC)OC
CCCCC(CCC)=C(C)COC
CCCCC(CCC)=CC(C)OC
CCCCCC=C(C)C(C)COC
CCCCCC=C(C)C(CC)OC
CCCCCC=C(C)CC(C)OC
CCCCCC=C(CC)C(C)OC
CCCCCC=CC(C)C(C)OC
CCCCCC(=CC)C(C)COC
CCCCCC(=CC)C(CC)OC
CCCCCC(=CCC)C(C)OC
CCCCCC(C=CC)C(C)OC
CCCCCC(C)=C(C)CCOC
CCCCCC(C)=C(CC)COC
CCCCCC(C)=CC(C)COC
CCCCCC(C)=CC(CC)OC
CCCCCC(C)=CCC(C)OC
CCCCCC(C)C=C(C)COC
CCCCCC(C)C=CC(C)OC
CCCCCC(C)C(C)=CCOC
CCCCCC(CC=C(C)C)OC
CCCCCC(CC(C)=CC)OC
CCCCCC(CC)=C(C)COC
CCCCCC(CC)=CC(C)OC
CCCCCCC=C(C)C(C)OC
CCCCCCC(=CC)C(C)OC
CCCCCCC(C)=C(C)COC
CCCCCCC(C)=CC(C)OC
CCCC=C(C)C(C)CCOCC
CCCC=C(C)C(CC)COCC
CCCC=C(C)C(CCC)OCC
CCCC=C(C)CC(C)COCC
CCCC=C(C)CC(CC)OCC
CCCC=C(C)CCC(C)OCC
CCCC=C(CC)C(C)COCC
CCCC=C(CC)C(CC)OCC
CCCC=C(CC)CC(C)OCC
CCCC=C(CCC)C(C)OCC
CCCC=CC(C)C(C)COCC
CCCC=CC(C)C(CC)OCC
CCCC=CC(C)CC(C)OCC
CCCC=CC(CC(C)C)OCC
CCCC=CC(CC)C(C)OCC
CCCC=CCC(C)C(C)OCC
CCCC(=CC)C(C)CCOCC
CCCC(=CC)C(CC)COCC
CCCC(=CCC)C(C)COCC
CCCC(=CCC)C(CC)OCC
CCCC(C=CC)C(C)COCC
CCCC(C=CC)C(CC)OCC
CCCC(C=CCC)C(C)OCC
CCCC(C)=C(C)CCCOCC
CCCC(C)=C(CC)CCOCC
CCCC(C)=C(CCC)COCC
CCCC(C)=CC(C)CCOCC
CCCC(C)=CC(CC)COCC
CCCC(C)=CCC(C)COCC
CCCC(C)=CCC(CC)OCC
CCCC(C)=CCCC(C)OCC
CCCC(C)C=C(C)CCOCC
CCCC(C)C=C(CC)COCC
CCCC(C)C=CC(C)COCC
CCCC(C)C=CC(CC)OCC
CCCC(C)C=CCC(C)OCC
CCCC(C)C(C)=CCCOCC
CCCC(C)C(C)C=CCOCC
CCCC(C)C(CC=CC)OCC
CCCC(C)C(CC)=CCOCC
CCCC(C)CC=C(C)COCC
CCCC(C)CC=CC(C)OCC
CCCC(C)CC(C)=CCOCC
CCCC(CC=C(C)CC)OCC
CCCC(CC=CC(C)C)OCC
CCCC(CC=CC)C(C)OCC
CCCC(CC(C)=CCC)OCC
CCCC(CC(C)C=CC)OCC
CCCC(CC(C)C)=CCOCC
CCCC(CC(CC)=CC)OCC
CCCC(CC)=C(C)CCOCC
CCCC(CC)=C(CC)COCC
CCCC(CC)=CC(C)COCC
CCCC(CC)=CC(CC)OCC
CCCC(CC)=CCC(C)OCC
CCCC(CC)C=C(C)COCC
CCCC(CC)C=CC(C)OCC
CCCC(CC)C(C)=CCOCC
CCCC(CCC=C(C)C)OCC
CCCC(CCC(C)=CC)OCC
CCCC(CCC)=C(C)COCC
CCCC(CCC)=CC(C)OCC
CCCCC=C(C)C(C)COCC
CCCCC=C(C)C(CC)OCC
CCCCC=C(C)CC(C)OCC
CCCCC=C(CC)C(C)OCC
CCCCC=CC(C)C(C)OCC
CCCCC(=CC)C(C)COCC
CCCCC(=CC)C(CC)OCC
CCCCC(=CCC)C(C)OCC
CCCCC(C=CC)C(C)OCC
CCCCC(C)=C(C)CCOCC
CCCCC(C)=C(CC)COCC
CCCCC(C)=CC(C)COCC
CCCCC(C)=CC(CC)OCC
CCCCC(C)=CCC(C)OCC
CCCCC(C)C=C(C)COCC
CCCCC(C)C=CC(C)OCC
CCCCC(C)C(C)=CCOCC
CCCCC(CC=C(C)C)OCC
CCCCC(CC(C)=CC)OCC
CCCCC(CC)=C(C)COCC
CCCCC(CC)=CC(C)OCC
CCCCCC=C(C)C(C)OCC
CCCCCC(=CC)C(C)OCC
CCCCCC(C)=C(C)COCC
CCCCCC(C)=CC(C)OCC
CC=C(C)CCCCCOC(C)C
CC=CC(C)CCCCOC(C)C
CC=CCC(C)CCCOC(C)C
CC=CCCC(C)CCOC(C)C
CC=CCCCC(C)COC(C)C
CC=CCCCCC(C)OC(C)C
CC(C)CCCC=CCOC(C)C
CCC=C(C)CCCCOC(C)C
CCC=C(CC)CCCOC(C)C
CCC=CC(C)CCCOC(C)C
CCC=CC(CC)CCOC(C)C
CCC=CCC(C)CCOC(C)C
CCC=CCC(CC)COC(C)C
CCC=CCCC(C)COC(C)C
CCC=CCCC(CC)OC(C)C
CCC=CCCCC(C)OC(C)C
CCC(C)=CCCCCOC(C)C
CCC(C)C=CCCCOC(C)C
CCC(C)C(CCCCOC)=CC
CCC(C)CC=CCCOC(C)C
CCC(C)CC(CCCOC)=CC
CCC(C)CCC=CCOC(C)C
CCC(C)CCC(CCOC)=CC
CCC(C)CCCC(COC)=CC
CCC(CC(C)CCCOC)=CC
CCC(CC)=CCCCOC(C)C
CCC(CC)C=CCCOC(C)C
CCC(CC)C(CCCOC)=CC
CCC(CC)CC=CCOC(C)C
CCC(CC)CC(CCOC)=CC
CCC(CC)CCC(COC)=CC
CCC(CCC=CC)COC(C)C
CCC(CCC(C)CCOC)=CC
CCC(CCCC=CC)OC(C)C
CCC(CCCC(C)COC)=CC
CCC(CCCCC(C)OC)=CC
CCCC=C(C)CCCOC(C)C
CCCC=C(CC)CCOC(C)C
CCCC=C(CCC)COC(C)C
CCCC=CC(C)CCOC(C)C
CCCC=CC(CC)COC(C)C
CCCC=CC(CCC)OC(C)C
CCCC=CCC(C)COC(C)C
CCCC=CCC(CC)OC(C)C
CCCC=CCCC(C)OC(C)C
CCCC(C)=CCCCOC(C)C
CCCC(C)C=CCCOC(C)C
CCCC(C)C(CCCOC)=CC
CCCC(C)CC=CCOC(C)C
CCCC(C)CC(CCOC)=CC
CCCC(C)CCC(COC)=CC
CCCC(CC=CCC)OC(C)C
CCCC(CC(C)CCOC)=CC
CCCC(CC(CC)COC)=CC
CCCC(CC)=CCCOC(C)C
CCCC(CC)C=CCOC(C)C
CCCC(CC)C(CCOC)=CC
CCCC(CC)CC(COC)=CC
CCCC(CCC=CC)OC(C)C
CCCC(CCC(C)COC)=CC
CCCC(CCC(CC)OC)=CC
CCCC(CCC)=CCOC(C)C
CCCC(CCC)C(COC)=CC
CCCC(CCCC(C)OC)=CC
CCCCC=C(C)C(C)OCCC
CCCCC=C(C)CCOC(C)C
CCCCC=C(CC)COC(C)C
CCCCC=CC(C)COC(C)C
CCCCC=CC(CC)OC(C)C
CCCCC=CCC(C)OC(C)C
CCCCC(=CC)C(C)OCCC
CCCCC(C)=C(C)COCCC
CCCCC(C)=CC(C)OCCC
CCCCC(C)=CCCOC(C)C
CCCCC(C)C=CCOC(C)C
CCCCC(C)C(CCOC)=CC
CCCCC(C)CC(COC)=CC
CCCCC(CC=CC)OC(C)C
CCCCC(CC(C)COC)=CC
CCCCC(CC(CC)OC)=CC
CCCCC(CC)=CCOC(C)C
CCCCC(CC)C(COC)=CC
CCCCC(CCC(C)OC)=CC
CCCCCC=C(C)COC(C)C
CCCCCC=CC(C)OC(C)C
CCCCCC(C)=CCOC(C)C
CCCCCC(C)C(COC)=CC
CCCCCC(CC(C)OC)=CC
CC=C(C)CCCCOCC(C)C
CC=CC(C)CCCOCC(C)C
CC=CCC(C)CCOCC(C)C
CC=CCCC(C)COCC(C)C
CC=CCCCC(C)OCC(C)C
CCC=C(C)CCCOC(C)CC
CCC=C(C)CCCOCC(C)C
CCC=C(CC)CCOC(C)CC
CCC=C(CC)CCOCC(C)C
CCC=C(CCCCOC)C(C)C
CCC=CC(C)CCOC(C)CC
CCC=CC(C)CCOCC(C)C
CCC=CC(CC)COC(C)CC
CCC=CC(CC)COCC(C)C
CCC=CC(CCCOC)C(C)C
CCC=CCC(C)COC(C)CC
CCC=CCC(C)COCC(C)C
CCC=CCC(CC)OC(C)CC
CCC=CCC(CC)OCC(C)C
CCC=CCC(CCOC)C(C)C
CCC=CCCC(C)OC(C)CC
CCC=CCCC(C)OCC(C)C
CCC=CCCC(COC)C(C)C
CCC=CCCCC(OC)C(C)C
CCC(=CCCCCOC)C(C)C
CCC(C=CCCCOC)C(C)C
CCC(C)=CCCCOCC(C)C
CCC(C)C=CCCOCC(C)C
CCC(C)C(C)CCOCC=CC
CCC(C)C(CC)COCC=CC
CCC(C)C(CCCOC)C=CC
CCC(C)CC=CCOC(C)CC
CCC(C)CC=CCOCC(C)C
CCC(C)CC(C)COCC=CC
CCC(C)CC(CC)OCC=CC
CCC(C)CC(CCOC)C=CC
CCC(C)CCC(C)OCC=CC
CCC(C)CCC(COC)C=CC
CCC(C)CCCC(OC)C=CC
CCC(CC=CCCOC)C(C)C
CCC(CC(C)CCOC)C=CC
CCC(CC)=CCCOCC(C)C
CCC(CC)C=CCOCC(C)C
CCC(CC)C(C)COCC=CC
CCC(CC)C(CC)OCC=CC
CCC(CC)C(CCOC)C=CC
CCC(CC)CC(C)OCC=CC
CCC(CC)CC(COC)C=CC
CCC(CC)CCC(OC)C=CC
CCC(CCC=CC)OCC(C)C
CCC(CCC=CCOC)C(C)C
CCC(CCC(C)C)OCC=CC
CCC(CCC(C)COC)C=CC
CCC(CCCC(C)OC)C=CC
CCC(CCCCCOC)=C(C)C
CCCC=C(C)CCOC(C)CC
CCCC=C(C)CCOCC(C)C
CCCC=C(CC)COC(C)CC
CCCC=C(CC)COCC(C)C
CCCC=C(CCCOC)C(C)C
CCCC=CC(C)COC(C)CC
CCCC=CC(C)COCC(C)C
CCCC=CC(CC)OC(C)CC
CCCC=CC(CC)OCC(C)C
CCCC=CC(CCOC)C(C)C
CCCC=CCC(C)OC(C)CC
CCCC=CCC(C)OCC(C)C
CCCC=CCC(COC)C(C)C
CCCC=CCCC(OC)C(C)C
CCCC(=CCCCOC)C(C)C
CCCC(C=CCCOC)C(C)C
CCCC(C)=CCCOC(C)CC
CCCC(C)=CCCOCC(C)C
CCCC(C)C=CCOC(C)CC
CCCC(C)C=CCOCC(C)C
CCCC(C)C(C)COCC=CC
CCCC(C)C(CC)OCC=CC
CCCC(C)C(CCOC)=CCC
CCCC(C)C(CCOC)C=CC
CCCC(C)C(CCOCC)=CC
CCCC(C)CC(C)OCC=CC
CCCC(C)CC(COC)=CCC
CCCC(C)CC(COC)C=CC
CCCC(C)CC(COCC)=CC
CCCC(C)CCC(OC)C=CC
CCCC(CC=CC)OC(C)CC
CCCC(CC=CC)OCC(C)C
CCCC(CC=CCOC)C(C)C
CCCC(CC(C)C)OCC=CC
CCCC(CC(C)COC)=CCC
CCCC(CC(C)COC)C=CC
CCCC(CC(C)COCC)=CC
CCCC(CC(CC)OC)=CCC
CCCC(CC(CC)OC)C=CC
CCCC(CC(CC)OCC)=CC
CCCC(CC)=CCOC(C)CC
CCCC(CC)=CCOCC(C)C
CCCC(CC)C(C)OCC=CC
CCCC(CC)C(COC)=CCC
CCCC(CC)C(COC)C=CC
CCCC(CC)C(COCC)=CC
CCCC(CC)CC(OC)C=CC
CCCC(CCC(C)OC)=CCC
CCCC(CCC(C)OC)C=CC
CCCC(CCC(C)OCC)=CC
CCCC(CCC)C(OC)C=CC
CCCC(CCCCOC)=C(C)C
CCCCC=C(C)COC(C)CC
CCCCC=C(C)COCC(C)C
CCCCC=C(CCOC)C(C)C
CCCCC=CC(C)OC(C)CC
CCCCC=CC(C)OCC(C)C
CCCCC=CC(COC)C(C)C
CCCCC=CCC(OC)C(C)C
CCCCC(=CCCOC)C(C)C
CCCCC(C=CCOC)C(C)C
CCCCC(C)=CCOC(C)CC
CCCCC(C)=CCOCC(C)C
CCCCC(C)C(C)OCC=CC
CCCCC(C)C(COC)=CCC
CCCCC(C)C(COC)C=CC
CCCCC(C)C(COCC)=CC
CCCCC(C)CC(OC)C=CC
CCCCC(CC(C)OC)=CCC
CCCCC(CC(C)OC)C=CC
CCCCC(CC(C)OCC)=CC
CCCCC(CC)C(OC)C=CC
CCCCC(CCCOC)=C(C)C
CCCCCC=C(COC)C(C)C
CCCCCC=CC(OC)C(C)C
CCCCCC(=CCOC)C(C)C
CCCCCC(C)C(OC)C=CC
CCCCCC(CCOC)=C(C)C
CCCCCCC(COC)=C(C)C
CC=C(C)CCCOCCC(C)C
CC=CC(C)CCOCCC(C)C
CC=CCC(C)COCCC(C)C
CC=CCCC(C)OCCC(C)C
CC=CCCCCOC(C)C(C)C
CC(C)CCCCOCC=C(C)C
CCC=C(C)CCOC(CC)CC
CCC=C(C)CCOCC(C)CC
CCC=C(C)CCOCCC(C)C
CCC=C(CC)COC(CC)CC
CCC=C(CC)COCC(C)CC
CCC=C(CC)COCCC(C)C
CCC=C(CCCOC)C(C)CC
CCC=C(CCCOC)CC(C)C
CCC=CC(C)COC(CC)CC
CCC=CC(C)COCC(C)CC
CCC=CC(C)COCCC(C)C
CCC=CC(CC)OC(CC)CC
CCC=CC(CC)OCC(C)CC
CCC=CC(CC)OCCC(C)C
CCC=CC(CCOC)C(C)CC
CCC=CC(CCOC)CC(C)C
CCC=CCC(C)OC(CC)CC
CCC=CCC(C)OCC(C)CC
CCC=CCC(C)OCCC(C)C
CCC=CCC(COC)C(C)CC
CCC=CCC(COC)CC(C)C
CCC=CCCC(OC)C(C)CC
CCC=CCCCOC(C)C(C)C
CCC(C)=CCCOCCC(C)C
CCC(CC)OCC=CC(C)CC
CCC(C)C=CCOCCC(C)C
CCC(C)C(C)COCCC=CC
CCC(C)C(CC)OCCC=CC
CCC(C)C(CCOC)CC=CC
CCC(C)CC(C)OCCC=CC
CCC(C)CC(COC)CC=CC
CCC(C)CCCOC(C)C=CC
CCC(C)CCCOCC=C(C)C
CCC(C)CCCOCC(C)=CC
CCC(CC=CC)OCCC(C)C
CCC(CC=CCOC)CC(C)C
CCC(CC(C)C)OCCC=CC
CCC(CC)=CCOCCC(C)C
CCC(CC)C(C)OCCC=CC
CCC(CC)C(COC)CC=CC
CCC(CC)CCOC(C)C=CC
CCC(CC)CCOCC=C(C)C
CCC(CC)CCOCC(C)=CC
CCC(CCC(C)OC)CC=CC
CCC(CCCCOC(C)C)=CC
CCC(CCCCOC)=CC(C)C
CCC(CCCCOC)C=C(C)C
CCC(CCCCOC)C(C)=CC
CCCC=C(C)COC(C)CCC
CCCC=C(C)COC(CC)CC
CCCC=C(C)COCC(C)CC
CCCC=C(C)COCCC(C)C
CCCC=C(CCOC)C(C)CC
CCCC=C(CCOC)CC(C)C
CCCC=C(CCOCC)C(C)C
CCCC=CC(C)OC(C)CCC
CCCC=CC(C)OC(CC)CC
CCCC=CC(C)OCC(C)CC
CCCC=CC(C)OCCC(C)C
CCCC=CC(COC)C(C)CC
CCCC=CC(COC)CC(C)C
CCCC=CC(COCC)C(C)C
CCCC=CCC(OC)C(C)CC
CCCC=CCC(OCC)C(C)C
CCCC=CCCOC(C)C(C)C
CCCC(=CCCOC)C(C)CC
CCCC(=CCCOCC)C(C)C
CCCC(C=CCOC)C(C)CC
CCCC(C=CCOCC)C(C)C
CCCC(C)=CCOC(CC)CC
CCCC(C)=CCOCC(C)CC
CCCC(C)=CCOCCC(C)C
CCCC(C)C(C)OCC=CCC
CCCC(C)C(C)OCCC=CC
CCCC(C)C(COC)C=CCC
CCCC(C)C(COC)CC=CC
CCCC(C)C(COCC)=CCC
CCCC(C)C(COCC)C=CC
CCCC(C)CC(OC)C=CCC
CCCC(C)CC(OCC)C=CC
CCCC(C)CCOC(C)C=CC
CCCC(C)CCOCC=C(C)C
CCCC(C)CCOCC(C)=CC
CCCC(CC(C)OC)C=CCC
CCCC(CC(C)OCC)=CCC
CCCC(CC(C)OCC)C=CC
CCCC(CC)C(OC)C=CCC
CCCC(CC)C(OCC)C=CC
CCCC(CC)COC(C)C=CC
CCCC(CC)COCC=C(C)C
CCCC(CC)COCC(C)=CC
CCCC(CCC)OC(C)C=CC
CCCC(CCC)OCC=C(C)C
CCCC(CCC)OCC(C)=CC
CCCC(CCCOC(C)C)=CC
CCCC(CCCOC)=C(C)CC
CCCC(CCCOC)=CC(C)C
CCCC(CCCOC)C=C(C)C
CCCC(CCCOC)C(C)=CC
CCCC(CCCOCC)=C(C)C
CCCCC=C(COC)C(C)CC
CCCCC=C(COC)CC(C)C
CCCCC=C(COCC)C(C)C
CCCCC=CC(OC)C(C)CC
CCCCC=CC(OCC)C(C)C
CCCCC=CCOC(C)C(C)C
CCCCC(=CCOC)C(C)CC
CCCCC(=CCOCC)C(C)C
CCCCC(C)C(OC)C=CCC
CCCCC(C)C(OCC)C=CC
CCCCC(C)COC(C)C=CC
CCCCC(C)COCC=C(C)C
CCCCC(C)COCC(C)=CC
CCCCC(CC)OC(C)C=CC
CCCCC(CC)OCC=C(C)C
CCCCC(CC)OCC(C)=CC
CCCCC(CCOC(C)C)=CC
CCCCC(CCOC)=C(C)CC
CCCCC(CCOC)=CC(C)C
CCCCC(CCOC)C=C(C)C
CCCCC(CCOC)C(C)=CC
CCCCC(CCOCC)=C(C)C
CCCCCC(C)OC(C)C=CC
CCCCCC(C)OCC=C(C)C
CCCCCC(C)OCC(C)=CC
CCCCCC(COC(C)C)=CC
CCCCCC(COC)=C(C)CC
CCCCCC(COC)=CC(C)C
CCCCCC(COC)C=C(C)C
CCCCCC(COC)C(C)=CC
CCCCCC(COCC)=C(C)C
CCCCCCC(OC)C(C)=CC
CC=C(C)CCOCCCC(C)C
CC=CC(C)COCCCC(C)C
CC=CCC(C)OCCCC(C)C
CC=CCCCOC(C)CC(C)C
CC=CCCCOCC(C)C(C)C
CC(C)CCCOCC=CC(C)C
CC(C)CCCOCCC=C(C)C
CCC=C(C)COCC(CC)CC
CCC=C(C)COCCC(C)CC
CCC=C(C)COCCCC(C)C
CCC=C(CCOC)C(CC)CC
CCC=C(CCOC)CC(C)CC
CCC=C(CCOC)CCC(C)C
CCC=CC(C)OCC(CC)CC
CCC=CC(C)OCCC(C)CC
CCC=CC(C)OCCCC(C)C
CCC=CC(COC)C(CC)CC
CCC=CC(COC)CC(C)CC
CCC=CCC(OC)C(CC)CC
CCC=CCCOC(C)C(C)CC
CCC=CCCOC(C)CC(C)C
CCC=CCCOC(CC)C(C)C
CCC=CCCOCC(C)C(C)C
CCC(C)=CCOCCCC(C)C
CCC(C)C(C)OCCCC=CC
CCC(C)CCOC(C)CC=CC
CCC(C)CCOC(CC)C=CC
CCC(C)CCOCC=C(C)CC
CCC(C)CCOCC=CC(C)C
CCC(C)CCOCC(C)C=CC
CCC(C)CCOCC(CC)=CC
CCC(C)CCOCCC=C(C)C
CCC(C)CCOCCC(C)=CC
CCC(CC)COC(C)CC=CC
CCC(CC)COC(CC)C=CC
CCC(CC)COCC=C(C)CC
CCC(CC)COCC=CC(C)C
CCC(CC)COCC(C)C=CC
CCC(CC)COCC(CC)=CC
CCC(CC)COCCC=C(C)C
CCC(CC)COCCC(C)=CC
CCC(CCCOC(C)C)C=CC
CCC(CCCOC)=CCC(C)C
CCC(CCCOC)C=C(C)CC
CCC(CCCOC)C=CC(C)C
CCC(CCCOC)C(C)C=CC
CCC(CCCOC)C(CC)=CC
CCC(CCCOC)CC=C(C)C
CCC(CCCOC)CC(C)=CC
CCC(CCCOCC(C)C)=CC
CCCC=C(COC)C(C)CCC
CCCC=C(COC)C(CC)CC
CCCC=C(COC)CC(C)CC
CCCC=C(COCC)C(C)CC
CCCC=C(COCC)CC(C)C
CCCC=CC(OC)C(C)CCC
CCCC=CC(OC)C(CC)CC
CCCC=CC(OCC)C(C)CC
CCCC=CCOC(C)C(C)CC
CCCC=CCOC(C)CC(C)C
CCCC=CCOC(CC)C(C)C
CCCC=CCOCC(C)C(C)C
CCCC(=CCOC)C(CC)CC
CCCC(=CCOCC)C(C)CC
CCCC(C)C(OCC)C=CCC
CCCC(C)COC(C)C=CCC
CCCC(C)COC(C)CC=CC
CCCC(C)COC(CC)C=CC
CCCC(C)COCC=C(C)CC
CCCC(C)COCC=CC(C)C
CCCC(C)COCC(C)=CCC
CCCC(C)COCC(C)C=CC
CCCC(C)COCC(CC)=CC
CCCC(C)COCCC=C(C)C
CCCC(C)COCCC(C)=CC
CCCC(CC)OC(C)C=CCC
CCCC(CC)OC(C)CC=CC
CCCC(CC)OC(CC)C=CC
CCCC(CC)OCC=C(C)CC
CCCC(CC)OCC=CC(C)C
CCCC(CC)OCC(C)=CCC
CCCC(CC)OCC(C)C=CC
CCCC(CC)OCC(CC)=CC
CCCC(CC)OCCC=C(C)C
CCCC(CC)OCCC(C)=CC
CCCC(CCOC(C)C)=CCC
CCCC(CCOC(C)C)C=CC
CCCC(CCOC(C)CC)=CC
CCCC(CCOC)=C(CC)CC
CCCC(CCOC)=CC(C)CC
CCCC(CCOC)=CCC(C)C
CCCC(CCOC)C=C(C)CC
CCCC(CCOC)C=CC(C)C
CCCC(CCOC)C(C)=CCC
CCCC(CCOC)C(C)C=CC
CCCC(CCOC)C(CC)=CC
CCCC(CCOC)CC=C(C)C
CCCC(CCOC)CC(C)=CC
CCCC(CCOCC(C)C)=CC
CCCC(CCOCC)=C(C)CC
CCCC(CCOCC)=CC(C)C
CCCC(CCOCC)C=C(C)C
CCCC(CCOCC)C(C)=CC
CCCCC(C)OC(C)C=CCC
CCCCC(C)OC(C)CC=CC
CCCCC(C)OC(CC)C=CC
CCCCC(C)OCC=C(C)CC
CCCCC(C)OCC=CC(C)C
CCCCC(C)OCC(C)=CCC
CCCCC(C)OCC(C)C=CC
CCCCC(C)OCC(CC)=CC
CCCCC(C)OCCC=C(C)C
CCCCC(C)OCCC(C)=CC
CCCCC(COC(C)C)=CCC
CCCCC(COC(C)C)C=CC
CCCCC(COC(C)CC)=CC
CCCCC(COC)=C(C)CCC
CCCCC(COC)=C(CC)CC
CCCCC(COC)=CC(C)CC
CCCCC(COC)=CCC(C)C
CCCCC(COC)C=C(C)CC
CCCCC(COC)C=CC(C)C
CCCCC(COC)C(C)=CCC
CCCCC(COC)C(C)C=CC
CCCCC(COC)C(CC)=CC
CCCCC(COC)CC=C(C)C
CCCCC(COC)CC(C)=CC
CCCCC(COCC(C)C)=CC
CCCCC(COCC)=C(C)CC
CCCCC(COCC)=CC(C)C
CCCCC(COCC)C=C(C)C
CCCCC(COCC)C(C)=CC
CCCCC(COCCC)=C(C)C
CCCCCC(OC(C)C)C=CC
CCCCCC(OC)C=C(C)CC
CCCCCC(OC)C=CC(C)C
CCCCCC(OC)C(C)C=CC
CCCCCC(OC)C(CC)=CC
CCCCCC(OCC)C=C(C)C
CCCCCC(OCC)C(C)=CC
CCCCCCOC(C)C=C(C)C
CCCCCCOC(C)C(C)=CC
CCCCCCOCC(C)=C(C)C
CC=C(C)COCCCCC(C)C
CC=CC(C)OCCCCC(C)C
CC=CCCOC(C)CCC(C)C
CC=CCCOCC(C)CC(C)C
CC=CCCOCCC(C)C(C)C
CC(C)CCOCC=CCC(C)C
CC(C)CCOCCC=CC(C)C
CC(C)CCOCCCC=C(C)C
CCC=C(COC)CC(CC)CC
CCC=CCOC(C)C(CC)CC
CCC=CCOC(C)CC(C)CC
CCC=CCOC(C)CCC(C)C
CCC=CCOC(CC)C(C)CC
CCC=CCOC(CC)CC(C)C
CCC=CCOCC(C)C(C)CC
CCC=CCOCC(C)CC(C)C
CCC=CCOCC(CC)C(C)C
CCC=CCOCCC(C)C(C)C
CCC(C)COC(C)CCC=CC
CCC(C)COC(CC)CC=CC
CCC(C)COCC=C(CC)CC
CCC(C)COCC=CC(C)CC
CCC(C)COCC=CCC(C)C
CCC(C)COCC(C)CC=CC
CCC(C)COCC(CC)C=CC
CCC(C)COCCC=C(C)CC
CCC(C)COCCC=CC(C)C
CCC(C)COCCC(C)C=CC
CCC(C)COCCC(CC)=CC
CCC(C)COCCCC=C(C)C
CCC(C)COCCCC(C)=CC
CCC(CC)OC(C)CCC=CC
CCC(CC)OC(CC)CC=CC
CCC(CC)OCC=C(CC)CC
CCC(CC)OCC=CCC(C)C
CCC(CC)OCC(C)CC=CC
CCC(CC)OCC(CC)C=CC
CCC(CC)OCCC=C(C)CC
CCC(CC)OCCC=CC(C)C
CCC(CC)OCCC(C)C=CC
CCC(CC)OCCC(CC)=CC
CCC(CC)OCCCC=C(C)C
CCC(CC)OCCCC(C)=CC
CCC(CCOC(C)C)CC=CC
CCC(CCOC)=CCCC(C)C
CCC(CCOC)C=C(CC)CC
CCC(CCOC)C=CCC(C)C
CCC(CCOC)C(C)CC=CC
CCC(CCOC)C(CC)C=CC
CCC(CCOC)CC=C(C)CC
CCC(CCOC)CC=CC(C)C
CCC(CCOC)CC(C)C=CC
CCC(CCOC)CC(CC)=CC
CCC(CCOC)CCC=C(C)C
CCC(CCOC)CCC(C)=CC
CCC(CCOCC=CC)C(C)C
CCC(CCOCC(C)C)C=CC
CCC(CCOCCC(C)C)=CC
CCCC(C)OC(C)CC=CCC
CCCC(C)OC(C)CCC=CC
CCCC(C)OC(CC)C=CCC
CCCC(C)OC(CC)CC=CC
CCCC(C)OC(CCC)C=CC
CCCC(C)OCC=C(C)CCC
CCCC(C)OCC=C(CC)CC
CCCC(C)OCC=CC(C)CC
CCCC(C)OCC=CCC(C)C
CCCC(C)OCC(C)C=CCC
CCCC(C)OCC(C)CC=CC
CCCC(C)OCC(CC)=CCC
CCCC(C)OCC(CC)C=CC
CCCC(C)OCC(CCC)=CC
CCCC(C)OCCC=C(C)CC
CCCC(C)OCCC=CC(C)C
CCCC(C)OCCC(C)=CCC
CCCC(C)OCCC(C)C=CC
CCCC(C)OCCC(CC)=CC
CCCC(C)OCCCC=C(C)C
CCCC(C)OCCCC(C)=CC
CCCC(COC(C)C)C=CCC
CCCC(COC(C)C)CC=CC
CCCC(COC(C)CC)=CCC
CCCC(COC(C)CC)C=CC
CCCC(COC(CC)CC)=CC
CCCC(COC)=CC(CC)CC
CCCC(COC)=CCC(C)CC
CCCC(COC)=CCCC(C)C
CCCC(COC)C=C(C)CCC
CCCC(COC)C=C(CC)CC
CCCC(COC)C=CC(C)CC
CCCC(COC)C=CCC(C)C
CCCC(COC)C(C)C=CCC
CCCC(COC)C(C)CC=CC
CCCC(COC)C(CC)=CCC
CCCC(COC)C(CC)C=CC
CCCC(COC)C(CCC)=CC
CCCC(COC)CC=C(C)CC
CCCC(COC)CC=CC(C)C
CCCC(COC)CC(C)=CCC
CCCC(COC)CC(C)C=CC
CCCC(COC)CC(CC)=CC
CCCC(COCC=CC)C(C)C
CCCC(COCC(C)C)=CCC
CCCC(COCC(C)C)C=CC
CCCC(COCC(C)CC)=CC
CCCC(COCC)=C(CC)CC
CCCC(COCC)=CC(C)CC
CCCC(COCC)=CCC(C)C
CCCC(COCC)C=C(C)CC
CCCC(COCC)C=CC(C)C
CCCC(COCC)C(C)=CCC
CCCC(COCC)C(C)C=CC
CCCC(COCC)C(CC)=CC
CCCC(COCC)CC=C(C)C
CCCC(COCC)CC(C)=CC
CCCC(COCCC(C)C)=CC
CCCCC(OC(C)C)C=CCC
CCCCC(OC(C)CC)C=CC
CCCCC(OC)C=C(C)CCC
CCCCC(OC)C=C(CC)CC
CCCCC(OC)C=CC(C)CC
CCCCC(OC)C=CCC(C)C
CCCCC(OC)C(C)=CCCC
CCCCC(OC)C(C)C=CCC
CCCCC(OC)C(C)CC=CC
CCCCC(OC)C(CC)=CCC
CCCCC(OC)C(CC)C=CC
CCCCC(OC)C(CCC)=CC
CCCCC(OCC=CC)C(C)C
CCCCC(OCC(C)C)C=CC
CCCCC(OCC)C=C(C)CC
CCCCC(OCC)C=CC(C)C
CCCCC(OCC)C(C)=CCC
CCCCC(OCC)C(C)C=CC
CCCCC(OCC)C(CC)=CC
CCCCC(OCCC)C=C(C)C
CCCCC(OCCC)C(C)=CC
CCCCCOC(C=CC)C(C)C
CCCCCOC(C)C=C(C)CC
CCCCCOC(C)C=CC(C)C
CCCCCOC(C)C(C)=CCC
CCCCCOC(C)C(C)C=CC
CCCCCOC(C)C(CC)=CC
CCCCCOC(C)CC=C(C)C
CCCCCOC(C)CC(C)=CC
CCCCCOC(CC)C=C(C)C
CCCCCOC(CC)C(C)=CC
CCCCCOCC=C(C)C(C)C
CCCCCOCC(=CC)C(C)C
CCCCCOCC(C)=C(C)CC
CCCCCOCC(C)=CC(C)C
CCCCCOCC(C)C=C(C)C
CCCCCOCC(C)C(C)=CC
CCCCCOCC(CC)=C(C)C
CCCCCOCCC(C)=C(C)C
CC=CCOC(C)CCCC(C)C
CC=CCOCC(C)CCC(C)C
CC=CCOCCC(C)CC(C)C
CC=CCOCCCC(C)C(C)C
CC(C)COCCC=CCC(C)C
CC(C)COCCCC=CC(C)C
CC(C)COCCCCC=C(C)C
CCC(C)OC(C)CCCC=CC
CCC(C)OC(CC)CCC=CC
CCC(C)OCC=CC(CC)CC
CCC(C)OCC=CCCC(C)C
CCC(C)OCC(C)CCC=CC
CCC(COC(C)CC)CC=CC
CCC(C)OCCC=C(CC)CC
CCC(C)OCCC=CC(C)CC
CCC(C)OCCC=CCC(C)C
CCC(C)OCCC(C)CC=CC
CCC(C)OCCC(CC)C=CC
CCC(C)OCCCC=C(C)CC
CCC(C)OCCCC=CC(C)C
CCC(C)OCCCC(C)C=CC
CCC(C)OCCCC(CC)=CC
CCC(C)OCCCCC=C(C)C
CCC(C)OCCCCC(C)=CC
CCC(COC)=CCCCC(C)C
CCC(COC)C=CCCC(C)C
CCC(COC)C(C)CCC=CC
CCC(COC)C(CC)CC=CC
CCC(COC)CC=C(CC)CC
CCC(COC)CC=CC(C)CC
CCC(COC)CC=CCC(C)C
CCC(COC)CC(C)CC=CC
CCC(COC)CC(CC)C=CC
CCC(COCC=CC)CC(C)C
CCC(COCC(C)C)CC=CC
CCC(COCCC=CC)C(C)C
CCC(COCCC(C)C)C=CC
CCC(COCCCC(C)C)=CC
CCCC(OC(C)CC)C=CCC
CCCC(OC(CC)CC)C=CC
CCCC(OC)C=C(CC)CCC
CCCC(OC)C=CC(CC)CC
CCCC(OC)C=CCC(C)CC
CCCC(OC)C=CCCC(C)C
CCCC(OC)C(C)CC=CCC
CCCC(OC)C(C)CCC=CC
CCCC(OC)C(CC)C=CCC
CCCC(OC)C(CC)CC=CC
CCCC(OC)C(CCC)=CCC
CCCC(OC)C(CCC)C=CC
CCCC(OCC=CC)C(C)CC
CCCC(OCC=CCC)C(C)C
CCCC(OCC(C)C)C=CCC
CCCC(OCC(C)CC)C=CC
CCCC(OCC)C=C(C)CCC
CCCC(OCC)C=C(CC)CC
CCCC(OCC)C=CC(C)CC
CCCC(OCC)C=CCC(C)C
CCCC(OCC)C(C)C=CCC
CCCC(OCC)C(C)CC=CC
CCCC(OCC)C(CC)=CCC
CCCC(OCC)C(CC)C=CC
CCCC(OCC)C(CCC)=CC
CCCC(OCCC=CC)C(C)C
CCCC(OCCC(C)C)C=CC
CCCCOC(C=CC)C(C)CC
CCCCOC(C=CCC)C(C)C
CCCCOC(C)C=C(C)CCC
CCCCOC(C)C=C(CC)CC
CCCCOC(C)C=CC(C)CC
CCCCOC(C)C=CCC(C)C
CCCCOC(C)C(C)=CCCC
CCCCOC(C)C(C)C=CCC
CCCCOC(C)C(C)CC=CC
CCCCOC(C)C(CC)=CCC
CCCCOC(C)C(CC)C=CC
CCCCOC(C)C(CCC)=CC
CCCCOC(C)CC=C(C)CC
CCCCOC(C)CC=CC(C)C
CCCCOC(C)CC(C)=CCC
CCCCOC(C)CC(C)C=CC
CCCCOC(C)CC(CC)=CC
CCCCOC(C)CCC=C(C)C
CCCCOC(C)CCC(C)=CC
CCCCOC(CC=CC)C(C)C
CCCCOC(CC(C)C)C=CC
CCCCOC(CC)C=C(C)CC
CCCCOC(CC)C=CC(C)C
CCCCOC(CC)C(C)=CCC
CCCCOC(CC)C(C)C=CC
CCCCOC(CC)C(CC)=CC
CCCCOC(CC)CC=C(C)C
CCCCOC(CC)CC(C)=CC
CCCCOC(CCC)C=C(C)C
CCCCOC(CCC)C(C)=CC
CCCCOCC=C(C)C(C)CC
CCCCOCC=C(C)CC(C)C
CCCCOCC=C(CC)C(C)C
CCCCOCC=CC(C)C(C)C
CCCCOCC(=CC)C(C)CC
CCCCOCC(=CCC)C(C)C
CCCCOCC(C=CC)C(C)C
CCCCOCC(C)=C(C)CCC
CCCCOCC(C)=C(CC)CC
CCCCOCC(C)=CC(C)CC
CCCCOCC(C)=CCC(C)C
CCCCOCC(C)C=C(C)CC
CCCCOCC(C)C=CC(C)C
CCCCOCC(C)C(C)=CCC
CCCCOCC(C)C(C)C=CC
CCCCOCC(C)C(CC)=CC
CCCCOCC(C)CC=C(C)C
CCCCOCC(C)CC(C)=CC
CCCCOCC(CC(C)C)=CC
CCCCOCC(CC)=C(C)CC
CCCCOCC(CC)=CC(C)C
CCCCOCC(CC)C=C(C)C
CCCCOCC(CC)C(C)=CC
CCCCOCC(CCC)=C(C)C
CCCCOCCC=C(C)C(C)C
CCCCOCCC(=CC)C(C)C
CCCCOCCC(C)=C(C)CC
CCCCOCCC(C)=CC(C)C
CCCCOCCC(C)C=C(C)C
CCCCOCCC(C)C(C)=CC
CCCCOCCC(CC)=C(C)C
CCCCOCCCC(C)=C(C)C
CC(C)OCCCCC=CC(C)C
CC(C)OCCCCCC=C(C)C
CCC(OC)C=CCCCC(C)C
CCC(OC)C(C)CCCC=CC
CCC(OCCCC=CC)C(C)C
CCC(OCCCC(C)C)C=CC
CCCOC(C=CC)C(C)CCC
CCCOC(C=CC)C(CC)CC
CCCOC(C=CCC)C(C)CC
CCCOC(C=CCCC)C(C)C
CCCOC(C)C=C(CC)CCC
CCCOC(C)C=CC(C)CCC
CCCOC(C)C=CC(CC)CC
CCCOC(C)C=CCC(C)CC
CCCOC(C)C=CCCC(C)C
CCCOC(C)C(C)C=CCCC
CCCOC(C)C(C)CC=CCC
CCCOC(C)C(C)CCC=CC
CCCOC(C)C(CC)=CCCC
CCCOC(C)C(CC)C=CCC
CCCOC(C)C(CC)CC=CC
CCCOC(C)C(CCC)=CCC
CCCOC(C)C(CCC)C=CC
CCCOC(C)CC=C(C)CCC
CCCOC(C)CC=C(CC)CC
CCCOC(C)CC=CC(C)CC
CCCOC(C)CC=CCC(C)C
CCCOC(C)CC(C)=CCCC
CCCOC(C)CC(C)C=CCC
CCCOC(C)CC(C)CC=CC
CCCOC(C)CC(CC)=CCC
CCCOC(C)CC(CC)C=CC
CCCOC(C)CC(CCC)=CC
CCCOC(C)CCC=C(C)CC
CCCOC(C)CCC=CC(C)C
CCCOC(C)CCC(C)=CCC
CCCOC(C)CCC(C)C=CC
CCCOC(C)CCC(CC)=CC
CCCOC(C)CCCC=C(C)C
CCCOC(C)CCCC(C)=CC
CCCOC(CC=CC)C(C)CC
CCCOC(CC=CC)CC(C)C
CCCOC(CC=CCC)C(C)C
CCCOC(CC(C)C)C=CCC
CCCOC(CC(C)CC)C=CC
CCCOC(CC)C=C(C)CCC
CCCOC(CC)C=C(CC)CC
CCCOC(CC)C=CC(C)CC
CCCOC(CC)C=CCC(C)C
CCCOC(CC)C(C)=CCCC
CCCOC(CC)C(C)C=CCC
CCCOC(CC)C(C)CC=CC
CCCOC(CC)C(CC)=CCC
CCCOC(CC)C(CC)C=CC
CCCOC(CC)C(CCC)=CC
CCCOC(CC)CC=C(C)CC
CCCOC(CC)CC=CC(C)C
CCCOC(CC)CC(C)=CCC
CCCOC(CC)CC(C)C=CC
CCCOC(CC)CC(CC)=CC
CCCOC(CC)CCC=C(C)C
CCCOC(CC)CCC(C)=CC
CCCOC(CCC=CC)C(C)C
CCCOC(CCC(C)C)C=CC
CCCOC(CCC)C=C(C)CC
CCCOC(CCC)C=CC(C)C
CCCOC(CCC)C(C)=CCC
CCCOC(CCC)C(C)C=CC
CCCOC(CCC)C(CC)=CC
CCCOC(CCC)CC=C(C)C
CCCOC(CCC)CC(C)=CC
CCCOCC=C(C)C(C)CCC
CCCOCC=C(C)C(CC)CC
CCCOCC=C(C)CC(C)CC
CCCOCC=C(C)CCC(C)C
CCCOCC=C(CC)C(C)CC
CCCOCC=C(CC)CC(C)C
CCCOCC=C(CCC)C(C)C
CCCOCC=CC(C)C(C)CC
CCCOCC=CC(C)CC(C)C
CCCOCC=CC(CC)C(C)C
CCCOCC=CCC(C)C(C)C
CCCOCC(=CC)C(C)CCC
CCCOCC(=CC)C(CC)CC
CCCOCC(=CCC)C(C)CC
CCCOCC(=CCCC)C(C)C
CCCOCC(C=CC)C(C)CC
CCCOCC(C=CCC)C(C)C
CCCOCC(C)=C(CC)CCC
CCCOCC(C)=CC(C)CCC
CCCOCC(C)=CC(CC)CC
CCCOCC(C)=CCC(C)CC
CCCOCC(C)=CCCC(C)C
CCCOCC(C)C=C(C)CCC
CCCOCC(C)C=C(CC)CC
CCCOCC(C)C=CC(C)CC
CCCOCC(C)C=CCC(C)C
CCCOCC(C)C(C)=CCCC
CCCOCC(C)C(C)C=CCC
CCCOCC(C)C(C)CC=CC
CCCOCC(C)C(CC)=CCC
CCCOCC(C)C(CC)C=CC
CCCOCC(C)C(CCC)=CC
CCCOCC(C)CC=C(C)CC
CCCOCC(C)CC=CC(C)C
CCCOCC(C)CC(C)=CCC
CCCOCC(C)CC(C)C=CC
CCCOCC(C)CC(CC)=CC
CCCOCC(C)CCC=C(C)C
CCCOCC(C)CCC(C)=CC
CCCOCC(CC=CC)C(C)C
CCCOCC(CC(C)C)=CCC
CCCOCC(CC(C)C)C=CC
CCCOCC(CC(C)CC)=CC
CCCOCC(CC)=C(C)CCC
CCCOCC(CC)=C(CC)CC
CCCOCC(CC)=CC(C)CC
CCCOCC(CC)=CCC(C)C
CCCOCC(CC)C=C(C)CC
CCCOCC(CC)C=CC(C)C
CCCOCC(CC)C(C)=CCC
CCCOCC(CC)C(C)C=CC
CCCOCC(CC)C(CC)=CC
CCCOCC(CC)CC=C(C)C
CCCOCC(CC)CC(C)=CC
CCCOCC(CCC(C)C)=CC
CCCOCC(CCC)=C(C)CC
CCCOCC(CCC)=CC(C)C
CCCOCC(CCC)C=C(C)C
CCCOCC(CCC)C(C)=CC
CCCOCCC=C(C)C(C)CC
CCCOCCC=C(C)CC(C)C
CCCOCCC=C(CC)C(C)C
CCCOCCC=CC(C)C(C)C
CCCOCCC(=CC)C(C)CC
CCCOCCC(=CCC)C(C)C
CCCOCCC(C=CC)C(C)C
CCCOCCC(C)=C(C)CCC
CCCOCCC(C)=C(CC)CC
CCCOCCC(C)=CC(C)CC
CCCOCCC(C)=CCC(C)C
CCCOCCC(C)C=C(C)CC
CCCOCCC(C)C=CC(C)C
CCCOCCC(C)C(C)=CCC
CCCOCCC(C)C(C)C=CC
CCCOCCC(C)C(CC)=CC
CCCOCCC(C)CC=C(C)C
CCCOCCC(C)CC(C)=CC
CCCOCCC(CC(C)C)=CC
CCCOCCC(CC)=C(C)CC
CCCOCCC(CC)=CC(C)C
CCCOCCC(CC)C=C(C)C
CCCOCCC(CC)C(C)=CC
CCCOCCC(CCC)=C(C)C
CCCOCCCC=C(C)C(C)C
CCCOCCCC(=CC)C(C)C
CCCOCCCC(C)=C(C)CC
CCCOCCCC(C)=CC(C)C
CCCOCCCC(C)C=C(C)C
CCCOCCCC(C)C(C)=CC
CCCOCCCC(CC)=C(C)C
CCCOCCCCC(C)=C(C)C
CCOC(C=CCC)C(CC)CC
CCOC(C)C=CCC(CC)CC
CCOC(C)C=CCCC(C)CC
CCOC(C)C=CCCCC(C)C
CCOC(C)C(C)CCC=CCC
CCOC(C)C(C)CCCC=CC
CCOC(C)C(CC)CC=CCC
CCOC(C)C(CC)CCC=CC
CCOC(C)CC=CC(CC)CC
CCOC(C)CC=CCC(C)CC
CCOC(C)CC=CCCC(C)C
CCOC(C)CC(C)CC=CCC
CCOC(C)CC(C)CCC=CC
CCOC(C)CC(CC)C=CCC
CCOC(C)CC(CC)CC=CC
CCOC(C)CCC=C(CC)CC
CCOC(C)CCC=CC(C)CC
CCOC(C)CCC=CCC(C)C
CCOC(C)CCC(C)C=CCC
CCOC(C)CCC(C)CC=CC
CCOC(C)CCC(CC)=CCC
CCOC(C)CCC(CC)C=CC
CCOC(C)CCCC=C(C)CC
CCOC(C)CCCC=CC(C)C
CCOC(C)CCCC(C)=CCC
CCOC(C)CCCC(C)C=CC
CCOC(C)CCCC(CC)=CC
CCOC(C)CCCCC=C(C)C
CCOC(C)CCCCC(C)=CC
CCOC(CC=CC)C(CC)CC
CCOC(CC=CC)CC(C)CC
CCOC(CC=CCC)C(C)CC
CCOC(CC=CCC)CC(C)C
CCOC(CC(C)CC)C=CCC
CCOC(CC(CC)CC)C=CC
CCOC(CC)C=CC(CC)CC
CCOC(CC)C=CCC(C)CC
CCOC(CC)C=CCCC(C)C
CCOC(CC)C(C)CC=CCC
CCOC(CC)C(C)CCC=CC
CCOC(CC)C(CC)C=CCC
CCOC(CC)C(CC)CC=CC
CCOC(CC)CC=C(CC)CC
CCOC(CC)CC=CC(C)CC
CCOC(CC)CC=CCC(C)C
CCOC(CC)CC(C)C=CCC
CCOC(CC)CC(C)CC=CC
CCOC(CC)CC(CC)=CCC
CCOC(CC)CC(CC)C=CC
CCOC(CC)CCC=C(C)CC
CCOC(CC)CCC=CC(C)C
CCOC(CC)CCC(C)=CCC
CCOC(CC)CCC(C)C=CC
CCOC(CC)CCC(CC)=CC
CCOC(CC)CCCC=C(C)C
CCOC(CC)CCCC(C)=CC
CCOC(CCC=CC)C(C)CC
CCOC(CCC=CC)CC(C)C
CCOC(CCC=CCC)C(C)C
CCOC(CCC(C)C)C=CCC
CCOC(CCC(C)C)CC=CC
CCOC(CCC(C)CC)C=CC
CCOC(CCCC=CC)C(C)C
CCOC(CCCC(C)C)C=CC
CCOCC=C(C)CC(CC)CC
CCOCC=C(C)CCC(C)CC
CCOCC=C(C)CCCC(C)C
CCOCC=C(CC)C(CC)CC
CCOCC=C(CC)CC(C)CC
CCOCC=C(CC)CCC(C)C
CCOCC=CC(C)C(CC)CC
CCOCC=CC(C)CC(C)CC
CCOCC=CC(C)CCC(C)C
CCOCC=CC(CC)C(C)CC
CCOCC=CC(CC)CC(C)C
CCOCC=CCC(C)C(C)CC
CCOCC=CCC(C)CC(C)C
CCOCC=CCC(CC)C(C)C
CCOCC=CCCC(C)C(C)C
CCOCC(=CCC)C(CC)CC
CCOCC(C=CC)C(CC)CC
CCOCC(C=CCC)C(C)CC
CCOCC(C)=CCC(CC)CC
CCOCC(C)=CCCC(C)CC
CCOCC(C)=CCCCC(C)C
CCOCC(C)C=CC(CC)CC
CCOCC(C)C=CCC(C)CC
CCOCC(C)C=CCCC(C)C
CCOCC(C)C(C)CC=CCC
CCOCC(C)C(C)CCC=CC
CCOCC(C)C(CC)C=CCC
CCOCC(C)C(CC)CC=CC
CCOCC(C)CC=C(CC)CC
CCOCC(C)CC=CC(C)CC
CCOCC(C)CC=CCC(C)C
CCOCC(C)CC(C)C=CCC
CCOCC(C)CC(C)CC=CC
CCOCC(C)CC(CC)=CCC
CCOCC(C)CC(CC)C=CC
CCOCC(C)CCC=C(C)CC
CCOCC(C)CCC=CC(C)C
CCOCC(C)CCC(C)=CCC
CCOCC(C)CCC(C)C=CC
CCOCC(C)CCC(CC)=CC
CCOCC(C)CCCC=C(C)C
CCOCC(C)CCCC(C)=CC
CCOCC(CC=CC)C(C)CC
CCOCC(CC=CC)CC(C)C
CCOCC(CC=CCC)C(C)C
CCOCC(CC(C)C)C=CCC
CCOCC(CC(C)CC)=CCC
CCOCC(CC(C)CC)C=CC
CCOCC(CC(CC)CC)=CC
CCOCC(CC)=CC(CC)CC
CCOCC(CC)=CCC(C)CC
CCOCC(CC)=CCCC(C)C
CCOCC(CC)C=C(CC)CC
CCOCC(CC)C=CC(C)CC
CCOCC(CC)C=CCC(C)C
CCOCC(CC)C(C)C=CCC
CCOCC(CC)C(C)CC=CC
CCOCC(CC)C(CC)=CCC
CCOCC(CC)C(CC)C=CC
CCOCC(CC)CC=C(C)CC
CCOCC(CC)CC=CC(C)C
CCOCC(CC)CC(C)=CCC
CCOCC(CC)CC(C)C=CC
CCOCC(CC)CC(CC)=CC
CCOCC(CC)CCC=C(C)C
CCOCC(CC)CCC(C)=CC
CCOCC(CCC=CC)C(C)C
CCOCC(CCC(C)C)=CCC
CCOCC(CCC(C)C)C=CC
CCOCC(CCC(C)CC)=CC
CCOCC(CCCC(C)C)=CC
CCOCCC=C(C)C(CC)CC
CCOCCC=C(C)CC(C)CC
CCOCCC=C(C)CCC(C)C
CCOCCC=C(CC)C(C)CC
CCOCCC=C(CC)CC(C)C
CCOCCC=CC(C)C(C)CC
CCOCCC=CC(C)CC(C)C
CCOCCC=CC(CC)C(C)C
CCOCCC=CCC(C)C(C)C
CCOCCC(=CC)C(CC)CC
CCOCCC(=CCC)C(C)CC
CCOCCC(C=CC)C(C)CC
CCOCCC(C=CCC)C(C)C
CCOCCC(C)=CC(CC)CC
CCOCCC(C)=CCC(C)CC
CCOCCC(C)=CCCC(C)C
CCOCCC(C)C=C(CC)CC
CCOCCC(C)C=CC(C)CC
CCOCCC(C)C=CCC(C)C
CCOCCC(C)C(C)C=CCC
CCOCCC(C)C(C)CC=CC
CCOCCC(C)C(CC)=CCC
CCOCCC(C)C(CC)C=CC
CCOCCC(C)CC=C(C)CC
CCOCCC(C)CC=CC(C)C
CCOCCC(C)CC(C)=CCC
CCOCCC(C)CC(C)C=CC
CCOCCC(C)CC(CC)=CC
CCOCCC(C)CCC(C)=CC
CCOCCC(CC=CC)C(C)C
CCOCCC(CC(C)C)=CCC
CCOCCC(CC(C)C)C=CC
CCOCCC(CC(C)CC)=CC
CCOCCC(CC)=C(CC)CC
CCOCCC(CC)=CC(C)CC
CCOCCC(CC)=CCC(C)C
CCOCCC(CC)C=C(C)CC
CCOCCC(CC)C=CC(C)C
CCOCCC(CC)C(C)=CCC
CCOCCC(CC)C(C)C=CC
CCOCCC(CC)C(CC)=CC
CCOCCC(CC)CC=C(C)C
CCOCCC(CC)CC(C)=CC
CCOCCC(CCC(C)C)=CC
CCOCCCC=C(C)C(C)CC
CCOCCCC=C(C)CC(C)C
CCOCCCC=C(CC)C(C)C
CCOCCCC=CC(C)C(C)C
CCOCCCC(=CC)C(C)CC
CCOCCCC(=CCC)C(C)C
CCOCCCC(C=CC)C(C)C
CCOCCCC(C)=C(CC)CC
CCOCCCC(C)=CC(C)CC
CCOCCCC(C)=CCC(C)C
CCOCCCC(C)C=C(C)CC
CCOCCCC(C)C=CC(C)C
CCOCCCC(C)C(C)=CCC
CCOCCCC(C)C(C)C=CC
CCOCCCC(C)C(CC)=CC
CCOCCCC(C)CC=C(C)C
CCOCCCC(C)CC(C)=CC
CCOCCCC(CC(C)C)=CC
CCOCCCC(CC)=C(C)CC
CCOCCCC(CC)=CC(C)C
CCOCCCC(CC)C=C(C)C
CCOCCCC(CC)C(C)=CC
CCOCCCCC=C(C)C(C)C
CCOCCCCC(=CC)C(C)C
CCOCCCCC(C)=C(C)CC
CCOCCCCC(C)=CC(C)C
CCOCCCCC(C)C=C(C)C
CCOCCCCC(C)C(C)=CC
CCOCCCCC(CC)=C(C)C
CCOCCCCCC(C)=C(C)C
COC(C)C=CCCCCC(C)C
COC(C)C(C)CCCCC=CC
COC(C)CC=CCCCC(C)C
COC(C)CC(C)CCCC=CC
COC(C)CCC=CCCC(C)C
COC(C)CCC(C)CCC=CC
COC(C)CCCC=CCC(C)C
COC(C)CCCC(C)CC=CC
COC(C)CCCCC=CC(C)C
COC(C)CCCCC(C)C=CC
COC(C)CCCCCC=C(C)C
COC(C)CCCCCC(C)=CC
COC(CCC=CC)CCC(C)C
COC(CCCC=CC)CC(C)C
COC(CCCC(C)C)CC=CC
COC(CCCCC=CC)C(C)C
COC(CCCCC(C)C)C=CC
COCC=C(C)CCCCC(C)C
COCC=CC(C)CCCC(C)C
COCC=CCC(C)CCC(C)C
COCC=CCCC(C)CC(C)C
COCC=CCCCC(C)C(C)C
COCC(C)=CCCCCC(C)C
COCC(C)C=CCCCC(C)C
COCC(C)C(C)CCCC=CC
COCC(C)CC=CCCC(C)C
COCC(C)CC(C)CCC=CC
COCC(C)CCC=CCC(C)C
COCC(C)CCC(C)CC=CC
COCC(C)CCCC=CC(C)C
COCC(C)CCCC(C)C=CC
COCC(C)CCCCC=C(C)C
COCC(C)CCCCC(C)=CC
COCC(CCC=CC)CC(C)C
COCC(CCC(C)C)CC=CC
COCC(CCCC=CC)C(C)C
COCC(CCCC(C)C)C=CC
COCC(CCCCC(C)C)=CC
COCCC=C(C)CCCC(C)C
COCCC=CC(C)CCC(C)C
COCCC=CCC(C)CC(C)C
COCCC=CCCC(C)C(C)C
COCCC(C)=CCCCC(C)C
COCCC(C)C=CCCC(C)C
COCCC(C)C(C)CCC=CC
COCCC(C)CC=CCC(C)C
COCCC(C)CC(C)CC=CC
COCCC(C)CCC=CC(C)C
COCCC(C)CCC(C)C=CC
COCCC(C)CCCC=C(C)C
COCCC(C)CCCC(C)=CC
COCCC(CC=CC)CC(C)C
COCCC(CCC=CC)C(C)C
COCCC(CCC(C)C)C=CC
COCCC(CCCC(C)C)=CC
COCCCC=C(C)CCC(C)C
COCCCC=CC(C)CC(C)C
COCCCC=CCC(C)C(C)C
COCCCC(C)=CCCC(C)C
COCCCC(C)C=CCC(C)C
COCCCC(C)C(C)CC=CC
COCCCC(C)CC=CC(C)C
COCCCC(C)CC(C)C=CC
COCCCC(C)CCC=C(C)C
COCCCC(C)CCC(C)=CC
COCCCC(CC=CC)C(C)C
COCCCC(CC(C)C)C=CC
COCCCC(CCC(C)C)=CC
COCCCCC=C(C)CC(C)C
COCCCCC=CC(C)C(C)C
COCCCCC(C=CC)C(C)C
COCCCCC(C)=CCC(C)C
COCCCCC(C)C=CC(C)C
COCCCCC(C)C(C)C=CC
COCCCCC(C)CC=C(C)C
COCCCCC(C)CC(C)=CC
COCCCCC(CC(C)C)=CC
COCCCCCC=C(C)C(C)C
COCCCCCC(=CC)C(C)C
COCCCCCC(C)=CC(C)C
COCCCCCC(C)C=C(C)C
COCCCCCC(C)C(C)=CC
COCCCCCCC(C)=C(C)C
CC(C)CC=CCCCOC(C)C
CC(C)CCC=CCCOC(C)C
CC(C)CCC=CCOCC(C)C
CCCCCCC(OC)C=C(C)C
CCCCCC(OC)C(C)=CCC
CCOCCC(C)CCC=C(C)C
CC=CC(C)(C)CCCCCCO
CC=CCC(C)(C)CCCCCO
CC=CCCC(C)(C)CCCCO
CC=CCCCC(C)(C)CCCO
CC=CCCCCC(C)(C)CCO
CC=CCCCCCC(C)(C)CO
CC=CCCCCCCC(C)(C)O
CC(C)(C)C=CCCCCCCO
CC(C)(C)CC=CCCCCCO
CC(C)(C)CCC=CCCCCO
CC(C)(C)CCCC=CCCCO
CC(C)(C)CCCCC=CCCO
OCC=CCCCCCC(C)(C)C
CCC=CC(C)(C)CCCCCO
CCC=CC(C)(CC)CCCCO
CCC=CC(CC)(CC)CCCO
CCC=CCC(C)(C)CCCCO
CCC=CCC(C)(CC)CCCO
CCC=CCC(CC)(CC)CCO
CCC=CCCC(C)(C)CCCO
CCC=CCCC(C)(CC)CCO
CCC=CCCC(CC)(CC)CO
CCC=CCCCC(C)(C)CCO
CCC=CCCCC(C)(CC)CO
CCC=CCCCCC(C)(C)CO
CCC=CCCCCCC(C)(C)O
CCC(C)(C)C=CCCCCCO
CCC(C)(C)CC=CCCCCO
CCC(C)(C)CCC=CCCCO
CCC(C)(C)CCCC=CCCO
CCC(C)(C)CCCCC=CCO
CCC(C)(CC)C=CCCCCO
CCC(C)(CC)CC=CCCCO
CCC(C)(CC)CCC=CCCO
CCC(C)(CC)CCCC=CCO
CCC(CC)(CC)C=CCCCO
CCC(CC)(CC)CC=CCCO
CCC(CC)(CC)CCC=CCO
CCCC=CC(C)(C)CCCCO
CCCC=CC(C)(CC)CCCO
CCCC=CC(C)(CCC)CCO
CCCC=CC(CC)(CC)CCO
CCCC=CCC(C)(C)CCCO
CCCC=CCC(C)(CC)CCO
CCCC=CCC(CC)(CC)CO
CCCC=CCCC(C)(C)CCO
CCCC=CCCC(C)(CC)CO
CCCC=CCCCC(C)(C)CO
CCCC=CCCCCC(C)(C)O
CCCC(C)(C)C=CCCCCO
CCCC(C)(C)CC=CCCCO
CCCC(C)(C)CCC=CCCO
CCCC(C)(C)CCCC=CCO
CCCC(C)(CC)C=CCCCO
CCCC(C)(CC)CC=CCCO
CCCC(C)(CC)CCC=CCO
CCCC(C)(CCC)C=CCCO
CCCC(C)(CCC)CC=CCO
CCCC(CC)(CC)C=CCCO
CCCC(CC)(CC)CC=CCO
CCCC(CC)(CCC)C=CCO
CCCCC=CC(C)(C)CCCO
CCCCC=CC(C)(CC)CCO
CCCCC=CC(CC)(CC)CO
CCCCC=CCC(C)(C)CCO
CCCCC=CCC(C)(CC)CO
CCCCC=CCCC(C)(C)CO
CCCCC=CCCCC(C)(C)O
CCCCC(C)(C)C=CCCCO
CCCCC(C)(C)CC=CCCO
CCCCC(C)(C)CCC=CCO
CCCCC(C)(CC)C=CCCO
CCCCC(C)(CC)CC=CCO
CCCCC(C)(CCC)C=CCO
CCCCC(CC)(CC)C=CCO
CCCCCC=CC(C)(C)CCO
CCCCCC=CC(C)(CC)CO
CCCCCC=CCC(C)(C)CO
CCCCCC=CCCC(C)(C)O
CCCCCC(C)(C)C=CCCO
CCCCCC(C)(C)CC=CCO
CCCCCC(C)(CC)C=CCO
CCCCCCC=CC(C)(C)CO
CCCCCCC(C)(C)C=CCO
CCCCCCCC=CC(C)(C)O
CCC=CCCCCC(C)(O)CC
CCCC=CCCCC(C)(O)CC
CCCCC=CCCC(C)(O)CC
CCCCCC=CCC(C)(O)CC
CCCCCCC=CC(C)(O)CC
CCC(C)(CCCCCO)C=CC
CCC(CC)(CCCCO)C=CC
CCCC=CC(CC)(CO)CCC
CCCC=CCC(C)(CO)CCC
CCCC=CCCC(C)(O)CCC
CCCC(C)(CCCCO)C=CC
CCCC(CC)(CCCO)C=CC
CCCC(CCC)(CCO)C=CC
CCCCC=CC(C)(CO)CCC
CCCCC=CCC(C)(O)CCC
CCCCC(C)(CCCO)C=CC
CCCCC(CC)(CCO)C=CC
CCCCCC=CC(C)(O)CCC
CCCCCC(C)(CCO)C=CC
CCCCCC(CC)(CO)C=CC
CCCCCCC(C)(CO)C=CC
CCCCCCCC(C)(O)C=CC
CCC=CCCCC(O)(CC)CC
CCC(C)(CCCCO)CC=CC
CCC(CC)(CCCO)CC=CC
CCCC=CCCC(O)(CC)CC
CCCC(C)(CCCO)C=CCC
CCCC(C)(CCCO)CC=CC
CCCC(CC)(CCO)C=CCC
CCCC(CC)(CCO)CC=CC
CCCCC=CC(C)(O)CCCC
CCCCC=CCC(O)(CC)CC
CCCCC(C)(CCO)C=CCC
CCCCC(C)(CCO)CC=CC
CCCCC(CC)(CO)C=CCC
CCCCC(CC)(CO)CC=CC
CCCCCC=CC(O)(CC)CC
CCCCCC(C)(CO)C=CCC
CCCCCC(C)(CO)CC=CC
CCCCCCC(C)(O)C=CCC
CCCCCCC(C)(O)CC=CC
CCC(C)(CCCO)CCC=CC
CCC(CC)(CCO)CCC=CC
CCCC=CCC(O)(CC)CCC
CCCC(C)(CCO)CC=CCC
CCCC(C)(CCO)CCC=CC
CCCC(CC)(CO)CC=CCC
CCCC(CC)(CO)CCC=CC
CCCCC=CC(O)(CC)CCC
CCCCC(C)(CO)C=CCCC
CCCCC(C)(CO)CC=CCC
CCCCC(C)(CO)CCC=CC
CCCCCC(C)(O)C=CCCC
CCCCCC(C)(O)CC=CCC
CCCCCC(C)(O)CCC=CC
CCCCCCC(O)(CC)C=CC
CCC(C)(CCO)CCCC=CC
CCC(CC)(CO)CCCC=CC
CCCC(C)(CO)CCC=CCC
CCCC(C)(CO)CCCC=CC
CCCCC(C)(O)CC=CCCC
CCCCC(C)(O)CCC=CCC
CCCCC(C)(O)CCCC=CC
CCCCC(CO)(CCC)C=CC
CCCCCC(O)(CC)C=CCC
CCCCCC(O)(CC)CC=CC
CCCCCC(O)(CCC)C=CC
CCC(C)(CO)CCCCC=CC
CCCC(C)(O)CCCC=CCC
CCCC(C)(O)CCCCC=CC
CCCC(CO)(CCC)C=CCC
CCCC(CO)(CCC)CC=CC
CCCCC(O)(CC)C=CCCC
CCCCC(O)(CC)CC=CCC
CCCCC(O)(CC)CCC=CC
CCCCC(O)(CCC)C=CCC
CCCCC(O)(CCC)CC=CC
CCCCC(O)(CCCC)C=CC
CCC(C)(O)CCCCCC=CC
CCCC(O)(CC)CCC=CCC
CCCC(O)(CC)CCCC=CC
CCCC(O)(CCC)CCC=CC
CCC(O)(CC)CCCCC=CC
CCCCCCC=CCC(C)(C)O
CCCC=CC(O)(CCC)CCC
CCCC(O)(CCC)CC=CCC
