# Supplementary material for: Expanding the fragrance chemical space for virtual screening
Source: J Cheminform. 2014 May 22;6:27. doi: 10.1186/1758-2946-6-27 (PMC4037718; doi:10.1186/1758-2946-6-27)
Supplement: Additional file 4 — SMILES for the MQN-browser search examples in Table 3. [file 1758-2946-6-27-S4.zip › Lauraldehyde.GDB.smi]

CCCCCCCCCCCC=O
CCCCCCCCOCCC=C
CCCCCCCOCCCC=C
CCCCCCOCCCCC=C
CCCCCOCCCCCC=C
CCCCCCCCCOCC=C
CCCCOCCCCCCC=C
CCCOCCCCCCCC=C
CCOCCCCCCCCC=C
COCCCCCCCCCC=C
CCC=CCCCCCCCOC
CCCC=CCCCCCCOC
CCCCC=CCCCCCOC
CCCCCC=CCCCCOC
CCCCCCC=CCCCOC
CCCCCCCC=CCCOC
CCCC=CCCCCCOCC
CCCCC=CCCCCOCC
CCCCCC=CCCCOCC
CCCCCCC=CCCOCC
CCCCCCCC=CCOCC
CCCCC=CCCCOCCC
CCCCCC=CCCOCCC
CCCCCCC=CCOCCC
CCCCCCCOCC=CCC
CCCCCCCOCCC=CC
CCCCCCOCCC=CCC
CCCCCCOCCCC=CC
CCCCCOCC=CCCCC
CCCCCOCCC=CCCC
CCCCCOCCCC=CCC
CCCCCOCCCCC=CC
CCCCOCCC=CCCCC
CCCCOCCCC=CCCC
CCCCOCCCCC=CCC
CCCCOCCCCCC=CC
CCCOCCCCC=CCCC
CCCOCCCCCC=CCC
CCOCCCCCCC=CCC
COCCCCCCCCC=CC
CCCCCCCCC=CCOC
CCCCCC=CCOCCCC
CCCCCCCCOCC=CC
CCCCCCOCC=CCCC
CCCOCCCCCCC=CC
CCOCCCCCCCC=CC
C=CCCCCCCCCCC=O
CCCCCCCCCCOC=O
C=CCCCCCCCOCC=C
C=CCCCCCCOCCC=C
C=CCCCCCOCCCC=C
C=CCCCCOCCCCC=C
CCCC#CCCCCCCC=O
CCCCC#CCCCCCC=O
CCCCCC#CCCCCC=O
CCCCCCC#CCCCC=O
CCCCCCCC#CCCC=O
CCCCCCCCC#CCC=O
CC#CCCCCCCCCC=O
CCC#CCCCCCCCC=O
CCCCCCCCCC#CC=O
O=CCCCCCCCCCC#C
CC=CCCCCCCCCC=O
CCC=CCCCCCCCC=O
CCCC=CCCCCCCC=O
CCCCC=CCCCCCC=O
CCCCCC=CCCCCC=O
CCCCCCC=CCCCC=O
CCCCCCCC=CCCC=O
CCCCCCCCC=CCC=O
CCCCCCCCCC=CC=O
CCCCCCCCCCCOC
CCCCCCCCCCOCC
CCCCCCCCCOCCC
CCCCCCCCOCCCC
CCCCCCCOCCCCC
CCCCCCOCCCCCC
OCCCCCCCCCCC=C
CCCCCCCOCOCC=C
CCCCCCOCCOCC=C
CCCCCCOCOCCC=C
CCCCCOCCCOCC=C
CCCCCOCCOCCC=C
CCCCCOCOCCCC=C
CCCCOCCCCOCC=C
CCCCOCCCOCCC=C
CCCCOCCOCCCC=C
CCCCOCOCCCCC=C
CCCOCCCCCOCC=C
CCCOCCCCOCCC=C
CCCOCCCOCCCC=C
CCCOCCOCCCCC=C
CCCOCOCCCCCC=C
CCOCCCCCCOCC=C
CCOCCCCCOCCC=C
CCOCCCCOCCCC=C
CCOCCCOCCCCC=C
CCOCCOCCCCCC=C
CCOCOCCCCCCC=C
COCCCCCCOCCC=C
COCCCCCOCCCC=C
COCCCCOCCCCC=C
COCCCOCCCCCC=C
COCCOCCCCCCC=C
COCOCCCCCCCC=C
COCCCCCCCOCC=C
C=CCCCCCCCOCC#C
CC#CCCCCCCOCC=C
CCC#CCCCCCOCC=C
CCCC#CCCCCOCC=C
CCCCC#CCCCOCC=C
CCCCCC#CCCOCC=C
C=CCCCCCCOCCC#C
CC#CCCCCCOCCC=C
CCC#CCCCCOCCC=C
CCCC#CCCCOCCC=C
CCCCC#CCCOCCC=C
CCCCCC#CCOCCC=C
C=CCCCCCOCCCC#C
CC#CCCCCOCCCC=C
CCC#CCCCOCCCC=C
CCCC#CCCOCCCC=C
CCCCC#CCOCCCC=C
CCCCCCCOCC#CC=C
C=CCCCCOCCCCC#C
CC#CCCCOCCCCC=C
CCC#CCCOCCCCC=C
CCCC#CCOCCCCC=C
CCCCCCOCC#CCC=C
CCCCCCOCCC#CC=C
C=CCCCOCCCCCC#C
CC#CCCOCCCCCC=C
CCC#CCOCCCCCC=C
CCCCCOCC#CCCC=C
CCCCCOCCC#CCC=C
CCCCCOCCCC#CC=C
C=CCCOCCCCCCC#C
CC#CCOCCCCCCC=C
CCCCOCC#CCCCC=C
CCCCOCCC#CCCC=C
CCCCOCCCC#CCC=C
CCCCOCCCCC#CC=C
C=CCOCCCCCCCC#C
CCCOCC#CCCCCC=C
CCCOCCC#CCCCC=C
CCCOCCCC#CCCC=C
CCCOCCCCC#CCC=C
CCCOCCCCCC#CC=C
CCOCC#CCCCCCC=C
CCOCCC#CCCCCC=C
CCOCCCC#CCCCC=C
CCOCCCCC#CCCC=C
CCOCCCCCC#CCC=C
CCOCCCCCCC#CC=C
COCC#CCCCCCCC=C
COCCC#CCCCCCC=C
COCCCC#CCCCCC=C
COCCCCC#CCCCC=C
COCCCCCC#CCCC=C
COCCCCCCC#CCC=C
COCCCCCCCC#CC=C
CCCCCCC#CCOCC=C
CC=CCCCCCCOCC=C
CCC=CCCCCCOCC=C
CCCC=CCCCCOCC=C
CCCCC=CCCCOCC=C
CCCCCC=CCCOCC=C
CCCCCCC=CCOCC=C
CC=CCCCCCOCCC=C
CCC=CCCCCOCCC=C
CCCC=CCCCOCCC=C
CCCCC=CCCOCCC=C
CCCCCC=CCOCCC=C
CC=CCCCCOCCCC=C
CCC=CCCCOCCCC=C
CCCC=CCCOCCCC=C
CCCCC=CCOCCCC=C
CCCCCCCOCC=CC=C
CC=CCCCOCCCCC=C
CCC=CCCOCCCCC=C
CCCC=CCOCCCCC=C
CCCCCCOCC=CCC=C
CCCCCCOCCC=CC=C
CC=CCCOCCCCCC=C
CCC=CCOCCCCCC=C
CCCCCOCC=CCCC=C
CCCCCOCCC=CCC=C
CCCCCOCCCC=CC=C
CC=CCOCCCCCCC=C
CCCCOCCC=CCCC=C
CCCCOCCCC=CCC=C
CCCCOCCCCC=CC=C
CCCOCC=CCCCCC=C
CCCOCCC=CCCCC=C
CCCOCCCC=CCCC=C
CCCOCCCCC=CCC=C
CCCOCCCCCC=CC=C
CCOCC=CCCCCCC=C
CCOCCC=CCCCCC=C
CCOCCCC=CCCCC=C
CCOCCCCC=CCCC=C
CCOCCCCCC=CCC=C
CCOCCCCCCC=CC=C
COCC=CCCCCCCC=C
COCCC=CCCCCCC=C
COCCCC=CCCCCC=C
COCCCCC=CCCCC=C
COCCCCCC=CCCC=C
COCCCCCCC=CCC=C
COCCCCCCCC=CC=C
CCCCOCC=CCCCC=C
CCC#CCCCCCCCOC
CCCC#CCCCCCCOC
CCCCC#CCCCCCOC
CCCCCC#CCCCCOC
CCCCCCC#CCCCOC
CCCCCCCC#CCCOC
CCCCCCCCC#CCOC
CCCC#CCCCCCOCC
CCCCC#CCCCCOCC
CCCCCC#CCCCOCC
CCCCCCC#CCCOCC
CCCCCCCC#CCOCC
CCCCC#CCCCOCCC
CCCCCC#CCCOCCC
CCCCCCC#CCOCCC
CCCCCC#CCOCCCC
CCCCCCCCOCC#CC
CCCCCCCCOCCC#C
CCCCCCCOCC#CCC
CCCCCCCOCCC#CC
CCCCCCCOCCCC#C
CCCCCCOCCC#CCC
CCCCCCOCCCC#CC
CCCCCOCC#CCCCC
CCCCCOCCC#CCCC
CCCCCOCCCC#CCC
CCCCCOCCCCC#CC
CCCCCOCCCCCC#C
CCCCOCCC#CCCCC
CCCCOCCCC#CCCC
CCCCOCCCCC#CCC
CCCCOCCCCCC#CC
CCCOCCCCC#CCCC
CCCOCCCCCC#CCC
CCCOCCCCCCC#CC
CCCOCCCCCCCC#C
CCOCCCCCCC#CCC
CCOCCCCCCCC#CC
CCOCCCCCCCCC#C
COCCCCCCCCC#CC
CCCCCCCCCOCC#C
CCCCCCOCC#CCCC
CCCCCCOCCCCC#C
CCCCOCCCCCCC#C
COCCCCCCCCCC#C
C=CCCCCCCCCOC=O
CC=CCCCCCCCCCO
CCC=CCCCCCCCCO
CCCC=CCCCCCCCO
CCCCCCC=CCCCCO
CCCCCCCC=CCCCO
CCCCCCCCC=CCCO
CCCCCC=CCCCCCO
CCCCCCCCCC=CCO
CCCCC=CCCCCCCO
CCC=CCCCCCOCOC
CCCC=CCCCCOCOC
CCCCC=CCCCOCOC
CCCCCC=CCCOCOC
CCCCCCC=CCOCOC
CCC=CCCCCOCCOC
CCCC=CCCCOCCOC
CCCCC=CCCOCCOC
CCCCCC=CCOCCOC
CCCC=CCCCOCOCC
CCCCC=CCCOCOCC
CCCCCC=CCOCOCC
CCC=CCCCOCCCOC
CCCC=CCCOCCCOC
CCCCC=CCOCCCOC
CCCC=CCCOCCOCC
CCCCC=CCOCCOCC
CCCCC=CCOCOCCC
CCC=CCCOCCCCOC
CCCC=CCOCCCCOC
CCCCCCOCC=CCOC
CCCC=CCOCCCOCC
CCCCCCOCOCC=CC
CCC=CCOCCCCCOC
CCCCCOCC=CCCOC
CCCCCOCCC=CCOC
CCCCCOCC=CCOCC
CCCCCOCCOCC=CC
CCCCCOCOCC=CCC
CCCCCOCOCCC=CC
CCCCOCC=CCCCOC
CCCCOCCC=CCCOC
CCCCOCCCC=CCOC
CCCCOCC=CCCOCC
CCCCOCCC=CCOCC
CCCCOCC=CCOCCC
CCCCOCCCOCC=CC
CCCCOCCOCC=CCC
CCCCOCCOCCC=CC
CCCCOCOCC=CCCC
CCCCOCOCCC=CCC
CCCCOCOCCCC=CC
CCCOCC=CCCCCOC
CCCOCCC=CCCCOC
CCCOCCCC=CCCOC
CCCOCCCCC=CCOC
CCCOCC=CCCCOCC
CCCOCCC=CCCOCC
CCCOCCCC=CCOCC
CCCOCCC=CCOCCC
CCCOCCCCOCC=CC
CCCOCCCOCC=CCC
CCCOCCCOCCC=CC
CCCOCCOCC=CCCC
CCCOCCOCCC=CCC
CCCOCCOCCCC=CC
CCCOCOCCC=CCCC
CCCOCOCCCC=CCC
CCCOCOCCCCC=CC
CCOCC=CCCCCCOC
CCOCCC=CCCCCOC
CCOCCCC=CCCCOC
CCOCCCCC=CCCOC
CCOCCCCCC=CCOC
CCOCCCC=CCCOCC
CCOCCCCC=CCOCC
CCOCCCCCOCC=CC
CCOCCCCOCC=CCC
CCOCCCCOCCC=CC
CCOCCCOCCC=CCC
CCOCCCOCCCC=CC
CCOCCOCCCC=CCC
CCOCCOCCCCC=CC
CCOCOCCCCC=CCC
CCOCOCCCCCC=CC
COCCCCC=CCCCOC
COCCCCCC=CCCOC
COCCCCCCC=CCOC
COCCCCCCOCC=CC
COCCCCCOCCC=CC
COCCCCOCCCC=CC
COCCCOCCCCC=CC
COCCOCCCCCC=CC
COCOCCCCCCC=CC
CCCCCCOCCCCC=O
CCCCCOCCCCCC=O
CCCCOCCCCCCC=O
CCCOCCCCCCCC=O
CCOCCCCCCCCC=O
COCCCCCCCCCC=O
CCCCCCCCCOCC=O
CCCCCCCCOCCC=O
CCCCCCCOCCCC=O
CCCCCCCCCCC=O
CCCCCCCCCCCC=C
CCC=CC#CCCCCCOC
CCC=CCC#CCCCCOC
CCC=CCCC#CCCCOC
CCC=CCCCC#CCCOC
CCC=CCCCCC#CCOC
CCC#CC=CCCCCCOC
CCC#CCC=CCCCCOC
CCC#CCCC=CCCCOC
CCC#CCCCC=CCCOC
CCC#CCCCCC=CCOC
CCCC=CC#CCCCCOC
CCCC=CCC#CCCCOC
CCCC=CCCC#CCCOC
CCCC=CCCCC#CCOC
CCCC#CC=CCCCCOC
CCCC#CCC=CCCCOC
CCCC#CCCC=CCCOC
CCCC#CCCCC=CCOC
CCCCC=CC#CCCCOC
CCCCC=CCC#CCCOC
CCCCC=CCCC#CCOC
CCCCC#CC=CCCCOC
CCCCC#CCC=CCCOC
CCCCC#CCCC=CCOC
CCCCCC=CC#CCCOC
CCCCCC=CCC#CCOC
CCCCCC#CC=CCCOC
CCCCCC#CCC=CCOC
CCCCCCC=CC#CCOC
CCCCCCC#CC=CCOC
CCCC=CC#CCCCOCC
CCCC=CCC#CCCOCC
CCCC=CCCC#CCOCC
CCCC#CC=CCCCOCC
CCCC#CCC=CCCOCC
CCCC#CCCC=CCOCC
CCCCC=CC#CCCOCC
CCCCC=CCC#CCOCC
CCCCC#CC=CCCOCC
CCCCC#CCC=CCOCC
CCCCCC=CC#CCOCC
CCCCCC#CC=CCOCC
CC=CCCCCCCOCC#C
CCC=CCCCCCOCC#C
CCCC=CCCCCOCC#C
CCCCC=CC#CCOCCC
CCCCC=CCCCOCC#C
CCCCC#CC=CCOCCC
CCCCCC=CCCOCC#C
CCCCCCC=CCOCC#C
CC=CCCCCCOCC#CC
CC=CCCCCCOCCC#C
CCC=CCCCCOCC#CC
CCC=CCCCCOCCC#C
CCC#CCCCCOCC=CC
CCCC=CCCCOCC#CC
CCCC=CCCCOCCC#C
CCCC#CCCCOCC=CC
CCCCC=CCCOCC#CC
CCCCC=CCCOCCC#C
CCCCC#CCCOCC=CC
CCCCCC=CCOCC#CC
CCCCCC=CCOCCC#C
CCCCCC#CCOCC=CC
CC=CCCCCOCCC#CC
CC=CCCCCOCCCC#C
CCC=CCCCOCC#CCC
CCC=CCCCOCCC#CC
CCC=CCCCOCCCC#C
CCC#CCCCOCCC=CC
CCCC=CCCOCC#CCC
CCCC=CCCOCCC#CC
CCCC=CCCOCCCC#C
CCCC#CCCOCC=CCC
CCCC#CCCOCCC=CC
CCCCC=CCOCC#CCC
CCCCC=CCOCCC#CC
CCCCC=CCOCCCC#C
CCCCC#CCOCC=CCC
CCCCC#CCOCCC=CC
CCCCCCCOCC=CC#C
CC=CCCCOCCCC#CC
CC=CCCCOCCCCC#C
CCC=CCCOCCC#CCC
CCC=CCCOCCCC#CC
CCC=CCCOCCCCC#C
CCC#CCCOCCCC=CC
CCCC=CCOCC#CCCC
CCCC=CCOCCC#CCC
CCCC=CCOCCCC#CC
CCCC=CCOCCCCC#C
CCCC#CCOCCC=CCC
CCCC#CCOCCCC=CC
CCCCCCOCC=CC#CC
CCCCCCOCC=CCC#C
CCCCCCOCC#CC=CC
CCCCCCOCCC=CC#C
CC=CCCOCCCCC#CC
CC=CCCOCCCCCC#C
CCC=CCOCCCC#CCC
CCC=CCOCCCCC#CC
CCC=CCOCCCCCC#C
CCC#CCOCCCCC=CC
CCCCCOCC=CC#CCC
CCCCCOCC=CCC#CC
CCCCCOCC=CCCC#C
CCCCCOCC#CC=CCC
CCCCCOCC#CCC=CC
CCCCCOCCC=CC#CC
CCCCCOCCC=CCC#C
CCCCCOCCC#CC=CC
CCCCCOCCCC=CC#C
CC=CCOCCCCCC#CC
CC=CCOCCCCCCC#C
CCCCOCC=CC#CCCC
CCCCOCC=CCC#CCC
CCCCOCC=CCCC#CC
CCCCOCC=CCCCC#C
CCCCOCC#CC=CCCC
CCCCOCC#CCC=CCC
CCCCOCC#CCCC=CC
CCCCOCCC=CC#CCC
CCCCOCCC=CCC#CC
CCCCOCCC=CCCC#C
CCCCOCCC#CC=CCC
CCCCOCCC#CCC=CC
CCCCOCCCC=CC#CC
CCCCOCCCC=CCC#C
CCCCOCCCC#CC=CC
CCCCOCCCCC=CC#C
CCCOCC=CCC#CCCC
CCCOCC=CCCC#CCC
CCCOCC=CCCCC#CC
CCCOCC=CCCCCC#C
CCCOCC#CCC=CCCC
CCCOCC#CCCC=CCC
CCCOCC#CCCCC=CC
CCCOCCC=CC#CCCC
CCCOCCC=CCC#CCC
CCCOCCC=CCCC#CC
CCCOCCC=CCCCC#C
CCCOCCC#CC=CCCC
CCCOCCC#CCC=CCC
CCCOCCC#CCCC=CC
CCCOCCCC=CC#CCC
CCCOCCCC=CCC#CC
CCCOCCCC=CCCC#C
CCCOCCCC#CC=CCC
CCCOCCCC#CCC=CC
CCCOCCCCC=CC#CC
CCCOCCCCC=CCC#C
CCCOCCCCC#CC=CC
CCCOCCCCCC=CC#C
CCOCC=CCCCC#CCC
CCOCC=CCCCCC#CC
CCOCC=CCCCCCC#C
CCOCC#CCCCC=CCC
CCOCC#CCCCCC=CC
CCOCCC=CCCC#CCC
CCOCCC=CCCCC#CC
CCOCCC=CCCCCC#C
CCOCCC#CCCC=CCC
CCOCCC#CCCCC=CC
CCOCCCC=CCC#CCC
CCOCCCC=CCCC#CC
CCOCCCC=CCCCC#C
CCOCCCC#CCC=CCC
CCOCCCC#CCCC=CC
CCOCCCCC=CC#CCC
CCOCCCCC=CCC#CC
CCOCCCCC=CCCC#C
CCOCCCCC#CC=CCC
CCOCCCCC#CCC=CC
CCOCCCCCC=CC#CC
CCOCCCCCC=CCC#C
CCOCCCCCC#CC=CC
CCOCCCCCCC=CC#C
COCC=CCCCCCC#CC
COCC=CCCCCCCC#C
COCC#CCCCCCC=CC
COCCC=CCCCCC#CC
COCCC=CCCCCCC#C
COCCC#CCCCCC=CC
COCCCC=CCCCC#CC
COCCCC=CCCCCC#C
COCCCC#CCCCC=CC
COCCCCC=CCCC#CC
COCCCCC=CCCCC#C
COCCCCC#CCCC=CC
COCCCCCC=CCC#CC
COCCCCCC=CCCC#C
COCCCCCC#CCC=CC
COCCCCCCC=CC#CC
COCCCCCCC=CCC#C
COCCCCCCC#CC=CC
COCCCCCCCC=CC#C
CCC=CC=CCCCCCOC
CCC=CCC=CCCCCOC
CCC=CCCC=CCCCOC
CCC=CCCCC=CCCOC
CCC=CCCCCC=CCOC
CCCC=CC=CCCCCOC
CCCC=CCC=CCCCOC
CCCC=CCCC=CCCOC
CCCC=CCCCC=CCOC
CCCCC=CC=CCCCOC
CCCCC=CCC=CCCOC
CCCCC=CCCC=CCOC
CCCCCC=CC=CCCOC
CCCCCC=CCC=CCOC
CCCCCCC=CC=CCOC
CCCC=CC=CCCCOCC
CCCC=CCC=CCCOCC
CCCC=CCCC=CCOCC
CCCCC=CC=CCCOCC
CCCCC=CCC=CCOCC
CCCCCC=CC=CCOCC
CCCCC=CC=CCOCCC
CC=CCCCCCOCC=CC
CCC=CCCCCOCC=CC
CCCC=CCCCOCC=CC
CCCCC=CCCOCC=CC
CCCCCC=CCOCC=CC
CC=CCCCCOCCC=CC
CCC=CCCCOCC=CCC
CCC=CCCCOCCC=CC
CCCC=CCCOCC=CCC
CCCC=CCCOCCC=CC
CCCCC=CCOCC=CCC
CCCCC=CCOCCC=CC
CCC=CCCOCCCC=CC
CCCC=CCOCCC=CCC
CCCC=CCOCCCC=CC
CCCCCCOCC=CC=CC
CCC=CCOCCCCC=CC
CCCCCOCC=CC=CCC
CCCCCOCC=CCC=CC
CCCCCOCCC=CC=CC
CCCCOCC=CC=CCCC
CCCCOCC=CCC=CCC
CCCCOCC=CCCC=CC
CCCCOCCC=CC=CCC
CCCCOCCC=CCC=CC
CCCCOCCCC=CC=CC
CCCOCC=CCC=CCCC
CCCOCC=CCCC=CCC
CCCOCC=CCCCC=CC
CCCOCCC=CC=CCCC
CCCOCCC=CCC=CCC
CCCOCCC=CCCC=CC
CCCOCCCC=CC=CCC
CCCOCCCC=CCC=CC
CCCOCCCCC=CC=CC
CCOCC=CCCCC=CCC
CCOCC=CCCCCC=CC
CCOCCC=CCCC=CCC
CCOCCC=CCCCC=CC
CCOCCCC=CCC=CCC
CCOCCCC=CCCC=CC
CCOCCCCC=CC=CCC
CCOCCCCC=CCC=CC
CCOCCCCCC=CC=CC
COCC=CCCCCCC=CC
COCCC=CCCCCC=CC
COCCCC=CCCCC=CC
COCCCCC=CCCC=CC
COCCCCCC=CCC=CC
COCCCCCCC=CC=CC
CC=CCCCOCCCC=CC
CCC=CCCOCCC=CCC
CCCC=CCOCC=CCCC
C=CC#CCCCCCCCC=O
C=CCCC#CCCCCCC=O
C=CCCCC#CCCCCC=O
C=CCCCCC#CCCCC=O
C=CCCCCCC#CCCC=O
C=CCCCCCCC#CCC=O
C=CCCCCCCCC#CC=O
C=CCC#CCCCCCCC=O
C=CCC=CCCCCCCC=O
C=CCCC=CCCCCCC=O
C=CCCCC=CCCCCC=O
C=CCCCCC=CCCCC=O
C=CCCCCCC=CCCC=O
C=CCCCCCCC=CCC=O
C=CC=CCCCCCCCC=O
C=CCCCCCCCC=CC=O
CC#CCCCCCCCOC=O
CCC#CCCCCCCOC=O
CCCC#CCCCCCOC=O
CCCCC#CCCCCOC=O
CCCCCC#CCCCOC=O
CCCCCCC#CCCOC=O
CCCCCCCC#CCOC=O
O=COCCCCCCCCC#C
CC=CCCCCCCCOC=O
CCC=CCCCCCCOC=O
CCCC=CCCCCCOC=O
CCCCC=CCCCCOC=O
CCCCCC=CCCCOC=O
CCCCCCCC=CCOC=O
CCCCCCC=CCCOC=O
CCC(C)CCCCCCCC=O
CCCC(CC)CCCCCC=O
CCCC(CCC)CCCCC=O
CCCCC(CC)CCCCC=O
CCCCC(CCC)CCCC=O
CCCCCC(C)CCCCC=O
CCCCCC(CCC)CCC=O
CCCCCC(CCCC)CC=O
CCCCCCC(C)CCCC=O
CCCCCCC(CC)CCC=O
CCCCCCCC(C)CCC=O
CCC(CC)CCCCCCC=O
CCCC(C)CCCCCCC=O
CCCCC(C)CCCCCC=O
CCCCC(CCCC)CCC=O
CCCCCC(CC)CCCC=O
CCCCCC(CCCCC)C=O
CCCCCCC(CCC)CC=O
CCCCCCC(CCCC)C=O
CCCCCCCC(CC)CC=O
CCCCCCCC(CCC)C=O
CCCCCCCCC(C)CC=O
CCCCCCCCC(CC)C=O
CCCCCCCCC(=O)CCC
CCCCCCCC(=O)CCCC
CCCCCCC(=O)CCCCC
CCCCCCCCCCC(C)=O
CCCCCCCCCC(=O)CC
CC(C)CCCCCCCCC=O
CCCCCCCCCC(C)C=O
CCCCCCCCCCCCO
C=CCCCCCOCOCC=C
C=CCCCCOCCOCC=C
C=CCCCCOCOCCC=C
C=CCCCOCCCOCC=C
C=CCCCOCCOCCC=C
C=CCCCOCOCCCC=C
C=CCCOCCCCOCC=C
C=CCCOCCCOCCC=C
C=CCOCCCCCOCC=C
CCCCCCCCOCOCC
CCCCCCCOCOCCC
CCCCCCOCCCCOC
CCCCCCOCCCOCC
CCCCCCOCOCCCC
CCCCCOCCCCCOC
CCCCCOCCCOCCC
CCCCCOCCOCCCC
CCCCOCCCCCCOC
CCCOCCCCCCCOC
CCOCCCCCCCCOC
CCCCCCCCCOCOC
CCCCCCCCOCCOC
CCCCCCCOCCCOC
CCCCCCCOCCOCC
CCCCCCOCCOCCC
CCCCCOCCCCOCC
CCCCOCCCCCOCC
CCCCOCCCCOCCC
CCCCOCCCOCCCC
CCCOCCCCCCOCC
CCCOCCCCCOCCC
CCOCCCCCCCOCC
COCCCCCCCCCOC
CCCCCOCOCCCCC
OCCCCCCCOCCC=C
OCCCCCCOCCCC=C
OCCCCCOCCCCC=C
OCCCCOCCCCCC=C
OCCOCCCCCCCC=C
OCCCCCCCCOCC=C
OCCCOCCCCCCC=C
CCCCCCCCOCC=C
CCCCCCCOCCC=C
CCCCCCOCCCC=C
CCCCCOCCCCC=C
CCCCOCCCCCC=C
CCCOCCCCCCC=C
CCOCCCCCCCC=C
COCCCCCCCCC=C
CCCCCCCCCCOC
CCCCCCCCCOCC
CCCCCCCCOCCC
CCCCCCCOCCCC
CCCCCCOCCCCC
CCCCCCCC=CCCCC
CCCCCCCCC=CCCC
CCCCCCCCCC=CCC
CCCCCCC=CCCCCC
CCCCCCCCCCC=CC
C=CCCC#CCCCOCC=C
C=CCCCC#CCCOCC=C
C=CCCCCC#CCOCC=C
C=CCCCC#CCOCCC=C
C=CCCCCCOCC#CC=C
C=CCCCCOCC#CCC=C
C=CCCCCOCCC#CC=C
C=CCCCOCC#CCCC=C
C=CCCCOCCC#CCC=C
C=CCCCOCCCC#CC=C
C=CCCOCCC#CCCC=C
C=CCCOCCCC#CCC=C
C=CCCOCCCCC#CC=C
C=CCOCCCCC#CCC=C
C=CCOCCCCCC#CC=C
C=CCCC=CCCCOCC=C
C=CCCCC=CCCOCC=C
C=CCCCCC=CCOCC=C
C=CCCCCCOCC=CC=C
C=CCCCCOCC=CCC=C
C=CCCCCOCCC=CC=C
C=CCCCOCC=CCCC=C
C=CCCCOCCC=CCC=C
C=CCCCOCCCC=CC=C
C=CCCOCCC=CCCC=C
C=CCCOCCCC=CCC=C
C=CCCOCCCCC=CC=C
C=CCOCCCCC=CCC=C
C=CCOCCCCCC=CC=C
C=CCCCC=CCOCCC=C
CC#CC#CCCCCCCC=O
CC#CCC#CCCCCCC=O
CC#CCCC#CCCCCC=O
CC#CCCCC#CCCCC=O
CC#CCCCCC#CCCC=O
CC#CCCCCCC#CCC=O
CC#CCCCCCCC#CC=O
CCC#CC#CCCCCCC=O
CCC#CCC#CCCCCC=O
CCC#CCCC#CCCCC=O
CCC#CCCCC#CCCC=O
CCC#CCCCCC#CCC=O
CCC#CCCCCCC#CC=O
CCCC#CC#CCCCCC=O
CCCC#CCC#CCCCC=O
CCCC#CCCC#CCCC=O
CCCC#CCCCC#CCC=O
CCCC#CCCCCC#CC=O
CCCCC#CC#CCCCC=O
CCCCC#CCC#CCCC=O
CCCCC#CCCC#CCC=O
CCCCC#CCCCC#CC=O
CCCCCC#CC#CCCC=O
CCCCCC#CCC#CCC=O
CCCCCC#CCCC#CC=O
CCCCCCC#CC#CCC=O
CCCCCCC#CCC#CC=O
CCCCCCCC#CC#CC=O
O=CC#CCCCCCCCC#C
O=CCC#CCCCCCCC#C
O=CCCC#CCCCCCC#C
O=CCCCC#CCCCCC#C
O=CCCCCC#CCCCC#C
O=CCCCCCC#CCCC#C
O=CCCCCCCC#CCC#C
O=CCCCCCCCC#CC#C
CC=CC#CCCCCCCC=O
CC=CCC#CCCCCCC=O
CC=CCCC#CCCCCC=O
CC=CCCCC#CCCCC=O
CC=CCCCCC#CCCC=O
CC=CCCCCCC#CCC=O
CC=CCCCCCCC#CC=O
CC#CC=CCCCCCCC=O
CC#CCC=CCCCCCC=O
CC#CCCC=CCCCCC=O
CC#CCCCC=CCCCC=O
CC#CCCCCC=CCCC=O
CC#CCCCCCC=CCC=O
CC#CCCCCCCC=CC=O
CCC=CC#CCCCCCC=O
CCC=CCC#CCCCCC=O
CCC=CCCC#CCCCC=O
CCC=CCCCC#CCCC=O
CCC=CCCCCC#CCC=O
CCC=CCCCCCC#CC=O
CCC#CC=CCCCCCC=O
CCC#CCC=CCCCCC=O
CCC#CCCC=CCCCC=O
CCC#CCCCC=CCCC=O
CCC#CCCCCC=CCC=O
CCC#CCCCCCC=CC=O
CCCC=CC#CCCCCC=O
CCCC=CCC#CCCCC=O
CCCC=CCCC#CCCC=O
CCCC=CCCCC#CCC=O
CCCC=CCCCCC#CC=O
CCCC#CC=CCCCCC=O
CCCC#CCC=CCCCC=O
CCCC#CCCC=CCCC=O
CCCC#CCCCC=CCC=O
CCCC#CCCCCC=CC=O
CCCCC=CC#CCCCC=O
CCCCC=CCC#CCCC=O
CCCCC=CCCC#CCC=O
CCCCC=CCCCC#CC=O
CCCCC#CC=CCCCC=O
CCCCC#CCC=CCCC=O
CCCCC#CCCC=CCC=O
CCCCC#CCCCC=CC=O
CCCCCC=CC#CCCC=O
CCCCCC=CCC#CCC=O
CCCCCC=CCCC#CC=O
CCCCCC#CC=CCCC=O
CCCCCC#CCC=CCC=O
CCCCCC#CCCC=CC=O
CCCCCCC=CC#CCC=O
CCCCCCC=CCC#CC=O
CCCCCCC#CC=CCC=O
CCCCCCC#CCC=CC=O
CCCCCCCC=CC#CC=O
CCCCCCCC#CC=CC=O
O=CC=CCCCCCCCC#C
O=CCC=CCCCCCCC#C
O=CCCC=CCCCCCC#C
O=CCCCC=CCCCCC#C
O=CCCCCC=CCCCC#C
O=CCCCCCC=CCCC#C
O=CCCCCCCC=CCC#C
O=CCCCCCCCC=CC#C
CC=CCC=CCCCCCC=O
CC=CCCC=CCCCCC=O
CC=CCCCC=CCCCC=O
CC=CCCCCC=CCCC=O
CC=CCCCCCC=CCC=O
CCC=CCC=CCCCCC=O
CCC=CCCC=CCCCC=O
CCC=CCCCC=CCCC=O
CCC=CCCCCC=CCC=O
CCCC=CCC=CCCCC=O
CCCC=CCCC=CCCC=O
CCCC=CCCCC=CCC=O
CCCCC=CCC=CCCC=O
CCCCC=CCCC=CCC=O
CCCCCC=CC=CCCC=O
CC=CC=CCCCCCCC=O
CC=CCCCCCCC=CC=O
CCC=CC=CCCCCCC=O
CCC=CCCCCCC=CC=O
CCCC=CC=CCCCCC=O
CCCC=CCCCCC=CC=O
CCCCC=CC=CCCCC=O
CCCCC=CCCCC=CC=O
CCCCCC=CCC=CCC=O
CCCCCC=CCCC=CC=O
CCCCCCC=CC=CCC=O
CCCCCCC=CCC=CC=O
CCCCCCCC=CC=CC=O
CCC(=C)CCCCCCCOC
CCC(CCCCC=C)CCOC
CCC(CCCCCC=C)COC
CCC(CCCCCCC=C)OC
CCCC(=C)CCCCCCOC
CCCC(CCCC=C)CCOC
CCCC(CCCCC=C)COC
CCCC(CCCCCC=C)OC
CCCCC(=C)CCCCCOC
CCCCC(CCCC=C)COC
CCCCC(CCCCC=C)OC
CCCCCC(=C)CCCCOC
CCCCCC(CCC=C)COC
CCCCCC(CCCC=C)OC
CCCCCCC(=C)CCCOC
CCCCCCC(CCC=C)OC
CCCCCCCC(=C)CCOC
CCCCCCCCC(=C)COC
CCCC(=C)CCCCCOCC
CCCC(CCCC=C)COCC
CCCC(CCCCC=C)OCC
CCCCC(=C)CCCCOCC
CCCCC(CCC=C)COCC
CCCCC(CCCC=C)OCC
CCCCCC(=C)CCCOCC
CCCCCC(CCC=C)OCC
CCCCCCC(=C)CCOCC
CCCCCCC(CC=C)OCC
CCCCCCCC(=C)COCC
CC(C)CCCCCCOCC=C
CCC(C)CCCCCOCC=C
CCC(CC)CCCCOCC=C
CCC(CCCCCCOC)C=C
CCCC(C)CCCCOCC=C
CCCC(CC)CCCOCC=C
CCCC(CCC)CCOCC=C
CCCC(CCCCCOC)C=C
CCCCC(=C)CCCOCCC
CCCCC(C)CCCOCC=C
CCCCC(CC)CCOCC=C
CCCCC(CCC=C)OCCC
CCCCC(CCC)COCC=C
CCCCC(CCCCOC)C=C
CCCCCC(=C)CCOCCC
CCCCCC(C)CCOCC=C
CCCCCC(CC=C)OCCC
CCCCCC(CC)COCC=C
CCCCCC(CCC)OCC=C
CCCCCC(CCCOC)C=C
CCCCCCC(=C)COCCC
CCCCCCC(C)COCC=C
CCCCCCC(CC)OCC=C
CCCCCCC(CCOC)C=C
CCCCCCCC(C)OCC=C
CCCCCCCC(COC)C=C
CC(C)CCCCCOCCC=C
CCC(C)CCCCOCCC=C
CCC(CC)CCCOCCC=C
CCC(CCCCCOC)CC=C
CCCC(C)CCCOCCC=C
CCCC(CC)CCOCCC=C
CCCC(CCC)COCCC=C
CCCC(CCCCOC)CC=C
CCCC(CCCCOCC)C=C
CCCCC(C)CCOCCC=C
CCCCC(CCC)OCCC=C
CCCCC(CCCOC)CC=C
CCCCC(CCCOCC)C=C
CCCCCC(=C)COCCCC
CCCCCC(C)COCCC=C
CCCCCC(CC)OCCC=C
CCCCCC(CCOCC)C=C
CCCCCCC(C)OCCC=C
CCCCCCC(COC)CC=C
CCCCCCC(COCC)C=C
CCCCCCCC(OCC)C=C
CCCCCCCCOC(C)C=C
CC(C)CCCCOCCCC=C
CCC(C)CCCOCCCC=C
CCC(CC)CCOCCCC=C
CCC(CCCCOC)CCC=C
CCCC(C)CCOCCCC=C
CCCC(CC)COCCCC=C
CCCC(CCC)OCCCC=C
CCCC(CCCOC)CCC=C
CCCC(CCCOCC)CC=C
CCCCC(C)COCCCC=C
CCCCC(CC)OCCCC=C
CCCCC(CCOC)CCC=C
CCCCC(CCOCC)CC=C
CCCCC(CCOCCC)C=C
CCCCCC(C)OCCCC=C
CCCCCC(COCC)CC=C
CCCCCC(COCCC)C=C
CCCCCCC(OCCC)C=C
CCCCCCCOC(C)CC=C
CCCCCCCOC(CC)C=C
CCCCCCCOCC(=C)CC
CCCCCCCOCC(C)C=C
CCCCCCCOCCC(C)=C
CC(C)CCCOCCCCC=C
CCC(C)CCOCCCCC=C
CCC(CC)COCCCCC=C
CCC(CCCOC)CCCC=C
CCCC(C)COCCCCC=C
CCCC(CC)OCCCCC=C
CCCC(CCOCC)CCC=C
CCCCC(C)OCCCCC=C
CCCCC(COCCC)CC=C
CCCCCC(OCCCC)C=C
CCCCCCOC(C)CCC=C
CCCCCCOC(CC)CC=C
CCCCCCOC(CCC)C=C
CCCCCCOCC(=C)CCC
CCCCCCOCC(C)CC=C
CCCCCCOCC(CC)C=C
CCCCCCOCCC(=C)CC
CCCCCCOCCC(C)C=C
CCCCCCOCCCC(C)=C
CC(C)CCOCCCCCC=C
CCC(C)COCCCCCC=C
CCC(CC)OCCCCCC=C
CCCC(C)OCCCCCC=C
CCCCCOC(C)CCCC=C
CCCCCOC(CC)CCC=C
CCCCCOC(CCC)CC=C
CCCCCOC(CCCC)C=C
CCCCCOCC(=C)CCCC
CCCCCOCC(C)CCC=C
CCCCCOCC(CC)CC=C
CCCCCOCC(CCC)C=C
CCCCCOCCC(=C)CCC
CCCCCOCCC(C)CC=C
CCCCCOCCC(CC)C=C
CCCCCOCCCC(=C)CC
CCCCCOCCCC(C)C=C
CCCCCOCCCCC(C)=C
CC(C)COCCCCCCC=C
CCC(C)OCCCCCCC=C
CCCCOC(C)CCCCC=C
CCCCOC(CC)CCCC=C
CCCCOC(CCC)CCC=C
CCCCOC(CCCC)CC=C
CCCCOCC(CC)CCC=C
CCCCOCC(CCC)CC=C
CCCCOCC(CCCC)C=C
CCCCOCCC(=C)CCCC
CCCCOCCC(C)CCC=C
CCCCOCCC(CC)CC=C
CCCCOCCC(CCC)C=C
CCCCOCCCC(=C)CCC
CCCCOCCCC(C)CC=C
CCCCOCCCC(CC)C=C
CCCCOCCCCC(=C)CC
CCCCOCCCCC(C)C=C
CCCCOCCCCCC(C)=C
CC(C)OCCCCCCCC=C
CCCOC(C)CCCCCC=C
CCCOC(CC)CCCCC=C
CCCOC(CCC)CCCC=C
CCCOCC(C)CCCCC=C
CCCOCC(CC)CCCC=C
CCCOCC(CCC)CCC=C
CCCOCCC(C)CCCC=C
CCCOCCC(CC)CCC=C
CCCOCCC(CCC)CC=C
CCCOCCCC(C)CCC=C
CCCOCCCC(CC)CC=C
CCCOCCCC(CCC)C=C
CCCOCCCCC(=C)CCC
CCCOCCCCC(C)CC=C
CCCOCCCCC(CC)C=C
CCCOCCCCCC(=C)CC
CCCOCCCCCC(C)C=C
CCCOCCCCCCC(C)=C
CCOC(C)CCCCCCC=C
CCOC(CC)CCCCCC=C
CCOCC(C)CCCCCC=C
CCOCC(CC)CCCCC=C
CCOCCC(C)CCCCC=C
CCOCCCC(C)CCCC=C
CCOCCCC(CC)CCC=C
CCOCCCCC(C)CCC=C
CCOCCCCC(CC)CC=C
CCOCCCCCC(C)CC=C
CCOCCCCCC(CC)C=C
CCOCCCCCCC(=C)CC
CCOCCCCCCC(C)C=C
CCOCCCCCCCC(C)=C
COC(C)CCCCCCCC=C
COCCC(C)CCCCCC=C
COCCCC(C)CCCCC=C
COCCCCC(C)CCCC=C
COCCCCCC(C)CCC=C
COCCCCCCC(C)CC=C
COCCCCCCCC(C)C=C
COCCCCCCCCC(C)=C
CCCCCCCC(CC=C)OC
CCCCC(CCCC)OCC=C
CCCCCCCCC(OC)C=C
CCCCC(CC)COCCC=C
CCCCCC(CCOC)CC=C
CCCCCCCCOCC(C)=C
CCCCOCC(C)CCCC=C
CCOCCC(CC)CCCC=C
COCC(C)CCCCCCC=C
OCC#CCCCCCCCC=C
OCCC#CCCCCCCC=C
OCCCC#CCCCCCC=C
OCCCCC#CCCCCC=C
OCCCCCC#CCCCC=C
OCCCCCCC#CCCC=C
OCCCCCCCC#CCC=C
OCCCCCCCCC#CC=C
OCCC=CCCCCCCC=C
OCCCCC=CCCCCC=C
OCCCCCC=CCCCC=C
OCCCCCCCC=CCC=C
OCC=CCCCCCCCC=C
OCCCC=CCCCCCC=C
OCCCCCCC=CCCC=C
OCCCCCCCCC=CC=C
CC#CCCCCCCCCCO
CCCC#CCCCCCCCO
CCCCCC#CCCCCCO
CCCCCCC#CCCCCO
CCCCCCCC#CCCCO
CCCCCCCCC#CCCO
CCCCCCCCCC#CCO
OCCCCCCCCCCC#C
CCC#CCCCCCCCCO
CCCCC#CCCCCCCO
C=CCCCCCOCOCC#C
CC#CCCCCOCOCC=C
CCC#CCCCOCOCC=C
CCCC#CCCOCOCC=C
CCCCC#CCOCOCC=C
C=CCCCCOCCOCC#C
CC#CCCCOCCOCC=C
CCC#CCCOCCOCC=C
CCCC#CCOCCOCC=C
C=CCCCCOCOCCC#C
CC#CCCCOCOCCC=C
CCC#CCCOCOCCC=C
CCCC#CCOCOCCC=C
C=CCCCOCCCOCC#C
CC#CCCOCCCOCC=C
CCC#CCOCCCOCC=C
C=CCCCOCCOCCC#C
CC#CCCOCCOCCC=C
CCC#CCOCCOCCC=C
C=CCCCOCOCCCC#C
CC#CCCOCOCCCC=C
CCC#CCOCOCCCC=C
CCCCCOCOCC#CC=C
C=CCCOCCCCOCC#C
CC#CCOCCCCOCC=C
CCCCOCC#CCOCC=C
C=CCCOCCCOCCC#C
CC#CCOCCCOCCC=C
C=CCCOCCOCCCC#C
CC#CCOCCOCCCC=C
CCCCOCCOCC#CC=C
C=CCCOCOCCCCC#C
CC#CCOCOCCCCC=C
CCCCOCOCC#CCC=C
CCCCOCOCCC#CC=C
C=CCOCCCCCOCC#C
CCCOCC#CCCOCC=C
CCCOCCC#CCOCC=C
C=CCOCCCCOCCC#C
CCCOCC#CCOCCC=C
C=CCOCCCOCCCC#C
CCCOCCCOCC#CC=C
C=CCOCCOCCCCC#C
CCCOCCOCC#CCC=C
CCCOCCOCCC#CC=C
C=CCOCOCCCCCC#C
CCCOCOCC#CCCC=C
CCCOCOCCC#CCC=C
CCCOCOCCCC#CC=C
CCOCC#CCCCOCC=C
CCOCCC#CCCOCC=C
CCOCCCC#CCOCC=C
CCOCC#CCCOCCC=C
CCOCCC#CCOCCC=C
CCOCC#CCOCCCC=C
CCOCCCCOCC#CC=C
CCOCCCOCC#CCC=C
CCOCCCOCCC#CC=C
CCOCCOCC#CCCC=C
CCOCCOCCC#CCC=C
CCOCCOCCCC#CC=C
CCOCOCC#CCCCC=C
CCOCOCCC#CCCC=C
CCOCOCCCC#CCC=C
CCOCOCCCCC#CC=C
COCC#CCCCCOCC=C
COCCC#CCCCOCC=C
COCCCC#CCCOCC=C
COCCCCC#CCOCC=C
COCC#CCCCOCCC=C
COCCC#CCCOCCC=C
COCCCC#CCOCCC=C
COCC#CCCOCCCC=C
COCCC#CCOCCCC=C
COCCCCCOCC#CC=C
COCC#CCOCCCCC=C
COCCCCOCC#CCC=C
COCCCCOCCC#CC=C
COCCCOCC#CCCC=C
COCCCOCCC#CCC=C
COCCCOCCCC#CC=C
COCCOCC#CCCCC=C
COCCOCCC#CCCC=C
COCCOCCCC#CCC=C
COCCOCCCCC#CC=C
COCOCC#CCCCCC=C
COCOCCC#CCCCC=C
COCOCCCC#CCCC=C
COCOCCCCC#CCC=C
COCOCCCCCC#CC=C
CC=CCCCCOCOCC=C
CCC=CCCCOCOCC=C
CCCC=CCCOCOCC=C
CCCCC=CCOCOCC=C
CC=CCCCOCCOCC=C
CCC=CCCOCCOCC=C
CCCC=CCOCCOCC=C
CC=CCCCOCOCCC=C
CCC=CCCOCOCCC=C
CCCC=CCOCOCCC=C
CC=CCCOCCCOCC=C
CCC=CCOCCCOCC=C
CC=CCCOCCOCCC=C
CCC=CCOCCOCCC=C
CC=CCCOCOCCCC=C
CCC=CCOCOCCCC=C
CCCCCOCOCC=CC=C
CC=CCOCCCCOCC=C
CCCCOCC=CCOCC=C
CC=CCOCCCOCCC=C
CC=CCOCCOCCCC=C
CCCCOCCOCC=CC=C
CC=CCOCOCCCCC=C
CCCCOCOCC=CCC=C
CCCCOCOCCC=CC=C
CCCOCC=CCCOCC=C
CCCOCCC=CCOCC=C
CCCOCC=CCOCCC=C
CCCOCCCOCC=CC=C
CCCOCCOCC=CCC=C
CCCOCCOCCC=CC=C
CCCOCOCC=CCCC=C
CCCOCOCCC=CCC=C
CCCOCOCCCC=CC=C
CCOCC=CCCCOCC=C
CCOCCC=CCCOCC=C
CCOCCCC=CCOCC=C
CCOCC=CCCOCCC=C
CCOCCC=CCOCCC=C
CCOCC=CCOCCCC=C
CCOCCCCOCC=CC=C
CCOCCCOCC=CCC=C
CCOCCCOCCC=CC=C
CCOCCOCC=CCCC=C
CCOCCOCCC=CCC=C
CCOCCOCCCC=CC=C
CCOCOCC=CCCCC=C
CCOCOCCC=CCCC=C
CCOCOCCCC=CCC=C
CCOCOCCCCC=CC=C
COCC=CCCCCOCC=C
COCCC=CCCCOCC=C
COCCCC=CCCOCC=C
COCCCCC=CCOCC=C
COCC=CCCCOCCC=C
COCCC=CCCOCCC=C
COCCCC=CCOCCC=C
COCC=CCCOCCCC=C
COCCC=CCOCCCC=C
COCCCCCOCC=CC=C
COCC=CCOCCCCC=C
COCCCCOCC=CCC=C
COCCCCOCCC=CC=C
COCCCOCC=CCCC=C
COCCCOCCC=CCC=C
COCCCOCCCC=CC=C
COCCOCCC=CCCC=C
COCCOCCCC=CCC=C
COCCOCCCCC=CC=C
COCOCC=CCCCCC=C
COCOCCC=CCCCC=C
COCOCCCC=CCCC=C
COCOCCCCC=CCC=C
COCOCCCCCC=CC=C
COCCOCC=CCCCC=C
CCC#CCCCCCOCOC
CCCC#CCCCCOCOC
CCCCC#CCCCOCOC
CCCCCC#CCCOCOC
CCCCCCC#CCOCOC
CCC#CCCCCOCCOC
CCCC#CCCCOCCOC
CCCCC#CCCOCCOC
CCCCCC#CCOCCOC
CCCC#CCCCOCOCC
CCCCC#CCCOCOCC
CCCCCC#CCOCOCC
CCC#CCCCOCCCOC
CCCC#CCCOCCCOC
CCCCC#CCOCCCOC
CCCC#CCCOCCOCC
CCCCC#CCOCCOCC
CCCCC#CCOCOCCC
CCCCCCCOCOCC#C
CCC#CCCOCCCCOC
CCCC#CCOCCCCOC
CCCCCCOCC#CCOC
CCCC#CCOCCCOCC
CCCCCCOCCOCC#C
CCCCCCOCOCC#CC
CCCCCCOCOCCC#C
CCC#CCOCCCCCOC
CCCCCOCC#CCCOC
CCCCCOCCC#CCOC
CCCCCOCC#CCOCC
CCCCCOCCCOCC#C
CCCCCOCCOCC#CC
CCCCCOCCOCCC#C
CCCCCOCOCC#CCC
CCCCCOCOCCC#CC
CCCCCOCOCCCC#C
CCCCOCC#CCCCOC
CCCCOCCC#CCCOC
CCCCOCCCC#CCOC
CCCCOCC#CCCOCC
CCCCOCCC#CCOCC
CCCCOCC#CCOCCC
CCCCOCCCCOCC#C
CCCCOCCCOCC#CC
CCCCOCCCOCCC#C
CCCCOCCOCC#CCC
CCCCOCCOCCC#CC
CCCCOCCOCCCC#C
CCCCOCOCC#CCCC
CCCCOCOCCC#CCC
CCCCOCOCCCC#CC
CCCCOCOCCCCC#C
CCCOCC#CCCCCOC
CCCOCCC#CCCCOC
CCCOCCCC#CCCOC
CCCOCCCCC#CCOC
CCCOCC#CCCCOCC
CCCOCCC#CCCOCC
CCCOCCCC#CCOCC
CCCOCCC#CCOCCC
CCCOCCCCCOCC#C
CCCOCCCCOCC#CC
CCCOCCCCOCCC#C
CCCOCCCOCC#CCC
CCCOCCCOCCC#CC
CCCOCCCOCCCC#C
CCCOCCOCC#CCCC
CCCOCCOCCC#CCC
CCCOCCOCCCC#CC
CCCOCOCCC#CCCC
CCCOCOCCCC#CCC
CCCOCOCCCCC#CC
CCCOCOCCCCCC#C
CCOCC#CCCCCCOC
CCOCCC#CCCCCOC
CCOCCCC#CCCCOC
CCOCCCCC#CCCOC
CCOCCCCCC#CCOC
CCOCCCC#CCCOCC
CCOCCCCC#CCOCC
CCOCCCCCCOCC#C
CCOCCCCCOCC#CC
CCOCCCCCOCCC#C
CCOCCCCOCC#CCC
CCOCCCCOCCC#CC
CCOCCCCOCCCC#C
CCOCCCOCCC#CCC
CCOCCCOCCCC#CC
CCOCCCOCCCCC#C
CCOCCOCCCC#CCC
CCOCCOCCCCC#CC
CCOCCOCCCCCC#C
CCOCOCCCCC#CCC
CCOCOCCCCCC#CC
CCOCOCCCCCCC#C
COCCCCC#CCCCOC
COCCCCCC#CCCOC
COCCCCCCC#CCOC
COCCCCCCCOCC#C
COCCCCCCOCC#CC
COCCCCCCOCCC#C
COCCCCCOCCC#CC
COCCCCCOCCCC#C
COCCCCOCCCC#CC
COCCCCOCCCCC#C
COCCCOCCCCC#CC
COCCCOCCCCCC#C
COCCOCCCCCC#CC
COCCOCCCCCCC#C
COCOCCCCCCC#CC
COCOCCCCCCCC#C
CCCOCCOCCCCC#C
C=CCCCCCCCOCC=O
C=CCCCCCCOCCC=O
C=CCCCCCOCCCC=O
C=CCCCCOCCCCC=O
C=CCCCOCCCCCC=O
C=CCCOCCCCCCC=O
C=CCOCCCCCCCC=O
CCCCCCCOCCOC=O
CCCCCCOCCCOC=O
CCCCCOCCCCOC=O
CCCCOCCCCCOC=O
CCOCCCCCCCOC=O
COCCCCCCCCOC=O
CCCOCCCCCCOC=O
CC=CCCCCCCOCCO
CCC=CCCCCCOCCO
CCCC=CCCCCOCCO
CCCCC=CCCCOCCO
CCCCCC=CCCOCCO
CCCCCCC=CCOCCO
CC=CCCCCCOCCCO
CCC=CCCCCOCCCO
CCCC=CCCCOCCCO
CCCCC=CCCOCCCO
CCCCCC=CCOCCCO
CC=CCCCCOCCCCO
CCC=CCCCOCCCCO
CCCC=CCCOCCCCO
CCCCC=CCOCCCCO
CC=CCCCOCCCCCO
CCC=CCCOCCCCCO
CCCC=CCOCCCCCO
CCCCCCOCC=CCCO
CCCCCCOCCC=CCO
CC=CCCOCCCCCCO
CCCCCOCC=CCCCO
CCCCCOCCC=CCCO
CCCCCOCCCC=CCO
CC=CCOCCCCCCCO
CCCCOCC=CCCCCO
CCCCOCCC=CCCCO
CCCCOCCCC=CCCO
CCCCOCCCCC=CCO
CCCOCC=CCCCCCO
CCCOCCC=CCCCCO
CCCOCCCC=CCCCO
CCCOCCCCC=CCCO
CCCOCCCCCC=CCO
CCOCC=CCCCCCCO
CCOCCC=CCCCCCO
CCOCCCC=CCCCCO
CCOCCCCC=CCCCO
CCOCCCCCC=CCCO
CCOCCCCCCC=CCO
COCC=CCCCCCCCO
COCCC=CCCCCCCO
COCCCC=CCCCCCO
COCCCCC=CCCCCO
COCCCCCC=CCCCO
COCCCCCCC=CCCO
COCCCCCCCC=CCO
CCCCCCCOCC=CCO
CCC=CCOCCCCCCO
OCCCCCCCCCCC=O
CCC=CCCCCCCOC
CCCC=CCCCCCOC
CCCCC=CCCCCOC
CCCC=CCCCCOCC
CCCCC=CCCCOCC
CCCCCC=CCCOCC
CCCCCCC=CCOCC
CCCCC=CCCOCCC
CCCCCC=CCOCCC
CCCCCCOCC=CCC
CCCCCCOCCC=CC
CCCCCOCCC=CCC
CCCCCOCCCC=CC
CCCCOCCC=CCCC
CCCCOCCCC=CCC
CCCCOCCCCC=CC
CCCOCCCC=CCCC
CCCOCCCCC=CCC
CCCOCCCCCC=CC
CCCCCC=CCCCOC
CCCCCCC=CCCOC
CCCCCCCC=CCOC
CCCCCCCOCC=CC
CCCCCOCC=CCCC
CCCCOCC=CCCCC
CCOCCCCCC=CCC
CCOCCCCCCC=CC
COCCCCCCCC=CC
C=CCCCCCCCCC=O
CCCCCCCCCOC=O
C=CCCCCCCCCCC=C
CCCCCCCCCCCCC
C=CC#CCCCCCOCC#C
C=CCC#CCCCCOCC#C
C=CCCC#CCCCOCC#C
C=CCCCC#CCCOCC#C
C=CCCCCC#CCOCC#C
CC#CC#CCCCCOCC=C
CC#CCC#CCCCOCC=C
CC#CCCC#CCCOCC=C
CC#CCCCC#CCOCC=C
CCC#CC#CCCCOCC=C
CCC#CCC#CCCOCC=C
CCC#CCCC#CCOCC=C
CCCC#CC#CCCOCC=C
CCCC#CCC#CCOCC=C
CCCCC#CC#CCOCC=C
C=CC#CCCCCOCCC#C
C=CCC#CCCCOCCC#C
C=CCCC#CCCOCCC#C
C=CCCCC#CCOCCC#C
CC#CC#CCCCOCCC=C
CC#CCC#CCCOCCC=C
CC#CCCC#CCOCCC=C
CCC#CC#CCCOCCC=C
CCC#CCC#CCOCCC=C
CCCC#CC#CCOCCC=C
C=CC#CCCCOCCCC#C
C=CCC#CCCOCCCC#C
C=CCCC#CCOCCCC#C
C=CCCCCCOCC#CC#C
CC#CC#CCCOCCCC=C
CC#CCC#CCOCCCC=C
CC#CCCCCOCC#CC=C
CCC#CC#CCOCCCC=C
CCC#CCCCOCC#CC=C
CCCC#CCCOCC#CC=C
CCCCC#CCOCC#CC=C
C=CC#CCCOCCCCC#C
C=CCC#CCOCCCCC#C
C=CCCCCOCC#CCC#C
C=CCCCCOCCC#CC#C
CC#CC#CCOCCCCC=C
CC#CCCCOCC#CCC=C
CC#CCCCOCCC#CC=C
CCC#CCCOCC#CCC=C
CCC#CCCOCCC#CC=C
CCCC#CCOCC#CCC=C
CCCC#CCOCCC#CC=C
C=CC#CCOCCCCCC#C
C=CCCCOCC#CCCC#C
C=CCCCOCCC#CCC#C
C=CCCCOCCCC#CC#C
CC#CCCOCC#CCCC=C
CC#CCCOCCC#CCC=C
CC#CCCOCCCC#CC=C
CCC#CCOCC#CCCC=C
CCC#CCOCCC#CCC=C
CCC#CCOCCCC#CC=C
CCCCCOCC#CC#CC=C
C=CCCOCC#CCCCC#C
C=CCCOCCC#CCCC#C
C=CCCOCCCC#CCC#C
C=CCCOCCCCC#CC#C
CC#CCOCC#CCCCC=C
CC#CCOCCC#CCCC=C
CC#CCOCCCC#CCC=C
CC#CCOCCCCC#CC=C
CCCCOCC#CC#CCC=C
CCCCOCC#CCC#CC=C
CCCCOCCC#CC#CC=C
C=CCOCC#CCCCCC#C
C=CCOCCC#CCCCC#C
C=CCOCCCC#CCCC#C
C=CCOCCCCC#CCC#C
C=CCOCCCCCC#CC#C
CCCOCC#CC#CCCC=C
CCCOCC#CCC#CCC=C
CCCOCC#CCCC#CC=C
CCCOCCC#CC#CCC=C
CCCOCCC#CCC#CC=C
CCCOCCCC#CC#CC=C
CCOCC#CC#CCCCC=C
CCOCC#CCC#CCCC=C
CCOCC#CCCC#CCC=C
CCOCC#CCCCC#CC=C
CCOCCC#CC#CCCC=C
CCOCCC#CCC#CCC=C
CCOCCC#CCCC#CC=C
CCOCCCC#CC#CCC=C
CCOCCCC#CCC#CC=C
CCOCCCCC#CC#CC=C
COCC#CC#CCCCCC=C
COCC#CCC#CCCCC=C
COCC#CCCC#CCCC=C
COCC#CCCCC#CCC=C
COCC#CCCCCC#CC=C
COCCC#CC#CCCCC=C
COCCC#CCC#CCCC=C
COCCC#CCCC#CCC=C
COCCC#CCCCC#CC=C
COCCCC#CC#CCCC=C
COCCCC#CCC#CCC=C
COCCCC#CCCC#CC=C
COCCCCC#CC#CCC=C
COCCCCC#CCC#CC=C
COCCCCCC#CC#CC=C
C=CC=CCCCCCOCC#C
C=CCC=CCCCCOCC#C
C=CCCC=CCCCOCC#C
C=CCCCC=CCCOCC#C
C=CCCCCC=CCOCC#C
CC=CC#CCCCCOCC=C
CC=CCC#CCCCOCC=C
CC=CCCC#CCCOCC=C
CC=CCCCC#CCOCC=C
CC#CC=CCCCCOCC=C
CC#CCC=CCCCOCC=C
CC#CCCC=CCCOCC=C
CC#CCCCC=CCOCC=C
CCC=CC#CCCCOCC=C
CCC=CCC#CCCOCC=C
CCC=CCCC#CCOCC=C
CCC#CC=CCCCOCC=C
CCC#CCC=CCCOCC=C
CCC#CCCC=CCOCC=C
CCCC=CC#CCCOCC=C
CCCC=CCC#CCOCC=C
CCCC#CC=CCCOCC=C
CCCC#CCC=CCOCC=C
CCCCC=CC#CCOCC=C
CCCCC#CC=CCOCC=C
C=CC=CCCCCOCCC#C
C=CCC=CCCCOCCC#C
C=CCCC=CCCOCCC#C
C=CCCCC=CCOCCC#C
CC=CC#CCCCOCCC=C
CC=CCC#CCCOCCC=C
CC=CCCC#CCOCCC=C
CC#CC=CCCCOCCC=C
CC#CCC=CCCOCCC=C
CC#CCCC=CCOCCC=C
CCC=CC#CCCOCCC=C
CCC=CCC#CCOCCC=C
CCC#CC=CCCOCCC=C
CCC#CCC=CCOCCC=C
CCCC=CC#CCOCCC=C
CCCC#CC=CCOCCC=C
C=CC=CCCCOCCCC#C
C=CCC=CCCOCCCC#C
C=CCCC=CCOCCCC#C
C=CCCCCCOCC=CC#C
CC=CC#CCCOCCCC=C
CC=CCC#CCOCCCC=C
CC=CCCCCOCC#CC=C
CC#CC=CCCOCCCC=C
CC#CCC=CCOCCCC=C
CC#CCCCCOCC=CC=C
CCC=CC#CCOCCCC=C
CCC=CCCCOCC#CC=C
CCC#CC=CCOCCCC=C
CCC#CCCCOCC=CC=C
CCCC=CCCOCC#CC=C
CCCC#CCCOCC=CC=C
CCCCC=CCOCC#CC=C
CCCCC#CCOCC=CC=C
C=CC=CCCOCCCCC#C
C=CCC=CCOCCCCC#C
C=CCCCCOCC=CCC#C
C=CCCCCOCCC=CC#C
CC=CC#CCOCCCCC=C
CC=CCCCOCC#CCC=C
CC=CCCCOCCC#CC=C
CC#CC=CCOCCCCC=C
CC#CCCCOCC=CCC=C
CC#CCCCOCCC=CC=C
CCC=CCCOCC#CCC=C
CCC=CCCOCCC#CC=C
CCC#CCCOCC=CCC=C
CCC#CCCOCCC=CC=C
CCCC=CCOCC#CCC=C
CCCC=CCOCCC#CC=C
CCCC#CCOCC=CCC=C
CCCC#CCOCCC=CC=C
C=CC=CCOCCCCCC#C
C=CCCCOCC=CCCC#C
C=CCCCOCCC=CCC#C
C=CCCCOCCCC=CC#C
CC=CCCOCC#CCCC=C
CC=CCCOCCC#CCC=C
CC=CCCOCCCC#CC=C
CC#CCCOCC=CCCC=C
CC#CCCOCCC=CCC=C
CC#CCCOCCCC=CC=C
CCC=CCOCC#CCCC=C
CCC=CCOCCC#CCC=C
CCC=CCOCCCC#CC=C
CCC#CCOCC=CCCC=C
CCC#CCOCCC=CCC=C
CCC#CCOCCCC=CC=C
CCCCCOCC=CC#CC=C
CCCCCOCC#CC=CC=C
C=CCCOCC=CCCCC#C
C=CCCOCCC=CCCC#C
C=CCCOCCCC=CCC#C
C=CCCOCCCCC=CC#C
CC=CCOCC#CCCCC=C
CC=CCOCCC#CCCC=C
CC=CCOCCCC#CCC=C
CC=CCOCCCCC#CC=C
CC#CCOCC=CCCCC=C
CC#CCOCCC=CCCC=C
CC#CCOCCCC=CCC=C
CC#CCOCCCCC=CC=C
CCCCOCC=CC#CCC=C
CCCCOCC=CCC#CC=C
CCCCOCC#CC=CCC=C
CCCCOCC#CCC=CC=C
CCCCOCCC=CC#CC=C
CCCCOCCC#CC=CC=C
C=CCOCC=CCCCCC#C
C=CCOCCC=CCCCC#C
C=CCOCCCC=CCCC#C
C=CCOCCCCC=CCC#C
C=CCOCCCCCC=CC#C
CCCOCC=CC#CCCC=C
CCCOCC=CCC#CCC=C
CCCOCC=CCCC#CC=C
CCCOCC#CC=CCCC=C
CCCOCC#CCC=CCC=C
CCCOCC#CCCC=CC=C
CCCOCCC=CC#CCC=C
CCCOCCC=CCC#CC=C
CCCOCCC#CC=CCC=C
CCCOCCC#CCC=CC=C
CCCOCCCC=CC#CC=C
CCCOCCCC#CC=CC=C
CCOCC=CC#CCCCC=C
CCOCC=CCC#CCCC=C
CCOCC=CCCC#CCC=C
CCOCC=CCCCC#CC=C
CCOCC#CC=CCCCC=C
CCOCC#CCC=CCCC=C
CCOCC#CCCC=CCC=C
CCOCC#CCCCC=CC=C
CCOCCC=CC#CCCC=C
CCOCCC=CCC#CCC=C
CCOCCC=CCCC#CC=C
CCOCCC#CC=CCCC=C
CCOCCC#CCC=CCC=C
CCOCCC#CCCC=CC=C
CCOCCCC=CC#CCC=C
CCOCCCC=CCC#CC=C
CCOCCCC#CC=CCC=C
CCOCCCC#CCC=CC=C
CCOCCCCC=CC#CC=C
CCOCCCCC#CC=CC=C
COCC=CC#CCCCCC=C
COCC=CCC#CCCCC=C
COCC=CCCC#CCCC=C
COCC=CCCCC#CCC=C
COCC=CCCCCC#CC=C
COCC#CC=CCCCCC=C
COCC#CCC=CCCCC=C
COCC#CCCC=CCCC=C
COCC#CCCCC=CCC=C
COCC#CCCCCC=CC=C
COCCC=CC#CCCCC=C
COCCC=CCC#CCCC=C
COCCC=CCCC#CCC=C
COCCC=CCCCC#CC=C
COCCC#CC=CCCCC=C
COCCC#CCC=CCCC=C
COCCC#CCCC=CCC=C
COCCC#CCCCC=CC=C
COCCCC=CC#CCCC=C
COCCCC=CCC#CCC=C
COCCCC=CCCC#CC=C
COCCCC#CC=CCCC=C
COCCCC#CCC=CCC=C
COCCCC#CCCC=CC=C
COCCCCC=CC#CCC=C
COCCCCC=CCC#CC=C
COCCCCC#CC=CCC=C
COCCCCC#CCC=CC=C
COCCCCCC=CC#CC=C
COCCCCCC#CC=CC=C
CC=CC=CCCCCOCC=C
CC=CCC=CCCCOCC=C
CC=CCCC=CCCOCC=C
CC=CCCCC=CCOCC=C
CCC=CC=CCCCOCC=C
CCC=CCC=CCCOCC=C
CCC=CCCC=CCOCC=C
CCCC=CC=CCCOCC=C
CCCC=CCC=CCOCC=C
CCCCC=CC=CCOCC=C
CC=CC=CCCCOCCC=C
CC=CCC=CCCOCCC=C
CC=CCCC=CCOCCC=C
CCC=CC=CCCOCCC=C
CCC=CCC=CCOCCC=C
CCCC=CC=CCOCCC=C
CC=CC=CCCOCCCC=C
CC=CCC=CCOCCCC=C
CC=CCCCCOCC=CC=C
CCC=CC=CCOCCCC=C
CCC=CCCCOCC=CC=C
CCCC=CCCOCC=CC=C
CCCCC=CCOCC=CC=C
CC=CC=CCOCCCCC=C
CC=CCCCOCC=CCC=C
CC=CCCCOCCC=CC=C
CCC=CCCOCC=CCC=C
CCC=CCCOCCC=CC=C
CCCC=CCOCC=CCC=C
CCCC=CCOCCC=CC=C
CC=CCCOCC=CCCC=C
CC=CCCOCCC=CCC=C
CC=CCCOCCCC=CC=C
CCC=CCOCC=CCCC=C
CCC=CCOCCC=CCC=C
CCC=CCOCCCC=CC=C
CCCCCOCC=CC=CC=C
CC=CCOCC=CCCCC=C
CC=CCOCCC=CCCC=C
CC=CCOCCCC=CCC=C
CC=CCOCCCCC=CC=C
CCCCOCC=CC=CCC=C
CCCCOCC=CCC=CC=C
CCCCOCCC=CC=CC=C
CCCOCC=CC=CCCC=C
CCCOCC=CCC=CCC=C
CCCOCC=CCCC=CC=C
CCCOCCC=CC=CCC=C
CCCOCCC=CCC=CC=C
CCCOCCCC=CC=CC=C
CCOCC=CC=CCCCC=C
CCOCC=CCC=CCCC=C
CCOCC=CCCC=CCC=C
CCOCCC=CC=CCCC=C
CCOCCC=CCC=CCC=C
CCOCCC=CCCC=CC=C
CCOCCCC=CC=CCC=C
CCOCCCC=CCC=CC=C
CCOCCCCC=CC=CC=C
COCC=CC=CCCCCC=C
COCC=CCC=CCCCC=C
COCC=CCCC=CCCC=C
COCC=CCCCC=CCC=C
COCC=CCCCCC=CC=C
COCCC=CC=CCCCC=C
COCCC=CCC=CCCC=C
COCCC=CCCC=CCC=C
COCCC=CCCCC=CC=C
COCCCC=CC=CCCC=C
COCCCC=CCC=CCC=C
COCCCC=CCCC=CC=C
COCCCCC=CC=CCC=C
COCCCCC=CCC=CC=C
COCCCCCC=CC=CC=C
CCOCC=CCCCC=CC=C
CCC#CC#CCCCCCOC
CCC#CCC#CCCCCOC
CCC#CCCC#CCCCOC
CCC#CCCCC#CCCOC
CCC#CCCCCC#CCOC
CCCC#CC#CCCCCOC
CCCC#CCC#CCCCOC
CCCC#CCCC#CCCOC
CCCC#CCCCC#CCOC
CCCCC#CC#CCCCOC
CCCCC#CCC#CCCOC
CCCCC#CCCC#CCOC
CCCCCC#CC#CCCOC
CCCCCCC#CC#CCOC
CCCC#CC#CCCCOCC
CCCC#CCC#CCCOCC
CCCC#CCCC#CCOCC
CCCCC#CC#CCCOCC
CCCCC#CCC#CCOCC
CCCCCC#CC#CCOCC
C#CCCCCCCCOCC#C
CC#CCCCCCCOCC#C
CCC#CCCCCCOCC#C
CCCC#CCCCCOCC#C
CCCCC#CC#CCOCCC
CCCCC#CCCCOCC#C
CCCCCC#CCCOCC#C
CCCCCCC#CCOCC#C
C#CCCCCCCOCCC#C
CC#CCCCCCOCC#CC
CC#CCCCCCOCCC#C
CCC#CCCCCOCC#CC
CCC#CCCCCOCCC#C
CCCC#CCCCOCC#CC
CCCC#CCCCOCCC#C
CCCCC#CCCOCC#CC
CCCCC#CCCOCCC#C
CCCCCC#CCOCC#CC
CCCCCC#CCOCCC#C
C#CCCCCCOCCCC#C
CC#CCCCCOCCC#CC
CC#CCCCCOCCCC#C
CCC#CCCCOCC#CCC
CCC#CCCCOCCC#CC
CCC#CCCCOCCCC#C
CCCC#CCCOCC#CCC
CCCC#CCCOCCC#CC
CCCC#CCCOCCCC#C
CCCCC#CCOCC#CCC
CCCCC#CCOCCC#CC
CCCCC#CCOCCCC#C
CCCCCCCOCC#CC#C
CC#CCCCOCCCC#CC
CC#CCCCOCCCCC#C
CCC#CCCOCCC#CCC
CCC#CCCOCCCC#CC
CCC#CCCOCCCCC#C
CCCC#CCOCC#CCCC
CCCC#CCOCCC#CCC
CCCC#CCOCCCC#CC
CCCC#CCOCCCCC#C
CCCCCCOCC#CC#CC
CCCCCCOCC#CCC#C
CCCCCCOCCC#CC#C
CC#CCCOCCCCCC#C
CCC#CCOCCCCC#CC
CCC#CCOCCCCCC#C
CCCCCOCC#CC#CCC
CCCCCOCC#CCC#CC
CCCCCOCC#CCCC#C
CCCCCOCCC#CC#CC
CCCCCOCCC#CCC#C
CCCCCOCCCC#CC#C
CC#CCOCCCCCCC#C
CCCCOCC#CC#CCCC
CCCCOCC#CCC#CCC
CCCCOCC#CCCC#CC
CCCCOCC#CCCCC#C
CCCCOCCC#CC#CCC
CCCCOCCC#CCC#CC
CCCCOCCC#CCCC#C
CCCCOCCCC#CC#CC
CCCCOCCCC#CCC#C
CCCCOCCCCC#CC#C
CCCOCC#CCC#CCCC
CCCOCC#CCCC#CCC
CCCOCC#CCCCC#CC
CCCOCC#CCCCCC#C
CCCOCCC#CC#CCCC
CCCOCCC#CCC#CCC
CCCOCCC#CCCC#CC
CCCOCCC#CCCCC#C
CCCOCCCC#CC#CCC
CCCOCCCC#CCC#CC
CCCOCCCC#CCCC#C
CCCOCCCCC#CC#CC
CCCOCCCCC#CCC#C
CCCOCCCCCC#CC#C
CCOCC#CCCCC#CCC
CCOCC#CCCCCC#CC
CCOCC#CCCCCCC#C
CCOCCC#CCCC#CCC
CCOCCC#CCCCC#CC
CCOCCC#CCCCCC#C
CCOCCCC#CCC#CCC
CCOCCCC#CCCC#CC
CCOCCCC#CCCCC#C
CCOCCCCC#CC#CCC
CCOCCCCC#CCC#CC
CCOCCCCC#CCCC#C
CCOCCCCCC#CC#CC
CCOCCCCCC#CCC#C
CCOCCCCCCC#CC#C
COCC#CCCCCCC#CC
COCC#CCCCCCCC#C
COCCC#CCCCCC#CC
COCCC#CCCCCCC#C
COCCCC#CCCCC#CC
COCCCC#CCCCCC#C
COCCCCC#CCCC#CC
COCCCCC#CCCCC#C
COCCCCCC#CCC#CC
COCCCCCC#CCCC#C
COCCCCCCC#CC#CC
COCCCCCCC#CCC#C
COCCCCCCCC#CC#C
CCCCCC#CCC#CCOC
C#CCCCCOCCCCC#C
CCC=C(C)CCCCCCOC
CCC=C(CC)CCCCCOC
CCC=CC(C)CCCCCOC
CCC=CC(CC)CCCCOC
CCC=CCC(C)CCCCOC
CCC=CCC(CC)CCCOC
CCC=CCCC(C)CCCOC
CCC=CCCC(CC)CCOC
CCC=CCCCC(C)CCOC
CCC=CCCCC(CC)COC
CCC=CCCCCC(C)COC
CCC=CCCCCC(CC)OC
CCC=CCCCCCC(C)OC
CCC(C)=CCCCCCCOC
CCC(C)C=CCCCCCOC
CCC(C)CC=CCCCCOC
CCC(C)CCC=CCCCOC
CCC(C)CCCC=CCCOC
CCC(C)CCCCC=CCOC
CCC(CC)=CCCCCCOC
CCC(CC)C=CCCCCOC
CCC(CC)CC=CCCCOC
CCC(CC)CCC=CCCOC
CCC(CC)CCCC=CCOC
CCC(CCCC=CC)CCOC
CCC(CCCCC=CC)COC
CCCC=C(C)CCCCCOC
CCCC=C(CC)CCCCOC
CCCC=C(CCC)CCCOC
CCCC=CC(C)CCCCOC
CCCC=CC(CC)CCCOC
CCCC=CC(CCC)CCOC
CCCC=CCC(C)CCCOC
CCCC=CCC(CC)CCOC
CCCC=CCC(CCC)COC
CCCC=CCCC(C)CCOC
CCCC=CCCC(CC)COC
CCCC=CCCC(CCC)OC
CCCC=CCCCC(C)COC
CCCC=CCCCC(CC)OC
CCCC=CCCCCC(C)OC
CCCC(C)=CCCCCCOC
CCCC(C)C=CCCCCOC
CCCC(C)CC=CCCCOC
CCCC(C)CCC=CCCOC
CCCC(C)CCCC=CCOC
CCCC(CC)=CCCCCOC
CCCC(CC)C=CCCCOC
CCCC(CC)CC=CCCOC
CCCC(CC)CCC=CCOC
CCCC(CCC=CCC)COC
CCCC(CCC)=CCCCOC
CCCC(CCC)C=CCCOC
CCCC(CCC)CC=CCOC
CCCC(CCCC=CC)COC
CCCC(CCCC=CCC)OC
CCCC(CCCCC=CC)OC
CCCCC=C(C)CCCCOC
CCCCC=C(CC)CCCOC
CCCCC=C(CCC)CCOC
CCCCC=C(CCCC)COC
CCCCC=CC(CC)CCOC
CCCCC=CC(CCC)COC
CCCCC=CC(CCCC)OC
CCCCC=CCC(C)CCOC
CCCCC=CCC(CC)COC
CCCCC=CCC(CCC)OC
CCCCC=CCCC(C)COC
CCCCC=CCCC(CC)OC
CCCCC=CCCCC(C)OC
CCCCC(C)=CCCCCOC
CCCCC(C)C=CCCCOC
CCCCC(C)CC=CCCOC
CCCCC(C)CCC=CCOC
CCCCC(CC=CCCC)OC
CCCCC(CC)=CCCCOC
CCCCC(CC)C=CCCOC
CCCCC(CC)CC=CCOC
CCCCC(CCC=CC)COC
CCCCC(CCC=CCC)OC
CCCCC(CCC)=CCCOC
CCCCC(CCC)C=CCOC
CCCCC(CCCC=CC)OC
CCCCC(CCCC)=CCOC
CCCCCC=C(C)CCCOC
CCCCCC=C(CC)CCOC
CCCCCC=C(CCC)COC
CCCCCC=CC(C)CCOC
CCCCCC=CC(CC)COC
CCCCCC=CC(CCC)OC
CCCCCC=CCC(C)COC
CCCCCC=CCC(CC)OC
CCCCCC=CCCC(C)OC
CCCCCC(C)=CCCCOC
CCCCCC(C)C=CCCOC
CCCCCC(C)CC=CCOC
CCCCCC(CC)=CCCOC
CCCCCC(CC)C=CCOC
CCCCCC(CCC=CC)OC
CCCCCC(CCC)=CCOC
CCCCCCC=C(C)CCOC
CCCCCCC=C(CC)COC
CCCCCCC=CC(C)COC
CCCCCCC=CC(CC)OC
CCCCCCC=CCC(C)OC
CCCCCCC(C)=CCCOC
CCCCCCC(C)C=CCOC
CCCCCCC(CC)=CCOC
CCCCCCCC=C(C)COC
CCCCCCCC=CC(C)OC
CCCCCCCC(C)=CCOC
CCCC=C(C)CCCCOCC
CCCC=C(CC)CCCOCC
CCCC=C(CCC)CCOCC
CCCC=CC(C)CCCOCC
CCCC=CC(CC)CCOCC
CCCC=CC(CCC)COCC
CCCC=CCC(C)CCOCC
CCCC=CCC(CC)COCC
CCCC=CCC(CCC)OCC
CCCC=CCCC(C)COCC
CCCC=CCCC(CC)OCC
CCCC=CCCCC(C)OCC
CCCC(C)=CCCCCOCC
CCCC(C)C=CCCCOCC
CCCC(C)CC=CCCOCC
CCCC(C)CCC=CCOCC
CCCC(CC)=CCCCOCC
CCCC(CC)C=CCCOCC
CCCC(CC)CC=CCOCC
CCCC(CCC=CC)COCC
CCCC(CCC=CCC)OCC
CCCC(CCC)=CCCOCC
CCCC(CCC)C=CCOCC
CCCC(CCCC=CC)OCC
CCCCC=C(C)CCCOCC
CCCCC=C(CC)CCOCC
CCCCC=C(CCC)COCC
CCCCC=CC(C)CCOCC
CCCCC=CC(CC)COCC
CCCCC=CC(CCC)OCC
CCCCC=CCC(C)COCC
CCCCC=CCC(CC)OCC
CCCCC=CCCC(C)OCC
CCCCC(C)=CCCCOCC
CCCCC(C)C=CCCOCC
CCCCC(C)CC=CCOCC
CCCCC(CC=CCC)OCC
CCCCC(CC)=CCCOCC
CCCCC(CC)C=CCOCC
CCCCC(CCC=CC)OCC
CCCCC(CCC)=CCOCC
CCCCCC=C(C)CCOCC
CCCCCC=C(CC)COCC
CCCCCC=CC(C)COCC
CCCCCC=CC(CC)OCC
CCCCCC=CCC(C)OCC
CCCCCC(C)=CCCOCC
CCCCCC(C)C=CCOCC
CCCCCC(CC=CC)OCC
CCCCCC(CC)=CCOCC
CCCCCCC=C(C)COCC
CCCCCCC=CC(C)OCC
CCCCCCC(C)=CCOCC
CC=CCCCCCCOC(C)C
CCC=CCCCCCOC(C)C
CCC(CCCCCCOC)=CC
CCCC=CCCCCOC(C)C
CCCC(CCCCCOC)=CC
CCCCC=C(C)CCOCCC
CCCCC=C(CC)COCCC
CCCCC=CC(C)COCCC
CCCCC=CC(CC)OCCC
CCCCC=CCC(C)OCCC
CCCCC=CCCCOC(C)C
CCCCC(C)=CCCOCCC
CCCCC(C)C=CCOCCC
CCCCC(CC=CC)OCCC
CCCCC(CC)=CCOCCC
CCCCC(CCCCOC)=CC
CCCCCC=C(C)COCCC
CCCCCC=CC(C)OCCC
CCCCCC=CCCOC(C)C
CCCCCC(C)=CCOCCC
CCCCCC(CCCOC)=CC
CCCCCCC=CCOC(C)C
CCCCCCC(CCOC)=CC
CCCCCCCC(COC)=CC
CC=CCCCCCOCC(C)C
CCC=CCCCCOC(C)CC
CCC=CCCCCOCC(C)C
CCC(C)CCCCOCC=CC
CCC(CC)CCCOCC=CC
CCC(CCCCCOC)C=CC
CCCC=CCCCOC(C)CC
CCCC=CCCCOCC(C)C
CCCC(C)CCCOCC=CC
CCCC(CC)CCOCC=CC
CCCC(CCC)COCC=CC
CCCC(CCCCOC)=CCC
CCCC(CCCCOC)C=CC
CCCC(CCCCOCC)=CC
CCCCC=CCCOC(C)CC
CCCCC=CCCOCC(C)C
CCCCC(C)CCOCC=CC
CCCCC(CC)COCC=CC
CCCCC(CCC)OCC=CC
CCCCC(CCCOC)=CCC
CCCCC(CCCOC)C=CC
CCCCC(CCCOCC)=CC
CCCCCC=CCOC(C)CC
CCCCCC=CCOCC(C)C
CCCCCC(C)COCC=CC
CCCCCC(CC)OCC=CC
CCCCCC(CCOC)=CCC
CCCCCC(CCOC)C=CC
CCCCCC(CCOCC)=CC
CCCCCCC(C)OCC=CC
CCCCCCC(COC)=CCC
CCCCCCC(COC)C=CC
CCCCCCC(COCC)=CC
CCCCCCCC(OC)C=CC
CC=CCCCCOCCC(C)C
CCC=CCCCOC(CC)CC
CCC=CCCCOCC(C)CC
CCC=CCCCOCCC(C)C
CCC(C)CCCOCCC=CC
CCC(CC)CCOCCC=CC
CCC(CCCCOC)CC=CC
CCCC=CCCOC(C)CCC
CCCC=CCCOC(CC)CC
CCCC=CCCOCC(C)CC
CCCC=CCCOCCC(C)C
CCCC(C)CCOCC=CCC
CCCC(C)CCOCCC=CC
CCCC(CC)COCC=CCC
CCCC(CC)COCCC=CC
CCCC(CCC)OCC=CCC
CCCC(CCC)OCCC=CC
CCCC(CCCOC)C=CCC
CCCC(CCCOC)CC=CC
CCCC(CCCOCC)=CCC
CCCC(CCCOCC)C=CC
CCCCC=CCOC(C)CCC
CCCCC=CCOC(CC)CC
CCCCC=CCOCC(C)CC
CCCCC=CCOCCC(C)C
CCCCC(C)COCC=CCC
CCCCC(C)COCCC=CC
CCCCC(CC)OCC=CCC
CCCCC(CC)OCCC=CC
CCCCC(CCOC)=CCCC
CCCCC(CCOC)C=CCC
CCCCC(CCOC)CC=CC
CCCCC(CCOCC)=CCC
CCCCC(CCOCC)C=CC
CCCCC(CCOCCC)=CC
CCCCCC(C)OCC=CCC
CCCCCC(C)OCCC=CC
CCCCCC(COC)=CCCC
CCCCCC(COC)C=CCC
CCCCCC(COC)CC=CC
CCCCCC(COCC)=CCC
CCCCCC(COCC)C=CC
CCCCCC(COCCC)=CC
CCCCCCC(OC)C=CCC
CCCCCCC(OCC)C=CC
CCCCCCCOC(C)C=CC
CCCCCCCOCC=C(C)C
CCCCCCCOCC(C)=CC
CC=CCCCOCCCC(C)C
CCC=CCCOCC(CC)CC
CCC=CCCOCCC(C)CC
CCC=CCCOCCCC(C)C
CCC(C)CCOCCCC=CC
CCC(CC)COCCCC=CC
CCC(CCCOC)CCC=CC
CCCC=CCOC(CC)CCC
CCCC=CCOCC(CC)CC
CCCC=CCOCCC(C)CC
CCCC=CCOCCCC(C)C
CCCC(C)COCCC=CCC
CCCC(C)COCCCC=CC
CCCC(CC)OCCC=CCC
CCCC(CC)OCCCC=CC
CCCC(CCOC)CC=CCC
CCCC(CCOC)CCC=CC
CCCC(CCOCC)C=CCC
CCCC(CCOCC)CC=CC
CCCCC(C)OCC=CCCC
CCCCC(C)OCCC=CCC
CCCCC(C)OCCCC=CC
CCCCC(COC)C=CCCC
CCCCC(COC)CC=CCC
CCCCC(COCC)=CCCC
CCCCC(COCC)C=CCC
CCCCC(COCC)CC=CC
CCCCC(COCCC)=CCC
CCCCC(COCCC)C=CC
CCCCCC(OC)C=CCCC
CCCCCC(OCC)C=CCC
CCCCCC(OCCC)C=CC
CCCCCCOC(C)C=CCC
CCCCCCOC(C)CC=CC
CCCCCCOC(CC)C=CC
CCCCCCOCC=C(C)CC
CCCCCCOCC=CC(C)C
CCCCCCOCC(C)=CCC
CCCCCCOCC(C)C=CC
CCCCCCOCC(CC)=CC
CCCCCCOCCC=C(C)C
CCCCCCOCCC(C)=CC
CC=CCCOCCCCC(C)C
CCC=CCOCCC(CC)CC
CCC=CCOCCCC(C)CC
CCC=CCOCCCCC(C)C
CCC(C)COCCCCC=CC
CCC(CC)OCCCCC=CC
CCCC(C)OCCCC=CCC
CCCC(C)OCCCCC=CC
CCCC(COCC)CC=CCC
CCCCC(OCC)C=CCCC
CCCCC(OCCC)C=CCC
CCCCCOC(C)C=CCCC
CCCCCOC(C)CC=CCC
CCCCCOC(C)CCC=CC
CCCCCOC(CC)C=CCC
CCCCCOC(CC)CC=CC
CCCCCOC(CCC)C=CC
CCCCCOCC=C(C)CCC
CCCCCOCC=C(CC)CC
CCCCCOCC=CC(C)CC
CCCCCOCC=CCC(C)C
CCCCCOCC(C)=CCCC
CCCCCOCC(C)C=CCC
CCCCCOCC(C)CC=CC
CCCCCOCC(CC)=CCC
CCCCCOCC(CC)C=CC
CCCCCOCC(CCC)=CC
CCCCCOCCC=C(C)CC
CCCCCOCCC=CC(C)C
CCCCCOCCC(C)=CCC
CCCCCOCCC(C)C=CC
CCCCCOCCC(CC)=CC
CCCCCOCCCC=C(C)C
CCCCCOCCCC(C)=CC
CC=CCOCCCCCC(C)C
CCC(C)OCCCCCC=CC
CCCCOC(C)C=CCCCC
CCCCOC(C)CC=CCCC
CCCCOC(C)CCC=CCC
CCCCOC(C)CCCC=CC
CCCCOC(CC)C=CCCC
CCCCOC(CC)CC=CCC
CCCCOC(CC)CCC=CC
CCCCOC(CCC)C=CCC
CCCCOC(CCC)CC=CC
CCCCOC(CCCC)C=CC
CCCCOCC=C(C)CCCC
CCCCOCC=C(CC)CCC
CCCCOCC=CC(C)CCC
CCCCOCC=CC(CC)CC
CCCCOCC=CCC(C)CC
CCCCOCC=CCCC(C)C
CCCCOCC(C)=CCCCC
CCCCOCC(C)C=CCCC
CCCCOCC(C)CC=CCC
CCCCOCC(C)CCC=CC
CCCCOCC(CC)=CCCC
CCCCOCC(CC)C=CCC
CCCCOCC(CC)CC=CC
CCCCOCC(CCC)=CCC
CCCCOCC(CCC)C=CC
CCCCOCC(CCCC)=CC
CCCCOCCC=C(C)CCC
CCCCOCCC=C(CC)CC
CCCCOCCC=CC(C)CC
CCCCOCCC=CCC(C)C
CCCCOCCC(C)=CCCC
CCCCOCCC(C)C=CCC
CCCCOCCC(C)CC=CC
CCCCOCCC(CC)=CCC
CCCCOCCC(CC)C=CC
CCCCOCCC(CCC)=CC
CCCCOCCCC=C(C)CC
CCCCOCCCC=CC(C)C
CCCCOCCCC(C)=CCC
CCCCOCCCC(C)C=CC
CCCCOCCCC(CC)=CC
CCCCOCCCCC=C(C)C
CCCCOCCCCC(C)=CC
CCCOC(C)CCC=CCCC
CCCOC(C)CCCC=CCC
CCCOC(C)CCCCC=CC
CCCOC(CC)CC=CCCC
CCCOC(CC)CCC=CCC
CCCOC(CC)CCCC=CC
CCCOC(CCC)C=CCCC
CCCOC(CCC)CC=CCC
CCCOC(CCC)CCC=CC
CCCOCC=C(CCC)CCC
CCCOCC=CC(CC)CCC
CCCOCC=CCC(C)CCC
CCCOCC=CCC(CC)CC
CCCOCC=CCCC(C)CC
CCCOCC=CCCCC(C)C
CCCOCC(C)CC=CCCC
CCCOCC(C)CCC=CCC
CCCOCC(C)CCCC=CC
CCCOCC(CC)C=CCCC
CCCOCC(CC)CC=CCC
CCCOCC(CC)CCC=CC
CCCOCC(CCC)=CCCC
CCCOCC(CCC)C=CCC
CCCOCC(CCC)CC=CC
CCCOCCC=C(CC)CCC
CCCOCCC=CC(C)CCC
CCCOCCC=CC(CC)CC
CCCOCCC=CCC(C)CC
CCCOCCC=CCCC(C)C
CCCOCCC(C)C=CCCC
CCCOCCC(C)CC=CCC
CCCOCCC(C)CCC=CC
CCCOCCC(CC)=CCCC
CCCOCCC(CC)C=CCC
CCCOCCC(CC)CC=CC
CCCOCCC(CCC)=CCC
CCCOCCC(CCC)C=CC
CCCOCCCC=C(C)CCC
CCCOCCCC=C(CC)CC
CCCOCCCC=CC(C)CC
CCCOCCCC=CCC(C)C
CCCOCCCC(C)=CCCC
CCCOCCCC(C)C=CCC
CCCOCCCC(C)CC=CC
CCCOCCCC(CC)=CCC
CCCOCCCC(CC)C=CC
CCCOCCCC(CCC)=CC
CCCOCCCCC=C(C)CC
CCCOCCCCC=CC(C)C
CCCOCCCCC(C)=CCC
CCCOCCCCC(C)C=CC
CCCOCCCCC(CC)=CC
CCCOCCCCCC=C(C)C
CCCOCCCCCC(C)=CC
CCOC(C)CCCCC=CCC
CCOC(CC)CCCC=CCC
CCOC(CC)CCCCC=CC
CCOCC=CCCC(CC)CC
CCOCC=CCCCC(C)CC
CCOCC=CCCCCC(C)C
CCOCC(C)CCCC=CCC
CCOCC(C)CCCCC=CC
CCOCC(CC)CCC=CCC
CCOCC(CC)CCCC=CC
CCOCCC=CCC(CC)CC
CCOCCC=CCCC(C)CC
CCOCCC=CCCCC(C)C
CCOCCC(C)CCC=CCC
CCOCCC(C)CCCC=CC
CCOCCC(CC)CC=CCC
CCOCCC(CC)CCC=CC
CCOCCCC=CC(CC)CC
CCOCCCC=CCC(C)CC
CCOCCCC=CCCC(C)C
CCOCCCC(C)CC=CCC
CCOCCCC(C)CCC=CC
CCOCCCC(CC)C=CCC
CCOCCCC(CC)CC=CC
CCOCCCCC=C(CC)CC
CCOCCCCC=CC(C)CC
CCOCCCCC=CCC(C)C
CCOCCCCC(C)C=CCC
CCOCCCCC(C)CC=CC
CCOCCCCC(CC)=CCC
CCOCCCCC(CC)C=CC
CCOCCCCCC=C(C)CC
CCOCCCCCC=CC(C)C
CCOCCCCCC(C)=CCC
CCOCCCCCC(C)C=CC
CCOCCCCCC(CC)=CC
CCOCCCCCCC=C(C)C
CCOCCCCCCC(C)=CC
COCC=CCCCCCC(C)C
COCC(C)CCCCCC=CC
COCCC=CCCCCC(C)C
COCCC(C)CCCCC=CC
COCCCC=CCCCC(C)C
COCCCC(C)CCCC=CC
COCCCCC=CCCC(C)C
COCCCCC(C)CCC=CC
COCCCCCC=CCC(C)C
COCCCCCC(C)CC=CC
COCCCCCCC=CC(C)C
COCCCCCCC(C)C=CC
COCCCCCCCC=C(C)C
COCCCCCCCC(C)=CC
CCC(CCCCCC=CC)OC
CCCCC=CC(C)CCCOC
CCCCCC(CC=CCC)OC
CCCCCCC(CC=CC)OC
CCCC=CCOCC(C)CCC
CCOC(C)CCCCCC=CC
COC(C)CCCCCCC=CC
C=CC#CCCCCCCOC=O
C=CCC#CCCCCCOC=O
C=CCCC#CCCCCOC=O
C=CCCCC#CCCCOC=O
C=CCCCCC#CCCOC=O
C=CCCCCCC#CCOC=O
C=CC=CCCCCCCOC=O
C=CCC=CCCCCCOC=O
C=CCCC=CCCCCOC=O
C=CCCCC=CCCCOC=O
C=CCCCCC=CCCOC=O
C=CCCCCCC=CCOC=O
CC(=C)CCCCCCCCC=O
CC(CCCCC=C)CCCC=O
CC(CCCCCC=C)CCC=O
CC(CCCCCCC=C)CC=O
CCC(=C)CCCCCCCC=O
CCC(CCCC=C)CCCC=O
CCC(CCCCC=C)CCC=O
CCC(CCCCCC=C)CC=O
CCCC(=C)CCCCCCC=O
CCCC(CCCC=C)CCC=O
CCCC(CCCCC=C)CC=O
CCCCC(=C)CCCCCC=O
CCCCC(CCC=C)CCC=O
CCCCC(CCCC=C)CC=O
CCCCCC(=C)CCCCC=O
CCCCCC(CCC=C)CC=O
CCCCCC(CCCC=C)C=O
CCCCCCC(=C)CCCC=O
CCCCCCC(CC=C)CC=O
CCCCCCC(CCC=C)C=O
CCCCCCCC(=C)CCC=O
CCCCCCCC(CC=C)C=O
CCCCCCCCC(=C)CC=O
CC(CCCCCCCC=O)C=C
CCC(CCCCCCC=O)C=C
CCCC(CCCCCC=O)C=C
CCCCCC(CCCC=O)C=C
CCCCCCCC(CC=O)C=C
CC(CCCCCCC=O)CC=C
CCC(CCCCCC=O)CC=C
CCCC(CCCCC=O)CC=C
CCCCC(CCCC=O)CC=C
CCCCCC(CCC=O)CC=C
CC(CCCCCC=O)CCC=C
CCC(CCCCC=O)CCC=C
CCCC(CCCC=O)CCC=C
CCCCCC(=O)CCCCC=C
CC(CCCCCCCC=C)C=O
CCC(CCCCCCC=C)C=O
CCCC(CCCCCC=C)C=O
CCCCC(CCCCC=C)C=O
CCCCCCCCC(C=C)C=O
CCCCCCCCCC(=C)C=O
CCCCC(CCCCC=O)C=C
CCCCCCC(CCC=O)C=C
CCCCCCCCCC(=O)C=C
CCCCCCCCC(=O)CC=C
CCCCCCCC(=O)CCC=C
CC(CCCCC=O)CCCC=C
CCCCCCC(=O)CCCC=C
CCCCC(=O)CCCCCC=C
CCCC(=O)CCCCCCC=C
CCC(=O)CCCCCCCC=C
CC(=O)CCCCCCCCC=C
CCC(C)CCCCCCOC=O
CCC(CC)CCCCCOC=O
CCCC(C)CCCCCOC=O
CCCC(CC)CCCCOC=O
CCCC(CCC)CCCOC=O
CCCCC(C)CCCCOC=O
CCCCC(CC)CCCOC=O
CCCCC(CCC)CCOC=O
CCCCC(CCCC)COC=O
CCCCCC(C)CCCOC=O
CCCCCCC(CC)COC=O
CCCCCCCC(C)COC=O
CC(C)CCCCCCCOC=O
CCCCCC(CC)CCOC=O
CCCCCC(CCCC)OC=O
CCCCCCC(C)CCOC=O
CCCCCCC(CCC)OC=O
CCCCCCCC(CC)OC=O
CCCCCCCCC(C)OC=O
CCCCCCCC(=O)OCCC
CCCCCCCCC(=O)OCC
CCCCCCCCOC(=O)CC
CCCCCCCOC(=O)CCC
CCCCCCCCCC(=O)OC
CCCCCC(CCC)COC=O
CCCCCCC(=O)OCCCC
CCCCCCOC(=O)CCCC
CCCCCOC(=O)CCCCC
CCCCCCCCCOC(C)=O
CC=CC#CCCCCCCCO
CC=CCC#CCCCCCCO
CC=CCCC#CCCCCCO
CC=CCCCC#CCCCCO
CC=CCCCCC#CCCCO
CC=CCCCCCC#CCCO
CC=CCCCCCCC#CCO
CC#CC=CCCCCCCCO
CC#CCC=CCCCCCCO
CC#CCCC=CCCCCCO
CC#CCCCC=CCCCCO
CC#CCCCCC=CCCCO
CC#CCCCCCC=CCCO
CC#CCCCCCCC=CCO
CCC=CC#CCCCCCCO
CCC=CCC#CCCCCCO
CCC=CCCC#CCCCCO
CCC=CCCCC#CCCCO
CCC=CCCCCC#CCCO
CCC=CCCCCCC#CCO
CCC#CCC=CCCCCCO
CCC#CCCC=CCCCCO
CCC#CCCCC=CCCCO
CCC#CCCCCC=CCCO
CCC#CCCCCCC=CCO
CCCC=CC#CCCCCCO
CCCC=CCC#CCCCCO
CCCC=CCCC#CCCCO
CCCC=CCCCC#CCCO
CCCC=CCCCCC#CCO
CCCC#CC=CCCCCCO
CCCC#CCC=CCCCCO
CCCC#CCCC=CCCCO
CCCC#CCCCC=CCCO
CCCC#CCCCCC=CCO
CCCCC=CCC#CCCCO
CCCCC=CCCC#CCCO
CCCCC#CCC=CCCCO
CCCCC#CCCC=CCCO
CCCCC#CCCCC=CCO
CCCCCC=CCC#CCCO
CCCCCC=CCCC#CCO
CCCCCC#CC=CCCCO
CCCCCC#CCC=CCCO
CCCCCC#CCCC=CCO
CCCCCCC=CC#CCCO
CCCCCCC=CCC#CCO
CCCCCCC#CCC=CCO
CCCCCCCC#CC=CCO
OCC=CCCCCCCCC#C
OCCC=CCCCCCCC#C
OCCCC=CCCCCCC#C
OCCCCC=CCCCCC#C
OCCCCCC=CCCCC#C
OCCCCCCC=CCCC#C
OCCCCCCCC=CCC#C
OCCCCCCCCC=CC#C
CCC#CC=CCCCCCCO
CCCCC=CC#CCCCCO
CCCCC=CCCCC#CCO
CCCCC#CC=CCCCCO
CCCCCC=CC#CCCCO
CCCCCCC#CC=CCCO
CCCCCCCC=CC#CCO
CC=CCCC=CCCCCCO
CC=CCCCC=CCCCCO
CC=CCCCCC=CCCCO
CC=CCCCCCCC=CCO
CCC=CCC=CCCCCCO
CCC=CCCC=CCCCCO
CCC=CCCCC=CCCCO
CCC=CCCCCC=CCCO
CCC=CCCCCCC=CCO
CCCC=CCC=CCCCCO
CCCC=CCCCC=CCCO
CCCC=CCCCCC=CCO
CCCCC=CCC=CCCCO
CCCCC=CCCC=CCCO
CCCCC=CCCCC=CCO
CCCCCC=CC=CCCCO
CC=CCC=CCCCCCCO
CC=CCCCCCC=CCCO
CCC=CC=CCCCCCCO
CCCC=CC=CCCCCCO
CCCC=CCCC=CCCCO
CCCCC=CC=CCCCCO
CCCCCC=CCC=CCCO
CCCCCC=CCCC=CCO
CCCCCCC=CC=CCCO
CCCCCCC=CCC=CCO
CCCCCCCC=CC=CCO
CC=CC=CCCCCCCCO
CCC=CC#CCCCOCOC
CCC=CCC#CCCOCOC
CCC=CCCC#CCOCOC
CCC#CC=CCCCOCOC
CCC#CCC=CCCOCOC
CCC#CCCC=CCOCOC
CCCC=CC#CCCOCOC
CCCC=CCC#CCOCOC
CCCC#CC=CCCOCOC
CCCC#CCC=CCOCOC
CCCCC=CC#CCOCOC
CCCCC#CC=CCOCOC
CCC=CC#CCCOCCOC
CCC=CCC#CCOCCOC
CCC#CC=CCCOCCOC
CCC#CCC=CCOCCOC
CCCC=CC#CCOCCOC
CCCC#CC=CCOCCOC
CCCC=CC#CCOCOCC
CCCC#CC=CCOCOCC
CCC=CC#CCOCCCOC
CCC#CC=CCOCCCOC
CC=CCCCCOCOCC#C
CCC=CCCCOCOCC#C
CCCC=CCCOCOCC#C
CCCCC=CCOCOCC#C
CCC=CCCOCC#CCOC
CCC#CCCOCC=CCOC
CCCC=CCOCC#CCOC
CCCC#CCOCC=CCOC
CC=CCCCOCCOCC#C
CCC=CCCOCCOCC#C
CCCC=CCOCCOCC#C
CC=CCCCOCOCC#CC
CC=CCCCOCOCCC#C
CCC=CCCOCOCC#CC
CCC=CCCOCOCCC#C
CCC#CCCOCOCC=CC
CCCC=CCOCOCC#CC
CCCC=CCOCOCCC#C
CCCC#CCOCOCC=CC
CCC=CCOCC#CCCOC
CCC=CCOCCC#CCOC
CCC#CCOCC=CCCOC
CCC#CCOCCC=CCOC
CC=CCCOCCCOCC#C
CCC=CCOCCCOCC#C
CC=CCCOCCOCC#CC
CC=CCCOCCOCCC#C
CCC=CCOCCOCC#CC
CCC=CCOCCOCCC#C
CCC#CCOCCOCC=CC
CC=CCCOCOCCC#CC
CC=CCCOCOCCCC#C
CCC=CCOCOCC#CCC
CCC=CCOCOCCC#CC
CCC=CCOCOCCCC#C
CCC#CCOCOCCC=CC
CCCCCOCOCC=CC#C
CCCCOCC=CC#CCOC
CCCCOCC#CC=CCOC
CC=CCOCCCCOCC#C
CCCCOCC=CCOCC#C
CC=CCOCCCOCC#CC
CC=CCOCCCOCCC#C
CC=CCOCCOCCC#CC
CC=CCOCCOCCCC#C
CCCCOCCOCC=CC#C
CC=CCOCOCCCC#CC
CC=CCOCOCCCCC#C
CCCCOCOCC=CC#CC
CCCCOCOCC=CCC#C
CCCCOCOCC#CC=CC
CCCCOCOCCC=CC#C
CCCOCC=CC#CCCOC
CCCOCC=CCC#CCOC
CCCOCC#CC=CCCOC
CCCOCC#CCC=CCOC
CCCOCCC=CC#CCOC
CCCOCCC#CC=CCOC
CCCOCC=CC#CCOCC
CCCOCC#CC=CCOCC
CCCOCC=CCCOCC#C
CCCOCCC=CCOCC#C
CCCOCC=CCOCC#CC
CCCOCC=CCOCCC#C
CCCOCC#CCOCC=CC
CCCOCCCOCC=CC#C
CCCOCCOCC=CC#CC
CCCOCCOCC=CCC#C
CCCOCCOCC#CC=CC
CCCOCCOCCC=CC#C
CCCOCOCC=CC#CCC
CCCOCOCC=CCC#CC
CCCOCOCC=CCCC#C
CCCOCOCC#CC=CCC
CCCOCOCC#CCC=CC
CCCOCOCCC=CC#CC
CCCOCOCCC=CCC#C
CCCOCOCCC#CC=CC
CCCOCOCCCC=CC#C
CCOCC=CC#CCCCOC
CCOCC=CCC#CCCOC
CCOCC=CCCC#CCOC
CCOCC#CC=CCCCOC
CCOCC#CCC=CCCOC
CCOCC#CCCC=CCOC
CCOCCC=CC#CCCOC
CCOCCC=CCC#CCOC
CCOCCC#CC=CCCOC
CCOCCC#CCC=CCOC
CCOCCCC=CC#CCOC
CCOCCCC#CC=CCOC
CCOCC=CCC#CCOCC
CCOCCC=CC#CCOCC
CCOCCC#CC=CCOCC
CCOCC=CCCCOCC#C
CCOCCC=CCCOCC#C
CCOCCCC=CCOCC#C
CCOCC=CCCOCC#CC
CCOCC=CCCOCCC#C
CCOCC#CCCOCC=CC
CCOCCC=CCOCC#CC
CCOCCC=CCOCCC#C
CCOCCC#CCOCC=CC
CCOCC=CCOCC#CCC
CCOCC=CCOCCC#CC
CCOCC=CCOCCCC#C
CCOCC#CCOCC=CCC
CCOCC#CCOCCC=CC
CCOCCCCOCC=CC#C
CCOCCCOCC=CC#CC
CCOCCCOCC=CCC#C
CCOCCCOCC#CC=CC
CCOCCCOCCC=CC#C
CCOCCOCC=CC#CCC
CCOCCOCC=CCC#CC
CCOCCOCC=CCCC#C
CCOCCOCC#CC=CCC
CCOCCOCC#CCC=CC
CCOCCOCCC=CC#CC
CCOCCOCCC=CCC#C
CCOCCOCCC#CC=CC
CCOCCOCCCC=CC#C
CCOCOCC=CCC#CCC
CCOCOCC=CCCC#CC
CCOCOCC=CCCCC#C
CCOCOCC#CCC=CCC
CCOCOCC#CCCC=CC
CCOCOCCC=CC#CCC
CCOCOCCC=CCC#CC
CCOCOCCC=CCCC#C
CCOCOCCC#CC=CCC
CCOCOCCC#CCC=CC
CCOCOCCCC=CC#CC
CCOCOCCCC=CCC#C
CCOCOCCCC#CC=CC
CCOCOCCCCC=CC#C
COCC=CCCCC#CCOC
COCCC=CCC#CCCOC
COCCC=CCCC#CCOC
COCCC#CCCC=CCOC
COCCCC=CC#CCCOC
COCCCC=CCC#CCOC
COCCCC#CC=CCCOC
COCCCC#CCC=CCOC
COCCCCC=CC#CCOC
COCCCCC#CC=CCOC
COCC=CCCCCOCC#C
COCCC=CCCCOCC#C
COCCCC=CCCOCC#C
COCCCCC=CCOCC#C
COCC=CCCCOCC#CC
COCC=CCCCOCCC#C
COCC#CCCCOCC=CC
COCCC=CCCOCC#CC
COCCC=CCCOCCC#C
COCCC#CCCOCC=CC
COCCCC=CCOCC#CC
COCCCC=CCOCCC#C
COCCCC#CCOCC=CC
COCC=CCCOCCC#CC
COCC=CCCOCCCC#C
COCC#CCCOCCC=CC
COCCC=CCOCCC#CC
COCCC=CCOCCCC#C
COCCC#CCOCCC=CC
COCCCCCOCC=CC#C
COCC=CCOCCCC#CC
COCC=CCOCCCCC#C
COCC#CCOCCCC=CC
COCCCCOCC=CC#CC
COCCCCOCC=CCC#C
COCCCCOCC#CC=CC
COCCCCOCCC=CC#C
COCCCOCC=CCC#CC
COCCCOCC=CCCC#C
COCCCOCC#CCC=CC
COCCCOCCC=CC#CC
COCCCOCCC=CCC#C
COCCCOCCC#CC=CC
COCCCOCCCC=CC#C
COCCOCC=CCCC#CC
COCCOCC=CCCCC#C
COCCOCC#CCCC=CC
COCCOCCC=CCC#CC
COCCOCCC=CCCC#C
COCCOCCC#CCC=CC
COCCOCCCC=CC#CC
COCCOCCCC=CCC#C
COCCOCCCC#CC=CC
COCCOCCCCC=CC#C
COCOCC=CCCCC#CC
COCOCC=CCCCCC#C
COCOCC#CCCCC=CC
COCOCCC=CCCC#CC
COCOCCC=CCCCC#C
COCOCCC#CCCC=CC
COCOCCCC=CCC#CC
COCOCCCC=CCCC#C
COCOCCCC#CCC=CC
COCOCCCCC=CC#CC
COCOCCCCC=CCC#C
COCOCCCCC#CC=CC
COCOCCCCCC=CC#C
CCC=CC=CCCCOCOC
CCC=CCC=CCCOCOC
CCC=CCCC=CCOCOC
CCCC=CC=CCCOCOC
CCCC=CCC=CCOCOC
CCCCC=CC=CCOCOC
CCC=CC=CCCOCCOC
CCC=CCC=CCOCCOC
CCCC=CC=CCOCCOC
CCCC=CC=CCOCOCC
CCC=CC=CCOCCCOC
CCC=CCCOCC=CCOC
CCCC=CCOCC=CCOC
CC=CCCCOCOCC=CC
CCC=CCCOCOCC=CC
CCCC=CCOCOCC=CC
CCC=CCOCC=CCCOC
CCC=CCOCCC=CCOC
CC=CCCOCCOCC=CC
CCC=CCOCCOCC=CC
CC=CCCOCOCCC=CC
CCC=CCOCOCC=CCC
CCC=CCOCOCCC=CC
CCCCOCC=CC=CCOC
CC=CCOCCCOCC=CC
CCCCOCOCC=CC=CC
CCCOCC=CC=CCCOC
CCCOCC=CCC=CCOC
CCCOCCC=CC=CCOC
CCCOCC=CC=CCOCC
CCCOCC=CCOCC=CC
CCCOCCOCC=CC=CC
CCCOCOCC=CC=CCC
CCCOCOCC=CCC=CC
CCCOCOCCC=CC=CC
CCOCC=CC=CCCCOC
CCOCC=CCC=CCCOC
CCOCC=CCCC=CCOC
CCOCCC=CC=CCCOC
CCOCCC=CCC=CCOC
CCOCCCC=CC=CCOC
CCOCC=CCC=CCOCC
CCOCCC=CC=CCOCC
CCOCC=CCCOCC=CC
CCOCCC=CCOCC=CC
CCOCC=CCOCC=CCC
CCOCC=CCOCCC=CC
CCOCCCOCC=CC=CC
CCOCCOCC=CC=CCC
CCOCCOCC=CCC=CC
CCOCCOCCC=CC=CC
CCOCOCC=CCC=CCC
CCOCOCC=CCCC=CC
CCOCOCCC=CC=CCC
CCOCOCCC=CCC=CC
CCOCOCCCC=CC=CC
COCC=CCCCC=CCOC
COCCC=CCC=CCCOC
COCCC=CCCC=CCOC
COCCCC=CC=CCCOC
COCCCC=CCC=CCOC
COCCCCC=CC=CCOC
COCC=CCCCOCC=CC
COCCC=CCCOCC=CC
COCCCC=CCOCC=CC
COCC=CCCOCCC=CC
COCCC=CCOCCC=CC
COCC=CCOCCCC=CC
COCCCCOCC=CC=CC
COCCCOCC=CCC=CC
COCCCOCCC=CC=CC
COCCOCC=CCCC=CC
COCCOCCC=CCC=CC
COCCOCCCC=CC=CC
COCOCC=CCCCC=CC
COCOCCC=CCCC=CC
COCOCCCC=CCC=CC
COCOCCCCC=CC=CC
CC#CCCCCCCOCC=O
CCC#CCCCCCOCC=O
CCCC#CCCCCOCC=O
CCCCC#CCCCOCC=O
CCCCCC#CCCOCC=O
CCCCCCC#CCOCC=O
CC#CCCCCCOCCC=O
CCC#CCCCCOCCC=O
CCCC#CCCCOCCC=O
CCCCC#CCCOCCC=O
CCCCCC#CCOCCC=O
CC#CCCCCOCCCC=O
CCC#CCCCOCCCC=O
CCCC#CCCOCCCC=O
CCCCC#CCOCCCC=O
CCCCCCCOCC#CC=O
CC#CCCCOCCCCC=O
CCC#CCCOCCCCC=O
CCCC#CCOCCCCC=O
CCCCCCOCC#CCC=O
CCCCCCOCCC#CC=O
CC#CCCOCCCCCC=O
CCC#CCOCCCCCC=O
CCCCCOCC#CCCC=O
CCCCCOCCC#CCC=O
CCCCCOCCCC#CC=O
CC#CCOCCCCCCC=O
CCCCOCC#CCCCC=O
CCCCOCCC#CCCC=O
CCCCOCCCC#CCC=O
CCCCOCCCCC#CC=O
CCCOCC#CCCCCC=O
CCCOCCC#CCCCC=O
CCCOCCCC#CCCC=O
CCCOCCCCC#CCC=O
CCCOCCCCCC#CC=O
CCOCC#CCCCCCC=O
CCOCCC#CCCCCC=O
CCOCCCC#CCCCC=O
CCOCCCCC#CCCC=O
CCOCCCCCC#CCC=O
CCOCCCCCCC#CC=O
COCC#CCCCCCCC=O
COCCC#CCCCCCC=O
COCCCC#CCCCCC=O
COCCCCC#CCCCC=O
COCCCCCC#CCCC=O
COCCCCCCC#CCC=O
COCCCCCCCC#CC=O
O=CCCCCCCCOCC#C
O=CCCCCCCOCCC#C
O=CCCCCCOCCCC#C
O=CCCCCOCCCCC#C
O=CCCCOCCCCCC#C
O=CCCOCCCCCCC#C
O=CCOCCCCCCCC#C
CC=CCCCCCCOCC=O
CCCC=CCCCCOCC=O
CCCCC=CCCCOCC=O
CCCCCC=CCCOCC=O
CCCCCCC=CCOCC=O
CC=CCCCCCOCCC=O
CCC=CCCCCOCCC=O
CCCC=CCCCOCCC=O
CCCCC=CCCOCCC=O
CCCCCC=CCOCCC=O
CC=CCCCCOCCCC=O
CCC=CCCCOCCCC=O
CCCC=CCCOCCCC=O
CCCCC=CCOCCCC=O
CCCCCCCOCC=CC=O
CC=CCCCOCCCCC=O
CCC=CCCOCCCCC=O
CCCC=CCOCCCCC=O
CCCCCCOCC=CCC=O
CCCCCCOCCC=CC=O
CC=CCCOCCCCCC=O
CCC=CCOCCCCCC=O
CCCCCOCC=CCCC=O
CCCCCOCCC=CCC=O
CCCCCOCCCC=CC=O
CC=CCOCCCCCCC=O
CCCCOCC=CCCCC=O
CCCCOCCC=CCCC=O
CCCCOCCCC=CCC=O
CCCCOCCCCC=CC=O
CCCOCC=CCCCCC=O
CCCOCCC=CCCCC=O
CCCOCCCC=CCCC=O
CCCOCCCCC=CCC=O
CCCOCCCCCC=CC=O
CCOCC=CCCCCCC=O
CCOCCC=CCCCCC=O
CCOCCCC=CCCCC=O
CCOCCCCC=CCCC=O
CCOCCCCCC=CCC=O
CCOCCCCCCC=CC=O
COCCC=CCCCCCC=O
COCCCC=CCCCCC=O
COCCCCC=CCCCC=O
COCCCCCC=CCCC=O
COCCCCCCC=CCC=O
COCCCCCCCC=CC=O
CCC=CCCCCCOCC=O
COCC=CCCCCCCC=O
O=CCCCCCCCCCC=O
CCCCCCCCCOCCO
CCCCCCCCOCCCO
CCCCCCCOCCCCO
CCCCCCOCCCCCO
CCCCCOCCCCCCO
CCCCOCCCCCCCO
CCCOCCCCCCCCO
CCOCCCCCCCCCO
COCCCCCCCCCCO
CCCCOCCOCOCC=C
CCCCOCOCCOCC=C
CCCOCCCOCOCC=C
CCCOCCOCCOCC=C
CCCOCCOCOCCC=C
CCCOCOCCCOCC=C
CCCOCOCCOCCC=C
CCOCCCCOCOCC=C
CCOCCCOCCOCC=C
CCOCCCOCOCCC=C
CCOCCOCCCOCC=C
CCOCCOCCOCCC=C
CCOCCOCOCCCC=C
CCOCOCCCCOCC=C
CCOCOCCCOCCC=C
CCOCOCCOCCCC=C
COCCCCCOCOCC=C
COCCCCOCCOCC=C
COCCCCOCOCCC=C
COCCCOCCOCCC=C
COCCCOCOCCCC=C
COCCOCCCCOCC=C
COCCOCCCOCCC=C
COCCOCCOCCCC=C
COCOCCCCCOCC=C
COCOCCCCOCCC=C
COCOCCCOCCCC=C
COCOCCOCCCCC=C
COCCCOCCCOCC=C
COCCOCOCCCCC=C
CCCCCCCCCCC=C
CCCCCCCCCCCC
C=CCCCCCCOCC=C
C=CCCCCCOCCC=C
C=CCCCCOCCCC=C
CCCC#CCCCCCC=O
CCCCC#CCCCCC=O
CCCCCC#CCCCC=O
CCCCCCCC#CCC=O
CC#CCCCCCCCC=O
CCC#CCCCCCCC=O
CCCCCCC#CCCC=O
CCCCCCCCC#CC=O
O=CCCCCCCCCC#C
CC=CCCCCCCCC=O
CCCC=CCCCCCC=O
CCCCC=CCCCCC=O
CCCCCC=CCCCC=O
CCCCCCC=CCCC=O
CCCCCCCC=CCC=O
CCCCCCCCC=CC=O
CCC=CCCCCCCC=O
CC#CCCCCCCCCC=C
CCCCC#CCCCCCC=C
CCCCCC#CCCCCC=C
CCCCCCCC#CCCC=C
C=CCCCCCCCCCC#C
CCC#CCCCCCCCC=C
CCCC#CCCCCCCC=C
CCCCCCC#CCCCC=C
CCCCCCCCC#CCC=C
CCCCCCCCCC#CC=C
CCCCCCCC=CCCC=C
CC=CCCCCCCCCC=C
CCC=CCCCCCCCC=C
CCCC=CCCCCCCC=C
CCCCC=CCCCCCC=C
CCCCCC=CCCCCC=C
CCCCCCC=CCCCC=C
CCCCCCCCC=CCC=C
CCCCCCCCCC=CC=C
CCCCCCC#CCCCCC
CCCCCCCC#CCCCC
CCCCCCCCC#CCCC
CCCCCCCCCC#CCC
CCCCCCCCCCC#CC
CCCCCCCCCCCC#C
CCC=CC#CC#CCCCOC
CCC=CC#CCC#CCCOC
CCC=CC#CCCC#CCOC
CCC=CCC#CC#CCCOC
CCC=CCC#CCC#CCOC
CCC=CCCC#CC#CCOC
CCC#CC=CC#CCCCOC
CCC#CC=CCC#CCCOC
CCC#CC=CCCC#CCOC
CCC#CC#CC=CCCCOC
CCC#CC#CCC=CCCOC
CCC#CC#CCCC=CCOC
CCC#CCC=CC#CCCOC
CCC#CCC=CCC#CCOC
CCC#CCC#CC=CCCOC
CCC#CCC#CCC=CCOC
CCC#CCCC=CC#CCOC
CCC#CCCC#CC=CCOC
CCCC=CC#CC#CCCOC
CCCC=CC#CCC#CCOC
CCCC=CCC#CC#CCOC
CCCC#CC=CC#CCCOC
CCCC#CC=CCC#CCOC
CCCC#CC#CC=CCCOC
CCCC#CC#CCC=CCOC
CCCC#CCC=CC#CCOC
CCCC#CCC#CC=CCOC
CCCCC=CC#CC#CCOC
CCCCC#CC=CC#CCOC
CCCCC#CC#CC=CCOC
CCCC=CC#CC#CCOCC
CCCC#CC=CC#CCOCC
CCCC#CC#CC=CCOCC
C#CCCC=CCCCOCC#C
C#CCCCC=CCCOCC#C
C#CCCCCC=CCOCC#C
CC=CC#CCCCCOCC#C
CC=CCC#CCCCOCC#C
CC=CCCC#CCCOCC#C
CC=CCCCC#CCOCC#C
CC#CC=CCCCCOCC#C
CC#CCC=CCCCOCC#C
CC#CCCC=CCCOCC#C
CC#CCCCC=CCOCC#C
CCC=CC#CCCCOCC#C
CCC=CCC#CCCOCC#C
CCC=CCCC#CCOCC#C
CCC#CC=CCCCOCC#C
CCC#CCC=CCCOCC#C
CCC#CCCC=CCOCC#C
CCCC=CC#CCCOCC#C
CCCC=CCC#CCOCC#C
CCCC#CC=CCCOCC#C
CCCC#CCC=CCOCC#C
CCCCC=CC#CCOCC#C
CCCCC#CC=CCOCC#C
C#CCCCC=CCOCCC#C
CC=CC#CCCCOCC#CC
CC=CC#CCCCOCCC#C
CC=CCC#CCCOCC#CC
CC=CCC#CCCOCCC#C
CC=CCCC#CCOCC#CC
CC=CCCC#CCOCCC#C
CC#CC=CCCCOCCC#C
CC#CCC=CCCOCCC#C
CC#CCCC=CCOCC#CC
CC#CCCC=CCOCCC#C
CCC=CC#CCCOCC#CC
CCC=CC#CCCOCCC#C
CCC=CCC#CCOCC#CC
CCC=CCC#CCOCCC#C
CCC#CC=CCCOCC#CC
CCC#CC=CCCOCCC#C
CCC#CC#CCCOCC=CC
CCC#CCC=CCOCC#CC
CCC#CCC=CCOCCC#C
CCC#CCC#CCOCC=CC
CCCC=CC#CCOCC#CC
CCCC=CC#CCOCCC#C
CCCC#CC=CCOCC#CC
CCCC#CC=CCOCCC#C
CCCC#CC#CCOCC=CC
C#CCCCCCOCC=CC#C
CC=CC#CCCOCCC#CC
CC=CC#CCCOCCCC#C
CC=CCC#CCOCCC#CC
CC=CCC#CCOCCCC#C
CC=CCCCCOCC#CC#C
CC#CC=CCCOCCCC#C
CC#CCC=CCOCCCC#C
CC#CCCCCOCC=CC#C
CCC=CC#CCOCC#CCC
CCC=CC#CCOCCC#CC
CCC=CC#CCOCCCC#C
CCC=CCCCOCC#CC#C
CCC#CC=CCOCCC#CC
CCC#CC=CCOCCCC#C
CCC#CC#CCOCCC=CC
CCC#CCCCOCC=CC#C
CCCC=CCCOCC#CC#C
CCCC#CCCOCC=CC#C
CCCCC=CCOCC#CC#C
CCCCC#CCOCC=CC#C
C#CCCCCOCC=CCC#C
C#CCCCCOCCC=CC#C
CC=CC#CCOCCCC#CC
CC=CC#CCOCCCCC#C
CC=CCCCOCC#CC#CC
CC=CCCCOCC#CCC#C
CC=CCCCOCCC#CC#C
CC#CC=CCOCCCCC#C
CC#CCCCOCC=CC#CC
CC#CCCCOCC=CCC#C
CC#CCCCOCCC=CC#C
CCC=CCCOCC#CC#CC
CCC=CCCOCC#CCC#C
CCC=CCCOCCC#CC#C
CCC#CCCOCC=CC#CC
CCC#CCCOCC=CCC#C
CCC#CCCOCC#CC=CC
CCC#CCCOCCC=CC#C
CCCC=CCOCC#CC#CC
CCCC=CCOCC#CCC#C
CCCC=CCOCCC#CC#C
CCCC#CCOCC=CC#CC
CCCC#CCOCC=CCC#C
CCCC#CCOCC#CC=CC
CCCC#CCOCCC=CC#C
C#CCCCOCC=CCCC#C
C#CCCCOCCC=CCC#C
C#CCCCOCCCC=CC#C
CC=CCCOCC#CCC#CC
CC=CCCOCC#CCCC#C
CC=CCCOCCC#CC#CC
CC=CCCOCCC#CCC#C
CC=CCCOCCCC#CC#C
CC#CCCOCC=CCC#CC
CC#CCCOCC=CCCC#C
CC#CCCOCCC=CC#CC
CC#CCCOCCC=CCC#C
CC#CCCOCCCC=CC#C
CCC=CCOCC#CC#CCC
CCC=CCOCC#CCC#CC
CCC=CCOCC#CCCC#C
CCC=CCOCCC#CC#CC
CCC=CCOCCC#CCC#C
CCC=CCOCCCC#CC#C
CCC#CCOCC=CC#CCC
CCC#CCOCC=CCC#CC
CCC#CCOCC=CCCC#C
CCC#CCOCC#CCC=CC
CCC#CCOCCC=CC#CC
CCC#CCOCCC=CCC#C
CCC#CCOCCC#CC=CC
CCC#CCOCCCC=CC#C
CCCCCOCC=CC#CC#C
CCCCCOCC#CC=CC#C
C#CCCOCCC=CCCC#C
C#CCCOCCCC=CCC#C
C#CCCOCCCCC=CC#C
CC=CCOCC#CCCC#CC
CC=CCOCC#CCCCC#C
CC=CCOCCC#CCC#CC
CC=CCOCCC#CCCC#C
CC=CCOCCCC#CC#CC
CC=CCOCCCC#CCC#C
CC=CCOCCCCC#CC#C
CC#CCOCC=CCCCC#C
CC#CCOCCC=CCC#CC
CC#CCOCCC=CCCC#C
CC#CCOCCCC=CC#CC
CC#CCOCCCC=CCC#C
CC#CCOCCCCC=CC#C
CCCCOCC=CC#CC#CC
CCCCOCC=CC#CCC#C
CCCCOCC=CCC#CC#C
CCCCOCC#CC=CC#CC
CCCCOCC#CC=CCC#C
CCCCOCC#CC#CC=CC
CCCCOCC#CCC=CC#C
CCCCOCCC=CC#CC#C
CCCCOCCC#CC=CC#C
C#CCOCCCCC=CCC#C
C#CCOCCCCCC=CC#C
CCCOCC=CC#CC#CCC
CCCOCC=CC#CCC#CC
CCCOCC=CC#CCCC#C
CCCOCC=CCC#CC#CC
CCCOCC=CCC#CCC#C
CCCOCC=CCCC#CC#C
CCCOCC#CC=CC#CCC
CCCOCC#CC=CCC#CC
CCCOCC#CC=CCCC#C
CCCOCC#CC#CC=CCC
CCCOCC#CC#CCC=CC
CCCOCC#CCC=CC#CC
CCCOCC#CCC=CCC#C
CCCOCC#CCC#CC=CC
CCCOCC#CCCC=CC#C
CCCOCCC=CC#CC#CC
CCCOCCC=CC#CCC#C
CCCOCCC=CCC#CC#C
CCCOCCC#CC=CC#CC
CCCOCCC#CC=CCC#C
CCCOCCC#CC#CC=CC
CCCOCCC#CCC=CC#C
CCCOCCCC=CC#CC#C
CCCOCCCC#CC=CC#C
CCOCC=CC#CCC#CCC
CCOCC=CC#CCCC#CC
CCOCC=CC#CCCCC#C
CCOCC=CCC#CC#CCC
CCOCC=CCC#CCC#CC
CCOCC=CCC#CCCC#C
CCOCC=CCCC#CC#CC
CCOCC=CCCC#CCC#C
CCOCC=CCCCC#CC#C
CCOCC#CC=CCC#CCC
CCOCC#CC=CCCC#CC
CCOCC#CC=CCCCC#C
CCOCC#CC#CCC=CCC
CCOCC#CC#CCCC=CC
CCOCC#CCC=CC#CCC
CCOCC#CCC=CCC#CC
CCOCC#CCC=CCCC#C
CCOCC#CCC#CC=CCC
CCOCC#CCC#CCC=CC
CCOCC#CCCC=CC#CC
CCOCC#CCCC=CCC#C
CCOCC#CCCC#CC=CC
CCOCC#CCCCC=CC#C
CCOCCC=CC#CC#CCC
CCOCCC=CC#CCC#CC
CCOCCC=CC#CCCC#C
CCOCCC=CCC#CC#CC
CCOCCC=CCC#CCC#C
CCOCCC=CCCC#CC#C
CCOCCC#CC=CC#CCC
CCOCCC#CC=CCC#CC
CCOCCC#CC=CCCC#C
CCOCCC#CC#CC=CCC
CCOCCC#CC#CCC=CC
CCOCCC#CCC=CC#CC
CCOCCC#CCC=CCC#C
CCOCCC#CCC#CC=CC
CCOCCC#CCCC=CC#C
CCOCCCC=CC#CC#CC
CCOCCCC=CC#CCC#C
CCOCCCC=CCC#CC#C
CCOCCCC#CC=CC#CC
CCOCCCC#CC=CCC#C
CCOCCCC#CC#CC=CC
CCOCCCC#CCC=CC#C
CCOCCCCC=CC#CC#C
CCOCCCCC#CC=CC#C
COCC=CC#CCCCC#CC
COCC=CC#CCCCCC#C
COCC=CCC#CCCC#CC
COCC=CCC#CCCCC#C
COCC=CCCC#CCC#CC
COCC=CCCC#CCCC#C
COCC=CCCCC#CC#CC
COCC=CCCCC#CCC#C
COCC=CCCCCC#CC#C
COCC#CC=CCCCC#CC
COCC#CC=CCCCCC#C
COCC#CC#CCCCC=CC
COCC#CCC=CCCC#CC
COCC#CCC=CCCCC#C
COCC#CCC#CCCC=CC
COCC#CCCC=CCC#CC
COCC#CCCC=CCCC#C
COCC#CCCC#CCC=CC
COCC#CCCCC=CC#CC
COCC#CCCCC=CCC#C
COCC#CCCCC#CC=CC
COCC#CCCCCC=CC#C
COCCC=CC#CCCC#CC
COCCC=CC#CCCCC#C
COCCC=CCC#CCC#CC
COCCC=CCC#CCCC#C
COCCC=CCCC#CC#CC
COCCC=CCCC#CCC#C
COCCC=CCCCC#CC#C
COCCC#CC=CCCC#CC
COCCC#CC=CCCCC#C
COCCC#CC#CCCC=CC
COCCC#CCC=CCC#CC
COCCC#CCC=CCCC#C
COCCC#CCC#CCC=CC
COCCC#CCCC=CC#CC
COCCC#CCCC=CCC#C
COCCC#CCCC#CC=CC
COCCC#CCCCC=CC#C
COCCCC=CC#CCC#CC
COCCCC=CC#CCCC#C
COCCCC=CCC#CC#CC
COCCCC=CCC#CCC#C
COCCCC=CCCC#CC#C
COCCCC#CC=CCC#CC
COCCCC#CC=CCCC#C
COCCCC#CC#CCC=CC
COCCCC#CCC=CC#CC
COCCCC#CCC=CCC#C
COCCCC#CCC#CC=CC
COCCCC#CCCC=CC#C
COCCCCC=CC#CC#CC
COCCCCC=CC#CCC#C
COCCCCC=CCC#CC#C
COCCCCC#CC=CC#CC
COCCCCC#CC=CCC#C
COCCCCC#CC#CC=CC
COCCCCC#CCC=CC#C
COCCCCCC=CC#CC#C
COCCCCCC#CC=CC#C
CCC=CC=CC#CCCCOC
CCC=CC=CCC#CCCOC
CCC=CC=CCCC#CCOC
CCC=CC#CC=CCCCOC
CCC=CC#CCC=CCCOC
CCC=CC#CCCC=CCOC
CCC=CCC=CC#CCCOC
CCC=CCC=CCC#CCOC
CCC=CCC#CC=CCCOC
CCC=CCC#CCC=CCOC
CCC=CCCC=CC#CCOC
CCC=CCCC#CC=CCOC
CCC#CC=CC=CCCCOC
CCC#CC=CCC=CCCOC
CCC#CC=CCCC=CCOC
CCC#CCC=CC=CCCOC
CCC#CCC=CCC=CCOC
CCC#CCCC=CC=CCOC
CCCC=CC=CC#CCCOC
CCCC=CC=CCC#CCOC
CCCC=CC#CC=CCCOC
CCCC=CC#CCC=CCOC
CCCC=CCC=CC#CCOC
CCCC=CCC#CC=CCOC
CCCC#CC=CC=CCCOC
CCCC#CC=CCC=CCOC
CCCC#CCC=CC=CCOC
CCCCC=CC=CC#CCOC
CCCCC=CC#CC=CCOC
CCCCC#CC=CC=CCOC
CCCC=CC=CC#CCOCC
CCCC=CC#CC=CCOCC
CCCC#CC=CC=CCOCC
CC=CC=CCCCCOCC#C
CC=CCC=CCCCOCC#C
CC=CCCC=CCCOCC#C
CC=CCCCC=CCOCC#C
CCC=CC=CCCCOCC#C
CCC=CCC=CCCOCC#C
CCC=CCCC=CCOCC#C
CCCC=CC=CCCOCC#C
CCCC=CCC=CCOCC#C
CCCCC=CC=CCOCC#C
CC=CC=CCCCOCC#CC
CC=CC=CCCCOCCC#C
CC=CCC=CCCOCC#CC
CC=CCC=CCCOCCC#C
CC=CCCC=CCOCC#CC
CC=CCCC=CCOCCC#C
CC=CCCC#CCOCC=CC
CCC=CC=CCCOCC#CC
CCC=CC=CCCOCCC#C
CCC=CC#CCCOCC=CC
CCC=CCC=CCOCC#CC
CCC=CCC=CCOCCC#C
CCC=CCC#CCOCC=CC
CCC#CC=CCCOCC=CC
CCC#CCC=CCOCC=CC
CCCC=CC=CCOCC#CC
CCCC=CC=CCOCCC#C
CCCC=CC#CCOCC=CC
CCCC#CC=CCOCC=CC
CC=CC=CCCOCCC#CC
CC=CC=CCCOCCCC#C
CC=CCC=CCOCCC#CC
CC=CCC=CCOCCCC#C
CC=CCCCCOCC=CC#C
CCC=CC=CCOCC#CCC
CCC=CC=CCOCCC#CC
CCC=CC=CCOCCCC#C
CCC=CC#CCOCCC=CC
CCC=CCCCOCC=CC#C
CCC#CC=CCOCCC=CC
CCCC=CCCOCC=CC#C
CCCCC=CCOCC=CC#C
CC=CC=CCOCCCC#CC
CC=CC=CCOCCCCC#C
CC=CCCCOCC=CC#CC
CC=CCCCOCC=CCC#C
CC=CCCCOCC#CC=CC
CC=CCCCOCCC=CC#C
CCC=CCCOCC=CC#CC
CCC=CCCOCC=CCC#C
CCC=CCCOCC#CC=CC
CCC=CCCOCCC=CC#C
CCC#CCCOCC=CC=CC
CCCC=CCOCC=CC#CC
CCCC=CCOCC=CCC#C
CCCC=CCOCC#CC=CC
CCCC=CCOCCC=CC#C
CCCC#CCOCC=CC=CC
CC=CCCOCC=CCC#CC
CC=CCCOCC=CCCC#C
CC=CCCOCC#CCC=CC
CC=CCCOCCC=CC#CC
CC=CCCOCCC=CCC#C
CC=CCCOCCC#CC=CC
CC=CCCOCCCC=CC#C
CCC=CCOCC=CC#CCC
CCC=CCOCC=CCC#CC
CCC=CCOCC=CCCC#C
CCC=CCOCC#CC=CCC
CCC=CCOCC#CCC=CC
CCC=CCOCCC=CC#CC
CCC=CCOCCC=CCC#C
CCC=CCOCCC#CC=CC
CCC=CCOCCCC=CC#C
CCC#CCOCC=CCC=CC
CCC#CCOCCC=CC=CC
CCCCCOCC=CC=CC#C
CC=CCOCC=CCCC#CC
CC=CCOCC=CCCCC#C
CC=CCOCCC=CCC#CC
CC=CCOCCC=CCCC#C
CC=CCOCCC#CCC=CC
CC=CCOCCCC=CC#CC
CC=CCOCCCC=CCC#C
CC=CCOCCCC#CC=CC
CC=CCOCCCCC=CC#C
CCCCOCC=CC=CC#CC
CCCCOCC=CC=CCC#C
CCCCOCC=CC#CC=CC
CCCCOCC=CCC=CC#C
CCCCOCC#CC=CC=CC
CCCCOCCC=CC=CC#C
CCCOCC=CC=CC#CCC
CCCOCC=CC=CCC#CC
CCCOCC=CC=CCCC#C
CCCOCC=CC#CC=CCC
CCCOCC=CC#CCC=CC
CCCOCC=CCC=CC#CC
CCCOCC=CCC=CCC#C
CCCOCC=CCC#CC=CC
CCCOCC=CCCC=CC#C
CCCOCC#CC=CC=CCC
CCCOCC#CC=CCC=CC
CCCOCC#CCC=CC=CC
CCCOCCC=CC=CC#CC
CCCOCCC=CC=CCC#C
CCCOCCC=CC#CC=CC
CCCOCCC=CCC=CC#C
CCCOCCC#CC=CC=CC
CCCOCCCC=CC=CC#C
CCOCC=CC=CCC#CCC
CCOCC=CC=CCCC#CC
CCOCC=CC=CCCCC#C
CCOCC=CC#CCC=CCC
CCOCC=CC#CCCC=CC
CCOCC=CCC=CC#CCC
CCOCC=CCC=CCC#CC
CCOCC=CCC=CCCC#C
CCOCC=CCC#CC=CCC
CCOCC=CCC#CCC=CC
CCOCC=CCCC=CC#CC
CCOCC=CCCC=CCC#C
CCOCC=CCCC#CC=CC
CCOCC=CCCCC=CC#C
CCOCC#CC=CCC=CCC
CCOCC#CC=CCCC=CC
CCOCC#CCC=CC=CCC
CCOCC#CCC=CCC=CC
CCOCC#CCCC=CC=CC
CCOCCC=CC=CC#CCC
CCOCCC=CC=CCC#CC
CCOCCC=CC=CCCC#C
CCOCCC=CC#CC=CCC
CCOCCC=CC#CCC=CC
CCOCCC=CCC=CC#CC
CCOCCC=CCC=CCC#C
CCOCCC=CCC#CC=CC
CCOCCC=CCCC=CC#C
CCOCCC#CC=CC=CCC
CCOCCC#CC=CCC=CC
CCOCCC#CCC=CC=CC
CCOCCCC=CC=CC#CC
CCOCCCC=CC=CCC#C
CCOCCCC=CC#CC=CC
CCOCCCC=CCC=CC#C
CCOCCCC#CC=CC=CC
CCOCCCCC=CC=CC#C
COCC=CC=CCCCC#CC
COCC=CC=CCCCCC#C
COCC=CC#CCCCC=CC
COCC=CCC=CCCC#CC
COCC=CCC=CCCCC#C
COCC=CCC#CCCC=CC
COCC=CCCC=CCC#CC
COCC=CCCC=CCCC#C
COCC=CCCC#CCC=CC
COCC=CCCCC=CC#CC
COCC=CCCCC=CCC#C
COCC=CCCCC#CC=CC
COCC=CCCCCC=CC#C
COCC#CC=CCCCC=CC
COCC#CCC=CCCC=CC
COCC#CCCC=CCC=CC
COCC#CCCCC=CC=CC
COCCC=CC=CCCC#CC
COCCC=CC=CCCCC#C
COCCC=CC#CCCC=CC
COCCC=CCC=CCC#CC
COCCC=CCC=CCCC#C
COCCC=CCC#CCC=CC
COCCC=CCCC=CC#CC
COCCC=CCCC=CCC#C
COCCC=CCCC#CC=CC
COCCC=CCCCC=CC#C
COCCC#CC=CCCC=CC
COCCC#CCC=CCC=CC
COCCC#CCCC=CC=CC
COCCCC=CC=CCC#CC
COCCCC=CC=CCCC#C
COCCCC=CC#CCC=CC
COCCCC=CCC=CC#CC
COCCCC=CCC=CCC#C
COCCCC=CCC#CC=CC
COCCCC=CCCC=CC#C
COCCCC#CC=CCC=CC
COCCCC#CCC=CC=CC
COCCCCC=CC=CC#CC
COCCCCC=CC=CCC#C
COCCCCC=CC#CC=CC
COCCCCC=CCC=CC#C
COCCCCC#CC=CC=CC
COCCCCCC=CC=CC#C
CCC=CC=CC=CCCCOC
CCC=CC=CCC=CCCOC
CCC=CC=CCCC=CCOC
CCC=CCC=CC=CCCOC
CCC=CCC=CCC=CCOC
CCC=CCCC=CC=CCOC
CCCC=CC=CC=CCCOC
CCCC=CC=CCC=CCOC
CCCC=CCC=CC=CCOC
CCCCC=CC=CC=CCOC
CCCC=CC=CC=CCOCC
CC=CCCC=CCOCC=CC
CCC=CC=CCCOCC=CC
CCC=CCC=CCOCC=CC
CCCC=CC=CCOCC=CC
CCC=CC=CCOCCC=CC
CC=CCCCOCC=CC=CC
CCC=CCCOCC=CC=CC
CCCC=CCOCC=CC=CC
CC=CCCOCC=CCC=CC
CC=CCCOCCC=CC=CC
CCC=CCOCC=CC=CCC
CCC=CCOCC=CCC=CC
CCC=CCOCCC=CC=CC
CC=CCOCCC=CCC=CC
CC=CCOCCCC=CC=CC
CCCCOCC=CC=CC=CC
CCCOCC=CC=CC=CCC
CCCOCC=CC=CCC=CC
CCCOCC=CCC=CC=CC
CCCOCCC=CC=CC=CC
CCOCC=CC=CCC=CCC
CCOCC=CC=CCCC=CC
CCOCC=CCC=CC=CCC
CCOCC=CCC=CCC=CC
CCOCC=CCCC=CC=CC
CCOCCC=CC=CC=CCC
CCOCCC=CC=CCC=CC
CCOCCC=CCC=CC=CC
CCOCCCC=CC=CC=CC
COCC=CC=CCCCC=CC
COCC=CCC=CCCC=CC
COCC=CCCC=CCC=CC
COCC=CCCCC=CC=CC
COCCC=CC=CCCC=CC
COCCC=CCC=CCC=CC
COCCC=CCCC=CC=CC
COCCCC=CC=CCC=CC
COCCCC=CCC=CC=CC
COCCCCC=CC=CC=CC
OCCCCCCCCCC=C
CCCCCCCCCCCO
CCCCCCOCOCC=C
CCCCCOCCOCC=C
CCCCCOCOCCC=C
CCCCOCCCOCC=C
CCCCOCOCCCC=C
CCCOCCCCOCC=C
CCCOCCCOCCC=C
CCCOCOCCCCC=C
CCOCCCCCOCC=C
CCOCCCCOCCC=C
CCOCCCOCCCC=C
CCOCCOCCCCC=C
CCOCOCCCCCC=C
COCCCCCCOCC=C
COCCCCCOCCC=C
COCCCCOCCCC=C
COCCCOCCCCC=C
COCCOCCCCCC=C
COCOCCCCCCC=C
CCCCOCCOCCC=C
CCCOCCOCCCC=C
CCCCCCCOCOCC
CCCCCOCCCOCC
CCCCCOCOCCCC
CCCCOCCCCCOC
CCOCCCCCCCOC
CCCCCCCCOCOC
CCCCCCCOCCOC
CCCCCCOCCCOC
CCCCCCOCCOCC
CCCCCCOCOCCC
CCCCCOCCCCOC
CCCCCOCCOCCC
CCCCOCCCCOCC
CCCCOCCCOCCC
CCCOCCCCCCOC
CCCOCCCCCOCC
CCCOCCCCOCCC
CCOCCCCCCOCC
CCCCOCCOCCCC
COCCCCCCCCOC
C=CC#CC#CCCCCCC=O
C=CC#CCC#CCCCCC=O
C=CC#CCCC#CCCCC=O
C=CC#CCCCC#CCCC=O
C=CC#CCCCCC#CCC=O
C=CC#CCCCCCC#CC=O
C=CCC#CC#CCCCCC=O
C=CCC#CCC#CCCCC=O
C=CCC#CCCC#CCCC=O
C=CCC#CCCCC#CCC=O
C=CCC#CCCCCC#CC=O
C=CCCC#CC#CCCCC=O
C=CCCC#CCC#CCCC=O
C=CCCC#CCCC#CCC=O
C=CCCC#CCCCC#CC=O
C=CCCCC#CC#CCCC=O
C=CCCCC#CCC#CCC=O
C=CCCCC#CCCC#CC=O
C=CCCCCC#CC#CCC=O
C=CCCCCC#CCC#CC=O
C=CCCCCCC#CC#CC=O
C=CC=CC#CCCCCCC=O
C=CC=CCC#CCCCCC=O
C=CC=CCCC#CCCCC=O
C=CC=CCCCC#CCCC=O
C=CC=CCCCCC#CCC=O
C=CC=CCCCCCC#CC=O
C=CC#CC=CCCCCCC=O
C=CC#CCC=CCCCCC=O
C=CC#CCCC=CCCCC=O
C=CC#CCCCC=CCCC=O
C=CC#CCCCCC=CCC=O
C=CC#CCCCCCC=CC=O
C=CCC=CC#CCCCCC=O
C=CCC=CCC#CCCCC=O
C=CCC=CCCC#CCCC=O
C=CCC=CCCCC#CCC=O
C=CCC=CCCCCC#CC=O
C=CCC#CC=CCCCCC=O
C=CCC#CCC=CCCCC=O
C=CCC#CCCC=CCCC=O
C=CCC#CCCCC=CCC=O
C=CCC#CCCCCC=CC=O
C=CCCC=CC#CCCCC=O
C=CCCC=CCC#CCCC=O
C=CCCC=CCCC#CCC=O
C=CCCC=CCCCC#CC=O
C=CCCC#CC=CCCCC=O
C=CCCC#CCC=CCCC=O
C=CCCC#CCCC=CCC=O
C=CCCC#CCCCC=CC=O
C=CCCCC=CC#CCCC=O
C=CCCCC=CCC#CCC=O
C=CCCCC=CCCC#CC=O
C=CCCCC#CC=CCCC=O
C=CCCCC#CCC=CCC=O
C=CCCCC#CCCC=CC=O
C=CCCCCC=CC#CCC=O
C=CCCCCC=CCC#CC=O
C=CCCCCC#CC=CCC=O
C=CCCCCC#CCC=CC=O
C=CCCCCCC=CC#CC=O
C=CCCCCCC#CC=CC=O
C=CC=CC=CCCCCCC=O
C=CC=CCC=CCCCCC=O
C=CC=CCCC=CCCCC=O
C=CC=CCCCC=CCCC=O
C=CC=CCCCCC=CCC=O
C=CC=CCCCCCC=CC=O
C=CCC=CC=CCCCCC=O
C=CCC=CCC=CCCCC=O
C=CCC=CCCCC=CCC=O
C=CCC=CCCCCC=CC=O
C=CCCC=CC=CCCCC=O
C=CCCC=CCC=CCCC=O
C=CCCC=CCCC=CCC=O
C=CCCC=CCCCC=CC=O
C=CCCCC=CC=CCCC=O
C=CCCCC=CCC=CCC=O
C=CCCCCC=CC=CCC=O
C=CCCCCC=CCC=CC=O
C=CCCCCCC=CC=CC=O
C=CCC=CCCC=CCCC=O
C=CCCCC=CCCC=CC=O
CC#CC#CCCCCCOC=O
CC#CCC#CCCCCOC=O
CC#CCCC#CCCCOC=O
CC#CCCCC#CCCOC=O
CC#CCCCCC#CCOC=O
CCC#CC#CCCCCOC=O
CCC#CCC#CCCCOC=O
CCC#CCCC#CCCOC=O
CCC#CCCCC#CCOC=O
CCCC#CC#CCCCOC=O
CCCC#CCC#CCCOC=O
CCCC#CCCC#CCOC=O
CCCCC#CC#CCCOC=O
CCCCC#CCC#CCOC=O
CCCCCC#CC#CCOC=O
O=COCC#CCCCCCC#C
O=COCCC#CCCCCC#C
O=COCCCC#CCCCC#C
O=COCCCCC#CCCC#C
O=COCCCCCC#CCC#C
O=COCCCCCCC#CC#C
CC=CC#CCCCCCOC=O
CC=CCC#CCCCCOC=O
CC=CCCC#CCCCOC=O
CC=CCCCC#CCCOC=O
CC=CCCCCC#CCOC=O
CC#CC=CCCCCCOC=O
CC#CCC=CCCCCOC=O
CC#CCCC=CCCCOC=O
CC#CCCCC=CCCOC=O
CC#CCCCCC=CCOC=O
CCC=CC#CCCCCOC=O
CCC=CCC#CCCCOC=O
CCC=CCCC#CCCOC=O
CCC=CCCCC#CCOC=O
CCC#CC=CCCCCOC=O
CCC#CCC=CCCCOC=O
CCC#CCCC=CCCOC=O
CCC#CCCCC=CCOC=O
CCCC=CC#CCCCOC=O
CCCC=CCC#CCCOC=O
CCCC=CCCC#CCOC=O
CCCC#CC=CCCCOC=O
CCCC#CCC=CCCOC=O
CCCC#CCCC=CCOC=O
CCCCC=CC#CCCOC=O
CCCCC=CCC#CCOC=O
CCCCC#CC=CCCOC=O
CCCCC#CCC=CCOC=O
CCCCCC=CC#CCOC=O
CCCCCC#CC=CCOC=O
O=COCC=CCCCCCC#C
O=COCCC=CCCCCC#C
O=COCCCC=CCCCC#C
O=COCCCCC=CCCC#C
O=COCCCCCC=CCC#C
O=COCCCCCCC=CC#C
CC=CC=CCCCCCOC=O
CC=CCC=CCCCCOC=O
CC=CCCC=CCCCOC=O
CC=CCCCC=CCCOC=O
CC=CCCCCC=CCOC=O
CCC=CC=CCCCCOC=O
CCC=CCC=CCCCOC=O
CCC=CCCC=CCCOC=O
CCC=CCCCC=CCOC=O
CCCC=CC=CCCCOC=O
CCCC=CCC=CCCOC=O
CCCC=CCCC=CCOC=O
CCCCC=CC=CCCOC=O
CCCCC=CCC=CCOC=O
CCCCCC=CC=CCOC=O
CC(=C)CCCCCCOCC=C
CC(CCCC=C)CCOCC=C
CC(CCCCC=C)COCC=C
CC(CCCCCC=C)OCC=C
CCC(=C)CCCCCOCC=C
CCC(CCCC=C)COCC=C
CCC(CCCCC=C)OCC=C
CCCC(=C)CCCCOCC=C
CCCC(CCC=C)COCC=C
CCCC(CCCC=C)OCC=C
CCCCC(=C)CCCOCC=C
CCCCC(CCC=C)OCC=C
CCCCCC(=C)CCOCC=C
CCCCCCC(=C)COCC=C
CC(=C)CCCCCOCCC=C
CC(CCCC=C)COCCC=C
CC(CCCCC=C)OCCC=C
CCC(=C)CCCCOCCC=C
CCC(CCC=C)COCCC=C
CCC(CCCC=C)OCCC=C
CCCC(=C)CCCOCCC=C
CCCC(CCC=C)OCCC=C
CCCCC(=C)CCOCCC=C
CCCCC(CC=C)OCCC=C
CCCCCC(=C)COCCC=C
CC(=C)CCCCOCCCC=C
CC(CCC=C)COCCCC=C
CC(CCCC=C)OCCCC=C
CC(CCCCCOCC=C)C=C
CCC(=C)CCCOCCCC=C
CCC(CCC=C)OCCCC=C
CCC(CCCCOCC=C)C=C
CCCC(=C)CCOCCCC=C
CCCC(CC=C)OCCCC=C
CCCC(CCCOCC=C)C=C
CCCCC(=C)COCCCC=C
CCCCC(CCOCC=C)C=C
CCCCCC(COCC=C)C=C
CCCCCCC(OCC=C)C=C
CCCCCCCOCC(=C)C=C
CC(=C)CCCOCCCCC=C
CC(CCC=C)OCCCCC=C
CC(CCCCOCC=C)CC=C
CC(CCCCOCCC=C)C=C
CCC(=C)CCOCCCCC=C
CCC(CC=C)OCCCCC=C
CCC(CCCOCC=C)CC=C
CCC(CCCOCCC=C)C=C
CCCC(=C)COCCCCC=C
CCCC(CCOCC=C)CC=C
CCCC(CCOCCC=C)C=C
CCCCC(COCC=C)CC=C
CCCCC(COCCC=C)C=C
CCCCCC(OCCC=C)C=C
CCCCCCOC(CC=C)C=C
CCCCCCOCC(=C)CC=C
CCCCCCOCC(C=C)C=C
CCCCCCOCCC(=C)C=C
CC(=C)CCOCCCCCC=C
CC(CC=C)OCCCCCC=C
CC(CCCOCC=C)CCC=C
CC(CCCOCCC=C)CC=C
CC(CCCOCCCC=C)C=C
CCC(=C)COCCCCCC=C
CCC(CCOCC=C)CCC=C
CCC(CCOCCC=C)CC=C
CCC(CCOCCCC=C)C=C
CCCC(COCCC=C)CC=C
CCCC(COCCCC=C)C=C
CCCCC(OCCCC=C)C=C
CCCCCOC(CCC=C)C=C
CCCCCOCC(=C)CCC=C
CCCCCOCC(CC=C)C=C
CCCCCOCCC(=C)CC=C
CCCCCOCCC(C=C)C=C
CCCCCOCCCC(=C)C=C
CC(=C)COCCCCCCC=C
CC(CCOCCC=C)CCC=C
CC(CCOCCCC=C)CC=C
CC(CCOCCCCC=C)C=C
CCC(COCCCC=C)CC=C
CCC(COCCCCC=C)C=C
CCCC(OCCCCC=C)C=C
CCCCOC(CCC=C)CC=C
CCCCOC(CCCC=C)C=C
CCCCOCC(=C)CCCC=C
CCCCOCC(CC=C)CC=C
CCCCOCC(CCC=C)C=C
CCCCOCCC(=C)CCC=C
CCCCOCCC(CC=C)C=C
CCCCOCCCC(=C)CC=C
CCCCOCCCC(C=C)C=C
CCCCOCCCCC(=C)C=C
CC(COCCCCC=C)CC=C
CC(COCCCCCC=C)C=C
CCC(OCCCCCC=C)C=C
CCCOC(CCC=C)CCC=C
CCCOC(CCCC=C)CC=C
CCCOC(CCCCC=C)C=C
CCCOCC(=C)CCCCC=C
CCCOCC(CCC=C)CC=C
CCCOCC(CCCC=C)C=C
CCCOCCC(=C)CCCC=C
CCCOCCC(CC=C)CC=C
CCCOCCC(CCC=C)C=C
CCCOCCCC(=C)CCC=C
CCCOCCCC(CC=C)C=C
CCCOCCCCC(=C)CC=C
CCCOCCCCC(C=C)C=C
CCCOCCCCCC(=C)C=C
CC(OCCCCCCC=C)C=C
CCOC(CCCC=C)CCC=C
CCOC(CCCCC=C)CC=C
CCOC(CCCCCC=C)C=C
CCOCC(=C)CCCCCC=C
CCOCC(CCC=C)CCC=C
CCOCC(CCCC=C)CC=C
CCOCC(CCCCC=C)C=C
CCOCCC(=C)CCCCC=C
CCOCCC(CCC=C)CC=C
CCOCCC(CCCC=C)C=C
CCOCCCC(=C)CCCC=C
CCOCCCC(CC=C)CC=C
CCOCCCC(CCC=C)C=C
CCOCCCCC(=C)CCC=C
CCOCCCCC(CC=C)C=C
CCOCCCCCC(=C)CC=C
CCOCCCCCC(C=C)C=C
CCOCCCCCCC(=C)C=C
COC(CCCC=C)CCCC=C
COC(CCCCC=C)CCC=C
COC(CCCCCC=C)CC=C
COC(CCCCCCC=C)C=C
COCC(=C)CCCCCCC=C
COCC(CCCC=C)CCC=C
COCC(CCCCC=C)CC=C
COCC(CCCCCC=C)C=C
COCCC(=C)CCCCCC=C
COCCC(CCC=C)CCC=C
COCCC(CCCC=C)CC=C
COCCC(CCCCC=C)C=C
COCCCC(=C)CCCCC=C
COCCCC(CCC=C)CC=C
COCCCC(CCCC=C)C=C
COCCCCC(=C)CCCC=C
COCCCCC(CC=C)CC=C
COCCCCC(CCC=C)C=C
COCCCCCC(=C)CCC=C
COCCCCCC(CC=C)C=C
COCCCCCCC(=C)CC=C
COCCCCCCC(C=C)C=C
COCCCCCCCC(=C)C=C
CCCCCC(CC=C)OCC=C
CCCCCCCOC(C=C)C=C
CCCCCOC(CC=C)CC=C
CC(C)C#CCCCCCCC=O
CC(C)CC#CCCCCCC=O
CC(C)CCC#CCCCCC=O
CC(C)CCCC#CCCCC=O
CC(C)CCCCC#CCCC=O
CC(C)CCCCCC#CCC=O
CC(C)CCCCCCC#CC=O
CC(CCCCC#C)CCCC=O
CC(CCCCCC#C)CCC=O
CC(CCCCCCC#C)CC=O
CC(CCCCCCCC#C)C=O
CC#CC(C)CCCCCCC=O
CC#CCC(C)CCCCCC=O
CC#CCCC(C)CCCCC=O
CC#CCCCC(C)CCCC=O
CC#CCCCCC(C)CCC=O
CC#CCCCCCC(C)CC=O
CC#CCCCCCCC(C)C=O
CC#CCCCCCCCC(C)=O
CCC(C)C#CCCCCCC=O
CCC(C)CC#CCCCCC=O
CCC(C)CCC#CCCCC=O
CCC(C)CCCC#CCCC=O
CCC(C)CCCCC#CCC=O
CCC(C)CCCCCC#CC=O
CCC(CC)C#CCCCCC=O
CCC(CC)CC#CCCCC=O
CCC(CC)CCC#CCCC=O
CCC(CC)CCCC#CCC=O
CCC(CC)CCCCC#CC=O
CCC(CCCC#CC)CCC=O
CCC(CCCCC#C)CCC=O
CCC(CCCCC#CC)CC=O
CCC(CCCCCC#C)CC=O
CCC(CCCCCC#CC)C=O
CCC(CCCCCCC#C)C=O
CCC#CC(C)CCCCCC=O
CCC#CC(CC)CCCCC=O
CCC#CCC(C)CCCCC=O
CCC#CCC(CC)CCCC=O
CCC#CCCC(C)CCCC=O
CCC#CCCC(CC)CCC=O
CCC#CCCCC(C)CCC=O
CCC#CCCCC(CC)CC=O
CCC#CCCCCC(C)CC=O
CCC#CCCCCC(CC)C=O
CCC#CCCCCCC(C)C=O
CCCC(C)C#CCCCCC=O
CCCC(C)CC#CCCCC=O
CCCC(C)CCC#CCCC=O
CCCC(C)CCCC#CCC=O
CCCC(C)CCCCC#CC=O
CCCC(CC)C#CCCCC=O
CCCC(CC)CC#CCCC=O
CCCC(CC)CCC#CCC=O
CCCC(CC)CCCC#CC=O
CCCC(CCC)C#CCCC=O
CCCC(CCC)CC#CCC=O
CCCC(CCC)CCC#CC=O
CCCC(CCC#CCC)CC=O
CCCC(CCCC#C)CCC=O
CCCC(CCCC#CC)CC=O
CCCC(CCCC#CCC)C=O
CCCC(CCCCC#C)CC=O
CCCC(CCCCC#CC)C=O
CCCC(CCCCCC#C)C=O
CCCC#CC(C)CCCCC=O
CCCC#CC(CC)CCCC=O
CCCC#CC(CCC)CCC=O
CCCC#CCC(C)CCCC=O
CCCC#CCC(CC)CCC=O
CCCC#CCC(CCC)CC=O
CCCC#CCCC(C)CCC=O
CCCC#CCCC(CC)CC=O
CCCC#CCCC(CCC)C=O
CCCC#CCCCC(C)CC=O
CCCC#CCCCC(CC)C=O
CCCC#CCCCCC(C)C=O
CCCC#CCCCCCC(C)=O
CCCCC(C)C#CCCCC=O
CCCCC(C)CC#CCCC=O
CCCCC(C)CCC#CCC=O
CCCCC(C)CCCC#CC=O
CCCCC(CC)C#CCCC=O
CCCCC(CC)CC#CCC=O
CCCCC(CC)CCC#CC=O
CCCCC(CC#CCCC)C=O
CCCCC(CCC)C#CCC=O
CCCCC(CCC)CC#CC=O
CCCCC(CCC#CC)CC=O
CCCCC(CCC#CCC)C=O
CCCCC(CCCC)C#CC=O
CCCCC(CCCC#C)CC=O
CCCCC(CCCC#CC)C=O
CCCCC(CCCCC#C)C=O
CCCCC#CC(CC)CCC=O
CCCCC#CC(CCC)CC=O
CCCCC#CC(CCCC)C=O
CCCCC#CCC(C)CCC=O
CCCCC#CCC(CC)CC=O
CCCCC#CCC(CCC)C=O
CCCCC#CCCC(C)CC=O
CCCCC#CCCC(CC)C=O
CCCCC#CCCCC(C)C=O
CCCCC#CCCCCC(C)=O
CCCCCC(C)C#CCCC=O
CCCCCC(C)CC#CCC=O
CCCCCC(C)CCC#CC=O
CCCCCC(CC)C#CCC=O
CCCCCC(CC)CC#CC=O
CCCCCC(CC#CCC)C=O
CCCCCC(CCC)C#CC=O
CCCCCC(CCC#C)CC=O
CCCCCC(CCC#CC)C=O
CCCCCC(CCCC#C)C=O
CCCCCC#CC(C)CCC=O
CCCCCC#CC(CC)CC=O
CCCCCC#CC(CCC)C=O
CCCCCC#CCC(C)CC=O
CCCCCC#CCC(CC)C=O
CCCCCC#CCCC(C)C=O
CCCCCC#CCCCC(C)=O
CCCCCCC(C)C#CCC=O
CCCCCCC(C)CC#CC=O
CCCCCCC(CC)C#CC=O
CCCCCCC(CC#CC)C=O
CCCCCCC(CCC#C)C=O
CCCCCCC#CC(CC)C=O
CCCCCCC#CCC(C)C=O
CCCCCCCC(C)C#CC=O
CCCCCCCC(CC#C)C=O
CCCCCCCC#CC(C)C=O
CCCCCCCC#CCC(C)=O
CCCCCCCCC#CC(C)=O
CC(CCCCCCCC=O)C#C
CCC(CCCCCCC=O)C#C
CCC#CCCCCCC(=O)CC
CCCC(CCCCCC=O)C#C
CCCC#CCCCCC(=O)CC
CCCCC(CCCCC=O)C#C
CCCCC#CCCCC(=O)CC
CCCCCC(CCCC=O)C#C
CCCCCC#CCCC(=O)CC
CCCCCCC(CCC=O)C#C
CCCCCCC#CCC(=O)CC
CCCCCCCC(CC=O)C#C
CCCCCCCC#CC(=O)CC
CCCCCCCCC(C=O)C#C
CC(CCCCCCC=O)CC#C
CCC(CCCCCC=O)C#CC
CCC(CCCCCC=O)CC#C
CCCC(CCCCC=O)C#CC
CCCC(CCCCC=O)CC#C
CCCC#CCCCC(=O)CCC
CCCCC(CCCC=O)C#CC
CCCCC(CCCC=O)CC#C
CCCCC#CCCC(=O)CCC
CCCCCC(CCC=O)C#CC
CCCCCC(CCC=O)CC#C
CCCCCC#CCC(=O)CCC
CCCCCCC(CC=O)C#CC
CCCCCCC(CC=O)CC#C
CCCCCCCC(C=O)C#CC
CCCCCCCCC(=O)C#CC
CCCCCCCCC(=O)CC#C
CC(CCCCCC=O)CCC#C
CCC(CCCCC=O)CC#CC
CCC(CCCCC=O)CCC#C
CCCC(CCCC=O)C#CCC
CCCC(CCCC=O)CC#CC
CCCC(CCCC=O)CCC#C
CCCCC(CCC=O)C#CCC
CCCCC(CCC=O)CC#CC
CCCCC(CCC=O)CCC#C
CCCCC#CCC(=O)CCCC
CCCCCC(CC=O)C#CCC
CCCCCC(CC=O)CC#CC
CCCCCCC(C=O)C#CCC
CCCCCCCC(=O)C#CCC
CCCCCCCC(=O)CC#CC
CCCCCCCC(=O)CCC#C
CC(CCCCC=O)CCCC#C
CCC(CCCC=O)CCC#CC
CCC(CCCC=O)CCCC#C
CCCC(CCC=O)CC#CCC
CCCC(CCC=O)CCC#CC
CCCCC(CC=O)C#CCCC
CCCCC(CC=O)CC#CCC
CCCCCC(C=O)C#CCCC
CCCCCCC(=O)C#CCCC
CCCCCCC(=O)CC#CCC
CCCCCCC(=O)CCC#CC
CCCCCCC(=O)CCCC#C
CCCCCC(=O)CC#CCCC
CCCCCC(=O)CCC#CCC
CCCCCC(=O)CCCC#CC
CCCCCC(=O)CCCCC#C
CCCCC(=O)CCC#CCCC
CCCCC(=O)CCCC#CCC
CCCCC(=O)CCCCC#CC
CCCC(=O)CCCCC#CCC
CCCC(=O)CCCCCC#CC
CCC(=O)CCCCCCC#CC
CCC(=O)CCCCCCCC#C
CCC#CCCCCCCC(C)=O
CCCCC#CC(C)CCCC=O
CCCCCCC#CC(C)CC=O
CCCCCCC#CCCC(C)=O
CCCCCCCCCC(=O)C#C
CCCCCCC#CC(=O)CCC
CCCCCC#CC(=O)CCCC
CCCCCC(=O)C#CCCCC
CCCCC(=O)CCCCCC#C
CCCC(=O)CCCCCCC#C
CC(=O)CCCCCCCCC#C
CC=C(C)CCCCCCCC=O
CC=CC(C)CCCCCCC=O
CC=CCC(C)CCCCCC=O
CC=CCCC(C)CCCCC=O
CC=CCCCCC(C)CCC=O
CC=CCCCCCC(C)CC=O
CC=CCCCCCCC(C)C=O
CC(C)C=CCCCCCCC=O
CC(C)CC=CCCCCCC=O
CC(C)CCC=CCCCCC=O
CC(C)CCCC=CCCCC=O
CC(C)CCCCC=CCCC=O
CC(C)CCCCCC=CCC=O
CC(C)CCCCCCC=CC=O
CCC=C(C)CCCCCCC=O
CCC=C(CC)CCCCCC=O
CCC=CC(C)CCCCCC=O
CCC=CC(CC)CCCCC=O
CCC=CCC(C)CCCCC=O
CCC=CCC(CC)CCCC=O
CCC=CCCC(C)CCCC=O
CCC=CCCC(CC)CCC=O
CCC=CCCCC(CC)CC=O
CCC=CCCCCC(C)CC=O
CCC=CCCCCC(CC)C=O
CCC=CCCCCCC(C)C=O
CCC=CCCCCCCC(C)=O
CCC(C)=CCCCCCCC=O
CCC(C)C=CCCCCCC=O
CCC(C)CC=CCCCCC=O
CCC(C)CCC=CCCCC=O
CCC(C)CCCC=CCCC=O
CCC(C)CCCCC=CCC=O
CCC(C)CCCCCC=CC=O
CCC(CC)=CCCCCCC=O
CCC(CC)C=CCCCCC=O
CCC(CC)CC=CCCCC=O
CCC(CC)CCC=CCCC=O
CCC(CC)CCCC=CCC=O
CCC(CC)CCCCC=CC=O
CCC(CCCC=CC)CCC=O
CCC(CCCCC=CC)CC=O
CCC(CCCCCC=CC)C=O
CCCC=C(C)CCCCCC=O
CCCC=C(CC)CCCCC=O
CCCC=C(CCC)CCCC=O
CCCC=CC(C)CCCCC=O
CCCC=CC(CC)CCCC=O
CCCC=CC(CCC)CCC=O
CCCC=CCC(C)CCCC=O
CCCC=CCC(CC)CCC=O
CCCC=CCC(CCC)CC=O
CCCC=CCCC(C)CCC=O
CCCC=CCCC(CC)CC=O
CCCC=CCCC(CCC)C=O
CCCC=CCCCC(CC)C=O
CCCC=CCCCCC(C)C=O
CCCC=CCCCCCC(C)=O
CCCC(C)=CCCCCCC=O
CCCC(C)C=CCCCCC=O
CCCC(C)CC=CCCCC=O
CCCC(C)CCC=CCCC=O
CCCC(C)CCCC=CCC=O
CCCC(C)CCCCC=CC=O
CCCC(CC)=CCCCCC=O
CCCC(CC)C=CCCCC=O
CCCC(CC)CC=CCCC=O
CCCC(CC)CCC=CCC=O
CCCC(CC)CCCC=CC=O
CCCC(CCC=CCC)CC=O
CCCC(CCC)=CCCCC=O
CCCC(CCC)C=CCCC=O
CCCC(CCC)CC=CCC=O
CCCC(CCC)CCC=CC=O
CCCC(CCCC=CC)CC=O
CCCC(CCCC=CCC)C=O
CCCC(CCCCC=CC)C=O
CCCCC=C(C)CCCCC=O
CCCCC=C(CC)CCCC=O
CCCCC=C(CCC)CCC=O
CCCCC=C(CCCC)CC=O
CCCCC=CC(C)CCCC=O
CCCCC=CC(CC)CCC=O
CCCCC=CC(CCC)CC=O
CCCCC=CC(CCCC)C=O
CCCCC=CCC(C)CCC=O
CCCCC=CCC(CC)CC=O
CCCCC=CCC(CCC)C=O
CCCCC=CCCC(CC)C=O
CCCCC=CCCCC(C)C=O
CCCCC=CCCCCC(C)=O
CCCCC(C)=CCCCCC=O
CCCCC(C)C=CCCCC=O
CCCCC(C)CC=CCCC=O
CCCCC(C)CCC=CCC=O
CCCCC(C)CCCC=CC=O
CCCCC(CC=CCCC)C=O
CCCCC(CC)=CCCCC=O
CCCCC(CC)C=CCCC=O
CCCCC(CC)CC=CCC=O
CCCCC(CC)CCC=CC=O
CCCCC(CCC=CC)CC=O
CCCCC(CCC=CCC)C=O
CCCCC(CCC)=CCCC=O
CCCCC(CCC)C=CCC=O
CCCCC(CCC)CC=CC=O
CCCCC(CCCC=CC)C=O
CCCCC(CCCC)C=CC=O
CCCCCC=C(C)CCCC=O
CCCCCC=C(CC)CCC=O
CCCCCC=C(CCC)CC=O
CCCCCC=CC(C)CCC=O
CCCCCC=CC(CC)CC=O
CCCCCC=CC(CCC)C=O
CCCCCC=CCC(C)CC=O
CCCCCC=CCC(CC)C=O
CCCCCC=CCCC(C)C=O
CCCCCC(C)=CCCCC=O
CCCCCC(C)C=CCCC=O
CCCCCC(C)CC=CCC=O
CCCCCC(C)CCC=CC=O
CCCCCC(CC=CCC)C=O
CCCCCC(CC)=CCCC=O
CCCCCC(CC)C=CCC=O
CCCCCC(CC)CC=CC=O
CCCCCC(CCC=CC)C=O
CCCCCC(CCC)=CCC=O
CCCCCC(CCC)C=CC=O
CCCCCC(CCCC)=CC=O
CCCCCCC=C(C)CCC=O
CCCCCCC=C(CC)CC=O
CCCCCCC=C(CCC)C=O
CCCCCCC=CC(C)CC=O
CCCCCCC=CC(CC)C=O
CCCCCCC=CCC(C)C=O
CCCCCCC(C)=CCCC=O
CCCCCCC(C)C=CCC=O
CCCCCCC(C)CC=CC=O
CCCCCCC(CC=CC)C=O
CCCCCCC(CC)=CCC=O
CCCCCCC(CCC)=CC=O
CCCCCCCC=C(C)CC=O
CCCCCCCC=CC(C)C=O
CCCCCCCC(C)=CCC=O
CCCCCCCC(C)C=CC=O
CCCCCCCC(CC)=CC=O
CCCCCCCCC(C)=CC=O
CCC=CCCCCCC(=O)CC
CCC(CCCCCCC=O)=CC
CCCC=CCCCCC(=O)CC
CCCC(CCCCCC=O)=CC
CCCCC=CCCCC(=O)CC
CCCCC(CCCCC=O)=CC
CCCCCC(CCCC=O)=CC
CCCCCCC=CCC(=O)CC
CCCCCCC(CCC=O)=CC
CCCCCCCC=CC(=O)CC
CCCCCCCC(CC=O)=CC
CCC(CCCCCC=O)C=CC
CCCC=CCCCC(=O)CCC
CCCC(CCCCC=O)=CCC
CCCC(CCCCC=O)C=CC
CCCCC=CCCC(=O)CCC
CCCCC(CCCC=O)=CCC
CCCCC(CCCC=O)C=CC
CCCCCC=CCC(=O)CCC
CCCCCC(CCC=O)=CCC
CCCCCC(CCC=O)C=CC
CCCCCCC=CC(=O)CCC
CCCCCCC(CC=O)=CCC
CCCCCCC(CC=O)C=CC
CCCCCCCC(C=O)=CCC
CCCCCCCC(C=O)C=CC
CCC(CCCCC=O)CC=CC
CCCC(CCCC=O)C=CCC
CCCC(CCCC=O)CC=CC
CCCCC(CCC=O)=CCCC
CCCCC(CCC=O)C=CCC
CCCCC(CCC=O)CC=CC
CCCCCC(CC=O)=CCCC
CCCCCC(CC=O)C=CCC
CCCCCC(CC=O)CC=CC
CCCCCCC(C=O)=CCCC
CCCCCCC(C=O)C=CCC
CCCCCCCC(=O)CC=CC
CCC(CCCC=O)CCC=CC
CCCC(CCC=O)CC=CCC
CCCC(CCC=O)CCC=CC
CCCCC(CC=O)C=CCCC
CCCCC(CC=O)CC=CCC
CCCCCC(C=O)=CCCCC
CCCCCC(C=O)C=CCCC
CCCCCCC(=O)CC=CCC
CCCCCCC(=O)CCC=CC
CCCCCC(=O)CC=CCCC
CCCCCC(=O)CCC=CCC
CCCCCC(=O)CCCC=CC
CCCCC(=O)CCC=CCCC
CCCCC(=O)CCCC=CCC
CCCCC(=O)CCCCC=CC
CCCC(=O)CCCCC=CCC
CCCC(=O)CCCCCC=CC
CCC(=O)CCCCCCC=CC
CC=CCCCC(C)CCCC=O
CC=CCCCCCCCC(C)=O
CC(C)=CCCCCCCCC=O
CCC=CCCCC(C)CCC=O
CCCC=CCCCC(C)CC=O
CCCCC=CCCC(C)CC=O
CCCCC(CCCC)=CCC=O
CCCCCC=C(CCCC)C=O
CCCCCC=CCCCC(C)=O
CCCCCCC=CCCC(C)=O
CCCCCCC(CC)C=CC=O
CCCCCCCC=C(CC)C=O
CCCCCCCC=CCC(C)=O
CCCCCCCCC=C(C)C=O
CCCCCCCCC(C=O)=CC
CCCCCC=CCCC(=O)CC
CCCCCCCCC(=O)C=CC
CCCCC=CCC(=O)CCCC
CCCCCC=CC(=O)CCCC
CCCCCCCC(=O)C=CCC
CCCCCCC(=O)C=CCCC
CCCCCC(=O)C=CCCCC
CCCCCCCCC=CC(C)=O
CC(C)(C)CCCCCCCC=O
CCC(C)(C)CCCCCCC=O
CCC(C)(CC)CCCCCC=O
CCC(CC)(CC)CCCCC=O
CCCC(C)(C)CCCCCC=O
CCCC(C)(CC)CCCCC=O
CCCC(C)(CCC)CCCC=O
CCCC(CC)(CC)CCCC=O
CCCC(CC)(CCC)CCC=O
CCCC(CCC)(CCC)CC=O
CCCCC(C)(C)CCCCC=O
CCCCC(C)(CC)CCCC=O
CCCCC(C)(CCC)CCC=O
CCCCC(C)(CCCC)CC=O
CCCCC(CC)(CCC)CC=O
CCCCC(CCC)(CCC)C=O
CCCCCC(C)(C)CCCC=O
CCCCCC(C)(CC)CCC=O
CCCCCC(C)(CCC)CC=O
CCCCCC(CC)(CC)CC=O
CCCCCC(CC)(CCC)C=O
CCCCCCC(C)(C)CCC=O
CCCCCCC(C)(CC)CC=O
CCCCCCC(C)(CCC)C=O
CCCCCCC(CC)(CC)C=O
CCCCCCCC(C)(C)CC=O
CCCCCCCCC(C)(C)C=O
CCCCC(CC)(CC)CCC=O
CCCCC(CC)(CCCC)C=O
CCCCCC(C)(CCCC)C=O
CCCCCCCC(C)(CC)C=O
CCC(C)CCCCCCCOC
CCC(CC)CCCCCCOC
CCCC(C)CCCCCCOC
CCCC(CC)CCCCCOC
CCCC(CCC)CCCCOC
CCCCC(C)CCCCCOC
CCCCC(CC)CCCCOC
CCCCC(CCC)CCCOC
CCCCC(CCCC)CCOC
CCCCCC(C)CCCCOC
CCCCCC(CC)CCCOC
CCCCCC(CCC)CCOC
CCCCCC(CCCC)COC
CCCCCC(CCCCC)OC
CCCCCCC(C)CCCOC
CCCCCCC(CC)CCOC
CCCCCCC(CCCC)OC
CCCCCCCC(C)CCOC
CCCCCCCC(CC)COC
CCCCCCCCC(C)COC
CCCC(C)CCCCCOCC
CCCC(CC)CCCCOCC
CCCC(CCC)CCCOCC
CCCCC(C)CCCCOCC
CCCCC(CC)CCCOCC
CCCCC(CCC)CCOCC
CCCCC(CCCC)COCC
CCCCCC(C)CCCOCC
CCCCCC(CC)CCOCC
CCCCCC(CCC)COCC
CCCCCCC(C)CCOCC
CCCCCCC(CC)COCC
CCCCCCC(CCC)OCC
CCCCCCCC(C)COCC
CCCCCCCC(CC)OCC
CCCCC(C)CCCOCCC
CCCCC(CCC)COCCC
CCCCCC(C)CCOCCC
CCCCCC(CCC)OCCC
CCCCCCC(C)COCCC
CCCCCCCC(C)OCCC
CCCCCC(C)COCCCC
CCCCCCCOC(CC)CC
CCCCCCCOCC(C)CC
CCCCCCCOCCC(C)C
CCCCCCOCCC(C)CC
CCCCCOC(CC)CCCC
CCCCCOC(CCC)CCC
CCCCCOCC(C)CCCC
CCCCCOCC(CC)CCC
CCCCCOCCC(C)CCC
CCCCCOCCCC(C)CC
CCCCOCC(CCC)CCC
CCCCOCCC(C)CCCC
CCCCOCCC(CC)CCC
CCCCOCCCC(C)CCC
CCCCOCCCC(CC)CC
CCCCOCCCCC(C)CC
CCCOCCC(CCC)CCC
CCCOCCCC(CC)CCC
CCCOCCCCC(C)CCC
CCCOCCCCC(CC)CC
CCCOCCCCCC(C)CC
CCOCCCCCC(CC)CC
CCOCCCCCCC(C)CC
COCCCCCCCCC(C)C
CCCCCCC(CCC)COC
CCCCCCCC(CCC)OC
CCCCCCCCC(CC)OC
CCCCCCCCCC(C)OC
CCCCCC(CCCC)OCC
CCCCCCCCC(C)OCC
CCCCC(CC)CCOCCC
CCCCC(CCCC)OCCC
CCCCCC(CC)COCCC
CCCCCCC(CC)OCCC
CCCCCCCCCOC(C)C
CCCCCC(CC)OCCCC
CCCCCCC(C)OCCCC
CCCCCCCCOC(C)CC
CCCCCCCCOCC(C)C
CCCCCCCOC(C)CCC
CCCCCCOC(C)CCCC
CCCCCCOC(CC)CCC
CCCCCCOCC(C)CCC
CCCCCCOCC(CC)CC
CCCCCCOCCCC(C)C
CCCCCOC(C)CCCCC
CCCCCOCCC(CC)CC
CCCCCOCCCCC(C)C
CCCCOC(CCC)CCCC
CCCCOCC(CC)CCCC
CCCCOCCCCCC(C)C
CCCOCCCCCCC(C)C
CCOCCCCCCCC(C)C
CC(=C)CCCCCCCCCO
CCC(=C)CCCCCCCCO
CCCC(=C)CCCCCCCO
CCCCC(=C)CCCCCCO
CCCCCC(=C)CCCCCO
CCCCCCC(=C)CCCCO
CCCCCCCC(=C)CCCO
CCCCCCCCC(=C)CCO
CC(CCCCCCCCO)C=C
CCC(CCCCCCCO)C=C
CCCCCC(CCCCO)C=C
CCCCCCC(CCCO)C=C
CCCCCCCC(CCO)C=C
CCCCCCCCC(CO)C=C
CC(CCCCCCCO)CC=C
CCC(CCCCCCO)CC=C
CCCC(CCCCCO)CC=C
CCCCCC(CCCO)CC=C
CCCCCCC(CCO)CC=C
CCCCCCCC(CO)CC=C
CC(CCCCCCO)CCC=C
CCC(CCCCCO)CCC=C
CCCC(CCCCO)CCC=C
CCCCC(CCCO)CCC=C
CCCCCC(CCO)CCC=C
CCCCCCC(CO)CCC=C
CCCCCCCC(O)CCC=C
CC(CCCCCO)CCCC=C
CCC(CCCCO)CCCC=C
CCCC(CCCO)CCCC=C
CCCCC(CCO)CCCC=C
CCCCCC(CO)CCCC=C
CC(CCCCO)CCCCC=C
CCC(CCCO)CCCCC=C
CCCC(CCO)CCCCC=C
CCCCC(CO)CCCCC=C
CCCCCC(O)CCCCC=C
CC(CCCO)CCCCCC=C
CCCC(CO)CCCCCC=C
CC(CCO)CCCCCCC=C
CCC(CO)CCCCCCC=C
CCCC(O)CCCCCCC=C
CCCCCCCCCC(=C)CO
CCCC(CCCCCCO)C=C
CCCCC(CCCCCO)C=C
CCCCCCCCCC(O)C=C
CCCCC(CCCCO)CC=C
CCCCCCCCC(O)CC=C
CCCCCCC(O)CCCC=C
CCC(CCO)CCCCCC=C
CCCCC(O)CCCCCC=C
CC(CO)CCCCCCCC=C
CCC(O)CCCCCCCC=C
CC(O)CCCCCCCCC=C
C=CCCC#CCOCOCC=C
C=CCCCOCOCC#CC=C
C=CCCOCC#CCOCC=C
C=CCCOCCOCC#CC=C
C=CCCOCOCC#CCC=C
C=CCCOCOCCC#CC=C
C=CCOCCC#CCOCC=C
C=CCOCCCOCC#CC=C
C=CCOCCOCC#CCC=C
C=CCOCCOCCC#CC=C
C=CCOCOCCC#CCC=C
C=CCOCOCCCC#CC=C
C=CCCC=CCOCOCC=C
C=CCCCOCOCC=CC=C
C=CCCOCC=CCOCC=C
C=CCCOCCOCC=CC=C
C=CCCOCOCC=CCC=C
C=CCCOCOCCC=CC=C
C=CCOCCC=CCOCC=C
C=CCOCCCOCC=CC=C
C=CCOCCOCC=CCC=C
C=CCOCCOCCC=CC=C
C=CCOCOCCC=CCC=C
C=CCOCOCCCC=CC=C
CCC(=C)CCCCCOCOC
CCC(CCCC=C)COCOC
CCC(CCCCC=C)OCOC
CCCC(=C)CCCCOCOC
CCCC(CCC=C)COCOC
CCCC(CCCC=C)OCOC
CCCCC(=C)CCCOCOC
CCCCC(CCC=C)OCOC
CCCCCC(=C)CCOCOC
CCCCCC(CC=C)OCOC
CCCCCCC(=C)COCOC
CCC(=C)CCCCOCCOC
CCC(CCC=C)COCCOC
CCC(CCCC=C)OCCOC
CCCC(=C)CCCOCCOC
CCCC(CCC=C)OCCOC
CCCCC(=C)CCOCCOC
CCCCC(CC=C)OCCOC
CCCCCC(=C)COCCOC
CCCC(=C)CCCOCOCC
CCCC(CCC=C)OCOCC
CCCCC(=C)CCOCOCC
CCCCC(CC=C)OCOCC
CCCCCC(=C)COCOCC
CCC(=C)CCCOCCCOC
CCC(CCC=C)OCCCOC
CCC(CCCCOCC=C)OC
CCCC(=C)CCOCCCOC
CCCC(CC=C)OCCCOC
CCCC(CCCOCC=C)OC
CCCCC(=C)COCCCOC
CCCCC(CCOCC=C)OC
CCCCCC(COCC=C)OC
CCCC(=C)CCOCCOCC
CCCC(CC=C)OCCOCC
CCCCC(=C)COCCOCC
CC(C)CCCCOCOCC=C
CCC(C)CCCOCOCC=C
CCC(CC)CCOCOCC=C
CCC(CCCCOC)OCC=C
CCC(CCCCOCOC)C=C
CCCC(C)CCOCOCC=C
CCCC(CC)COCOCC=C
CCCC(CCC)OCOCC=C
CCCC(CCCOC)OCC=C
CCCC(CCCOCOC)C=C
CCCCC(=C)COCOCCC
CCCCC(C)COCOCC=C
CCCCC(CC)OCOCC=C
CCCCC(CCOC)OCC=C
CCCCC(CCOCOC)C=C
CCCCCC(C)OCOCC=C
CCCCCC(COC)OCC=C
CCCCCC(COCOC)C=C
CCCCCCC(OC)OCC=C
CCCCCCCOC(OC)C=C
CCC(=C)CCOCCCCOC
CCC(CC=C)OCCCCOC
CCC(CCCOCC=C)COC
CCC(CCCOCCC=C)OC
CCCC(=C)COCCCCOC
CCCC(CCOCC=C)COC
CCCC(CCOCCC=C)OC
CCCCC(COCCC=C)OC
CCCCCCOC(CC=C)OC
CCCCCCOCC(=C)COC
CCCC(=C)COCCCOCC
CCCC(CCOCC=C)OCC
CCCCC(COCC=C)OCC
CC(C)CCCOCCOCC=C
CCC(C)CCOCCOCC=C
CCC(CC)COCCOCC=C
CCC(CCCOC)COCC=C
CCC(CCCOCCOC)C=C
CCCC(C)COCCOCC=C
CCCC(CC)OCCOCC=C
CCCC(CCOC)COCC=C
CCCC(CCOCC)OCC=C
CCCC(CCOCCOC)C=C
CCCCC(C)OCCOCC=C
CCCCC(COC)COCC=C
CCCCC(COCC)OCC=C
CCCCC(COCCOC)C=C
CCCCCC(OCC)OCC=C
CCCCCC(OCCOC)C=C
CCCCCCOC(C)OCC=C
CCCCCCOC(COC)C=C
CCCCCCOCC(OC)C=C
CC(C)CCCOCOCCC=C
CCC(C)CCOCOCCC=C
CCC(CC)COCOCCC=C
CCC(CCCOC)OCCC=C
CCC(CCCOCOC)CC=C
CCCC(C)COCOCCC=C
CCCC(CC)OCOCCC=C
CCCC(CCOC)OCCC=C
CCCC(CCOCOC)CC=C
CCCC(CCOCOCC)C=C
CCCCC(C)OCOCCC=C
CCCCC(COC)OCCC=C
CCCCC(COCOC)CC=C
CCCCC(COCOCC)C=C
CCCCCC(OC)OCCC=C
CCCCCC(OCOCC)C=C
CCCCCCOC(OCC)C=C
CCCCCCOCOC(C)C=C
CCCCCCOCOCC(C)=C
CCC(=C)COCCCCCOC
CCC(CCOCCC=C)COC
CCC(CCOCCCC=C)OC
CCCC(COCCCC=C)OC
CCCCCOC(CCC=C)OC
CCCCCOCC(=C)CCOC
CCCCCOCC(CC=C)OC
CCCCCOCCC(=C)COC
CCCC(COCCC=C)OCC
CCCCCOC(CC=C)OCC
CCCCCOCC(=C)COCC
CC(C)CCOCCCOCC=C
CCC(C)COCCCOCC=C
CCC(CC)OCCCOCC=C
CCC(CCOC)CCOCC=C
CCC(CCOCCCOC)C=C
CCCC(C)OCCCOCC=C
CCCC(COCC)COCC=C
CCCC(COCCCOC)C=C
CCCCC(OCCC)OCC=C
CCCCC(OCCCOC)C=C
CCCCCOC(C)COCC=C
CCCCCOC(CC)OCC=C
CCCCCOC(CCOC)C=C
CCCCCOCC(C)OCC=C
CCCCCOCC(COC)C=C
CCCCCOCCC(OC)C=C
CC(C)CCOCCOCCC=C
CCC(C)COCCOCCC=C
CCC(CC)OCCOCCC=C
CCC(CCOC)COCCC=C
CCC(CCOCCOC)CC=C
CCCC(C)OCCOCCC=C
CCCC(COC)COCCC=C
CCCC(COCC)OCCC=C
CCCC(COCCOC)CC=C
CCCC(COCCOCC)C=C
CCCCC(OCC)OCCC=C
CCCCC(OCCOCC)C=C
CCCCCOC(C)OCCC=C
CCCCCOC(COC)CC=C
CCCCCOC(COCC)C=C
CCCCCOCC(OCC)C=C
CCCCCOCCOC(C)C=C
CCCCCOCCOCC(C)=C
CC(C)CCOCOCCCC=C
CCC(C)COCOCCCC=C
CCC(CC)OCOCCCC=C
CCC(CCOC)OCCCC=C
CCC(CCOCOC)CCC=C
CCCC(C)OCOCCCC=C
CCCC(COC)OCCCC=C
CCCC(COCOCC)CC=C
CCCCC(OC)OCCCC=C
CCCCC(OCOCCC)C=C
CCCCCOC(OCCC)C=C
CCCCCOCOC(C)CC=C
CCCCCOCOC(CC)C=C
CCCCCOCOCC(=C)CC
CCCCCOCOCC(C)C=C
CCCCCOCOCCC(C)=C
CCC(COCCCCC=C)OC
CCCCOC(CCC=C)COC
CCCCOC(CCCC=C)OC
CCCCOCC(=C)CCCOC
CCCCOCC(CCC=C)OC
CCCCOCCC(=C)CCOC
CCCCOCCC(CC=C)OC
CCCCOCCCC(=C)COC
CCCCOC(CCC=C)OCC
CCCCOCC(=C)CCOCC
CCCCOCC(CC=C)OCC
CCCCOCCC(=C)COCC
CC(C)COCCCCOCC=C
CCC(C)OCCCCOCC=C
CCC(COCCCCOC)C=C
CCCC(OCCCCOC)C=C
CCCCOC(C)CCOCC=C
CCCCOC(CC=C)OCCC
CCCCOC(CC)COCC=C
CCCCOC(CCC)OCC=C
CCCCOC(CCCOC)C=C
CCCCOCC(=C)COCCC
CCCCOCC(C)COCC=C
CCCCOCC(CC)OCC=C
CCCCOCC(CCOC)C=C
CCCCOCCC(C)OCC=C
CCCCOCCC(COC)C=C
CCCCOCCCC(OC)C=C
CC(C)COCCCOCCC=C
CCC(C)OCCCOCCC=C
CCC(COCCCOC)CC=C
CCCC(OCCCOCC)C=C
CCCCOC(C)COCCC=C
CCCCOC(CC)OCCC=C
CCCCOC(CCOC)CC=C
CCCCOC(CCOCC)C=C
CCCCOCC(C)OCCC=C
CCCCOCC(COC)CC=C
CCCCOCC(COCC)C=C
CCCCOCCC(OCC)C=C
CCCCOCCCOC(C)C=C
CCCCOCCCOCC(C)=C
CC(C)COCCOCCCC=C
CCC(C)OCCOCCCC=C
CCC(COC)COCCCC=C
CCCC(OCC)OCCCC=C
CCCCOC(C)OCCCC=C
CCCCOC(COCC)CC=C
CCCCOC(COCCC)C=C
CCCCOCC(OCCC)C=C
CCCCOCCOC(C)CC=C
CCCCOCCOC(CC)C=C
CCCCOCCOCC(=C)CC
CCCCOCCOCC(C)C=C
CCCCOCCOCCC(C)=C
CC(C)COCOCCCCC=C
CCC(C)OCOCCCCC=C
CCC(COC)OCCCCC=C
CCCC(OC)OCCCCC=C
CCCCOC(OCCCC)C=C
CCCCOCOC(C)CCC=C
CCCCOCOC(CC)CC=C
CCCCOCOC(CCC)C=C
CCCCOCOCC(=C)CCC
CCCCOCOCC(C)CC=C
CCCCOCOCC(CC)C=C
CCCCOCOCCC(=C)CC
CCCCOCOCCC(C)C=C
CCCCOCOCCCC(C)=C
CCCOC(CCCC=C)COC
CCCOC(CCCCC=C)OC
CCCOCC(=C)CCCCOC
CCCOCC(CCC=C)COC
CCCOCC(CCCC=C)OC
CCCOCCC(=C)CCCOC
CCCOCCC(CCC=C)OC
CCCOCCCC(=C)CCOC
CCCOCCCC(CC=C)OC
CCCOCCCCC(=C)COC
CCCOC(CCC=C)COCC
CCCOC(CCCC=C)OCC
CCCOCC(=C)CCCOCC
CCCOCC(CCC=C)OCC
CCCOCCC(=C)CCOCC
CCCOCCC(CC=C)OCC
CCCOCCCC(=C)COCC
CC(C)OCCCCCOCC=C
CCC(OCCCCCOC)C=C
CCCOC(C)CCCOCC=C
CCCOC(CC)CCOCC=C
CCCOC(CCC=C)OCCC
CCCOC(CCC)COCC=C
CCCOC(CCCCOC)C=C
CCCOCC(C)CCOCC=C
CCCOCC(CC=C)OCCC
CCCOCC(CC)COCC=C
CCCOCC(CCC)OCC=C
CCCOCC(CCCOC)C=C
CCCOCCC(=C)COCCC
CCCOCCC(C)COCC=C
CCCOCCC(CC)OCC=C
CCCOCCC(CCOC)C=C
CCCOCCCC(C)OCC=C
CCCOCCCC(COC)C=C
CCCOCCCCC(OC)C=C
CC(C)OCCCCOCCC=C
CCCOC(C)CCOCCC=C
CCCOC(CC)COCCC=C
CCCOC(CCC)OCCC=C
CCCOC(CCCOC)CC=C
CCCOC(CCCOCC)C=C
CCCOCC(C)COCCC=C
CCCOCC(CC)OCCC=C
CCCOCC(CCOC)CC=C
CCCOCC(CCOCC)C=C
CCCOCCC(C)OCCC=C
CCCOCCC(COC)CC=C
CCCOCCC(COCC)C=C
CCCOCCCC(OCC)C=C
CCCOCCCCOC(C)C=C
CCCOCCCCOCC(C)=C
CC(C)OCCCOCCCC=C
CCCOC(C)COCCCC=C
CCCOC(CC)OCCCC=C
CCCOC(CCOC)CCC=C
CCCOC(CCOCC)CC=C
CCCOCC(C)OCCCC=C
CCCOCC(COCC)CC=C
CCCOCC(COCCC)C=C
CCCOCCC(OCCC)C=C
CCCOCCCOC(C)CC=C
CCCOCCCOC(CC)C=C
CCCOCCCOCC(=C)CC
CCCOCCCOCC(C)C=C
CCCOCCCOCCC(C)=C
CC(C)OCCOCCCCC=C
CCCOC(C)OCCCCC=C
CCCOCCOC(C)CCC=C
CCCOCCOC(CC)CC=C
CCCOCCOC(CCC)C=C
CCCOCCOCC(=C)CCC
CCCOCCOCC(C)CC=C
CCCOCCOCC(CC)C=C
CCCOCCOCCC(=C)CC
CCCOCCOCCC(C)C=C
CCCOCCOCCCC(C)=C
CC(C)OCOCCCCCC=C
CCC(OC)OCCCCCC=C
CCCOCOC(C)CCCC=C
CCCOCOC(CC)CCC=C
CCCOCOC(CCC)CC=C
CCCOCOCC(C)CCC=C
CCCOCOCC(CC)CC=C
CCCOCOCC(CCC)C=C
CCCOCOCCC(=C)CCC
CCCOCOCCC(C)CC=C
CCCOCOCCC(CC)C=C
CCCOCOCCCC(=C)CC
CCCOCOCCCC(C)C=C
CCCOCOCCCCC(C)=C
CCOC(CCCC=C)CCOC
CCOC(CCCCC=C)COC
CCOC(CCCCCC=C)OC
CCOCC(=C)CCCCCOC
CCOCC(CCCC=C)COC
CCOCC(CCCCC=C)OC
CCOCCC(=C)CCCCOC
CCOCCC(CCC=C)COC
CCOCCC(CCCC=C)OC
CCOCCCC(=C)CCCOC
CCOCCCC(CCC=C)OC
CCOCCCCC(=C)CCOC
CCOCCCCC(CC=C)OC
CCOCCCCCC(=C)COC
CCOCC(CCC=C)COCC
CCOCC(CCCC=C)OCC
CCOCCC(CCC=C)OCC
CCOCCCC(=C)CCOCC
CCOCCCC(CC=C)OCC
CCOCCCCC(=C)COCC
CCOC(C)CCCCOCC=C
CCOC(CC)CCCOCC=C
CCOC(CCCCCOC)C=C
CCOCC(C)CCCOCC=C
CCOCC(CC)CCOCC=C
CCOCC(CCCCOC)C=C
CCOCCC(C)CCOCC=C
CCOCCC(CC)COCC=C
CCOCCC(CCCOC)C=C
CCOCCCC(C)COCC=C
CCOCCCC(CC)OCC=C
CCOCCCC(CCOC)C=C
CCOCCCCC(C)OCC=C
CCOCCCCC(COC)C=C
CCOCCCCCC(OC)C=C
CCOC(C)CCCOCCC=C
CCOC(CC)CCOCCC=C
CCOC(CCCCOC)CC=C
CCOCC(C)CCOCCC=C
CCOCC(CC)COCCC=C
CCOCC(CCCOC)CC=C
CCOCCC(C)COCCC=C
CCOCCC(CC)OCCC=C
CCOCCC(CCOC)CC=C
CCOCCC(CCOCC)C=C
CCOCCCC(C)OCCC=C
CCOCCCC(COC)CC=C
CCOCCCC(COCC)C=C
CCOCCCCC(OCC)C=C
CCOCCCCCOC(C)C=C
CCOCCCCCOCC(C)=C
CCOC(C)CCOCCCC=C
CCOC(CC)COCCCC=C
CCOC(CCCOC)CCC=C
CCOCC(C)COCCCC=C
CCOCC(CC)OCCCC=C
CCOCC(CCOC)CCC=C
CCOCCC(C)OCCCC=C
CCOCCC(COCC)CC=C
CCOCCCCOC(C)CC=C
CCOCCCCOC(CC)C=C
CCOCCCCOCC(=C)CC
CCOCCCCOCC(C)C=C
CCOCCCCOCCC(C)=C
CCOC(C)COCCCCC=C
CCOC(CC)OCCCCC=C
CCOCC(C)OCCCCC=C
CCOCCCOC(C)CCC=C
CCOCCCOC(CC)CC=C
CCOCCCOCC(C)CC=C
CCOCCCOCC(CC)C=C
CCOCCCOCCC(=C)CC
CCOCCCOCCC(C)C=C
CCOCCCOCCCC(C)=C
CCOC(C)OCCCCCC=C
CCOCCOC(C)CCCC=C
CCOCCOC(CC)CCC=C
CCOCCOCC(C)CCC=C
CCOCCOCC(CC)CC=C
CCOCCOCCC(C)CC=C
CCOCCOCCC(CC)C=C
CCOCCOCCCC(=C)CC
CCOCCOCCCC(C)C=C
CCOCCOCCCCC(C)=C
CCOCOC(C)CCCCC=C
CCOCOC(CC)CCCC=C
CCOCOCC(C)CCCC=C
CCOCOCC(CC)CCC=C
CCOCOCCC(C)CCC=C
CCOCOCCC(CC)CC=C
CCOCOCCCC(C)CC=C
CCOCOCCCC(CC)C=C
CCOCOCCCCC(=C)CC
CCOCOCCCCC(C)C=C
CCOCOCCCCCC(C)=C
COC(CCCCCCC=C)OC
COCC(CCCCC=C)COC
COCC(CCCCCC=C)OC
COCCC(CCCC=C)COC
COCCC(CCCCC=C)OC
COCCCC(CCC=C)COC
COCCCC(CCCC=C)OC
COCCCCC(=C)CCCOC
COCCCCC(CCC=C)OC
COCCCCCC(=C)CCOC
COCCCCCC(CC=C)OC
COCCCCCCC(=C)COC
COC(C)CCCCCOCC=C
COCC(C)CCCCOCC=C
COCCC(C)CCCOCC=C
COCCCC(C)CCOCC=C
COCCCC(CCCOC)C=C
COCCCCC(C)COCC=C
COCCCCC(CCOC)C=C
COCCCCCC(C)OCC=C
COCCCCCC(COC)C=C
COCCCCCCC(OC)C=C
COC(C)CCCCOCCC=C
COCC(C)CCCOCCC=C
COCCC(C)CCOCCC=C
COCCCC(C)COCCC=C
COCCCC(CCOC)CC=C
COCCCCC(C)OCCC=C
COCCCCC(COC)CC=C
COCCCCCCOC(C)C=C
COCCCCCCOCC(C)=C
COC(C)CCCOCCCC=C
COCC(C)CCOCCCC=C
COCCC(C)COCCCC=C
COCCC(CCOC)CCC=C
COCCCC(C)OCCCC=C
COCCCCCOC(C)CC=C
COCCCCCOCC(C)C=C
COCCCCCOCCC(C)=C
COC(C)CCOCCCCC=C
COCC(C)COCCCCC=C
COCCC(C)OCCCCC=C
COCCCCOC(C)CCC=C
COCCCCOCC(C)CC=C
COCCCCOCCC(C)C=C
COCCCCOCCCC(C)=C
COC(C)COCCCCCC=C
COCC(C)OCCCCCC=C
COCCCOC(C)CCCC=C
COCCCOCC(C)CCC=C
COCCCOCCC(C)CC=C
COCCCOCCCC(C)C=C
COCCCOCCCCC(C)=C
COC(C)OCCCCCCC=C
COCCOC(C)CCCCC=C
COCCOCC(C)CCCC=C
COCCOCCC(C)CCC=C
COCCOCCCC(C)CC=C
COCCOCCCCC(C)C=C
COCCOCCCCCC(C)=C
COCOC(C)CCCCCC=C
COCOCC(C)CCCCC=C
COCOCCC(C)CCCC=C
COCOCCCC(C)CCC=C
COCOCCCCC(C)CC=C
COCOCCCCCC(C)C=C
COCOCCCCCCC(C)=C
CCCCCCC(OCOC)C=C
CCOC(CCCCC=C)OCC
C=CCCCCCOCCOC=O
C=CCCCCOCCCOC=O
C=CCCCOCCCCOC=O
C=CCCOCCCCCOC=O
C=CCOCCCCCCOC=O
OCC#CCCCCCOCC=C
OCCC#CCCCCOCC=C
OCCCC#CCCCOCC=C
OCCCCC#CCCOCC=C
OCCCCCC#CCOCC=C
OCC#CCCCCOCCC=C
OCCC#CCCCOCCC=C
OCCCC#CCCOCCC=C
OCCCCC#CCOCCC=C
OCC#CCCCOCCCC=C
OCCC#CCCOCCCC=C
OCCCC#CCOCCCC=C
OCCCCCCOCC#CC=C
OCC#CCCOCCCCC=C
OCCC#CCOCCCCC=C
OCCCCCOCC#CCC=C
OCCCCCOCCC#CC=C
OCC#CCOCCCCCC=C
OCCCCOCC#CCCC=C
OCCCCOCCC#CCC=C
OCCCCOCCCC#CC=C
OCCCOCC#CCCCC=C
OCCCOCCC#CCCC=C
OCCCOCCCC#CCC=C
OCCCOCCCCC#CC=C
OCCOCC#CCCCCC=C
OCCOCCC#CCCCC=C
OCCOCCCC#CCCC=C
OCCOCCCCC#CCC=C
OCCOCCCCCC#CC=C
OCC=CCCCCCOCC=C
OCCC=CCCCCOCC=C
OCCCC=CCCCOCC=C
OCCCCC=CCCOCC=C
OCCCCCC=CCOCC=C
OCC=CCCCCOCCC=C
OCCC=CCCCOCCC=C
OCCCC=CCCOCCC=C
OCCCCC=CCOCCC=C
OCC=CCCCOCCCC=C
OCCC=CCCOCCCC=C
OCCCC=CCOCCCC=C
OCCCCCCOCC=CC=C
OCC=CCCOCCCCC=C
OCCC=CCOCCCCC=C
OCCCCCOCC=CCC=C
OCCCCCOCCC=CC=C
OCC=CCOCCCCCC=C
OCCCCOCC=CCCC=C
OCCCCOCCC=CCC=C
OCCCCOCCCC=CC=C
OCCCOCC=CCCCC=C
OCCCOCCC=CCCC=C
OCCCOCCCC=CCC=C
OCCCOCCCCC=CC=C
OCCOCC=CCCCCC=C
OCCOCCC=CCCCC=C
OCCOCCCC=CCCC=C
OCCOCCCCC=CCC=C
OCCOCCCCCC=CC=C
CC#CCCCCCCOCCO
CCC#CCCCCCOCCO
CCCC#CCCCCOCCO
CCCCC#CCCCOCCO
CCCCCC#CCCOCCO
CCCCCCC#CCOCCO
CC#CCCCCCOCCCO
CCC#CCCCCOCCCO
CCCC#CCCCOCCCO
CCCCC#CCCOCCCO
CCCCCC#CCOCCCO
CC#CCCCCOCCCCO
CCC#CCCCOCCCCO
CCCC#CCCOCCCCO
CCCCC#CCOCCCCO
CCCCCCCOCC#CCO
CC#CCCCOCCCCCO
CCC#CCCOCCCCCO
CCCC#CCOCCCCCO
CCCCCCOCC#CCCO
CCCCCCOCCC#CCO
CC#CCCOCCCCCCO
CCC#CCOCCCCCCO
CCCCCOCC#CCCCO
CCCCCOCCC#CCCO
CCCCCOCCCC#CCO
CC#CCOCCCCCCCO
CCCCOCC#CCCCCO
CCCCOCCC#CCCCO
CCCCOCCCC#CCCO
CCCCOCCCCC#CCO
CCCOCC#CCCCCCO
CCCOCCC#CCCCCO
CCCOCCCC#CCCCO
CCCOCCCCC#CCCO
CCCOCCCCCC#CCO
CCOCC#CCCCCCCO
CCOCCC#CCCCCCO
CCOCCCC#CCCCCO
CCOCCCCC#CCCCO
CCOCCCCCC#CCCO
CCOCCCCCCC#CCO
COCC#CCCCCCCCO
COCCC#CCCCCCCO
COCCCC#CCCCCCO
COCCCCC#CCCCCO
COCCCCCC#CCCCO
COCCCCCCC#CCCO
COCCCCCCCC#CCO
OCCCCCCCCOCC#C
OCCCCCCCOCCC#C
OCCCCCCOCCCC#C
OCCCCCOCCCCC#C
OCCCCOCCCCCC#C
OCCCOCCCCCCC#C
OCCOCCCCCCCC#C
CCC=CCCOCCOCOC
CCCC=CCOCCOCOC
CCC=CCCOCOCCOC
CCCC=CCOCOCCOC
CCC=CCOCCCOCOC
CCC=CCOCCOCCOC
CCC=CCOCOCCCOC
CCCCOCC=CCOCOC
CCCCOCOCC=CCOC
CCCOCC=CCCOCOC
CCCOCCC=CCOCOC
CCCOCC=CCOCCOC
CCCOCC=CCOCOCC
CCCOCCOCC=CCOC
CCCOCCOCOCC=CC
CCCOCOCC=CCCOC
CCCOCOCCC=CCOC
CCCOCOCC=CCOCC
CCCOCOCCOCC=CC
CCOCC=CCCCOCOC
CCOCCC=CCCOCOC
CCOCCCC=CCOCOC
CCOCC=CCCOCCOC
CCOCCC=CCOCCOC
CCOCCC=CCOCOCC
CCOCC=CCOCCCOC
CCOCCCOCC=CCOC
CCOCCCOCOCC=CC
CCOCCOCC=CCCOC
CCOCCOCCC=CCOC
CCOCCOCC=CCOCC
CCOCCOCCOCC=CC
CCOCCOCOCC=CCC
CCOCCOCOCCC=CC
CCOCOCC=CCCCOC
CCOCOCCC=CCCOC
CCOCOCCCC=CCOC
CCOCOCCC=CCOCC
CCOCOCCCOCC=CC
CCOCOCCOCC=CCC
CCOCOCCOCCC=CC
COCCC=CCCCOCOC
COCCCC=CCCOCOC
COCCCCC=CCOCOC
COCCCC=CCOCCOC
COCCCCOCC=CCOC
COCCCCOCOCC=CC
COCCCOCC=CCCOC
COCCCOCCC=CCOC
COCCCOCCOCC=CC
COCCCOCOCCC=CC
COCCOCCC=CCCOC
COCCOCCCC=CCOC
COCCOCCCOCC=CC
COCCOCCOCCC=CC
COCCOCOCCCC=CC
COCOCCCCC=CCOC
COCOCCCCOCC=CC
COCOCCCOCCC=CC
COCOCCOCCCC=CC
OCCCCCCCCCOC=O
CCCCCCCOCOCC=O
CCCCCCOCOCCC=O
CCCCCOCCCOCC=O
CCCCCOCCOCCC=O
CCCCCOCOCCCC=O
CCCCOCCCCOCC=O
CCCCOCCCOCCC=O
CCCCOCCOCCCC=O
CCCCOCOCCCCC=O
CCCOCCCCCOCC=O
CCCOCCCCOCCC=O
CCCOCCCOCCCC=O
CCCOCCOCCCCC=O
CCCOCOCCCCCC=O
CCOCCCCCCOCC=O
CCOCCCCCOCCC=O
CCOCCCCOCCCC=O
CCOCCCOCCCCC=O
CCOCCOCCCCCC=O
CCOCOCCCCCCC=O
COCCCCCCCOCC=O
COCCCCCCOCCC=O
COCCCCCOCCCC=O
COCCCCOCCCCC=O
COCCCOCCCCCC=O
COCCOCCCCCCC=O
CCCCCCOCCOCC=O
COCOCCCCCCCC=O
CCCCCC=CCCCCC
CCCCCCC=CCCCC
CCCCCCCC=CCCC
CCCCCCCCC=CCC
CCCCCCCCCC=CC
C=CCCCCCCOCC#C
CC#CCCCCCOCC=C
CCC#CCCCCOCC=C
CCCC#CCCCOCC=C
CCCCC#CCCOCC=C
C=CCCCCCOCCC#C
CC#CCCCCOCCC=C
CCC#CCCCOCCC=C
CCCC#CCCOCCC=C
CCCCC#CCOCCC=C
C=CCCCCOCCCC#C
CC#CCCCOCCCC=C
CCC#CCCOCCCC=C
CCCC#CCOCCCC=C
CCCCCCOCC#CC=C
C=CCCCOCCCCC#C
CC#CCCOCCCCC=C
CCC#CCOCCCCC=C
CCCCCOCC#CCC=C
CCCCCOCCC#CC=C
C=CCCOCCCCCC#C
CC#CCOCCCCCC=C
CCCCOCC#CCCC=C
CCCCOCCC#CCC=C
CCCCOCCCC#CC=C
CCCOCC#CCCCC=C
CCCOCCC#CCCC=C
CCCOCCCC#CCC=C
CCCOCCCCC#CC=C
CCOCC#CCCCCC=C
CCOCCCC#CCCC=C
CCOCCCCC#CCC=C
CCOCCCCCC#CC=C
COCC#CCCCCCC=C
COCCC#CCCCCC=C
COCCCC#CCCCC=C
COCCCCC#CCCC=C
COCCCCCC#CCC=C
COCCCCCCC#CC=C
CCCCCC#CCOCC=C
C=CCOCCCCCCC#C
CCOCCC#CCCCC=C
CC=CCCCCCOCC=C
CCC=CCCCCOCC=C
CCCC=CCCCOCC=C
CCCCC=CCCOCC=C
CCCCCC=CCOCC=C
CC=CCCCCOCCC=C
CCC=CCCCOCCC=C
CCCC=CCCOCCC=C
CCCCC=CCOCCC=C
CC=CCCCOCCCC=C
CCC=CCCOCCCC=C
CCCC=CCOCCCC=C
CCCCCCOCC=CC=C
CC=CCCOCCCCC=C
CCC=CCOCCCCC=C
CCCCCOCC=CCC=C
CCCCCOCCC=CC=C
CC=CCOCCCCCC=C
CCCCOCC=CCCC=C
CCCCOCCC=CCC=C
CCCCOCCCC=CC=C
CCCOCCC=CCCC=C
CCCOCCCC=CCC=C
CCCOCCCCC=CC=C
CCOCC=CCCCCC=C
CCOCCC=CCCCC=C
CCOCCCC=CCCC=C
CCOCCCCC=CCC=C
CCOCCCCCC=CC=C
COCC=CCCCCCC=C
COCCC=CCCCCC=C
COCCCC=CCCCC=C
COCCCCC=CCCC=C
COCCCCCC=CCC=C
COCCCCCCC=CC=C
CCCOCC=CCCCC=C
CCC#CCCCCCCOC
CCCC#CCCCCCOC
CCCCC#CCCCCOC
CCCCCC#CCCCOC
CCCCCCCC#CCOC
CCCC#CCCCCOCC
CCCCC#CCCCOCC
CCCCCC#CCCOCC
CCCCCCC#CCOCC
CCCCC#CCCOCCC
CCCCCC#CCOCCC
CCCCCCCOCC#CC
CCCCCCCOCCC#C
CCCCCCOCC#CCC
CCCCCCOCCC#CC
CCCCCCOCCCC#C
CCCCCOCC#CCCC
CCCCCOCCC#CCC
CCCCCOCCCC#CC
CCCCCOCCCCC#C
CCCCOCC#CCCCC
CCCCOCCC#CCCC
CCCCOCCCC#CCC
CCCCOCCCCC#CC
CCCCOCCCCCC#C
CCCOCCCC#CCCC
CCCOCCCCC#CCC
CCCOCCCCCC#CC
CCCOCCCCCCC#C
CCOCCCCCC#CCC
CCOCCCCCCC#CC
CCOCCCCCCCC#C
COCCCCCCCC#CC
COCCCCCCCCC#C
CCCCCCC#CCCOC
CCCCCCCCOCC#C
CC=CCCCCCCCC#CC
CC=CCCCCCCCCC#C
CCC=CCCCCCC#CCC
CCC=CCCCCCCC#CC
CCC=CCCCCCCCC#C
CCC#CCCCCCCC=CC
CCCC=CCCCC#CCCC
CCCC=CCCCCC#CCC
CCCC=CCCCCCC#CC
CCCC=CCCCCCCC#C
CCCC#CCCCCC=CCC
CCCC#CCCCCCC=CC
CCCCC=CCCC#CCCC
CCCCC=CCCCC#CCC
CCCCC=CCCCCC#CC
CCCCC#CCCC=CCCC
CCCCC#CCCCC=CCC
CCCCC#CCCCCC=CC
CCCCCC=CC#CCCCC
CCCCCC=CCC#CCCC
CCCCCC=CCCC#CCC
CCCCCC=CCCCC#CC
CCCCCC=CCCCCC#C
CCCCCC#CC=CCCCC
CCCCCC#CCC=CCCC
CCCCCC#CCCC=CCC
CCCCCC#CCCCC=CC
CCCCCCC=CCC#CCC
CCCCCCC=CCCC#CC
CCCCCCC=CCCCC#C
CCCCCCC#CCC=CCC
CCCCCCC#CCCC=CC
CCCCCCCC=CC#CCC
CCCCCCCC=CCC#CC
CCCCCCCC=CCCC#C
CCCCCCCC#CC=CCC
CCCCCCCC#CCC=CC
CCCCCCCCC=CC#CC
CCCCCCCCC=CCC#C
CCCCCCCCC#CC=CC
CCCCC=CCC#CCCCC
CCCCC=CCCCCCC#C
CCCCCCC=CC#CCCC
CCCCCCC#CC=CCCC
CCCCCCCCCC=CC#C
CCCC=CCCCCCC=CC
CCCCC=CCCCC=CCC
CCCCC=CCCCCC=CC
CCCCCC=CCC=CCCC
CCCCCCCC=CCC=CC
CC=CCCCCCCCC=CC
CCC=CCCCCCC=CCC
CCC=CCCCCCCC=CC
CCCC=CCCCC=CCCC
CCCC=CCCCCC=CCC
CCCCC=CCC=CCCCC
CCCCC=CCCC=CCCC
CCCCCC=CC=CCCCC
CCCCCC=CCCC=CCC
CCCCCC=CCCCC=CC
CCCCCCC=CC=CCCC
CCCCCCC=CCC=CCC
CCCCCCC=CCCC=CC
CCCCCCCC=CC=CCC
CCCCCCCCC=CC=CC
C=CCCCCCCCOC=O
CC=CCCCCCCCCO
CCC=CCCCCCCCO
CCCC=CCCCCCCO
CCCCC=CCCCCCO
CCCCCC=CCCCCO
CCCCCCC=CCCCO
CCCCCCCC=CCCO
CCCCCCCCC=CCO
CCC=CCCCCOCOC
CCCC=CCCCOCOC
CCCCC=CCCOCOC
CCC=CCCCOCCOC
CCCC=CCCOCCOC
CCCCC=CCOCCOC
CCCC=CCCOCOCC
CCCCC=CCOCOCC
CCC=CCCOCCCOC
CCCC=CCOCCCOC
CCCC=CCOCCOCC
CCC=CCOCCCCOC
CCCCCOCC=CCOC
CCCCCOCOCC=CC
CCCCOCCC=CCOC
CCCCOCC=CCOCC
CCCCOCCOCC=CC
CCCCOCOCC=CCC
CCCCOCOCCC=CC
CCCOCCC=CCCOC
CCCOCCCC=CCOC
CCCOCC=CCCOCC
CCCOCCC=CCOCC
CCCOCCCOCC=CC
CCCOCCOCC=CCC
CCCOCCOCCC=CC
CCCOCOCC=CCCC
CCCOCOCCC=CCC
CCCOCOCCCC=CC
CCOCC=CCCCCOC
CCOCCC=CCCCOC
CCOCCCC=CCCOC
CCOCCCCC=CCOC
CCOCCCC=CCOCC
CCOCCCCOCC=CC
CCOCCCOCC=CCC
CCOCCCOCCC=CC
CCOCCOCCC=CCC
CCOCCOCCCC=CC
CCOCOCCCC=CCC
CCOCOCCCCC=CC
COCCCC=CCCCOC
COCCCCC=CCCOC
COCCCCCC=CCOC
COCCCCCOCC=CC
COCCCCOCCC=CC
COCCCOCCCC=CC
COCCOCCCCC=CC
COCOCCCCCC=CC
CCCCCC=CCOCOC
CCCCOCC=CCCOC
CCCOCC=CCCCOC
CCCOCC=CCOCCC
CCOCCC=CCCOCC
C=CCCC#CC#CCOCC=C
C=CC#CCCCOCC#CC=C
C=CCC#CCCOCC#CC=C
C=CCCC#CCOCC#CC=C
C=CC#CCCOCCC#CC=C
C=CCC#CCOCC#CCC=C
C=CCC#CCOCCC#CC=C
C=CCCCOCC#CC#CC=C
C=CCCOCC#CC#CCC=C
C=CCCOCC#CCC#CC=C
C=CCCOCCC#CC#CC=C
C=CCOCC#CCC#CCC=C
C=CCOCC#CCCC#CC=C
C=CCOCCC#CC#CCC=C
C=CCOCCC#CCC#CC=C
C=CCOCCCC#CC#CC=C
C=CCCC=CC#CCOCC=C
C=CCCC#CC=CCOCC=C
C=CC=CCCCOCC#CC=C
C=CCC=CCCOCC#CC=C
C=CCC#CCCOCC=CC=C
C=CCCC=CCOCC#CC=C
C=CCCC#CCOCC=CC=C
C=CC=CCCOCCC#CC=C
C=CCC=CCOCC#CCC=C
C=CCC=CCOCCC#CC=C
C=CCC#CCOCCC=CC=C
C=CC=CCOCCCC#CC=C
C=CCCCOCC=CC#CC=C
C=CCCCOCC#CC=CC=C
C=CCCOCC=CC#CCC=C
C=CCCOCC=CCC#CC=C
C=CCCOCC#CC=CCC=C
C=CCCOCC#CCC=CC=C
C=CCCOCCC=CC#CC=C
C=CCCOCCC#CC=CC=C
C=CCOCC=CCC#CCC=C
C=CCOCC=CCCC#CC=C
C=CCOCC#CCC=CCC=C
C=CCOCC#CCCC=CC=C
C=CCOCCC=CC#CCC=C
C=CCOCCC=CCC#CC=C
C=CCOCCC#CC=CCC=C
C=CCOCCC#CCC=CC=C
C=CCOCCCC=CC#CC=C
C=CCOCCCC#CC=CC=C
C=CCCC=CC=CCOCC=C
C=CC=CCCCOCC=CC=C
C=CCC=CCCOCC=CC=C
C=CCCC=CCOCC=CC=C
C=CC=CCCOCCC=CC=C
C=CCC=CCOCC=CCC=C
C=CCC=CCOCCC=CC=C
C=CCCCOCC=CC=CC=C
C=CCCOCC=CC=CCC=C
C=CCCOCC=CCC=CC=C
C=CCCOCCC=CC=CC=C
C=CCOCC=CCC=CCC=C
C=CCOCC=CCCC=CC=C
C=CCOCCC=CC=CCC=C
C=CCOCCC=CCC=CC=C
C=CCOCCCC=CC=CC=C
CC#CC#CC#CCCCCC=O
CC#CC#CCC#CCCCC=O
CC#CC#CCCC#CCCC=O
CC#CC#CCCCC#CCC=O
CC#CC#CCCCCC#CC=O
CC#CCC#CC#CCCCC=O
CC#CCC#CCC#CCCC=O
CC#CCC#CCCC#CCC=O
CC#CCC#CCCCC#CC=O
CC#CCCC#CC#CCCC=O
CC#CCCC#CCC#CCC=O
CC#CCCC#CCCC#CC=O
CC#CCCCC#CC#CCC=O
CC#CCCCC#CCC#CC=O
CC#CCCCCC#CC#CC=O
CCC#CC#CC#CCCCC=O
CCC#CC#CCC#CCCC=O
CCC#CC#CCCC#CCC=O
CCC#CC#CCCCC#CC=O
CCC#CCC#CC#CCCC=O
CCC#CCC#CCC#CCC=O
CCC#CCC#CCCC#CC=O
CCC#CCCC#CC#CCC=O
CCC#CCCC#CCC#CC=O
CCC#CCCCC#CC#CC=O
CCCC#CC#CC#CCCC=O
CCCC#CC#CCC#CCC=O
CCCC#CC#CCCC#CC=O
CCCC#CCC#CC#CCC=O
CCCC#CCC#CCC#CC=O
CCCC#CCCC#CC#CC=O
CCCCC#CC#CC#CCC=O
CCCCC#CCC#CC#CC=O
CCCCCC#CC#CC#CC=O
CCCCC#CC#CCC#CC=O
O=CC#CC#CCCCCCC#C
O=CC#CCC#CCCCCC#C
O=CC#CCCC#CCCCC#C
O=CC#CCCCC#CCCC#C
O=CC#CCCCCC#CCC#C
O=CC#CCCCCCC#CC#C
O=CCC#CC#CCCCCC#C
O=CCC#CCC#CCCCC#C
O=CCC#CCCC#CCCC#C
O=CCC#CCCCC#CCC#C
O=CCC#CCCCCC#CC#C
O=CCCC#CC#CCCCC#C
O=CCCC#CCC#CCCC#C
O=CCCC#CCCC#CCC#C
O=CCCC#CCCCC#CC#C
O=CCCCC#CC#CCCC#C
O=CCCCC#CCC#CCC#C
O=CCCCC#CCCC#CC#C
O=CCCCCC#CC#CCC#C
O=CCCCCC#CCC#CC#C
O=CCCCCCC#CC#CC#C
CC=CC#CC#CCCCCC=O
CC=CC#CCC#CCCCC=O
CC=CC#CCCC#CCCC=O
CC=CC#CCCCC#CCC=O
CC=CC#CCCCCC#CC=O
CC=CCC#CC#CCCCC=O
CC=CCC#CCC#CCCC=O
CC=CCC#CCCC#CCC=O
CC=CCC#CCCCC#CC=O
CC=CCCC#CC#CCCC=O
CC=CCCC#CCC#CCC=O
CC=CCCC#CCCC#CC=O
CC=CCCCC#CC#CCC=O
CC=CCCCC#CCC#CC=O
CC=CCCCCC#CC#CC=O
CC#CC=CC#CCCCCC=O
CC#CC=CCC#CCCCC=O
CC#CC=CCCC#CCCC=O
CC#CC=CCCCC#CCC=O
CC#CC=CCCCCC#CC=O
CC#CC#CC=CCCCCC=O
CC#CC#CCC=CCCCC=O
CC#CC#CCCC=CCCC=O
CC#CC#CCCCC=CCC=O
CC#CC#CCCCCC=CC=O
CC#CCC=CC#CCCCC=O
CC#CCC=CCC#CCCC=O
CC#CCC=CCCC#CCC=O
CC#CCC=CCCCC#CC=O
CC#CCC#CC=CCCCC=O
CC#CCC#CCC=CCCC=O
CC#CCC#CCCC=CCC=O
CC#CCC#CCCCC=CC=O
CC#CCCC=CC#CCCC=O
CC#CCCC=CCC#CCC=O
CC#CCCC=CCCC#CC=O
CC#CCCC#CC=CCCC=O
CC#CCCC#CCC=CCC=O
CC#CCCC#CCCC=CC=O
CC#CCCCC=CC#CCC=O
CC#CCCCC=CCC#CC=O
CC#CCCCC#CC=CCC=O
CC#CCCCC#CCC=CC=O
CC#CCCCCC=CC#CC=O
CC#CCCCCC#CC=CC=O
CCC=CC#CC#CCCCC=O
CCC=CC#CCC#CCCC=O
CCC=CC#CCCC#CCC=O
CCC=CC#CCCCC#CC=O
CCC=CCC#CC#CCCC=O
CCC=CCC#CCC#CCC=O
CCC=CCC#CCCC#CC=O
CCC=CCCC#CC#CCC=O
CCC=CCCC#CCC#CC=O
CCC=CCCCC#CC#CC=O
CCC#CC=CC#CCCCC=O
CCC#CC=CCC#CCCC=O
CCC#CC=CCCC#CCC=O
CCC#CC=CCCCC#CC=O
CCC#CC#CC=CCCCC=O
CCC#CC#CCC=CCCC=O
CCC#CC#CCCC=CCC=O
CCC#CC#CCCCC=CC=O
CCC#CCC=CC#CCCC=O
CCC#CCC=CCC#CCC=O
CCC#CCC=CCCC#CC=O
CCC#CCC#CC=CCCC=O
CCC#CCC#CCC=CCC=O
CCC#CCC#CCCC=CC=O
CCC#CCCC=CC#CCC=O
CCC#CCCC=CCC#CC=O
CCC#CCCC#CC=CCC=O
CCC#CCCC#CCC=CC=O
CCC#CCCCC=CC#CC=O
CCC#CCCCC#CC=CC=O
CCCC=CC#CC#CCCC=O
CCCC=CC#CCC#CCC=O
CCCC=CC#CCCC#CC=O
CCCC=CCC#CC#CCC=O
CCCC=CCC#CCC#CC=O
CCCC=CCCC#CC#CC=O
CCCC#CC=CC#CCCC=O
CCCC#CC=CCC#CCC=O
CCCC#CC=CCCC#CC=O
CCCC#CC#CC=CCCC=O
CCCC#CC#CCC=CCC=O
CCCC#CC#CCCC=CC=O
CCCC#CCC=CC#CCC=O
CCCC#CCC=CCC#CC=O
CCCC#CCC#CC=CCC=O
CCCC#CCC#CCC=CC=O
CCCC#CCCC=CC#CC=O
CCCC#CCCC#CC=CC=O
CCCCC=CC#CC#CCC=O
CCCCC=CC#CCC#CC=O
CCCCC=CCC#CC#CC=O
CCCCC#CC=CC#CCC=O
CCCCC#CC=CCC#CC=O
CCCCC#CC#CC=CCC=O
CCCCC#CC#CCC=CC=O
CCCCC#CCC=CC#CC=O
CCCCC#CCC#CC=CC=O
CCCCCC=CC#CC#CC=O
CCCCCC#CC=CC#CC=O
CCCCCC#CC#CC=CC=O
O=CC=CC#CCCCCCC#C
O=CC=CCC#CCCCCC#C
O=CC=CCCC#CCCCC#C
O=CC=CCCCC#CCCC#C
O=CC=CCCCCC#CCC#C
O=CC=CCCCCCC#CC#C
O=CC#CC=CCCCCCC#C
O=CC#CCC=CCCCCC#C
O=CC#CCCC=CCCCC#C
O=CC#CCCCC=CCCC#C
O=CC#CCCCCC=CCC#C
O=CC#CCCCCCC=CC#C
O=CCC=CC#CCCCCC#C
O=CCC=CCC#CCCCC#C
O=CCC=CCCC#CCCC#C
O=CCC=CCCCC#CCC#C
O=CCC=CCCCCC#CC#C
O=CCC#CC=CCCCCC#C
O=CCC#CCC=CCCCC#C
O=CCC#CCCC=CCCC#C
O=CCC#CCCCC=CCC#C
O=CCC#CCCCCC=CC#C
O=CCCC=CC#CCCCC#C
O=CCCC=CCC#CCCC#C
O=CCCC=CCCC#CCC#C
O=CCCC=CCCCC#CC#C
O=CCCC#CC=CCCCC#C
O=CCCC#CCC=CCCC#C
O=CCCC#CCCC=CCC#C
O=CCCC#CCCCC=CC#C
O=CCCCC=CC#CCCC#C
O=CCCCC=CCC#CCC#C
O=CCCCC=CCCC#CC#C
O=CCCCC#CC=CCCC#C
O=CCCCC#CCC=CCC#C
O=CCCCC#CCCC=CC#C
O=CCCCCC=CC#CCC#C
O=CCCCCC=CCC#CC#C
O=CCCCCC#CC=CCC#C
O=CCCCCC#CCC=CC#C
O=CCCCCCC=CC#CC#C
O=CCCCCCC#CC=CC#C
CC=CC=CC#CCCCCC=O
CC=CC=CCC#CCCCC=O
CC=CC=CCCC#CCCC=O
CC=CC=CCCCC#CCC=O
CC=CC=CCCCCC#CC=O
CC=CC#CC=CCCCCC=O
CC=CC#CCC=CCCCC=O
CC=CC#CCCC=CCCC=O
CC=CC#CCCCC=CCC=O
CC=CC#CCCCCC=CC=O
CC=CCC=CC#CCCCC=O
CC=CCC=CCC#CCCC=O
CC=CCC=CCCC#CCC=O
CC=CCC=CCCCC#CC=O
CC=CCC#CC=CCCCC=O
CC=CCC#CCC=CCCC=O
CC=CCC#CCCC=CCC=O
CC=CCC#CCCCC=CC=O
CC=CCCC=CC#CCCC=O
CC=CCCC=CCC#CCC=O
CC=CCCC=CCCC#CC=O
CC=CCCC#CC=CCCC=O
CC=CCCC#CCC=CCC=O
CC=CCCC#CCCC=CC=O
CC=CCCCC=CC#CCC=O
CC=CCCCC=CCC#CC=O
CC=CCCCC#CC=CCC=O
CC=CCCCC#CCC=CC=O
CC=CCCCCC=CC#CC=O
CC=CCCCCC#CC=CC=O
CC#CC=CC=CCCCCC=O
CC#CC=CCC=CCCCC=O
CC#CC=CCCC=CCCC=O
CC#CC=CCCCC=CCC=O
CC#CC=CCCCCC=CC=O
CC#CCC=CC=CCCCC=O
CC#CCC=CCC=CCCC=O
CC#CCC=CCCC=CCC=O
CC#CCC=CCCCC=CC=O
CC#CCCC=CC=CCCC=O
CC#CCCC=CCC=CCC=O
CC#CCCC=CCCC=CC=O
CC#CCCCC=CC=CCC=O
CC#CCCCC=CCC=CC=O
CC#CCCCCC=CC=CC=O
CCC=CC=CC#CCCCC=O
CCC=CC=CCC#CCCC=O
CCC=CC=CCCC#CCC=O
CCC=CC=CCCCC#CC=O
CCC=CC#CC=CCCCC=O
CCC=CC#CCC=CCCC=O
CCC=CC#CCCC=CCC=O
CCC=CC#CCCCC=CC=O
CCC=CCC=CC#CCCC=O
CCC=CCC=CCC#CCC=O
CCC=CCC=CCCC#CC=O
CCC=CCC#CC=CCCC=O
CCC=CCC#CCC=CCC=O
CCC=CCC#CCCC=CC=O
CCC=CCCC=CC#CCC=O
CCC=CCCC=CCC#CC=O
CCC=CCCC#CC=CCC=O
CCC=CCCC#CCC=CC=O
CCC=CCCCC=CC#CC=O
CCC=CCCCC#CC=CC=O
CCC#CC=CC=CCCCC=O
CCC#CC=CCC=CCCC=O
CCC#CC=CCCC=CCC=O
CCC#CC=CCCCC=CC=O
CCC#CCC=CC=CCCC=O
CCC#CCC=CCC=CCC=O
CCC#CCC=CCCC=CC=O
CCC#CCCC=CC=CCC=O
CCC#CCCC=CCC=CC=O
CCC#CCCCC=CC=CC=O
CCCC=CC=CC#CCCC=O
CCCC=CC=CCC#CCC=O
CCCC=CC=CCCC#CC=O
CCCC=CC#CC=CCCC=O
CCCC=CC#CCC=CCC=O
CCCC=CC#CCCC=CC=O
CCCC=CCC=CC#CCC=O
CCCC=CCC=CCC#CC=O
CCCC=CCC#CC=CCC=O
CCCC=CCC#CCC=CC=O
CCCC=CCCC=CC#CC=O
CCCC=CCCC#CC=CC=O
CCCC#CC=CC=CCCC=O
CCCC#CC=CCC=CCC=O
CCCC#CC=CCCC=CC=O
CCCC#CCC=CC=CCC=O
CCCC#CCC=CCC=CC=O
CCCC#CCCC=CC=CC=O
CCCCC=CC=CC#CCC=O
CCCCC=CC=CCC#CC=O
CCCCC=CC#CC=CCC=O
CCCCC=CC#CCC=CC=O
CCCCC=CCC=CC#CC=O
CCCCC=CCC#CC=CC=O
CCCCC#CC=CC=CCC=O
CCCCC#CC=CCC=CC=O
CCCCC#CCC=CC=CC=O
CCCCCC=CC=CC#CC=O
CCCCCC=CC#CC=CC=O
O=CC=CC=CCCCCCC#C
O=CC=CCC=CCCCCC#C
O=CC=CCCC=CCCCC#C
O=CC=CCCCC=CCCC#C
O=CC=CCCCCC=CCC#C
O=CC=CCCCCCC=CC#C
O=CCC=CC=CCCCCC#C
O=CCC=CCC=CCCCC#C
O=CCC=CCCC=CCCC#C
O=CCC=CCCCC=CCC#C
O=CCC=CCCCCC=CC#C
O=CCCC=CC=CCCCC#C
O=CCCC=CCC=CCCC#C
O=CCCC=CCCC=CCC#C
O=CCCC=CCCCC=CC#C
O=CCCCC=CC=CCCC#C
O=CCCCC=CCC=CCC#C
O=CCCCC=CCCC=CC#C
O=CCCCCC=CC=CCC#C
O=CCCCCC=CCC=CC#C
O=CCCCCCC=CC=CC#C
CCCCCC#CC=CC=CC=O
CC=CC=CC=CCCCCC=O
CC=CC=CCC=CCCCC=O
CC=CC=CCCC=CCCC=O
CC=CC=CCCCC=CCC=O
CC=CCC=CC=CCCCC=O
CC=CCC=CCC=CCCC=O
CC=CCC=CCCC=CCC=O
CC=CCC=CCCCC=CC=O
CC=CCCC=CC=CCCC=O
CC=CCCC=CCC=CCC=O
CC=CCCCC=CC=CCC=O
CC=CCCCC=CCC=CC=O
CC=CCCCCC=CC=CC=O
CCC=CC=CC=CCCCC=O
CCC=CC=CCC=CCCC=O
CCC=CC=CCCC=CCC=O
CCC=CCC=CC=CCCC=O
CCC=CCC=CCCC=CC=O
CCC=CCCC=CC=CCC=O
CCC=CCCC=CCC=CC=O
CCC=CCCCC=CC=CC=O
CCCC=CC=CC=CCCC=O
CCCC=CC=CCC=CCC=O
CCCC=CCC=CC=CCC=O
CCCC=CCC=CCC=CC=O
CCCC=CCCC=CC=CC=O
CCCCC=CC=CC=CCC=O
CCCCC=CC=CCC=CC=O
CCCCC=CCC=CC=CC=O
CC=CC=CCCCCC=CC=O
CC=CCCC=CCCC=CC=O
CCC=CC=CCCCC=CC=O
CCC=CCC=CCC=CCC=O
CCCC=CC=CCCC=CC=O
CCCCCC=CC=CC=CC=O
CCC(=C)C#CCCCCCOC
CCC(=C)CC#CCCCCOC
CCC(=C)CCC#CCCCOC
CCC(=C)CCCC#CCCOC
CCC(=C)CCCCC#CCOC
CCC(C=C)C#CCCCCOC
CCC(CC=C)C#CCCCOC
CCC(CC=C)CC#CCCOC
CCC(CC#CCCCC=C)OC
CCC(CCC=C)C#CCCOC
CCC(CCC=C)CC#CCOC
CCC(CCC#CCC=C)COC
CCC(CCC#CCCC=C)OC
CCC(CCCC=C)C#CCOC
CCC(CCCC#CC=C)COC
CCC(CCCC#CCC=C)OC
CCC(CCCCC#CC=C)OC
CCC#CC(=C)CCCCCOC
CCC#CC(CCCC=C)COC
CCC#CC(CCCCC=C)OC
CCC#CCC(=C)CCCCOC
CCC#CCC(CCC=C)COC
CCC#CCC(CCCC=C)OC
CCC#CCCC(=C)CCCOC
CCC#CCCC(CCC=C)OC
CCC#CCCCC(=C)CCOC
CCC#CCCCC(CC=C)OC
CCC#CCCCCC(=C)COC
CCCC(=C)C#CCCCCOC
CCCC(=C)CC#CCCCOC
CCCC(=C)CCC#CCCOC
CCCC(=C)CCCC#CCOC
CCCC(C=C)C#CCCCOC
CCCC(CC=C)C#CCCOC
CCCC(CC=C)CC#CCOC
CCCC(CC#CCCC=C)OC
CCCC(CCC=C)C#CCOC
CCCC(CCC#CC=C)COC
CCCC(CCC#CCC=C)OC
CCCC(CCCC#CC=C)OC
CCCC#CC(=C)CCCCOC
CCCC#CC(CCC=C)COC
CCCC#CC(CCCC=C)OC
CCCC#CCC(=C)CCCOC
CCCC#CCC(CCC=C)OC
CCCC#CCCC(=C)CCOC
CCCC#CCCC(CC=C)OC
CCCC#CCCCC(=C)COC
CCCCC(=C)C#CCCCOC
CCCCC(=C)CC#CCCOC
CCCCC(=C)CCC#CCOC
CCCCC(C=C)C#CCCOC
CCCCC(CC=C)C#CCOC
CCCCC(CC#CCC=C)OC
CCCCC(CCC#CC=C)OC
CCCCC#CC(=C)CCCOC
CCCCC#CC(CCC=C)OC
CCCCC#CCC(=C)CCOC
CCCCC#CCC(CC=C)OC
CCCCC#CCCC(=C)COC
CCCCCC(=C)C#CCCOC
CCCCCC(=C)CC#CCOC
CCCCCC(C=C)C#CCOC
CCCCCC(CC#CC=C)OC
CCCCCC#CC(=C)CCOC
CCCCCC#CC(CC=C)OC
CCCCCC#CCC(=C)COC
CCCCCCC(=C)C#CCOC
CCCCCCC#CC(=C)COC
CCCC(=C)C#CCCCOCC
CCCC(=C)CC#CCCOCC
CCCC(=C)CCC#CCOCC
CCCC(C=C)C#CCCOCC
CCCC(CC=C)C#CCOCC
CCCC(CC#CCC=C)OCC
CCCC(CCC#CC=C)OCC
CCCC#CC(=C)CCCOCC
CCCC#CC(CCC=C)OCC
CCCC#CCC(=C)CCOCC
CCCC#CCC(CC=C)OCC
CCCC#CCCC(=C)COCC
CCCCC(=C)C#CCCOCC
CCCCC(=C)CC#CCOCC
CCCCC(C=C)C#CCOCC
CCCCC(CC#CC=C)OCC
CCCCC#CC(=C)CCOCC
CCCCC#CC(CC=C)OCC
CCCCC#CCC(=C)COCC
CCCCCC(=C)C#CCOCC
CCCCCC#CC(=C)COCC
CC(=C)CCCCCCOCC#C
CC(C)C#CCCCCOCC=C
CC(C)CC#CCCCOCC=C
CC(C)CCC#CCCOCC=C
CC(C)CCCC#CCOCC=C
CC(CCCC=C)CCOCC#C
CC(CCCC#C)CCOCC=C
CC(CCCCC=C)COCC#C
CC(CCCCC#C)COCC=C
CC(CCCCCC=C)OCC#C
CC(CCCCCC#C)OCC=C
CC#CC(C)CCCCOCC=C
CC#CCC(C)CCCOCC=C
CC#CCCC(C)CCOCC=C
CC#CCCCC(C)COCC=C
CC#CCCCCC(C)OCC=C
CCC(=C)CCCCCOCC#C
CCC(C)C#CCCCOCC=C
CCC(C)CC#CCCOCC=C
CCC(C)CCC#CCOCC=C
CCC(CC)C#CCCOCC=C
CCC(CC)CC#CCOCC=C
CCC(CC#CCCCOC)C=C
CCC(CCC#CC)COCC=C
CCC(CCC#CCCOC)C=C
CCC(CCCC=C)COCC#C
CCC(CCCC#C)COCC=C
CCC(CCCC#CC)OCC=C
CCC(CCCC#CCOC)C=C
CCC(CCCCC=C)OCC#C
CCC(CCCCC#C)OCC=C
CCC#CC(C)CCCOCC=C
CCC#CC(CC)CCOCC=C
CCC#CC(CCCCOC)C=C
CCC#CCC(C)CCOCC=C
CCC#CCC(CC)COCC=C
CCC#CCC(CCCOC)C=C
CCC#CCCC(C)COCC=C
CCC#CCCC(CC)OCC=C
CCC#CCCC(CCOC)C=C
CCC#CCCCC(C)OCC=C
CCC#CCCCC(COC)C=C
CCC#CCCCCC(OC)C=C
CCCC(=C)CCCCOCC#C
CCCC(C)C#CCCOCC=C
CCCC(C)CC#CCOCC=C
CCCC(CC)C#CCOCC=C
CCCC(CC#CCC)OCC=C
CCCC(CC#CCCOC)C=C
CCCC(CCC=C)COCC#C
CCCC(CCC#C)COCC=C
CCCC(CCC#CC)OCC=C
CCCC(CCC#CCOC)C=C
CCCC(CCCC=C)OCC#C
CCCC(CCCC#C)OCC=C
CCCC#CC(C)CCOCC=C
CCCC#CC(CC)COCC=C
CCCC#CC(CCC)OCC=C
CCCC#CC(CCCOC)C=C
CCCC#CCC(C)COCC=C
CCCC#CCC(CC)OCC=C
CCCC#CCC(CCOC)C=C
CCCC#CCCC(C)OCC=C
CCCC#CCCC(COC)C=C
CCCC#CCCCC(OC)C=C
CCCCC(=C)C#CCOCCC
CCCCC(=C)CCCOCC#C
CCCCC(C)C#CCOCC=C
CCCCC(CC#CC)OCC=C
CCCCC(CC#CCOC)C=C
CCCCC(CCC=C)OCC#C
CCCCC(CCC#C)OCC=C
CCCCC#CC(=C)COCCC
CCCCC#CC(C)COCC=C
CCCCC#CC(CC)OCC=C
CCCCC#CC(CCOC)C=C
CCCCC#CCC(C)OCC=C
CCCCC#CCC(COC)C=C
CCCCC#CCCC(OC)C=C
CCCCCC(=C)CCOCC#C
CCCCCC(CC=C)OCC#C
CCCCCC(CC#C)OCC=C
CCCCCC#CC(C)OCC=C
CCCCCC#CC(COC)C=C
CCCCCC#CCC(OC)C=C
CCCCCCC(=C)COCC#C
CCCCCCC#CC(OC)C=C
CC(=C)CCCCCOCCC#C
CC(C)C#CCCCOCCC=C
CC(C)CC#CCCOCCC=C
CC(C)CCC#CCOCCC=C
CC(CCCC=C)COCCC#C
CC(CCCC#C)COCCC=C
CC(CCCCC=C)OCCC#C
CC(CCCCC#C)OCCC=C
CC#CC(C)CCCOCCC=C
CC#CCC(C)CCOCCC=C
CC#CCCC(C)COCCC=C
CC#CCCCC(C)OCCC=C
CC#CCCCCCOC(C)C=C
CC#CCCCCCOCC(C)=C
CCC(=C)CCCCOCC#CC
CCC(=C)CCCCOCCC#C
CCC(C)C#CCCOCCC=C
CCC(C)CC#CCOCCC=C
CCC(CC)C#CCOCCC=C
CCC(CCC=C)COCC#CC
CCC(CCC=C)COCCC#C
CCC(CCC#C)COCCC=C
CCC(CCC#CC)OCCC=C
CCC(CCC#CCOC)CC=C
CCC(CCCC=C)OCC#CC
CCC(CCCC=C)OCCC#C
CCC(CCCC#C)OCCC=C
CCC#CC(C)CCOCCC=C
CCC#CC(CC)COCCC=C
CCC#CC(CCCOC)CC=C
CCC#CCC(C)COCCC=C
CCC#CCC(CC)OCCC=C
CCC#CCC(CCOC)CC=C
CCC#CCCC(C)OCCC=C
CCC#CCCC(COC)CC=C
CCC#CCCCCOC(C)C=C
CCC#CCCCCOCC(C)=C
CCCC(=C)CCCOCC#CC
CCCC(=C)CCCOCCC#C
CCCC(C)C#CCOCCC=C
CCCC(CC#CC)OCCC=C
CCCC(CC#CCOCC)C=C
CCCC(CCC=C)OCC#CC
CCCC(CCC=C)OCCC#C
CCCC(CCC#C)OCCC=C
CCCC#CC(C)COCCC=C
CCCC#CC(CC)OCCC=C
CCCC#CC(CCOC)CC=C
CCCC#CC(CCOCC)C=C
CCCC#CCC(C)OCCC=C
CCCC#CCC(COC)CC=C
CCCC#CCC(COCC)C=C
CCCC#CCCC(OCC)C=C
CCCC#CCCCOC(C)C=C
CCCC#CCCCOCC(C)=C
CCCCC(=C)CCOCC#CC
CCCCC(=C)CCOCCC#C
CCCCC(CC=C)OCC#CC
CCCCC(CC=C)OCCC#C
CCCCC(CC#C)OCCC=C
CCCCC#CC(C)OCCC=C
CCCCC#CC(COC)CC=C
CCCCC#CC(COCC)C=C
CCCCC#CCC(OCC)C=C
CCCCC#CCCOC(C)C=C
CCCCC#CCCOCC(C)=C
CCCCCC(=C)COCC#CC
CCCCCC(=C)COCCC#C
CCCCCC#CC(OCC)C=C
CCCCCC#CCOC(C)C=C
CCCCCC#CCOCC(C)=C
CC(=C)CCCCOCCCC#C
CC(C)C#CCCOCCCC=C
CC(C)CC#CCOCCCC=C
CC(C)CCCCOCC#CC=C
CC(CCC=C)COCCCC#C
CC(CCC#C)COCCCC=C
CC(CCCC=C)OCCCC#C
CC(CCCC#C)OCCCC=C
CC(CCCCCOCC=C)C#C
CC(CCCCCOCC#C)C=C
CC#CC(C)CCOCCCC=C
CC#CCC(C)COCCCC=C
CC#CCCC(C)OCCCC=C
CC#CCCCCOC(C)CC=C
CC#CCCCCOCC(C)C=C
CC#CCCCCOCCC(C)=C
CCC(=C)CCCOCCC#CC
CCC(=C)CCCOCCCC#C
CCC(C)C#CCOCCCC=C
CCC(C)CCCOCC#CC=C
CCC(CC)CCOCC#CC=C
CCC(CC#CC)OCCCC=C
CCC(CCC=C)OCCC#CC
CCC(CCC=C)OCCCC#C
CCC(CCC#C)OCCCC=C
CCC(CCCCOC)C#CC=C
CCC(CCCCOCC=C)C#C
CCC(CCCCOCC#C)C=C
CCC#CC(C)COCCCC=C
CCC#CC(CC)OCCCC=C
CCC#CC(CCOC)CCC=C
CCC#CCC(C)OCCCC=C
CCC#CCCCOC(C)CC=C
CCC#CCCCOC(CC)C=C
CCC#CCCCOCC(=C)CC
CCC#CCCCOCC(C)C=C
CCC#CCCCOCCC(C)=C
CCCC(=C)CCOCC#CCC
CCCC(=C)CCOCCC#CC
CCCC(=C)CCOCCCC#C
CCCC(C)CCOCC#CC=C
CCCC(CC=C)OCC#CCC
CCCC(CC=C)OCCC#CC
CCCC(CC=C)OCCCC#C
CCCC(CC)COCC#CC=C
CCCC(CC#C)OCCCC=C
CCCC(CCC)OCC#CC=C
CCCC(CCCOC)C#CC=C
CCCC(CCCOCC=C)C#C
CCCC(CCCOCC#C)C=C
CCCC#CC(C)OCCCC=C
CCCC#CC(COCC)CC=C
CCCC#CCCOC(C)CC=C
CCCC#CCCOC(CC)C=C
CCCC#CCCOCC(=C)CC
CCCC#CCCOCC(C)C=C
CCCC#CCCOCCC(C)=C
CCCCC(=C)COCC#CCC
CCCCC(=C)COCCC#CC
CCCCC(=C)COCCCC#C
CCCCC(C)COCC#CC=C
CCCCC(CC)OCC#CC=C
CCCCC(CCOC)C#CC=C
CCCCC(CCOCC=C)C#C
CCCCC(CCOCC#C)C=C
CCCCC#CC(OCCC)C=C
CCCCC#CCOC(C)CC=C
CCCCC#CCOC(CC)C=C
CCCCC#CCOCC(=C)CC
CCCCC#CCOCC(C)C=C
CCCCC#CCOCCC(C)=C
CCCCCC(C)OCC#CC=C
CCCCCC(COC)C#CC=C
CCCCCC(COCC=C)C#C
CCCCCC(COCC#C)C=C
CCCCCCC(OC)C#CC=C
CCCCCCC(OCC=C)C#C
CCCCCCC(OCC#C)C=C
CCCCCCCOC(C=C)C#C
CCCCCCCOCC(=C)C#C
CC(=C)CCCOCCCCC#C
CC(C)C#CCOCCCCC=C
CC(C)CCCOCC#CCC=C
CC(C)CCCOCCC#CC=C
CC(CCC=C)OCCCCC#C
CC(CCC#C)OCCCCC=C
CC(CCCCOCC=C)CC#C
CC(CCCCOCC#C)CC=C
CC(CCCCOCCC=C)C#C
CC(CCCCOCCC#C)C=C
CC#CC(C)COCCCCC=C
CC#CCC(C)OCCCCC=C
CC#CCCCOC(C)CCC=C
CC#CCCCOCC(C)CC=C
CC#CCCCOCCC(C)C=C
CC#CCCCOCCCC(C)=C
CCC(=C)CCOCCCC#CC
CCC(=C)CCOCCCCC#C
CCC(C)CCOCC#CCC=C
CCC(C)CCOCCC#CC=C
CCC(CC=C)OCCCC#CC
CCC(CC=C)OCCCCC#C
CCC(CC)COCC#CCC=C
CCC(CC)COCCC#CC=C
CCC(CC#C)OCCCCC=C
CCC(CCCOC)C#CCC=C
CCC(CCCOC)CC#CC=C
CCC(CCCOCC=C)C#CC
CCC(CCCOCC=C)CC#C
CCC(CCCOCC#C)CC=C
CCC(CCCOCC#CC)C=C
CCC(CCCOCCC=C)C#C
CCC(CCCOCCC#C)C=C
CCC#CC(C)OCCCCC=C
CCC#CCCOC(C)CCC=C
CCC#CCCOC(CC)CC=C
CCC#CCCOCC(C)CC=C
CCC#CCCOCC(CC)C=C
CCC#CCCOCCC(=C)CC
CCC#CCCOCCC(C)C=C
CCC#CCCOCCCC(C)=C
CCCC(=C)COCCC#CCC
CCCC(=C)COCCCC#CC
CCCC(=C)COCCCCC#C
CCCC(C)COCC#CCC=C
CCCC(C)COCCC#CC=C
CCCC(CC)OCC#CCC=C
CCCC(CC)OCCC#CC=C
CCCC(CCOC)C#CCC=C
CCCC(CCOC)CC#CC=C
CCCC(CCOCC=C)C#CC
CCCC(CCOCC=C)CC#C
CCCC(CCOCC)C#CC=C
CCCC(CCOCC#C)CC=C
CCCC(CCOCC#CC)C=C
CCCC(CCOCCC=C)C#C
CCCC(CCOCCC#C)C=C
CCCC#CCOC(C)CCC=C
CCCC#CCOC(CC)CC=C
CCCC#CCOC(CCC)C=C
CCCC#CCOCC(=C)CCC
CCCC#CCOCC(C)CC=C
CCCC#CCOCC(CC)C=C
CCCC#CCOCCC(=C)CC
CCCC#CCOCCC(C)C=C
CCCC#CCOCCCC(C)=C
CCCCC(C)OCC#CCC=C
CCCCC(C)OCCC#CC=C
CCCCC(COC)C#CCC=C
CCCCC(COC)CC#CC=C
CCCCC(COCC=C)C#CC
CCCCC(COCC=C)CC#C
CCCCC(COCC)C#CC=C
CCCCC(COCC#C)CC=C
CCCCC(COCC#CC)C=C
CCCCC(COCCC=C)C#C
CCCCC(COCCC#C)C=C
CCCCCC(OC)C#CCC=C
CCCCCC(OCC=C)C#CC
CCCCCC(OCC)C#CC=C
CCCCCC(OCC#CC)C=C
CCCCCC(OCCC=C)C#C
CCCCCC(OCCC#C)C=C
CCCCCCOC(C=C)C#CC
CCCCCCOC(C)C#CC=C
CCCCCCOC(CC=C)C#C
CCCCCCOC(CC#C)C=C
CCCCCCOCC(=C)C#CC
CCCCCCOCC(=C)CC#C
CCCCCCOCC(C=C)C#C
CCCCCCOCC#CC(C)=C
CCCCCCOCCC(=C)C#C
CC(=C)CCOCCCCCC#C
CC(C)CCOCC#CCCC=C
CC(C)CCOCCC#CCC=C
CC(C)CCOCCCC#CC=C
CC(CC=C)OCCCCCC#C
CC(CC#C)OCCCCCC=C
CC(CCCOCC=C)CCC#C
CC(CCCOCC#C)CCC=C
CC(CCCOCCC=C)CC#C
CC(CCCOCCC#C)CC=C
CC(CCCOCCCC=C)C#C
CC(CCCOCCCC#C)C=C
CC#CC(C)OCCCCCC=C
CC#CCCOC(C)CCCC=C
CC#CCCOCC(C)CCC=C
CC#CCCOCCC(C)CC=C
CC#CCCOCCCC(C)C=C
CC#CCCOCCCCC(C)=C
CCC(=C)COCCCCC#CC
CCC(=C)COCCCCCC#C
CCC(C)COCC#CCCC=C
CCC(C)COCCC#CCC=C
CCC(C)COCCCC#CC=C
CCC(CC)OCC#CCCC=C
CCC(CC)OCCC#CCC=C
CCC(CC)OCCCC#CC=C
CCC(CCOC)C#CCCC=C
CCC(CCOC)CC#CCC=C
CCC(CCOC)CCC#CC=C
CCC(CCOCC=C)CC#CC
CCC(CCOCC=C)CCC#C
CCC(CCOCC#C)CCC=C
CCC(CCOCC#CC)CC=C
CCC(CCOCCC=C)C#CC
CCC(CCOCCC=C)CC#C
CCC(CCOCCC#C)CC=C
CCC(CCOCCC#CC)C=C
CCC(CCOCCCC=C)C#C
CCC(CCOCCCC#C)C=C
CCC#CCOC(C)CCCC=C
CCC#CCOC(CC)CCC=C
CCC#CCOCC(C)CCC=C
CCC#CCOCC(CC)CC=C
CCC#CCOCCC(C)CC=C
CCC#CCOCCC(CC)C=C
CCC#CCOCCCC(=C)CC
CCC#CCOCCCC(C)C=C
CCC#CCOCCCCC(C)=C
CCCC(C)OCC#CCCC=C
CCCC(C)OCCC#CCC=C
CCCC(C)OCCCC#CC=C
CCCC(COC)C#CCCC=C
CCCC(COC)CC#CCC=C
CCCC(COCC=C)C#CCC
CCCC(COCC=C)CC#CC
CCCC(COCC)C#CCC=C
CCCC(COCC)CC#CC=C
CCCC(COCC#CC)CC=C
CCCC(COCC#CCC)C=C
CCCC(COCCC=C)C#CC
CCCC(COCCC=C)CC#C
CCCC(COCCC#C)CC=C
CCCC(COCCC#CC)C=C
CCCC(COCCCC=C)C#C
CCCC(COCCCC#C)C=C
CCCCC(OC)C#CCCC=C
CCCCC(OCC=C)C#CCC
CCCCC(OCC)C#CCC=C
CCCCC(OCC#CCC)C=C
CCCCC(OCCC=C)C#CC
CCCCC(OCCC)C#CC=C
CCCCC(OCCC#CC)C=C
CCCCC(OCCCC=C)C#C
CCCCC(OCCCC#C)C=C
CCCCCOC(C=C)C#CCC
CCCCCOC(C)C#CCC=C
CCCCCOC(C)CC#CC=C
CCCCCOC(CC=C)C#CC
CCCCCOC(CC=C)CC#C
CCCCCOC(CC)C#CC=C
CCCCCOC(CC#CC)C=C
CCCCCOC(CCC=C)C#C
CCCCCOC(CCC#C)C=C
CCCCCOCC(=C)C#CCC
CCCCCOCC(=C)CC#CC
CCCCCOCC(=C)CCC#C
CCCCCOCC(C=C)C#CC
CCCCCOCC(C)C#CC=C
CCCCCOCC(CC=C)C#C
CCCCCOCC(CC#C)C=C
CCCCCOCC#CC(=C)CC
CCCCCOCC#CC(C)C=C
CCCCCOCC#CCC(C)=C
CCCCCOCCC(=C)C#CC
CCCCCOCCC(=C)CC#C
CCCCCOCCC(C=C)C#C
CCCCCOCCC#CC(C)=C
CCCCCOCCCC(=C)C#C
CC(=C)COCCCCCCC#C
CC(C)COCC#CCCCC=C
CC(C)COCCC#CCCC=C
CC(C)COCCCC#CCC=C
CC(C)COCCCCC#CC=C
CC(CCOCCC=C)CCC#C
CC(CCOCCC#C)CCC=C
CC(CCOCCCC=C)CC#C
CC(CCOCCCC#C)CC=C
CC(CCOCCCCC=C)C#C
CC(CCOCCCCC#C)C=C
CC#CCOC(C)CCCCC=C
CC#CCOCC(C)CCCC=C
CC#CCOCCC(C)CCC=C
CC#CCOCCCC(C)CC=C
CC#CCOCCCCC(C)C=C
CC#CCOCCCCCC(C)=C
CCC(C)OCC#CCCCC=C
CCC(C)OCCC#CCCC=C
CCC(C)OCCCC#CCC=C
CCC(C)OCCCCC#CC=C
CCC(COC)C#CCCCC=C
CCC(COC)CC#CCCC=C
CCC(COCCC=C)CC#CC
CCC(COCCC#CC)CC=C
CCC(COCCCC=C)C#CC
CCC(COCCCC=C)CC#C
CCC(COCCCC#C)CC=C
CCC(COCCCC#CC)C=C
CCC(COCCCCC=C)C#C
CCC(COCCCCC#C)C=C
CCCC(OC)C#CCCCC=C
CCCC(OCC)C#CCCC=C
CCCC(OCCC=C)C#CCC
CCCC(OCCC#CCC)C=C
CCCC(OCCCC=C)C#CC
CCCC(OCCCC#CC)C=C
CCCC(OCCCCC=C)C#C
CCCC(OCCCCC#C)C=C
CCCCOC(C=C)C#CCCC
CCCCOC(C)C#CCCC=C
CCCCOC(C)CC#CCC=C
CCCCOC(C)CCC#CC=C
CCCCOC(CC=C)C#CCC
CCCCOC(CC=C)CC#CC
CCCCOC(CC)C#CCC=C
CCCCOC(CC)CC#CC=C
CCCCOC(CC#CCC)C=C
CCCCOC(CCC=C)C#CC
CCCCOC(CCC=C)CC#C
CCCCOC(CCC)C#CC=C
CCCCOC(CCC#C)CC=C
CCCCOC(CCC#CC)C=C
CCCCOC(CCCC=C)C#C
CCCCOC(CCCC#C)C=C
CCCCOCC(=C)C#CCCC
CCCCOCC(=C)CC#CCC
CCCCOCC(=C)CCC#CC
CCCCOCC(=C)CCCC#C
CCCCOCC(C=C)C#CCC
CCCCOCC(C)C#CCC=C
CCCCOCC(C)CC#CC=C
CCCCOCC(CC=C)C#CC
CCCCOCC(CC=C)CC#C
CCCCOCC(CC)C#CC=C
CCCCOCC(CC#CC)C=C
CCCCOCC(CCC=C)C#C
CCCCOCC(CCC#C)C=C
CCCCOCC#CC(=C)CCC
CCCCOCC#CC(C)CC=C
CCCCOCC#CC(CC)C=C
CCCCOCC#CCC(=C)CC
CCCCOCC#CCC(C)C=C
CCCCOCC#CCCC(C)=C
CCCCOCCC(=C)C#CCC
CCCCOCCC(=C)CC#CC
CCCCOCCC(=C)CCC#C
CCCCOCCC(C=C)C#CC
CCCCOCCC(C)C#CC=C
CCCCOCCC(CC=C)C#C
CCCCOCCC(CC#C)C=C
CCCCOCCC#CC(=C)CC
CCCCOCCC#CC(C)C=C
CCCCOCCC#CCC(C)=C
CCCCOCCCC(=C)C#CC
CCCCOCCCC(=C)CC#C
CCCCOCCCC(C=C)C#C
CCCCOCCCC#CC(C)=C
CCCCOCCCCC(=C)C#C
CC(C)OCC#CCCCCC=C
CC(C)OCCC#CCCCC=C
CC(C)OCCCC#CCCC=C
CC(C)OCCCCC#CCC=C
CC(C)OCCCCCC#CC=C
CC(COCCCCC=C)CC#C
CC(COCCCCC#C)CC=C
CC(COCCCCCC=C)C#C
CC(COCCCCCC#C)C=C
CCC(OC)C#CCCCCC=C
CCC(OCCCCC=C)C#CC
CCC(OCCCCC#CC)C=C
CCC(OCCCCCC=C)C#C
CCC(OCCCCCC#C)C=C
CCCOC(C)C#CCCCC=C
CCCOC(C)CC#CCCC=C
CCCOC(C)CCC#CCC=C
CCCOC(C)CCCC#CC=C
CCCOC(CC=C)C#CCCC
CCCOC(CC=C)CC#CCC
CCCOC(CC)C#CCCC=C
CCCOC(CC)CC#CCC=C
CCCOC(CC)CCC#CC=C
CCCOC(CC#CCCC)C=C
CCCOC(CCC=C)C#CCC
CCCOC(CCC=C)CC#CC
CCCOC(CCC=C)CCC#C
CCCOC(CCC)C#CCC=C
CCCOC(CCC)CC#CC=C
CCCOC(CCC#CC)CC=C
CCCOC(CCC#CCC)C=C
CCCOC(CCCC=C)C#CC
CCCOC(CCCC=C)CC#C
CCCOC(CCCC#C)CC=C
CCCOC(CCCC#CC)C=C
CCCOC(CCCCC=C)C#C
CCCOC(CCCCC#C)C=C
CCCOCC(=C)CC#CCCC
CCCOCC(=C)CCC#CCC
CCCOCC(=C)CCCC#CC
CCCOCC(=C)CCCCC#C
CCCOCC(C=C)C#CCCC
CCCOCC(C)C#CCCC=C
CCCOCC(C)CC#CCC=C
CCCOCC(C)CCC#CC=C
CCCOCC(CC=C)C#CCC
CCCOCC(CC=C)CC#CC
CCCOCC(CC)C#CCC=C
CCCOCC(CC)CC#CC=C
CCCOCC(CC#CCC)C=C
CCCOCC(CCC=C)C#CC
CCCOCC(CCC=C)CC#C
CCCOCC(CCC)C#CC=C
CCCOCC(CCC#C)CC=C
CCCOCC(CCC#CC)C=C
CCCOCC(CCCC=C)C#C
CCCOCC(CCCC#C)C=C
CCCOCC#CC(C)CCC=C
CCCOCC#CC(CC)CC=C
CCCOCC#CC(CCC)C=C
CCCOCC#CCC(=C)CCC
CCCOCC#CCC(C)CC=C
CCCOCC#CCC(CC)C=C
CCCOCC#CCCC(=C)CC
CCCOCC#CCCC(C)C=C
CCCOCC#CCCCC(C)=C
CCCOCCC(=C)C#CCCC
CCCOCCC(=C)CC#CCC
CCCOCCC(=C)CCC#CC
CCCOCCC(=C)CCCC#C
CCCOCCC(C=C)C#CCC
CCCOCCC(C)C#CCC=C
CCCOCCC(C)CC#CC=C
CCCOCCC(CC=C)C#CC
CCCOCCC(CC=C)CC#C
CCCOCCC(CC)C#CC=C
CCCOCCC(CC#CC)C=C
CCCOCCC(CCC=C)C#C
CCCOCCC(CCC#C)C=C
CCCOCCC#CC(=C)CCC
CCCOCCC#CC(C)CC=C
CCCOCCC#CC(CC)C=C
CCCOCCC#CCC(=C)CC
CCCOCCC#CCC(C)C=C
CCCOCCC#CCCC(C)=C
CCCOCCCC(=C)C#CCC
CCCOCCCC(=C)CC#CC
CCCOCCCC(=C)CCC#C
CCCOCCCC(C=C)C#CC
CCCOCCCC(C)C#CC=C
CCCOCCCC(CC=C)C#C
CCCOCCCC(CC#C)C=C
CCCOCCCC#CC(=C)CC
CCCOCCCC#CC(C)C=C
CCCOCCCC#CCC(C)=C
CCCOCCCCC(=C)C#CC
CCCOCCCCC(=C)CC#C
CCCOCCCCC(C=C)C#C
CCCOCCCCC#CC(C)=C
CCCOCCCCCC(=C)C#C
CC(OCCCCCCC=C)C#C
CC(OCCCCCCC#C)C=C
CCOC(C)C#CCCCCC=C
CCOC(C)CC#CCCCC=C
CCOC(C)CCC#CCCC=C
CCOC(C)CCCC#CCC=C
CCOC(C)CCCCC#CC=C
CCOC(CC)C#CCCCC=C
CCOC(CC)CC#CCCC=C
CCOC(CC)CCC#CCC=C
CCOC(CC)CCCC#CC=C
CCOC(CCC=C)CC#CCC
CCOC(CCC=C)CCC#CC
CCOC(CCC#CCC)CC=C
CCOC(CCCC=C)C#CCC
CCOC(CCCC=C)CC#CC
CCOC(CCCC=C)CCC#C
CCOC(CCCC#C)CCC=C
CCOC(CCCC#CC)CC=C
CCOC(CCCC#CCC)C=C
CCOC(CCCCC=C)C#CC
CCOC(CCCCC=C)CC#C
CCOC(CCCCC#C)CC=C
CCOC(CCCCC#CC)C=C
CCOC(CCCCCC=C)C#C
CCOC(CCCCCC#C)C=C
CCOCC(=C)CCCC#CCC
CCOCC(=C)CCCCC#CC
CCOCC(=C)CCCCCC#C
CCOCC(C)C#CCCCC=C
CCOCC(C)CC#CCCC=C
CCOCC(C)CCC#CCC=C
CCOCC(C)CCCC#CC=C
CCOCC(CC=C)CC#CCC
CCOCC(CC)C#CCCC=C
CCOCC(CC)CC#CCC=C
CCOCC(CC)CCC#CC=C
CCOCC(CCC=C)C#CCC
CCOCC(CCC=C)CC#CC
CCOCC(CCC=C)CCC#C
CCOCC(CCC#CC)CC=C
CCOCC(CCC#CCC)C=C
CCOCC(CCCC=C)C#CC
CCOCC(CCCC=C)CC#C
CCOCC(CCCC#C)CC=C
CCOCC(CCCC#CC)C=C
CCOCC(CCCCC=C)C#C
CCOCC(CCCCC#C)C=C
CCOCC#CC(C)CCCC=C
CCOCC#CC(CC)CCC=C
CCOCC#CCC(C)CCC=C
CCOCC#CCC(CC)CC=C
CCOCC#CCCC(C)CC=C
CCOCC#CCCC(CC)C=C
CCOCC#CCCCC(=C)CC
CCOCC#CCCCC(C)C=C
CCOCC#CCCCCC(C)=C
CCOCCC(=C)CCC#CCC
CCOCCC(=C)CCCC#CC
CCOCCC(=C)CCCCC#C
CCOCCC(C)C#CCCC=C
CCOCCC(C)CC#CCC=C
CCOCCC(C)CCC#CC=C
CCOCCC(CC=C)C#CCC
CCOCCC(CC=C)CC#CC
CCOCCC(CC)C#CCC=C
CCOCCC(CC)CC#CC=C
CCOCCC(CC#CCC)C=C
CCOCCC(CCC=C)C#CC
CCOCCC(CCC=C)CC#C
CCOCCC(CCC#C)CC=C
CCOCCC(CCC#CC)C=C
CCOCCC(CCCC=C)C#C
CCOCCC(CCCC#C)C=C
CCOCCC#CC(C)CCC=C
CCOCCC#CC(CC)CC=C
CCOCCC#CCC(C)CC=C
CCOCCC#CCC(CC)C=C
CCOCCC#CCCC(=C)CC
CCOCCC#CCCC(C)C=C
CCOCCC#CCCCC(C)=C
CCOCCCC(=C)CC#CCC
CCOCCCC(=C)CCC#CC
CCOCCCC(=C)CCCC#C
CCOCCCC(C=C)C#CCC
CCOCCCC(C)C#CCC=C
CCOCCCC(C)CC#CC=C
CCOCCCC(CC=C)C#CC
CCOCCCC(CC=C)CC#C
CCOCCCC(CC)C#CC=C
CCOCCCC(CC#CC)C=C
CCOCCCC(CCC=C)C#C
CCOCCCC(CCC#C)C=C
CCOCCCC#CC(C)CC=C
CCOCCCC#CC(CC)C=C
CCOCCCC#CCC(=C)CC
CCOCCCC#CCC(C)C=C
CCOCCCC#CCCC(C)=C
CCOCCCCC(=C)C#CCC
CCOCCCCC(=C)CC#CC
CCOCCCCC(=C)CCC#C
CCOCCCCC(C=C)C#CC
CCOCCCCC(C)C#CC=C
CCOCCCCC(CC=C)C#C
CCOCCCCC(CC#C)C=C
CCOCCCCC#CC(=C)CC
CCOCCCCC#CC(C)C=C
CCOCCCCC#CCC(C)=C
CCOCCCCCC(=C)C#CC
CCOCCCCCC(=C)CC#C
CCOCCCCCC(C=C)C#C
CCOCCCCCC#CC(C)=C
CCOCCCCCCC(=C)C#C
COC(C)C#CCCCCCC=C
COC(C)CC#CCCCCC=C
COC(C)CCC#CCCCC=C
COC(C)CCCC#CCCC=C
COC(C)CCCCC#CCC=C
COC(C)CCCCCC#CC=C
COC(CCCC=C)CCC#CC
COC(CCCC=C)CCCC#C
COC(CCCC#CC)CCC=C
COC(CCCCC=C)CC#CC
COC(CCCCC=C)CCC#C
COC(CCCCC#C)CCC=C
COC(CCCCC#CC)CC=C
COC(CCCCCC=C)C#CC
COC(CCCCCC=C)CC#C
COC(CCCCCC#C)CC=C
COC(CCCCCC#CC)C=C
COC(CCCCCCC=C)C#C
COC(CCCCCCC#C)C=C
COCC(=C)CCCCCC#CC
COCC(=C)CCCCCCC#C
COCC(C)C#CCCCCC=C
COCC(C)CC#CCCCC=C
COCC(C)CCC#CCCC=C
COCC(C)CCCC#CCC=C
COCC(C)CCCCC#CC=C
COCC(CCC=C)CCC#CC
COCC(CCCC=C)CC#CC
COCC(CCCC=C)CCC#C
COCC(CCCC#C)CCC=C
COCC(CCCC#CC)CC=C
COCC(CCCCC=C)C#CC
COCC(CCCCC=C)CC#C
COCC(CCCCC#C)CC=C
COCC(CCCCC#CC)C=C
COCC(CCCCCC=C)C#C
COCC(CCCCCC#C)C=C
COCC#CC(C)CCCCC=C
COCC#CCC(C)CCCC=C
COCC#CCCC(C)CCC=C
COCC#CCCCC(C)CC=C
COCC#CCCCCC(C)C=C
COCC#CCCCCCC(C)=C
COCCC(=C)CCCCC#CC
COCCC(=C)CCCCCC#C
COCCC(C)C#CCCCC=C
COCCC(C)CC#CCCC=C
COCCC(C)CCC#CCC=C
COCCC(C)CCCC#CC=C
COCCC(CCC=C)CC#CC
COCCC(CCC=C)CCC#C
COCCC(CCC#CC)CC=C
COCCC(CCCC=C)C#CC
COCCC(CCCC=C)CC#C
COCCC(CCCC#C)CC=C
COCCC(CCCC#CC)C=C
COCCC(CCCCC=C)C#C
COCCC(CCCCC#C)C=C
COCCC#CC(C)CCCC=C
COCCC#CCC(C)CCC=C
COCCC#CCCC(C)CC=C
COCCC#CCCCC(C)C=C
COCCC#CCCCCC(C)=C
COCCCC(=C)CCCC#CC
COCCCC(=C)CCCCC#C
COCCCC(C)C#CCCC=C
COCCCC(C)CC#CCC=C
COCCCC(C)CCC#CC=C
COCCCC(CC=C)CC#CC
COCCCC(CCC=C)C#CC
COCCCC(CCC=C)CC#C
COCCCC(CCC#C)CC=C
COCCCC(CCC#CC)C=C
COCCCC(CCCC=C)C#C
COCCCC(CCCC#C)C=C
COCCCC#CC(C)CCC=C
COCCCC#CCC(C)CC=C
COCCCC#CCCC(C)C=C
COCCCC#CCCCC(C)=C
COCCCCC(=C)CCC#CC
COCCCCC(=C)CCCC#C
COCCCCC(C)C#CCC=C
COCCCCC(C)CC#CC=C
COCCCCC(CC=C)C#CC
COCCCCC(CC=C)CC#C
COCCCCC(CC#CC)C=C
COCCCCC(CCC=C)C#C
COCCCCC(CCC#C)C=C
COCCCCC#CC(C)CC=C
COCCCCC#CCC(C)C=C
COCCCCC#CCCC(C)=C
COCCCCCC(=C)CC#CC
COCCCCCC(=C)CCC#C
COCCCCCC(C=C)C#CC
COCCCCCC(C)C#CC=C
COCCCCCC(CC=C)C#C
COCCCCCC(CC#C)C=C
COCCCCCC#CC(C)C=C
COCCCCCC#CCC(C)=C
COCCCCCCC(=C)C#CC
COCCCCCCC(=C)CC#C
COCCCCCCC(C=C)C#C
COCCCCCCC#CC(C)=C
COCCCCCCCC(=C)C#C
CCC=C(CCCC=C)CCOC
CCC=C(CCCCC=C)COC
CCC=CC(=C)CCCCCOC
CCC=CC(CCCC=C)COC
CCC=CC(CCCCC=C)OC
CCC=CCC(=C)CCCCOC
CCC=CCC(CCC=C)COC
CCC=CCC(CCCC=C)OC
CCC=CCCC(=C)CCCOC
CCC=CCCC(CCC=C)OC
CCC=CCCCC(=C)CCOC
CCC=CCCCC(CC=C)OC
CCC=CCCCCC(=C)COC
CCC(=C)C=CCCCCCOC
CCC(=C)CC=CCCCCOC
CCC(=C)CCC=CCCCOC
CCC(=C)CCCC=CCCOC
CCC(=C)CCCCC=CCOC
CCC(C=C)=CCCCCCOC
CCC(C=C)C=CCCCCOC
CCC(CC=C)=CCCCCOC
CCC(CC=C)C=CCCCOC
CCC(CC=C)CC=CCCOC
CCC(CC=CCCCC=C)OC
CCC(CCC=C)=CCCCOC
CCC(CCC=C)C=CCCOC
CCC(CCC=C)CC=CCOC
CCC(CCC=CCC=C)COC
CCC(CCC=CCCC=C)OC
CCC(CCCC=C)=CCCOC
CCC(CCCC=C)C=CCOC
CCC(CCCC=CC=C)COC
CCC(CCCC=CCC=C)OC
CCC(CCCCC=C)=CCOC
CCC(CCCCC=CC=C)OC
CCCC=C(CCCC=C)COC
CCCC=CC(=C)CCCCOC
CCCC=CC(CCC=C)COC
CCCC=CC(CCCC=C)OC
CCCC=CCC(=C)CCCOC
CCCC=CCC(CCC=C)OC
CCCC=CCCC(=C)CCOC
CCCC=CCCC(CC=C)OC
CCCC=CCCCC(=C)COC
CCCC(=C)C=CCCCCOC
CCCC(=C)CC=CCCCOC
CCCC(=C)CCC=CCCOC
CCCC(=C)CCCC=CCOC
CCCC(C=C)=CCCCCOC
CCCC(C=C)C=CCCCOC
CCCC(CC=C)=CCCCOC
CCCC(CC=C)C=CCCOC
CCCC(CC=C)CC=CCOC
CCCC(CC=CCCC=C)OC
CCCC(CCC=C)=CCCOC
CCCC(CCC=C)C=CCOC
CCCC(CCC=CC=C)COC
CCCC(CCC=CCC=C)OC
CCCC(CCCC=C)=CCOC
CCCC(CCCC=CC=C)OC
CCCCC=C(CCC=C)COC
CCCCC=CC(=C)CCCOC
CCCCC=CC(CCC=C)OC
CCCCC=CCC(=C)CCOC
CCCCC=CCC(CC=C)OC
CCCCC=CCCC(=C)COC
CCCCC(=C)C=CCCCOC
CCCCC(=C)CC=CCCOC
CCCCC(=C)CCC=CCOC
CCCCC(C=C)=CCCCOC
CCCCC(C=C)C=CCCOC
CCCCC(CC=C)=CCCOC
CCCCC(CC=C)C=CCOC
CCCCC(CC=CCC=C)OC
CCCCC(CCC=C)=CCOC
CCCCC(CCC=CC=C)OC
CCCCCC=CC(=C)CCOC
CCCCCC=CC(CC=C)OC
CCCCCC=CCC(=C)COC
CCCCCC(=C)C=CCCOC
CCCCCC(=C)CC=CCOC
CCCCCC(C=C)=CCCOC
CCCCCC(C=C)C=CCOC
CCCCCC(CC=C)=CCOC
CCCCCC(CC=CC=C)OC
CCCCCCC=CC(=C)COC
CCCCCCC(=C)C=CCOC
CCCCCCC(C=C)=CCOC
CCCC=C(CCC=C)COCC
CCCC=CC(=C)CCCOCC
CCCC=CC(CCC=C)OCC
CCCC=CCC(=C)CCOCC
CCCC=CCC(CC=C)OCC
CCCC=CCCC(=C)COCC
CCCC(=C)C=CCCCOCC
CCCC(=C)CC=CCCOCC
CCCC(=C)CCC=CCOCC
CCCC(C=C)=CCCCOCC
CCCC(C=C)C=CCCOCC
CCCC(CC=C)=CCCOCC
CCCC(CC=C)C=CCOCC
CCCC(CC=CCC=C)OCC
CCCC(CCC=C)=CCOCC
CCCC(CCC=CC=C)OCC
CCCCC=CC(=C)CCOCC
CCCCC=CC(CC=C)OCC
CCCCC=CCC(=C)COCC
CCCCC(=C)C=CCCOCC
CCCCC(=C)CC=CCOCC
CCCCC(C=C)=CCCOCC
CCCCC(C=C)C=CCOCC
CCCCC(CC=C)=CCOCC
CCCCC(CC=CC=C)OCC
CCCCCC=CC(=C)COCC
CCCCCC(=C)C=CCOCC
CCCCCC(C=C)=CCOCC
CC=C(C)CCCCCOCC=C
CC=CC(C)CCCCOCC=C
CC=CCC(C)CCCOCC=C
CC=CCCC(C)CCOCC=C
CC=CCCCC(C)COCC=C
CC=CCCCCC(C)OCC=C
CC(C)=CCCCCCOCC=C
CC(C)C=CCCCCOCC=C
CC(C)CC=CCCCOCC=C
CC(C)CCC=CCCOCC=C
CC(C)CCCC=CCOCC=C
CCC=C(C)CCCCOCC=C
CCC=C(CC)CCCOCC=C
CCC=C(CCCCCOC)C=C
CCC=CC(C)CCCOCC=C
CCC=CC(CC)CCOCC=C
CCC=CC(CCCCOC)C=C
CCC=CCC(C)CCOCC=C
CCC=CCC(CC)COCC=C
CCC=CCC(CCCOC)C=C
CCC=CCCC(C)COCC=C
CCC=CCCC(CC)OCC=C
CCC=CCCC(CCOC)C=C
CCC=CCCCC(C)OCC=C
CCC=CCCCC(COC)C=C
CCC=CCCCCC(OC)C=C
CCC(C)=CCCCCOCC=C
CCC(C)C=CCCCOCC=C
CCC(C)CC=CCCOCC=C
CCC(C)CCC=CCOCC=C
CCC(CC=CCCCOC)C=C
CCC(CC)=CCCCOCC=C
CCC(CC)C=CCCOCC=C
CCC(CC)CC=CCOCC=C
CCC(CCC=CC)COCC=C
CCC(CCC=CCCOC)C=C
CCC(CCCC=CC)OCC=C
CCC(CCCC=CCOC)C=C
CCCC=C(C)CCCOCC=C
CCCC=C(CC)CCOCC=C
CCCC=C(CCC)COCC=C
CCCC=C(CCCCOC)C=C
CCCC=CC(C)CCOCC=C
CCCC=CC(CC)COCC=C
CCCC=CC(CCC)OCC=C
CCCC=CC(CCCOC)C=C
CCCC=CCC(C)COCC=C
CCCC=CCC(CC)OCC=C
CCCC=CCC(CCOC)C=C
CCCC=CCCC(C)OCC=C
CCCC=CCCC(COC)C=C
CCCC=CCCCC(OC)C=C
CCCC(C)=CCCCOCC=C
CCCC(C)C=CCCOCC=C
CCCC(C)CC=CCOCC=C
CCCC(CC=CCC)OCC=C
CCCC(CC=CCCOC)C=C
CCCC(CC)=CCCOCC=C
CCCC(CC)C=CCOCC=C
CCCC(CCC=CC)OCC=C
CCCC(CCC=CCOC)C=C
CCCC(CCC)=CCOCC=C
CCCCC=C(C)CCOCC=C
CCCCC=C(CC)COCC=C
CCCCC=C(CCCOC)C=C
CCCCC=CC(=C)COCCC
CCCCC=CC(C)COCC=C
CCCCC=CC(CC)OCC=C
CCCCC=CC(CCOC)C=C
CCCCC=CCC(C)OCC=C
CCCCC=CCC(COC)C=C
CCCCC=CCCC(OC)C=C
CCCCC(=C)C=CCOCCC
CCCCC(C=C)=CCOCCC
CCCCC(C)=CCCOCC=C
CCCCC(C)C=CCOCC=C
CCCCC(CC=CC)OCC=C
CCCCC(CC=CCOC)C=C
CCCCC(CC)=CCOCC=C
CCCCCC=C(C)COCC=C
CCCCCC=C(CCOC)C=C
CCCCCC=CC(C)OCC=C
CCCCCC=CC(COC)C=C
CCCCCC=CCC(OC)C=C
CCCCCC(C)=CCOCC=C
CCCCCCC=C(COC)C=C
CCCCCCC=CC(OC)C=C
CC=C(C)CCCCOCCC=C
CC=CC(C)CCCOCCC=C
CC=CCC(C)CCOCCC=C
CC=CCCC(C)COCCC=C
CC=CCCCC(C)OCCC=C
CC=CCCCCCOC(C)C=C
CC=CCCCCCOCC(C)=C
CC(C)=CCCCCOCCC=C
CC(C)C=CCCCOCCC=C
CC(C)CC=CCCOCCC=C
CC(C)CCC=CCOCCC=C
CCC=C(C)CCCOCCC=C
CCC=C(CC)CCOCCC=C
CCC=C(CCCCOC)CC=C
CCC=CC(C)CCOCCC=C
CCC=CC(CC)COCCC=C
CCC=CC(CCCOC)CC=C
CCC=CCC(C)COCCC=C
CCC=CCC(CC)OCCC=C
CCC=CCC(CCOC)CC=C
CCC=CCCC(C)OCCC=C
CCC=CCCC(COC)CC=C
CCC=CCCCCOC(C)C=C
CCC=CCCCCOCC(C)=C
CCC(=C)CCCCOCC=CC
CCC(C)=CCCCOCCC=C
CCC(C)C=CCCOCCC=C
CCC(C)CC=CCOCCC=C
CCC(CC)=CCCOCCC=C
CCC(CC)C=CCOCCC=C
CCC(CCC=C)COCC=CC
CCC(CCC=CC)OCCC=C
CCC(CCC=CCOC)CC=C
CCC(CCCC=C)OCC=CC
CCC(CCCCCOC)=CC=C
CCCC=C(C)CCOCCC=C
CCCC=C(CC)COCCC=C
CCCC=C(CCCOC)CC=C
CCCC=C(CCCOCC)C=C
CCCC=CC(C)COCCC=C
CCCC=CC(CC)OCCC=C
CCCC=CC(CCOC)CC=C
CCCC=CC(CCOCC)C=C
CCCC=CCC(C)OCCC=C
CCCC=CCC(COC)CC=C
CCCC=CCC(COCC)C=C
CCCC=CCCC(OCC)C=C
CCCC=CCCCOC(C)C=C
CCCC=CCCCOCC(C)=C
CCCC(=C)CCCOCC=CC
CCCC(C)=CCCOCCC=C
CCCC(C)C=CCOCCC=C
CCCC(CC=CC)OCCC=C
CCCC(CC=CCOCC)C=C
CCCC(CC)=CCOCCC=C
CCCC(CCC=C)OCC=CC
CCCC(CCCCOC)=CC=C
CCCCC=C(C)COCCC=C
CCCCC=C(CCOC)CC=C
CCCCC=C(CCOCC)C=C
CCCCC=CC(C)OCCC=C
CCCCC=CC(COC)CC=C
CCCCC=CC(COCC)C=C
CCCCC=CCC(OCC)C=C
CCCCC=CCCOC(C)C=C
CCCCC=CCCOCC(C)=C
CCCCC(=C)CCOCC=CC
CCCCC(C)=CCOCCC=C
CCCCC(CC=C)OCC=CC
CCCCC(CCCOC)=CC=C
CCCCCC=C(COC)CC=C
CCCCCC=C(COCC)C=C
CCCCCC=CC(OCC)C=C
CCCCCC=CCOC(C)C=C
CCCCCC=CCOCC(C)=C
CCCCCC(=C)COCC=CC
CCCCCC(CCOC)=CC=C
CCCCCCC(COC)=CC=C
CC=C(C)CCCOCCCC=C
CC=CC(C)CCOCCCC=C
CC=CCC(C)COCCCC=C
CC=CCCC(C)OCCCC=C
CC=CCCCCOC(C)CC=C
CC=CCCCCOCC(C)C=C
CC=CCCCCOCCC(C)=C
CC(C)=CCCCOCCCC=C
CC(C)C=CCCOCCCC=C
CC(C)CC=CCOCCCC=C
CC(C)CCCCOCC=CC=C
CCC=C(C)CCOCCCC=C
CCC=C(CC)COCCCC=C
CCC=C(CCCOC)CCC=C
CCC=CC(C)COCCCC=C
CCC=CC(CC)OCCCC=C
CCC=CC(CCOC)CCC=C
CCC=CCC(C)OCCCC=C
CCC=CCCCOC(C)CC=C
CCC=CCCCOC(CC)C=C
CCC=CCCCOCC(=C)CC
CCC=CCCCOCC(C)C=C
CCC=CCCCOCCC(C)=C
CCC(=C)CCCOCCC=CC
CCC(C)=CCCOCCCC=C
CCC(C)C=CCOCCCC=C
CCC(C)CCCOCC=CC=C
CCC(CC=CC)OCCCC=C
CCC(CC)=CCOCCCC=C
CCC(CC)CCOCC=CC=C
CCC(CCC=C)OCCC=CC
CCC(CCCCOC)=CCC=C
CCC(CCCCOC)C=CC=C
CCC(CCCCOCC=C)=CC
CCCC=C(C)COCCCC=C
CCCC=C(CCOC)CCC=C
CCCC=C(CCOCC)CC=C
CCCC=CC(C)OCCCC=C
CCCC=CC(COCC)CC=C
CCCC=CCCOC(C)CC=C
CCCC=CCCOC(CC)C=C
CCCC=CCCOCC(=C)CC
CCCC=CCCOCC(C)C=C
CCCC=CCCOCCC(C)=C
CCCC(=C)CCOCC=CCC
CCCC(=C)CCOCCC=CC
CCCC(C)=CCOCCCC=C
CCCC(C)CCOCC=CC=C
CCCC(CC=C)OCC=CCC
CCCC(CC=C)OCCC=CC
CCCC(CC)COCC=CC=C
CCCC(CCC)OCC=CC=C
CCCC(CCCOC)=CCC=C
CCCC(CCCOC)C=CC=C
CCCC(CCCOCC=C)=CC
CCCC(CCCOCC)=CC=C
CCCCC=C(COCC)CC=C
CCCCC=C(COCCC)C=C
CCCCC=CC(OCCC)C=C
CCCCC=CCOC(C)CC=C
CCCCC=CCOC(CC)C=C
CCCCC=CCOCC(=C)CC
CCCCC=CCOCC(C)C=C
CCCCC=CCOCCC(C)=C
CCCCC(=C)COCC=CCC
CCCCC(=C)COCCC=CC
CCCCC(C)COCC=CC=C
CCCCC(CC)OCC=CC=C
CCCCC(CCOC)=CCC=C
CCCCC(CCOC)C=CC=C
CCCCC(CCOCC=C)=CC
CCCCC(CCOCC)=CC=C
CCCCCC(C)OCC=CC=C
CCCCCC(COC)=CCC=C
CCCCCC(COC)C=CC=C
CCCCCC(COCC=C)=CC
CCCCCC(COCC)=CC=C
CCCCCCC(OC)C=CC=C
CC=C(C)CCOCCCCC=C
CC=CC(C)COCCCCC=C
CC=CCC(C)OCCCCC=C
CC=CCCCOC(C)CCC=C
CC=CCCCOCC(C)CC=C
CC=CCCCOCCC(C)C=C
CC=CCCCOCCCC(C)=C
CC(C)=CCCOCCCCC=C
CC(C)C=CCOCCCCC=C
CC(C)CCCOCC=CCC=C
CC(C)CCCOCCC=CC=C
CCC=C(C)COCCCCC=C
CCC=CC(C)OCCCCC=C
CCC=CCCOC(C)CCC=C
CCC=CCCOC(CC)CC=C
CCC=CCCOCC(C)CC=C
CCC=CCCOCC(CC)C=C
CCC=CCCOCCC(=C)CC
CCC=CCCOCCC(C)C=C
CCC=CCCOCCCC(C)=C
CCC(=C)CCOCCCC=CC
CCC(C)=CCOCCCCC=C
CCC(C)CCOCC=CCC=C
CCC(C)CCOCCC=CC=C
CCC(CC=C)OCCCC=CC
CCC(CC)COCC=CCC=C
CCC(CC)COCCC=CC=C
CCC(CCCOC)=CCCC=C
CCC(CCCOC)C=CCC=C
CCC(CCCOC)CC=CC=C
CCC(CCCOCC=C)C=CC
CCC(CCCOCC=CC)C=C
CCC(CCCOCCC=C)=CC
CCCC=CCOC(C)CCC=C
CCCC=CCOC(CC)CC=C
CCCC=CCOC(CCC)C=C
CCCC=CCOCC(=C)CCC
CCCC=CCOCC(C)CC=C
CCCC=CCOCC(CC)C=C
CCCC=CCOCCC(=C)CC
CCCC=CCOCCC(C)C=C
CCCC=CCOCCCC(C)=C
CCCC(=C)COCCC=CCC
CCCC(=C)COCCCC=CC
CCCC(C)COCC=CCC=C
CCCC(C)COCCC=CC=C
CCCC(CC)OCC=CCC=C
CCCC(CC)OCCC=CC=C
CCCC(CCOC)=CCCC=C
CCCC(CCOC)C=CCC=C
CCCC(CCOC)CC=CC=C
CCCC(CCOCC=C)=CCC
CCCC(CCOCC=C)C=CC
CCCC(CCOCC=CC)C=C
CCCC(CCOCC)=CCC=C
CCCC(CCOCC)C=CC=C
CCCC(CCOCCC=C)=CC
CCCCC(C)OCC=CCC=C
CCCCC(C)OCCC=CC=C
CCCCC(COC)=CCCC=C
CCCCC(COC)C=CCC=C
CCCCC(COC)CC=CC=C
CCCCC(COCC=C)=CCC
CCCCC(COCC=C)C=CC
CCCCC(COCC=CC)C=C
CCCCC(COCC)=CCC=C
CCCCC(COCC)C=CC=C
CCCCC(COCCC=C)=CC
CCCCC(COCCC)=CC=C
CCCCCC(OC)C=CCC=C
CCCCCC(OCC=C)C=CC
CCCCCC(OCC=CC)C=C
CCCCCC(OCC)C=CC=C
CCCCCCOC(C=C)C=CC
CCCCCCOC(C)C=CC=C
CCCCCCOCC=C(C)C=C
CCCCCCOCC=CC(C)=C
CCCCCCOCC(=C)C=CC
CCCCCCOCC(C=C)=CC
CCCCCCOCC(C)=CC=C
CC=C(C)COCCCCCC=C
CC=CC(C)OCCCCCC=C
CC=CCCOC(C)CCCC=C
CC=CCCOCC(C)CCC=C
CC=CCCOCCC(C)CC=C
CC=CCCOCCCC(C)C=C
CC=CCCOCCCCC(C)=C
CC(C)=CCOCCCCCC=C
CC(C)CCOCC=CCCC=C
CC(C)CCOCCC=CCC=C
CC(C)CCOCCCC=CC=C
CCC=CCOC(C)CCCC=C
CCC=CCOC(CC)CCC=C
CCC=CCOCC(C)CCC=C
CCC=CCOCC(CC)CC=C
CCC=CCOCCC(C)CC=C
CCC=CCOCCC(CC)C=C
CCC=CCOCCCC(=C)CC
CCC=CCOCCCC(C)C=C
CCC=CCOCCCCC(C)=C
CCC(=C)COCCCCC=CC
CCC(C)COCC=CCCC=C
CCC(C)COCCC=CCC=C
CCC(C)COCCCC=CC=C
CCC(CC)OCC=CCCC=C
CCC(CC)OCCC=CCC=C
CCC(CC)OCCCC=CC=C
CCC(CCOC)=CCCCC=C
CCC(CCOC)C=CCCC=C
CCC(CCOC)CC=CCC=C
CCC(CCOC)CCC=CC=C
CCC(CCOCC=C)CC=CC
CCC(CCOCC=CC)CC=C
CCC(CCOCCC=C)C=CC
CCC(CCOCCC=CC)C=C
CCC(CCOCCCC=C)=CC
CCCC(C)OCC=CCCC=C
CCCC(C)OCCC=CCC=C
CCCC(C)OCCCC=CC=C
CCCC(COC)=CCCCC=C
CCCC(COC)C=CCCC=C
CCCC(COC)CC=CCC=C
CCCC(COCC=C)C=CCC
CCCC(COCC=C)CC=CC
CCCC(COCC=CC)CC=C
CCCC(COCC=CCC)C=C
CCCC(COCC)=CCCC=C
CCCC(COCC)C=CCC=C
CCCC(COCC)CC=CC=C
CCCC(COCCC=C)=CCC
CCCC(COCCC=C)C=CC
CCCC(COCCC=CC)C=C
CCCC(COCCCC=C)=CC
CCCCC(OC)C=CCCC=C
CCCCC(OCC=C)C=CCC
CCCCC(OCC=CCC)C=C
CCCCC(OCC)C=CCC=C
CCCCC(OCCC=C)C=CC
CCCCC(OCCC=CC)C=C
CCCCC(OCCC)C=CC=C
CCCCCOC(C=C)C=CCC
CCCCCOC(C)C=CCC=C
CCCCCOC(C)CC=CC=C
CCCCCOC(CC=C)C=CC
CCCCCOC(CC=CC)C=C
CCCCCOC(CC)C=CC=C
CCCCCOCC=C(C)CC=C
CCCCCOCC=C(CC)C=C
CCCCCOCC=CC(=C)CC
CCCCCOCC=CC(C)C=C
CCCCCOCC=CCC(C)=C
CCCCCOCC(=C)C=CCC
CCCCCOCC(=C)CC=CC
CCCCCOCC(C=C)=CCC
CCCCCOCC(C=C)C=CC
CCCCCOCC(C)=CCC=C
CCCCCOCC(C)C=CC=C
CCCCCOCC(CC=C)=CC
CCCCCOCC(CC)=CC=C
CCCCCOCCC=C(C)C=C
CCCCCOCCC=CC(C)=C
CCCCCOCCC(=C)C=CC
CCCCCOCCC(C=C)=CC
CCCCCOCCC(C)=CC=C
CC=CCOC(C)CCCCC=C
CC=CCOCC(C)CCCC=C
CC=CCOCCC(C)CCC=C
CC=CCOCCCC(C)CC=C
CC=CCOCCCCC(C)C=C
CC=CCOCCCCCC(C)=C
CC(C)COCCC=CCCC=C
CC(C)COCCCC=CCC=C
CC(C)COCCCCC=CC=C
CCC(C)OCC=CCCCC=C
CCC(C)OCCC=CCCC=C
CCC(C)OCCCC=CCC=C
CCC(C)OCCCCC=CC=C
CCC(COC)=CCCCCC=C
CCC(COC)C=CCCCC=C
CCC(COC)CC=CCCC=C
CCC(COCCC=C)CC=CC
CCC(COCCC=CC)CC=C
CCC(COCCCC=C)C=CC
CCC(COCCCC=CC)C=C
CCC(COCCCCC=C)=CC
CCCC(OC)C=CCCCC=C
CCCC(OCC)C=CCCC=C
CCCC(OCCC=C)C=CCC
CCCC(OCCC=CCC)C=C
CCCC(OCCCC=C)C=CC
CCCC(OCCCC=CC)C=C
CCCCOC(C=C)C=CCCC
CCCCOC(C)C=CCCC=C
CCCCOC(C)CC=CCC=C
CCCCOC(C)CCC=CC=C
CCCCOC(CC=C)C=CCC
CCCCOC(CC=C)CC=CC
CCCCOC(CC=CCC)C=C
CCCCOC(CC)C=CCC=C
CCCCOC(CC)CC=CC=C
CCCCOC(CCC=C)C=CC
CCCCOC(CCC=CC)C=C
CCCCOC(CCC)C=CC=C
CCCCOCC=C(C)CCC=C
CCCCOCC=C(CC)CC=C
CCCCOCC=C(CCC)C=C
CCCCOCC=CC(=C)CCC
CCCCOCC=CC(C)CC=C
CCCCOCC=CC(CC)C=C
CCCCOCC=CCC(=C)CC
CCCCOCC=CCC(C)C=C
CCCCOCC=CCCC(C)=C
CCCCOCC(=C)C=CCCC
CCCCOCC(=C)CC=CCC
CCCCOCC(=C)CCC=CC
CCCCOCC(C=C)=CCCC
CCCCOCC(C=C)C=CCC
CCCCOCC(C)=CCCC=C
CCCCOCC(C)C=CCC=C
CCCCOCC(C)CC=CC=C
CCCCOCC(CC=C)=CCC
CCCCOCC(CC=C)C=CC
CCCCOCC(CC=CC)C=C
CCCCOCC(CC)=CCC=C
CCCCOCC(CC)C=CC=C
CCCCOCC(CCC=C)=CC
CCCCOCC(CCC)=CC=C
CCCCOCCC=C(C)CC=C
CCCCOCCC=C(CC)C=C
CCCCOCCC=CC(=C)CC
CCCCOCCC=CC(C)C=C
CCCCOCCC=CCC(C)=C
CCCCOCCC(=C)C=CCC
CCCCOCCC(=C)CC=CC
CCCCOCCC(C=C)=CCC
CCCCOCCC(C=C)C=CC
CCCCOCCC(C)=CCC=C
CCCCOCCC(C)C=CC=C
CCCCOCCC(CC=C)=CC
CCCCOCCC(CC)=CC=C
CCCCOCCCC=C(C)C=C
CCCCOCCCC=CC(C)=C
CCCCOCCCC(=C)C=CC
CCCCOCCCC(C=C)=CC
CCCCOCCCC(C)=CC=C
CC(C)OCC=CCCCCC=C
CC(C)OCCC=CCCCC=C
CC(C)OCCCC=CCCC=C
CC(C)OCCCCC=CCC=C
CC(C)OCCCCCC=CC=C
CCC(OC)C=CCCCCC=C
CCC(OCCCCC=C)C=CC
CCC(OCCCCC=CC)C=C
CCCOC(C)C=CCCCC=C
CCCOC(C)CC=CCCC=C
CCCOC(C)CCC=CCC=C
CCCOC(C)CCCC=CC=C
CCCOC(CC=C)C=CCCC
CCCOC(CC=C)CC=CCC
CCCOC(CC=CCCC)C=C
CCCOC(CC)C=CCCC=C
CCCOC(CC)CC=CCC=C
CCCOC(CC)CCC=CC=C
CCCOC(CCC=C)C=CCC
CCCOC(CCC=C)CC=CC
CCCOC(CCC=CC)CC=C
CCCOC(CCC=CCC)C=C
CCCOC(CCC)C=CCC=C
CCCOC(CCC)CC=CC=C
CCCOC(CCCC=C)C=CC
CCCOC(CCCC=CC)C=C
CCCOCC=C(C)CCCC=C
CCCOCC=C(CC)CCC=C
CCCOCC=C(CCC)CC=C
CCCOCC=CC(C)CCC=C
CCCOCC=CC(CC)CC=C
CCCOCC=CC(CCC)C=C
CCCOCC=CCC(=C)CCC
CCCOCC=CCC(C)CC=C
CCCOCC=CCC(CC)C=C
CCCOCC=CCCC(=C)CC
CCCOCC=CCCC(C)C=C
CCCOCC=CCCCC(C)=C
CCCOCC(=C)CC=CCCC
CCCOCC(=C)CCC=CCC
CCCOCC(=C)CCCC=CC
CCCOCC(C=C)C=CCCC
CCCOCC(C)=CCCCC=C
CCCOCC(C)C=CCCC=C
CCCOCC(C)CC=CCC=C
CCCOCC(C)CCC=CC=C
CCCOCC(CC=C)=CCCC
CCCOCC(CC=C)C=CCC
CCCOCC(CC=C)CC=CC
CCCOCC(CC=CCC)C=C
CCCOCC(CC)=CCCC=C
CCCOCC(CC)C=CCC=C
CCCOCC(CC)CC=CC=C
CCCOCC(CCC=C)=CCC
CCCOCC(CCC=C)C=CC
CCCOCC(CCC=CC)C=C
CCCOCC(CCC)=CCC=C
CCCOCC(CCC)C=CC=C
CCCOCC(CCCC=C)=CC
CCCOCCC=C(C)CCC=C
CCCOCCC=C(CC)CC=C
CCCOCCC=C(CCC)C=C
CCCOCCC=CC(=C)CCC
CCCOCCC=CC(C)CC=C
CCCOCCC=CC(CC)C=C
CCCOCCC=CCC(=C)CC
CCCOCCC=CCC(C)C=C
CCCOCCC=CCCC(C)=C
CCCOCCC(=C)C=CCCC
CCCOCCC(=C)CC=CCC
CCCOCCC(=C)CCC=CC
CCCOCCC(C=C)=CCCC
CCCOCCC(C=C)C=CCC
CCCOCCC(C)=CCCC=C
CCCOCCC(C)C=CCC=C
CCCOCCC(C)CC=CC=C
CCCOCCC(CC=C)=CCC
CCCOCCC(CC=C)C=CC
CCCOCCC(CC=CC)C=C
CCCOCCC(CC)=CCC=C
CCCOCCC(CC)C=CC=C
CCCOCCC(CCC=C)=CC
CCCOCCC(CCC)=CC=C
CCCOCCCC=C(C)CC=C
CCCOCCCC=C(CC)C=C
CCCOCCCC=CC(=C)CC
CCCOCCCC=CC(C)C=C
CCCOCCCC=CCC(C)=C
CCCOCCCC(=C)C=CCC
CCCOCCCC(=C)CC=CC
CCCOCCCC(C=C)=CCC
CCCOCCCC(C=C)C=CC
CCCOCCCC(C)=CCC=C
CCCOCCCC(C)C=CC=C
CCCOCCCC(CC=C)=CC
CCCOCCCC(CC)=CC=C
CCCOCCCCC=C(C)C=C
CCCOCCCCC=CC(C)=C
CCCOCCCCC(=C)C=CC
CCCOCCCCC(C=C)=CC
CCCOCCCCC(C)=CC=C
CCOC(C)C=CCCCCC=C
CCOC(C)CC=CCCCC=C
CCOC(C)CCC=CCCC=C
CCOC(C)CCCC=CCC=C
CCOC(C)CCCCC=CC=C
CCOC(CC)C=CCCCC=C
CCOC(CC)CC=CCCC=C
CCOC(CC)CCC=CCC=C
CCOC(CC)CCCC=CC=C
CCOC(CCC=C)CC=CCC
CCOC(CCC=C)CCC=CC
CCOC(CCC=CCC)CC=C
CCOC(CCCC=C)C=CCC
CCOC(CCCC=C)CC=CC
CCOC(CCCC=CC)CC=C
CCOC(CCCC=CCC)C=C
CCOC(CCCCC=C)C=CC
CCOC(CCCCC=CC)C=C
CCOCC=C(C)CCCCC=C
CCOCC=C(CC)CCCC=C
CCOCC=CC(C)CCCC=C
CCOCC=CC(CC)CCC=C
CCOCC=CCC(C)CCC=C
CCOCC=CCC(CC)CC=C
CCOCC=CCCC(C)CC=C
CCOCC=CCCC(CC)C=C
CCOCC=CCCCC(=C)CC
CCOCC=CCCCC(C)C=C
CCOCC=CCCCCC(C)=C
CCOCC(=C)CCCC=CCC
CCOCC(=C)CCCCC=CC
CCOCC(C)=CCCCCC=C
CCOCC(C)C=CCCCC=C
CCOCC(C)CC=CCCC=C
CCOCC(C)CCC=CCC=C
CCOCC(C)CCCC=CC=C
CCOCC(CC=C)CC=CCC
CCOCC(CC)=CCCCC=C
CCOCC(CC)C=CCCC=C
CCOCC(CC)CC=CCC=C
CCOCC(CC)CCC=CC=C
CCOCC(CCC=C)C=CCC
CCOCC(CCC=C)CC=CC
CCOCC(CCC=CC)CC=C
CCOCC(CCC=CCC)C=C
CCOCC(CCCC=C)=CCC
CCOCC(CCCC=C)C=CC
CCOCC(CCCC=CC)C=C
CCOCC(CCCCC=C)=CC
CCOCCC=C(C)CCCC=C
CCOCCC=C(CC)CCC=C
CCOCCC=CC(C)CCC=C
CCOCCC=CC(CC)CC=C
CCOCCC=CCC(C)CC=C
CCOCCC=CCC(CC)C=C
CCOCCC=CCCC(=C)CC
CCOCCC=CCCC(C)C=C
CCOCCC=CCCCC(C)=C
CCOCCC(=C)CCC=CCC
CCOCCC(=C)CCCC=CC
CCOCCC(C)=CCCCC=C
CCOCCC(C)C=CCCC=C
CCOCCC(C)CC=CCC=C
CCOCCC(C)CCC=CC=C
CCOCCC(CC=C)C=CCC
CCOCCC(CC=C)CC=CC
CCOCCC(CC=CCC)C=C
CCOCCC(CC)=CCCC=C
CCOCCC(CC)C=CCC=C
CCOCCC(CC)CC=CC=C
CCOCCC(CCC=C)=CCC
CCOCCC(CCC=C)C=CC
CCOCCC(CCC=CC)C=C
CCOCCC(CCCC=C)=CC
CCOCCCC=C(C)CCC=C
CCOCCCC=C(CC)CC=C
CCOCCCC=CC(C)CC=C
CCOCCCC=CC(CC)C=C
CCOCCCC=CCC(=C)CC
CCOCCCC=CCC(C)C=C
CCOCCCC=CCCC(C)=C
CCOCCCC(=C)CC=CCC
CCOCCCC(=C)CCC=CC
CCOCCCC(C=C)C=CCC
CCOCCCC(C)=CCCC=C
CCOCCCC(C)C=CCC=C
CCOCCCC(C)CC=CC=C
CCOCCCC(CC=C)=CCC
CCOCCCC(CC=C)C=CC
CCOCCCC(CC=CC)C=C
CCOCCCC(CC)=CCC=C
CCOCCCC(CC)C=CC=C
CCOCCCC(CCC=C)=CC
CCOCCCCC=C(C)CC=C
CCOCCCCC=C(CC)C=C
CCOCCCCC=CC(=C)CC
CCOCCCCC=CC(C)C=C
CCOCCCCC=CCC(C)=C
CCOCCCCC(=C)C=CCC
CCOCCCCC(=C)CC=CC
CCOCCCCC(C=C)=CCC
CCOCCCCC(C=C)C=CC
CCOCCCCC(C)=CCC=C
CCOCCCCC(C)C=CC=C
CCOCCCCC(CC=C)=CC
CCOCCCCC(CC)=CC=C
CCOCCCCCC=C(C)C=C
CCOCCCCCC=CC(C)=C
CCOCCCCCC(=C)C=CC
CCOCCCCCC(C=C)=CC
CCOCCCCCC(C)=CC=C
COC(C)C=CCCCCCC=C
COC(C)CC=CCCCCC=C
COC(C)CCC=CCCCC=C
COC(C)CCCC=CCCC=C
COC(C)CCCCC=CCC=C
COC(C)CCCCCC=CC=C
COC(CCCC=C)CCC=CC
COC(CCCC=CC)CCC=C
COC(CCCCC=C)CC=CC
COC(CCCCC=CC)CC=C
COC(CCCCCC=C)C=CC
COC(CCCCCC=CC)C=C
COCC=C(C)CCCCCC=C
COCC=CC(C)CCCCC=C
COCC=CCC(C)CCCC=C
COCC=CCCC(C)CCC=C
COCC=CCCCC(C)CC=C
COCC=CCCCCC(C)C=C
COCC=CCCCCCC(C)=C
COCC(=C)CCCCCC=CC
COCC(C)=CCCCCCC=C
COCC(C)C=CCCCCC=C
COCC(C)CC=CCCCC=C
COCC(C)CCC=CCCC=C
COCC(C)CCCC=CCC=C
COCC(C)CCCCC=CC=C
COCC(CCC=C)CCC=CC
COCC(CCCC=C)CC=CC
COCC(CCCC=CC)CC=C
COCC(CCCCC=C)C=CC
COCC(CCCCC=CC)C=C
COCC(CCCCCC=C)=CC
COCCC=C(C)CCCCC=C
COCCC=CC(C)CCCC=C
COCCC=CCC(C)CCC=C
COCCC=CCCC(C)CC=C
COCCC=CCCCC(C)C=C
COCCC=CCCCCC(C)=C
COCCC(=C)CCCCC=CC
COCCC(C)=CCCCCC=C
COCCC(C)C=CCCCC=C
COCCC(C)CC=CCCC=C
COCCC(C)CCC=CCC=C
COCCC(C)CCCC=CC=C
COCCC(CCC=C)CC=CC
COCCC(CCC=CC)CC=C
COCCC(CCCC=C)C=CC
COCCC(CCCC=CC)C=C
COCCC(CCCCC=C)=CC
COCCCC=C(C)CCCC=C
COCCCC=CC(C)CCC=C
COCCCC=CCC(C)CC=C
COCCCC=CCCC(C)C=C
COCCCC=CCCCC(C)=C
COCCCC(=C)CCCC=CC
COCCCC(C)=CCCCC=C
COCCCC(C)C=CCCC=C
COCCCC(C)CC=CCC=C
COCCCC(C)CCC=CC=C
COCCCC(CC=C)CC=CC
COCCCC(CCC=C)C=CC
COCCCC(CCC=CC)C=C
COCCCC(CCCC=C)=CC
COCCCCC=C(C)CCC=C
COCCCCC=CC(C)CC=C
COCCCCC=CCC(C)C=C
COCCCCC=CCCC(C)=C
COCCCCC(=C)CCC=CC
COCCCCC(C)=CCCC=C
COCCCCC(C)C=CCC=C
COCCCCC(C)CC=CC=C
COCCCCC(CC=C)C=CC
COCCCCC(CC=CC)C=C
COCCCCC(CCC=C)=CC
COCCCCCC=C(C)CC=C
COCCCCCC=CC(C)C=C
COCCCCCC=CCC(C)=C
COCCCCCC(=C)CC=CC
COCCCCCC(C=C)C=CC
COCCCCCC(C)=CCC=C
COCCCCCC(C)C=CC=C
COCCCCCC(CC=C)=CC
COCCCCCCC=C(C)C=C
COCCCCCCC=CC(C)=C
COCCCCCCC(=C)C=CC
COCCCCCCC(C=C)=CC
COCCCCCCC(C)=CC=C
CC(C)COCC=CCCCC=C
CCC(C)(CCCC=C)CCOC
CCC(C)(CCCCC=C)COC
CCC(C)(CCCCCC=C)OC
CCC(CC)(CCCC=C)COC
CCC(CC)(CCCCC=C)OC
CCCC(C)(CCCC=C)COC
CCCC(C)(CCCCC=C)OC
CCCC(CC)(CCC=C)COC
CCCC(CC)(CCCC=C)OC
CCCC(CCC)(CCC=C)OC
CCCCC(C)(CCC=C)COC
CCCCC(C)(CCCC=C)OC
CCCCC(CC)(CCC=C)OC
CCCCC(CCC)(CC=C)OC
CCCCCC(C)(CCC=C)OC
CCCCCC(CC)(CC=C)OC
CCCC(C)(CCC=C)COCC
CCCC(C)(CCCC=C)OCC
CCCC(CC)(CCC=C)OCC
CCCC(CCC)(CC=C)OCC
CCCCC(C)(CCC=C)OCC
CCCCC(CC)(CC=C)OCC
CCCCCC(C)(CC=C)OCC
CC(C)(C)CCCCCOCC=C
CCC(C)(C)CCCCOCC=C
CCC(C)(CC)CCCOCC=C
CCC(C)(CCCCCOC)C=C
CCC(CC)(CC)CCOCC=C
CCC(CC)(CCCCOC)C=C
CCCC(C)(C)CCCOCC=C
CCCC(C)(CC)CCOCC=C
CCCC(C)(CCC)COCC=C
CCCC(C)(CCCCOC)C=C
CCCC(CC)(CC)COCC=C
CCCC(CC)(CCC)OCC=C
CCCC(CC)(CCCOC)C=C
CCCC(CCC)(CCOC)C=C
CCCCC(C)(C)CCOCC=C
CCCCC(C)(CC=C)OCCC
CCCCC(C)(CC)COCC=C
CCCCC(C)(CCC)OCC=C
CCCCC(C)(CCCOC)C=C
CCCCC(CC)(CC)OCC=C
CCCCC(CC)(CCOC)C=C
CCCCC(CCC)(COC)C=C
CCCCC(CCCC)(OC)C=C
CCCCCC(C)(C)COCC=C
CCCCCC(C)(CC)OCC=C
CCCCCC(C)(CCOC)C=C
CCCCCC(CC)(COC)C=C
CCCCCC(CCC)(OC)C=C
CCCCCCC(C)(C)OCC=C
CCCCCCC(C)(COC)C=C
CCCCCCC(CC)(OC)C=C
CCCCCCCC(C)(OC)C=C
CC(C)(C)CCCCOCCC=C
CCC(C)(C)CCCOCCC=C
CCC(C)(CC)CCOCCC=C
CCC(C)(CCCCOC)CC=C
CCC(CC)(CC)COCCC=C
CCC(CC)(CCCOC)CC=C
CCCC(C)(C)CCOCCC=C
CCCC(C)(CC)COCCC=C
CCCC(C)(CCC)OCCC=C
CCCC(C)(CCCOC)CC=C
CCCC(C)(CCCOCC)C=C
CCCC(CC)(CC)OCCC=C
CCCC(CC)(CCOC)CC=C
CCCC(CC)(CCOCC)C=C
CCCC(CCC)(COC)CC=C
CCCC(CCC)(COCC)C=C
CCCCC(C)(C)COCCC=C
CCCCC(C)(CC)OCCC=C
CCCCC(C)(CCOC)CC=C
CCCCC(C)(CCOCC)C=C
CCCCC(CC)(COC)CC=C
CCCCC(CC)(COCC)C=C
CCCCC(CCC)(OCC)C=C
CCCCCC(C)(C)OCCC=C
CCCCCC(C)(COC)CC=C
CCCCCC(C)(COCC)C=C
CCCCCC(CC)(OCC)C=C
CCCCCCC(C)(OCC)C=C
CC(C)(C)CCCOCCCC=C
CCC(C)(C)CCOCCCC=C
CCC(C)(CC)COCCCC=C
CCC(C)(CCCOC)CCC=C
CCC(CC)(CC)OCCCC=C
CCC(CC)(CCOC)CCC=C
CCCC(C)(C)COCCCC=C
CCCC(C)(CC)OCCCC=C
CCCC(C)(CCOC)CCC=C
CCCC(C)(CCOCC)CC=C
CCCC(CC)(COCC)CC=C
CCCCC(C)(C)OCCCC=C
CCCCC(C)(COCC)CC=C
CCCCC(C)(COCCC)C=C
CCCCC(CC)(OCCC)C=C
CCCCCC(C)(OCCC)C=C
CCCCCCCOC(C)(C)C=C
CC(C)(C)CCOCCCCC=C
CCC(C)(C)COCCCCC=C
CCC(C)(CC)OCCCCC=C
CCCC(C)(C)OCCCCC=C
CCCCCCOC(C)(C)CC=C
CCCCCCOC(C)(CC)C=C
CCCCCCOCC(C)(C)C=C
CC(C)(C)COCCCCCC=C
CCC(C)(C)OCCCCCC=C
CCCCCOC(C)(C)CCC=C
CCCCCOC(C)(CC)CC=C
CCCCCOC(C)(CCC)C=C
CCCCCOC(CC)(CC)C=C
CCCCCOCC(C)(C)CC=C
CCCCCOCC(C)(CC)C=C
CCCCCOCCC(C)(C)C=C
CCCCOC(C)(CC)CCC=C
CCCCOC(C)(CCC)CC=C
CCCCOC(C)(CCCC)C=C
CCCCOC(CC)(CC)CC=C
CCCCOC(CC)(CCC)C=C
CCCCOCC(C)(C)CCC=C
CCCCOCC(C)(CC)CC=C
CCCCOCC(C)(CCC)C=C
CCCCOCC(CC)(CC)C=C
CCCCOCCC(C)(C)CC=C
CCCCOCCC(C)(CC)C=C
CCCCOCCCC(C)(C)C=C
CCCOC(C)(C)CCCCC=C
CCCOC(C)(CC)CCCC=C
CCCOC(C)(CCC)CCC=C
CCCOC(CC)(CC)CCC=C
CCCOC(CC)(CCC)CC=C
CCCOC(CCC)(CCC)C=C
CCCOCC(C)(C)CCCC=C
CCCOCC(C)(CC)CCC=C
CCCOCC(C)(CCC)CC=C
CCCOCC(CC)(CC)CC=C
CCCOCC(CC)(CCC)C=C
CCCOCCC(C)(C)CCC=C
CCCOCCC(C)(CC)CC=C
CCCOCCC(C)(CCC)C=C
CCCOCCC(CC)(CC)C=C
CCCOCCCC(C)(C)CC=C
CCCOCCCC(C)(CC)C=C
CCCOCCCCC(C)(C)C=C
CCOC(C)(C)CCCCCC=C
CCOC(C)(CC)CCCCC=C
CCOC(CC)(CC)CCCC=C
CCOCC(C)(C)CCCCC=C
CCOCC(C)(CC)CCCC=C
CCOCC(CC)(CC)CCC=C
CCOCCC(C)(C)CCCC=C
CCOCCC(C)(CC)CCC=C
CCOCCC(CC)(CC)CC=C
CCOCCCC(C)(C)CCC=C
CCOCCCC(C)(CC)CC=C
CCOCCCC(CC)(CC)C=C
CCOCCCCC(C)(C)CC=C
CCOCCCCC(C)(CC)C=C
CCOCCCCCC(C)(C)C=C
COC(C)(C)CCCCCCC=C
COCC(C)(C)CCCCCC=C
COCCC(C)(C)CCCCC=C
COCCCC(C)(C)CCCC=C
COCCCCC(C)(C)CCC=C
COCCCCCC(C)(C)CC=C
COCCCCCCC(C)(C)C=C
CCCCCCC(C)(CC=C)OC
CC(C)(C)OCCCCCCC=C
CCCCOC(C)(C)CCCC=C
CCC(C)C#CCCCCCOC
CCC(C)CC#CCCCCOC
CCC(C)CCC#CCCCOC
CCC(C)CCCC#CCCOC
CCC(C)CCCCC#CCOC
CCC(CC)C#CCCCCOC
CCC(CC)CC#CCCCOC
CCC(CC)CCC#CCCOC
CCC(CC)CCCC#CCOC
CCC(CCCC#CC)CCOC
CCC(CCCCC#C)CCOC
CCC(CCCCC#CC)COC
CCC(CCCCCC#C)COC
CCC(CCCCCC#CC)OC
CCC(CCCCCCC#C)OC
CCC#CC(C)CCCCCOC
CCC#CC(CC)CCCCOC
CCC#CCC(C)CCCCOC
CCC#CCC(CC)CCCOC
CCC#CCCC(C)CCCOC
CCC#CCCC(CC)CCOC
CCC#CCCCC(C)CCOC
CCC#CCCCC(CC)COC
CCC#CCCCCC(C)COC
CCC#CCCCCC(CC)OC
CCC#CCCCCCC(C)OC
CCCC(C)C#CCCCCOC
CCCC(C)CC#CCCCOC
CCCC(C)CCC#CCCOC
CCCC(C)CCCC#CCOC
CCCC(CC)C#CCCCOC
CCCC(CC)CC#CCCOC
CCCC(CC)CCC#CCOC
CCCC(CCC)C#CCCOC
CCCC(CCC)CC#CCOC
CCCC(CCC#CCC)COC
CCCC(CCCC#C)CCOC
CCCC(CCCC#CC)COC
CCCC(CCCC#CCC)OC
CCCC(CCCCC#C)COC
CCCC(CCCCC#CC)OC
CCCC(CCCCCC#C)OC
CCCC#CC(C)CCCCOC
CCCC#CC(CC)CCCOC
CCCC#CC(CCC)CCOC
CCCC#CCC(C)CCCOC
CCCC#CCC(CC)CCOC
CCCC#CCC(CCC)COC
CCCC#CCCC(C)CCOC
CCCC#CCCC(CC)COC
CCCC#CCCC(CCC)OC
CCCC#CCCCC(C)COC
CCCC#CCCCC(CC)OC
CCCC#CCCCCC(C)OC
CCCCC(C)C#CCCCOC
CCCCC(C)CC#CCCOC
CCCCC(C)CCC#CCOC
CCCCC(CC)C#CCCOC
CCCCC(CC)CC#CCOC
CCCCC(CC#CCCC)OC
CCCCC(CCC)C#CCOC
CCCCC(CCC#CC)COC
CCCCC(CCC#CCC)OC
CCCCC(CCCC#C)COC
CCCCC(CCCC#CC)OC
CCCCC(CCCCC#C)OC
CCCCC#CC(C)CCCOC
CCCCC#CC(CC)CCOC
CCCCC#CC(CCC)COC
CCCCC#CC(CCCC)OC
CCCCC#CCC(C)CCOC
CCCCC#CCC(CC)COC
CCCCC#CCC(CCC)OC
CCCCC#CCCC(C)COC
CCCCC#CCCC(CC)OC
CCCCC#CCCCC(C)OC
CCCCCC(C)C#CCCOC
CCCCCC(C)CC#CCOC
CCCCCC(CC)C#CCOC
CCCCCC(CC#CCC)OC
CCCCCC(CCC#C)COC
CCCCCC(CCC#CC)OC
CCCCCC(CCCC#C)OC
CCCCCC#CC(C)CCOC
CCCCCC#CC(CC)COC
CCCCCC#CC(CCC)OC
CCCCCC#CCC(C)COC
CCCCCC#CCC(CC)OC
CCCCCC#CCCC(C)OC
CCCCCCC(C)C#CCOC
CCCCCCC(CC#CC)OC
CCCCCCC(CCC#C)OC
CCCCCCC#CC(C)COC
CCCCCCC#CC(CC)OC
CCCCCCC#CCC(C)OC
CCCCCCCC#CC(C)OC
CCCC(C)C#CCCCOCC
CCCC(C)CC#CCCOCC
CCCC(C)CCC#CCOCC
CCCC(CC)C#CCCOCC
CCCC(CC)CC#CCOCC
CCCC(CCC)C#CCOCC
CCCC(CCC#CC)COCC
CCCC(CCC#CCC)OCC
CCCC(CCCC#C)COCC
CCCC(CCCC#CC)OCC
CCCC(CCCCC#C)OCC
CCCC#CC(C)CCCOCC
CCCC#CC(CC)CCOCC
CCCC#CC(CCC)COCC
CCCC#CCC(C)CCOCC
CCCC#CCC(CC)COCC
CCCC#CCC(CCC)OCC
CCCC#CCCC(C)COCC
CCCC#CCCC(CC)OCC
CCCC#CCCCC(C)OCC
CCCCC(C)C#CCCOCC
CCCCC(C)CC#CCOCC
CCCCC(CC)C#CCOCC
CCCCC(CC#CCC)OCC
CCCCC(CCC#C)COCC
CCCCC(CCC#CC)OCC
CCCCC(CCCC#C)OCC
CCCCC#CC(C)CCOCC
CCCCC#CC(CC)COCC
CCCCC#CC(CCC)OCC
CCCCC#CCC(C)COCC
CCCCC#CCC(CC)OCC
CCCCC#CCCC(C)OCC
CCCCCC(C)C#CCOCC
CCCCCC(CC#CC)OCC
CCCCCC(CCC#C)OCC
CCCCCC#CC(C)COCC
CCCCCC#CC(CC)OCC
CCCCCC#CCC(C)OCC
CCCCCCC(CC#C)OCC
CCCCCCC#CC(C)OCC
CC(C)CCCCCCOCC#C
CC#CCCCCCCOC(C)C
CCC(C)CCCCCOCC#C
CCC(CC)CCCCOCC#C
CCC(CCCCCCOC)C#C
CCC#CCCCCCOC(C)C
CCCC(C)CCCCOCC#C
CCCC(CC)CCCOCC#C
CCCC(CCC)CCOCC#C
CCCC(CCCCCOC)C#C
CCCC#CCCCCOC(C)C
CCCCC(C)C#CCOCCC
CCCCC(C)CCCOCC#C
CCCCC(CC)CCOCC#C
CCCCC(CC#CC)OCCC
CCCCC(CCC)COCC#C
CCCCC(CCC#C)OCCC
CCCCC(CCCC)OCC#C
CCCCC(CCCCOC)C#C
CCCCC#CC(C)COCCC
CCCCC#CC(CC)OCCC
CCCCC#CCC(C)OCCC
CCCCC#CCCCOC(C)C
CCCCCC(C)CCOCC#C
CCCCCC(CC)COCC#C
CCCCCC(CC#C)OCCC
CCCCCC(CCC)OCC#C
CCCCCC(CCCOC)C#C
CCCCCC#CC(C)OCCC
CCCCCC#CCCOC(C)C
CCCCCCC(C)COCC#C
CCCCCCC(CC)OCC#C
CCCCCCC(CCOC)C#C
CCCCCCC#CCOC(C)C
CCCCCCCC(C)OCC#C
CCCCCCCC(COC)C#C
CC(C)CCCCCOCCC#C
CC#CCCCCCOCC(C)C
CCC(C)CCCCOCC#CC
CCC(C)CCCCOCCC#C
CCC(CC)CCCOCC#CC
CCC(CC)CCCOCCC#C
CCC(CCCCCOC)C#CC
CCC(CCCCCOC)CC#C
CCC#CCCCCOC(C)CC
CCC#CCCCCOCC(C)C
CCCC(C)CCCOCC#CC
CCCC(C)CCCOCCC#C
CCCC(CC)CCOCC#CC
CCCC(CC)CCOCCC#C
CCCC(CCC)COCC#CC
CCCC(CCC)COCCC#C
CCCC(CCCCOC)C#CC
CCCC(CCCCOC)CC#C
CCCC(CCCCOCC)C#C
CCCC#CCCCOC(C)CC
CCCC#CCCCOCC(C)C
CCCCC(C)CCOCC#CC
CCCCC(C)CCOCCC#C
CCCCC(CC)COCC#CC
CCCCC(CC)COCCC#C
CCCCC(CCC)OCC#CC
CCCCC(CCC)OCCC#C
CCCCC(CCCOC)C#CC
CCCCC(CCCOC)CC#C
CCCCC(CCCOCC)C#C
CCCCC#CCCOC(C)CC
CCCCC#CCCOCC(C)C
CCCCCC(C)COCC#CC
CCCCCC(C)COCCC#C
CCCCCC(CC)OCC#CC
CCCCCC(CC)OCCC#C
CCCCCC(CCOC)C#CC
CCCCCC(CCOC)CC#C
CCCCCC(CCOCC)C#C
CCCCCC#CCOC(C)CC
CCCCCC#CCOCC(C)C
CCCCCCC(C)OCC#CC
CCCCCCC(C)OCCC#C
CCCCCCC(COC)C#CC
CCCCCCC(COC)CC#C
CCCCCCC(COCC)C#C
CCCCCCCC(OC)C#CC
CCCCCCCC(OCC)C#C
CCCCCCCCOC(C)C#C
CC(C)CCCCOCCCC#C
CC#CCCCCOCCC(C)C
CCC(C)CCCOCCC#CC
CCC(C)CCCOCCCC#C
CCC(CC)CCOCCC#CC
CCC(CC)CCOCCCC#C
CCC(CCCCOC)CC#CC
CCC(CCCCOC)CCC#C
CCC#CCCCOC(CC)CC
CCC#CCCCOCC(C)CC
CCC#CCCCOCCC(C)C
CCCC(C)CCOCC#CCC
CCCC(C)CCOCCC#CC
CCCC(C)CCOCCCC#C
CCCC(CC)COCC#CCC
CCCC(CC)COCCC#CC
CCCC(CC)COCCCC#C
CCCC(CCC)OCC#CCC
CCCC(CCC)OCCC#CC
CCCC(CCC)OCCCC#C
CCCC(CCCOC)C#CCC
CCCC(CCCOC)CC#CC
CCCC(CCCOC)CCC#C
CCCC(CCCOCC)C#CC
CCCC(CCCOCC)CC#C
CCCC#CCCOC(C)CCC
CCCC#CCCOC(CC)CC
CCCC#CCCOCC(C)CC
CCCC#CCCOCCC(C)C
CCCCC(C)COCC#CCC
CCCCC(C)COCCC#CC
CCCCC(C)COCCCC#C
CCCCC(CC)OCC#CCC
CCCCC(CC)OCCC#CC
CCCCC(CC)OCCCC#C
CCCCC(CCOC)C#CCC
CCCCC(CCOC)CC#CC
CCCCC(CCOC)CCC#C
CCCCC(CCOCC)C#CC
CCCCC(CCOCC)CC#C
CCCCC(CCOCCC)C#C
CCCCC#CCOC(C)CCC
CCCCC#CCOC(CC)CC
CCCCC#CCOCC(C)CC
CCCCC#CCOCCC(C)C
CCCCCC(C)OCC#CCC
CCCCCC(C)OCCC#CC
CCCCCC(C)OCCCC#C
CCCCCC(COC)C#CCC
CCCCCC(COC)CC#CC
CCCCCC(COCC)C#CC
CCCCCC(COCC)CC#C
CCCCCC(COCCC)C#C
CCCCCCC(OC)C#CCC
CCCCCCC(OCC)C#CC
CCCCCCC(OCCC)C#C
CCCCCCCOC(C)C#CC
CCCCCCCOC(C)CC#C
CCCCCCCOC(CC)C#C
CCCCCCCOCC(C)C#C
CC(C)CCCOCCCCC#C
CC#CCCCOCCCC(C)C
CCC(C)CCOCCCC#CC
CCC(C)CCOCCCCC#C
CCC(CC)COCCCC#CC
CCC(CC)COCCCCC#C
CCC(CCCOC)CCC#CC
CCC(CCCOC)CCCC#C
CCC#CCCOCC(CC)CC
CCC#CCCOCCC(C)CC
CCC#CCCOCCCC(C)C
CCCC(C)COCCC#CCC
CCCC(C)COCCCC#CC
CCCC(C)COCCCCC#C
CCCC(CC)OCCC#CCC
CCCC(CC)OCCCC#CC
CCCC(CC)OCCCCC#C
CCCC(CCOC)CC#CCC
CCCC(CCOC)CCC#CC
CCCC(CCOCC)C#CCC
CCCC(CCOCC)CC#CC
CCCC(CCOCC)CCC#C
CCCC#CCOC(CC)CCC
CCCC#CCOCC(C)CCC
CCCC#CCOCC(CC)CC
CCCC#CCOCCC(C)CC
CCCC#CCOCCCC(C)C
CCCCC(C)OCC#CCCC
CCCCC(C)OCCC#CCC
CCCCC(C)OCCCC#CC
CCCCC(COC)C#CCCC
CCCCC(COC)CC#CCC
CCCCC(COCC)C#CCC
CCCCC(COCC)CC#CC
CCCCC(COCCC)C#CC
CCCCC(COCCC)CC#C
CCCCCC(OC)C#CCCC
CCCCCC(OCC)C#CCC
CCCCCC(OCCC)C#CC
CCCCCCOC(C)C#CCC
CCCCCCOC(C)CC#CC
CCCCCCOC(CC)C#CC
CCCCCCOC(CC)CC#C
CCCCCCOC(CCC)C#C
CCCCCCOCC(C)C#CC
CCCCCCOCC(C)CC#C
CCCCCCOCC(CC)C#C
CCCCCCOCC#CC(C)C
CCCCCCOCCC(C)C#C
CC(C)CCOCCCCCC#C
CC#CCCOCCCCC(C)C
CCC(C)COCCCCC#CC
CCC(C)COCCCCCC#C
CCC(CC)OCCCCC#CC
CCC(CC)OCCCCCC#C
CCC#CCOCCC(CC)CC
CCC#CCOCCCC(C)CC
CCC#CCOCCCCC(C)C
CCCC(C)OCCCC#CCC
CCCC(C)OCCCCC#CC
CCCC(C)OCCCCCC#C
CCCC(COCC)CC#CCC
CCCCC(OCC)C#CCCC
CCCCC(OCCC)C#CCC
CCCCCOC(C)C#CCCC
CCCCCOC(C)CC#CCC
CCCCCOC(C)CCC#CC
CCCCCOC(C)CCCC#C
CCCCCOC(CC)C#CCC
CCCCCOC(CC)CC#CC
CCCCCOC(CC)CCC#C
CCCCCOC(CCC)C#CC
CCCCCOC(CCC)CC#C
CCCCCOC(CCCC)C#C
CCCCCOCC(C)C#CCC
CCCCCOCC(C)CC#CC
CCCCCOCC(C)CCC#C
CCCCCOCC(CC)C#CC
CCCCCOCC(CC)CC#C
CCCCCOCC(CCC)C#C
CCCCCOCC#CC(C)CC
CCCCCOCC#CCC(C)C
CCCCCOCCC(C)C#CC
CCCCCOCCC(C)CC#C
CCCCCOCCC(CC)C#C
CCCCCOCCC#CC(C)C
CCCCCOCCCC(C)C#C
CC(C)COCCCCCCC#C
CC#CCOCCCCCC(C)C
CCC(C)OCCCCCC#CC
CCC(C)OCCCCCCC#C
CCCCOC(C)C#CCCCC
CCCCOC(C)CC#CCCC
CCCCOC(C)CCC#CCC
CCCCOC(C)CCCC#CC
CCCCOC(C)CCCCC#C
CCCCOC(CC)C#CCCC
CCCCOC(CC)CC#CCC
CCCCOC(CC)CCC#CC
CCCCOC(CC)CCCC#C
CCCCOC(CCC)C#CCC
CCCCOC(CCC)CC#CC
CCCCOC(CCC)CCC#C
CCCCOC(CCCC)C#CC
CCCCOC(CCCC)CC#C
CCCCOCC(C)C#CCCC
CCCCOCC(C)CC#CCC
CCCCOCC(C)CCC#CC
CCCCOCC(C)CCCC#C
CCCCOCC(CC)C#CCC
CCCCOCC(CC)CC#CC
CCCCOCC(CC)CCC#C
CCCCOCC(CCC)C#CC
CCCCOCC(CCC)CC#C
CCCCOCC(CCCC)C#C
CCCCOCC#CC(C)CCC
CCCCOCC#CC(CC)CC
CCCCOCC#CCC(C)CC
CCCCOCC#CCCC(C)C
CCCCOCCC(C)C#CCC
CCCCOCCC(C)CC#CC
CCCCOCCC(C)CCC#C
CCCCOCCC(CC)C#CC
CCCCOCCC(CC)CC#C
CCCCOCCC(CCC)C#C
CCCCOCCC#CC(C)CC
CCCCOCCC#CCC(C)C
CCCCOCCCC(C)C#CC
CCCCOCCCC(C)CC#C
CCCCOCCCC(CC)C#C
CCCCOCCCC#CC(C)C
CCCCOCCCCC(C)C#C
CC(C)OCCCCCCCC#C
CCCOC(C)CCC#CCCC
CCCOC(C)CCCC#CCC
CCCOC(C)CCCCC#CC
CCCOC(C)CCCCCC#C
CCCOC(CC)CC#CCCC
CCCOC(CC)CCC#CCC
CCCOC(CC)CCCC#CC
CCCOC(CC)CCCCC#C
CCCOC(CCC)C#CCCC
CCCOC(CCC)CC#CCC
CCCOC(CCC)CCC#CC
CCCOC(CCC)CCCC#C
CCCOCC(C)CC#CCCC
CCCOCC(C)CCC#CCC
CCCOCC(C)CCCC#CC
CCCOCC(C)CCCCC#C
CCCOCC(CC)C#CCCC
CCCOCC(CC)CC#CCC
CCCOCC(CC)CCC#CC
CCCOCC(CC)CCCC#C
CCCOCC(CCC)C#CCC
CCCOCC(CCC)CC#CC
CCCOCC(CCC)CCC#C
CCCOCC#CC(CC)CCC
CCCOCC#CCC(C)CCC
CCCOCC#CCC(CC)CC
CCCOCC#CCCC(C)CC
CCCOCC#CCCCC(C)C
CCCOCCC(C)C#CCCC
CCCOCCC(C)CC#CCC
CCCOCCC(C)CCC#CC
CCCOCCC(C)CCCC#C
CCCOCCC(CC)C#CCC
CCCOCCC(CC)CC#CC
CCCOCCC(CC)CCC#C
CCCOCCC(CCC)C#CC
CCCOCCC(CCC)CC#C
CCCOCCC#CC(C)CCC
CCCOCCC#CC(CC)CC
CCCOCCC#CCC(C)CC
CCCOCCC#CCCC(C)C
CCCOCCCC(C)C#CCC
CCCOCCCC(C)CC#CC
CCCOCCCC(C)CCC#C
CCCOCCCC(CC)C#CC
CCCOCCCC(CC)CC#C
CCCOCCCC(CCC)C#C
CCCOCCCC#CC(C)CC
CCCOCCCC#CCC(C)C
CCCOCCCCC(C)C#CC
CCCOCCCCC(C)CC#C
CCCOCCCCC(CC)C#C
CCCOCCCCC#CC(C)C
CCCOCCCCCC(C)C#C
CCOC(C)CCCCC#CCC
CCOC(C)CCCCCC#CC
CCOC(C)CCCCCCC#C
CCOC(CC)CCCC#CCC
CCOC(CC)CCCCC#CC
CCOC(CC)CCCCCC#C
CCOCC(C)CCCC#CCC
CCOCC(C)CCCCC#CC
CCOCC(C)CCCCCC#C
CCOCC(CC)CCC#CCC
CCOCC(CC)CCCC#CC
CCOCC(CC)CCCCC#C
CCOCC#CCCC(CC)CC
CCOCC#CCCCC(C)CC
CCOCC#CCCCCC(C)C
CCOCCC(C)CCC#CCC
CCOCCC(C)CCCC#CC
CCOCCC(C)CCCCC#C
CCOCCC(CC)CC#CCC
CCOCCC(CC)CCC#CC
CCOCCC(CC)CCCC#C
CCOCCC#CCC(CC)CC
CCOCCC#CCCC(C)CC
CCOCCC#CCCCC(C)C
CCOCCCC(C)CC#CCC
CCOCCCC(C)CCC#CC
CCOCCCC(C)CCCC#C
CCOCCCC(CC)C#CCC
CCOCCCC(CC)CC#CC
CCOCCCC(CC)CCC#C
CCOCCCC#CC(CC)CC
CCOCCCC#CCC(C)CC
CCOCCCC#CCCC(C)C
CCOCCCCC(C)C#CCC
CCOCCCCC(C)CC#CC
CCOCCCCC(C)CCC#C
CCOCCCCC(CC)C#CC
CCOCCCCC(CC)CC#C
CCOCCCCC#CC(C)CC
CCOCCCCC#CCC(C)C
CCOCCCCCC(C)C#CC
CCOCCCCCC(C)CC#C
CCOCCCCCC(CC)C#C
CCOCCCCCC#CC(C)C
CCOCCCCCCC(C)C#C
COC(C)CCCCCCC#CC
COC(C)CCCCCCCC#C
COCC(C)CCCCCC#CC
COCC(C)CCCCCCC#C
COCC#CCCCCCC(C)C
COCCC(C)CCCCC#CC
COCCC(C)CCCCCC#C
COCCC#CCCCCC(C)C
COCCCC(C)CCCC#CC
COCCCC(C)CCCCC#C
COCCCC#CCCCC(C)C
COCCCCC(C)CCC#CC
COCCCCC(C)CCCC#C
COCCCCC#CCCC(C)C
COCCCCCC(C)CC#CC
COCCCCCC(C)CCC#C
COCCCCCC#CCC(C)C
COCCCCCCC(C)C#CC
COCCCCCCC(C)CC#C
COCCCCCCC#CC(C)C
COCCCCCCCC(C)C#C
CCCCCCCC(CC#C)OC
CCCCCCCCC(OC)C#C
CCCCC(C)OCCCCC#C
CCCCCC(OCCCC)C#C
CCCCCCOC(C)CCC#C
CCCCCCOCCCC=O
CCCCCOCCCCC=O
CCCCOCCCCCC=O
CCCOCCCCCCC=O
CCOCCCCCCCC=O
COCCCCCCCCC=O
CCCCCCCCOCC=O
CCCCCCCOCCC=O
C=CC(=C)CCCCCCCC=O
C=CCC(=C)CCCCCCC=O
C=CCCC(=C)CCCCCC=O
C=CCCC(CCC=C)CCC=O
C=CCCCC(=C)CCCCC=O
C=CCCCC(CCC=C)CC=O
C=CCCCCC(=C)CCCC=O
C=CCCCCC(CC=C)CC=O
C=CCCCCC(CCC=C)C=O
C=CCCCCCC(=C)CCC=O
C=CCCCCCC(CC=C)C=O
C=CCCCCCCC(=C)CC=O
C=CCCCCCCC(C=C)C=O
C=CCCCCCCCC(=C)C=O
C=CC(CCCCCCC=O)C=C
C=CCC(CCCCCC=O)C=C
C=CCCC(CCCCC=O)C=C
C=CCCCC(CCCC=O)C=C
C=CCCCCC(CCC=O)C=C
C=CCCCCCC(CC=O)C=C
C=CCCCCCCCC(=O)C=C
C=CCC(CCCCC=O)CC=C
C=CCCC(CCCC=O)CC=C
C=CCCCC(CCC=O)CC=C
C=CCCCCCC(=O)CCC=C
C=CCCCCC(=O)CCCC=C
C=CCCCC(CCCC=C)C=O
C=CCCCCCCC(=O)CC=C
CC(=C)CCCCCCCOC=O
CC(CCCCC=C)CCOC=O
CC(CCCCCC=C)COC=O
CC(CCCCCCC=C)OC=O
CCC(=C)CCCCCCOC=O
CCC(CCCC=C)CCOC=O
CCC(CCCCC=C)COC=O
CCC(CCCCCC=C)OC=O
CCCC(=C)CCCCCOC=O
CCCC(CCCC=C)COC=O
CCCC(CCCCC=C)OC=O
CCCCC(=C)CCCCOC=O
CCCCC(CCC=C)COC=O
CCCCC(CCCC=C)OC=O
CCCCCC(=C)CCCOC=O
CCCCCC(CCC=C)OC=O
CCCCCCC(=C)CCOC=O
CCCCCCC(CC=C)OC=O
CCCCCCCC(=C)COC=O
CC(CCCCCCOC=O)C=C
CCC(CCCCCOC=O)C=C
CCCC(CCCCOC=O)C=C
CCCCC(CCCOC=O)C=C
CCCCCC(CCOC=O)C=C
CCCCCCC(COC=O)C=C
CCCCCCCC(OC=O)C=C
CC(CCCCCOC=O)CC=C
CCC(CCCCOC=O)CC=C
CCCC(CCCOC=O)CC=C
CCCCC(CCOC=O)CC=C
CCCCCC(COC=O)CC=C
CCCCCCCOC(=O)CC=C
CC(CCCCOC=O)CCC=C
CCC(CCCOC=O)CCC=C
CCCC(CCOC=O)CCC=C
CC(CCCOC=O)CCCC=C
CCCC(=O)OCCCCCC=C
CCC(=O)OCCCCCCC=C
CCCCCCCCOC(=O)C=C
CCCCCCC(=O)OCCC=C
CCCCCCOC(=O)CCC=C
CCCCCC(=O)OCCCC=C
CCCCCOC(=O)CCCC=C
CCCCC(=O)OCCCCC=C
CCCCOC(=O)CCCCC=C
CCCOC(=O)CCCCCC=C
CCCCCCCC(=O)OCC=C
CCOC(=O)CCCCCCC=C
CC(=O)OCCCCCCCC=C
COC(=O)CCCCCCCC=C
OCC#CCC#CCCCCC=C
OCC#CCCC#CCCCC=C
OCC#CCCCC#CCCC=C
OCC#CCCCCC#CCC=C
OCC#CCCCCCC#CC=C
OCCC#CC#CCCCCC=C
OCCC#CCC#CCCCC=C
OCCC#CCCC#CCCC=C
OCCC#CCCCC#CCC=C
OCCC#CCCCCC#CC=C
OCCCC#CC#CCCCC=C
OCCCC#CCC#CCCC=C
OCCCC#CCCC#CCC=C
OCCCC#CCCCC#CC=C
OCCCCC#CC#CCCC=C
OCCCCC#CCC#CCC=C
OCCCCC#CCCC#CC=C
OCCCCCC#CC#CCC=C
OCCCCCC#CCC#CC=C
OCCCCCCC#CC#CC=C
OCC#CC#CCCCCCC=C
OCC=CC#CCCCCCC=C
OCC=CCC#CCCCCC=C
OCC=CCCC#CCCCC=C
OCC=CCCCC#CCCC=C
OCC=CCCCCC#CCC=C
OCC=CCCCCCC#CC=C
OCC#CC=CCCCCCC=C
OCC#CCC=CCCCCC=C
OCC#CCCC=CCCCC=C
OCC#CCCCC=CCCC=C
OCC#CCCCCC=CCC=C
OCC#CCCCCCC=CC=C
OCCC=CC#CCCCCC=C
OCCC=CCC#CCCCC=C
OCCC=CCCC#CCCC=C
OCCC=CCCCC#CCC=C
OCCC=CCCCCC#CC=C
OCCC#CC=CCCCCC=C
OCCC#CCC=CCCCC=C
OCCC#CCCC=CCCC=C
OCCC#CCCCC=CCC=C
OCCC#CCCCCC=CC=C
OCCCC=CC#CCCCC=C
OCCCC=CCC#CCCC=C
OCCCC=CCCC#CCC=C
OCCCC=CCCCC#CC=C
OCCCC#CC=CCCCC=C
OCCCC#CCC=CCCC=C
OCCCC#CCCC=CCC=C
OCCCC#CCCCC=CC=C
OCCCCC=CC#CCCC=C
OCCCCC=CCC#CCC=C
OCCCCC=CCCC#CC=C
OCCCCC#CC=CCCC=C
OCCCCC#CCC=CCC=C
OCCCCC#CCCC=CC=C
OCCCCCC=CC#CCC=C
OCCCCCC=CCC#CC=C
OCCCCCC#CC=CCC=C
OCCCCCC#CCC=CC=C
OCCCCCCC=CC#CC=C
OCCCCCCC#CC=CC=C
OCC=CC=CCCCCCC=C
OCC=CCC=CCCCCC=C
OCC=CCCCC=CCCC=C
OCC=CCCCCC=CCC=C
OCC=CCCCCCC=CC=C
OCCC=CC=CCCCCC=C
OCCC=CCC=CCCCC=C
OCCC=CCCC=CCCC=C
OCCC=CCCCC=CCC=C
OCCC=CCCCCC=CC=C
OCCCC=CC=CCCCC=C
OCCCC=CCC=CCCC=C
OCCCC=CCCC=CCC=C
OCCCC=CCCCC=CC=C
OCCCCC=CC=CCCC=C
OCCCCC=CCC=CCC=C
OCCCCC=CCCC=CC=C
OCCCCCC=CC=CCC=C
OCCCCCC=CCC=CC=C
OCCCCCCC=CC=CC=C
OCC=CCCC=CCCCC=C
CC#CC#CCCCCCCCO
CC#CCC#CCCCCCCO
CC#CCCC#CCCCCCO
CC#CCCCC#CCCCCO
CC#CCCCCC#CCCCO
CC#CCCCCCCC#CCO
CCC#CC#CCCCCCCO
CCC#CCC#CCCCCCO
CCC#CCCC#CCCCCO
CCC#CCCCC#CCCCO
CCC#CCCCCC#CCCO
CCC#CCCCCCC#CCO
CCCC#CC#CCCCCCO
CCCC#CCC#CCCCCO
CCCC#CCCC#CCCCO
CCCC#CCCCC#CCCO
CCCC#CCCCCC#CCO
CCCCC#CC#CCCCCO
CCCCC#CCC#CCCCO
CCCCC#CCCC#CCCO
CCCCC#CCCCC#CCO
CCCCCC#CC#CCCCO
CCCCCC#CCCC#CCO
CCCCCCC#CCC#CCO
OCC#CCCCCCCCC#C
OCCC#CCCCCCCC#C
OCCCC#CCCCCCC#C
OCCCCCC#CCCCC#C
OCCCCCCC#CCCC#C
OCCCCCCCC#CCC#C
CC#CCCCCCC#CCCO
CCCCCC#CCC#CCCO
CCCCCCC#CC#CCCO
OCCCCC#CCCCCC#C
OCCCCCCCCC#CC#C
CCCCCCCC#CC#CCO
CC=C(C)CCCCCCCCO
CC=CC(C)CCCCCCCO
CC=CCC(C)CCCCCCO
CC=CCCC(C)CCCCCO
CC=CCCCCC(C)CCCO
CC=CCCCCCC(C)CCO
CC=CCCCCCCC(C)CO
CC=CCCCCCCCC(C)O
CC(C)=CCCCCCCCCO
CC(C)CC=CCCCCCCO
CC(C)CCC=CCCCCCO
CC(C)CCCC=CCCCCO
CC(C)CCCCC=CCCCO
CC(C)CCCCCC=CCCO
OCC=CCCCCCCC(C)C
CCC=C(C)CCCCCCCO
CCC=C(CC)CCCCCCO
CCC=CC(C)CCCCCCO
CCC=CC(CC)CCCCCO
CCC=CCC(C)CCCCCO
CCC=CCC(CC)CCCCO
CCC=CCCC(C)CCCCO
CCC=CCCC(CC)CCCO
CCC=CCCCC(CC)CCO
CCC=CCCCCC(C)CCO
CCC=CCCCCC(CC)CO
CCC=CCCCCCC(C)CO
CCC=CCCCCCCC(C)O
CCC(C)=CCCCCCCCO
CCC(C)C=CCCCCCCO
CCC(C)CC=CCCCCCO
CCC(C)CCC=CCCCCO
CCC(C)CCCC=CCCCO
CCC(C)CCCCC=CCCO
CCC(C)CCCCCC=CCO
CCC(CC)=CCCCCCCO
CCC(CC)C=CCCCCCO
CCC(CC)CC=CCCCCO
CCC(CC)CCC=CCCCO
CCC(CC)CCCC=CCCO
CCC(CC)CCCCC=CCO
CCCC=C(C)CCCCCCO
CCCC=C(CC)CCCCCO
CCCC=C(CCC)CCCCO
CCCC=CC(C)CCCCCO
CCCC=CC(CC)CCCCO
CCCC=CC(CCC)CCCO
CCCC=CCC(C)CCCCO
CCCC=CCC(CC)CCCO
CCCC=CCC(CCC)CCO
CCCC=CCCC(C)CCCO
CCCC=CCCC(CC)CCO
CCCC=CCCCC(CC)CO
CCCC=CCCCCC(C)CO
CCCC=CCCCCCC(C)O
CCCC(C)=CCCCCCCO
CCCC(C)C=CCCCCCO
CCCC(C)CC=CCCCCO
CCCC(C)CCC=CCCCO
CCCC(C)CCCC=CCCO
CCCC(C)CCCCC=CCO
CCCC(CC)=CCCCCCO
CCCC(CC)C=CCCCCO
CCCC(CC)CC=CCCCO
CCCC(CC)CCC=CCCO
CCCC(CC)CCCC=CCO
CCCC(CCC)=CCCCCO
CCCC(CCC)C=CCCCO
CCCC(CCC)CC=CCCO
CCCC(CCC)CCC=CCO
CCCCC=C(C)CCCCCO
CCCCC=C(CC)CCCCO
CCCCC=C(CCC)CCCO
CCCCC=CC(C)CCCCO
CCCCC=CC(CC)CCCO
CCCCC=CC(CCC)CCO
CCCCC=CCC(C)CCCO
CCCCC=CCC(CC)CCO
CCCCC=CCCC(CC)CO
CCCCC=CCCCCC(C)O
CCCCC(C)=CCCCCCO
CCCCC(C)C=CCCCCO
CCCCC(C)CC=CCCCO
CCCCC(C)CCC=CCCO
CCCCC(C)CCCC=CCO
CCCCC(CC)=CCCCCO
CCCCC(CC)C=CCCCO
CCCCC(CC)CC=CCCO
CCCCC(CC)CCC=CCO
CCCCC(CCC)=CCCCO
CCCCC(CCC)C=CCCO
CCCCC(CCC)CC=CCO
CCCCC(CCCC)C=CCO
CCCCCC=C(C)CCCCO
CCCCCC=C(CC)CCCO
CCCCCC=C(CCC)CCO
CCCCCC=CC(CC)CCO
CCCCCC=CCC(C)CCO
CCCCCC=CCC(CC)CO
CCCCCC=CCCC(C)CO
CCCCCC=CCCCC(C)O
CCCCCC(C)=CCCCCO
CCCCCC(C)C=CCCCO
CCCCCC(C)CC=CCCO
CCCCCC(C)CCC=CCO
CCCCCC(CC)=CCCCO
CCCCCC(CC)C=CCCO
CCCCCC(CC)CC=CCO
CCCCCC(CCC)=CCCO
CCCCCC(CCC)C=CCO
CCCCCC(CCCC)=CCO
CCCCCCC=C(C)CCCO
CCCCCCC=C(CC)CCO
CCCCCCC=CC(C)CCO
CCCCCCC=CCC(C)CO
CCCCCCC(C)=CCCCO
CCCCCCC(C)C=CCCO
CCCCCCC(C)CC=CCO
CCCCCCC(CC)=CCCO
CCCCCCC(CC)C=CCO
CCCCCCC(CCC)=CCO
CCCCCCCC=C(C)CCO
CCCCCCCC=CC(C)CO
CCCCCCCC=CCC(C)O
CCCCCCCC(C)=CCCO
CCCCCCCC(C)C=CCO
CCCCCCCC(CC)=CCO
CCCCCCCCC=C(C)CO
CCC(CCCCCCCO)=CC
CCCC=CCCCCC(O)CC
CCCCC=CCCCC(O)CC
CCCCC(CCCCCO)=CC
CCCCCC=CCCC(O)CC
CCCCCC(CCCCO)=CC
CCCCCCC(CCCO)=CC
CCCCCCCC(CCO)=CC
CCCCCCCCC(CO)=CC
CCC(CCCCCCO)C=CC
CCCC=CCCC(CO)CCC
CCCC=CCCCC(O)CCC
CCCC(CCCCCO)=CCC
CCCC(CCCCCO)C=CC
CCCCC=CCC(CO)CCC
CCCCC=CCCC(O)CCC
CCCCC(CCCCO)=CCC
CCCCC(CCCCO)C=CC
CCCCCC=CC(CO)CCC
CCCCCC=CCC(O)CCC
CCCCCC(CCCO)=CCC
CCCCCC(CCCO)C=CC
CCCCCCC=C(CO)CCC
CCCCCCC(CCO)=CCC
CCCCCCCC(CO)=CCC
CCCCCCCC(CO)C=CC
CCC(CCCCCO)CC=CC
CCCC(CCCCO)C=CCC
CCCC(CCCCO)CC=CC
CCCCC=C(CCO)CCCC
CCCCC=CC(CO)CCCC
CCCCC(CCCO)=CCCC
CCCCC(CCCO)C=CCC
CCCCC(CCCO)CC=CC
CCCCCC=CC(O)CCCC
CCCCCC(CCO)=CCCC
CCCCCC(CCO)C=CCC
CCCCCC(CCO)CC=CC
CCCCCCC(CO)=CCCC
CCCCCCC(CO)C=CCC
CCCCCCCC(O)C=CCC
CCC(CCCCO)CCC=CC
CCCC(CCCO)CC=CCC
CCCC(CCCO)CCC=CC
CCCCC(CCO)C=CCCC
CCCCC(CCO)CC=CCC
CCCCC(CCO)CCC=CC
CCCCCC(CO)=CCCCC
CCCCCC(CO)C=CCCC
CCCCCC(CO)CC=CCC
CCCCCC(CO)CCC=CC
CCCCCCC(O)CC=CCC
CCCCCCC(O)CCC=CC
CCC(CCCO)CCCC=CC
CCCC(CCO)CCC=CCC
CCCC(CCO)CCCC=CC
CCCCC(CO)CC=CCCC
CCCCC(CO)CCC=CCC
CCCCC(CO)CCCC=CC
CCCCCC(O)C=CCCCC
CCCCCC(O)CC=CCCC
CCCCCC(O)CCC=CCC
CCCCCC(O)CCCC=CC
CCC(CCO)CCCCC=CC
CCCC(CO)CCCC=CCC
CCCC(CO)CCCCC=CC
CCCCC(O)CCCCC=CC
CCC(CO)CCCCCC=CC
CCCC(O)CCCCC=CCC
CCCC(O)CCCCCC=CC
CCC(O)CCCCCCC=CC
CC=CCCCC(C)CCCCO
CC(C)C=CCCCCCCCO
CCC=CCCCC(C)CCCO
CCCC=CCCCC(C)CCO
CCCCC=CCCC(C)CCO
CCCCC=CCCCC(C)CO
CCCCC(CCCC)=CCCO
CCCCCC=CC(C)CCCO
CCCCCCC=CC(CC)CO
CCCCCCC=CCCC(C)O
CCCCCCCC=C(CC)CO
CCCCCCCCC=CC(C)O
CCCCCCCCC(C)=CCO
CCC=CCCCCCC(O)CC
CCCC(CCCCCCO)=CC
CCCCCCC=CCC(O)CC
CCCCCCCC=CC(O)CC
CCCCCCC=CC(O)CCC
CCCCCCC(CCO)C=CC
CCCCCCCCC(O)C=CC
CCCCC=CCC(O)CCCC
CCCCCC=C(CO)CCCC
CCCCCCC(CO)CC=CC
CCCCCCCC(O)CC=CC
CCCCCCC(O)C=CCCC
CCCCC(O)CCC=CCCC
CCCCC(O)CCCC=CCC
C=CC#CCCCOCOCC#C
C=CCC#CCCOCOCC#C
C=CCCC#CCOCOCC#C
CC#CC#CCCOCOCC=C
CC#CCC#CCOCOCC=C
CCC#CC#CCOCOCC=C
C=CC#CCCOCCOCC#C
C=CCC#CCOCCOCC#C
CC#CC#CCOCCOCC=C
C=CC#CCCOCOCCC#C
C=CCC#CCOCOCCC#C
CC#CC#CCOCOCCC=C
C=CC#CCOCCCOCC#C
C=CC#CCOCCOCCC#C
C=CC#CCOCOCCCC#C
C=CCCCOCOCC#CC#C
CC#CCCOCOCC#CC=C
CCC#CCOCOCC#CC=C
C=CCCOCC#CCOCC#C
CC#CCOCC#CCOCC=C
C=CCCOCCOCC#CC#C
CC#CCOCCOCC#CC=C
C=CCCOCOCC#CCC#C
C=CCCOCOCCC#CC#C
CC#CCOCOCC#CCC=C
CC#CCOCOCCC#CC=C
C=CCOCC#CCCOCC#C
C=CCOCCC#CCOCC#C
C=CCOCC#CCOCCC#C
C=CCOCCCOCC#CC#C
C=CCOCCOCC#CCC#C
C=CCOCCOCCC#CC#C
C=CCOCOCC#CCCC#C
C=CCOCOCCC#CCC#C
C=CCOCOCCCC#CC#C
CCCOCOCC#CC#CC=C
CCOCC#CC#CCOCC=C
CCOCC#CCOCC#CC=C
CCOCCOCC#CC#CC=C
CCOCOCC#CC#CCC=C
CCOCOCC#CCC#CC=C
CCOCOCCC#CC#CC=C
COCC#CC#CCCOCC=C
COCC#CCC#CCOCC=C
COCCC#CC#CCOCC=C
COCC#CC#CCOCCC=C
COCC#CCCOCC#CC=C
COCCC#CCOCC#CC=C
COCC#CCOCC#CCC=C
COCC#CCOCCC#CC=C
COCCCOCC#CC#CC=C
COCCOCC#CC#CCC=C
COCCOCC#CCC#CC=C
COCCOCCC#CC#CC=C
COCOCC#CC#CCCC=C
COCOCC#CCC#CCC=C
COCOCC#CCCC#CC=C
COCOCCC#CC#CCC=C
COCOCCC#CCC#CC=C
COCOCCCC#CC#CC=C
C=CC=CCCCOCOCC#C
C=CCC=CCCOCOCC#C
C=CCCC=CCOCOCC#C
CC=CC#CCCOCOCC=C
CC=CCC#CCOCOCC=C
CC#CC=CCCOCOCC=C
CC#CCC=CCOCOCC=C
CCC=CC#CCOCOCC=C
CCC#CC=CCOCOCC=C
C=CC=CCCOCCOCC#C
C=CCC=CCOCCOCC#C
CC=CC#CCOCCOCC=C
CC#CC=CCOCCOCC=C
C=CC=CCCOCOCCC#C
C=CCC=CCOCOCCC#C
CC=CC#CCOCOCCC=C
CC#CC=CCOCOCCC=C
C=CC=CCOCCCOCC#C
C=CC=CCOCCOCCC#C
C=CC=CCOCOCCCC#C
C=CCCCOCOCC=CC#C
CC=CCCOCOCC#CC=C
CC#CCCOCOCC=CC=C
CCC=CCOCOCC#CC=C
CCC#CCOCOCC=CC=C
C=CCCOCC=CCOCC#C
CC=CCOCC#CCOCC=C
CC#CCOCC=CCOCC=C
C=CCCOCCOCC=CC#C
CC=CCOCCOCC#CC=C
CC#CCOCCOCC=CC=C
C=CCCOCOCC=CCC#C
C=CCCOCOCCC=CC#C
CC=CCOCOCC#CCC=C
CC=CCOCOCCC#CC=C
CC#CCOCOCC=CCC=C
CC#CCOCOCCC=CC=C
C=CCOCC=CCCOCC#C
C=CCOCCC=CCOCC#C
C=CCOCC=CCOCCC#C
C=CCOCCCOCC=CC#C
C=CCOCCOCC=CCC#C
C=CCOCCOCCC=CC#C
C=CCOCOCC=CCCC#C
C=CCOCOCCC=CCC#C
C=CCOCOCCCC=CC#C
CCCOCOCC=CC#CC=C
CCCOCOCC#CC=CC=C
CCOCC=CC#CCOCC=C
CCOCC#CC=CCOCC=C
CCOCC=CCOCC#CC=C
CCOCC#CCOCC=CC=C
CCOCCOCC=CC#CC=C
CCOCCOCC#CC=CC=C
CCOCOCC=CC#CCC=C
CCOCOCC=CCC#CC=C
CCOCOCC#CC=CCC=C
CCOCOCC#CCC=CC=C
CCOCOCCC=CC#CC=C
CCOCOCCC#CC=CC=C
COCC=CC#CCCOCC=C
COCC=CCC#CCOCC=C
COCC#CC=CCCOCC=C
COCC#CCC=CCOCC=C
COCCC=CC#CCOCC=C
COCCC#CC=CCOCC=C
COCC=CC#CCOCCC=C
COCC#CC=CCOCCC=C
COCC=CCCOCC#CC=C
COCC#CCCOCC=CC=C
COCCC=CCOCC#CC=C
COCCC#CCOCC=CC=C
COCC=CCOCC#CCC=C
COCC=CCOCCC#CC=C
COCC#CCOCC=CCC=C
COCC#CCOCCC=CC=C
COCCCOCC=CC#CC=C
COCCCOCC#CC=CC=C
COCCOCC=CC#CCC=C
COCCOCC=CCC#CC=C
COCCOCC#CC=CCC=C
COCCOCC#CCC=CC=C
COCCOCCC=CC#CC=C
COCCOCCC#CC=CC=C
COCOCC=CC#CCCC=C
COCOCC=CCC#CCC=C
COCOCC=CCCC#CC=C
COCOCC#CC=CCCC=C
COCOCC#CCC=CCC=C
COCOCC#CCCC=CC=C
COCOCCC=CC#CCC=C
COCOCCC=CCC#CC=C
COCOCCC#CC=CCC=C
COCOCCC#CCC=CC=C
COCOCCCC=CC#CC=C
COCOCCCC#CC=CC=C
CC=CC=CCCOCOCC=C
CC=CCC=CCOCOCC=C
CCC=CC=CCOCOCC=C
CC=CC=CCOCCOCC=C
CC=CC=CCOCOCCC=C
CC=CCCOCOCC=CC=C
CCC=CCOCOCC=CC=C
CC=CCOCC=CCOCC=C
CC=CCOCCOCC=CC=C
CC=CCOCOCC=CCC=C
CC=CCOCOCCC=CC=C
CCCOCOCC=CC=CC=C
CCOCC=CC=CCOCC=C
CCOCC=CCOCC=CC=C
CCOCCOCC=CC=CC=C
CCOCOCC=CC=CCC=C
CCOCOCC=CCC=CC=C
CCOCOCCC=CC=CC=C
COCC=CC=CCCOCC=C
COCC=CCC=CCOCC=C
COCCC=CC=CCOCC=C
COCC=CC=CCOCCC=C
COCC=CCCOCC=CC=C
COCCC=CCOCC=CC=C
COCC=CCOCC=CCC=C
COCC=CCOCCC=CC=C
COCCCOCC=CC=CC=C
COCCOCC=CC=CCC=C
COCCOCC=CCC=CC=C
COCCOCCC=CC=CC=C
COCOCC=CC=CCCC=C
COCOCC=CCC=CCC=C
COCOCC=CCCC=CC=C
COCOCCC=CC=CCC=C
COCOCCC=CCC=CC=C
COCOCCCC=CC=CC=C
CCC#CC#CCCCOCOC
CCC#CCC#CCCOCOC
CCC#CCCC#CCOCOC
CCCC#CC#CCCOCOC
CCCC#CCC#CCOCOC
CCC#CC#CCCOCCOC
CCC#CCC#CCOCCOC
CCCC#CC#CCOCCOC
CCCC#CC#CCOCOCC
CCC#CC#CCOCCCOC
C#CCCCCCOCOCC#C
CC#CCCCCOCOCC#C
CCC#CCCCOCOCC#C
CCCC#CCCOCOCC#C
CCCCC#CCOCOCC#C
CCC#CCCOCC#CCOC
CCCC#CCOCC#CCOC
C#CCCCCOCCOCC#C
CC#CCCCOCCOCC#C
CCC#CCCOCCOCC#C
CCCC#CCOCCOCC#C
C#CCCCCOCOCCC#C
CC#CCCCOCOCC#CC
CC#CCCCOCOCCC#C
CCC#CCCOCOCC#CC
CCC#CCCOCOCCC#C
CCCC#CCOCOCC#CC
CCCC#CCOCOCCC#C
CCC#CCOCC#CCCOC
CCC#CCOCCC#CCOC
C#CCCCOCCCOCC#C
CC#CCCOCCCOCC#C
CCC#CCOCCCOCC#C
C#CCCCOCCOCCC#C
CC#CCCOCCOCC#CC
CC#CCCOCCOCCC#C
CCC#CCOCCOCC#CC
CCC#CCOCCOCCC#C
C#CCCCOCOCCCC#C
CC#CCCOCOCCC#CC
CC#CCCOCOCCCC#C
CCC#CCOCOCC#CCC
CCC#CCOCOCCC#CC
CCC#CCOCOCCCC#C
CCCCCOCOCC#CC#C
CCCCOCC#CC#CCOC
C#CCCOCCCCOCC#C
CC#CCOCCCCOCC#C
CCCCOCC#CCOCC#C
C#CCCOCCCOCCC#C
CC#CCOCCCOCC#CC
CC#CCOCCCOCCC#C
CC#CCOCCOCCCC#C
CCCCOCCOCC#CC#C
CC#CCOCOCCCCC#C
CCCCOCOCC#CC#CC
CCCCOCOCC#CCC#C
CCCCOCOCCC#CC#C
CCCOCC#CC#CCCOC
CCCOCC#CCC#CCOC
CCCOCCC#CC#CCOC
CCCOCC#CC#CCOCC
C#CCOCCCCCOCC#C
CCCOCC#CCCOCC#C
CCCOCCC#CCOCC#C
CCCOCC#CCOCC#CC
CCCOCC#CCOCCC#C
CCCOCCCOCC#CC#C
CCCOCCOCC#CC#CC
CCCOCCOCC#CCC#C
CCCOCCOCCC#CC#C
CCCOCOCC#CC#CCC
CCCOCOCC#CCC#CC
CCCOCOCC#CCCC#C
CCCOCOCCC#CC#CC
CCCOCOCCC#CCC#C
CCCOCOCCCC#CC#C
CCOCC#CC#CCCCOC
CCOCC#CCC#CCCOC
CCOCC#CCCC#CCOC
CCOCCC#CC#CCCOC
CCOCCC#CCC#CCOC
CCOCCCC#CC#CCOC
CCOCC#CCC#CCOCC
CCOCCC#CC#CCOCC
CCOCC#CCCCOCC#C
CCOCCC#CCCOCC#C
CCOCCCC#CCOCC#C
CCOCC#CCCOCC#CC
CCOCC#CCCOCCC#C
CCOCCC#CCOCC#CC
CCOCCC#CCOCCC#C
CCOCC#CCOCC#CCC
CCOCC#CCOCCC#CC
CCOCC#CCOCCCC#C
CCOCCCCOCC#CC#C
CCOCCCOCC#CC#CC
CCOCCCOCC#CCC#C
CCOCCCOCCC#CC#C
CCOCCOCC#CC#CCC
CCOCCOCC#CCC#CC
CCOCCOCC#CCCC#C
CCOCCOCCC#CC#CC
CCOCCOCCC#CCC#C
CCOCCOCCCC#CC#C
CCOCOCC#CCC#CCC
CCOCOCC#CCCC#CC
CCOCOCC#CCCCC#C
CCOCOCCC#CC#CCC
CCOCOCCC#CCC#CC
CCOCOCCC#CCCC#C
CCOCOCCCC#CC#CC
CCOCOCCCC#CCC#C
CCOCOCCCCC#CC#C
COCC#CCCCC#CCOC
COCCC#CCC#CCCOC
COCCC#CCCC#CCOC
COCCCC#CC#CCCOC
COCCCC#CCC#CCOC
COCCCCC#CC#CCOC
COCC#CCCCCOCC#C
COCCC#CCCCOCC#C
COCCCC#CCCOCC#C
COCCCCC#CCOCC#C
COCC#CCCCOCC#CC
COCC#CCCCOCCC#C
COCCC#CCCOCC#CC
COCCC#CCCOCCC#C
COCCCC#CCOCC#CC
COCCCC#CCOCCC#C
COCC#CCCOCCC#CC
COCC#CCCOCCCC#C
COCCC#CCOCCC#CC
COCCC#CCOCCCC#C
COCCCCCOCC#CC#C
COCC#CCOCCCC#CC
COCC#CCOCCCCC#C
COCCCCOCC#CC#CC
COCCCCOCC#CCC#C
COCCCCOCCC#CC#C
COCCCOCC#CCC#CC
COCCCOCC#CCCC#C
COCCCOCCC#CC#CC
COCCCOCCC#CCC#C
COCCCOCCCC#CC#C
COCCOCC#CCCC#CC
COCCOCC#CCCCC#C
COCCOCCC#CCC#CC
COCCOCCC#CCCC#C
COCCOCCCC#CC#CC
COCCOCCCC#CCC#C
COCCOCCCCC#CC#C
COCOCC#CCCCC#CC
COCOCC#CCCCCC#C
COCOCCC#CCCC#CC
COCOCCC#CCCCC#C
COCOCCCC#CCC#CC
COCOCCCC#CCCC#C
COCOCCCCC#CC#CC
COCOCCCCC#CCC#C
COCOCCCCCC#CC#C
CCCCC#CC#CCOCOC
CCC=C(C)CCCCOCOC
CCC=C(CC)CCCOCOC
CCC=CC(C)CCCOCOC
CCC=CC(CC)CCOCOC
CCC=CC(CCCCOC)OC
CCC=CCC(C)CCOCOC
CCC=CCC(CC)COCOC
CCC=CCC(CCCOC)OC
CCC=CCCC(C)COCOC
CCC=CCCC(CC)OCOC
CCC=CCCC(CCOC)OC
CCC=CCCCC(C)OCOC
CCC=CCCCC(COC)OC
CCC(C)=CCCCCOCOC
CCC(C)C=CCCCOCOC
CCC(C)CC=CCCOCOC
CCC(C)CCC=CCOCOC
CCC(CC=CCCCOC)OC
CCC(CC)=CCCCOCOC
CCC(CC)C=CCCOCOC
CCC(CC)CC=CCOCOC
CCC(CCC=CC)COCOC
CCC(CCC=CCCOC)OC
CCC(CCCC=CC)OCOC
CCC(CCCC=CCOC)OC
CCCC=C(C)CCCOCOC
CCCC=C(CC)CCOCOC
CCCC=C(CCC)COCOC
CCCC=CC(C)CCOCOC
CCCC=CC(CC)COCOC
CCCC=CC(CCC)OCOC
CCCC=CC(CCCOC)OC
CCCC=CCC(C)COCOC
CCCC=CCC(CC)OCOC
CCCC=CCC(CCOC)OC
CCCC=CCCC(C)OCOC
CCCC=CCCC(COC)OC
CCCC=CCCCC(OC)OC
CCCC(C)=CCCCOCOC
CCCC(C)C=CCCOCOC
CCCC(C)CC=CCOCOC
CCCC(CC=CCC)OCOC
CCCC(CC=CCCOC)OC
CCCC(CC)=CCCOCOC
CCCC(CC)C=CCOCOC
CCCC(CCC=CC)OCOC
CCCC(CCC=CCOC)OC
CCCC(CCC)=CCOCOC
CCCCC=C(C)CCOCOC
CCCCC=C(CC)COCOC
CCCCC=CC(C)COCOC
CCCCC=CC(CC)OCOC
CCCCC=CC(CCOC)OC
CCCCC=CCC(C)OCOC
CCCCC=CCC(COC)OC
CCCCC(C)=CCCOCOC
CCCCC(C)C=CCOCOC
CCCCC(CC=CC)OCOC
CCCCC(CC=CCOC)OC
CCCCC(CC)=CCOCOC
CCCCCC=C(C)COCOC
CCCCCC=CC(C)OCOC
CCCCCC=CC(COC)OC
CCCCCC(C)=CCOCOC
CCC=C(C)CCCOCCOC
CCC=C(CC)CCOCCOC
CCC=C(CCCCOC)COC
CCC=CC(C)CCOCCOC
CCC=CC(CC)COCCOC
CCC=CC(CCCOC)COC
CCC=CCC(C)COCCOC
CCC=CCC(CC)OCCOC
CCC=CCC(CCOC)COC
CCC=CCCC(C)OCCOC
CCC=CCCC(COC)COC
CCC=CCCCCOC(C)OC
CCC(C)=CCCCOCCOC
CCC(C)C=CCCOCCOC
CCC(C)CC=CCOCCOC
CCC(CC)=CCCOCCOC
CCC(CC)C=CCOCCOC
CCC(CCC=CC)OCCOC
CCC(CCC=CCOC)COC
CCCC=C(C)CCOCCOC
CCCC=C(CC)COCCOC
CCCC=C(CCCOC)COC
CCCC=CC(C)COCCOC
CCCC=CC(CC)OCCOC
CCCC=CC(CCOC)COC
CCCC=CC(CCOCC)OC
CCCC=CCC(C)OCCOC
CCCC=CCC(COC)COC
CCCC=CCC(COCC)OC
CCCC=CCCCOC(C)OC
CCCC(C)=CCCOCCOC
CCCC(C)C=CCOCCOC
CCCC(CC=CC)OCCOC
CCCC(CC=CCOCC)OC
CCCC(CC)=CCOCCOC
CCCCC=C(C)COCCOC
CCCCC=C(CCOC)COC
CCCCC=CC(C)OCCOC
CCCCC=CC(COC)COC
CCCCC=CC(COCC)OC
CCCCC=CCCOC(C)OC
CCCCC(C)=CCOCCOC
CCCCCC=C(COC)COC
CCCCCC=CCOC(C)OC
CCCC=C(C)CCOCOCC
CCCC=C(CC)COCOCC
CCCC=CC(C)COCOCC
CCCC=CC(CC)OCOCC
CCCC=CC(CCOC)OCC
CCCC=CCC(C)OCOCC
CCCC=CCC(COC)OCC
CCCC=CCCC(OC)OCC
CCCC(C)=CCCOCOCC
CCCC(C)C=CCOCOCC
CCCC(CC=CC)OCOCC
CCCC(CC=CCOC)OCC
CCCC(CC)=CCOCOCC
CCCCC=C(C)COCOCC
CCCCC=CC(C)OCOCC
CCCCC=CC(COC)OCC
CCCCC=CCC(OC)OCC
CCCCC(C)=CCOCOCC
CCCCCC=CC(OC)OCC
CCC=C(C)CCOCCCOC
CCC=C(CC)COCCCOC
CCC=C(CCCOC)CCOC
CCC=CC(C)COCCCOC
CCC=CC(CC)OCCCOC
CCC=CC(CCOC)CCOC
CCC=CCC(C)OCCCOC
CCC=CCCCOC(C)COC
CCC=CCCCOC(CC)OC
CCC=CCCCOCC(C)OC
CCC(C)=CCCOCCCOC
CCC(C)C=CCOCCCOC
CCC(CC=CC)OCCCOC
CCC(CC)=CCOCCCOC
CCC(CCCCOC)=CCOC
CCCC=C(C)COCCCOC
CCCC=C(CCOC)CCOC
CCCC=C(CCOCC)COC
CCCC=CC(C)OCCCOC
CCCC=CCCOC(C)COC
CCCC=CCCOC(CC)OC
CCCC=CCCOCC(C)OC
CCCC(C)=CCOCCCOC
CCCC(CCCOC)=CCOC
CCCCC=CCOC(C)COC
CCCCC=CCOC(CC)OC
CCCCC=CCOCC(C)OC
CCCCC(CCOC)=CCOC
CCCCCC(COC)=CCOC
CCCC=C(C)COCCOCC
CCCC=C(CCOC)COCC
CCCC=CC(C)OCCOCC
CCCC=CC(COC)COCC
CCCC=CC(COCC)OCC
CCCC=CCC(OCC)OCC
CCCC=CCCOC(C)OCC
CCCC(C)=CCOCCOCC
CCCCC=C(COC)COCC
CCCCC=CCOC(C)OCC
CC=CCCCCOCOC(C)C
CCC=CCCCOCOC(C)C
CCC(CCCCOCOC)=CC
CCCC=CCCOCOC(C)C
CCCC(CCCOCOC)=CC
CCCCC=CC(OC)OCCC
CCCCC=CCOCOC(C)C
CCCCC(CCOCOC)=CC
CCCCCC(COCOC)=CC
CCC=C(C)COCCCCOC
CCC=CC(C)OCCCCOC
CCC=CCCOC(C)CCOC
CCC=CCCOC(CC)COC
CCC=CCCOCC(C)COC
CCC=CCCOCC(CC)OC
CCC=CCCOCCC(C)OC
CCC(C)=CCOCCCCOC
CCC(C)CCOCC=CCOC
CCC(CC)COCC=CCOC
CCC(CCCOC)=CCCOC
CCC(CCCOC)C=CCOC
CCC(CCCOCC=CC)OC
CCCC=CCOC(C)CCOC
CCCC=CCOC(CC)COC
CCCC=CCOC(CCC)OC
CCCC=CCOCC(C)COC
CCCC=CCOCC(CC)OC
CCCC=CCOCCC(C)OC
CCCC(C)COCC=CCOC
CCCC(CC)OCC=CCOC
CCCC(CCOC)=CCCOC
CCCC(CCOC)C=CCOC
CCCC(CCOCC=CC)OC
CCCC(CCOCC)=CCOC
CCCCC(C)OCC=CCOC
CCCCC(COC)=CCCOC
CCCCC(COC)C=CCOC
CCCCC(COCC=CC)OC
CCCCC(COCC)=CCOC
CCCCCC(OC)C=CCOC
CCCC=C(COCC)COCC
CCCC=CCOC(C)COCC
CCCC=CCOC(CC)OCC
CCCC=CCOCC(C)OCC
CCCC(CCOC)=CCOCC
CCCCC(COC)=CCOCC
CC=CCCCOCCOC(C)C
CCC=CCCOCCOC(C)C
CCC(CCCOCCOC)=CC
CCCC=CCOCCOC(C)C
CCCC(CCOCCOC)=CC
CCCCC(COCCOC)=CC
CC=CCCCOCOCC(C)C
CCC=CCCOCOC(C)CC
CCC=CCCOCOCC(C)C
CCC(C)CCOCOCC=CC
CCC(CC)COCOCC=CC
CCC(CCCOC)OCC=CC
CCC(CCCOCOC)C=CC
CCCC=CCOCOC(C)CC
CCCC=CCOCOCC(C)C
CCCC(C)COCOCC=CC
CCCC(CC)OCOCC=CC
CCCC(CCOC)OCC=CC
CCCC(CCOCOC)=CCC
CCCC(CCOCOC)C=CC
CCCC(CCOCOCC)=CC
CCCCC(C)OCOCC=CC
CCCCC(COC)OCC=CC
CCCCC(COCOC)=CCC
CCCCC(COCOC)C=CC
CCCCC(COCOCC)=CC
CCCCCC(OC)OCC=CC
CCCCCC(OCOC)C=CC
CCCCCCOC(OC)C=CC
CCC=CCOC(C)CCCOC
CCC=CCOC(CC)CCOC
CCC=CCOCC(C)CCOC
CCC=CCOCC(CC)COC
CCC=CCOCCC(C)COC
CCC=CCOCCC(CC)OC
CCC=CCOCCCC(C)OC
CCC(C)COCC=CCCOC
CCC(C)COCCC=CCOC
CCC(CC)OCC=CCCOC
CCC(CC)OCCC=CCOC
CCC(CCOC)=CCCCOC
CCC(CCOC)C=CCCOC
CCC(CCOC)CC=CCOC
CCC(CCOCC=CC)COC
CCC(CCOCCC=CC)OC
CCCC(C)OCC=CCCOC
CCCC(C)OCCC=CCOC
CCCC(COC)=CCCCOC
CCCC(COC)C=CCCOC
CCCC(COC)CC=CCOC
CCCC(COCC=CCC)OC
CCCC(COCC)=CCCOC
CCCC(COCC)C=CCOC
CCCC(COCCC=CC)OC
CCCCC(OC)C=CCCOC
CCCCC(OCC)C=CCOC
CCCCCOC(C)C=CCOC
CCCCCOC(CC=CC)OC
CCCCCOCC=C(C)COC
CCCCCOCC=CC(C)OC
CCCCCOCC(C)=CCOC
CCCC(C)OCC=CCOCC
CCCC(COC)=CCCOCC
CCCC(COC)C=CCOCC
CCCC(COCC=CC)OCC
CCCC(COCC)=CCOCC
CCCCC(OC)C=CCOCC
CC=CCCOCCCOC(C)C
CCC=CCOCCCOC(C)C
CCC(CCOCCCOC)=CC
CCCC(COCCCOC)=CC
CCCCCOCC(COC)=CC
CC=CCCOCCOCC(C)C
CCC=CCOCCOC(C)CC
CCC=CCOCCOCC(C)C
CCC(C)COCCOCC=CC
CCC(CC)OCCOCC=CC
CCC(CCOC)COCC=CC
CCC(CCOCCOC)C=CC
CCCC(C)OCCOCC=CC
CCCC(COC)COCC=CC
CCCC(COCC)OCC=CC
CCCC(COCCOC)=CCC
CCCC(COCCOC)C=CC
CCCC(COCCOCC)=CC
CCCCC(OCC)OCC=CC
CCCCC(OCCOC)C=CC
CCCCCOC(C)OCC=CC
CCCCCOC(COC)C=CC
CCCCCOCC(OC)C=CC
CC=CCCOCOCCC(C)C
CCC=CCOCOC(CC)CC
CCC=CCOCOCC(C)CC
CCC=CCOCOCCC(C)C
CCC(C)COCOCCC=CC
CCC(CC)OCOCCC=CC
CCC(CCOC)OCCC=CC
CCC(CCOCOC)CC=CC
CCCC(C)OCOCC=CCC
CCCC(C)OCOCCC=CC
CCCC(COC)OCC=CCC
CCCC(COC)OCCC=CC
CCCC(COCOC)C=CCC
CCCC(COCOC)CC=CC
CCCC(COCOCC)=CCC
CCCC(COCOCC)C=CC
CCCCC(OC)OCC=CCC
CCCCC(OC)OCCC=CC
CCCCC(OCOC)C=CCC
CCCCC(OCOCC)C=CC
CCCCCOC(OC)C=CCC
CCCCCOC(OCC)C=CC
CCCCCOCOC(C)C=CC
CCCCCOCOCC=C(C)C
CCCCCOCOCC(C)=CC
CCC(C)OCC=CCCCOC
CCC(C)OCCC=CCCOC
CCC(C)OCCCC=CCOC
CCC(COC)=CCCCCOC
CCC(COC)C=CCCCOC
CCC(COC)CC=CCCOC
CCC(COCCCC=CC)OC
CCCC(OC)C=CCCCOC
CCCC(OCC)C=CCCOC
CCCCOC(C)C=CCCOC
CCCCOC(C)CC=CCOC
CCCCOC(CC=CCC)OC
CCCCOC(CC)C=CCOC
CCCCOC(CCC=CC)OC
CCCCOCC=C(C)CCOC
CCCCOCC=C(CC)COC
CCCCOCC=CC(C)COC
CCCCOCC=CC(CC)OC
CCCCOCC=CCC(C)OC
CCCCOCC(C)=CCCOC
CCCCOCC(C)C=CCOC
CCCCOCC(CC=CC)OC
CCCCOCC(CC)=CCOC
CCCCOCCC=C(C)COC
CCCCOCCC=CC(C)OC
CCCCOCCC(C)=CCOC
CCCC(OC)C=CCCOCC
CCCC(OCC)C=CCOCC
CCCCOC(C)C=CCOCC
CCCCOC(CC=CC)OCC
CCCCOCC=C(C)COCC
CCCCOCC=CC(C)OCC
CCCCOCC(C)=CCOCC
CC=CCOCCCCOC(C)C
CCC(COCCCCOC)=CC
CCCCOCC=CCOC(C)C
CCCCOCC(CCOC)=CC
CCCCOCCC(COC)=CC
CC=CCOCCCOCC(C)C
CCC(C)OCCCOCC=CC
CCC(COCCCOC)C=CC
CCCC(OCCCOC)C=CC
CCCCOC(C)COCC=CC
CCCCOC(CC)OCC=CC
CCCCOC(CCOC)C=CC
CCCCOCC(C)OCC=CC
CCCCOCC(COC)=CCC
CCCCOCC(COC)C=CC
CCCCOCC(COCC)=CC
CCCCOCCC(OC)C=CC
CC=CCOCCOCCC(C)C
CCC(C)OCCOCCC=CC
CCC(COC)COCCC=CC
CCC(COCCOC)CC=CC
CCCC(OCC)OCC=CCC
CCCC(OCC)OCCC=CC
CCCC(OCCOC)C=CCC
CCCC(OCCOCC)C=CC
CCCCOC(C)OCC=CCC
CCCCOC(C)OCCC=CC
CCCCOC(COC)C=CCC
CCCCOC(COC)CC=CC
CCCCOC(COCC)C=CC
CCCCOCC(OC)C=CCC
CCCCOCC(OCC)C=CC
CCCCOCCOC(C)C=CC
CCCCOCCOCC=C(C)C
CCCCOCCOCC(C)=CC
CC=CCOCOCCCC(C)C
CCC(C)OCOCCCC=CC
CCC(COC)OCCCC=CC
CCCC(OC)OCCC=CCC
CCCC(OC)OCCCC=CC
CCCC(OCOCC)C=CCC
CCCCOC(OC)C=CCCC
CCCCOC(OCC)C=CCC
CCCCOC(OCCC)C=CC
CCCCOCOC(C)C=CCC
CCCCOCOC(C)CC=CC
CCCCOCOC(CC)C=CC
CCCCOCOCC=C(C)CC
CCCCOCOCC=CC(C)C
CCCCOCOCC(C)=CCC
CCCCOCOCC(C)C=CC
CCCCOCOCC(CC)=CC
CCCCOCOCCC=C(C)C
CCCCOCOCCC(C)=CC
CCC(OC)C=CCCCCOC
CCCOC(C)C=CCCCOC
CCCOC(C)CC=CCCOC
CCCOC(C)CCC=CCOC
CCCOC(CC=CCCC)OC
CCCOC(CC)C=CCCOC
CCCOC(CC)CC=CCOC
CCCOC(CCC=CC)COC
CCCOC(CCC=CCC)OC
CCCOC(CCC)C=CCOC
CCCOC(CCCC=CC)OC
CCCOCC=C(C)CCCOC
CCCOCC=C(CC)CCOC
CCCOCC=C(CCC)COC
CCCOCC=CC(C)CCOC
CCCOCC=CC(CC)COC
CCCOCC=CC(CCC)OC
CCCOCC=CCC(C)COC
CCCOCC=CCC(CC)OC
CCCOCC=CCCC(C)OC
CCCOCC(C)=CCCCOC
CCCOCC(C)C=CCCOC
CCCOCC(C)CC=CCOC
CCCOCC(CC=CCC)OC
CCCOCC(CC)=CCCOC
CCCOCC(CC)C=CCOC
CCCOCC(CCC=CC)OC
CCCOCC(CCC)=CCOC
CCCOCCC=C(C)CCOC
CCCOCCC=C(CC)COC
CCCOCCC=CC(C)COC
CCCOCCC=CC(CC)OC
CCCOCCC=CCC(C)OC
CCCOCCC(C)=CCCOC
CCCOCCC(C)C=CCOC
CCCOCCC(CC=CC)OC
CCCOCCC(CC)=CCOC
CCCOCCCC=C(C)COC
CCCOCCCC=CC(C)OC
CCCOCCCC(C)=CCOC
CCCOC(C)C=CCCOCC
CCCOC(C)CC=CCOCC
CCCOC(CC=CCC)OCC
CCCOC(CC)C=CCOCC
CCCOC(CCC=CC)OCC
CCCOCC=C(C)CCOCC
CCCOCC=C(CC)COCC
CCCOCC=CC(C)COCC
CCCOCC=CC(CC)OCC
CCCOCC=CCC(C)OCC
CCCOCC(C)=CCCOCC
CCCOCC(C)C=CCOCC
CCCOCC(CC=CC)OCC
CCCOCC(CC)=CCOCC
CCCOCCC=C(C)COCC
CCCOCCC=CC(C)OCC
CCCOCCC(C)=CCOCC
CCCOC(CC=CC)OCCC
CCCOCC=C(C)COCCC
CCCOCC=CC(C)OCCC
CCCOCC=CCCOC(C)C
CCCOCC(CCCOC)=CC
CCCOCCC=CCOC(C)C
CCCOCCC(CCOC)=CC
CCCOCCCC(COC)=CC
CCC(OCCCCOC)C=CC
CCCOC(C)CCOCC=CC
CCCOC(CC)COCC=CC
CCCOC(CCC)OCC=CC
CCCOC(CCCOC)C=CC
CCCOCC=CCOC(C)CC
CCCOCC=CCOCC(C)C
CCCOCC(C)COCC=CC
CCCOCC(CC)OCC=CC
CCCOCC(CCOC)=CCC
CCCOCC(CCOC)C=CC
CCCOCC(CCOCC)=CC
CCCOCCC(C)OCC=CC
CCCOCCC(COC)=CCC
CCCOCCC(COC)C=CC
CCCOCCC(COCC)=CC
CCCOCCCC(OC)C=CC
CCCOC(C)COCC=CCC
CCCOC(C)COCCC=CC
CCCOC(CC)OCC=CCC
CCCOC(CC)OCCC=CC
CCCOC(CCOC)C=CCC
CCCOC(CCOC)CC=CC
CCCOC(CCOCC)C=CC
CCCOCC(C)OCC=CCC
CCCOCC(C)OCCC=CC
CCCOCC(COC)=CCCC
CCCOCC(COC)C=CCC
CCCOCC(COC)CC=CC
CCCOCC(COCC)=CCC
CCCOCC(COCC)C=CC
CCCOCC(COCCC)=CC
CCCOCCC(OC)C=CCC
CCCOCCC(OCC)C=CC
CCCOCCCOC(C)C=CC
CCCOCCCOCC=C(C)C
CCCOCCCOCC(C)=CC
CCCOC(C)OCC=CCCC
CCCOC(C)OCCCC=CC
CCCOC(COC)C=CCCC
CCCOC(COC)CC=CCC
CCCOC(COCC)C=CCC
CCCOC(COCC)CC=CC
CCCOCC(OC)C=CCCC
CCCOCC(OCC)C=CCC
CCCOCC(OCCC)C=CC
CCCOCCOC(C)C=CCC
CCCOCCOC(C)CC=CC
CCCOCCOC(CC)C=CC
CCCOCCOCC=C(C)CC
CCCOCCOCC=CC(C)C
CCCOCCOCC(C)=CCC
CCCOCCOCC(C)C=CC
CCCOCCOCC(CC)=CC
CCCOCCOCCC=C(C)C
CCCOCCOCCC(C)=CC
CCC(OC)OCCCCC=CC
CCCOC(OCC)C=CCCC
CCCOC(OCCC)C=CCC
CCCOCOC(C)C=CCCC
CCCOCOC(C)CC=CCC
CCCOCOC(C)CCC=CC
CCCOCOC(CC)C=CCC
CCCOCOC(CC)CC=CC
CCCOCOC(CCC)C=CC
CCCOCOCC=C(C)CCC
CCCOCOCC=C(CC)CC
CCCOCOCC=CC(C)CC
CCCOCOCC=CCC(C)C
CCCOCOCC(C)=CCCC
CCCOCOCC(C)C=CCC
CCCOCOCC(C)CC=CC
CCCOCOCC(CC)=CCC
CCCOCOCC(CC)C=CC
CCCOCOCC(CCC)=CC
CCCOCOCCC=C(C)CC
CCCOCOCCC=CC(C)C
CCCOCOCCC(C)=CCC
CCCOCOCCC(C)C=CC
CCCOCOCCC(CC)=CC
CCCOCOCCCC=C(C)C
CCCOCOCCCC(C)=CC
CCOC(C)C=CCCCCOC
CCOC(C)CC=CCCCOC
CCOC(C)CCC=CCCOC
CCOC(C)CCCC=CCOC
CCOC(CC)C=CCCCOC
CCOC(CC)CC=CCCOC
CCOC(CC)CCC=CCOC
CCOC(CCC=CCC)COC
CCOC(CCCC=CC)COC
CCOC(CCCC=CCC)OC
CCOC(CCCCC=CC)OC
CCOCC=C(C)CCCCOC
CCOCC=C(CC)CCCOC
CCOCC=CC(C)CCCOC
CCOCC=CC(CC)CCOC
CCOCC=CCC(C)CCOC
CCOCC=CCC(CC)COC
CCOCC=CCCC(C)COC
CCOCC=CCCC(CC)OC
CCOCC=CCCCC(C)OC
CCOCC(C)=CCCCCOC
CCOCC(C)C=CCCCOC
CCOCC(C)CC=CCCOC
CCOCC(C)CCC=CCOC
CCOCC(CC)=CCCCOC
CCOCC(CC)C=CCCOC
CCOCC(CC)CC=CCOC
CCOCC(CCC=CC)COC
CCOCC(CCC=CCC)OC
CCOCC(CCCC=CC)OC
CCOCCC=C(C)CCCOC
CCOCCC=C(CC)CCOC
CCOCCC=CC(C)CCOC
CCOCCC=CC(CC)COC
CCOCCC=CCC(C)COC
CCOCCC=CCC(CC)OC
CCOCCC=CCCC(C)OC
CCOCCC(C)=CCCCOC
CCOCCC(C)C=CCCOC
CCOCCC(C)CC=CCOC
CCOCCC(CC=CCC)OC
CCOCCC(CC)=CCCOC
CCOCCC(CC)C=CCOC
CCOCCC(CCC=CC)OC
CCOCCCC=C(C)CCOC
CCOCCCC=C(CC)COC
CCOCCCC=CC(C)COC
CCOCCCC=CC(CC)OC
CCOCCCC=CCC(C)OC
CCOCCCC(C)=CCCOC
CCOCCCC(C)C=CCOC
CCOCCCC(CC=CC)OC
CCOCCCC(CC)=CCOC
CCOCCCCC=C(C)COC
CCOCCCCC=CC(C)OC
CCOCCCCC(C)=CCOC
CCOCC=CC(CC)COCC
CCOCC=CCC(C)COCC
CCOCC=CCC(CC)OCC
CCOCC=CCCC(C)OCC
CCOCC(CC=CCC)OCC
CCOCC(CCC=CC)OCC
CCOCCC=C(C)CCOCC
CCOCCC=C(CC)COCC
CCOCCC=CC(C)COCC
CCOCCC=CC(CC)OCC
CCOCCC=CCC(C)OCC
CCOCCC(C)C=CCOCC
CCOCCC(CC=CC)OCC
CCOCCC(CC)=CCOCC
CCOCCCC=C(C)COCC
CCOCCCC=CC(C)OCC
CCOCCCC(C)=CCOCC
CCOCC=CCCCOC(C)C
CCOCC(CCCCOC)=CC
CCOCCC=CCCOC(C)C
CCOCCC(CCCOC)=CC
CCOCCCC=CCOC(C)C
CCOCCCC(CCOC)=CC
CCOCCCCC(COC)=CC
CCOC(C)CCCOCC=CC
CCOC(CC)CCOCC=CC
CCOC(CCCCOC)C=CC
CCOCC=CCCOC(C)CC
CCOCC=CCCOCC(C)C
CCOCC(C)CCOCC=CC
CCOCC(CC)COCC=CC
CCOCC(CCCOC)=CCC
CCOCC(CCCOC)C=CC
CCOCCC=CCOC(C)CC
CCOCCC=CCOCC(C)C
CCOCCC(C)COCC=CC
CCOCCC(CC)OCC=CC
CCOCCC(CCOC)=CCC
CCOCCC(CCOC)C=CC
CCOCCC(CCOCC)=CC
CCOCCCC(C)OCC=CC
CCOCCCC(COC)=CCC
CCOCCCC(COC)C=CC
CCOCCCC(COCC)=CC
CCOCCCCC(OC)C=CC
CCOC(C)CCOCC=CCC
CCOC(C)CCOCCC=CC
CCOC(CC)COCC=CCC
CCOC(CC)COCCC=CC
CCOC(CCCOC)C=CCC
CCOC(CCCOC)CC=CC
CCOCC=CCOC(CC)CC
CCOCC=CCOCC(C)CC
CCOCC=CCOCCC(C)C
CCOCC(C)COCC=CCC
CCOCC(C)COCCC=CC
CCOCC(CC)OCC=CCC
CCOCC(CC)OCCC=CC
CCOCC(CCOC)C=CCC
CCOCC(CCOC)CC=CC
CCOCCC(C)OCC=CCC
CCOCCC(C)OCCC=CC
CCOCCC(COC)C=CCC
CCOCCC(COC)CC=CC
CCOCCC(COCC)=CCC
CCOCCC(COCC)C=CC
CCOCCCC(OC)C=CCC
CCOCCCC(OCC)C=CC
CCOCCCCOC(C)C=CC
CCOCCCCOCC=C(C)C
CCOCCCCOCC(C)=CC
CCOC(C)COCCC=CCC
CCOC(C)COCCCC=CC
CCOC(CC)OCCC=CCC
CCOC(CC)OCCCC=CC
CCOC(CCOC)CC=CCC
CCOC(CCOC)CCC=CC
CCOCC(C)OCCC=CCC
CCOCC(C)OCCCC=CC
CCOCC(COC)CC=CCC
CCOCC(COCC)C=CCC
CCOCC(COCC)CC=CC
CCOCCC(OCC)C=CCC
CCOCCCOC(C)C=CCC
CCOCCCOC(C)CC=CC
CCOCCCOC(CC)C=CC
CCOCCCOCC=C(C)CC
CCOCCCOCC=CC(C)C
CCOCCCOCC(C)=CCC
CCOCCCOCC(C)C=CC
CCOCCCOCC(CC)=CC
CCOCCCOCCC=C(C)C
CCOCCCOCCC(C)=CC
CCOC(C)OCCCC=CCC
CCOC(C)OCCCCC=CC
CCOCCOC(C)CC=CCC
CCOCCOC(C)CCC=CC
CCOCCOC(CC)C=CCC
CCOCCOC(CC)CC=CC
CCOCCOCC=C(CC)CC
CCOCCOCC=CC(C)CC
CCOCCOCC=CCC(C)C
CCOCCOCC(C)C=CCC
CCOCCOCC(C)CC=CC
CCOCCOCC(CC)=CCC
CCOCCOCC(CC)C=CC
CCOCCOCCC=C(C)CC
CCOCCOCCC=CC(C)C
CCOCCOCCC(C)=CCC
CCOCCOCCC(C)C=CC
CCOCCOCCC(CC)=CC
CCOCCOCCCC=C(C)C
CCOCCOCCCC(C)=CC
CCOCOC(C)CCC=CCC
CCOCOC(C)CCCC=CC
CCOCOC(CC)CC=CCC
CCOCOC(CC)CCC=CC
CCOCOCC=CC(CC)CC
CCOCOCC=CCC(C)CC
CCOCOCC=CCCC(C)C
CCOCOCC(C)CC=CCC
CCOCOCC(C)CCC=CC
CCOCOCC(CC)C=CCC
CCOCOCC(CC)CC=CC
CCOCOCCC=C(CC)CC
CCOCOCCC=CC(C)CC
CCOCOCCC=CCC(C)C
CCOCOCCC(C)C=CCC
CCOCOCCC(C)CC=CC
CCOCOCCC(CC)=CCC
CCOCOCCC(CC)C=CC
CCOCOCCCC=C(C)CC
CCOCOCCCC=CC(C)C
CCOCOCCCC(C)=CCC
CCOCOCCCC(C)C=CC
CCOCOCCCC(CC)=CC
CCOCOCCCCC=C(C)C
CCOCOCCCCC(C)=CC
COC(CCCCCC=CC)OC
COCC=CCCCC(C)COC
COCC=CCCCCC(C)OC
COCC(CCCC=CC)COC
COCC(CCCCC=CC)OC
COCCC=CCC(C)CCOC
COCCC=CCCC(C)COC
COCCC=CCCCC(C)OC
COCCC(C)CCC=CCOC
COCCC(CCC=CC)COC
COCCC(CCCC=CC)OC
COCCCC=C(C)CCCOC
COCCCC=CC(C)CCOC
COCCCC=CCC(C)COC
COCCCC=CCCC(C)OC
COCCCC(C)C=CCCOC
COCCCC(C)CC=CCOC
COCCCC(CCC=CC)OC
COCCCCC=C(C)CCOC
COCCCCC=CC(C)COC
COCCCCC=CCC(C)OC
COCCCCC(C)=CCCOC
COCCCCC(C)C=CCOC
COCCCCC(CC=CC)OC
COCCCCCC=C(C)COC
COCCCCCC=CC(C)OC
COCCCCCC(C)=CCOC
COCC=CCCCCOC(C)C
COCCC=CCCCOC(C)C
COCCCC=CCCOC(C)C
COCCCC(CCCOC)=CC
COCCCCC=CCOC(C)C
COCCCCC(CCOC)=CC
COCCCCCC(COC)=CC
COC(C)CCCCOCC=CC
COCC=CCCCOCC(C)C
COCC(C)CCCOCC=CC
COCCC=CCCOCC(C)C
COCCC(C)CCOCC=CC
COCCCC=CCOCC(C)C
COCCCC(C)COCC=CC
COCCCC(CCOC)C=CC
COCCCCC(C)OCC=CC
COCCCCC(COC)C=CC
COCCCCCC(OC)C=CC
COC(C)CCCOCCC=CC
COCC=CCCOCCC(C)C
COCC(C)CCOCCC=CC
COCCC=CCOCCC(C)C
COCCC(C)COCCC=CC
COCCC(CCOC)CC=CC
COCCCC(C)OCCC=CC
COCCCC(COC)CC=CC
COCCCCCOC(C)C=CC
COCCCCCOCC=C(C)C
COCCCCCOCC(C)=CC
COC(C)CCOCCCC=CC
COCC=CCOCCCC(C)C
COCC(C)COCCCC=CC
COCCC(C)OCCCC=CC
COCCCCOC(C)CC=CC
COCCCCOCC=CC(C)C
COCCCCOCC(C)C=CC
COCCCCOCCC=C(C)C
COCCCCOCCC(C)=CC
COC(C)COCCCCC=CC
COCC(C)OCCCCC=CC
COCCCOC(C)CCC=CC
COCCCOCC=CCC(C)C
COCCCOCC(C)CC=CC
COCCCOCCC=CC(C)C
COCCCOCCC(C)C=CC
COCCCOCCCC=C(C)C
COCCCOCCCC(C)=CC
COC(C)OCCCCCC=CC
COCCOC(C)CCCC=CC
COCCOCC=CCCC(C)C
COCCOCC(C)CCC=CC
COCCOCCC=CCC(C)C
COCCOCCC(C)CC=CC
COCCOCCCC=CC(C)C
COCCOCCCC(C)C=CC
COCCOCCCCC=C(C)C
COCCOCCCCC(C)=CC
COCOC(C)CCCCC=CC
COCOCC=CCCCC(C)C
COCOCC(C)CCCC=CC
COCOCCC=CCCC(C)C
COCOCCC(C)CCC=CC
COCOCCCC=CCC(C)C
COCOCCCC(C)CC=CC
COCOCCCCC=CC(C)C
COCOCCCCC(C)C=CC
COCOCCCCCC=C(C)C
COCOCCCCCC(C)=CC
CCC=CCCCCC(OC)OC
CCCCC=CCCC(OC)OC
CCCCCC=CCC(OC)OC
CCCCCCC=CC(OC)OC
CCCCC=CC(OCC)OCC
CCCOC(C)OCCC=CCC
CCOC(CCC=CCC)OCC
CCOC(CCCC=CC)OCC
C=CC#CCCCCCOCC=O
C=CCC#CCCCCOCC=O
C=CCCC#CCCCOCC=O
C=CCCCC#CCCOCC=O
C=CCCCCC#CCOCC=O
C=CC#CCCCCOCCC=O
C=CCC#CCCCOCCC=O
C=CCCC#CCCOCCC=O
C=CCCCC#CCOCCC=O
C=CC#CCCCOCCCC=O
C=CCC#CCCOCCCC=O
C=CCCC#CCOCCCC=O
C=CCCCCCOCC#CC=O
C=CC#CCCOCCCCC=O
C=CCC#CCOCCCCC=O
C=CCCCCOCC#CCC=O
C=CCCCCOCCC#CC=O
C=CC#CCOCCCCCC=O
C=CCCCOCC#CCCC=O
C=CCCCOCCC#CCC=O
C=CCCCOCCCC#CC=O
C=CCCOCC#CCCCC=O
C=CCCOCCC#CCCC=O
C=CCCOCCCC#CCC=O
C=CCCOCCCCC#CC=O
C=CCOCC#CCCCCC=O
C=CCOCCC#CCCCC=O
C=CCOCCCC#CCCC=O
C=CCOCCCCC#CCC=O
C=CCOCCCCCC#CC=O
C=CC=CCCCCCOCC=O
C=CCC=CCCCCOCC=O
C=CCCC=CCCCOCC=O
C=CCCCC=CCCOCC=O
C=CCCCCC=CCOCC=O
C=CC=CCCCCOCCC=O
C=CCC=CCCCOCCC=O
C=CCCC=CCCOCCC=O
C=CCCCC=CCOCCC=O
C=CC=CCCCOCCCC=O
C=CCC=CCCOCCCC=O
C=CCCC=CCOCCCC=O
C=CCCCCCOCC=CC=O
C=CC=CCCOCCCCC=O
C=CCC=CCOCCCCC=O
C=CCCCCOCC=CCC=O
C=CCCCCOCCC=CC=O
C=CC=CCOCCCCCC=O
C=CCCCOCC=CCCC=O
C=CCCCOCCC=CCC=O
C=CCCCOCCCC=CC=O
C=CCCOCC=CCCCC=O
C=CCCOCCC=CCCC=O
C=CCCOCCCC=CCC=O
C=CCCOCCCCC=CC=O
C=CCOCC=CCCCCC=O
C=CCOCCC=CCCCC=O
C=CCOCCCC=CCCC=O
C=CCOCCCCC=CCC=O
C=CCOCCCCCC=CC=O
CC#CCCCCOCCOC=O
CCC#CCCCOCCOC=O
CCCC#CCCOCCOC=O
CCCCC#CCOCCOC=O
CC#CCCCOCCCOC=O
CCC#CCCOCCCOC=O
CCCC#CCOCCCOC=O
CC#CCCOCCCCOC=O
CCC#CCOCCCCOC=O
CCCCCOCC#CCOC=O
CC#CCOCCCCCOC=O
CCCCOCC#CCCOC=O
CCCCOCCC#CCOC=O
CCCOCC#CCCCOC=O
CCCOCCC#CCCOC=O
CCCOCCCC#CCOC=O
CCOCC#CCCCCOC=O
CCOCCC#CCCCOC=O
CCOCCCC#CCCOC=O
CCOCCCCC#CCOC=O
COCC#CCCCCCOC=O
COCCC#CCCCCOC=O
COCCCC#CCCCOC=O
COCCCCC#CCCOC=O
COCCCCCC#CCOC=O
O=COCCCCCCOCC#C
O=COCCCCCOCCC#C
O=COCCCCOCCCC#C
O=COCCCOCCCCC#C
O=COCCOCCCCCC#C
CC=CCCCCOCCOC=O
CCC=CCCCOCCOC=O
CCCC=CCCOCCOC=O
CCCCC=CCOCCOC=O
CC=CCCCOCCCOC=O
CCC=CCCOCCCOC=O
CCCC=CCOCCCOC=O
CC=CCCOCCCCOC=O
CCC=CCOCCCCOC=O
CCCCCOCC=CCOC=O
CC=CCOCCCCCOC=O
CCCCOCC=CCCOC=O
CCCCOCCC=CCOC=O
CCCOCC=CCCCOC=O
CCCOCCC=CCCOC=O
CCCOCCCC=CCOC=O
CCOCC=CCCCCOC=O
CCOCCC=CCCCOC=O
CCOCCCC=CCCOC=O
CCOCCCCC=CCOC=O
COCC=CCCCCCOC=O
COCCC=CCCCCOC=O
COCCCC=CCCCOC=O
COCCCCC=CCCOC=O
COCCCCCC=CCOC=O
CCCC(CCCCCC=O)OC
CCCCC(CCCCC=O)OC
CCCCCC(CCCC=O)OC
CC(C)CCCCCCOCC=O
CCC(C)CCCCCOCC=O
CCC(CC)CCCCOCC=O
CCC(CCCCCCOC)C=O
CCCC(C)CCCCOCC=O
CCCC(CC)CCCOCC=O
CCCC(CCC)CCOCC=O
CCCC(CCCCCOC)C=O
CCCCC(C)CCCOCC=O
CCCCC(CC)CCOCC=O
CCCCC(CCC)COCC=O
CCCCC(CCCC)OCC=O
CCCCC(CCCCOC)C=O
CCCCCC(C)CCOCC=O
CCCCCC(CC)COCC=O
CCCCCC(CCC)OCC=O
CCCCCC(CCCOC)C=O
CCCCCCC(C)COCC=O
CCCCCCC(CC)OCC=O
CCCCCCC(CCOC)C=O
CCCCCCCC(C)OCC=O
CCCCCCCC(COC)C=O
CCC(CCCCCC=O)COC
CCCC(CCCCC=O)COC
CCCCC(CCCC=O)COC
CCCCCC(CCC=O)COC
CCCC(CCCCC=O)OCC
CCCCC(CCCC=O)OCC
CCCCCC(CCC=O)OCC
CCCCCCC(CC=O)OCC
CC(C)CCCCCOCCC=O
CCC(C)CCCCOCCC=O
CCC(CC)CCCOCCC=O
CCC(CCCCCOC)CC=O
CCCC(C)CCCOCCC=O
CCCC(CC)CCOCCC=O
CCCC(CCC)COCCC=O
CCCC(CCCCOC)CC=O
CCCC(CCCCOCC)C=O
CCCCC(C)CCOCCC=O
CCCCC(CCC)OCCC=O
CCCCC(CCCOC)CC=O
CCCCC(CCCOCC)C=O
CCCCCC(C)COCCC=O
CCCCCC(CC)OCCC=O
CCCCCC(CCOC)CC=O
CCCCCC(CCOCC)C=O
CCCCCCC(COC)CC=O
CCCCCCC(COCC)C=O
CCCCCCCC(OCC)C=O
CCC(CCCCC=O)CCOC
CCCC(CCCC=O)CCOC
CCCC(CCCC=O)COCC
CCCCC(CCC=O)COCC
CCCCC(CCC=O)OCCC
CCCCCC(CC=O)OCCC
CC(C)CCCCOCCCC=O
CCC(C)CCCOCCCC=O
CCC(CC)CCOCCCC=O
CCC(CCCCOC)CCC=O
CCCC(C)CCOCCCC=O
CCCC(CC)COCCCC=O
CCCC(CCC)OCCCC=O
CCCC(CCCOC)CCC=O
CCCC(CCCOCC)CC=O
CCCCC(C)COCCCC=O
CCCCC(CC)OCCCC=O
CCCCC(CCOC)CCC=O
CCCCC(CCOCC)CC=O
CCCCC(CCOCCC)C=O
CCCCCC(C)OCCCC=O
CCCCCC(COCC)CC=O
CCCCCC(COCCC)C=O
CCCCCCC(OCCC)C=O
CCCCCCCOC(C)CC=O
CCCCCCCOC(CC)C=O
CCCCCCCOCC(C)C=O
CCCCCCC(=O)CCOCC
CC(C)CCCOCCCCC=O
CCC(C)CCOCCCCC=O
CCC(CC)COCCCCC=O
CCC(CCCOC)CCCC=O
CCCC(C)COCCCCC=O
CCCC(CC)OCCCCC=O
CCCC(CCOCC)CCC=O
CCCCC(C)OCCCCC=O
CCCCC(COCCC)CC=O
CCCCCC(OCCCC)C=O
CCCCCCOC(C)CCC=O
CCCCCCOC(CC)CC=O
CCCCCCOC(CCC)C=O
CCCCCCOCC(CC)C=O
CCCCCCOCCC(C)C=O
CCCCCC(=O)CCCCOC
CCCCCC(=O)CCCOCC
CCCCCCOCCC(=O)CC
CCCCCC(=O)CCOCCC
CCCCCC(=O)COCCCC
CC(C)CCOCCCCCC=O
CCC(C)COCCCCCC=O
CCCC(C)OCCCCCC=O
CCCCCOC(C)CCCC=O
CCCCCOC(CC)CCC=O
CCCCCOC(CCC)CC=O
CCCCCOC(CCCC)C=O
CCCCCOCC(C)CCC=O
CCCCCOCC(CC)CC=O
CCCCCOCC(CCC)C=O
CCCCCOCCC(C)CC=O
CCCCCOCCC(CC)C=O
CCCCCOCCCC(C)C=O
CCCCC(=O)CCCCCOC
CCCCC(=O)CCCCOCC
CCCCCOCCCC(=O)CC
CCCCC(=O)CCCOCCC
CCCCCOCCC(=O)CCC
CCCCCOCC(=O)CCCC
CC(C)COCCCCCCC=O
CCC(C)OCCCCCCC=O
CCCCOC(C)CCCCC=O
CCCCOC(CC)CCCC=O
CCCCOC(CCC)CCC=O
CCCCOC(CCCC)CC=O
CCCCOCC(C)CCCC=O
CCCCOCC(CC)CCC=O
CCCCOCC(CCC)CC=O
CCCCOCC(CCCC)C=O
CCCCOCCC(C)CCC=O
CCCCOCCC(CC)CC=O
CCCCOCCC(CCC)C=O
CCCCOCCCC(C)CC=O
CCCCOCCCC(CC)C=O
CCCCOCCCCC(C)C=O
CCCCOCCCCCC(C)=O
CCCC(=O)CCCCCCOC
CCCCOCCC(=O)CCCC
CC(C)OCCCCCCCC=O
CCCOC(C)CCCCCC=O
CCCOC(CC)CCCCC=O
CCCOC(CCC)CCCC=O
CCCOCC(C)CCCCC=O
CCCOCC(CC)CCCC=O
CCCOCC(CCC)CCC=O
CCCOCCC(C)CCCC=O
CCCOCCC(CC)CCC=O
CCCOCCC(CCC)CC=O
CCCOCCCC(C)CCC=O
CCCOCCCC(CC)CC=O
CCCOCCCC(CCC)C=O
CCCOCCCCC(C)CC=O
CCCOCCCCC(CC)C=O
CCCOCCCCCC(C)C=O
CCCOCCCCCCC(C)=O
CCCOCCCCCC(=O)CC
CCCOCCCCC(=O)CCC
CCOC(C)CCCCCCC=O
CCOC(CC)CCCCCC=O
CCOCC(C)CCCCCC=O
CCOCC(CC)CCCCC=O
CCOCCC(C)CCCCC=O
CCOCCC(CC)CCCC=O
CCOCCCC(C)CCCC=O
CCOCCCC(CC)CCC=O
CCOCCCCC(C)CCC=O
CCOCCCCC(CC)CC=O
CCOCCCCCC(C)CC=O
CCOCCCCCC(CC)C=O
CCOCCCCCCC(C)C=O
CCOCCCCCCC(=O)CC
COC(C)CCCCCCCC=O
COCC(C)CCCCCCC=O
COCCC(C)CCCCCC=O
COCCCC(C)CCCCC=O
COCCCCC(C)CCCC=O
COCCCCCC(C)CCC=O
COCCCCCCC(C)CC=O
COCCCCCCCC(C)C=O
CCC(CCCCCCC=O)OC
CCCCCCC(CCC=O)OC
CCCCCCCC(CC=O)OC
CCCCCCCCC(OC)C=O
CCCCCCCCC(=O)COC
CCCCC(CC)COCCC=O
CCCCCCC(C)OCCC=O
CCCCCCCCOC(C)C=O
CCCCCCCCOCC(C)=O
CCCCCCCC(=O)CCOC
CCCCCCCC(=O)COCC
CCCCCCCOCCC(C)=O
CCCCCCC(=O)CCCOC
CCCCCCCOCC(=O)CC
CCCCCCC(=O)COCCC
CCCCCCOCC(C)CC=O
CCCCCCOCCCC(C)=O
CCCCCCOCC(=O)CCC
CCC(CC)OCCCCCC=O
CCCCCOCCCCC(C)=O
CCCC(=O)CCCCCOCC
CCCCOCCCCC(=O)CC
CCCCOCCCC(=O)CCC
CCC(=O)CCCCCCCOC
CCOCCCCCCCC(C)=O
COCCCCCCCCC(C)=O
CC=CC#CCCCCOCCO
CC=CCC#CCCCOCCO
CC=CCCC#CCCOCCO
CC=CCCCC#CCOCCO
CC#CC=CCCCCOCCO
CC#CCC=CCCCOCCO
CC#CCCC=CCCOCCO
CC#CCCCC=CCOCCO
CCC=CC#CCCCOCCO
CCC=CCC#CCCOCCO
CCC=CCCC#CCOCCO
CCC#CC=CCCCOCCO
CCC#CCC=CCCOCCO
CCC#CCCC=CCOCCO
CCCC=CC#CCCOCCO
CCCC=CCC#CCOCCO
CCCC#CC=CCCOCCO
CCCC#CCC=CCOCCO
CCCCC=CC#CCOCCO
CCCCC#CC=CCOCCO
CC=CC#CCCCOCCCO
CC=CCC#CCCOCCCO
CC=CCCC#CCOCCCO
CC#CC=CCCCOCCCO
CC#CCC=CCCOCCCO
CC#CCCC=CCOCCCO
CCC=CC#CCCOCCCO
CCC=CCC#CCOCCCO
CCC#CC=CCCOCCCO
CCC#CCC=CCOCCCO
CCCC=CC#CCOCCCO
CCCC#CC=CCOCCCO
CC=CC#CCCOCCCCO
CC=CCC#CCOCCCCO
CC=CCCCCOCC#CCO
CC#CC=CCCOCCCCO
CC#CCC=CCOCCCCO
CC#CCCCCOCC=CCO
CCC=CC#CCOCCCCO
CCC=CCCCOCC#CCO
CCC#CC=CCOCCCCO
CCC#CCCCOCC=CCO
CCCC=CCCOCC#CCO
CCCC#CCCOCC=CCO
CCCCC=CCOCC#CCO
CCCCC#CCOCC=CCO
CC=CC#CCOCCCCCO
CC=CCCCOCC#CCCO
CC=CCCCOCCC#CCO
CC#CC=CCOCCCCCO
CC#CCCCOCC=CCCO
CC#CCCCOCCC=CCO
CCC=CCCOCC#CCCO
CCC=CCCOCCC#CCO
CCC#CCCOCC=CCCO
CCC#CCCOCCC=CCO
CCCC=CCOCC#CCCO
CCCC=CCOCCC#CCO
CCCC#CCOCC=CCCO
CCCC#CCOCCC=CCO
CC=CCCOCC#CCCCO
CC=CCCOCCC#CCCO
CC=CCCOCCCC#CCO
CC#CCCOCC=CCCCO
CC#CCCOCCC=CCCO
CC#CCCOCCCC=CCO
CCC=CCOCC#CCCCO
CCC=CCOCCC#CCCO
CCC=CCOCCCC#CCO
CCC#CCOCC=CCCCO
CCC#CCOCCC=CCCO
CCC#CCOCCCC=CCO
CCCCCOCC=CC#CCO
CCCCCOCC#CC=CCO
CC=CCOCC#CCCCCO
CC=CCOCCC#CCCCO
CC=CCOCCCC#CCCO
CC=CCOCCCCC#CCO
CC#CCOCC=CCCCCO
CC#CCOCCC=CCCCO
CC#CCOCCCC=CCCO
CC#CCOCCCCC=CCO
CCCCOCC=CC#CCCO
CCCCOCC=CCC#CCO
CCCCOCC#CC=CCCO
CCCCOCC#CCC=CCO
CCCCOCCC=CC#CCO
CCCCOCCC#CC=CCO
CCCOCC=CC#CCCCO
CCCOCC=CCC#CCCO
CCCOCC=CCCC#CCO
CCCOCC#CC=CCCCO
CCCOCC#CCC=CCCO
CCCOCC#CCCC=CCO
CCCOCCC=CC#CCCO
CCCOCCC=CCC#CCO
CCCOCCC#CC=CCCO
CCCOCCC#CCC=CCO
CCCOCCCC=CC#CCO
CCCOCCCC#CC=CCO
CCOCC=CC#CCCCCO
CCOCC=CCC#CCCCO
CCOCC=CCCC#CCCO
CCOCC=CCCCC#CCO
CCOCC#CC=CCCCCO
CCOCC#CCC=CCCCO
CCOCC#CCCC=CCCO
CCOCC#CCCCC=CCO
CCOCCC=CC#CCCCO
CCOCCC=CCC#CCCO
CCOCCC=CCCC#CCO
CCOCCC#CC=CCCCO
CCOCCC#CCC=CCCO
CCOCCC#CCCC=CCO
CCOCCCC=CC#CCCO
CCOCCCC=CCC#CCO
CCOCCCC#CC=CCCO
CCOCCCC#CCC=CCO
CCOCCCCC=CC#CCO
CCOCCCCC#CC=CCO
COCC=CC#CCCCCCO
COCC=CCC#CCCCCO
COCC=CCCC#CCCCO
COCC=CCCCC#CCCO
COCC=CCCCCC#CCO
COCC#CC=CCCCCCO
COCC#CCC=CCCCCO
COCC#CCCC=CCCCO
COCC#CCCCC=CCCO
COCC#CCCCCC=CCO
COCCC=CC#CCCCCO
COCCC=CCC#CCCCO
COCCC=CCCC#CCCO
COCCC=CCCCC#CCO
COCCC#CC=CCCCCO
COCCC#CCC=CCCCO
COCCC#CCCC=CCCO
COCCC#CCCCC=CCO
COCCCC=CC#CCCCO
COCCCC=CCC#CCCO
COCCCC=CCCC#CCO
COCCCC#CC=CCCCO
COCCCC#CCC=CCCO
COCCCC#CCCC=CCO
COCCCCC=CC#CCCO
COCCCCC=CCC#CCO
COCCCCC#CC=CCCO
COCCCCC#CCC=CCO
COCCCCCC=CC#CCO
COCCCCCC#CC=CCO
OCC=CCCCCCOCC#C
OCCC=CCCCCOCC#C
OCCCC=CCCCOCC#C
OCCCCC=CCCOCC#C
OCCCCCC=CCOCC#C
OCC=CCCCCOCCC#C
OCCC=CCCCOCCC#C
OCCCC=CCCOCCC#C
OCCCCC=CCOCCC#C
OCC=CCCCOCCCC#C
OCCC=CCCOCCCC#C
OCCCC=CCOCCCC#C
OCCCCCCOCC=CC#C
OCC=CCCOCCCCC#C
OCCC=CCOCCCCC#C
OCCCCCOCC=CCC#C
OCCCCCOCCC=CC#C
OCC=CCOCCCCCC#C
OCCCCOCC=CCCC#C
OCCCCOCCC=CCC#C
OCCCCOCCCC=CC#C
OCCCOCC=CCCCC#C
OCCCOCCC=CCCC#C
OCCCOCCCC=CCC#C
OCCCOCCCCC=CC#C
OCCOCC=CCCCCC#C
OCCOCCC=CCCCC#C
OCCOCCCC=CCCC#C
OCCOCCCCC=CCC#C
OCCOCCCCCC=CC#C
CC=CC=CCCCCOCCO
CC=CCC=CCCCOCCO
CC=CCCC=CCCOCCO
CC=CCCCC=CCOCCO
CCC=CC=CCCCOCCO
CCC=CCC=CCCOCCO
CCC=CCCC=CCOCCO
CCCC=CC=CCCOCCO
CCCC=CCC=CCOCCO
CCCCC=CC=CCOCCO
CC=CC=CCCCOCCCO
CC=CCC=CCCOCCCO
CC=CCCC=CCOCCCO
CCC=CC=CCCOCCCO
CCC=CCC=CCOCCCO
CCCC=CC=CCOCCCO
CC=CC=CCCOCCCCO
CC=CCC=CCOCCCCO
CC=CCCCCOCC=CCO
CCC=CC=CCOCCCCO
CCC=CCCCOCC=CCO
CCCC=CCCOCC=CCO
CCCCC=CCOCC=CCO
CC=CC=CCOCCCCCO
CC=CCCCOCC=CCCO
CC=CCCCOCCC=CCO
CCC=CCCOCC=CCCO
CCC=CCCOCCC=CCO
CCCC=CCOCC=CCCO
CCCC=CCOCCC=CCO
CC=CCCOCC=CCCCO
CC=CCCOCCC=CCCO
CC=CCCOCCCC=CCO
CCC=CCOCC=CCCCO
CCC=CCOCCC=CCCO
CCC=CCOCCCC=CCO
CCCCCOCC=CC=CCO
CC=CCOCC=CCCCCO
CC=CCOCCC=CCCCO
CC=CCOCCCC=CCCO
CC=CCOCCCCC=CCO
CCCCOCC=CC=CCCO
CCCCOCC=CCC=CCO
CCCCOCCC=CC=CCO
CCCOCC=CC=CCCCO
CCCOCC=CCC=CCCO
CCCOCC=CCCC=CCO
CCCOCCC=CC=CCCO
CCCOCCC=CCC=CCO
CCCOCCCC=CC=CCO
CCOCC=CC=CCCCCO
CCOCC=CCC=CCCCO
CCOCC=CCCC=CCCO
CCOCC=CCCCC=CCO
CCOCCC=CC=CCCCO
CCOCCC=CCC=CCCO
CCOCCC=CCCC=CCO
CCOCCCC=CC=CCCO
CCOCCCC=CCC=CCO
CCOCCCCC=CC=CCO
COCC=CC=CCCCCCO
COCC=CCC=CCCCCO
COCC=CCCC=CCCCO
COCC=CCCCC=CCCO
COCC=CCCCCC=CCO
COCCC=CC=CCCCCO
COCCC=CCC=CCCCO
COCCC=CCCC=CCCO
COCCC=CCCCC=CCO
COCCCC=CC=CCCCO
COCCCC=CCC=CCCO
COCCCC=CCCC=CCO
COCCCCC=CC=CCCO
COCCCCC=CCC=CCO
COCCCCCC=CC=CCO
O=CCCCCCCCCOC=O
OCC#CCCCCCCCC=O
OCCC#CCCCCCCC=O
OCCCC#CCCCCCC=O
OCCCCC#CCCCCC=O
OCCCCCC#CCCCC=O
OCCCCCCC#CCCC=O
OCCCCCCCC#CCC=O
OCCCCCCCCC#CC=O
OCC=CCCCCCCCC=O
OCCC=CCCCCCCC=O
OCCCC=CCCCCCC=O
OCCCCC=CCCCCC=O
OCCCCCC=CCCCC=O
OCCCCCCC=CCCC=O
OCCCCCCCC=CCC=O
OCCCCCCCCC=CC=O
C=CCCOCCOCOCC=C
C=CCCOCOCCOCC=C
C=CCOCCCOCOCC=C
C=CCOCCOCCOCC=C
CCCCCCOCCOCOC
CCCCCCOCOCCOC
CCCCCOCCCOCOC
CCCCCOCCOCCOC
CCCCCOCCOCOCC
CCCCCOCOCCCOC
CCCCCOCOCCOCC
CCCCOCCCCOCOC
CCCCOCCCOCCOC
CCCCOCCCOCOCC
CCCCOCOCCCCOC
CCCCOCOCCCOCC
CCCCOCOCCOCCC
CCCOCCCCCOCOC
CCCOCCCCOCCOC
CCCOCCCCOCOCC
CCCOCCCOCCOCC
CCCOCCCOCOCCC
CCCOCCOCCCCOC
CCCOCCOCCCOCC
CCCOCOCCCCCOC
CCCOCOCCCCOCC
CCOCCCCCCOCOC
CCOCCCCCOCCOC
CCOCCCCOCCCOC
CCOCCCCOCCOCC
CCOCCOCCCCCOC
CCOCOCCCCCCOC
COCCCCCCCOCOC
COCCCCCCOCCOC
CCCCOCCOCCCOC
CCCCOCCOCCOCC
CCCCOCCOCOCCC
CCCOCCCOCCCOC
CCCOCCOCCOCCC
CCOCCCCCOCOCC
CCOCCCOCCCCOC
CCOCCCOCCCOCC
COCCCCCOCCCOC
COCCCCOCCCCOC
OCCCCCCOCOCC=C
OCCCCCOCCOCC=C
OCCCCCOCOCCC=C
OCCCCOCCCOCC=C
OCCCCOCCOCCC=C
OCCCCOCOCCCC=C
OCCCOCCCCOCC=C
OCCCOCCCOCCC=C
OCCCOCCOCCCC=C
OCCCOCOCCCCC=C
OCCOCCCCCOCC=C
OCCOCCCCOCCC=C
OCCOCCCOCCCC=C
OCCOCCOCCCCC=C
OCCOCOCCCCCC=C
CCCCCCCCCC=O
C=CCCCCCCCCC=C
CCC=CC#CCCCCOC
CCC=CCC#CCCCOC
CCC=CCCC#CCCOC
CCC=CCCCC#CCOC
CCC#CC=CCCCCOC
CCC#CCC=CCCCOC
CCC#CCCC=CCCOC
CCC#CCCCC=CCOC
CCCC=CC#CCCCOC
CCCC=CCC#CCCOC
CCCC=CCCC#CCOC
CCCC#CC=CCCCOC
CCCC#CCC=CCCOC
CCCC#CCCC=CCOC
CCCCC=CC#CCCOC
CCCCC=CCC#CCOC
CCCCC#CC=CCCOC
CCCCC#CCC=CCOC
CCCCCC=CC#CCOC
CCCCCC#CC=CCOC
CCCC=CC#CCCOCC
CCCC=CCC#CCOCC
CCCC#CC=CCCOCC
CCCC#CCC=CCOCC
CCCCC=CC#CCOCC
CCCCC#CC=CCOCC
CC=CCCCCCOCC#C
CCC=CCCCCOCC#C
CCCC=CCCCOCC#C
CCCCC=CCCOCC#C
CCCCCC=CCOCC#C
CC=CCCCCOCC#CC
CC=CCCCCOCCC#C
CCC=CCCCOCC#CC
CCC=CCCCOCCC#C
CCC#CCCCOCC=CC
CCCC=CCCOCC#CC
CCCC=CCCOCCC#C
CCCC#CCCOCC=CC
CCCCC=CCOCC#CC
CCCCC=CCOCCC#C
CC=CCCCOCCC#CC
CC=CCCCOCCCC#C
CCC=CCCOCC#CCC
CCC=CCCOCCC#CC
CCC=CCCOCCCC#C
CCC#CCCOCCC=CC
CCCC=CCOCC#CCC
CCCC=CCOCCC#CC
CCCC=CCOCCCC#C
CCCC#CCOCC=CCC
CCCC#CCOCCC=CC
CCCCCCOCC=CC#C
CC=CCCOCCCC#CC
CC=CCCOCCCCC#C
CCC=CCOCCC#CCC
CCC=CCOCCCC#CC
CCC=CCOCCCCC#C
CCC#CCOCCCC=CC
CCCCCOCC=CC#CC
CCCCCOCC=CCC#C
CCCCCOCC#CC=CC
CCCCCOCCC=CC#C
CC=CCOCCCCC#CC
CC=CCOCCCCCC#C
CCCCOCC=CC#CCC
CCCCOCC=CCC#CC
CCCCOCC=CCCC#C
CCCCOCC#CC=CCC
CCCCOCC#CCC=CC
CCCCOCCC=CC#CC
CCCCOCCC=CCC#C
CCCCOCCC#CC=CC
CCCCOCCCC=CC#C
CCCOCC=CC#CCCC
CCCOCC=CCC#CCC
CCCOCC=CCCC#CC
CCCOCC=CCCCC#C
CCCOCC#CC=CCCC
CCCOCC#CCC=CCC
CCCOCC#CCCC=CC
CCCOCCC=CC#CCC
CCCOCCC=CCC#CC
CCCOCCC=CCCC#C
CCCOCCC#CC=CCC
CCCOCCC#CCC=CC
CCCOCCCC=CC#CC
CCCOCCCC=CCC#C
CCCOCCCC#CC=CC
CCCOCCCCC=CC#C
CCOCC=CCCC#CCC
CCOCC=CCCCC#CC
CCOCC=CCCCCC#C
CCOCC#CCCC=CCC
CCOCC#CCCCC=CC
CCOCCC=CCC#CCC
CCOCCC=CCCC#CC
CCOCCC=CCCCC#C
CCOCCC#CCC=CCC
CCOCCC#CCCC=CC
CCOCCCC=CC#CCC
CCOCCCC=CCC#CC
CCOCCCC=CCCC#C
CCOCCCC#CC=CCC
CCOCCCC#CCC=CC
CCOCCCCC=CC#CC
CCOCCCCC=CCC#C
CCOCCCCC#CC=CC
CCOCCCCCC=CC#C
COCC=CCCCCC#CC
COCC=CCCCCCC#C
COCC#CCCCCC=CC
COCCC=CCCCC#CC
COCCC=CCCCCC#C
COCCC#CCCCC=CC
COCCCC=CCCC#CC
COCCCC=CCCCC#C
COCCCC#CCCC=CC
COCCCCC=CCC#CC
COCCCCC=CCCC#C
COCCCCC#CCC=CC
COCCCCCC=CC#CC
COCCCCCC=CCC#C
COCCCCCC#CC=CC
COCCCCCCC=CC#C
CCCCC#CCOCC=CC
CCC=CC=CCCCCOC
CCC=CCC=CCCCOC
CCC=CCCC=CCCOC
CCC=CCCCC=CCOC
CCCC=CCC=CCCOC
CCCC=CCCC=CCOC
CCCCC=CC=CCCOC
CCCCC=CCC=CCOC
CCCCCC=CC=CCOC
CCCC=CC=CCCOCC
CCCC=CCC=CCOCC
CCCCC=CC=CCOCC
CC=CCCCCOCC=CC
CCC=CCCCOCC=CC
CCCC=CCCOCC=CC
CCCCC=CCOCC=CC
CC=CCCCOCCC=CC
CCC=CCCOCC=CCC
CCC=CCCOCCC=CC
CCCC=CCOCC=CCC
CCCC=CCOCCC=CC
CCC=CCOCCCC=CC
CCCCCOCC=CC=CC
CCCCOCC=CC=CCC
CCCCOCC=CCC=CC
CCCCOCCC=CC=CC
CCCOCC=CC=CCCC
CCCOCC=CCC=CCC
CCCOCC=CCCC=CC
CCCOCCC=CC=CCC
CCCOCCC=CCC=CC
CCCOCCCC=CC=CC
CCOCC=CCCC=CCC
CCOCC=CCCCC=CC
CCOCCC=CCC=CCC
CCOCCC=CCCC=CC
CCOCCCC=CC=CCC
CCOCCCC=CCC=CC
CCOCCCCC=CC=CC
COCC=CCCCCC=CC
COCCC=CCCCC=CC
COCCCC=CCCC=CC
COCCCCC=CCC=CC
COCCCCCC=CC=CC
CCCC=CC=CCCCOC
C=CC#CCCCCCCC=O
C=CCC#CCCCCCC=O
C=CCCC#CCCCCC=O
C=CCCCC#CCCCC=O
C=CCCCCC#CCCC=O
C=CCCCCCC#CCC=O
C=CCCCCCCC#CC=O
C=CC=CCCCCCCC=O
C=CCC=CCCCCCC=O
C=CCCC=CCCCCC=O
C=CCCCC=CCCCC=O
C=CCCCCC=CCCC=O
C=CCCCCCC=CCC=O
C=CCCCCCCC=CC=O
CC#CCCCCCCOC=O
CCC#CCCCCCOC=O
CCCC#CCCCCOC=O
CCCCC#CCCCOC=O
CCCCCC#CCCOC=O
CCCCCCC#CCOC=O
O=COCCCCCCCC#C
CC=CCCCCCCOC=O
CCCC=CCCCCOC=O
CCCCC=CCCCOC=O
CCCCCC=CCCOC=O
CCC=CCCCCCOC=O
CCCCCCC=CCOC=O
CCC(C)CCCCCCC=O
CCC(CC)CCCCCC=O
CCCC(C)CCCCCC=O
CCCC(CC)CCCCC=O
CCCC(CCC)CCCC=O
CCCCC(C)CCCCC=O
CCCCC(CC)CCCC=O
CCCCC(CCC)CCC=O
CCCCC(CCCC)CC=O
CCCCCC(C)CCCC=O
CCCCCC(CC)CCC=O
CCCCCC(CCC)CC=O
CCCCCCC(C)CCC=O
CCCCCCC(CC)CC=O
CCCCCCC(CCC)C=O
CCCCCCCC(C)CC=O
CCCCCCCC(CC)C=O
CCCCCCCCC(C)C=O
CCCCCCCC(=O)CCC
CCCCCCCCCC(C)=O
CCCCCCCCC(=O)CC
CC(C)CCCCCCCC=O
CCCCCC(CCCC)C=O
CCCCCCC(=O)CCCC
CCCCCC(=O)CCCCC
C=CCCCCC#CCCCC=C
C=CCCCCCC#CCCC=C
C=CCCCCCCC#CCC=C
C=CCCCCCCCC#CC=C
C=CCCCCC=CCCCC=C
C=CCCCCCCC=CCC=C
C=CCCCCCC=CCCC=C
C=CCCCCCCCC=CC=C
CCC(CC)CCCCCCC=C
CCCC(CC)CCCCCC=C
CCCCC(CC)CCCCC=C
CCCCC(CCCC)CCC=C
CCCCCC(CC)CCCC=C
CCCCCC(CCC)CCC=C
CCCCCC(CCCCC)C=C
CCCCCCC(CC)CCC=C
CCCCCCC(CCC)CC=C
CCCCCCC(CCCC)C=C
CCCCCCCC(C)CCC=C
CCCCCCCC(CC)CC=C
CCCCCCCC(CCC)C=C
CCCCCCCCC(CC)C=C
CC(C)CCCCCCCCC=C
CCC(C)CCCCCCCC=C
CCCC(C)CCCCCCC=C
CCCC(CCC)CCCCC=C
CCCCC(C)CCCCCC=C
CCCCC(CCC)CCCC=C
CCCCCC(C)CCCCC=C
CCCCCC(CCCC)CC=C
CCCCCCC(=C)CCCCC
CCCCCCC(C)CCCC=C
CCCCCCCC(=C)CCCC
CCCCCCCCC(=C)CCC
CCCCCCCCC(C)CC=C
CCCCCCCCCC(=C)CC
CCCCCCCCCC(C)C=C
CCCCCCCCCCC(C)=C
C=CC#CC#CCCCOCC#C
C=CC#CCC#CCCOCC#C
C=CC#CCCC#CCOCC#C
C=CCC#CC#CCCOCC#C
C=CCC#CCC#CCOCC#C
C=CCCC#CC#CCOCC#C
CC#CC#CC#CCCOCC=C
CC#CC#CCC#CCOCC=C
CC#CCC#CC#CCOCC=C
CCC#CC#CC#CCOCC=C
C=CC#CC#CCCOCCC#C
C=CC#CCC#CCOCCC#C
C=CCC#CC#CCOCCC#C
CC#CC#CC#CCOCCC=C
C=CC#CC#CCOCCCC#C
C=CC#CCCCOCC#CC#C
C=CCC#CCCOCC#CC#C
C=CCCC#CCOCC#CC#C
CC#CC#CCCOCC#CC=C
CC#CCC#CCOCC#CC=C
CCC#CC#CCOCC#CC=C
C=CC#CCCOCC#CCC#C
C=CC#CCCOCCC#CC#C
C=CCC#CCOCC#CCC#C
C=CCC#CCOCCC#CC#C
CC#CC#CCOCC#CCC=C
CC#CC#CCOCCC#CC=C
C=CC#CCOCC#CCCC#C
C=CC#CCOCCC#CCC#C
C=CC#CCOCCCC#CC#C
C=CCCCOCC#CC#CC#C
CC#CCCOCC#CC#CC=C
CCC#CCOCC#CC#CC=C
C=CCCOCC#CC#CCC#C
C=CCCOCC#CCC#CC#C
C=CCCOCCC#CC#CC#C
CC#CCOCC#CC#CCC=C
CC#CCOCC#CCC#CC=C
CC#CCOCCC#CC#CC=C
C=CCOCC#CC#CCCC#C
C=CCOCC#CCC#CCC#C
C=CCOCC#CCCC#CC#C
C=CCOCCC#CC#CCC#C
C=CCOCCC#CCC#CC#C
C=CCOCCCC#CC#CC#C
CCCOCC#CC#CC#CC=C
CCOCC#CC#CC#CCC=C
CCOCC#CC#CCC#CC=C
CCOCC#CCC#CC#CC=C
CCOCCC#CC#CC#CC=C
COCC#CC#CC#CCCC=C
COCC#CC#CCC#CCC=C
COCC#CC#CCCC#CC=C
COCC#CCC#CC#CCC=C
COCC#CCC#CCC#CC=C
COCC#CCCC#CC#CC=C
COCCC#CC#CC#CCC=C
COCCC#CC#CCC#CC=C
COCCC#CCC#CC#CC=C
COCCCC#CC#CC#CC=C
C=CC=CC#CCCCOCC#C
C=CC=CCC#CCCOCC#C
C=CC=CCCC#CCOCC#C
C=CC#CC=CCCCOCC#C
C=CC#CCC=CCCOCC#C
C=CC#CCCC=CCOCC#C
C=CCC=CC#CCCOCC#C
C=CCC=CCC#CCOCC#C
C=CCC#CC=CCCOCC#C
C=CCC#CCC=CCOCC#C
C=CCCC=CC#CCOCC#C
C=CCCC#CC=CCOCC#C
CC=CC#CC#CCCOCC=C
CC=CC#CCC#CCOCC=C
CC=CCC#CC#CCOCC=C
CC#CC=CC#CCCOCC=C
CC#CC=CCC#CCOCC=C
CC#CC#CC=CCCOCC=C
CC#CC#CCC=CCOCC=C
CC#CCC=CC#CCOCC=C
CC#CCC#CC=CCOCC=C
CCC=CC#CC#CCOCC=C
CCC#CC=CC#CCOCC=C
CCC#CC#CC=CCOCC=C
C=CC=CC#CCCOCCC#C
C=CC=CCC#CCOCCC#C
C=CC#CC=CCCOCCC#C
C=CC#CCC=CCOCCC#C
C=CCC=CC#CCOCCC#C
C=CCC#CC=CCOCCC#C
CC=CC#CC#CCOCCC=C
CC#CC=CC#CCOCCC=C
CC#CC#CC=CCOCCC=C
C=CC=CC#CCOCCCC#C
C=CC=CCCCOCC#CC#C
C=CC#CC=CCOCCCC#C
C=CC#CCCCOCC=CC#C
C=CCC=CCCOCC#CC#C
C=CCC#CCCOCC=CC#C
C=CCCC=CCOCC#CC#C
C=CCCC#CCOCC=CC#C
CC=CC#CCCOCC#CC=C
CC=CCC#CCOCC#CC=C
CC#CC=CCCOCC#CC=C
CC#CC#CCCOCC=CC=C
CC#CCC=CCOCC#CC=C
CC#CCC#CCOCC=CC=C
CCC=CC#CCOCC#CC=C
CCC#CC=CCOCC#CC=C
CCC#CC#CCOCC=CC=C
C=CC=CCCOCC#CCC#C
C=CC=CCCOCCC#CC#C
C=CC#CCCOCC=CCC#C
C=CC#CCCOCCC=CC#C
C=CCC=CCOCC#CCC#C
C=CCC=CCOCCC#CC#C
C=CCC#CCOCC=CCC#C
C=CCC#CCOCCC=CC#C
CC=CC#CCOCC#CCC=C
CC=CC#CCOCCC#CC=C
CC#CC=CCOCC#CCC=C
CC#CC=CCOCCC#CC=C
CC#CC#CCOCC=CCC=C
CC#CC#CCOCCC=CC=C
C=CC=CCOCC#CCCC#C
C=CC=CCOCCC#CCC#C
C=CC=CCOCCCC#CC#C
C=CC#CCOCC=CCCC#C
C=CC#CCOCCC=CCC#C
C=CC#CCOCCCC=CC#C
C=CCCCOCC=CC#CC#C
C=CCCCOCC#CC=CC#C
CC=CCCOCC#CC#CC=C
CC#CCCOCC=CC#CC=C
CC#CCCOCC#CC=CC=C
CCC=CCOCC#CC#CC=C
CCC#CCOCC=CC#CC=C
CCC#CCOCC#CC=CC=C
C=CCCOCC=CC#CCC#C
C=CCCOCC=CCC#CC#C
C=CCCOCC#CC=CCC#C
C=CCCOCC#CCC=CC#C
C=CCCOCCC=CC#CC#C
C=CCCOCCC#CC=CC#C
CC=CCOCC#CC#CCC=C
CC=CCOCC#CCC#CC=C
CC=CCOCCC#CC#CC=C
CC#CCOCC=CC#CCC=C
CC#CCOCC=CCC#CC=C
CC#CCOCC#CC=CCC=C
CC#CCOCC#CCC=CC=C
CC#CCOCCC=CC#CC=C
CC#CCOCCC#CC=CC=C
C=CCOCC=CC#CCCC#C
C=CCOCC=CCC#CCC#C
C=CCOCC=CCCC#CC#C
C=CCOCC#CC=CCCC#C
C=CCOCC#CCC=CCC#C
C=CCOCC#CCCC=CC#C
C=CCOCCC=CC#CCC#C
C=CCOCCC=CCC#CC#C
C=CCOCCC#CC=CCC#C
C=CCOCCC#CCC=CC#C
C=CCOCCCC=CC#CC#C
C=CCOCCCC#CC=CC#C
CCCOCC=CC#CC#CC=C
CCCOCC#CC=CC#CC=C
CCCOCC#CC#CC=CC=C
CCOCC=CC#CC#CCC=C
CCOCC=CC#CCC#CC=C
CCOCC=CCC#CC#CC=C
CCOCC#CC=CC#CCC=C
CCOCC#CC=CCC#CC=C
CCOCC#CC#CC=CCC=C
CCOCC#CC#CCC=CC=C
CCOCC#CCC=CC#CC=C
CCOCC#CCC#CC=CC=C
CCOCCC=CC#CC#CC=C
CCOCCC#CC=CC#CC=C
CCOCCC#CC#CC=CC=C
COCC=CC#CC#CCCC=C
COCC=CC#CCC#CCC=C
COCC=CC#CCCC#CC=C
COCC=CCC#CC#CCC=C
COCC=CCC#CCC#CC=C
COCC=CCCC#CC#CC=C
COCC#CC=CC#CCCC=C
COCC#CC=CCC#CCC=C
COCC#CC=CCCC#CC=C
COCC#CC#CC=CCCC=C
COCC#CC#CCC=CCC=C
COCC#CC#CCCC=CC=C
COCC#CCC=CC#CCC=C
COCC#CCC=CCC#CC=C
COCC#CCC#CC=CCC=C
COCC#CCC#CCC=CC=C
COCC#CCCC=CC#CC=C
COCC#CCCC#CC=CC=C
COCCC=CC#CC#CCC=C
COCCC=CC#CCC#CC=C
COCCC=CCC#CC#CC=C
COCCC#CC=CC#CCC=C
COCCC#CC=CCC#CC=C
COCCC#CC#CC=CCC=C
COCCC#CC#CCC=CC=C
COCCC#CCC=CC#CC=C
COCCC#CCC#CC=CC=C
COCCCC=CC#CC#CC=C
COCCCC#CC=CC#CC=C
COCCCC#CC#CC=CC=C
C=CC=CC=CCCCOCC#C
C=CC=CCC=CCCOCC#C
C=CC=CCCC=CCOCC#C
C=CCC=CC=CCCOCC#C
C=CCC=CCC=CCOCC#C
C=CCCC=CC=CCOCC#C
CC=CC=CC#CCCOCC=C
CC=CC=CCC#CCOCC=C
CC=CC#CC=CCCOCC=C
CC=CC#CCC=CCOCC=C
CC=CCC=CC#CCOCC=C
CC=CCC#CC=CCOCC=C
CC#CC=CC=CCCOCC=C
CC#CC=CCC=CCOCC=C
CC#CCC=CC=CCOCC=C
CCC=CC=CC#CCOCC=C
CCC=CC#CC=CCOCC=C
CCC#CC=CC=CCOCC=C
C=CC=CC=CCCOCCC#C
C=CC=CCC=CCOCCC#C
C=CCC=CC=CCOCCC#C
CC=CC=CC#CCOCCC=C
CC=CC#CC=CCOCCC=C
CC#CC=CC=CCOCCC=C
C=CC=CC=CCOCCCC#C
C=CC=CCCCOCC=CC#C
C=CCC=CCCOCC=CC#C
C=CCCC=CCOCC=CC#C
CC=CC=CCCOCC#CC=C
CC=CC#CCCOCC=CC=C
CC=CCC=CCOCC#CC=C
CC=CCC#CCOCC=CC=C
CC#CC=CCCOCC=CC=C
CC#CCC=CCOCC=CC=C
CCC=CC=CCOCC#CC=C
CCC=CC#CCOCC=CC=C
CCC#CC=CCOCC=CC=C
C=CC=CCCOCC=CCC#C
C=CC=CCCOCCC=CC#C
C=CCC=CCOCC=CCC#C
C=CCC=CCOCCC=CC#C
CC=CC=CCOCC#CCC=C
CC=CC=CCOCCC#CC=C
CC=CC#CCOCC=CCC=C
CC=CC#CCOCCC=CC=C
CC#CC=CCOCC=CCC=C
CC#CC=CCOCCC=CC=C
C=CC=CCOCC=CCCC#C
C=CC=CCOCCC=CCC#C
C=CC=CCOCCCC=CC#C
C=CCCCOCC=CC=CC#C
CC=CCCOCC=CC#CC=C
CC=CCCOCC#CC=CC=C
CC#CCCOCC=CC=CC=C
CCC=CCOCC=CC#CC=C
CCC=CCOCC#CC=CC=C
CCC#CCOCC=CC=CC=C
C=CCCOCC=CC=CCC#C
C=CCCOCC=CCC=CC#C
C=CCCOCCC=CC=CC#C
CC=CCOCC=CC#CCC=C
CC=CCOCC=CCC#CC=C
CC=CCOCC#CC=CCC=C
CC=CCOCC#CCC=CC=C
CC=CCOCCC=CC#CC=C
CC=CCOCCC#CC=CC=C
CC#CCOCC=CC=CCC=C
CC#CCOCC=CCC=CC=C
CC#CCOCCC=CC=CC=C
C=CCOCC=CC=CCCC#C
C=CCOCC=CCC=CCC#C
C=CCOCC=CCCC=CC#C
C=CCOCCC=CC=CCC#C
C=CCOCCC=CCC=CC#C
C=CCOCCCC=CC=CC#C
CCCOCC=CC=CC#CC=C
CCCOCC=CC#CC=CC=C
CCCOCC#CC=CC=CC=C
CCOCC=CC=CC#CCC=C
CCOCC=CC=CCC#CC=C
CCOCC=CC#CC=CCC=C
CCOCC=CC#CCC=CC=C
CCOCC=CCC=CC#CC=C
CCOCC=CCC#CC=CC=C
CCOCC#CC=CC=CCC=C
CCOCC#CC=CCC=CC=C
CCOCC#CCC=CC=CC=C
CCOCCC=CC=CC#CC=C
CCOCCC=CC#CC=CC=C
CCOCCC#CC=CC=CC=C
COCC=CC=CC#CCCC=C
COCC=CC=CCC#CCC=C
COCC=CC=CCCC#CC=C
COCC=CC#CC=CCCC=C
COCC=CC#CCC=CCC=C
COCC=CC#CCCC=CC=C
COCC=CCC=CC#CCC=C
COCC=CCC=CCC#CC=C
COCC=CCC#CC=CCC=C
COCC=CCC#CCC=CC=C
COCC=CCCC=CC#CC=C
COCC=CCCC#CC=CC=C
COCC#CC=CC=CCCC=C
COCC#CC=CCC=CCC=C
COCC#CC=CCCC=CC=C
COCC#CCC=CC=CCC=C
COCC#CCC=CCC=CC=C
COCC#CCCC=CC=CC=C
COCCC=CC=CC#CCC=C
COCCC=CC=CCC#CC=C
COCCC=CC#CC=CCC=C
COCCC=CC#CCC=CC=C
COCCC=CCC=CC#CC=C
COCCC=CCC#CC=CC=C
COCCC#CC=CC=CCC=C
COCCC#CC=CCC=CC=C
COCCC#CCC=CC=CC=C
COCCCC=CC=CC#CC=C
COCCCC=CC#CC=CC=C
COCCCC#CC=CC=CC=C
CC=CC=CC=CCCOCC=C
CC=CC=CCC=CCOCC=C
CC=CCC=CC=CCOCC=C
CCC=CC=CC=CCOCC=C
CC=CC=CC=CCOCCC=C
CC=CC=CCCOCC=CC=C
CC=CCC=CCOCC=CC=C
CCC=CC=CCOCC=CC=C
CC=CC=CCOCC=CCC=C
CC=CC=CCOCCC=CC=C
CC=CCCOCC=CC=CC=C
CCC=CCOCC=CC=CC=C
CC=CCOCC=CC=CCC=C
CC=CCOCC=CCC=CC=C
CC=CCOCCC=CC=CC=C
CCCOCC=CC=CC=CC=C
CCOCC=CC=CC=CCC=C
CCOCC=CC=CCC=CC=C
CCOCC=CCC=CC=CC=C
CCOCCC=CC=CC=CC=C
COCC=CC=CC=CCCC=C
COCC=CC=CCC=CCC=C
COCC=CC=CCCC=CC=C
COCC=CCC=CC=CCC=C
COCC=CCC=CCC=CC=C
COCC=CCCC=CC=CC=C
COCCC=CC=CC=CCC=C
COCCC=CC=CCC=CC=C
COCCC=CCC=CC=CC=C
COCCCC=CC=CC=CC=C
CCC#CC#CC#CCCCOC
CCC#CC#CCC#CCCOC
CCC#CC#CCCC#CCOC
CCC#CCC#CC#CCCOC
CCC#CCC#CCC#CCOC
CCC#CCCC#CC#CCOC
CCCC#CC#CC#CCCOC
CCCC#CC#CCC#CCOC
CCCC#CCC#CC#CCOC
CCCCC#CC#CC#CCOC
CCCC#CC#CC#CCOCC
C#CCCC#CCCCOCC#C
C#CCCCC#CCCOCC#C
C#CCCCCC#CCOCC#C
CC#CC#CCCCCOCC#C
CC#CCC#CCCCOCC#C
CC#CCCC#CCCOCC#C
CC#CCCCC#CCOCC#C
CCC#CC#CCCCOCC#C
CCC#CCC#CCCOCC#C
CCC#CCCC#CCOCC#C
CCCC#CC#CCCOCC#C
CCCC#CCC#CCOCC#C
CCCCC#CC#CCOCC#C
C#CCCCC#CCOCCC#C
CC#CC#CCCCOCCC#C
CC#CCC#CCCOCCC#C
CC#CCCC#CCOCC#CC
CC#CCCC#CCOCCC#C
CCC#CC#CCCOCC#CC
CCC#CC#CCCOCCC#C
CCC#CCC#CCOCC#CC
CCC#CCC#CCOCCC#C
CCCC#CC#CCOCC#CC
CCCC#CC#CCOCCC#C
C#CCCCCCOCC#CC#C
CC#CC#CCCOCCCC#C
CC#CCC#CCOCCCC#C
CC#CCCCCOCC#CC#C
CCC#CC#CCOCCC#CC
CCC#CC#CCOCCCC#C
CCC#CCCCOCC#CC#C
CCCC#CCCOCC#CC#C
CCCCC#CCOCC#CC#C
C#CCCCCOCC#CCC#C
C#CCCCCOCCC#CC#C
CC#CC#CCOCCCCC#C
CC#CCCCOCC#CC#CC
CC#CCCCOCC#CCC#C
CC#CCCCOCCC#CC#C
CCC#CCCOCC#CC#CC
CCC#CCCOCC#CCC#C
CCC#CCCOCCC#CC#C
CCCC#CCOCC#CC#CC
CCCC#CCOCC#CCC#C
CCCC#CCOCCC#CC#C
C#CCCCOCC#CCCC#C
C#CCCCOCCC#CCC#C
C#CCCCOCCCC#CC#C
CC#CCCOCC#CCC#CC
CC#CCCOCC#CCCC#C
CC#CCCOCCC#CC#CC
CC#CCCOCCC#CCC#C
CC#CCCOCCCC#CC#C
CCC#CCOCC#CC#CCC
CCC#CCOCC#CCC#CC
CCC#CCOCC#CCCC#C
CCC#CCOCCC#CC#CC
CCC#CCOCCC#CCC#C
CCC#CCOCCCC#CC#C
CCCCCOCC#CC#CC#C
C#CCCOCCC#CCCC#C
C#CCCOCCCC#CCC#C
C#CCCOCCCCC#CC#C
CC#CCOCC#CCCCC#C
CC#CCOCCC#CCC#CC
CC#CCOCCC#CCCC#C
CC#CCOCCCC#CC#CC
CC#CCOCCCC#CCC#C
CC#CCOCCCCC#CC#C
CCCCOCC#CC#CC#CC
CCCCOCC#CC#CCC#C
CCCCOCC#CCC#CC#C
CCCCOCCC#CC#CC#C
C#CCOCCCCC#CCC#C
C#CCOCCCCCC#CC#C
CCCOCC#CC#CC#CCC
CCCOCC#CC#CCC#CC
CCCOCC#CC#CCCC#C
CCCOCC#CCC#CC#CC
CCCOCC#CCC#CCC#C
CCCOCC#CCCC#CC#C
CCCOCCC#CC#CC#CC
CCCOCCC#CC#CCC#C
CCCOCCC#CCC#CC#C
CCCOCCCC#CC#CC#C
CCOCC#CC#CCC#CCC
CCOCC#CC#CCCC#CC
CCOCC#CC#CCCCC#C
CCOCC#CCC#CC#CCC
CCOCC#CCC#CCC#CC
CCOCC#CCC#CCCC#C
CCOCC#CCCC#CC#CC
CCOCC#CCCC#CCC#C
CCOCC#CCCCC#CC#C
CCOCCC#CC#CC#CCC
CCOCCC#CC#CCC#CC
CCOCCC#CC#CCCC#C
CCOCCC#CCC#CC#CC
CCOCCC#CCC#CCC#C
CCOCCC#CCCC#CC#C
CCOCCCC#CC#CC#CC
CCOCCCC#CC#CCC#C
CCOCCCC#CCC#CC#C
CCOCCCCC#CC#CC#C
COCC#CC#CCCCC#CC
COCC#CC#CCCCCC#C
COCC#CCC#CCCC#CC
COCC#CCC#CCCCC#C
COCC#CCCC#CCC#CC
COCC#CCCC#CCCC#C
COCC#CCCCC#CC#CC
COCC#CCCCC#CCC#C
COCC#CCCCCC#CC#C
COCCC#CC#CCCC#CC
COCCC#CC#CCCCC#C
COCCC#CCC#CCC#CC
COCCC#CCC#CCCC#C
COCCC#CCCC#CC#CC
COCCC#CCCC#CCC#C
COCCC#CCCCC#CC#C
COCCCC#CC#CCC#CC
COCCCC#CC#CCCC#C
COCCCC#CCC#CC#CC
COCCCC#CCC#CCC#C
COCCCC#CCCC#CC#C
COCCCCC#CC#CC#CC
COCCCCC#CC#CCC#C
COCCCCC#CCC#CC#C
COCCCCCC#CC#CC#C
CCC=C(C)C#CCCCCOC
CCC=C(C)CC#CCCCOC
CCC=C(C)CCC#CCCOC
CCC=C(C)CCCC#CCOC
CCC=C(CC)C#CCCCOC
CCC=C(CC)CC#CCCOC
CCC=C(CC)CCC#CCOC
CCC=C(CCC#CCC)COC
CCC=C(CCCC#C)CCOC
CCC=C(CCCC#CC)COC
CCC=C(CCCCC#C)COC
CCC=CC(C)C#CCCCOC
CCC=CC(C)CC#CCCOC
CCC=CC(C)CCC#CCOC
CCC=CC(CC)C#CCCOC
CCC=CC(CC)CC#CCOC
CCC=CC(CCC#CC)COC
CCC=CC(CCC#CCC)OC
CCC=CC(CCCC#C)COC
CCC=CC(CCCC#CC)OC
CCC=CC(CCCCC#C)OC
CCC=CC#CC(C)CCCOC
CCC=CC#CC(CC)CCOC
CCC=CC#CCC(C)CCOC
CCC=CC#CCC(CC)COC
CCC=CC#CCCC(C)COC
CCC=CC#CCCC(CC)OC
CCC=CC#CCCCC(C)OC
CCC=CCC(C)C#CCCOC
CCC=CCC(C)CC#CCOC
CCC=CCC(CC)C#CCOC
CCC=CCC(CC#CCC)OC
CCC=CCC(CCC#C)COC
CCC=CCC(CCC#CC)OC
CCC=CCC(CCCC#C)OC
CCC=CCC#CC(C)CCOC
CCC=CCC#CC(CC)COC
CCC=CCC#CCC(C)COC
CCC=CCC#CCC(CC)OC
CCC=CCC#CCCC(C)OC
CCC=CCCC(C)C#CCOC
CCC=CCCC(CC#CC)OC
CCC=CCCC(CCC#C)OC
CCC=CCCC#CC(C)COC
CCC=CCCC#CC(CC)OC
CCC=CCCC#CCC(C)OC
CCC=CCCCC(CC#C)OC
CCC=CCCCC#CC(C)OC
CCC(=CC)C#CCCCCOC
CCC(C=CC)C#CCCCOC
CCC(C)=CC#CCCCCOC
CCC(C)=CCC#CCCCOC
CCC(C)=CCCC#CCCOC
CCC(C)=CCCCC#CCOC
CCC(C)C=CC#CCCCOC
CCC(C)C=CCC#CCCOC
CCC(C)C=CCCC#CCOC
CCC(C)C#CC=CCCCOC
CCC(C)C#CCC=CCCOC
CCC(C)C#CCCC=CCOC
CCC(C)CC=CC#CCCOC
CCC(C)CC=CCC#CCOC
CCC(C)CC#CC=CCCOC
CCC(C)CC#CCC=CCOC
CCC(C)CCC=CC#CCOC
CCC(C)CCC#CC=CCOC
CCC(CC=CC)C#CCCOC
CCC(CC=CC)CC#CCOC
CCC(CC=CCCC#CC)OC
CCC(CC=CCCCC#C)OC
CCC(CC)=CC#CCCCOC
CCC(CC)=CCC#CCCOC
CCC(CC)=CCCC#CCOC
CCC(CC)C=CC#CCCOC
CCC(CC)C=CCC#CCOC
CCC(CC)C#CC=CCCOC
CCC(CC)C#CCC=CCOC
CCC(CC)CC=CC#CCOC
CCC(CC)CC#CC=CCOC
CCC(CC#C)=CCCCCOC
CCC(CC#C)C=CCCCOC
CCC(CC#CC)=CCCCOC
CCC(CC#CC)C=CCCOC
CCC(CC#CCCC=CC)OC
CCC(CCC=CC)C#CCOC
CCC(CCC=CC#CC)COC
CCC(CCC=CCC#C)COC
CCC(CCC=CCC#CC)OC
CCC(CCC=CCCC#C)OC
CCC(CCC#C)=CCCCOC
CCC(CCC#C)C=CCCOC
CCC(CCC#C)CC=CCOC
CCC(CCC#CC=CC)COC
CCC(CCC#CC)=CCCOC
CCC(CCC#CC)C=CCOC
CCC(CCC#CCC=CC)OC
CCC(CCCC=CC#C)COC
CCC(CCCC=CC#CC)OC
CCC(CCCC=CCC#C)OC
CCC(CCCC#C)=CCCOC
CCC(CCCC#C)C=CCOC
CCC(CCCC#CC=CC)OC
CCC(CCCC#CC)=CCOC
CCC(CCCCC=CC#C)OC
CCC(CCCCC#C)=CCOC
CCC#CC=C(C)CCCCOC
CCC#CC=C(CC)CCCOC
CCC#CC=CC(C)CCCOC
CCC#CC=CC(CC)CCOC
CCC#CC=CCC(C)CCOC
CCC#CC=CCC(CC)COC
CCC#CC=CCCC(C)COC
CCC#CC=CCCC(CC)OC
CCC#CC=CCCCC(C)OC
CCC#CC(C)=CCCCCOC
CCC#CC(C)C=CCCCOC
CCC#CC(C)CC=CCCOC
CCC#CC(C)CCC=CCOC
CCC#CC(CC)=CCCCOC
CCC#CC(CC)C=CCCOC
CCC#CC(CC)CC=CCOC
CCC#CC(CCC=CC)COC
CCC#CC(CCCC=CC)OC
CCC#CCC=C(C)CCCOC
CCC#CCC=C(CC)CCOC
CCC#CCC=CC(C)CCOC
CCC#CCC=CC(CC)COC
CCC#CCC=CCC(C)COC
CCC#CCC=CCC(CC)OC
CCC#CCC=CCCC(C)OC
CCC#CCC(C)=CCCCOC
CCC#CCC(C)C=CCCOC
CCC#CCC(C)CC=CCOC
CCC#CCC(CC)=CCCOC
CCC#CCC(CC)C=CCOC
CCC#CCC(CCC=CC)OC
CCC#CCCC=C(C)CCOC
CCC#CCCC=C(CC)COC
CCC#CCCC=CC(C)COC
CCC#CCCC=CC(CC)OC
CCC#CCCC=CCC(C)OC
CCC#CCCC(C)=CCCOC
CCC#CCCC(C)C=CCOC
CCC#CCCC(CC=CC)OC
CCC#CCCC(CC)=CCOC
CCC#CCCCC=C(C)COC
CCC#CCCCC=CC(C)OC
CCC#CCCCC(C)=CCOC
CCCC=C(C)C#CCCCOC
CCCC=C(C)CC#CCCOC
CCCC=C(C)CCC#CCOC
CCCC=C(CC)C#CCCOC
CCCC=C(CC)CC#CCOC
CCCC=C(CCC)C#CCOC
CCCC=C(CCC#CC)COC
CCCC=C(CCCC#C)COC
CCCC=CC(C)C#CCCOC
CCCC=CC(C)CC#CCOC
CCCC=CC(CC)C#CCOC
CCCC=CC(CC#CCC)OC
CCCC=CC(CCC#C)COC
CCCC=CC(CCC#CC)OC
CCCC=CC(CCCC#C)OC
CCCC=CC#CC(C)CCOC
CCCC=CC#CC(CC)COC
CCCC=CC#CC(CCC)OC
CCCC=CC#CCC(C)COC
CCCC=CC#CCC(CC)OC
CCCC=CC#CCCC(C)OC
CCCC=CCC(C)C#CCOC
CCCC=CCC(CC#CC)OC
CCCC=CCC(CCC#C)OC
CCCC=CCC#CC(C)COC
CCCC=CCC#CC(CC)OC
CCCC=CCC#CCC(C)OC
CCCC=CCCC(CC#C)OC
CCCC=CCCC#CC(C)OC
CCCC(=CC)C#CCCCOC
CCCC(=CCC)C#CCCOC
CCCC(C=CC)C#CCCOC
CCCC(C=CCC)C#CCOC
CCCC(C)=CC#CCCCOC
CCCC(C)=CCC#CCCOC
CCCC(C)=CCCC#CCOC
CCCC(C)C=CC#CCCOC
CCCC(C)C=CCC#CCOC
CCCC(C)C#CC=CCCOC
CCCC(C)C#CCC=CCOC
CCCC(C)CC=CC#CCOC
CCCC(C)CC#CC=CCOC
CCCC(CC=CC)C#CCOC
CCCC(CC=CC#CCC)OC
CCCC(CC=CCC#CC)OC
CCCC(CC=CCCC#C)OC
CCCC(CC)=CC#CCCOC
CCCC(CC)=CCC#CCOC
CCCC(CC)C=CC#CCOC
CCCC(CC)C#CC=CCOC
CCCC(CC#C)=CCCCOC
CCCC(CC#C)C=CCCOC
CCCC(CC#CC=CCC)OC
CCCC(CC#CC)=CCCOC
CCCC(CC#CC)C=CCOC
CCCC(CC#CCC=CC)OC
CCCC(CC#CCC)=CCOC
CCCC(CCC=CC#C)COC
CCCC(CCC=CC#CC)OC
CCCC(CCC=CCC#C)OC
CCCC(CCC)=CC#CCOC
CCCC(CCC#C)=CCCOC
CCCC(CCC#C)C=CCOC
CCCC(CCC#CC=CC)OC
CCCC(CCC#CC)=CCOC
CCCC(CCCC=CC#C)OC
CCCC(CCCC#C)=CCOC
CCCC#CC=C(C)CCCOC
CCCC#CC=C(CC)CCOC
CCCC#CC=C(CCC)COC
CCCC#CC=CC(C)CCOC
CCCC#CC=CC(CC)COC
CCCC#CC=CC(CCC)OC
CCCC#CC=CCC(C)COC
CCCC#CC=CCC(CC)OC
CCCC#CC=CCCC(C)OC
CCCC#CC(C)=CCCCOC
CCCC#CC(C)C=CCCOC
CCCC#CC(C)CC=CCOC
CCCC#CC(CC=CCC)OC
CCCC#CC(CC)=CCCOC
CCCC#CC(CC)C=CCOC
CCCC#CC(CCC=CC)OC
CCCC#CC(CCC)=CCOC
CCCC#CCC=C(C)CCOC
CCCC#CCC=C(CC)COC
CCCC#CCC=CC(C)COC
CCCC#CCC=CC(CC)OC
CCCC#CCC=CCC(C)OC
CCCC#CCC(C)=CCCOC
CCCC#CCC(C)C=CCOC
CCCC#CCC(CC=CC)OC
CCCC#CCC(CC)=CCOC
CCCC#CCCC=C(C)COC
CCCC#CCCC=CC(C)OC
CCCC#CCCC(C)=CCOC
CCCCC=C(C)C#CCCOC
CCCCC=C(C)CC#CCOC
CCCCC=C(CC)C#CCOC
CCCCC=C(CCC#C)COC
CCCCC=CC(C)C#CCOC
CCCCC=CC(CC#CC)OC
CCCCC=CC(CCC#C)OC
CCCCC=CC#CC(C)COC
CCCCC=CC#CC(CC)OC
CCCCC=CC#CCC(C)OC
CCCCC=CCC(CC#C)OC
CCCCC=CCC#CC(C)OC
CCCCC(=CC)C#CCCOC
CCCCC(=CCC)C#CCOC
CCCCC(C=CC)C#CCOC
CCCCC(C)=CC#CCCOC
CCCCC(C)=CCC#CCOC
CCCCC(C)C=CC#CCOC
CCCCC(C)C#CC=CCOC
CCCCC(CC=CC#CC)OC
CCCCC(CC=CCC#C)OC
CCCCC(CC)=CC#CCOC
CCCCC(CC#C)=CCCOC
CCCCC(CC#C)C=CCOC
CCCCC(CC#CC=CC)OC
CCCCC(CC#CC)=CCOC
CCCCC(CCC=CC#C)OC
CCCCC(CCC#C)=CCOC
CCCCC#CC=C(C)CCOC
CCCCC#CC=C(CC)COC
CCCCC#CC=CC(C)COC
CCCCC#CC=CC(CC)OC
CCCCC#CC=CCC(C)OC
CCCCC#CC(C)=CCCOC
CCCCC#CC(C)C=CCOC
CCCCC#CC(CC=CC)OC
CCCCC#CC(CC)=CCOC
CCCCC#CCC=C(C)COC
CCCCC#CCC=CC(C)OC
CCCCC#CCC(C)=CCOC
CCCCCC=C(C)C#CCOC
CCCCCC=CC(CC#C)OC
CCCCCC=CC#CC(C)OC
CCCCCC(=CC)C#CCOC
CCCCCC(C)=CC#CCOC
CCCCCC(CC=CC#C)OC
CCCCCC(CC#C)=CCOC
CCCCCC#CC=C(C)COC
CCCCCC#CC=CC(C)OC
CCCCCC#CC(C)=CCOC
CCCC=C(C)C#CCCOCC
CCCC=C(C)CC#CCOCC
CCCC=C(CC)C#CCOCC
CCCC=C(CCC#C)COCC
CCCC=CC(C)C#CCOCC
CCCC=CC(CC#CC)OCC
CCCC=CC(CCC#C)OCC
CCCC=CC#CC(C)COCC
CCCC=CC#CC(CC)OCC
CCCC=CC#CCC(C)OCC
CCCC=CCC(CC#C)OCC
CCCC=CCC#CC(C)OCC
CCCC(=CC)C#CCCOCC
CCCC(=CCC)C#CCOCC
CCCC(C=CC)C#CCOCC
CCCC(C)=CC#CCCOCC
CCCC(C)=CCC#CCOCC
CCCC(C)C=CC#CCOCC
CCCC(C)C#CC=CCOCC
CCCC(CC=CC#CC)OCC
CCCC(CC=CCC#C)OCC
CCCC(CC)=CC#CCOCC
CCCC(CC#C)=CCCOCC
CCCC(CC#C)C=CCOCC
CCCC(CC#CC=CC)OCC
CCCC(CC#CC)=CCOCC
CCCC(CCC=CC#C)OCC
CCCC(CCC#C)=CCOCC
CCCC#CC=C(C)CCOCC
CCCC#CC=C(CC)COCC
CCCC#CC=CC(C)COCC
CCCC#CC=CC(CC)OCC
CCCC#CC=CCC(C)OCC
CCCC#CC(C)=CCCOCC
CCCC#CC(C)C=CCOCC
CCCC#CC(CC=CC)OCC
CCCC#CC(CC)=CCOCC
CCCC#CCC=C(C)COCC
CCCC#CCC=CC(C)OCC
CCCC#CCC(C)=CCOCC
CCCCC=C(C)C#CCOCC
CCCCC=CC(CC#C)OCC
CCCCC=CC#CC(C)OCC
CCCCC(=CC)C#CCOCC
CCCCC(C)=CC#CCOCC
CCCCC(CC=CC#C)OCC
CCCCC(CC#C)=CCOCC
CCCCC#CC=C(C)COCC
CCCCC#CC=CC(C)OCC
CCCCC#CC(C)=CCOCC
CC=C(C)CCCCCOCC#C
CC=CC(C)CCCCOCC#C
CC=CC#CCCCCOC(C)C
CC=CCC(C)CCCOCC#C
CC=CCC#CCCCOC(C)C
CC=CCCC(C)CCOCC#C
CC=CCCC#CCCOC(C)C
CC=CCCCC(C)COCC#C
CC=CCCCC#CCOC(C)C
CC=CCCCCC(C)OCC#C
CC(C)=CCCCCCOCC#C
CC(C)C=CCCCCOCC#C
CC(C)CC=CCCCOCC#C
CC(C)CCC=CCCOCC#C
CC(C)CCCC=CCOCC#C
CC#CC=CCCCCOC(C)C
CC#CCC=CCCCOC(C)C
CC#CCCC=CCCOC(C)C
CC#CCCCC=CCOC(C)C
CCC=C(C)CCCCOCC#C
CCC=C(CC)CCCOCC#C
CCC=C(CCCCCOC)C#C
CCC=CC(C)CCCOCC#C
CCC=CC(CC)CCOCC#C
CCC=CC(CCCCOC)C#C
CCC=CC#CCCCOC(C)C
CCC=CCC(C)CCOCC#C
CCC=CCC(CC)COCC#C
CCC=CCC(CCCOC)C#C
CCC=CCC#CCCOC(C)C
CCC=CCCC(C)COCC#C
CCC=CCCC(CC)OCC#C
CCC=CCCC(CCOC)C#C
CCC=CCCC#CCOC(C)C
CCC=CCCCC(C)OCC#C
CCC=CCCCC(COC)C#C
CCC=CCCCCC(OC)C#C
CCC(=CCCCCCOC)C#C
CCC(C=CCCCCOC)C#C
CCC(C)=CCCCCOCC#C
CCC(C)C=CCCCOCC#C
CCC(C)CC=CCCOCC#C
CCC(C)CCC=CCOCC#C
CCC(CC=CCCCOC)C#C
CCC(CC)=CCCCOCC#C
CCC(CC)C=CCCOCC#C
CCC(CC)CC=CCOCC#C
CCC(CC#CCCCOC)=CC
CCC(CCC=CC)COCC#C
CCC(CCC=CCCOC)C#C
CCC(CCC#CCCOC)=CC
CCC(CCCC=CC)OCC#C
CCC(CCCC=CCOC)C#C
CCC(CCCC#CCOC)=CC
CCC#CC=CCCCOC(C)C
CCC#CC(CCCCOC)=CC
CCC#CCC=CCCOC(C)C
CCC#CCC(CCCOC)=CC
CCC#CCCC=CCOC(C)C
CCC#CCCC(CCOC)=CC
CCC#CCCCC(COC)=CC
CCCC=C(C)CCCOCC#C
CCCC=C(CC)CCOCC#C
CCCC=C(CCC)COCC#C
CCCC=C(CCCCOC)C#C
CCCC=CC(C)CCOCC#C
CCCC=CC(CC)COCC#C
CCCC=CC(CCC)OCC#C
CCCC=CC(CCCOC)C#C
CCCC=CC#CCCOC(C)C
CCCC=CCC(C)COCC#C
CCCC=CCC(CC)OCC#C
CCCC=CCC(CCOC)C#C
CCCC=CCC#CCOC(C)C
CCCC=CCCC(C)OCC#C
CCCC=CCCC(COC)C#C
CCCC=CCCCC(OC)C#C
CCCC(=CCCCCOC)C#C
CCCC(C=CCCCOC)C#C
CCCC(C)=CCCCOCC#C
CCCC(C)C=CCCOCC#C
CCCC(C)CC=CCOCC#C
CCCC(CC=CCC)OCC#C
CCCC(CC=CCCOC)C#C
CCCC(CC)=CCCOCC#C
CCCC(CC)C=CCOCC#C
CCCC(CC#CCCOC)=CC
CCCC(CCC=CC)OCC#C
CCCC(CCC=CCOC)C#C
CCCC(CCC)=CCOCC#C
CCCC(CCC#CCOC)=CC
CCCC#CC=CCCOC(C)C
CCCC#CC(CCCOC)=CC
CCCC#CCC=CCOC(C)C
CCCC#CCC(CCOC)=CC
CCCC#CCCC(COC)=CC
CCCCC=C(C)CCOCC#C
CCCCC=C(CC)COCC#C
CCCCC=C(CCCOC)C#C
CCCCC=CC(C)COCC#C
CCCCC=CC(CC)OCC#C
CCCCC=CC(CCOC)C#C
CCCCC=CC#CCOC(C)C
CCCCC=CCC(C)OCC#C
CCCCC=CCC(COC)C#C
CCCCC=CCCC(OC)C#C
CCCCC(=CCCCOC)C#C
CCCCC(C=CCCOC)C#C
CCCCC(C)=CCCOCC#C
CCCCC(C)C=CCOCC#C
CCCCC(CC=CC)OCC#C
CCCCC(CC=CCOC)C#C
CCCCC(CC)=CCOCC#C
CCCCC(CC#CCOC)=CC
CCCCC#CC=CCOC(C)C
CCCCC#CC(CCOC)=CC
CCCCC#CCC(COC)=CC
CCCCCC=C(C)COCC#C
CCCCCC=C(CCOC)C#C
CCCCCC=CC(C)OCC#C
CCCCCC=CC(COC)C#C
CCCCCC=CCC(OC)C#C
CCCCCC(=CCCOC)C#C
CCCCCC(C=CCOC)C#C
CCCCCC(C)=CCOCC#C
CCCCCC#CC(COC)=CC
CCCCCCC=C(COC)C#C
CCCCCCC=CC(OC)C#C
CCCCCCC(=CCOC)C#C
CC=C(C)CCCCOCC#CC
CC=C(C)CCCCOCCC#C
CC=CC(C)CCCOCC#CC
CC=CC(C)CCCOCCC#C
CC=CC#CCCCOCC(C)C
CC=CCC(C)CCOCC#CC
CC=CCC(C)CCOCCC#C
CC=CCC#CCCOCC(C)C
CC=CCCC(C)COCC#CC
CC=CCCC(C)COCCC#C
CC=CCCC#CCOCC(C)C
CC=CCCCC(C)OCC#CC
CC=CCCCC(C)OCCC#C
CC=CCCCCCOC(C)C#C
CC(C)=CCCCCOCCC#C
CC(C)C=CCCCOCCC#C
CC(C)CC=CCCOCCC#C
CC(C)CCC=CCOCCC#C
CC#CC=CCCCOCC(C)C
CC#CCC=CCCOCC(C)C
CC#CCCC=CCOCC(C)C
CCC=C(C)CCCOCC#CC
CCC=C(C)CCCOCCC#C
CCC=C(CC)CCOCC#CC
CCC=C(CC)CCOCCC#C
CCC=C(CCCCOC)C#CC
CCC=C(CCCCOC)CC#C
CCC=CC(C)CCOCC#CC
CCC=CC(C)CCOCCC#C
CCC=CC(CC)COCC#CC
CCC=CC(CC)COCCC#C
CCC=CC(CCCOC)C#CC
CCC=CC(CCCOC)CC#C
CCC=CC#CCCOC(C)CC
CCC=CC#CCCOCC(C)C
CCC=CCC(C)COCC#CC
CCC=CCC(C)COCCC#C
CCC=CCC(CC)OCC#CC
CCC=CCC(CC)OCCC#C
CCC=CCC(CCOC)C#CC
CCC=CCC(CCOC)CC#C
CCC=CCC#CCOC(C)CC
CCC=CCC#CCOCC(C)C
CCC=CCCC(C)OCC#CC
CCC=CCCC(C)OCCC#C
CCC=CCCC(COC)C#CC
CCC=CCCC(COC)CC#C
CCC=CCCCC(OC)C#CC
CCC=CCCCCOC(C)C#C
CCC(=CCCCCOC)C#CC
CCC(C=CCCCOC)C#CC
CCC(C)=CCCCOCC#CC
CCC(C)=CCCCOCCC#C
CCC(C)C=CCCOCC#CC
CCC(C)C=CCCOCCC#C
CCC(C)C#CCCOCC=CC
CCC(C)CC=CCOCC#CC
CCC(C)CC=CCOCCC#C
CCC(C)CC#CCOCC=CC
CCC(CC=CCCOC)C#CC
CCC(CC=CCCOC)CC#C
CCC(CC)=CCCOCC#CC
CCC(CC)=CCCOCCC#C
CCC(CC)C=CCOCC#CC
CCC(CC)C=CCOCCC#C
CCC(CC)C#CCOCC=CC
CCC(CC#CCCOC)C=CC
CCC(CCC=CC)OCC#CC
CCC(CCC=CC)OCCC#C
CCC(CCC=CCOC)C#CC
CCC(CCC=CCOC)CC#C
CCC(CCC#C)COCC=CC
CCC(CCC#CC)OCC=CC
CCC(CCC#CCOC)C=CC
CCC(CCCC#C)OCC=CC
CCC(CCCCCOC)=CC#C
CCC#CC=CCCOC(C)CC
CCC#CC=CCCOCC(C)C
CCC#CC(C)CCOCC=CC
CCC#CC(CC)COCC=CC
CCC#CC(CCCOC)C=CC
CCC#CCC=CCOC(C)CC
CCC#CCC=CCOCC(C)C
CCC#CCC(C)COCC=CC
CCC#CCC(CC)OCC=CC
CCC#CCC(CCOC)C=CC
CCC#CCCC(C)OCC=CC
CCC#CCCC(COC)C=CC
CCC#CCCCC(OC)C=CC
CCCC=C(C)CCOCC#CC
CCCC=C(C)CCOCCC#C
CCCC=C(CC)COCC#CC
CCCC=C(CC)COCCC#C
CCCC=C(CCCOC)C#CC
CCCC=C(CCCOC)CC#C
CCCC=C(CCCOCC)C#C
CCCC=CC(C)COCC#CC
CCCC=CC(C)COCCC#C
CCCC=CC(CC)OCC#CC
CCCC=CC(CC)OCCC#C
CCCC=CC(CCOC)C#CC
CCCC=CC(CCOC)CC#C
CCCC=CC(CCOCC)C#C
CCCC=CC#CCOC(C)CC
CCCC=CC#CCOCC(C)C
CCCC=CCC(C)OCC#CC
CCCC=CCC(C)OCCC#C
CCCC=CCC(COC)C#CC
CCCC=CCC(COC)CC#C
CCCC=CCC(COCC)C#C
CCCC=CCCC(OC)C#CC
CCCC=CCCC(OCC)C#C
CCCC=CCCCOC(C)C#C
CCCC(=CCCCOC)C#CC
CCCC(=CCCCOCC)C#C
CCCC(C=CCCOC)C#CC
CCCC(C=CCCOCC)C#C
CCCC(C)=CCCOCC#CC
CCCC(C)=CCCOCCC#C
CCCC(C)C=CCOCC#CC
CCCC(C)C=CCOCCC#C
CCCC(C)C#CCOCC=CC
CCCC(CC=CC)OCC#CC
CCCC(CC=CC)OCCC#C
CCCC(CC=CCOC)C#CC
CCCC(CC=CCOC)CC#C
CCCC(CC=CCOCC)C#C
CCCC(CC)=CCOCC#CC
CCCC(CC)=CCOCCC#C
CCCC(CC#CC)OCC=CC
CCCC(CC#CCOC)=CCC
CCCC(CC#CCOC)C=CC
CCCC(CC#CCOCC)=CC
CCCC(CCC#C)OCC=CC
CCCC(CCCCOC)=CC#C
CCCC#CC=CCOC(C)CC
CCCC#CC=CCOCC(C)C
CCCC#CC(C)COCC=CC
CCCC#CC(CC)OCC=CC
CCCC#CC(CCOC)=CCC
CCCC#CC(CCOC)C=CC
CCCC#CC(CCOCC)=CC
CCCC#CCC(C)OCC=CC
CCCC#CCC(COC)=CCC
CCCC#CCC(COC)C=CC
CCCC#CCC(COCC)=CC
CCCC#CCCC(OC)C=CC
CCCCC=C(C)COCC#CC
CCCCC=C(C)COCCC#C
CCCCC=C(CCOC)C#CC
CCCCC=C(CCOC)CC#C
CCCCC=C(CCOCC)C#C
CCCCC=CC(C)OCC#CC
CCCCC=CC(C)OCCC#C
CCCCC=CC(COC)C#CC
CCCCC=CC(COC)CC#C
CCCCC=CC(COCC)C#C
CCCCC=CCC(OC)C#CC
CCCCC=CCC(OCC)C#C
CCCCC=CCCOC(C)C#C
CCCCC(=CCCOC)C#CC
CCCCC(=CCCOCC)C#C
CCCCC(C=CCOC)C#CC
CCCCC(C=CCOCC)C#C
CCCCC(C)=CCOCC#CC
CCCCC(C)=CCOCCC#C
CCCCC(CC#C)OCC=CC
CCCCC(CCCOC)=CC#C
CCCCC#CC(C)OCC=CC
CCCCC#CC(COC)=CCC
CCCCC#CC(COC)C=CC
CCCCC#CC(COCC)=CC
CCCCC#CCC(OC)C=CC
CCCCCC=C(COC)C#CC
CCCCCC=C(COC)CC#C
CCCCCC=C(COCC)C#C
CCCCCC=CC(OC)C#CC
CCCCCC=CC(OCC)C#C
CCCCCC=CCOC(C)C#C
CCCCCC(=CCOC)C#CC
CCCCCC(=CCOCC)C#C
CCCCCC(CCOC)=CC#C
CCCCCC#CC(OC)C=CC
CCCCCCC(COC)=CC#C
CC=C(C)CCCOCCC#CC
CC=C(C)CCCOCCCC#C
CC=CC(C)CCOCCC#CC
CC=CC(C)CCOCCCC#C
CC=CC#CCCOCCC(C)C
CC=CCC(C)COCCC#CC
CC=CCC(C)COCCCC#C
CC=CCC#CCOCCC(C)C
CC=CCCC(C)OCCC#CC
CC=CCCC(C)OCCCC#C
CC=CCCCCOC(C)C#CC
CC=CCCCCOC(C)CC#C
CC=CCCCCOCC(C)C#C
CC(C)=CCCCOCCCC#C
CC(C)C=CCCOCCCC#C
CC(C)CC=CCOCCCC#C
CC(C)CCCCOCC=CC#C
CC#CC=CCCOCCC(C)C
CC#CCC=CCOCCC(C)C
CC#CCCCCOCC=C(C)C
CCC=C(C)CCOCC#CCC
CCC=C(C)CCOCCC#CC
CCC=C(C)CCOCCCC#C
CCC=C(CC)COCC#CCC
CCC=C(CC)COCCC#CC
CCC=C(CC)COCCCC#C
CCC=C(CCCOC)C#CCC
CCC=C(CCCOC)CC#CC
CCC=C(CCCOC)CCC#C
CCC=CC(C)COCC#CCC
CCC=CC(C)COCCC#CC
CCC=CC(C)COCCCC#C
CCC=CC(CC)OCC#CCC
CCC=CC(CC)OCCC#CC
CCC=CC(CC)OCCCC#C
CCC=CC(CCOC)C#CCC
CCC=CC(CCOC)CC#CC
CCC=CC(CCOC)CCC#C
CCC=CC#CCOC(CC)CC
CCC=CC#CCOCC(C)CC
CCC=CC#CCOCCC(C)C
CCC=CCC(C)OCC#CCC
CCC=CCC(C)OCCC#CC
CCC=CCC(C)OCCCC#C
CCC=CCC(COC)C#CCC
CCC=CCC(COC)CC#CC
CCC=CCCC(OC)C#CCC
CCC=CCCCOC(C)C#CC
CCC=CCCCOC(C)CC#C
CCC=CCCCOC(CC)C#C
CCC=CCCCOCC(C)C#C
CCC(C)=CCCOCCC#CC
CCC(C)=CCCOCCCC#C
CCC(C)C=CCOCCC#CC
CCC(C)C=CCOCCCC#C
CCC(C)C#CCOCCC=CC
CCC(C)CCCOCC=CC#C
CCC(CC=CC)OCCC#CC
CCC(CC=CC)OCCCC#C
CCC(CC=CCOC)CC#CC
CCC(CC)=CCOCCC#CC
CCC(CC)=CCOCCCC#C
CCC(CC)CCOCC=CC#C
CCC(CC#CC)OCCC=CC
CCC(CCC#C)OCCC=CC
CCC(CCCCOC)=CC#CC
CCC(CCCCOC)=CCC#C
CCC(CCCCOC)C=CC#C
CCC(CCCCOCC#C)=CC
CCC#CC=CCOC(CC)CC
CCC#CC=CCOCC(C)CC
CCC#CC=CCOCCC(C)C
CCC#CC(C)COCCC=CC
CCC#CC(CC)OCCC=CC
CCC#CC(CCOC)CC=CC
CCC#CCC(C)OCCC=CC
CCC#CCC(COC)CC=CC
CCC#CCCCOC(C)C=CC
CCC#CCCCOCC=C(C)C
CCC#CCCCOCC(C)=CC
CCCC=C(C)COCC#CCC
CCCC=C(C)COCCC#CC
CCCC=C(C)COCCCC#C
CCCC=C(CCOC)C#CCC
CCCC=C(CCOC)CC#CC
CCCC=C(CCOC)CCC#C
CCCC=C(CCOCC)C#CC
CCCC=C(CCOCC)CC#C
CCCC=CC(C)OCC#CCC
CCCC=CC(C)OCCC#CC
CCCC=CC(C)OCCCC#C
CCCC=CC(COC)C#CCC
CCCC=CC(COC)CC#CC
CCCC=CC(COCC)C#CC
CCCC=CC(COCC)CC#C
CCCC=CCC(OC)C#CCC
CCCC=CCC(OCC)C#CC
CCCC=CCCOC(C)C#CC
CCCC=CCCOC(C)CC#C
CCCC=CCCOC(CC)C#C
CCCC=CCCOCC(C)C#C
CCCC(=CCCOC)C#CCC
CCCC(=CCCOCC)C#CC
CCCC(C=CCOC)C#CCC
CCCC(C=CCOCC)C#CC
CCCC(C)=CCOCC#CCC
CCCC(C)=CCOCCC#CC
CCCC(C)=CCOCCCC#C
CCCC(C)CCOCC=CC#C
CCCC(CC)COCC=CC#C
CCCC(CC#C)OCC=CCC
CCCC(CC#C)OCCC=CC
CCCC(CCC)OCC=CC#C
CCCC(CCCOC)=CC#CC
CCCC(CCCOC)=CCC#C
CCCC(CCCOC)C=CC#C
CCCC(CCCOCC)=CC#C
CCCC(CCCOCC#C)=CC
CCCC#CC(C)OCC=CCC
CCCC#CC(C)OCCC=CC
CCCC#CC(COC)C=CCC
CCCC#CC(COC)CC=CC
CCCC#CC(COCC)=CCC
CCCC#CC(COCC)C=CC
CCCC#CCC(OC)C=CCC
CCCC#CCC(OCC)C=CC
CCCC#CCCOC(C)C=CC
CCCC#CCCOCC=C(C)C
CCCC#CCCOCC(C)=CC
CCCCC=C(COC)C#CCC
CCCCC=C(COC)CC#CC
CCCCC=C(COCC)C#CC
CCCCC=C(COCC)CC#C
CCCCC=C(COCCC)C#C
CCCCC=CC(OC)C#CCC
CCCCC=CC(OCC)C#CC
CCCCC=CC(OCCC)C#C
CCCCC=CCOC(C)C#CC
CCCCC=CCOC(C)CC#C
CCCCC=CCOC(CC)C#C
CCCCC=CCOCC(C)C#C
CCCCC(=CCOC)C#CCC
CCCCC(=CCOCC)C#CC
CCCCC(=CCOCCC)C#C
CCCCC(C)COCC=CC#C
CCCCC(CC)OCC=CC#C
CCCCC(CCOC)=CC#CC
CCCCC(CCOC)=CCC#C
CCCCC(CCOC)C=CC#C
CCCCC(CCOCC)=CC#C
CCCCC(CCOCC#C)=CC
CCCCC#CC(OC)C=CCC
CCCCC#CC(OCC)C=CC
CCCCC#CCOC(C)C=CC
CCCCC#CCOCC=C(C)C
CCCCC#CCOCC(C)=CC
CCCCCC(C)OCC=CC#C
CCCCCC(COC)=CC#CC
CCCCCC(COC)=CCC#C
CCCCCC(COC)C=CC#C
CCCCCC(COCC)=CC#C
CCCCCC(COCC#C)=CC
CCCCCCC(OC)C=CC#C
CC=C(C)CCOCCCC#CC
CC=C(C)CCOCCCCC#C
CC=CC(C)COCCCC#CC
CC=CC(C)COCCCCC#C
CC=CC#CCOCCCC(C)C
CC=CCC(C)OCCCC#CC
CC=CCC(C)OCCCCC#C
CC=CCCCOC(C)CC#CC
CC=CCCCOC(C)CCC#C
CC=CCCCOCC(C)C#CC
CC=CCCCOCC(C)CC#C
CC=CCCCOCC#CC(C)C
CC=CCCCOCCC(C)C#C
CC(C)=CCCOCCCCC#C
CC(C)C=CCOCCCCC#C
CC(C)CCCOCC=CCC#C
CC(C)CCCOCCC=CC#C
CC#CC=CCOCCCC(C)C
CC#CCCCOCC=CC(C)C
CC#CCCCOCCC=C(C)C
CCC=C(C)COCCC#CCC
CCC=C(C)COCCCC#CC
CCC=C(C)COCCCCC#C
CCC=C(CCOC)CC#CCC
CCC=C(CCOC)CCC#CC
CCC=CC(C)OCCC#CCC
CCC=CC(C)OCCCC#CC
CCC=CC(C)OCCCCC#C
CCC=CC(COC)CC#CCC
CCC=CCCOC(C)C#CCC
CCC=CCCOC(C)CC#CC
CCC=CCCOC(C)CCC#C
CCC=CCCOC(CC)C#CC
CCC=CCCOC(CC)CC#C
CCC=CCCOCC(C)C#CC
CCC=CCCOCC(C)CC#C
CCC=CCCOCC(CC)C#C
CCC=CCCOCC#CC(C)C
CCC=CCCOCCC(C)C#C
CCC(C)=CCOCCCC#CC
CCC(C)=CCOCCCCC#C
CCC(C)CCOCC=CC#CC
CCC(C)CCOCC=CCC#C
CCC(C)CCOCC#CC=CC
CCC(C)CCOCCC=CC#C
CCC(CC)COCC=CC#CC
CCC(CC)COCC=CCC#C
CCC(CC)COCC#CC=CC
CCC(CC)COCCC=CC#C
CCC(CC#C)OCCCC=CC
CCC(CCCOC)=CCC#CC
CCC(CCCOC)=CCCC#C
CCC(CCCOC)C=CC#CC
CCC(CCCOC)C=CCC#C
CCC(CCCOC)C#CC=CC
CCC(CCCOC)CC=CC#C
CCC(CCCOCC=CC)C#C
CCC(CCCOCC#C)C=CC
CCC(CCCOCC#CC)=CC
CCC(CCCOCCC#C)=CC
CCC#CC(C)OCCCC=CC
CCC#CCCOC(C)CC=CC
CCC#CCCOC(CC)C=CC
CCC#CCCOCC=C(C)CC
CCC#CCCOCC=CC(C)C
CCC#CCCOCC(C)C=CC
CCC#CCCOCC(CC)=CC
CCC#CCCOCCC=C(C)C
CCC#CCCOCCC(C)=CC
CCCC=C(COC)C#CCCC
CCCC=C(COC)CC#CCC
CCCC=C(COCC)C#CCC
CCCC=C(COCC)CC#CC
CCCC=CC(OC)C#CCCC
CCCC=CC(OCC)C#CCC
CCCC=CCOC(C)C#CCC
CCCC=CCOC(C)CC#CC
CCCC=CCOC(C)CCC#C
CCCC=CCOC(CC)C#CC
CCCC=CCOC(CC)CC#C
CCCC=CCOC(CCC)C#C
CCCC=CCOCC(C)C#CC
CCCC=CCOCC(C)CC#C
CCCC=CCOCC(CC)C#C
CCCC=CCOCC#CC(C)C
CCCC=CCOCCC(C)C#C
CCCC(=CCOCC)C#CCC
CCCC(C)COCC=CC#CC
CCCC(C)COCC=CCC#C
CCCC(C)COCC#CC=CC
CCCC(C)COCCC=CC#C
CCCC(CC)OCC=CC#CC
CCCC(CC)OCC=CCC#C
CCCC(CC)OCC#CC=CC
CCCC(CC)OCCC=CC#C
CCCC(CCOC)=CC#CCC
CCCC(CCOC)=CCC#CC
CCCC(CCOC)=CCCC#C
CCCC(CCOC)C=CC#CC
CCCC(CCOC)C=CCC#C
CCCC(CCOC)C#CC=CC
CCCC(CCOC)CC=CC#C
CCCC(CCOCC=CC)C#C
CCCC(CCOCC)=CC#CC
CCCC(CCOCC)=CCC#C
CCCC(CCOCC)C=CC#C
CCCC(CCOCC#C)=CCC
CCCC(CCOCC#C)C=CC
CCCC(CCOCC#CC)=CC
CCCC(CCOCCC#C)=CC
CCCC#CC(OCC)C=CCC
CCCC#CCOC(C)C=CCC
CCCC#CCOC(C)CC=CC
CCCC#CCOC(CC)C=CC
CCCC#CCOCC=C(C)CC
CCCC#CCOCC=CC(C)C
CCCC#CCOCC(C)=CCC
CCCC#CCOCC(C)C=CC
CCCC#CCOCC(CC)=CC
CCCC#CCOCCC=C(C)C
CCCC#CCOCCC(C)=CC
CCCCC(C)OCC=CC#CC
CCCCC(C)OCC=CCC#C
CCCCC(C)OCC#CC=CC
CCCCC(C)OCCC=CC#C
CCCCC(COC)=CC#CCC
CCCCC(COC)=CCC#CC
CCCCC(COC)=CCCC#C
CCCCC(COC)C=CC#CC
CCCCC(COC)C=CCC#C
CCCCC(COC)C#CC=CC
CCCCC(COC)CC=CC#C
CCCCC(COCC=CC)C#C
CCCCC(COCC)=CC#CC
CCCCC(COCC)=CCC#C
CCCCC(COCC)C=CC#C
CCCCC(COCC#C)=CCC
CCCCC(COCC#C)C=CC
CCCCC(COCC#CC)=CC
CCCCC(COCCC)=CC#C
CCCCC(COCCC#C)=CC
CCCCCC(OC)C=CC#CC
CCCCCC(OC)C=CCC#C
CCCCCC(OC)C#CC=CC
CCCCCC(OCC=CC)C#C
CCCCCC(OCC)C=CC#C
CCCCCC(OCC#C)C=CC
CCCCCCOC(C=CC)C#C
CCCCCCOC(C)C=CC#C
CCCCCCOCC=C(C)C#C
CCCCCCOCC(=CC)C#C
CCCCCCOCC(C)=CC#C
CC=C(C)COCCCCC#CC
CC=C(C)COCCCCCC#C
CC=CC(C)OCCCCC#CC
CC=CC(C)OCCCCCC#C
CC=CCCOC(C)CCC#CC
CC=CCCOC(C)CCCC#C
CC=CCCOCC(C)CC#CC
CC=CCCOCC(C)CCC#C
CC=CCCOCC#CCC(C)C
CC=CCCOCCC(C)C#CC
CC=CCCOCCC(C)CC#C
CC=CCCOCCC#CC(C)C
CC=CCCOCCCC(C)C#C
CC(C)=CCOCCCCCC#C
CC(C)CCOCC=CCCC#C
CC(C)CCOCCC=CCC#C
CC(C)CCOCCCC=CC#C
CC#CCCOCC=CCC(C)C
CC#CCCOCCC=CC(C)C
CC#CCCOCCCC=C(C)C
CCC=CCOC(C)CC#CCC
CCC=CCOC(C)CCC#CC
CCC=CCOC(C)CCCC#C
CCC=CCOC(CC)C#CCC
CCC=CCOC(CC)CC#CC
CCC=CCOC(CC)CCC#C
CCC=CCOCC(C)C#CCC
CCC=CCOCC(C)CC#CC
CCC=CCOCC(C)CCC#C
CCC=CCOCC(CC)C#CC
CCC=CCOCC(CC)CC#C
CCC=CCOCC#CC(C)CC
CCC=CCOCC#CCC(C)C
CCC=CCOCCC(C)C#CC
CCC=CCOCCC(C)CC#C
CCC=CCOCCC(CC)C#C
CCC=CCOCCC#CC(C)C
CCC=CCOCCCC(C)C#C
CCC(C)COCC=CCC#CC
CCC(C)COCC=CCCC#C
CCC(C)COCC#CCC=CC
CCC(C)COCCC=CC#CC
CCC(C)COCCC=CCC#C
CCC(C)COCCC#CC=CC
CCC(C)COCCCC=CC#C
CCC(CC)OCC=CCC#CC
CCC(CC)OCC=CCCC#C
CCC(CC)OCC#CCC=CC
CCC(CC)OCCC=CC#CC
CCC(CC)OCCC=CCC#C
CCC(CC)OCCC#CC=CC
CCC(CC)OCCCC=CC#C
CCC(CCOC)=CCCC#CC
CCC(CCOC)=CCCCC#C
CCC(CCOC)C=CCC#CC
CCC(CCOC)C=CCCC#C
CCC(CCOC)C#CCC=CC
CCC(CCOC)CC=CC#CC
CCC(CCOC)CC=CCC#C
CCC(CCOC)CC#CC=CC
CCC(CCOC)CCC=CC#C
CCC(CCOCC=CC)C#CC
CCC(CCOCC=CC)CC#C
CCC(CCOCC#C)CC=CC
CCC(CCOCC#CC)C=CC
CCC(CCOCCC=CC)C#C
CCC(CCOCCC#C)C=CC
CCC(CCOCCC#CC)=CC
CCC(CCOCCCC#C)=CC
CCC#CCOC(C)CCC=CC
CCC#CCOC(CC)CC=CC
CCC#CCOCC=C(CC)CC
CCC#CCOCC=CC(C)CC
CCC#CCOCC=CCC(C)C
CCC#CCOCC(C)CC=CC
CCC#CCOCC(CC)C=CC
CCC#CCOCCC=C(C)CC
CCC#CCOCCC=CC(C)C
CCC#CCOCCC(C)C=CC
CCC#CCOCCC(CC)=CC
CCC#CCOCCCC=C(C)C
CCC#CCOCCCC(C)=CC
CCCC(C)OCC=CC#CCC
CCCC(C)OCC=CCC#CC
CCCC(C)OCC=CCCC#C
CCCC(C)OCC#CC=CCC
CCCC(C)OCC#CCC=CC
CCCC(C)OCCC=CC#CC
CCCC(C)OCCC=CCC#C
CCCC(C)OCCC#CC=CC
CCCC(C)OCCCC=CC#C
CCCC(COC)=CCC#CCC
CCCC(COC)=CCCC#CC
CCCC(COC)=CCCCC#C
CCCC(COC)C=CC#CCC
CCCC(COC)C=CCC#CC
CCCC(COC)C=CCCC#C
CCCC(COC)C#CC=CCC
CCCC(COC)C#CCC=CC
CCCC(COC)CC=CC#CC
CCCC(COC)CC=CCC#C
CCCC(COC)CC#CC=CC
CCCC(COCC=CC)C#CC
CCCC(COCC=CC)CC#C
CCCC(COCC=CCC)C#C
CCCC(COCC)=CC#CCC
CCCC(COCC)=CCC#CC
CCCC(COCC)=CCCC#C
CCCC(COCC)C=CC#CC
CCCC(COCC)C=CCC#C
CCCC(COCC)C#CC=CC
CCCC(COCC)CC=CC#C
CCCC(COCC#C)C=CCC
CCCC(COCC#C)CC=CC
CCCC(COCC#CC)=CCC
CCCC(COCC#CC)C=CC
CCCC(COCC#CCC)=CC
CCCC(COCCC=CC)C#C
CCCC(COCCC#C)=CCC
CCCC(COCCC#C)C=CC
CCCC(COCCC#CC)=CC
CCCC(COCCCC#C)=CC
CCCCC(OC)C=CC#CCC
CCCCC(OC)C=CCC#CC
CCCCC(OC)C=CCCC#C
CCCCC(OC)C#CC=CCC
CCCCC(OC)C#CCC=CC
CCCCC(OCC=CC)C#CC
CCCCC(OCC=CCC)C#C
CCCCC(OCC)C=CC#CC
CCCCC(OCC)C=CCC#C
CCCCC(OCC)C#CC=CC
CCCCC(OCC#C)C=CCC
CCCCC(OCC#CC)C=CC
CCCCC(OCCC=CC)C#C
CCCCC(OCCC)C=CC#C
CCCCC(OCCC#C)C=CC
CCCCCOC(C=CC)C#CC
CCCCCOC(C=CCC)C#C
CCCCCOC(C)C=CC#CC
CCCCCOC(C)C=CCC#C
CCCCCOC(C)C#CC=CC
CCCCCOC(C)CC=CC#C
CCCCCOC(CC=CC)C#C
CCCCCOC(CC)C=CC#C
CCCCCOC(CC#C)C=CC
CCCCCOCC=C(C)C#CC
CCCCCOCC=C(C)CC#C
CCCCCOCC=C(CC)C#C
CCCCCOCC=CC(C)C#C
CCCCCOCC(=CC)C#CC
CCCCCOCC(=CCC)C#C
CCCCCOCC(C=CC)C#C
CCCCCOCC(C)=CC#CC
CCCCCOCC(C)=CCC#C
CCCCCOCC(C)C=CC#C
CCCCCOCC(CC)=CC#C
CCCCCOCC(CC#C)=CC
CCCCCOCC#CC=C(C)C
CCCCCOCC#CC(C)=CC
CCCCCOCCC=C(C)C#C
CCCCCOCCC(=CC)C#C
CCCCCOCCC(C)=CC#C
CC=CCOC(C)CCCC#CC
CC=CCOC(C)CCCCC#C
CC=CCOCC(C)CCC#CC
CC=CCOCC(C)CCCC#C
CC=CCOCC#CCCC(C)C
CC=CCOCCC(C)CC#CC
CC=CCOCCC(C)CCC#C
CC=CCOCCC#CCC(C)C
CC=CCOCCCC(C)C#CC
CC=CCOCCCC(C)CC#C
CC=CCOCCCC#CC(C)C
CC=CCOCCCCC(C)C#C
CC(C)COCC=CCCCC#C
CC(C)COCCC=CCCC#C
CC(C)COCCCC=CCC#C
CC(C)COCCCCC=CC#C
CC#CCOCC=CCCC(C)C
CC#CCOCCC=CCC(C)C
CC#CCOCCCC=CC(C)C
CC#CCOCCCCC=C(C)C
CCC(C)OCC=CCCC#CC
CCC(C)OCC=CCCCC#C
CCC(C)OCC#CCCC=CC
CCC(C)OCCC=CCC#CC
CCC(C)OCCC=CCCC#C
CCC(C)OCCC#CCC=CC
CCC(C)OCCCC=CC#CC
CCC(C)OCCCC=CCC#C
CCC(C)OCCCC#CC=CC
CCC(C)OCCCCC=CC#C
CCC(COC)=CCCCC#CC
CCC(COC)=CCCCCC#C
CCC(COC)C=CCCC#CC
CCC(COC)C=CCCCC#C
CCC(COC)C#CCCC=CC
CCC(COC)CC=CCC#CC
CCC(COC)CC=CCCC#C
CCC(COC)CC#CCC=CC
CCC(COCC=CC)CC#CC
CCC(COCC#CC)CC=CC
CCC(COCCC=CC)C#CC
CCC(COCCC=CC)CC#C
CCC(COCCC#C)CC=CC
CCC(COCCC#CC)C=CC
CCC(COCCCC=CC)C#C
CCC(COCCCC#C)C=CC
CCC(COCCCC#CC)=CC
CCC(COCCCCC#C)=CC
CCCC(OC)C=CCC#CCC
CCCC(OC)C=CCCC#CC
CCCC(OC)C=CCCCC#C
CCCC(OC)C#CCC=CCC
CCCC(OC)C#CCCC=CC
CCCC(OCC=CC)C#CCC
CCCC(OCC=CCC)C#CC
CCCC(OCC)C=CC#CCC
CCCC(OCC)C=CCC#CC
CCCC(OCC)C=CCCC#C
CCCC(OCC)C#CC=CCC
CCCC(OCC)C#CCC=CC
CCCC(OCC#CC)C=CCC
CCCC(OCC#CCC)C=CC
CCCC(OCCC=CC)C#CC
CCCC(OCCC=CCC)C#C
CCCC(OCCC#C)C=CCC
CCCC(OCCC#CC)C=CC
CCCC(OCCCC=CC)C#C
CCCC(OCCCC#C)C=CC
CCCCOC(C=CC)C#CCC
CCCCOC(C=CCC)C#CC
CCCCOC(C=CCCC)C#C
CCCCOC(C)C=CC#CCC
CCCCOC(C)C=CCC#CC
CCCCOC(C)C=CCCC#C
CCCCOC(C)C#CC=CCC
CCCCOC(C)C#CCC=CC
CCCCOC(C)CC=CC#CC
CCCCOC(C)CC=CCC#C
CCCCOC(C)CC#CC=CC
CCCCOC(C)CCC=CC#C
CCCCOC(CC=CC)C#CC
CCCCOC(CC=CC)CC#C
CCCCOC(CC=CCC)C#C
CCCCOC(CC)C=CC#CC
CCCCOC(CC)C=CCC#C
CCCCOC(CC)C#CC=CC
CCCCOC(CC)CC=CC#C
CCCCOC(CC#C)C=CCC
CCCCOC(CC#CC)C=CC
CCCCOC(CCC=CC)C#C
CCCCOC(CCC)C=CC#C
CCCCOC(CCC#C)C=CC
CCCCOCC=C(C)C#CCC
CCCCOCC=C(C)CC#CC
CCCCOCC=C(C)CCC#C
CCCCOCC=C(CC)C#CC
CCCCOCC=C(CC)CC#C
CCCCOCC=C(CCC)C#C
CCCCOCC=CC(C)C#CC
CCCCOCC=CC(C)CC#C
CCCCOCC=CC(CC)C#C
CCCCOCC=CC#CC(C)C
CCCCOCC=CCC(C)C#C
CCCCOCC(=CC)C#CCC
CCCCOCC(=CCC)C#CC
CCCCOCC(=CCCC)C#C
CCCCOCC(C=CC)C#CC
CCCCOCC(C=CCC)C#C
CCCCOCC(C)=CC#CCC
CCCCOCC(C)=CCC#CC
CCCCOCC(C)=CCCC#C
CCCCOCC(C)C=CC#CC
CCCCOCC(C)C=CCC#C
CCCCOCC(C)C#CC=CC
CCCCOCC(C)CC=CC#C
CCCCOCC(CC=CC)C#C
CCCCOCC(CC)=CC#CC
CCCCOCC(CC)=CCC#C
CCCCOCC(CC)C=CC#C
CCCCOCC(CC#C)=CCC
CCCCOCC(CC#C)C=CC
CCCCOCC(CC#CC)=CC
CCCCOCC(CCC)=CC#C
CCCCOCC(CCC#C)=CC
CCCCOCC#CC=C(C)CC
CCCCOCC#CC=CC(C)C
CCCCOCC#CC(C)=CCC
CCCCOCC#CC(C)C=CC
CCCCOCC#CC(CC)=CC
CCCCOCC#CCC=C(C)C
CCCCOCC#CCC(C)=CC
CCCCOCCC=C(C)C#CC
CCCCOCCC=C(C)CC#C
CCCCOCCC=C(CC)C#C
CCCCOCCC=CC(C)C#C
CCCCOCCC(=CC)C#CC
CCCCOCCC(=CCC)C#C
CCCCOCCC(C=CC)C#C
CCCCOCCC(C)=CC#CC
CCCCOCCC(C)=CCC#C
CCCCOCCC(C)C=CC#C
CCCCOCCC(CC)=CC#C
CCCCOCCC(CC#C)=CC
CCCCOCCC#CC=C(C)C
CCCCOCCC#CC(C)=CC
CCCCOCCCC=C(C)C#C
CCCCOCCCC(=CC)C#C
CCCCOCCCC(C)=CC#C
CC(C)OCC=CCCCCC#C
CC(C)OCCC=CCCCC#C
CC(C)OCCCC=CCCC#C
CC(C)OCCCCC=CCC#C
CC(C)OCCCCCC=CC#C
CCC(OC)C=CCCCC#CC
CCC(OC)C=CCCCCC#C
CCC(OC)C#CCCCC=CC
CCC(OCCCC=CC)C#CC
CCC(OCCCC#CC)C=CC
CCC(OCCCCC=CC)C#C
CCC(OCCCCC#C)C=CC
CCCOC(C=CC)C#CCCC
CCCOC(C=CCC)C#CCC
CCCOC(C=CCCC)C#CC
CCCOC(C)C=CC#CCCC
CCCOC(C)C=CCC#CCC
CCCOC(C)C=CCCC#CC
CCCOC(C)C=CCCCC#C
CCCOC(C)C#CC=CCCC
CCCOC(C)C#CCC=CCC
CCCOC(C)C#CCCC=CC
CCCOC(C)CC=CC#CCC
CCCOC(C)CC=CCC#CC
CCCOC(C)CC=CCCC#C
CCCOC(C)CC#CC=CCC
CCCOC(C)CC#CCC=CC
CCCOC(C)CCC=CC#CC
CCCOC(C)CCC=CCC#C
CCCOC(C)CCC#CC=CC
CCCOC(C)CCCC=CC#C
CCCOC(CC=CC)C#CCC
CCCOC(CC=CC)CC#CC
CCCOC(CC=CCC)C#CC
CCCOC(CC=CCC)CC#C
CCCOC(CC=CCCC)C#C
CCCOC(CC)C=CC#CCC
CCCOC(CC)C=CCC#CC
CCCOC(CC)C=CCCC#C
CCCOC(CC)C#CC=CCC
CCCOC(CC)C#CCC=CC
CCCOC(CC)CC=CC#CC
CCCOC(CC)CC=CCC#C
CCCOC(CC)CC#CC=CC
CCCOC(CC)CCC=CC#C
CCCOC(CC#C)C=CCCC
CCCOC(CC#CC)C=CCC
CCCOC(CC#CCC)C=CC
CCCOC(CCC=CC)C#CC
CCCOC(CCC=CC)CC#C
CCCOC(CCC=CCC)C#C
CCCOC(CCC)C=CC#CC
CCCOC(CCC)C=CCC#C
CCCOC(CCC)C#CC=CC
CCCOC(CCC)CC=CC#C
CCCOC(CCC#C)C=CCC
CCCOC(CCC#C)CC=CC
CCCOC(CCC#CC)C=CC
CCCOC(CCCC=CC)C#C
CCCOC(CCCC#C)C=CC
CCCOCC=C(C)C#CCCC
CCCOCC=C(C)CC#CCC
CCCOCC=C(C)CCC#CC
CCCOCC=C(C)CCCC#C
CCCOCC=C(CC)C#CCC
CCCOCC=C(CC)CC#CC
CCCOCC=C(CC)CCC#C
CCCOCC=C(CCC)C#CC
CCCOCC=C(CCC)CC#C
CCCOCC=CC(C)C#CCC
CCCOCC=CC(C)CC#CC
CCCOCC=CC(C)CCC#C
CCCOCC=CC(CC)C#CC
CCCOCC=CC(CC)CC#C
CCCOCC=CC(CCC)C#C
CCCOCC=CC#CC(C)CC
CCCOCC=CC#CCC(C)C
CCCOCC=CCC(C)C#CC
CCCOCC=CCC(C)CC#C
CCCOCC=CCC(CC)C#C
CCCOCC=CCC#CC(C)C
CCCOCC=CCCC(C)C#C
CCCOCC(=CC)C#CCCC
CCCOCC(=CCC)C#CCC
CCCOCC(=CCCC)C#CC
CCCOCC(C=CC)C#CCC
CCCOCC(C=CCC)C#CC
CCCOCC(C=CCCC)C#C
CCCOCC(C)=CC#CCCC
CCCOCC(C)=CCC#CCC
CCCOCC(C)=CCCC#CC
CCCOCC(C)=CCCCC#C
CCCOCC(C)C=CC#CCC
CCCOCC(C)C=CCC#CC
CCCOCC(C)C=CCCC#C
CCCOCC(C)C#CC=CCC
CCCOCC(C)C#CCC=CC
CCCOCC(C)CC=CC#CC
CCCOCC(C)CC=CCC#C
CCCOCC(C)CC#CC=CC
CCCOCC(C)CCC=CC#C
CCCOCC(CC=CC)C#CC
CCCOCC(CC=CC)CC#C
CCCOCC(CC=CCC)C#C
CCCOCC(CC)=CC#CCC
CCCOCC(CC)=CCC#CC
CCCOCC(CC)=CCCC#C
CCCOCC(CC)C=CC#CC
CCCOCC(CC)C=CCC#C
CCCOCC(CC)C#CC=CC
CCCOCC(CC)CC=CC#C
CCCOCC(CC#C)=CCCC
CCCOCC(CC#C)C=CCC
CCCOCC(CC#CC)=CCC
CCCOCC(CC#CC)C=CC
CCCOCC(CC#CCC)=CC
CCCOCC(CCC=CC)C#C
CCCOCC(CCC)=CC#CC
CCCOCC(CCC)=CCC#C
CCCOCC(CCC)C=CC#C
CCCOCC(CCC#C)=CCC
CCCOCC(CCC#C)C=CC
CCCOCC(CCC#CC)=CC
CCCOCC(CCCC#C)=CC
CCCOCC#CC=C(C)CCC
CCCOCC#CC=C(CC)CC
CCCOCC#CC=CC(C)CC
CCCOCC#CC=CCC(C)C
CCCOCC#CC(C)=CCCC
CCCOCC#CC(C)C=CCC
CCCOCC#CC(C)CC=CC
CCCOCC#CC(CC)=CCC
CCCOCC#CC(CC)C=CC
CCCOCC#CC(CCC)=CC
CCCOCC#CCC=C(C)CC
CCCOCC#CCC=CC(C)C
CCCOCC#CCC(C)=CCC
CCCOCC#CCC(C)C=CC
CCCOCC#CCC(CC)=CC
CCCOCC#CCCC=C(C)C
CCCOCC#CCCC(C)=CC
CCCOCCC=C(C)C#CCC
CCCOCCC=C(C)CC#CC
CCCOCCC=C(C)CCC#C
CCCOCCC=C(CC)C#CC
CCCOCCC=C(CC)CC#C
CCCOCCC=C(CCC)C#C
CCCOCCC=CC(C)C#CC
CCCOCCC=CC(C)CC#C
CCCOCCC=CC(CC)C#C
CCCOCCC=CC#CC(C)C
CCCOCCC=CCC(C)C#C
CCCOCCC(=CC)C#CCC
CCCOCCC(=CCC)C#CC
CCCOCCC(=CCCC)C#C
CCCOCCC(C=CC)C#CC
CCCOCCC(C=CCC)C#C
CCCOCCC(C)=CC#CCC
CCCOCCC(C)=CCC#CC
CCCOCCC(C)=CCCC#C
CCCOCCC(C)C=CC#CC
CCCOCCC(C)C=CCC#C
CCCOCCC(C)C#CC=CC
CCCOCCC(C)CC=CC#C
CCCOCCC(CC=CC)C#C
CCCOCCC(CC)=CC#CC
CCCOCCC(CC)=CCC#C
CCCOCCC(CC)C=CC#C
CCCOCCC(CC#C)=CCC
CCCOCCC(CC#C)C=CC
CCCOCCC(CC#CC)=CC
CCCOCCC(CCC)=CC#C
CCCOCCC(CCC#C)=CC
CCCOCCC#CC=C(C)CC
CCCOCCC#CC=CC(C)C
CCCOCCC#CC(C)=CCC
CCCOCCC#CC(C)C=CC
CCCOCCC#CC(CC)=CC
CCCOCCC#CCC=C(C)C
CCCOCCC#CCC(C)=CC
CCCOCCCC=C(C)C#CC
CCCOCCCC=C(C)CC#C
CCCOCCCC=C(CC)C#C
CCCOCCCC=CC(C)C#C
CCCOCCCC(=CC)C#CC
CCCOCCCC(=CCC)C#C
CCCOCCCC(C=CC)C#C
CCCOCCCC(C)=CC#CC
CCCOCCCC(C)=CCC#C
CCCOCCCC(C)C=CC#C
CCCOCCCC(CC)=CC#C
CCCOCCCC(CC#C)=CC
CCCOCCCC#CC=C(C)C
CCCOCCCC#CC(C)=CC
CCCOCCCCC=C(C)C#C
CCCOCCCCC(=CC)C#C
CCCOCCCCC(C)=CC#C
CCOC(C)C=CCCC#CCC
CCOC(C)C=CCCCC#CC
CCOC(C)C=CCCCCC#C
CCOC(C)C#CCCC=CCC
CCOC(C)C#CCCCC=CC
CCOC(C)CC=CCC#CCC
CCOC(C)CC=CCCC#CC
CCOC(C)CC=CCCCC#C
CCOC(C)CC#CCC=CCC
CCOC(C)CC#CCCC=CC
CCOC(C)CCC=CC#CCC
CCOC(C)CCC=CCC#CC
CCOC(C)CCC=CCCC#C
CCOC(C)CCC#CC=CCC
CCOC(C)CCC#CCC=CC
CCOC(C)CCCC=CC#CC
CCOC(C)CCCC=CCC#C
CCOC(C)CCCC#CC=CC
CCOC(C)CCCCC=CC#C
CCOC(CC=CC)CC#CCC
CCOC(CC=CCC)C#CCC
CCOC(CC=CCC)CC#CC
CCOC(CC)C=CCC#CCC
CCOC(CC)C=CCCC#CC
CCOC(CC)C=CCCCC#C
CCOC(CC)C#CCC=CCC
CCOC(CC)C#CCCC=CC
CCOC(CC)CC=CC#CCC
CCOC(CC)CC=CCC#CC
CCOC(CC)CC=CCCC#C
CCOC(CC)CC#CC=CCC
CCOC(CC)CC#CCC=CC
CCOC(CC)CCC=CC#CC
CCOC(CC)CCC=CCC#C
CCOC(CC)CCC#CC=CC
CCOC(CC)CCCC=CC#C
CCOC(CC#CCC)C=CCC
CCOC(CCC=CC)C#CCC
CCOC(CCC=CC)CC#CC
CCOC(CCC=CC)CCC#C
CCOC(CCC=CCC)C#CC
CCOC(CCC=CCC)CC#C
CCOC(CCC#C)CC=CCC
CCOC(CCC#CC)C=CCC
CCOC(CCC#CC)CC=CC
CCOC(CCC#CCC)C=CC
CCOC(CCCC=CC)C#CC
CCOC(CCCC=CC)CC#C
CCOC(CCCC=CCC)C#C
CCOC(CCCC#C)C=CCC
CCOC(CCCC#C)CC=CC
CCOC(CCCC#CC)C=CC
CCOC(CCCCC=CC)C#C
CCOC(CCCCC#C)C=CC
CCOCC=C(C)CCC#CCC
CCOCC=C(C)CCCC#CC
CCOCC=C(C)CCCCC#C
CCOCC=C(CC)CC#CCC
CCOCC=C(CC)CCC#CC
CCOCC=C(CC)CCCC#C
CCOCC=CC(C)CC#CCC
CCOCC=CC(C)CCC#CC
CCOCC=CC(C)CCCC#C
CCOCC=CC(CC)C#CCC
CCOCC=CC(CC)CC#CC
CCOCC=CC(CC)CCC#C
CCOCC=CC#CC(CC)CC
CCOCC=CC#CCC(C)CC
CCOCC=CC#CCCC(C)C
CCOCC=CCC(C)C#CCC
CCOCC=CCC(C)CC#CC
CCOCC=CCC(C)CCC#C
CCOCC=CCC(CC)C#CC
CCOCC=CCC(CC)CC#C
CCOCC=CCC#CC(C)CC
CCOCC=CCC#CCC(C)C
CCOCC=CCCC(C)C#CC
CCOCC=CCCC(C)CC#C
CCOCC=CCCC(CC)C#C
CCOCC=CCCC#CC(C)C
CCOCC=CCCCC(C)C#C
CCOCC(C=CCC)C#CCC
CCOCC(C)=CCCC#CCC
CCOCC(C)=CCCCC#CC
CCOCC(C)=CCCCCC#C
CCOCC(C)C=CCC#CCC
CCOCC(C)C=CCCC#CC
CCOCC(C)C=CCCCC#C
CCOCC(C)C#CCC=CCC
CCOCC(C)C#CCCC=CC
CCOCC(C)CC=CC#CCC
CCOCC(C)CC=CCC#CC
CCOCC(C)CC=CCCC#C
CCOCC(C)CC#CC=CCC
CCOCC(C)CC#CCC=CC
CCOCC(C)CCC=CC#CC
CCOCC(C)CCC=CCC#C
CCOCC(C)CCC#CC=CC
CCOCC(C)CCCC=CC#C
CCOCC(CC=CC)C#CCC
CCOCC(CC=CC)CC#CC
CCOCC(CC=CCC)C#CC
CCOCC(CC=CCC)CC#C
CCOCC(CC)=CCC#CCC
CCOCC(CC)=CCCC#CC
CCOCC(CC)=CCCCC#C
CCOCC(CC)C=CC#CCC
CCOCC(CC)C=CCC#CC
CCOCC(CC)C=CCCC#C
CCOCC(CC)C#CC=CCC
CCOCC(CC)C#CCC=CC
CCOCC(CC)CC=CC#CC
CCOCC(CC)CC=CCC#C
CCOCC(CC)CC#CC=CC
CCOCC(CC)CCC=CC#C
CCOCC(CC#CC)C=CCC
CCOCC(CC#CCC)=CCC
CCOCC(CC#CCC)C=CC
CCOCC(CCC=CC)C#CC
CCOCC(CCC=CC)CC#C
CCOCC(CCC=CCC)C#C
CCOCC(CCC#C)C=CCC
CCOCC(CCC#C)CC=CC
CCOCC(CCC#CC)=CCC
CCOCC(CCC#CC)C=CC
CCOCC(CCC#CCC)=CC
CCOCC(CCCC=CC)C#C
CCOCC(CCCC#C)=CCC
CCOCC(CCCC#C)C=CC
CCOCC(CCCC#CC)=CC
CCOCC(CCCCC#C)=CC
CCOCC#CC=CC(CC)CC
CCOCC#CC=CCC(C)CC
CCOCC#CC=CCCC(C)C
CCOCC#CC(C)CC=CCC
CCOCC#CC(C)CCC=CC
CCOCC#CC(CC)C=CCC
CCOCC#CC(CC)CC=CC
CCOCC#CCC=C(CC)CC
CCOCC#CCC=CC(C)CC
CCOCC#CCC=CCC(C)C
CCOCC#CCC(C)C=CCC
CCOCC#CCC(C)CC=CC
CCOCC#CCC(CC)=CCC
CCOCC#CCC(CC)C=CC
CCOCC#CCCC=C(C)CC
CCOCC#CCCC=CC(C)C
CCOCC#CCCC(C)=CCC
CCOCC#CCCC(C)C=CC
CCOCC#CCCC(CC)=CC
CCOCC#CCCCC=C(C)C
CCOCC#CCCCC(C)=CC
CCOCCC=C(C)CC#CCC
CCOCCC=C(C)CCC#CC
CCOCCC=C(C)CCCC#C
CCOCCC=C(CC)C#CCC
CCOCCC=C(CC)CC#CC
CCOCCC=C(CC)CCC#C
CCOCCC=CC(C)C#CCC
CCOCCC=CC(C)CC#CC
CCOCCC=CC(C)CCC#C
CCOCCC=CC(CC)C#CC
CCOCCC=CC(CC)CC#C
CCOCCC=CC#CC(C)CC
CCOCCC=CC#CCC(C)C
CCOCCC=CCC(C)C#CC
CCOCCC=CCC(C)CC#C
CCOCCC=CCC(CC)C#C
CCOCCC=CCC#CC(C)C
CCOCCC=CCCC(C)C#C
CCOCCC(=CCC)C#CCC
CCOCCC(C=CC)C#CCC
CCOCCC(C=CCC)C#CC
CCOCCC(C)=CCC#CCC
CCOCCC(C)=CCCC#CC
CCOCCC(C)=CCCCC#C
CCOCCC(C)C=CC#CCC
CCOCCC(C)C=CCC#CC
CCOCCC(C)C=CCCC#C
CCOCCC(C)C#CC=CCC
CCOCCC(C)C#CCC=CC
CCOCCC(C)CC=CC#CC
CCOCCC(C)CC=CCC#C
CCOCCC(C)CC#CC=CC
CCOCCC(C)CCC=CC#C
CCOCCC(CC=CC)C#CC
CCOCCC(CC=CC)CC#C
CCOCCC(CC=CCC)C#C
CCOCCC(CC)=CC#CCC
CCOCCC(CC)=CCC#CC
CCOCCC(CC)=CCCC#C
CCOCCC(CC)C=CC#CC
CCOCCC(CC)C=CCC#C
CCOCCC(CC)C#CC=CC
CCOCCC(CC)CC=CC#C
CCOCCC(CC#C)C=CCC
CCOCCC(CC#CC)=CCC
CCOCCC(CC#CC)C=CC
CCOCCC(CC#CCC)=CC
CCOCCC(CCC=CC)C#C
CCOCCC(CCC#C)=CCC
CCOCCC(CCC#C)C=CC
CCOCCC(CCC#CC)=CC
CCOCCC(CCCC#C)=CC
CCOCCC#CC=C(CC)CC
CCOCCC#CC=CC(C)CC
CCOCCC#CC=CCC(C)C
CCOCCC#CC(C)C=CCC
CCOCCC#CC(C)CC=CC
CCOCCC#CC(CC)=CCC
CCOCCC#CC(CC)C=CC
CCOCCC#CCC=C(C)CC
CCOCCC#CCC=CC(C)C
CCOCCC#CCC(C)=CCC
CCOCCC#CCC(C)C=CC
CCOCCC#CCC(CC)=CC
CCOCCC#CCCC=C(C)C
CCOCCC#CCCC(C)=CC
CCOCCCC=C(C)C#CCC
CCOCCCC=C(C)CC#CC
CCOCCCC=C(C)CCC#C
CCOCCCC=C(CC)C#CC
CCOCCCC=C(CC)CC#C
CCOCCCC=CC(C)C#CC
CCOCCCC=CC(C)CC#C
CCOCCCC=CC(CC)C#C
CCOCCCC=CC#CC(C)C
CCOCCCC=CCC(C)C#C
CCOCCCC(=CC)C#CCC
CCOCCCC(=CCC)C#CC
CCOCCCC(C=CC)C#CC
CCOCCCC(C=CCC)C#C
CCOCCCC(C)=CC#CCC
CCOCCCC(C)=CCC#CC
CCOCCCC(C)=CCCC#C
CCOCCCC(C)C=CC#CC
CCOCCCC(C)C=CCC#C
CCOCCCC(C)C#CC=CC
CCOCCCC(C)CC=CC#C
CCOCCCC(CC=CC)C#C
CCOCCCC(CC)=CC#CC
CCOCCCC(CC)=CCC#C
CCOCCCC(CC)C=CC#C
CCOCCCC(CC#C)=CCC
CCOCCCC(CC#C)C=CC
CCOCCCC(CC#CC)=CC
CCOCCCC(CCC#C)=CC
CCOCCCC#CC=C(C)CC
CCOCCCC#CC=CC(C)C
CCOCCCC#CC(C)=CCC
CCOCCCC#CC(C)C=CC
CCOCCCC#CC(CC)=CC
CCOCCCC#CCC=C(C)C
CCOCCCC#CCC(C)=CC
CCOCCCCC=C(C)C#CC
CCOCCCCC=C(C)CC#C
CCOCCCCC=C(CC)C#C
CCOCCCCC=CC(C)C#C
CCOCCCCC(=CC)C#CC
CCOCCCCC(=CCC)C#C
CCOCCCCC(C=CC)C#C
CCOCCCCC(C)=CC#CC
CCOCCCCC(C)=CCC#C
CCOCCCCC(C)C=CC#C
CCOCCCCC(CC)=CC#C
CCOCCCCC(CC#C)=CC
CCOCCCCC#CC=C(C)C
CCOCCCCC#CC(C)=CC
CCOCCCCCC=C(C)C#C
CCOCCCCCC(=CC)C#C
CCOCCCCCC(C)=CC#C
COC(C)C=CCCCCC#CC
COC(C)C=CCCCCCC#C
COC(C)C#CCCCCC=CC
COC(C)CC=CCCCC#CC
COC(C)CC=CCCCCC#C
COC(C)CC#CCCCC=CC
COC(C)CCC=CCCC#CC
COC(C)CCC=CCCCC#C
COC(C)CCC#CCCC=CC
COC(C)CCCC=CCC#CC
COC(C)CCCC=CCCC#C
COC(C)CCCC#CCC=CC
COC(C)CCCCC=CC#CC
COC(C)CCCCC=CCC#C
COC(C)CCCCC#CC=CC
COC(C)CCCCCC=CC#C
COC(CCC=CC)CCC#CC
COC(CCCC=CC)CC#CC
COC(CCCC=CC)CCC#C
COC(CCCC#C)CCC=CC
COC(CCCC#CC)CC=CC
COC(CCCCC=CC)C#CC
COC(CCCCC=CC)CC#C
COC(CCCCC#C)CC=CC
COC(CCCCC#CC)C=CC
COC(CCCCCC=CC)C#C
COC(CCCCCC#C)C=CC
COCC=C(C)CCCCC#CC
COCC=C(C)CCCCCC#C
COCC=CC(C)CCCC#CC
COCC=CC(C)CCCCC#C
COCC=CC#CCCCC(C)C
COCC=CCC(C)CCC#CC
COCC=CCC(C)CCCC#C
COCC=CCC#CCCC(C)C
COCC=CCCC(C)CC#CC
COCC=CCCC(C)CCC#C
COCC=CCCC#CCC(C)C
COCC=CCCCC(C)C#CC
COCC=CCCCC(C)CC#C
COCC=CCCCC#CC(C)C
COCC=CCCCCC(C)C#C
COCC(C)=CCCCCC#CC
COCC(C)=CCCCCCC#C
COCC(C)C=CCCCC#CC
COCC(C)C=CCCCCC#C
COCC(C)C#CCCCC=CC
COCC(C)CC=CCCC#CC
COCC(C)CC=CCCCC#C
COCC(C)CC#CCCC=CC
COCC(C)CCC=CCC#CC
COCC(C)CCC=CCCC#C
COCC(C)CCC#CCC=CC
COCC(C)CCCC=CC#CC
COCC(C)CCCC=CCC#C
COCC(C)CCCC#CC=CC
COCC(C)CCCCC=CC#C
COCC(CCC=CC)CC#CC
COCC(CCC=CC)CCC#C
COCC(CCC#CC)CC=CC
COCC(CCCC=CC)C#CC
COCC(CCCC=CC)CC#C
COCC(CCCC#C)CC=CC
COCC(CCCC#CC)C=CC
COCC(CCCCC=CC)C#C
COCC(CCCCC#C)C=CC
COCC(CCCCC#CC)=CC
COCC(CCCCCC#C)=CC
COCC#CC=CCCCC(C)C
COCC#CC(C)CCCC=CC
COCC#CCC=CCCC(C)C
COCC#CCC(C)CCC=CC
COCC#CCCC=CCC(C)C
COCC#CCCC(C)CC=CC
COCC#CCCCC=CC(C)C
COCC#CCCCC(C)C=CC
COCC#CCCCCC=C(C)C
COCC#CCCCCC(C)=CC
COCCC=C(C)CCCC#CC
COCCC=C(C)CCCCC#C
COCCC=CC(C)CCC#CC
COCCC=CC(C)CCCC#C
COCCC=CC#CCCC(C)C
COCCC=CCC(C)CC#CC
COCCC=CCC(C)CCC#C
COCCC=CCC#CCC(C)C
COCCC=CCCC(C)C#CC
COCCC=CCCC(C)CC#C
COCCC=CCCC#CC(C)C
COCCC=CCCCC(C)C#C
COCCC(C)=CCCCC#CC
COCCC(C)=CCCCCC#C
COCCC(C)C=CCCC#CC
COCCC(C)C=CCCCC#C
COCCC(C)C#CCCC=CC
COCCC(C)CC=CCC#CC
COCCC(C)CC=CCCC#C
COCCC(C)CC#CCC=CC
COCCC(C)CCC=CC#CC
COCCC(C)CCC=CCC#C
COCCC(C)CCC#CC=CC
COCCC(C)CCCC=CC#C
COCCC(CC=CC)CC#CC
COCCC(CCC=CC)C#CC
COCCC(CCC=CC)CC#C
COCCC(CCC#C)CC=CC
COCCC(CCC#CC)C=CC
COCCC(CCCC=CC)C#C
COCCC(CCCC#C)C=CC
COCCC(CCCC#CC)=CC
COCCC(CCCCC#C)=CC
COCCC#CC=CCCC(C)C
COCCC#CC(C)CCC=CC
COCCC#CCC=CCC(C)C
COCCC#CCC(C)CC=CC
COCCC#CCCC=CC(C)C
COCCC#CCCC(C)C=CC
COCCC#CCCCC=C(C)C
COCCC#CCCCC(C)=CC
COCCCC=C(C)CCC#CC
COCCCC=C(C)CCCC#C
COCCCC=CC(C)CC#CC
COCCCC=CC(C)CCC#C
COCCCC=CC#CCC(C)C
COCCCC=CCC(C)C#CC
COCCCC=CCC(C)CC#C
COCCCC=CCC#CC(C)C
COCCCC=CCCC(C)C#C
COCCCC(C)=CCCC#CC
COCCCC(C)=CCCCC#C
COCCCC(C)C=CCC#CC
COCCCC(C)C=CCCC#C
COCCCC(C)C#CCC=CC
COCCCC(C)CC=CC#CC
COCCCC(C)CC=CCC#C
COCCCC(C)CC#CC=CC
COCCCC(C)CCC=CC#C
COCCCC(CC=CC)C#CC
COCCCC(CC=CC)CC#C
COCCCC(CC#CC)C=CC
COCCCC(CCC=CC)C#C
COCCCC(CCC#C)C=CC
COCCCC(CCC#CC)=CC
COCCCC(CCCC#C)=CC
COCCCC#CC=CCC(C)C
COCCCC#CC(C)CC=CC
COCCCC#CCC=CC(C)C
COCCCC#CCC(C)C=CC
COCCCC#CCCC=C(C)C
COCCCC#CCCC(C)=CC
COCCCCC=C(C)CC#CC
COCCCCC=C(C)CCC#C
COCCCCC=CC(C)C#CC
COCCCCC=CC(C)CC#C
COCCCCC=CC#CC(C)C
COCCCCC=CCC(C)C#C
COCCCCC(C=CC)C#CC
COCCCCC(C)=CCC#CC
COCCCCC(C)=CCCC#C
COCCCCC(C)C=CC#CC
COCCCCC(C)C=CCC#C
COCCCCC(C)C#CC=CC
COCCCCC(C)CC=CC#C
COCCCCC(CC=CC)C#C
COCCCCC(CC#C)C=CC
COCCCCC(CC#CC)=CC
COCCCCC(CCC#C)=CC
COCCCCC#CC=CC(C)C
COCCCCC#CC(C)C=CC
COCCCCC#CCC=C(C)C
COCCCCC#CCC(C)=CC
COCCCCCC=C(C)C#CC
COCCCCCC=C(C)CC#C
COCCCCCC=CC(C)C#C
COCCCCCC(=CC)C#CC
COCCCCCC(C=CC)C#C
COCCCCCC(C)=CC#CC
COCCCCCC(C)=CCC#C
COCCCCCC(C)C=CC#C
COCCCCCC(CC#C)=CC
COCCCCCC#CC=C(C)C
COCCCCCC#CC(C)=CC
COCCCCCCC=C(C)C#C
COCCCCCCC(=CC)C#C
COCCCCCCC(C)=CC#C
CCC=C(C)C=CCCCCOC
CCC=C(C)CC=CCCCOC
CCC=C(C)CCC=CCCOC
CCC=C(C)CCCC=CCOC
CCC=C(CC)C=CCCCOC
CCC=C(CC)CC=CCCOC
CCC=C(CC)CCC=CCOC
CCC=C(CCCC=CC)COC
CCC=CC=C(C)CCCCOC
CCC=CC=C(CC)CCCOC
CCC=CC=CC(C)CCCOC
CCC=CC=CC(CC)CCOC
CCC=CC=CCC(C)CCOC
CCC=CC=CCC(CC)COC
CCC=CC=CCCC(C)COC
CCC=CC=CCCC(CC)OC
CCC=CC=CCCCC(C)OC
CCC=CC(C)=CCCCCOC
CCC=CC(C)C=CCCCOC
CCC=CC(C)CC=CCCOC
CCC=CC(C)CCC=CCOC
CCC=CC(CC)=CCCCOC
CCC=CC(CC)C=CCCOC
CCC=CC(CC)CC=CCOC
CCC=CC(CCC=CC)COC
CCC=CC(CCCC=CC)OC
CCC=CCC=C(C)CCCOC
CCC=CCC=C(CC)CCOC
CCC=CCC=CC(C)CCOC
CCC=CCC=CC(CC)COC
CCC=CCC=CCC(C)COC
CCC=CCC=CCC(CC)OC
CCC=CCC=CCCC(C)OC
CCC=CCC(C)=CCCCOC
CCC=CCC(C)C=CCCOC
CCC=CCC(C)CC=CCOC
CCC=CCC(CC=CCC)OC
CCC=CCC(CC)=CCCOC
CCC=CCC(CC)C=CCOC
CCC=CCC(CCC=CC)OC
CCC=CCCC=C(C)CCOC
CCC=CCCC=C(CC)COC
CCC=CCCC=CC(C)COC
CCC=CCCC=CC(CC)OC
CCC=CCCC=CCC(C)OC
CCC=CCCC(C)=CCCOC
CCC=CCCC(C)C=CCOC
CCC=CCCC(CC=CC)OC
CCC=CCCC(CC)=CCOC
CCC=CCCCC=C(C)COC
CCC=CCCCC=CC(C)OC
CCC=CCCCC(C)=CCOC
CCC(=CC)C=CCCCCOC
CCC(C=CC)C=CCCCOC
CCC(C)=CC=CCCCCOC
CCC(C)=CCC=CCCCOC
CCC(C)=CCCC=CCCOC
CCC(C)=CCCCC=CCOC
CCC(C)C=CC=CCCCOC
CCC(C)C=CCC=CCCOC
CCC(C)C=CCCC=CCOC
CCC(C)CC=CC=CCCOC
CCC(C)CC=CCC=CCOC
CCC(C)CCC=CC=CCOC
CCC(CC=CC)=CCCCOC
CCC(CC=CC)C=CCCOC
CCC(CC=CC)CC=CCOC
CCC(CC=CCCC=CC)OC
CCC(CC)=CC=CCCCOC
CCC(CC)=CCC=CCCOC
CCC(CC)=CCCC=CCOC
CCC(CC)C=CC=CCCOC
CCC(CC)C=CCC=CCOC
CCC(CC)CC=CC=CCOC
CCC(CCC=CC=CC)COC
CCC(CCC=CC)=CCCOC
CCC(CCC=CC)C=CCOC
CCC(CCC=CCC=CC)OC
CCC(CCCC=CC=CC)OC
CCC(CCCC=CC)=CCOC
CCCC=C(C)C=CCCCOC
CCCC=C(C)CC=CCCOC
CCCC=C(C)CCC=CCOC
CCCC=C(CC)C=CCCOC
CCCC=C(CC)CC=CCOC
CCCC=C(CCC=CC)COC
CCCC=C(CCC)C=CCOC
CCCC=CC=C(C)CCCOC
CCCC=CC=C(CC)CCOC
CCCC=CC=C(CCC)COC
CCCC=CC=CC(C)CCOC
CCCC=CC=CC(CC)COC
CCCC=CC=CC(CCC)OC
CCCC=CC=CCC(C)COC
CCCC=CC=CCC(CC)OC
CCCC=CC=CCCC(C)OC
CCCC=CC(C)=CCCCOC
CCCC=CC(C)C=CCCOC
CCCC=CC(C)CC=CCOC
CCCC=CC(CC=CCC)OC
CCCC=CC(CC)=CCCOC
CCCC=CC(CC)C=CCOC
CCCC=CC(CCC=CC)OC
CCCC=CC(CCC)=CCOC
CCCC=CCC=C(C)CCOC
CCCC=CCC=C(CC)COC
CCCC=CCC=CC(C)COC
CCCC=CCC=CC(CC)OC
CCCC=CCC=CCC(C)OC
CCCC=CCC(C)=CCCOC
CCCC=CCC(C)C=CCOC
CCCC=CCC(CC=CC)OC
CCCC=CCC(CC)=CCOC
CCCC=CCCC=C(C)COC
CCCC=CCCC=CC(C)OC
CCCC=CCCC(C)=CCOC
CCCC(=CC)C=CCCCOC
CCCC(=CCC)C=CCCOC
CCCC(C=CC)C=CCCOC
CCCC(C=CCC)C=CCOC
CCCC(C)=CC=CCCCOC
CCCC(C)=CCC=CCCOC
CCCC(C)=CCCC=CCOC
CCCC(C)C=CC=CCCOC
CCCC(C)C=CCC=CCOC
CCCC(C)CC=CC=CCOC
CCCC(CC=CC=CCC)OC
CCCC(CC=CC)=CCCOC
CCCC(CC=CC)C=CCOC
CCCC(CC=CCC=CC)OC
CCCC(CC=CCC)=CCOC
CCCC(CC)=CC=CCCOC
CCCC(CC)=CCC=CCOC
CCCC(CC)C=CC=CCOC
CCCC(CCC=CC=CC)OC
CCCC(CCC=CC)=CCOC
CCCC(CCC)=CC=CCOC
CCCCC=C(C)C=CCCOC
CCCCC=C(C)CC=CCOC
CCCCC=C(CC)C=CCOC
CCCCC=CC=C(C)CCOC
CCCCC=CC=C(CC)COC
CCCCC=CC=CC(C)COC
CCCCC=CC=CC(CC)OC
CCCCC=CC=CCC(C)OC
CCCCC=CC(C)=CCCOC
CCCCC=CC(C)C=CCOC
CCCCC=CC(CC=CC)OC
CCCCC=CC(CC)=CCOC
CCCCC=CCC=C(C)COC
CCCCC=CCC=CC(C)OC
CCCCC=CCC(C)=CCOC
CCCCC(=CC)C=CCCOC
CCCCC(=CCC)C=CCOC
CCCCC(C=CC)C=CCOC
CCCCC(C)=CC=CCCOC
CCCCC(C)=CCC=CCOC
CCCCC(C)C=CC=CCOC
CCCCC(CC=CC=CC)OC
CCCCC(CC=CC)=CCOC
CCCCC(CC)=CC=CCOC
CCCCCC=C(C)C=CCOC
CCCCCC=CC=C(C)COC
CCCCCC=CC=CC(C)OC
CCCCCC=CC(C)=CCOC
CCCCCC(=CC)C=CCOC
CCCCCC(C)=CC=CCOC
CCCC=C(C)C=CCCOCC
CCCC=C(C)CC=CCOCC
CCCC=C(CC)C=CCOCC
CCCC=CC=C(C)CCOCC
CCCC=CC=C(CC)COCC
CCCC=CC=CC(C)COCC
CCCC=CC=CC(CC)OCC
CCCC=CC=CCC(C)OCC
CCCC=CC(C)=CCCOCC
CCCC=CC(C)C=CCOCC
CCCC=CC(CC=CC)OCC
CCCC=CC(CC)=CCOCC
CCCC=CCC=C(C)COCC
CCCC=CCC=CC(C)OCC
CCCC=CCC(C)=CCOCC
CCCC(=CC)C=CCCOCC
CCCC(=CCC)C=CCOCC
CCCC(C=CC)C=CCOCC
CCCC(C)=CC=CCCOCC
CCCC(C)=CCC=CCOCC
CCCC(C)C=CC=CCOCC
CCCC(CC=CC=CC)OCC
CCCC(CC=CC)=CCOCC
CCCC(CC)=CC=CCOCC
CCCCC=C(C)C=CCOCC
CCCCC=CC=C(C)COCC
CCCCC=CC=CC(C)OCC
CCCCC=CC(C)=CCOCC
CCCCC(=CC)C=CCOCC
CCCCC(C)=CC=CCOCC
CC=CC=CCCCCOC(C)C
CC=CCC=CCCCOC(C)C
CC=CCCC=CCCOC(C)C
CC=CCCCC=CCOC(C)C
CCC=CC=CCCCOC(C)C
CCC=CC(CCCCOC)=CC
CCC=CCC=CCCOC(C)C
CCC=CCC(CCCOC)=CC
CCC=CCCC=CCOC(C)C
CCC=CCCC(CCOC)=CC
CCC=CCCCC(COC)=CC
CCC(CC=CCCCOC)=CC
CCC(CCC=CCCOC)=CC
CCC(CCCC=CCOC)=CC
CCCC=CC=CCCOC(C)C
CCCC=CC(CCCOC)=CC
CCCC=CCC=CCOC(C)C
CCCC=CCC(CCOC)=CC
CCCC=CCCC(COC)=CC
CCCC(CC=CCCOC)=CC
CCCC(CCC=CCOC)=CC
CCCCC=CC=CCOC(C)C
CCCCC=CC(CCOC)=CC
CCCCC=CCC(COC)=CC
CCCCC(CC=CCOC)=CC
CCCCCC=CC(COC)=CC
CC=CC=CCCCOCC(C)C
CC=CCC=CCCOCC(C)C
CC=CCCC=CCOCC(C)C
CC=CCCC(C)COCC=CC
CC=CCCCC(C)OCC=CC
CCC=C(C)CCCOCC=CC
CCC=C(CC)CCOCC=CC
CCC=C(CCCCOC)C=CC
CCC=CC=CCCOC(C)CC
CCC=CC=CCCOCC(C)C
CCC=CC(C)CCOCC=CC
CCC=CC(CC)COCC=CC
CCC=CC(CCCOC)=CCC
CCC=CC(CCCOC)C=CC
CCC=CCC=CCOC(C)CC
CCC=CCC=CCOCC(C)C
CCC=CCC(C)COCC=CC
CCC=CCC(CC)OCC=CC
CCC=CCC(CCOC)=CCC
CCC=CCC(CCOC)C=CC
CCC=CCCC(C)OCC=CC
CCC=CCCC(COC)=CCC
CCC=CCCC(COC)C=CC
CCC=CCCCC(OC)C=CC
CCC(=CCCCCOC)C=CC
CCC(C)=CCCCOCC=CC
CCC(C)C=CCCOCC=CC
CCC(C)CC=CCOCC=CC
CCC(CC=CCCOC)C=CC
CCC(CC)=CCCOCC=CC
CCC(CC)C=CCOCC=CC
CCC(CCC=CC)OCC=CC
CCC(CCC=CCOC)C=CC
CCCC=C(C)CCOCC=CC
CCCC=C(CC)COCC=CC
CCCC=C(CCCOC)C=CC
CCCC=CC=CCOC(C)CC
CCCC=CC=CCOCC(C)C
CCCC=CC(C)COCC=CC
CCCC=CC(CC)OCC=CC
CCCC=CC(CCOC)=CCC
CCCC=CC(CCOC)C=CC
CCCC=CC(CCOCC)=CC
CCCC=CCC(C)OCC=CC
CCCC=CCC(COC)=CCC
CCCC=CCC(COC)C=CC
CCCC=CCC(COCC)=CC
CCCC=CCCC(OC)C=CC
CCCC(=CCCCOC)C=CC
CCCC(C)=CCCOCC=CC
CCCC(C)C=CCOCC=CC
CCCC(CC=CC)OCC=CC
CCCC(CC=CCOC)=CCC
CCCC(CC=CCOC)C=CC
CCCC(CC=CCOCC)=CC
CCCC(CC)=CCOCC=CC
CCCCC=C(C)COCC=CC
CCCCC=C(CCOC)C=CC
CCCCC=CC(C)OCC=CC
CCCCC=CC(COC)=CCC
CCCCC=CC(COC)C=CC
CCCCC=CC(COCC)=CC
CCCCC=CCC(OC)C=CC
CCCCC(=CCCOC)C=CC
CCCCC(C)=CCOCC=CC
CCCCCC=C(COC)C=CC
CCCCCC=CC(OC)C=CC
CCCCCC(=CCOC)C=CC
CC=CC=CCCOCCC(C)C
CC=CCC=CCOCCC(C)C
CC=CCCCCOC(C)C=CC
CC=CCCCCOCC=C(C)C
CC=CCCCCOCC(C)=CC
CCC=C(C)CCOCCC=CC
CCC=C(CC)COCCC=CC
CCC=C(CCCOC)CC=CC
CCC=CC=CCOC(CC)CC
CCC=CC=CCOCC(C)CC
CCC=CC=CCOCCC(C)C
CCC=CC(C)COCCC=CC
CCC=CC(CC)OCCC=CC
CCC=CC(CCOC)C=CCC
CCC=CC(CCOC)CC=CC
CCC=CCC(C)OCCC=CC
CCC=CCC(COC)C=CCC
CCC=CCC(COC)CC=CC
CCC=CCCC(OC)C=CCC
CCC=CCCCOC(C)C=CC
CCC=CCCCOCC=C(C)C
CCC=CCCCOCC(C)=CC
CCC(C)=CCCOCCC=CC
CCC(C)C=CCOCCC=CC
CCC(CC=CC)OCCC=CC
CCC(CC)=CCOCCC=CC
CCC(CCCCOC)=CC=CC
CCCC=C(C)COCC=CCC
CCCC=C(C)COCCC=CC
CCCC=C(CCOC)C=CCC
CCCC=C(CCOC)CC=CC
CCCC=C(CCOCC)C=CC
CCCC=CC(C)OCC=CCC
CCCC=CC(C)OCCC=CC
CCCC=CC(COC)=CCCC
CCCC=CC(COC)C=CCC
CCCC=CC(COC)CC=CC
CCCC=CC(COCC)=CCC
CCCC=CC(COCC)C=CC
CCCC=CCC(OC)C=CCC
CCCC=CCC(OCC)C=CC
CCCC=CCCOC(C)C=CC
CCCC=CCCOCC=C(C)C
CCCC=CCCOCC(C)=CC
CCCC(=CCCOC)C=CCC
CCCC(=CCCOCC)C=CC
CCCC(C)=CCOCC=CCC
CCCC(C)=CCOCCC=CC
CCCC(CCCOC)=CC=CC
CCCCC=C(COC)C=CCC
CCCCC=C(COC)CC=CC
CCCCC=C(COCC)C=CC
CCCCC=CC(OC)C=CCC
CCCCC=CC(OCC)C=CC
CCCCC=CCOC(C)C=CC
CCCCC=CCOCC=C(C)C
CCCCC=CCOCC(C)=CC
CCCCC(=CCOC)C=CCC
CCCCC(=CCOCC)C=CC
CCCCC(CCOC)=CC=CC
CCCCCC(COC)=CC=CC
CC=CC=CCOCCCC(C)C
CC=CCCCOC(C)CC=CC
CC=CCCCOCC=CC(C)C
CC=CCCCOCC(C)C=CC
CC=CCCCOCCC=C(C)C
CC=CCCCOCCC(C)=CC
CCC=C(C)COCCCC=CC
CCC=C(CCOC)CCC=CC
CCC=CC(C)OCCCC=CC
CCC=CCCOC(C)C=CCC
CCC=CCCOC(C)CC=CC
CCC=CCCOC(CC)C=CC
CCC=CCCOCC=C(C)CC
CCC=CCCOCC=CC(C)C
CCC=CCCOCC(C)=CCC
CCC=CCCOCC(C)C=CC
CCC=CCCOCC(CC)=CC
CCC=CCCOCCC=C(C)C
CCC=CCCOCCC(C)=CC
CCC(C)=CCOCCCC=CC
CCC(C)CCOCC=CC=CC
CCC(CC)COCC=CC=CC
CCC(CCCOC)=CCC=CC
CCC(CCCOC)C=CC=CC
CCC(CCCOCC=CC)=CC
CCCC=C(COC)CC=CCC
CCCC=C(COCC)C=CCC
CCCC=C(COCC)CC=CC
CCCC=CC(OC)C=CCCC
CCCC=CC(OCC)C=CCC
CCCC=CCOC(C)C=CCC
CCCC=CCOC(C)CC=CC
CCCC=CCOC(CC)C=CC
CCCC=CCOCC=C(C)CC
CCCC=CCOCC=CC(C)C
CCCC=CCOCC(C)=CCC
CCCC=CCOCC(C)C=CC
CCCC=CCOCC(CC)=CC
CCCC=CCOCCC=C(C)C
CCCC=CCOCCC(C)=CC
CCCC(C=CCC)=CCOCC
CCCC(C)COCC=CC=CC
CCCC(CC)OCC=CC=CC
CCCC(CCOC)=CC=CCC
CCCC(CCOC)=CCC=CC
CCCC(CCOC)C=CC=CC
CCCC(CCOCC=CC)=CC
CCCC(CCOCC)=CC=CC
CCCCC(C)OCC=CC=CC
CCCCC(COC)=CC=CCC
CCCCC(COC)=CCC=CC
CCCCC(COC)C=CC=CC
CCCCC(COCC=CC)=CC
CCCCC(COCC)=CC=CC
CCCCCC(OC)C=CC=CC
CC=CCCOC(C)CCC=CC
CC=CCCOCC=CCC(C)C
CC=CCCOCC(C)CC=CC
CC=CCCOCCC=CC(C)C
CC=CCCOCCC(C)C=CC
CC=CCCOCCCC=C(C)C
CC=CCCOCCCC(C)=CC
CCC=CCOC(C)CC=CCC
CCC=CCOC(C)CCC=CC
CCC=CCOC(CC)C=CCC
CCC=CCOC(CC)CC=CC
CCC=CCOCC=C(CC)CC
CCC=CCOCC=CC(C)CC
CCC=CCOCC=CCC(C)C
CCC=CCOCC(C)C=CCC
CCC=CCOCC(C)CC=CC
CCC=CCOCC(CC)=CCC
CCC=CCOCC(CC)C=CC
CCC=CCOCCC=C(C)CC
CCC=CCOCCC=CC(C)C
CCC=CCOCCC(C)=CCC
CCC=CCOCCC(C)C=CC
CCC=CCOCCC(CC)=CC
CCC=CCOCCCC=C(C)C
CCC=CCOCCCC(C)=CC
CCC(C)COCC=CCC=CC
CCC(C)COCCC=CC=CC
CCC(CC)OCC=CCC=CC
CCC(CC)OCCC=CC=CC
CCC(CCOC)=CCCC=CC
CCC(CCOC)C=CCC=CC
CCC(CCOC)CC=CC=CC
CCC(CCOCC=CC)C=CC
CCC(CCOCCC=CC)=CC
CCCC(C)OCC=CC=CCC
CCCC(C)OCC=CCC=CC
CCCC(C)OCCC=CC=CC
CCCC(COC)=CCC=CCC
CCCC(COC)=CCCC=CC
CCCC(COC)C=CC=CCC
CCCC(COC)C=CCC=CC
CCCC(COC)CC=CC=CC
CCCC(COCC=CC)=CCC
CCCC(COCC=CC)C=CC
CCCC(COCC=CCC)=CC
CCCC(COCC)=CC=CCC
CCCC(COCC)=CCC=CC
CCCC(COCC)C=CC=CC
CCCC(COCCC=CC)=CC
CCCCC(OC)C=CC=CCC
CCCCC(OC)C=CCC=CC
CCCCC(OCC=CC)C=CC
CCCCC(OCC)C=CC=CC
CCCCCOC(C=CC)C=CC
CCCCCOC(C)C=CC=CC
CCCCCOCC=C(C)C=CC
CCCCCOCC=CC=C(C)C
CCCCCOCC=CC(C)=CC
CCCCCOCC(=CC)C=CC
CCCCCOCC(C)=CC=CC
CC=CCOCC=CCCC(C)C
CC=CCOCCC=CCC(C)C
CC=CCOCCC(C)CC=CC
CC=CCOCCCC=CC(C)C
CC=CCOCCCC(C)C=CC
CC=CCOCCCCC=C(C)C
CC=CCOCCCCC(C)=CC
CCC(C)OCC=CCCC=CC
CCC(C)OCCC=CCC=CC
CCC(C)OCCCC=CC=CC
CCC(COC)=CCCCC=CC
CCC(COC)C=CCCC=CC
CCC(COC)CC=CCC=CC
CCC(COCC=CC)CC=CC
CCC(COCCC=CC)C=CC
CCC(COCCCC=CC)=CC
CCCC(OC)C=CCC=CCC
CCCC(OC)C=CCCC=CC
CCCC(OCC=CC)C=CCC
CCCC(OCC=CCC)C=CC
CCCC(OCC)C=CC=CCC
CCCC(OCC)C=CCC=CC
CCCC(OCCC=CC)C=CC
CCCCOC(C=CC)C=CCC
CCCCOC(C)C=CC=CCC
CCCCOC(C)C=CCC=CC
CCCCOC(C)CC=CC=CC
CCCCOC(CC=CC)C=CC
CCCCOC(CC)C=CC=CC
CCCCOCC=C(C)C=CCC
CCCCOCC=C(C)CC=CC
CCCCOCC=C(CC)C=CC
CCCCOCC=CC=C(C)CC
CCCCOCC=CC=CC(C)C
CCCCOCC=CC(C)=CCC
CCCCOCC=CC(C)C=CC
CCCCOCC=CC(CC)=CC
CCCCOCC=CCC=C(C)C
CCCCOCC=CCC(C)=CC
CCCCOCC(=CC)C=CCC
CCCCOCC(=CCC)C=CC
CCCCOCC(C=CC)C=CC
CCCCOCC(C)=CC=CCC
CCCCOCC(C)=CCC=CC
CCCCOCC(C)C=CC=CC
CCCCOCC(CC=CC)=CC
CCCCOCC(CC)=CC=CC
CCCCOCCC=C(C)C=CC
CCCCOCCC=CC=C(C)C
CCCCOCCC=CC(C)=CC
CCCCOCCC(=CC)C=CC
CCCCOCCC(C)=CC=CC
CCC(OC)C=CCCCC=CC
CCC(OCCCC=CC)C=CC
CCCOC(C=CC)C=CCCC
CCCOC(C=CCC)C=CCC
CCCOC(C)C=CC=CCCC
CCCOC(C)C=CCC=CCC
CCCOC(C)C=CCCC=CC
CCCOC(C)CC=CC=CCC
CCCOC(C)CC=CCC=CC
CCCOC(C)CCC=CC=CC
CCCOC(CC=CC)C=CCC
CCCOC(CC=CC)CC=CC
CCCOC(CC=CCC)C=CC
CCCOC(CC)C=CC=CCC
CCCOC(CC)C=CCC=CC
CCCOC(CC)CC=CC=CC
CCCOC(CCC=CC)C=CC
CCCOC(CCC)C=CC=CC
CCCOCC=C(C)C=CCCC
CCCOCC=C(C)CC=CCC
CCCOCC=C(C)CCC=CC
CCCOCC=C(CC)C=CCC
CCCOCC=C(CC)CC=CC
CCCOCC=C(CCC)C=CC
CCCOCC=CC=C(C)CCC
CCCOCC=CC=C(CC)CC
CCCOCC=CC=CC(C)CC
CCCOCC=CC=CCC(C)C
CCCOCC=CC(C)=CCCC
CCCOCC=CC(C)C=CCC
CCCOCC=CC(C)CC=CC
CCCOCC=CC(CC)=CCC
CCCOCC=CC(CC)C=CC
CCCOCC=CC(CCC)=CC
CCCOCC=CCC=C(C)CC
CCCOCC=CCC=CC(C)C
CCCOCC=CCC(C)=CCC
CCCOCC=CCC(C)C=CC
CCCOCC=CCC(CC)=CC
CCCOCC=CCCC=C(C)C
CCCOCC=CCCC(C)=CC
CCCOCC(=CC)C=CCCC
CCCOCC(=CCC)C=CCC
CCCOCC(C=CC)=CCCC
CCCOCC(C=CC)C=CCC
CCCOCC(C)=CC=CCCC
CCCOCC(C)=CCC=CCC
CCCOCC(C)=CCCC=CC
CCCOCC(C)C=CC=CCC
CCCOCC(C)C=CCC=CC
CCCOCC(C)CC=CC=CC
CCCOCC(CC=CC)=CCC
CCCOCC(CC=CC)C=CC
CCCOCC(CC=CCC)=CC
CCCOCC(CC)=CC=CCC
CCCOCC(CC)=CCC=CC
CCCOCC(CC)C=CC=CC
CCCOCC(CCC=CC)=CC
CCCOCC(CCC)=CC=CC
CCCOCCC=C(C)C=CCC
CCCOCCC=C(C)CC=CC
CCCOCCC=C(CC)C=CC
CCCOCCC=CC=C(C)CC
CCCOCCC=CC=CC(C)C
CCCOCCC=CC(C)=CCC
CCCOCCC=CC(C)C=CC
CCCOCCC=CC(CC)=CC
CCCOCCC=CCC=C(C)C
CCCOCCC=CCC(C)=CC
CCCOCCC(=CC)C=CCC
CCCOCCC(C=CC)=CCC
CCCOCCC(C=CC)C=CC
CCCOCCC(C)=CC=CCC
CCCOCCC(C)=CCC=CC
CCCOCCC(C)C=CC=CC
CCCOCCC(CC=CC)=CC
CCCOCCC(CC)=CC=CC
CCCOCCCC=C(C)C=CC
CCCOCCCC=CC=C(C)C
CCCOCCCC=CC(C)=CC
CCCOCCCC(=CC)C=CC
CCCOCCCC(C)=CC=CC
CCOC(C)C=CCCC=CCC
CCOC(C)C=CCCCC=CC
CCOC(C)CC=CCC=CCC
CCOC(C)CC=CCCC=CC
CCOC(C)CCC=CC=CCC
CCOC(C)CCC=CCC=CC
CCOC(C)CCCC=CC=CC
CCOC(CC=CC)CC=CCC
CCOC(CC=CCC)C=CCC
CCOC(CC)C=CCC=CCC
CCOC(CC)C=CCCC=CC
CCOC(CC)CC=CC=CCC
CCOC(CC)CC=CCC=CC
CCOC(CC)CCC=CC=CC
CCOC(CCC=CC)C=CCC
CCOC(CCC=CC)CC=CC
CCOC(CCC=CCC)C=CC
CCOC(CCCC=CC)C=CC
CCOCC=C(C)CCC=CCC
CCOCC=C(C)CCCC=CC
CCOCC=C(CC)CC=CCC
CCOCC=C(CC)CCC=CC
CCOCC=CC=CC(CC)CC
CCOCC=CC=CCC(C)CC
CCOCC=CC=CCCC(C)C
CCOCC=CC(C)CC=CCC
CCOCC=CC(C)CCC=CC
CCOCC=CC(CC)C=CCC
CCOCC=CC(CC)CC=CC
CCOCC=CCC=C(CC)CC
CCOCC=CCC=CC(C)CC
CCOCC=CCC=CCC(C)C
CCOCC=CCC(C)C=CCC
CCOCC=CCC(C)CC=CC
CCOCC=CCC(CC)=CCC
CCOCC=CCC(CC)C=CC
CCOCC=CCCC=C(C)CC
CCOCC=CCCC=CC(C)C
CCOCC=CCCC(C)=CCC
CCOCC=CCCC(C)C=CC
CCOCC=CCCC(CC)=CC
CCOCC=CCCCC=C(C)C
CCOCC=CCCCC(C)=CC
CCOCC(C=CCC)C=CCC
CCOCC(C)=CCCC=CCC
CCOCC(C)=CCCCC=CC
CCOCC(C)C=CCC=CCC
CCOCC(C)C=CCCC=CC
CCOCC(C)CC=CC=CCC
CCOCC(C)CC=CCC=CC
CCOCC(C)CCC=CC=CC
CCOCC(CC=CC)C=CCC
CCOCC(CC=CC)CC=CC
CCOCC(CC=CCC)=CCC
CCOCC(CC=CCC)C=CC
CCOCC(CC)=CCC=CCC
CCOCC(CC)=CCCC=CC
CCOCC(CC)C=CC=CCC
CCOCC(CC)C=CCC=CC
CCOCC(CC)CC=CC=CC
CCOCC(CCC=CC)=CCC
CCOCC(CCC=CC)C=CC
CCOCC(CCC=CCC)=CC
CCOCC(CCCC=CC)=CC
CCOCCC=C(C)CC=CCC
CCOCCC=C(C)CCC=CC
CCOCCC=C(CC)C=CCC
CCOCCC=C(CC)CC=CC
CCOCCC=CC=C(CC)CC
CCOCCC=CC=CC(C)CC
CCOCCC=CC=CCC(C)C
CCOCCC=CC(C)C=CCC
CCOCCC=CC(C)CC=CC
CCOCCC=CC(CC)=CCC
CCOCCC=CC(CC)C=CC
CCOCCC=CCC=C(C)CC
CCOCCC=CCC=CC(C)C
CCOCCC=CCC(C)=CCC
CCOCCC=CCC(C)C=CC
CCOCCC=CCC(CC)=CC
CCOCCC=CCCC=C(C)C
CCOCCC=CCCC(C)=CC
CCOCCC(=CCC)C=CCC
CCOCCC(C=CC)C=CCC
CCOCCC(C)=CCC=CCC
CCOCCC(C)=CCCC=CC
CCOCCC(C)C=CC=CCC
CCOCCC(C)C=CCC=CC
CCOCCC(C)CC=CC=CC
CCOCCC(CC=CC)=CCC
CCOCCC(CC=CC)C=CC
CCOCCC(CC=CCC)=CC
CCOCCC(CC)=CC=CCC
CCOCCC(CC)=CCC=CC
CCOCCC(CC)C=CC=CC
CCOCCC(CCC=CC)=CC
CCOCCCC=C(C)C=CCC
CCOCCCC=C(C)CC=CC
CCOCCCC=C(CC)C=CC
CCOCCCC=CC=C(C)CC
CCOCCCC=CC=CC(C)C
CCOCCCC=CC(C)=CCC
CCOCCCC=CC(C)C=CC
CCOCCCC=CC(CC)=CC
CCOCCCC=CCC=C(C)C
CCOCCCC=CCC(C)=CC
CCOCCCC(=CC)C=CCC
CCOCCCC(=CCC)C=CC
CCOCCCC(C=CC)C=CC
CCOCCCC(C)=CC=CCC
CCOCCCC(C)=CCC=CC
CCOCCCC(C)C=CC=CC
CCOCCCC(CC=CC)=CC
CCOCCCC(CC)=CC=CC
CCOCCCCC=C(C)C=CC
CCOCCCCC=CC=C(C)C
CCOCCCCC=CC(C)=CC
CCOCCCCC(=CC)C=CC
CCOCCCCC(C)=CC=CC
COC(C)C=CCCCCC=CC
COC(C)CC=CCCCC=CC
COC(C)CCC=CCCC=CC
COC(C)CCCC=CCC=CC
COC(C)CCCCC=CC=CC
COC(CCC=CC)CCC=CC
COC(CCCC=CC)CC=CC
COC(CCCCC=CC)C=CC
COCC=C(C)CCCCC=CC
COCC=CC=CCCCC(C)C
COCC=CC(C)CCCC=CC
COCC=CCC=CCCC(C)C
COCC=CCC(C)CCC=CC
COCC=CCCC=CCC(C)C
COCC=CCCC(C)CC=CC
COCC=CCCCC=CC(C)C
COCC=CCCCC(C)C=CC
COCC=CCCCCC=C(C)C
COCC=CCCCCC(C)=CC
COCC(C)=CCCCCC=CC
COCC(C)C=CCCCC=CC
COCC(C)CC=CCCC=CC
COCC(C)CCC=CCC=CC
COCC(C)CCCC=CC=CC
COCC(CCC=CC)CC=CC
COCC(CCCC=CC)C=CC
COCC(CCCCC=CC)=CC
COCCC=C(C)CCCC=CC
COCCC=CC=CCCC(C)C
COCCC=CC(C)CCC=CC
COCCC=CCC=CCC(C)C
COCCC=CCC(C)CC=CC
COCCC=CCCC=CC(C)C
COCCC=CCCC(C)C=CC
COCCC=CCCCC=C(C)C
COCCC=CCCCC(C)=CC
COCCC(C)=CCCCC=CC
COCCC(C)C=CCCC=CC
COCCC(C)CC=CCC=CC
COCCC(C)CCC=CC=CC
COCCC(CC=CC)CC=CC
COCCC(CCC=CC)C=CC
COCCC(CCCC=CC)=CC
COCCCC=C(C)CCC=CC
COCCCC=CC=CCC(C)C
COCCCC=CC(C)CC=CC
COCCCC=CCC=CC(C)C
COCCCC=CCC(C)C=CC
COCCCC=CCCC=C(C)C
COCCCC=CCCC(C)=CC
COCCCC(C)=CCCC=CC
COCCCC(C)C=CCC=CC
COCCCC(C)CC=CC=CC
COCCCC(CC=CC)C=CC
COCCCC(CCC=CC)=CC
COCCCCC=C(C)CC=CC
COCCCCC=CC=CC(C)C
COCCCCC=CC(C)C=CC
COCCCCC=CCC=C(C)C
COCCCCC=CCC(C)=CC
COCCCCC(C=CC)C=CC
COCCCCC(C)=CCC=CC
COCCCCC(C)C=CC=CC
COCCCCC(CC=CC)=CC
COCCCCCC=C(C)C=CC
COCCCCCC=CC=C(C)C
COCCCCCC=CC(C)=CC
COCCCCCC(=CC)C=CC
COCCCCCC(C)=CC=CC
CCC=CC(C)(C)CCCCOC
CCC=CC(C)(CC)CCCOC
CCC=CC(CC)(CC)CCOC
CCC=CCC(C)(C)CCCOC
CCC=CCC(C)(CC)CCOC
CCC=CCC(CC)(CC)COC
CCC=CCCC(C)(C)CCOC
CCC=CCCC(C)(CC)COC
CCC=CCCC(CC)(CC)OC
CCC=CCCCC(C)(C)COC
CCC=CCCCC(C)(CC)OC
CCC=CCCCCC(C)(C)OC
CCC(C)(C)C=CCCCCOC
CCC(C)(C)CC=CCCCOC
CCC(C)(C)CCC=CCCOC
CCC(C)(C)CCCC=CCOC
CCC(C)(CC)C=CCCCOC
CCC(C)(CC)CC=CCCOC
CCC(C)(CC)CCC=CCOC
CCC(C)(CCCC=CC)COC
CCC(C)(CCCCC=CC)OC
CCC(CC)(CC)C=CCCOC
CCC(CC)(CC)CC=CCOC
CCC(CC)(CCC=CC)COC
CCC(CC)(CCCC=CC)OC
CCCC=CC(C)(C)CCCOC
CCCC=CC(C)(CC)CCOC
CCCC=CC(C)(CCC)COC
CCCC=CC(CC)(CC)COC
CCCC=CC(CC)(CCC)OC
CCCC=CCC(C)(C)CCOC
CCCC=CCC(C)(CC)COC
CCCC=CCC(C)(CCC)OC
CCCC=CCC(CC)(CC)OC
CCCC=CCCC(C)(C)COC
CCCC=CCCC(C)(CC)OC
CCCC=CCCCC(C)(C)OC
CCCC(C)(C)C=CCCCOC
CCCC(C)(C)CC=CCCOC
CCCC(C)(C)CCC=CCOC
CCCC(C)(CC)C=CCCOC
CCCC(C)(CC)CC=CCOC
CCCC(C)(CCC=CC)COC
CCCC(C)(CCC=CCC)OC
CCCC(C)(CCC)C=CCOC
CCCC(C)(CCCC=CC)OC
CCCC(CC)(CC=CCC)OC
CCCC(CC)(CC)C=CCOC
CCCC(CC)(CCC=CC)OC
CCCC(CCC)(CC=CC)OC
CCCCC=CC(C)(C)CCOC
CCCCC=CC(C)(CC)COC
CCCCC=CC(C)(CCC)OC
CCCCC=CC(CC)(CC)OC
CCCCC=CCC(C)(C)COC
CCCCC=CCC(C)(CC)OC
CCCCC=CCCC(C)(C)OC
CCCCC(C)(C)C=CCCOC
CCCCC(C)(C)CC=CCOC
CCCCC(C)(CC=CCC)OC
CCCCC(C)(CC)C=CCOC
CCCCC(C)(CCC=CC)OC
CCCCC(CC)(CC=CC)OC
CCCCCC=CC(C)(C)COC
CCCCCC=CC(C)(CC)OC
CCCCCC=CCC(C)(C)OC
CCCCCC(C)(C)C=CCOC
CCCCCC(C)(CC=CC)OC
CCCCCCC=CC(C)(C)OC
CCCC=CC(C)(C)CCOCC
CCCC=CC(C)(CC)COCC
CCCC=CC(C)(CCC)OCC
CCCC=CC(CC)(CC)OCC
CCCC=CCC(C)(C)COCC
CCCC=CCC(C)(CC)OCC
CCCC=CCCC(C)(C)OCC
CCCC(C)(C)C=CCCOCC
CCCC(C)(C)CC=CCOCC
CCCC(C)(CC=CCC)OCC
CCCC(C)(CC)C=CCOCC
CCCC(C)(CCC=CC)OCC
CCCC(CC)(CC=CC)OCC
CCCCC=CC(C)(C)COCC
CCCCC=CC(C)(CC)OCC
CCCCC=CCC(C)(C)OCC
CCCCC(C)(C)C=CCOCC
CCCCC(C)(CC=CC)OCC
CCCCCC=CC(C)(C)OCC
CCCCC=CC(C)(C)OCCC
CC=CCCCCCOC(C)(C)C
CCC=CCCCCOC(C)(C)C
CCC(C)(C)CCCOCC=CC
CCC(C)(CC)CCOCC=CC
CCC(C)(CCCCOC)C=CC
CCC(CC)(CC)COCC=CC
CCC(CC)(CCCOC)C=CC
CCCC=CCCCOC(C)(C)C
CCCC(C)(C)CCOCC=CC
CCCC(C)(CC)COCC=CC
CCCC(C)(CCC)OCC=CC
CCCC(C)(CCCOC)C=CC
CCCC(CC)(CC)OCC=CC
CCCC(CC)(CCOC)C=CC
CCCC(CCC)(COC)C=CC
CCCCC=CCCOC(C)(C)C
CCCCC(C)(C)COCC=CC
CCCCC(C)(CC)OCC=CC
CCCCC(C)(CCOC)C=CC
CCCCC(CC)(COC)C=CC
CCCCC(CCC)(OC)C=CC
CCCCCC=CCOC(C)(C)C
CCCCCC(C)(C)OCC=CC
CCCCCC(C)(COC)C=CC
CCCCCC(CC)(OC)C=CC
CCCCCCC(C)(OC)C=CC
CC=CCCCCOCC(C)(C)C
CCC=CCCCOC(C)(C)CC
CCC=CCCCOCC(C)(C)C
CCC(C)(C)CCOCCC=CC
CCC(C)(CC)COCCC=CC
CCC(C)(CCCOC)CC=CC
CCC(CC)(CC)OCCC=CC
CCC(CC)(CCOC)CC=CC
CCCC=CCCOC(C)(C)CC
CCCC=CCCOCC(C)(C)C
CCCC(C)(C)COCC=CCC
CCCC(C)(C)COCCC=CC
CCCC(C)(CC)OCC=CCC
CCCC(C)(CC)OCCC=CC
CCCC(C)(CCOC)C=CCC
CCCC(C)(CCOC)CC=CC
CCCC(C)(CCOCC)C=CC
CCCC(CC)(COC)C=CCC
CCCC(CC)(COC)CC=CC
CCCC(CC)(COCC)C=CC
CCCC(CCC)(OC)C=CCC
CCCC(CCC)(OCC)C=CC
CCCCC=CCOC(C)(C)CC
CCCCC=CCOCC(C)(C)C
CCCCC(C)(C)OCC=CCC
CCCCC(C)(C)OCCC=CC
CCCCC(C)(COC)C=CCC
CCCCC(C)(COC)CC=CC
CCCCC(C)(COCC)C=CC
CCCCC(CC)(OC)C=CCC
CCCCC(CC)(OCC)C=CC
CCCCCC(C)(OC)C=CCC
CCCCCC(C)(OCC)C=CC
CC=CCCCOCCC(C)(C)C
CCC=CCCOC(C)(CC)CC
CCC=CCCOCC(C)(C)CC
CCC=CCCOCCC(C)(C)C
CCC(C)(C)COCCCC=CC
CCC(C)(CC)OCCCC=CC
CCC(C)(CCOC)CCC=CC
CCCC=CCOC(C)(C)CCC
CCCC=CCOC(C)(CC)CC
CCCC=CCOCC(C)(C)CC
CCCC=CCOCCC(C)(C)C
CCCC(C)(C)OCCC=CCC
CCCC(C)(C)OCCCC=CC
CCCC(C)(COC)CC=CCC
CCCC(C)(COCC)C=CCC
CCCC(C)(COCC)CC=CC
CCCC(CC)(OCC)C=CCC
CCCCC(C)(OC)C=CCCC
CCCCC(C)(OCC)C=CCC
CCCCC(C)(OCCC)C=CC
CCCCCCOC(C)(C)C=CC
CC=CCCOCCCC(C)(C)C
CCC=CCOC(CC)(CC)CC
CCC=CCOCC(C)(CC)CC
CCC=CCOCCC(C)(C)CC
CCC=CCOCCCC(C)(C)C
CCC(C)(C)OCCCCC=CC
CCCCCOC(C)(C)C=CCC
CCCCCOC(C)(C)CC=CC
CCCCCOC(C)(CC)C=CC
CCCCCOCC=CC(C)(C)C
CCCCCOCC(C)(C)C=CC
CC=CCOCCCCC(C)(C)C
CCCCOC(C)(C)C=CCCC
CCCCOC(C)(C)CC=CCC
CCCCOC(C)(C)CCC=CC
CCCCOC(C)(CC)C=CCC
CCCCOC(C)(CC)CC=CC
CCCCOC(C)(CCC)C=CC
CCCCOC(CC)(CC)C=CC
CCCCOCC=CC(C)(C)CC
CCCCOCC=CCC(C)(C)C
CCCCOCC(C)(C)C=CCC
CCCCOCC(C)(C)CC=CC
CCCCOCC(C)(CC)C=CC
CCCCOCCC=CC(C)(C)C
CCCCOCCC(C)(C)C=CC
CCCOC(C)(C)CC=CCCC
CCCOC(C)(C)CCC=CCC
CCCOC(C)(C)CCCC=CC
CCCOC(C)(CC)C=CCCC
CCCOC(C)(CC)CC=CCC
CCCOC(C)(CC)CCC=CC
CCCOC(C)(CCC)C=CCC
CCCOC(C)(CCC)CC=CC
CCCOC(CC)(CC)C=CCC
CCCOC(CC)(CC)CC=CC
CCCOC(CC)(CCC)C=CC
CCCOCC=CC(C)(C)CCC
CCCOCC=CC(C)(CC)CC
CCCOCC=CCC(C)(C)CC
CCCOCC=CCCC(C)(C)C
CCCOCC(C)(C)C=CCCC
CCCOCC(C)(C)CC=CCC
CCCOCC(C)(C)CCC=CC
CCCOCC(C)(CC)C=CCC
CCCOCC(C)(CC)CC=CC
CCCOCC(C)(CCC)C=CC
CCCOCC(CC)(CC)C=CC
CCCOCCC=CC(C)(C)CC
CCCOCCC=CCC(C)(C)C
CCCOCCC(C)(C)C=CCC
CCCOCCC(C)(C)CC=CC
CCCOCCC(C)(CC)C=CC
CCCOCCCC=CC(C)(C)C
CCCOCCCC(C)(C)C=CC
CCOC(C)(C)CCCC=CCC
CCOC(C)(C)CCCCC=CC
CCOC(C)(CC)CCC=CCC
CCOC(C)(CC)CCCC=CC
CCOC(CC)(CC)CC=CCC
CCOC(CC)(CC)CCC=CC
CCOCC=CC(CC)(CC)CC
CCOCC=CCC(C)(CC)CC
CCOCC=CCCC(C)(C)CC
CCOCC=CCCCC(C)(C)C
CCOCC(C)(C)CCC=CCC
CCOCC(C)(C)CCCC=CC
CCOCC(C)(CC)CC=CCC
CCOCC(C)(CC)CCC=CC
CCOCC(CC)(CC)C=CCC
CCOCC(CC)(CC)CC=CC
CCOCCC=CC(C)(CC)CC
CCOCCC=CCC(C)(C)CC
CCOCCC=CCCC(C)(C)C
CCOCCC(C)(C)CC=CCC
CCOCCC(C)(C)CCC=CC
CCOCCC(C)(CC)C=CCC
CCOCCC(C)(CC)CC=CC
CCOCCC(CC)(CC)C=CC
CCOCCCC=CC(C)(C)CC
CCOCCCC=CCC(C)(C)C
CCOCCCC(C)(C)C=CCC
CCOCCCC(C)(C)CC=CC
CCOCCCC(C)(CC)C=CC
CCOCCCCC=CC(C)(C)C
CCOCCCCC(C)(C)C=CC
COC(C)(C)CCCCCC=CC
COCC=CCCCCC(C)(C)C
COCC(C)(C)CCCCC=CC
COCCC=CCCCC(C)(C)C
COCCC(C)(C)CCCC=CC
COCCCC=CCCC(C)(C)C
COCCCC(C)(C)CCC=CC
COCCCCC=CCC(C)(C)C
COCCCCC(C)(C)CC=CC
COCCCCCC=CC(C)(C)C
COCCCCCC(C)(C)C=CC
C=CCCCCOCOCC=C
C=CCCCOCCOCC=C
C=CCCCOCOCCC=C
C=CCCOCCCOCC=C
C=CCCOCCOCCC=C
C=CCOCCCCOCC=C
C=CC#CC#CCCCCOC=O
C=CC#CCC#CCCCOC=O
C=CC#CCCC#CCCOC=O
C=CC#CCCCC#CCOC=O
C=CCC#CC#CCCCOC=O
C=CCC#CCC#CCCOC=O
C=CCC#CCCC#CCOC=O
C=CCCC#CC#CCCOC=O
C=CCCC#CCC#CCOC=O
C=CCCCC#CC#CCOC=O
C=CC=CC#CCCCCOC=O
C=CC=CCC#CCCCOC=O
C=CC=CCCC#CCCOC=O
C=CC=CCCCC#CCOC=O
C=CC#CC=CCCCCOC=O
C=CC#CCC=CCCCOC=O
C=CC#CCCC=CCCOC=O
C=CC#CCCCC=CCOC=O
C=CCC=CC#CCCCOC=O
C=CCC=CCC#CCCOC=O
C=CCC=CCCC#CCOC=O
C=CCC#CC=CCCCOC=O
C=CCC#CCC=CCCOC=O
C=CCC#CCCC=CCOC=O
C=CCCC=CC#CCCOC=O
C=CCCC=CCC#CCOC=O
C=CCCC#CC=CCCOC=O
C=CCCC#CCC=CCOC=O
C=CCCCC=CC#CCOC=O
C=CCCCC#CC=CCOC=O
C=CC=CC=CCCCCOC=O
C=CC=CCC=CCCCOC=O
C=CC=CCCC=CCCOC=O
C=CC=CCCCC=CCOC=O
C=CCC=CC=CCCCOC=O
C=CCC=CCC=CCCOC=O
C=CCC=CCCC=CCOC=O
C=CCCC=CC=CCCOC=O
C=CCCC=CCC=CCOC=O
C=CCCCC=CC=CCOC=O
C=CCCC(=C)CCCOCC=C
C=CCCC(CCC=C)OCC=C
C=CCCCC(=C)CCOCC=C
C=CCCCC(CC=C)OCC=C
C=CCCCCC(=C)COCC=C
C=CCCCC(=C)COCCC=C
C=CCCC(CCOCC=C)C=C
C=CCCCC(COCC=C)C=C
C=CCCCCC(OCC=C)C=C
C=CCCCCCOC(C=C)C=C
C=CCCCCCOCC(=C)C=C
C=CCCC(COCC=C)CC=C
C=CCCCC(OCCC=C)C=C
C=CCCCCOC(CC=C)C=C
C=CCCCCOCC(=C)CC=C
C=CCCCCOCC(C=C)C=C
C=CCCCCOCCC(=C)C=C
C=CCCCOC(CC=C)CC=C
C=CCCCOC(CCC=C)C=C
C=CCCCOCC(=C)CCC=C
C=CCCCOCC(CC=C)C=C
C=CCCCOCCC(=C)CC=C
C=CCCCOCCC(C=C)C=C
C=CCCCOCCCC(=C)C=C
C=CCCOC(CCC=C)CC=C
C=CCCOCC(CC=C)CC=C
C=CCCOCC(CCC=C)C=C
C=CCCOCCC(=C)CCC=C
C=CCCOCCC(CC=C)C=C
C=CCCOCCCC(=C)CC=C
C=CCCOCCCC(C=C)C=C
C=CCCOCCCCC(=C)C=C
C=CCOCCC(CC=C)CC=C
C=CCOCCCC(CC=C)C=C
C=CCOCCCCC(=C)CC=C
C=CCOCCCCC(C=C)C=C
C=CCOCCCCCC(=C)C=C
C=C(CCCCC#C)CCCC=O
C=C(CCCCCC#C)CCC=O
C=C(CCCCCCC#C)CC=O
C=C(CCCCCCCC#C)C=O
C=CC(CCCCC#C)CCC=O
C=CC(CCCCCC#C)CC=O
C=CC(CCCCCCC#C)C=O
C=CCC(CCCC#C)CCC=O
C=CCC(CCCCC#C)CC=O
C=CCC(CCCCCC#C)C=O
C=CCCC(CCCC#C)CC=O
C=CCCC(CCCCC#C)C=O
C=CCCCC(CCC#C)CC=O
C=CCCCC(CCCC#C)C=O
C=CCCCCC(CCC#C)C=O
C=CCCCCCC(CC#C)C=O
CC(=C)C#CCCCCCCC=O
CC(=C)CC#CCCCCCC=O
CC(=C)CCC#CCCCCC=O
CC(=C)CCCC#CCCCC=O
CC(=C)CCCCC#CCCC=O
CC(=C)CCCCCC#CCC=O
CC(=C)CCCCCCC#CC=O
CC(C=C)C#CCCCCCC=O
CC(CC=C)C#CCCCCC=O
CC(CC=C)CC#CCCCC=O
CC(CC#CCCCCC=C)C=O
CC(CCC=C)C#CCCCC=O
CC(CCC=C)CC#CCCC=O
CC(CCC=C)CCC#CCC=O
CC(CCC#CCCC=C)CC=O
CC(CCC#CCCCC=C)C=O
CC(CCCC=C)C#CCCC=O
CC(CCCC=C)CC#CCC=O
CC(CCCC=C)CCC#CC=O
CC(CCCC#CC=C)CCC=O
CC(CCCC#CCC=C)CC=O
CC(CCCC#CCCC=C)C=O
CC(CCCCC=C)C#CCC=O
CC(CCCCC=C)CC#CC=O
CC(CCCCC#CC=C)CC=O
CC(CCCCC#CCC=C)C=O
CC(CCCCCC=C)C#CC=O
CC(CCCCCC#CC=C)C=O
CC#CC(=C)CCCCCCC=O
CC#CC(CCCC=C)CCC=O
CC#CC(CCCCC=C)CC=O
CC#CC(CCCCCC=C)C=O
CC#CCC(=C)CCCCCC=O
CC#CCC(CCC=C)CCC=O
CC#CCC(CCCC=C)CC=O
CC#CCC(CCCCC=C)C=O
CC#CCCC(=C)CCCCC=O
CC#CCCC(CCC=C)CC=O
CC#CCCC(CCCC=C)C=O
CC#CCCCC(=C)CCCC=O
CC#CCCCC(CC=C)CC=O
CC#CCCCC(CCC=C)C=O
CC#CCCCCC(=C)CCC=O
CC#CCCCCC(CC=C)C=O
CC#CCCCCCC(=C)CC=O
CC#CCCCCCC(C=C)C=O
CC#CCCCCCCC(=C)C=O
CCC(=C)C#CCCCCCC=O
CCC(=C)CC#CCCCCC=O
CCC(=C)CCC#CCCCC=O
CCC(=C)CCCC#CCCC=O
CCC(=C)CCCCC#CCC=O
CCC(=C)CCCCCC#CC=O
CCC(C=C)C#CCCCCC=O
CCC(CC=C)C#CCCCC=O
CCC(CC=C)CC#CCCC=O
CCC(CC#CCCCC=C)C=O
CCC(CCC=C)C#CCCC=O
CCC(CCC=C)CC#CCC=O
CCC(CCC=C)CCC#CC=O
CCC(CCC#CCC=C)CC=O
CCC(CCC#CCCC=C)C=O
CCC(CCCC=C)C#CCC=O
CCC(CCCC=C)CC#CC=O
CCC(CCCC#CC=C)CC=O
CCC(CCCC#CCC=C)C=O
CCC(CCCCC=C)C#CC=O
CCC(CCCCC#CC=C)C=O
CCC#CC(=C)CCCCCC=O
CCC#CC(CCC=C)CCC=O
CCC#CC(CCCC=C)CC=O
CCC#CC(CCCCC=C)C=O
CCC#CCC(=C)CCCCC=O
CCC#CCC(CCC=C)CC=O
CCC#CCC(CCCC=C)C=O
CCC#CCCC(=C)CCCC=O
CCC#CCCC(CC=C)CC=O
CCC#CCCC(CCC=C)C=O
CCC#CCCCC(=C)CCC=O
CCC#CCCCC(CC=C)C=O
CCC#CCCCCC(=C)CC=O
CCC#CCCCCC(C=C)C=O
CCC#CCCCCCC(=C)C=O
CCCC(=C)C#CCCCCC=O
CCCC(=C)CC#CCCCC=O
CCCC(=C)CCC#CCCC=O
CCCC(=C)CCCC#CCC=O
CCCC(=C)CCCCC#CC=O
CCCC(C=C)C#CCCCC=O
CCCC(CC=C)C#CCCC=O
CCCC(CC=C)CC#CCC=O
CCCC(CC#CCCC=C)C=O
CCCC(CCC=C)C#CCC=O
CCCC(CCC=C)CC#CC=O
CCCC(CCC#CC=C)CC=O
CCCC(CCC#CCC=C)C=O
CCCC(CCCC=C)C#CC=O
CCCC(CCCC#CC=C)C=O
CCCC#CC(=C)CCCCC=O
CCCC#CC(CCC=C)CC=O
CCCC#CC(CCCC=C)C=O
CCCC#CCC(=C)CCCC=O
CCCC#CCC(CC=C)CC=O
CCCC#CCC(CCC=C)C=O
CCCC#CCCC(=C)CCC=O
CCCC#CCCC(CC=C)C=O
CCCC#CCCCC(=C)CC=O
CCCC#CCCCC(C=C)C=O
CCCC#CCCCCC(=C)C=O
CCCCC(=C)C#CCCCC=O
CCCCC(=C)CC#CCCC=O
CCCCC(=C)CCC#CCC=O
CCCCC(=C)CCCC#CC=O
CCCCC(C=C)C#CCCC=O
CCCCC(CC=C)C#CCC=O
CCCCC(CC=C)CC#CC=O
CCCCC(CC#CCC=C)C=O
CCCCC(CCC=C)C#CC=O
CCCCC(CCC#CC=C)C=O
CCCCC#CC(=C)CCCC=O
CCCCC#CC(CC=C)CC=O
CCCCC#CC(CCC=C)C=O
CCCCC#CCC(=C)CCC=O
CCCCC#CCC(CC=C)C=O
CCCCC#CCCC(=C)CC=O
CCCCC#CCCC(C=C)C=O
CCCCC#CCCCC(=C)C=O
CCCCCC(=C)C#CCCC=O
CCCCCC(=C)CC#CCC=O
CCCCCC(=C)CCC#CC=O
CCCCCC(C=C)C#CCC=O
CCCCCC(CC=C)C#CC=O
CCCCCC(CC#CC=C)C=O
CCCCCC#CC(=C)CCC=O
CCCCCC#CC(CC=C)C=O
CCCCCC#CCC(=C)CC=O
CCCCCC#CCC(C=C)C=O
CCCCCC#CCCC(=C)C=O
CCCCCCC(=C)C#CCC=O
CCCCCCC(=C)CC#CC=O
CCCCCCC(C=C)C#CC=O
CCCCCCC#CC(=C)CC=O
CCCCCCC#CC(C=C)C=O
CCCCCCC#CCC(=C)C=O
CCCCCCCC(=C)C#CC=O
CCCCCCCC#CC(=C)C=O
C=C(CCCCCCCC=O)C#C
C=CC(CCCCCCC=O)C#C
C=CCC(CCCCCC=O)C#C
C=CCCC(CCCCC=O)C#C
C=CCCCC(CCCC=O)C#C
C=CCCCCC(CCC=O)C#C
C=CCCCCCC(CC=O)C#C
C=CCCCCCCC(C=O)C#C
C=CCCCCCCCC(=O)C#C
CC(CC#CCCCCC=O)C=C
CC(CCC#CCCCC=O)C=C
CC(CCCC#CCCC=O)C=C
CC(CCCCC#CCC=O)C=C
CC(CCCCCC#CC=O)C=C
CC#CC(CCCCCC=O)C=C
CC#CCC(CCCCC=O)C=C
CC#CCCC(CCCC=O)C=C
CC#CCCCC(CCC=O)C=C
CC#CCCCCC(CC=O)C=C
CC#CCCCCCCC(=O)C=C
CCC(CC#CCCCC=O)C=C
CCC(CCC#CCCC=O)C=C
CCC(CCCC#CCC=O)C=C
CCC(CCCCC#CC=O)C=C
CCC#CC(CCCCC=O)C=C
CCC#CCC(CCCC=O)C=C
CCC#CCCC(CCC=O)C=C
CCC#CCCCC(CC=O)C=C
CCC#CCCCCCC(=O)C=C
CCCC(CC#CCCC=O)C=C
CCCC(CCC#CCC=O)C=C
CCCC(CCCC#CC=O)C=C
CCCC#CC(CCCC=O)C=C
CCCC#CCC(CCC=O)C=C
CCCC#CCCC(CC=O)C=C
CCCC#CCCCCC(=O)C=C
CCCCC(CC#CCC=O)C=C
CCCCC(CCC#CC=O)C=C
CCCCC#CC(CCC=O)C=C
CCCCC#CCC(CC=O)C=C
CCCCC#CCCCC(=O)C=C
CCCCCC(CC#CC=O)C=C
CCCCCC#CC(CC=O)C=C
CCCCCC#CCCC(=O)C=C
CCCCCCC#CCC(=O)C=C
CCCCCCCC#CC(=O)C=C
C=C(CCCCCCC=O)CC#C
C=CC(CCCCCC=O)CC#C
C=CCC(CCCCC=O)CC#C
C=CCCC(CCCC=O)CC#C
C=CCCCC(CCC=O)CC#C
C=CCCCCC(CC=O)CC#C
C=CCCCCCCC(=O)CC#C
CC(CCC#CCCC=O)CC=C
CC(CCCC#CCC=O)CC=C
CC(CCCCC#CC=O)CC=C
CC#CC(CCCCC=O)CC=C
CC#CCC(CCCC=O)CC=C
CC#CCCC(CCC=O)CC=C
CC#CCCCCCC(=O)CC=C
CCC(CCC#CCC=O)CC=C
CCC(CCCC#CC=O)CC=C
CCC#CC(CCCC=O)CC=C
CCC#CCC(CCC=O)CC=C
CCC#CCCCCC(=O)CC=C
CCCC(CCC#CC=O)CC=C
CCCC#CC(CCC=O)CC=C
CCCC#CCCCC(=O)CC=C
CCCCC#CCCC(=O)CC=C
CCCCCC#CCC(=O)CC=C
CCCCCCC#CC(=O)CC=C
C=C(CCCCCC=O)CCC#C
C=CC(CCCCC=O)CCC#C
C=CCC(CCCC=O)CCC#C
C=CCCC(CCC=O)CCC#C
C=CCCCCCC(=O)CCC#C
CC(CCCC#CC=O)CCC=C
CC(CCCCCC=O)C#CC=C
CC#CC(CCCC=O)CCC=C
CC#CCCCCC(=O)CCC=C
CCC(CCCCC=O)C#CC=C
CCC#CCCCC(=O)CCC=C
CCCC(CCCC=O)C#CC=C
CCCC#CCCC(=O)CCC=C
CCCCC(CCC=O)C#CC=C
CCCCC#CCC(=O)CCC=C
CCCCCC(CC=O)C#CC=C
CCCCCC#CC(=O)CCC=C
CCCCCCC(C=O)C#CC=C
CCCCCCCC(=O)C#CC=C
C=C(CCCCC=O)CCCC#C
C=CC(CCCC=O)CCCC#C
C=CCCCCC(=O)CCCC#C
CC(CCCCC=O)C#CCC=C
CC(CCCCC=O)CC#CC=C
CC#CCCCC(=O)CCCC=C
CCC(CCCC=O)C#CCC=C
CCC(CCCC=O)CC#CC=C
CCC#CCCC(=O)CCCC=C
CCCC(CCC=O)C#CCC=C
CCCC(CCC=O)CC#CC=C
CCCC#CCC(=O)CCCC=C
CCCCC(CC=O)C#CCC=C
CCCCC(CC=O)CC#CC=C
CCCCC#CC(=O)CCCC=C
CCCCCC(C=O)C#CCC=C
CCCCCCC(=O)C#CCC=C
CCCCCCC(=O)CC#CC=C
C=CCCCC(=O)CCCCC#C
CC(CCCC=O)C#CCCC=C
CC(CCCC=O)CC#CCC=C
CC(CCCC=O)CCC#CC=C
CC#CCCC(=O)CCCCC=C
CCC(CCC=O)C#CCCC=C
CCC(CCC=O)CC#CCC=C
CCC(CCC=O)CCC#CC=C
CCC#CCC(=O)CCCCC=C
CCCC(CC=O)C#CCCC=C
CCCC(CC=O)CC#CCC=C
CCCC#CC(=O)CCCCC=C
CCCCC(C=O)C#CCCC=C
CCCCCC(=O)C#CCCC=C
CCCCCC(=O)CC#CCC=C
CCCCCC(=O)CCC#CC=C
C=CCCC(=O)CCCCCC#C
CC(CCC=O)C#CCCCC=C
CC(CCC=O)CC#CCCC=C
CC(CCC=O)CCC#CCC=C
CC#CCC(=O)CCCCCC=C
CCC(CC=O)C#CCCCC=C
CCC(CC=O)CC#CCCC=C
CCC#CC(=O)CCCCCC=C
CCCC(C=O)C#CCCCC=C
CCCCC(=O)C#CCCCC=C
CCCCC(=O)CC#CCCC=C
CCCCC(=O)CCC#CCC=C
CCCCC(=O)CCCC#CC=C
C=CCC(=O)CCCCCCC#C
CC(CC=O)C#CCCCCC=C
CC(CC=O)CC#CCCCC=C
CC#CC(=O)CCCCCCC=C
CCC(C=O)C#CCCCCC=C
CCCC(=O)C#CCCCCC=C
CCCC(=O)CC#CCCCC=C
CCCC(=O)CCC#CCCC=C
CCCC(=O)CCCC#CCC=C
CCCC(=O)CCCCC#CC=C
C=CC(=O)CCCCCCCC#C
CC(C=O)C#CCCCCCC=C
CCC(=O)C#CCCCCCC=C
CCC(=O)CC#CCCCCC=C
CCC(=O)CCC#CCCCC=C
CCC(=O)CCCC#CCCC=C
CCC(=O)CCCCC#CCC=C
CCC(=O)CCCCCC#CC=C
CC(=O)C#CCCCCCCC=C
CC(=O)CC#CCCCCCC=C
CC(=O)CCC#CCCCCC=C
CC(=O)CCCC#CCCCC=C
CC(=O)CCCCC#CCCC=C
CC(=O)CCCCCC#CCC=C
CC(=O)CCCCCCC#CC=C
CC=C(CCCC=C)CCCC=O
CC=C(CCCCC=C)CCC=O
CC=C(CCCCCC=C)CC=O
CC=C(CCCCCCC=C)C=O
CC=CC(=C)CCCCCCC=O
CC=CC(CCCC=C)CCC=O
CC=CC(CCCCC=C)CC=O
CC=CC(CCCCCC=C)C=O
CC=CCC(=C)CCCCCC=O
CC=CCC(CCC=C)CCC=O
CC=CCC(CCCC=C)CC=O
CC=CCC(CCCCC=C)C=O
CC=CCCC(=C)CCCCC=O
CC=CCCC(CCC=C)CC=O
CC=CCCC(CCCC=C)C=O
CC=CCCCC(=C)CCCC=O
CC=CCCCC(CC=C)CC=O
CC=CCCCC(CCC=C)C=O
CC=CCCCCC(=C)CCC=O
CC=CCCCCC(CC=C)C=O
CC=CCCCCCC(=C)CC=O
CC=CCCCCCC(C=C)C=O
CC=CCCCCCCC(=C)C=O
CC(=C)C=CCCCCCCC=O
CC(=C)CC=CCCCCCC=O
CC(=C)CCC=CCCCCC=O
CC(=C)CCCC=CCCCC=O
CC(=C)CCCCC=CCCC=O
CC(=C)CCCCCC=CCC=O
CC(=C)CCCCCCC=CC=O
CC(C=C)=CCCCCCCC=O
CC(C=C)C=CCCCCCC=O
CC(CC=C)=CCCCCCC=O
CC(CC=C)C=CCCCCC=O
CC(CC=C)CC=CCCCC=O
CC(CC=CCCCCC=C)C=O
CC(CCC=C)=CCCCCC=O
CC(CCC=C)C=CCCCC=O
CC(CCC=C)CC=CCCC=O
CC(CCC=C)CCC=CCC=O
CC(CCC=CCCC=C)CC=O
CC(CCC=CCCCC=C)C=O
CC(CCCC=C)=CCCCC=O
CC(CCCC=C)C=CCCC=O
CC(CCCC=C)CC=CCC=O
CC(CCCC=C)CCC=CC=O
CC(CCCC=CC=C)CCC=O
CC(CCCC=CCC=C)CC=O
CC(CCCC=CCCC=C)C=O
CC(CCCCC=C)=CCCC=O
CC(CCCCC=C)C=CCC=O
CC(CCCCC=C)CC=CC=O
CC(CCCCC=CC=C)CC=O
CC(CCCCC=CCC=C)C=O
CC(CCCCCC=C)=CCC=O
CC(CCCCCC=C)C=CC=O
CC(CCCCCC=CC=C)C=O
CC(CCCCCCC=C)=CC=O
CCC=C(CCCC=C)CCC=O
CCC=C(CCCCC=C)CC=O
CCC=C(CCCCCC=C)C=O
CCC=CC(=C)CCCCCC=O
CCC=CC(CCC=C)CCC=O
CCC=CC(CCCC=C)CC=O
CCC=CC(CCCCC=C)C=O
CCC=CCC(=C)CCCCC=O
CCC=CCC(CCC=C)CC=O
CCC=CCC(CCCC=C)C=O
CCC=CCCC(=C)CCCC=O
CCC=CCCC(CC=C)CC=O
CCC=CCCC(CCC=C)C=O
CCC=CCCCC(=C)CCC=O
CCC=CCCCC(CC=C)C=O
CCC=CCCCCC(=C)CC=O
CCC=CCCCCC(C=C)C=O
CCC=CCCCCCC(=C)C=O
CCC(=C)C=CCCCCCC=O
CCC(=C)CC=CCCCCC=O
CCC(=C)CCC=CCCCC=O
CCC(=C)CCCC=CCCC=O
CCC(=C)CCCCC=CCC=O
CCC(=C)CCCCCC=CC=O
CCC(C=C)=CCCCCCC=O
CCC(C=C)C=CCCCCC=O
CCC(CC=C)=CCCCCC=O
CCC(CC=C)C=CCCCC=O
CCC(CC=C)CC=CCCC=O
CCC(CC=CCCCC=C)C=O
CCC(CCC=C)=CCCCC=O
CCC(CCC=C)C=CCCC=O
CCC(CCC=C)CC=CCC=O
CCC(CCC=C)CCC=CC=O
CCC(CCC=CCC=C)CC=O
CCC(CCC=CCCC=C)C=O
CCC(CCCC=C)=CCCC=O
CCC(CCCC=C)C=CCC=O
CCC(CCCC=C)CC=CC=O
CCC(CCCC=CC=C)CC=O
CCC(CCCC=CCC=C)C=O
CCC(CCCCC=C)=CCC=O
CCC(CCCCC=C)C=CC=O
CCC(CCCCC=CC=C)C=O
CCC(CCCCCC=C)=CC=O
CCCC=C(CCC=C)CCC=O
CCCC=C(CCCC=C)CC=O
CCCC=C(CCCCC=C)C=O
CCCC=CC(=C)CCCCC=O
CCCC=CC(CCC=C)CC=O
CCCC=CC(CCCC=C)C=O
CCCC=CCC(=C)CCCC=O
CCCC=CCC(CC=C)CC=O
CCCC=CCC(CCC=C)C=O
CCCC=CCCC(=C)CCC=O
CCCC=CCCC(CC=C)C=O
CCCC=CCCCC(=C)CC=O
CCCC=CCCCC(C=C)C=O
CCCC=CCCCCC(=C)C=O
CCCC(=C)C=CCCCCC=O
CCCC(=C)CC=CCCCC=O
CCCC(=C)CCC=CCCC=O
CCCC(=C)CCCC=CCC=O
CCCC(=C)CCCCC=CC=O
CCCC(C=C)=CCCCCC=O
CCCC(C=C)C=CCCCC=O
CCCC(CC=C)=CCCCC=O
CCCC(CC=C)C=CCCC=O
CCCC(CC=C)CC=CCC=O
CCCC(CC=CCCC=C)C=O
CCCC(CCC=C)=CCCC=O
CCCC(CCC=C)C=CCC=O
CCCC(CCC=C)CC=CC=O
CCCC(CCC=CC=C)CC=O
CCCC(CCC=CCC=C)C=O
CCCC(CCCC=C)=CCC=O
CCCC(CCCC=C)C=CC=O
CCCC(CCCC=CC=C)C=O
CCCC(CCCCC=C)=CC=O
CCCCC=C(CCC=C)CC=O
CCCCC=C(CCCC=C)C=O
CCCCC=CC(=C)CCCC=O
CCCCC=CC(CC=C)CC=O
CCCCC=CC(CCC=C)C=O
CCCCC=CCC(=C)CCC=O
CCCCC=CCC(CC=C)C=O
CCCCC=CCCC(=C)CC=O
CCCCC=CCCC(C=C)C=O
CCCCC=CCCCC(=C)C=O
CCCCC(=C)C=CCCCC=O
CCCCC(=C)CC=CCCC=O
CCCCC(=C)CCC=CCC=O
CCCCC(=C)CCCC=CC=O
CCCCC(C=C)=CCCCC=O
CCCCC(C=C)C=CCCC=O
CCCCC(CC=C)=CCCC=O
CCCCC(CC=C)C=CCC=O
CCCCC(CC=C)CC=CC=O
CCCCC(CC=CCC=C)C=O
CCCCC(CCC=C)=CCC=O
CCCCC(CCC=C)C=CC=O
CCCCC(CCC=CC=C)C=O
CCCCC(CCCC=C)=CC=O
CCCCCC=C(CC=C)CC=O
CCCCCC=C(CCC=C)C=O
CCCCCC=CC(=C)CCC=O
CCCCCC=CC(CC=C)C=O
CCCCCC=CCC(=C)CC=O
CCCCCC=CCC(C=C)C=O
CCCCCC=CCCC(=C)C=O
CCCCCC(=C)C=CCCC=O
CCCCCC(=C)CC=CCC=O
CCCCCC(=C)CCC=CC=O
CCCCCC(C=C)=CCCC=O
CCCCCC(C=C)C=CCC=O
CCCCCC(CC=C)=CCC=O
CCCCCC(CC=C)C=CC=O
CCCCCC(CC=CC=C)C=O
CCCCCC(CCC=C)=CC=O
CCCCCCC=C(CC=C)C=O
CCCCCCC=CC(=C)CC=O
CCCCCCC=CC(C=C)C=O
CCCCCCC=CCC(=C)C=O
CCCCCCC(=C)C=CCC=O
CCCCCCC(=C)CC=CC=O
CCCCCCC(C=C)=CCC=O
CCCCCCC(C=C)C=CC=O
CCCCCCC(CC=C)=CC=O
CCCCCCCC=C(C=C)C=O
CCCCCCCC=CC(=C)C=O
CCCCCCCC(=C)C=CC=O
CCCCCCCC(C=C)=CC=O
CC=C(CCCCCCC=O)C=C
CC=CC(CCCCCC=O)C=C
CC=CCC(CCCCC=O)C=C
CC=CCCC(CCCC=O)C=C
CC=CCCCC(CCC=O)C=C
CC=CCCCCC(CC=O)C=C
CC=CCCCCCCC(=O)C=C
CC(CC=CCCCCC=O)C=C
CC(CCC=CCCCC=O)C=C
CC(CCCC=CCCC=O)C=C
CC(CCCCC=CCC=O)C=C
CC(CCCCCC=CC=O)C=C
CCC=C(CCCCCC=O)C=C
CCC=CC(CCCCC=O)C=C
CCC=CCC(CCCC=O)C=C
CCC=CCCC(CCC=O)C=C
CCC=CCCCC(CC=O)C=C
CCC=CCCCCCC(=O)C=C
CCC(CC=CCCCC=O)C=C
CCC(CCC=CCCC=O)C=C
CCC(CCCC=CCC=O)C=C
CCC(CCCCC=CC=O)C=C
CCCC=C(CCCCC=O)C=C
CCCC=CC(CCCC=O)C=C
CCCC=CCC(CCC=O)C=C
CCCC=CCCC(CC=O)C=C
CCCC=CCCCCC(=O)C=C
CCCC(CC=CCCC=O)C=C
CCCC(CCC=CCC=O)C=C
CCCC(CCCC=CC=O)C=C
CCCCC=C(CCCC=O)C=C
CCCCC=CC(CCC=O)C=C
CCCCC=CCC(CC=O)C=C
CCCCC=CCCCC(=O)C=C
CCCCC(CC=CCC=O)C=C
CCCCC(CCC=CC=O)C=C
CCCCCC=C(CCC=O)C=C
CCCCCC=CC(CC=O)C=C
CCCCCC=CCCC(=O)C=C
CCCCCC(CC=CC=O)C=C
CCCCCCC=C(CC=O)C=C
CCCCCCC=CCC(=O)C=C
CC=C(CCCCCC=O)CC=C
CC=CC(CCCCC=O)CC=C
CC=CCC(CCCC=O)CC=C
CC=CCCC(CCC=O)CC=C
CC=CCCCCCC(=O)CC=C
CC(CCC=CCCC=O)CC=C
CC(CCCC=CCC=O)CC=C
CC(CCCCC=CC=O)CC=C
CC(CCCCCCC=O)=CC=C
CCC=C(CCCCC=O)CC=C
CCC=CC(CCCC=O)CC=C
CCC=CCC(CCC=O)CC=C
CCC=CCCCCC(=O)CC=C
CCC(CCC=CCC=O)CC=C
CCC(CCCC=CC=O)CC=C
CCC(CCCCCC=O)=CC=C
CCCC=C(CCCC=O)CC=C
CCCC=CC(CCC=O)CC=C
CCCC=CCCCC(=O)CC=C
CCCC(CCC=CC=O)CC=C
CCCC(CCCCC=O)=CC=C
CCCCC=C(CCC=O)CC=C
CCCCC=CCCC(=O)CC=C
CCCCC(CCCC=O)=CC=C
CCCCCC=CCC(=O)CC=C
CCCCCC(CCC=O)=CC=C
CCCCCCC=CC(=O)CC=C
CCCCCCC(CC=O)=CC=C
CCCCCCCC(C=O)=CC=C
CC=C(CCCCC=O)CCC=C
CC=CC(CCCC=O)CCC=C
CC=CCCCCC(=O)CCC=C
CC(CCCC=CC=O)CCC=C
CC(CCCCCC=O)=CCC=C
CC(CCCCCC=O)C=CC=C
CCC=C(CCCC=O)CCC=C
CCC=CCCCC(=O)CCC=C
CCC(CCCCC=O)=CCC=C
CCC(CCCCC=O)C=CC=C
CCCC(CCCC=O)=CCC=C
CCCC(CCCC=O)C=CC=C
CCCCC=CCC(=O)CCC=C
CCCCC(CCC=O)=CCC=C
CCCCC(CCC=O)C=CC=C
CCCCCC=CC(=O)CCC=C
CCCCCC(CC=O)=CCC=C
CCCCCC(CC=O)C=CC=C
CCCCCCC(C=O)=CCC=C
CCCCCCC(C=O)C=CC=C
CC=CCCCC(=O)CCCC=C
CC(CCCCC=O)=CCCC=C
CC(CCCCC=O)C=CCC=C
CC(CCCCC=O)CC=CC=C
CCC=CCCC(=O)CCCC=C
CCC(CCCC=O)=CCCC=C
CCC(CCCC=O)C=CCC=C
CCC(CCCC=O)CC=CC=C
CCCC=CCC(=O)CCCC=C
CCCC(CCC=O)=CCCC=C
CCCC(CCC=O)C=CCC=C
CCCC(CCC=O)CC=CC=C
CCCCC=CC(=O)CCCC=C
CCCCC(CC=O)=CCCC=C
CCCCC(CC=O)C=CCC=C
CCCCC(CC=O)CC=CC=C
CCCCCC(C=O)=CCCC=C
CCCCCC(C=O)C=CCC=C
CCCCCCC(=O)C=CCC=C
CCCCCCC(=O)CC=CC=C
CC=CCCC(=O)CCCCC=C
CC(CCCC=O)=CCCCC=C
CC(CCCC=O)C=CCCC=C
CC(CCCC=O)CC=CCC=C
CC(CCCC=O)CCC=CC=C
CCC=CCC(=O)CCCCC=C
CCC(CCC=O)=CCCCC=C
CCC(CCC=O)C=CCCC=C
CCC(CCC=O)CC=CCC=C
CCC(CCC=O)CCC=CC=C
CCCC=CC(=O)CCCCC=C
CCCC(CC=O)=CCCCC=C
CCCC(CC=O)C=CCCC=C
CCCC(CC=O)CC=CCC=C
CCCCC(C=O)=CCCCC=C
CCCCC(C=O)C=CCCC=C
CCCCCC(=O)C=CCCC=C
CCCCCC(=O)CC=CCC=C
CCCCCC(=O)CCC=CC=C
CC=CCC(=O)CCCCCC=C
CC(CCC=O)=CCCCCC=C
CC(CCC=O)C=CCCCC=C
CC(CCC=O)CC=CCCC=C
CC(CCC=O)CCC=CCC=C
CCC=CC(=O)CCCCCC=C
CCC(CC=O)=CCCCCC=C
CCC(CC=O)C=CCCCC=C
CCC(CC=O)CC=CCCC=C
CCCC(C=O)=CCCCCC=C
CCCC(C=O)C=CCCCC=C
CCCCC(=O)C=CCCCC=C
CCCCC(=O)CC=CCCC=C
CCCCC(=O)CCC=CCC=C
CCCCC(=O)CCCC=CC=C
CC=CC(=O)CCCCCCC=C
CC(CC=O)=CCCCCCC=C
CC(CC=O)C=CCCCCC=C
CC(CC=O)CC=CCCCC=C
CCC(C=O)=CCCCCCC=C
CCC(C=O)C=CCCCCC=C
CCCC(=O)C=CCCCCC=C
CCCC(=O)CC=CCCCC=C
CCCC(=O)CCCC=CCC=C
CCCC(=O)CCCCC=CC=C
CC(C=O)=CCCCCCCC=C
CC(C=O)C=CCCCCCC=C
CCC(=O)C=CCCCCCC=C
CCC(=O)CC=CCCCCC=C
CCC(=O)CCC=CCCCC=C
CCC(=O)CCCC=CCCC=C
CCC(=O)CCCCC=CCC=C
CCC(=O)CCCCCC=CC=C
CC(=O)C=CCCCCCCC=C
CC(=O)CCC=CCCCCC=C
CC(=O)CCCC=CCCCC=C
CC(=O)CCCCC=CCCC=C
CC(=O)CCCCCC=CCC=C
CC(=O)CCCCCCC=CC=C
CCCCCCCC=CC(=O)C=C
CCCC=CCCC(=O)CCC=C
CCCCCCCC(=O)C=CC=C
CCCC(=O)CCC=CCCC=C
CC(=O)CC=CCCCCCC=C
CC(C)(CCCC=C)CCCC=O
CC(C)(CCCCC=C)CCC=O
CC(C)(CCCCCC=C)CC=O
CC(C)(CCCCCCC=C)C=O
CCC(C)(CCCC=C)CCC=O
CCC(C)(CCCCC=C)CC=O
CCC(C)(CCCCCC=C)C=O
CCC(CC)(CCC=C)CCC=O
CCC(CC)(CCCC=C)CC=O
CCC(CC)(CCCCC=C)C=O
CCCC(C)(CCC=C)CCC=O
CCCC(C)(CCCC=C)CC=O
CCCC(C)(CCCCC=C)C=O
CCCC(CC)(CCC=C)CC=O
CCCC(CC)(CCCC=C)C=O
CCCC(CCC)(CC=C)CC=O
CCCC(CCC)(CCC=C)C=O
CCCCC(C)(CCC=C)CC=O
CCCCC(C)(CCCC=C)C=O
CCCCC(CC)(CC=C)CC=O
CCCCC(CC)(CCC=C)C=O
CCCCC(CCCC)(C=C)C=O
CCCCCC(C)(CC=C)CC=O
CCCCCC(C)(CCC=C)C=O
CCCCCC(CC)(CC=C)C=O
CCCCCC(CCC)(C=C)C=O
CCCCCCC(C)(CC=C)C=O
CCCCCCC(CC)(C=C)C=O
CCCCCCCC(C)(C=C)C=O
CC(C)(CCCCCCC=O)C=C
CCC(C)(CCCCCC=O)C=C
CCC(CC)(CCCCC=O)C=C
CCCC(C)(CCCCC=O)C=C
CCCC(CC)(CCCC=O)C=C
CCCC(CCC)(CCC=O)C=C
CCCCC(C)(CCCC=O)C=C
CCCCC(CC)(CCC=O)C=C
CCCCC(CCC)(CC=O)C=C
CCCCCC(C)(CCC=O)C=C
CCCCCC(CC)(CC=O)C=C
CCCCCCC(C)(CC=O)C=C
CC(C)(CCCCCC=O)CC=C
CCC(C)(CCCCC=O)CC=C
CCC(CC)(CCCC=O)CC=C
CCCC(C)(CCCC=O)CC=C
CCCC(CC)(CCC=O)CC=C
CCCCC(C)(CCC=O)CC=C
CC(C)(CCCCC=O)CCC=C
CCC(C)(CCCC=O)CCC=C
CCCCC(CCC)(CC=C)C=O
CC(C)C#CCCCCCOC=O
CC(C)CC#CCCCCOC=O
CC(C)CCC#CCCCOC=O
CC(C)CCCC#CCCOC=O
CC(C)CCCCC#CCOC=O
CC(CCCCC#C)CCOC=O
CC(CCCCCC#C)COC=O
CC(CCCCCCC#C)OC=O
CC#CC(C)CCCCCOC=O
CC#CCC(C)CCCCOC=O
CC#CCCC(C)CCCOC=O
CC#CCCCC(C)CCOC=O
CC#CCCCCC(C)COC=O
CC#CCCCCCC(C)OC=O
CCC(C)C#CCCCCOC=O
CCC(C)CC#CCCCOC=O
CCC(C)CCC#CCCOC=O
CCC(C)CCCC#CCOC=O
CCC(CC)C#CCCCOC=O
CCC(CC)CC#CCCOC=O
CCC(CC)CCC#CCOC=O
CCC(CCCC#C)CCOC=O
CCC(CCCC#CC)COC=O
CCC(CCCCC#C)COC=O
CCC(CCCCC#CC)OC=O
CCC(CCCCCC#C)OC=O
CCC#CC(C)CCCCOC=O
CCC#CC(CC)CCCOC=O
CCC#CCC(C)CCCOC=O
CCC#CCC(CC)CCOC=O
CCC#CCCC(C)CCOC=O
CCC#CCCC(CC)COC=O
CCC#CCCCC(C)COC=O
CCC#CCCCC(CC)OC=O
CCC#CCCCCC(C)OC=O
CCCC(C)C#CCCCOC=O
CCCC(C)CC#CCCOC=O
CCCC(C)CCC#CCOC=O
CCCC(CC)C#CCCOC=O
CCCC(CC)CC#CCOC=O
CCCC(CCC)C#CCOC=O
CCCC(CCC#CC)COC=O
CCCC(CCC#CCC)OC=O
CCCC(CCCC#C)COC=O
CCCC(CCCC#CC)OC=O
CCCC(CCCCC#C)OC=O
CCCC#CC(C)CCCOC=O
CCCC#CC(CC)CCOC=O
CCCC#CC(CCC)COC=O
CCCC#CCC(C)CCOC=O
CCCC#CCC(CC)COC=O
CCCC#CCC(CCC)OC=O
CCCC#CCCC(C)COC=O
CCCC#CCCC(CC)OC=O
CCCC#CCCCC(C)OC=O
CCCCC(C)C#CCCOC=O
CCCCC(C)CC#CCOC=O
CCCCC(CC)C#CCOC=O
CCCCC(CC#CCC)OC=O
CCCCC(CCC#C)COC=O
CCCCC(CCC#CC)OC=O
CCCCC(CCCC#C)OC=O
CCCCC#CC(C)CCOC=O
CCCCC#CC(CC)COC=O
CCCCC#CC(CCC)OC=O
CCCCC#CCC(C)COC=O
CCCCC#CCC(CC)OC=O
CCCCC#CCCC(C)OC=O
CCCCCC(C)C#CCOC=O
CCCCCC(CC#CC)OC=O
CCCCCC(CCC#C)OC=O
CCCCCC#CC(C)COC=O
CCCCCC#CC(CC)OC=O
CCCCCC#CCC(C)OC=O
CCCCCCC(CC#C)OC=O
CCCCCCC#CC(C)OC=O
CCC#CCCCCCC(=O)OC
CCCC#CCCCCC(=O)OC
CCCCCCC#CCC(=O)OC
CC#CCCCCCCOC(C)=O
CCCC#CCCCCOC(C)=O
CCCCC#CCCCOC(C)=O
CCCCCC#CCCOC(C)=O
CCCCCCC#CCOC(C)=O
CCCC#CCCCC(=O)OCC
CC(CCCCCCOC=O)C#C
CCC(CCCCCOC=O)C#C
CCC#CCCCCOC(=O)CC
CCCC(CCCCOC=O)C#C
CCCC#CCCCOC(=O)CC
CCCCC(CCCOC=O)C#C
CCCCC#CCCOC(=O)CC
CCCCCC(CCOC=O)C#C
CCCCCC#CCOC(=O)CC
CCCCCCC(COC=O)C#C
CCCCCCCC(OC=O)C#C
CCCCC#CCC(=O)OCCC
CC(CCCCCOC=O)CC#C
CCC(CCCCOC=O)C#CC
CCC(CCCCOC=O)CC#C
CCCC(CCCOC=O)C#CC
CCCC(CCCOC=O)CC#C
CCCC#CCCOC(=O)CCC
CCCCC(CCOC=O)C#CC
CCCCC(CCOC=O)CC#C
CCCCC#CCOC(=O)CCC
CCCCCC(COC=O)C#CC
CCCCCC(COC=O)CC#C
CCCCCCC(OC=O)C#CC
CCCCCCCOC(=O)C#CC
CCCCCCCOC(=O)CC#C
CCCCCCC(=O)OCC#CC
CCCCCCC(=O)OCCC#C
CC(CCCCOC=O)CCC#C
CCC(CCCOC=O)CC#CC
CCC(CCCOC=O)CCC#C
CCCC(CCOC=O)C#CCC
CCCC(CCOC=O)CC#CC
CCCC(CCOC=O)CCC#C
CCCCC(COC=O)C#CCC
CCCCC(COC=O)CC#CC
CCCCCC(OC=O)C#CCC
CCCCCCOC(=O)CC#CC
CCCCCCOC(=O)CCC#C
CCCCCC(=O)OCC#CCC
CCCCCC(=O)OCCC#CC
CCCCCC(=O)OCCCC#C
CC(CCCOC=O)CCCC#C
CCC(CCOC=O)CCC#CC
CCCC(COC=O)CC#CCC
CCCCC(OC=O)C#CCCC
CCCCCOC(=O)CC#CCC
CCCCCOC(=O)CCCC#C
CCCCC(=O)OCC#CCCC
CCCCC(=O)OCCC#CCC
CCCCC(=O)OCCCC#CC
CCCCC(=O)OCCCCC#C
CCCCOC(=O)CC#CCCC
CCCCOC(=O)CCC#CCC
CCCCOC(=O)CCCC#CC
CCCCOC(=O)CCCCC#C
CCCC(=O)OCCCC#CCC
CCCC(=O)OCCCCC#CC
CCCC(=O)OCCCCCC#C
CCCOC(=O)CCC#CCCC
CCCOC(=O)CCCC#CCC
CCCOC(=O)CCCCC#CC
CCCOC(=O)CCCCCC#C
CCC(=O)OCCCCCC#CC
CCC(=O)OCCCCCCC#C
CCOC(=O)CCCCC#CCC
CCOC(=O)CCCCCC#CC
CC(=O)OCCCCCCCC#C
COC(=O)CCCCCCC#CC
CCCCC#CCCCC(=O)OC
CCCCCCCC#CC(=O)OC
CCC#CCCCCCOC(C)=O
CCCCC#CCCC(=O)OCC
CCCCCC#CCC(=O)OCC
CCCCCCCCOC(=O)C#C
CCCCCC#CC(=O)OCCC
CCCCCCCC(=O)OCC#C
CCCCCCOC(=O)C#CCC
CCCCCOC(=O)C#CCCC
CCCCOC(=O)C#CCCCC
CCOC(=O)CCCCCCC#C
COC(=O)CCCCCCCC#C
CCCCCCC#CC(=O)OCC
CCCCCC#CCCC(=O)OC
CCCCCOC(=O)CCC#CC
CC=C(C)CCCCCCOC=O
CC=CC(C)CCCCCOC=O
CC=CCC(C)CCCCOC=O
CC=CCCC(C)CCCOC=O
CC=CCCCC(C)CCOC=O
CC=CCCCCC(C)COC=O
CC=CCCCCCC(C)OC=O
CC(C)=CCCCCCCOC=O
CC(C)C=CCCCCCOC=O
CC(C)CC=CCCCCOC=O
CC(C)CCC=CCCCOC=O
CC(C)CCCC=CCCOC=O
CC(C)CCCCC=CCOC=O
CCC=C(C)CCCCCOC=O
CCC=C(CC)CCCCOC=O
CCC=CC(C)CCCCOC=O
CCC=CC(CC)CCCOC=O
CCC=CCC(C)CCCOC=O
CCC=CCC(CC)CCOC=O
CCC=CCCC(C)CCOC=O
CCC=CCCC(CC)COC=O
CCC=CCCCC(C)COC=O
CCC=CCCCC(CC)OC=O
CCC=CCCCCC(C)OC=O
CCC(C)=CCCCCCOC=O
CCC(C)C=CCCCCOC=O
CCC(C)CC=CCCCOC=O
CCC(C)CCC=CCCOC=O
CCC(C)CCCC=CCOC=O
CCC(CC)=CCCCCOC=O
CCC(CC)C=CCCCOC=O
CCC(CC)CC=CCCOC=O
CCC(CC)CCC=CCOC=O
CCC(CCCC=CC)COC=O
CCC(CCCCC=CC)OC=O
CCCC=C(C)CCCCOC=O
CCCC=C(CC)CCCOC=O
CCCC=C(CCC)CCOC=O
CCCC=CC(C)CCCOC=O
CCCC=CC(CC)CCOC=O
CCCC=CC(CCC)COC=O
CCCC=CCC(C)CCOC=O
CCCC=CCC(CC)COC=O
CCCC=CCC(CCC)OC=O
CCCC=CCCC(C)COC=O
CCCC=CCCC(CC)OC=O
CCCC=CCCCC(C)OC=O
CCCC(C)=CCCCCOC=O
CCCC(C)C=CCCCOC=O
CCCC(C)CC=CCCOC=O
CCCC(C)CCC=CCOC=O
CCCC(CC)=CCCCOC=O
CCCC(CC)C=CCCOC=O
CCCC(CC)CC=CCOC=O
CCCC(CCC=CC)COC=O
CCCC(CCC=CCC)OC=O
CCCC(CCC)=CCCOC=O
CCCC(CCC)C=CCOC=O
CCCC(CCCC=CC)OC=O
CCCCC=C(C)CCCOC=O
CCCCC=C(CC)CCOC=O
CCCCC=C(CCC)COC=O
CCCCC=CC(C)CCOC=O
CCCCC=CC(CC)COC=O
CCCCC=CC(CCC)OC=O
CCCCC=CCC(C)COC=O
CCCCC=CCC(CC)OC=O
CCCCC=CCCC(C)OC=O
CCCCC(C)=CCCCOC=O
CCCCC(C)C=CCCOC=O
CCCCC(C)CC=CCOC=O
CCCCC(CC=CCC)OC=O
CCCCC(CC)=CCCOC=O
CCCCC(CC)C=CCOC=O
CCCCC(CCC=CC)OC=O
CCCCC(CCC)=CCOC=O
CCCCCC=C(C)CCOC=O
CCCCCC=C(CC)COC=O
CCCCCC=CC(C)COC=O
CCCCCC=CC(CC)OC=O
CCCCCC=CCC(C)OC=O
CCCCCC(C)=CCCOC=O
CCCCCC(C)C=CCOC=O
CCCCCC(CC=CC)OC=O
CCCCCC(CC)=CCOC=O
CCCCCCC=C(C)COC=O
CCCCCCC=CC(C)OC=O
CCCCCCC(C)=CCOC=O
CC=CCCCCCCOC(C)=O
CCCC=CCCCC(=O)OCC
CCC(CCCCCOC=O)=CC
CCCC=CCCCOC(=O)CC
CCCC(CCCCOC=O)=CC
CCCCC(CCCOC=O)=CC
CCCCCC(CCOC=O)=CC
CCCCCCC(COC=O)=CC
CCCCC=CCC(=O)OCCC
CCCCCC=CC(=O)OCCC
CCC(CCCCOC=O)C=CC
CCCC=CCCOC(=O)CCC
CCCC(CCCOC=O)=CCC
CCCC(CCCOC=O)C=CC
CCCCC=CCOC(=O)CCC
CCCCC(CCOC=O)=CCC
CCCCC(CCOC=O)C=CC
CCCCCC(COC=O)=CCC
CCCCCC(COC=O)C=CC
CCCCCCC(OC=O)C=CC
CCC(CCCOC=O)CC=CC
CCCC(CCOC=O)C=CCC
CCCC(CCOC=O)CC=CC
CCCCC(COC=O)=CCCC
CCCCC(COC=O)C=CCC
CCCCC(COC=O)CC=CC
CCCCCC(OC=O)C=CCC
CCCCCC(=O)OCCC=CC
CCC(CCOC=O)CCC=CC
CCCC(COC=O)CC=CCC
CCCCC(OC=O)C=CCCC
CCCCCOC(=O)CC=CCC
CCCCCOC(=O)CCC=CC
CCCCOC(=O)CC=CCCC
CCCCOC(=O)CCCC=CC
CCCC(=O)OCCCCC=CC
CCCOC(=O)CCC=CCCC
CCCOC(=O)CCCC=CCC
CCCOC(=O)CCCCC=CC
CCC(=O)OCCCCCC=CC
CCOC(=O)CCCCCC=CC
CCC=CCCCCCC(=O)OC
CCCC=CCCCCC(=O)OC
CCCCC=CCCCC(=O)OC
CCCCCCC=CCC(=O)OC
CCCCCCCC=CC(=O)OC
CCCC=CCCCCOC(C)=O
CCCCC=CCCCOC(C)=O
CCCCCC=CCCOC(C)=O
CCCCCCC=CCOC(C)=O
CCCCC=CCCC(=O)OCC
CCCCCCC=CC(=O)OCC
CCC=CCCCCOC(=O)CC
CCCCC=CCCOC(=O)CC
CCCCCC=CCOC(=O)CC
CCCCCCCOC(=O)C=CC
CCCCCCC(=O)OCC=CC
CCCCCCOC(=O)C=CCC
CCCCCCOC(=O)CC=CC
CCCCCC(=O)OCC=CCC
CCCCCOC(=O)C=CCCC
CCCCC(=O)OCC=CCCC
CCCCC(=O)OCCCC=CC
CCCCOC(=O)C=CCCCC
CCCCOC(=O)CCC=CCC
CCCC(=O)OCCCC=CCC
CCOC(=O)CCCCC=CCC
COC(=O)CCCCCCC=CC
CCCCCC=CCCC(=O)OC
CCC=CCCCCCOC(C)=O
CCCCCC=CCC(=O)OCC
CCCCC(=O)OCCC=CCC
CC(C)C(C)CCCCCCC=O
CC(C)CC(C)CCCCCC=O
CC(C)CCC(C)CCCCC=O
CCC(C)C(C)CCCCCC=O
CCC(C)C(CC)CCCCC=O
CCC(C)CC(C)CCCCC=O
CCC(C)CC(CC)CCCC=O
CCC(C)CCC(C)CCCC=O
CCC(C)CCC(CC)CCC=O
CCC(C)CCCCC(CC)C=O
CCC(C)CCCCCC(C)C=O
CCC(C)CCCCCCC(C)=O
CCC(CC)C(C)CCCCC=O
CCC(CC)C(CC)CCCC=O
CCC(CC)CC(C)CCCC=O
CCC(CC)CC(CC)CCC=O
CCC(CC)CCC(C)CCC=O
CCC(CC)CCC(CC)CC=O
CCC(CC)CCCCC(C)C=O
CCC(CC)CCCCCC(C)=O
CCC(CCCC(C)C)CCC=O
CCC(CCCCC(C)C)CC=O
CCC(CCCCCC(C)C)C=O
CCCC(C)C(C)CCCCC=O
CCCC(C)C(CC)CCCC=O
CCCC(C)C(CCC)CCC=O
CCCC(C)CC(C)CCCC=O
CCCC(C)CC(CC)CCC=O
CCCC(C)CC(CCC)CC=O
CCCC(C)CCC(C)CCC=O
CCCC(C)CCC(CC)CC=O
CCCC(C)CCC(CCC)C=O
CCCC(C)CCCC(CC)C=O
CCCC(C)CCCCC(C)C=O
CCCC(CC)C(C)CCCC=O
CCCC(CC)C(CC)CCC=O
CCCC(CC)C(CCC)CC=O
CCCC(CC)CC(C)CCC=O
CCCC(CC)CC(CCC)C=O
CCCC(CC)CCC(C)CC=O
CCCC(CC)CCC(CC)C=O
CCCC(CC)CCCC(C)C=O
CCCC(CC)CCCCC(C)=O
CCCC(CCC(C)CC)CC=O
CCCC(CCC(CC)CC)C=O
CCCC(CCC)C(C)CCC=O
CCCC(CCC)C(CC)CC=O
CCCC(CCC)CC(C)CC=O
CCCC(CCC)CC(CC)C=O
CCCC(CCC)CCC(C)C=O
CCCC(CCCC(C)C)CC=O
CCCC(CCCC(C)CC)C=O
CCCC(CCCCC(C)C)C=O
CCCCC(C)C(C)CCCC=O
CCCCC(C)C(CC)CCC=O
CCCCC(C)C(CCC)CC=O
CCCCC(C)C(CCCC)C=O
CCCCC(C)CC(C)CCC=O
CCCCC(C)CC(CC)CC=O
CCCCC(C)CC(CCC)C=O
CCCCC(C)CCC(C)CC=O
CCCCC(C)CCC(CC)C=O
CCCCC(C)CCCC(C)C=O
CCCCC(C)CCCCC(C)=O
CCCCC(CC(C)CCC)C=O
CCCCC(CC(CC)CC)C=O
CCCCC(CC)C(C)CCC=O
CCCCC(CC)C(CC)CC=O
CCCCC(CC)C(CCC)C=O
CCCCC(CC)CC(C)CC=O
CCCCC(CCC(C)C)CC=O
CCCCC(CCC(C)CC)C=O
CCCCC(CCC)C(C)CC=O
CCCCC(CCC)C(CC)C=O
CCCCC(CCC)CC(C)C=O
CCCCC(CCC)CCC(C)=O
CCCCC(CCCC(C)C)C=O
CCCCC(CCCC)C(C)C=O
CCCCC(CCCC)CC(C)=O
CCCCCC(C)C(CC)CC=O
CCCCCC(C)C(CCC)C=O
CCCCCC(C)CC(C)CC=O
CCCCCC(C)CC(CC)C=O
CCCCCC(C)CCC(C)C=O
CCCCCC(CC(C)CC)C=O
CCCCCC(CC)C(C)CC=O
CCCCCC(CC)C(CC)C=O
CCCCCC(CC)CC(C)C=O
CCCCCC(CC)CCC(C)=O
CCCCCC(CCC(C)C)C=O
CCCCCC(CCC)C(C)C=O
CCCCCC(CCCC)C(C)=O
CCCCCCC(C)C(C)CC=O
CCCCCCC(C)C(CC)C=O
CCCCCCC(CC)C(C)C=O
CCCCCCC(CCC)C(C)=O
CCC(C)CCCCCC(=O)CC
CCC(CC)CCCCC(=O)CC
CCCC(C)CCCCC(=O)CC
CCCC(CC)CCCC(=O)CC
CCCCC(C)CCCC(=O)CC
CCCCC(CCC)CC(=O)CC
CCCCCC(C)CCC(=O)CC
CCCCCCC(C)CC(=O)CC
CCCCCCC(CC)C(=O)CC
CCC(CCCCCC=O)C(C)C
CCCC(CC)CCC(=O)CCC
CCCC(CCCCC=O)C(C)C
CCCCC(C)CCC(=O)CCC
CCCCC(CCCC=O)C(C)C
CCCCCC(C)CC(=O)CCC
CCCCCC(CC)C(=O)CCC
CCCCCC(CCC=O)C(C)C
CCCCCCC(C)C(=O)CCC
CCCCCCC(CC=O)C(C)C
CCCCCCCC(C=O)C(C)C
CCC(CCCCC=O)CC(C)C
CCCC(CCCC=O)C(C)CC
CCCC(CCCC=O)CC(C)C
CCCCC(C)CC(=O)CCCC
CCCCC(CCC=O)C(C)CC
CCCCC(CCC=O)CC(C)C
CCCCCC(CC=O)C(C)CC
CCCCCC(CC=O)CC(C)C
CCCCCCC(C=O)C(C)CC
CCC(CCCC=O)CCC(C)C
CCCC(CCC=O)C(CC)CC
CCCC(CCC=O)CC(C)CC
CCCC(CCC=O)CCC(C)C
CCCCC(CC=O)C(C)CCC
CCCCC(CC=O)C(CC)CC
CCCCC(CC=O)CC(C)CC
CCCCCC(C=O)C(C)CCC
CCCCCC(C=O)C(CC)CC
CCCCCCC(=O)C(C)CCC
CCCCCCC(=O)C(CC)CC
CCCC(CC=O)CC(CC)CC
CCCCC(C=O)C(CC)CCC
CCCCCC(=O)CC(C)CCC
CCCCCC(=O)CC(CC)CC
CCCCCC(=O)CCC(C)CC
CCCCCC(=O)CCCC(C)C
CCCCC(=O)CC(CC)CCC
CCCCC(=O)CCC(C)CCC
CCCCC(=O)CCC(CC)CC
CCCCC(=O)CCCC(C)CC
CCCCC(=O)CCCCC(C)C
CCCC(=O)CCCC(CC)CC
CCCC(=O)CCCCC(C)CC
CCC(=O)CCCCCCC(C)C
CC(C)CCCC(C)CCCC=O
CC(C)CCCCC(C)CCC=O
CC(C)CCCCCC(C)CC=O
CC(C)CCCCCCC(C)C=O
CC(C)CCCCCCCC(C)=O
CCC(C)CCCC(C)CCC=O
CCC(C)CCCC(CC)CC=O
CCC(C)CCCCC(C)CC=O
CCC(CC)CCCC(C)CC=O
CCC(CC)CCCC(CC)C=O
CCCC(C)CCCC(C)CC=O
CCCC(C)CCCCCC(C)=O
CCCC(CC)CC(CC)CC=O
CCCC(CCC)C(CCC)C=O
CCCC(CCC)CCCC(C)=O
CCCCC(CC)CC(CC)C=O
CCCCC(CC)CCC(C)C=O
CCCCC(CC)CCCC(C)=O
CCCCCC(C)C(C)CCC=O
CCCCCC(C)CCCC(C)=O
CCCCCC(CCC)CC(C)=O
CCCCCCC(C)CC(C)C=O
CCCCCCC(C)CCC(C)=O
CCCCCCC(CC(C)C)C=O
CCCCCCC(CC)CC(C)=O
CCCCCCCC(C)C(C)C=O
CCCCCCCC(C)CC(C)=O
CCCCCCCC(CC)C(C)=O
CCCCCCCCC(C)C(C)=O
CCCC(CCC)CCC(=O)CC
CCCCC(CC)CCC(=O)CC
CCCCC(CCCC)C(=O)CC
CCCCCC(CC)CC(=O)CC
CCCCCC(CCC)C(=O)CC
CCCCCCCC(C)C(=O)CC
CCCC(C)CCCC(=O)CCC
CCCC(CCC)CC(=O)CCC
CCCCC(CC)CC(=O)CCC
CCCCC(CCC)C(=O)CCC
CCCCCCCCC(=O)C(C)C
CCCCC(CC)C(=O)CCCC
CCCCCC(C)C(=O)CCCC
CCCCCCCC(=O)C(C)CC
CCCCCCCC(=O)CC(C)C
CCCCCCC(=O)CC(C)CC
CCCCCCC(=O)CCC(C)C
CCCCCC(=O)C(C)CCCC
CCCCCC(=O)C(CC)CCC
CCCCC(=O)C(CCC)CCC
CCCC(=O)CCCCCC(C)C
CCC(C)(C)CCCCCOC=O
CCC(C)(CC)CCCCOC=O
CCC(CC)(CC)CCCOC=O
CCCC(C)(C)CCCCOC=O
CCCC(C)(CC)CCCOC=O
CCCC(C)(CCC)CCOC=O
CCCC(CC)(CC)CCOC=O
CCCC(CC)(CCC)COC=O
CCCCC(C)(C)CCCOC=O
CCCCC(C)(CC)CCOC=O
CCCCC(C)(CCC)COC=O
CCCCC(C)(CCCC)OC=O
CCCCC(CC)(CC)COC=O
CCCCC(CC)(CCC)OC=O
CCCCCC(C)(C)CCOC=O
CCCCCC(C)(CC)COC=O
CCCCCC(C)(CCC)OC=O
CCCCCC(CC)(CC)OC=O
CCCCCCC(C)(C)COC=O
CC(C)(C)CCCCCCOC=O
CCCC(CCC)(CCC)OC=O
CCCCCCC(C)(CC)OC=O
CCCCCCCC(C)(C)OC=O
CC=CC#CC#CCCCCCO
CC=CC#CCC#CCCCCO
CC=CC#CCCC#CCCCO
CC=CC#CCCCC#CCCO
CC=CC#CCCCCC#CCO
CC=CCC#CC#CCCCCO
CC=CCC#CCC#CCCCO
CC=CCC#CCCC#CCCO
CC=CCC#CCCCC#CCO
CC=CCCC#CC#CCCCO
CC=CCCC#CCC#CCCO
CC=CCCC#CCCC#CCO
CC=CCCCC#CC#CCCO
CC=CCCCC#CCC#CCO
CC=CCCCCC#CC#CCO
CC#CC=CC#CCCCCCO
CC#CC=CCC#CCCCCO
CC#CC=CCCC#CCCCO
CC#CC=CCCCC#CCCO
CC#CC=CCCCCC#CCO
CC#CC#CC=CCCCCCO
CC#CC#CCC=CCCCCO
CC#CC#CCCC=CCCCO
CC#CC#CCCCC=CCCO
CC#CC#CCCCCC=CCO
CC#CCC=CC#CCCCCO
CC#CCC=CCC#CCCCO
CC#CCC=CCCC#CCCO
CC#CCC=CCCCC#CCO
CC#CCC#CC=CCCCCO
CC#CCC#CCC=CCCCO
CC#CCC#CCCC=CCCO
CC#CCC#CCCCC=CCO
CC#CCCC=CC#CCCCO
CC#CCCC=CCC#CCCO
CC#CCCC=CCCC#CCO
CC#CCCC#CC=CCCCO
CC#CCCC#CCC=CCCO
CC#CCCC#CCCC=CCO
CC#CCCCC=CC#CCCO
CC#CCCCC=CCC#CCO
CC#CCCCC#CC=CCCO
CC#CCCCC#CCC=CCO
CC#CCCCCC=CC#CCO
CC#CCCCCC#CC=CCO
CCC=CC#CC#CCCCCO
CCC=CC#CCC#CCCCO
CCC=CC#CCCC#CCCO
CCC=CC#CCCCC#CCO
CCC=CCC#CC#CCCCO
CCC=CCC#CCCC#CCO
CCC=CCCC#CC#CCCO
CCC=CCCC#CCC#CCO
CCC=CCCCC#CC#CCO
CCC#CC=CC#CCCCCO
CCC#CC=CCC#CCCCO
CCC#CC=CCCC#CCCO
CCC#CC=CCCCC#CCO
CCC#CC#CC=CCCCCO
CCC#CC#CCC=CCCCO
CCC#CC#CCCC=CCCO
CCC#CC#CCCCC=CCO
CCC#CCC=CC#CCCCO
CCC#CCC=CCC#CCCO
CCC#CCC=CCCC#CCO
CCC#CCC#CC=CCCCO
CCC#CCC#CCC=CCCO
CCC#CCC#CCCC=CCO
CCC#CCCC=CC#CCCO
CCC#CCCC=CCC#CCO
CCC#CCCC#CC=CCCO
CCC#CCCC#CCC=CCO
CCC#CCCCC=CC#CCO
CCC#CCCCC#CC=CCO
CCCC=CC#CC#CCCCO
CCCC=CC#CCCC#CCO
CCCC=CCC#CC#CCCO
CCCC=CCC#CCC#CCO
CCCC=CCCC#CC#CCO
CCCC#CC=CC#CCCCO
CCCC#CC=CCCC#CCO
CCCC#CC#CC=CCCCO
CCCC#CC#CCC=CCCO
CCCC#CC#CCCC=CCO
CCCC#CCC=CC#CCCO
CCCC#CCC=CCC#CCO
CCCC#CCC#CC=CCCO
CCCC#CCC#CCC=CCO
CCCC#CCCC=CC#CCO
CCCC#CCCC#CC=CCO
CCCCC=CC#CC#CCCO
CCCCC=CC#CCC#CCO
CCCCC=CCC#CC#CCO
CCCCC#CC=CCC#CCO
CCCCC#CC#CC=CCCO
CCCCC#CC#CCC=CCO
CCCCC#CCC=CC#CCO
CCCCC#CCC#CC=CCO
CCCCCC=CC#CC#CCO
CCCCCC#CC#CC=CCO
OCC=CC#CCCCCCC#C
OCC=CCC#CCCCCC#C
OCC=CCCC#CCCCC#C
OCC=CCCCC#CCCC#C
OCC=CCCCCC#CCC#C
OCC=CCCCCCC#CC#C
OCC#CC=CCCCCCC#C
OCC#CCC=CCCCCC#C
OCC#CCCC=CCCCC#C
OCC#CCCCC=CCCC#C
OCC#CCCCCC=CCC#C
OCC#CCCCCCC=CC#C
OCCC=CC#CCCCCC#C
OCCC=CCC#CCCCC#C
OCCC=CCCC#CCCC#C
OCCC=CCCCC#CCC#C
OCCC=CCCCCC#CC#C
OCCC#CC=CCCCCC#C
OCCC#CCC=CCCCC#C
OCCC#CCCC=CCCC#C
OCCC#CCCCC=CCC#C
OCCC#CCCCCC=CC#C
OCCCC=CC#CCCCC#C
OCCCC=CCC#CCCC#C
OCCCC=CCCC#CCC#C
OCCCC=CCCCC#CC#C
OCCCC#CC=CCCCC#C
OCCCC#CCC=CCCC#C
OCCCC#CCCC=CCC#C
OCCCC#CCCCC=CC#C
OCCCCC=CC#CCCC#C
OCCCCC=CCC#CCC#C
OCCCCC=CCCC#CC#C
OCCCCC#CC=CCCC#C
OCCCCC#CCC=CCC#C
OCCCCC#CCCC=CC#C
OCCCCCC=CC#CCC#C
OCCCCCC=CCC#CC#C
OCCCCCC#CC=CCC#C
OCCCCCC#CCC=CC#C
OCCCCCCC=CC#CC#C
OCCCCCCC#CC=CC#C
CCC=CCC#CCC#CCCO
CCCC=CC#CCC#CCCO
CCCC#CC=CCC#CCCO
CCCCC#CC=CC#CCCO
CCCCCC#CC=CC#CCO
CC=CC=CC#CCCCCCO
CC=CC=CCC#CCCCCO
CC=CC=CCCC#CCCCO
CC=CC=CCCCC#CCCO
CC=CC=CCCCCC#CCO
CC=CC#CC=CCCCCCO
CC=CC#CCC=CCCCCO
CC=CC#CCCC=CCCCO
CC=CC#CCCCC=CCCO
CC=CC#CCCCCC=CCO
CC=CCC=CC#CCCCCO
CC=CCC=CCC#CCCCO
CC=CCC=CCCC#CCCO
CC=CCC=CCCCC#CCO
CC=CCC#CC=CCCCCO
CC=CCC#CCC=CCCCO
CC=CCC#CCCC=CCCO
CC=CCC#CCCCC=CCO
CC=CCCC=CC#CCCCO
CC=CCCC=CCC#CCCO
CC=CCCC=CCCC#CCO
CC=CCCC#CC=CCCCO
CC=CCCC#CCC=CCCO
CC=CCCC#CCCC=CCO
CC=CCCCC=CC#CCCO
CC=CCCCC=CCC#CCO
CC=CCCCC#CC=CCCO
CC=CCCCC#CCC=CCO
CC=CCCCCC=CC#CCO
CC=CCCCCC#CC=CCO
CC#CC=CC=CCCCCCO
CC#CC=CCC=CCCCCO
CC#CC=CCCC=CCCCO
CC#CC=CCCCC=CCCO
CC#CC=CCCCCC=CCO
CC#CCC=CC=CCCCCO
CC#CCC=CCC=CCCCO
CC#CCC=CCCC=CCCO
CC#CCC=CCCCC=CCO
CC#CCCC=CC=CCCCO
CC#CCCC=CCC=CCCO
CC#CCCC=CCCC=CCO
CC#CCCCC=CC=CCCO
CC#CCCCC=CCC=CCO
CC#CCCCCC=CC=CCO
CCC=CC=CC#CCCCCO
CCC=CC=CCC#CCCCO
CCC=CC=CCCC#CCCO
CCC=CC=CCCCC#CCO
CCC=CC#CC=CCCCCO
CCC=CC#CCC=CCCCO
CCC=CC#CCCC=CCCO
CCC=CC#CCCCC=CCO
CCC=CCC=CC#CCCCO
CCC=CCC=CCC#CCCO
CCC=CCC=CCCC#CCO
CCC=CCC#CC=CCCCO
CCC=CCC#CCC=CCCO
CCC=CCC#CCCC=CCO
CCC=CCCC=CC#CCCO
CCC=CCCC=CCC#CCO
CCC=CCCC#CC=CCCO
CCC=CCCC#CCC=CCO
CCC=CCCCC=CC#CCO
CCC=CCCCC#CC=CCO
CCC#CC=CC=CCCCCO
CCC#CC=CCC=CCCCO
CCC#CC=CCCC=CCCO
CCC#CC=CCCCC=CCO
CCC#CCC=CC=CCCCO
CCC#CCC=CCC=CCCO
CCC#CCC=CCCC=CCO
CCC#CCCC=CC=CCCO
CCC#CCCC=CCC=CCO
CCC#CCCCC=CC=CCO
CCCC=CC=CC#CCCCO
CCCC=CC=CCCC#CCO
CCCC=CC#CC=CCCCO
CCCC=CC#CCC=CCCO
CCCC=CC#CCCC=CCO
CCCC=CCC=CC#CCCO
CCCC=CCC=CCC#CCO
CCCC=CCC#CC=CCCO
CCCC=CCC#CCC=CCO
CCCC=CCCC=CC#CCO
CCCC=CCCC#CC=CCO
CCCC#CC=CC=CCCCO
CCCC#CC=CCC=CCCO
CCCC#CC=CCCC=CCO
CCCC#CCC=CC=CCCO
CCCC#CCC=CCC=CCO
CCCC#CCCC=CC=CCO
CCCCC=CC=CC#CCCO
CCCCC=CC=CCC#CCO
CCCCC=CC#CC=CCCO
CCCCC=CC#CCC=CCO
CCCCC=CCC=CC#CCO
CCCCC=CCC#CC=CCO
CCCCC#CC=CC=CCCO
CCCCC#CC=CCC=CCO
CCCCC#CCC=CC=CCO
CCCCCC=CC=CC#CCO
CCCCCC=CC#CC=CCO
OCC=CC=CCCCCCC#C
OCC=CCC=CCCCCC#C
OCC=CCCC=CCCCC#C
OCC=CCCCC=CCCC#C
OCC=CCCCCC=CCC#C
OCC=CCCCCCC=CC#C
OCCC=CC=CCCCCC#C
OCCC=CCC=CCCCC#C
OCCC=CCCC=CCCC#C
OCCC=CCCCC=CCC#C
OCCC=CCCCCC=CC#C
OCCCC=CC=CCCCC#C
OCCCC=CCC=CCCC#C
OCCCC=CCCC=CCC#C
OCCCC=CCCCC=CC#C
OCCCCC=CC=CCCC#C
OCCCCC=CCC=CCC#C
OCCCCC=CCCC=CC#C
OCCCCCC=CC=CCC#C
OCCCCCC=CCC=CC#C
OCCCCCCC=CC=CC#C
CCCC=CC=CCC#CCCO
CCCCCC#CC=CC=CCO
CC=CC=CC=CCCCCCO
CC=CC=CCC=CCCCCO
CC=CC=CCCC=CCCCO
CC=CC=CCCCCC=CCO
CC=CCC=CC=CCCCCO
CC=CCC=CCC=CCCCO
CC=CCC=CCCC=CCCO
CC=CCC=CCCCC=CCO
CC=CCCC=CC=CCCCO
CC=CCCC=CCC=CCCO
CC=CCCCC=CC=CCCO
CC=CCCCC=CCC=CCO
CC=CCCCCC=CC=CCO
CCC=CC=CC=CCCCCO
CCC=CC=CCC=CCCCO
CCC=CC=CCCC=CCCO
CCC=CC=CCCCC=CCO
CCC=CCC=CC=CCCCO
CCC=CCC=CCCC=CCO
CCC=CCCC=CC=CCCO
CCC=CCCC=CCC=CCO
CCC=CCCCC=CC=CCO
CCCC=CCC=CC=CCCO
CCCC=CCC=CCC=CCO
CCCC=CCCC=CC=CCO
CCCCC=CC=CC=CCCO
CCCCC=CC=CCC=CCO
CCCCC=CCC=CC=CCO
CC=CC=CCCCC=CCCO
CC=CCCC=CCCC=CCO
CCCC=CC=CC=CCCCO
CCCC=CC=CCC=CCCO
CCCC=CC=CCCC=CCO
CCCCCC=CC=CC=CCO
CCC=CCC=CCC=CCCO
CCC=CC#CC#CCOCOC
CCC#CC=CC#CCOCOC
CCC#CC#CC=CCOCOC
C#CCCC=CCOCOCC#C
CC=CC#CCCOCOCC#C
CC=CCC#CCOCOCC#C
CC#CC=CCCOCOCC#C
CC#CCC=CCOCOCC#C
CCC=CC#CCOCOCC#C
CCC#CC=CCOCOCC#C
CC=CC#CCOCCOCC#C
CC#CC=CCOCCOCC#C
CC=CC#CCOCOCC#CC
CC=CC#CCOCOCCC#C
CC#CC=CCOCOCCC#C
C#CCCCOCOCC=CC#C
CC=CCCOCOCC#CC#C
CC#CCCOCOCC=CC#C
CCC=CCOCOCC#CC#C
CCC#CCOCOCC=CC#C
C#CCCOCC=CCOCC#C
CC#CCOCC=CCOCC#C
C#CCCOCCOCC=CC#C
CC=CCOCCOCC#CC#C
CC#CCOCCOCC=CC#C
C#CCCOCOCC=CCC#C
C#CCCOCOCCC=CC#C
CC=CCOCOCC#CC#CC
CC=CCOCOCC#CCC#C
CC=CCOCOCCC#CC#C
CC#CCOCOCC=CC#CC
CC#CCOCOCC=CCC#C
CC#CCOCOCCC=CC#C
C#CCOCCC=CCOCC#C
C#CCOCCCOCC=CC#C
C#CCOCCOCC=CCC#C
C#CCOCCOCCC=CC#C
C#CCOCOCCC=CCC#C
C#CCOCOCCCC=CC#C
CCCOCOCC=CC#CC#C
CCCOCOCC#CC=CC#C
CCOCC=CC#CC#CCOC
CCOCC#CC=CC#CCOC
CCOCC#CC#CC=CCOC
CCOCC=CC#CCOCC#C
CCOCC#CC=CCOCC#C
CCOCC=CCOCC#CC#C
CCOCC#CCOCC=CC#C
CCOCCOCC=CC#CC#C
CCOCCOCC#CC=CC#C
CCOCOCC=CC#CC#CC
CCOCOCC=CC#CCC#C
CCOCOCC=CCC#CC#C
CCOCOCC#CC=CC#CC
CCOCOCC#CC=CCC#C
CCOCOCC#CC#CC=CC
CCOCOCC#CCC=CC#C
CCOCOCCC=CC#CC#C
CCOCOCCC#CC=CC#C
COCC=CC#CCC#CCOC
COCC=CCC#CC#CCOC
COCC#CCC=CC#CCOC
COCCC=CC#CC#CCOC
COCCC#CC=CC#CCOC
COCCC#CC#CC=CCOC
COCC=CC#CCCOCC#C
COCC=CCC#CCOCC#C
COCC#CC=CCCOCC#C
COCC#CCC=CCOCC#C
COCCC=CC#CCOCC#C
COCCC#CC=CCOCC#C
COCC=CC#CCOCC#CC
COCC=CC#CCOCCC#C
COCC#CC=CCOCC#CC
COCC#CC=CCOCCC#C
COCC#CC#CCOCC=CC
COCC=CCCOCC#CC#C
COCC#CCCOCC=CC#C
COCCC=CCOCC#CC#C
COCCC#CCOCC=CC#C
COCC=CCOCC#CC#CC
COCC=CCOCC#CCC#C
COCC=CCOCCC#CC#C
COCC#CCOCC=CC#CC
COCC#CCOCC=CCC#C
COCC#CCOCC#CC=CC
COCC#CCOCCC=CC#C
COCCCOCC=CC#CC#C
COCCCOCC#CC=CC#C
COCCOCC=CC#CC#CC
COCCOCC=CC#CCC#C
COCCOCC=CCC#CC#C
COCCOCC#CC=CC#CC
COCCOCC#CC=CCC#C
COCCOCC#CC#CC=CC
COCCOCC#CCC=CC#C
COCCOCCC=CC#CC#C
COCCOCCC#CC=CC#C
COCOCC=CC#CCC#CC
COCOCC=CC#CCCC#C
COCOCC=CCC#CC#CC
COCOCC=CCC#CCC#C
COCOCC=CCCC#CC#C
COCOCC#CC=CCC#CC
COCOCC#CC=CCCC#C
COCOCC#CC#CCC=CC
COCOCC#CCC=CC#CC
COCOCC#CCC=CCC#C
COCOCC#CCC#CC=CC
COCOCC#CCCC=CC#C
COCOCCC=CC#CC#CC
COCOCCC=CC#CCC#C
COCOCCC=CCC#CC#C
COCOCCC#CC=CC#CC
COCOCCC#CC=CCC#C
COCOCCC#CC#CC=CC
COCOCCC#CCC=CC#C
COCOCCCC=CC#CC#C
COCOCCCC#CC=CC#C
CC=CCOCC#CCOCC#C
CCC=CC=CC#CCOCOC
CCC=CC#CC=CCOCOC
CCC#CC=CC=CCOCOC
CC=CC=CCCOCOCC#C
CC=CCC=CCOCOCC#C
CCC=CC=CCOCOCC#C
CC=CC=CCOCCOCC#C
CC=CC=CCOCOCC#CC
CC=CC=CCOCOCCC#C
CC=CCCOCOCC=CC#C
CCC=CCOCOCC=CC#C
CC=CCOCC=CCOCC#C
CC=CCOCCOCC=CC#C
CC=CCOCOCC=CC#CC
CC=CCOCOCC=CCC#C
CC=CCOCOCC#CC=CC
CC=CCOCOCCC=CC#C
CCCOCOCC=CC=CC#C
CCOCC=CC=CC#CCOC
CCOCC=CC#CC=CCOC
CCOCC#CC=CC=CCOC
CCOCC=CC=CCOCC#C
CCOCC=CCOCC=CC#C
CCOCCOCC=CC=CC#C
CCOCOCC=CC=CC#CC
CCOCOCC=CC=CCC#C
CCOCOCC=CC#CC=CC
CCOCOCC=CCC=CC#C
CCOCOCC#CC=CC=CC
CCOCOCCC=CC=CC#C
COCC=CC=CCC#CCOC
COCC=CCC=CC#CCOC
COCC=CCC#CC=CCOC
COCCC=CC=CC#CCOC
COCCC=CC#CC=CCOC
COCCC#CC=CC=CCOC
COCC=CC=CCCOCC#C
COCC=CCC=CCOCC#C
COCCC=CC=CCOCC#C
COCC=CC=CCOCC#CC
COCC=CC=CCOCCC#C
COCC=CC#CCOCC=CC
COCC#CC=CCOCC=CC
COCC=CCCOCC=CC#C
COCCC=CCOCC=CC#C
COCC=CCOCC=CC#CC
COCC=CCOCC=CCC#C
COCC=CCOCC#CC=CC
COCC=CCOCCC=CC#C
COCC#CCOCC=CC=CC
COCCCOCC=CC=CC#C
COCCOCC=CC=CC#CC
COCCOCC=CC=CCC#C
COCCOCC=CC#CC=CC
COCCOCC=CCC=CC#C
COCCOCC#CC=CC=CC
COCCOCCC=CC=CC#C
COCOCC=CC=CCC#CC
COCOCC=CC=CCCC#C
COCOCC=CC#CCC=CC
COCOCC=CCC=CC#CC
COCOCC=CCC=CCC#C
COCOCC=CCC#CC=CC
COCOCC=CCCC=CC#C
COCOCC#CC=CCC=CC
COCOCC#CCC=CC=CC
COCOCCC=CC=CC#CC
COCOCCC=CC=CCC#C
COCOCCC=CC#CC=CC
COCOCCC=CCC=CC#C
COCOCCC#CC=CC=CC
COCOCCCC=CC=CC#C
CCC=CC=CC=CCOCOC
CC=CCOCOCC=CC=CC
CCOCC=CC=CC=CCOC
CCOCOCC=CC=CC=CC
COCC=CCC=CC=CCOC
COCCC=CC=CC=CCOC
COCC=CC=CCOCC=CC
COCC=CCOCC=CC=CC
COCCOCC=CC=CC=CC
COCOCC=CC=CCC=CC
COCOCC=CCC=CC=CC
COCOCCC=CC=CC=CC
OCCCCCCOCCC=C
OCCCOCCCCCC=C
OCCCCCCCOCC=C
OCCCCCOCCCC=C
OCCCCOCCCCC=C
OCCOCCCCCCC=C
CCCCCCCOCCCO
CCCCCCOCCCCO
CCCCCOCCCCCO
CCCCOCCCCCCO
CCCOCCCCCCCO
CCOCCCCCCCCO
COCCCCCCCCCO
CCCCCCCCOCCO
OC(CCCCCC=C)CCC=C
OC(CCCCCCC=C)CC=C
OCC(=C)CCCCCCCC=C
OCC(CCCC=C)CCCC=C
OCC(CCCCC=C)CCC=C
OCC(CCCCCC=C)CC=C
OCC(CCCCCCC=C)C=C
OCCC(=C)CCCCCCC=C
OCCC(CCCC=C)CCC=C
OCCC(CCCCC=C)CC=C
OCCC(CCCCCC=C)C=C
OCCCC(=C)CCCCCC=C
OCCCC(CCC=C)CCC=C
OCCCC(CCCC=C)CC=C
OCCCC(CCCCC=C)C=C
OCCCCC(=C)CCCCC=C
OCCCCC(CCC=C)CC=C
OCCCCC(CCCC=C)C=C
OCCCCCC(=C)CCCC=C
OCCCCCC(CC=C)CC=C
OCCCCCC(CCC=C)C=C
OCCCCCCC(=C)CCC=C
OCCCCCCC(CC=C)C=C
OCCCCCCCC(=C)CC=C
OCCCCCCCC(C=C)C=C
OCCCCCCCCC(=C)C=C
OC(CCCCC=C)CCCC=C
OC(CCCCCCCC=C)C=C
CCC(CC)CCCCCCCO
CCCCCC(CC)CCCCO
CCCCCCC(CC)CCCO
CCC(C)CCCCCCCCO
CCCC(C)CCCCCCCO
CCCC(CC)CCCCCCO
CCCC(CCC)CCCCCO
CCCCC(C)CCCCCCO
CCCCC(CC)CCCCCO
CCCCC(CCC)CCCCO
CCCCC(CCCC)CCCO
CCCCCC(C)CCCCCO
CCCCCC(CCC)CCCO
CCCCCCC(C)CCCCO
CCCCCCC(CCC)CCO
CCCCCCCC(C)CCCO
CCCCCCCC(CC)CCO
CCCCCCCCC(C)CCO
CCCCCCCCC(CC)CO
CCCCCCCCCC(C)CO
CCCCCCCCCC(O)CC
CCCCCCCC(CO)CCC
CCCCCCCCC(O)CCC
CCCCCC(CCO)CCCC
CCCCCCCC(O)CCCC
CCCCCC(CO)CCCCC
CCCCCCCCCCC(C)O
CC(C)CCCCCCCCCO
CCCCCCC(CO)CCCC
CCCCCCC(O)CCCCC
CC#CC#CCCCCOCC=O
CC#CCC#CCCCOCC=O
CC#CCCC#CCCOCC=O
CC#CCCCC#CCOCC=O
CCC#CC#CCCCOCC=O
CCC#CCC#CCCOCC=O
CCC#CCCC#CCOCC=O
CCCC#CC#CCCOCC=O
CCCC#CCC#CCOCC=O
CCCCC#CC#CCOCC=O
CC#CC#CCCCOCCC=O
CC#CCC#CCCOCCC=O
CC#CCCC#CCOCCC=O
CCC#CC#CCCOCCC=O
CCC#CCC#CCOCCC=O
CCCC#CC#CCOCCC=O
CC#CC#CCCOCCCC=O
CC#CCC#CCOCCCC=O
CC#CCCCCOCC#CC=O
CCC#CC#CCOCCCC=O
CCC#CCCCOCC#CC=O
CCCC#CCCOCC#CC=O
CCCCC#CCOCC#CC=O
CC#CC#CCOCCCCC=O
CC#CCCCOCC#CCC=O
CCC#CCCOCC#CCC=O
CCCC#CCOCC#CCC=O
CC#CCCCOCCC#CC=O
CCC#CCCOCCC#CC=O
CCCC#CCOCCC#CC=O
CC#CCCOCC#CCCC=O
CC#CCCOCCC#CCC=O
CC#CCCOCCCC#CC=O
CCC#CCOCC#CCCC=O
CCC#CCOCCC#CCC=O
CCC#CCOCCCC#CC=O
CCCCCOCC#CC#CC=O
CC#CCOCC#CCCCC=O
CC#CCOCCC#CCCC=O
CC#CCOCCCC#CCC=O
CC#CCOCCCCC#CC=O
CCCCOCC#CC#CCC=O
CCCCOCC#CCC#CC=O
CCCCOCCC#CC#CC=O
CCCOCC#CC#CCCC=O
CCCOCC#CCC#CCC=O
CCCOCC#CCCC#CC=O
CCCOCCC#CC#CCC=O
CCCOCCC#CCC#CC=O
CCCOCCCC#CC#CC=O
CCOCC#CC#CCCCC=O
CCOCC#CCC#CCCC=O
CCOCC#CCCC#CCC=O
CCOCC#CCCCC#CC=O
CCOCCC#CC#CCCC=O
CCOCCC#CCC#CCC=O
CCOCCC#CCCC#CC=O
CCOCCCC#CC#CCC=O
CCOCCCC#CCC#CC=O
CCOCCCCC#CC#CC=O
COCC#CC#CCCCCC=O
COCC#CCC#CCCCC=O
COCC#CCCC#CCCC=O
COCC#CCCCC#CCC=O
COCC#CCCCCC#CC=O
COCCC#CC#CCCCC=O
COCCC#CCC#CCCC=O
COCCC#CCCC#CCC=O
COCCC#CCCCC#CC=O
COCCCC#CC#CCCC=O
COCCCC#CCC#CCC=O
COCCCC#CCCC#CC=O
COCCCCC#CC#CCC=O
COCCCCC#CCC#CC=O
COCCCCCC#CC#CC=O
O=CC#CCCCCCOCC#C
O=CCC#CCCCCOCC#C
O=CCCC#CCCCOCC#C
O=CCCCC#CCCOCC#C
O=CCCCCC#CCOCC#C
O=CC#CCCCCOCCC#C
O=CCC#CCCCOCCC#C
O=CCCC#CCCOCCC#C
O=CCCCC#CCOCCC#C
O=CC#CCCCOCCCC#C
O=CCC#CCCOCCCC#C
O=CCCC#CCOCCCC#C
O=CCCCCCOCC#CC#C
O=CCC#CCOCCCCC#C
O=CCCCCOCC#CCC#C
O=CCCCCOCCC#CC#C
O=CC#CCCOCCCCC#C
O=CC#CCOCCCCCC#C
O=CCCCOCC#CCCC#C
O=CCCCOCCC#CCC#C
O=CCCCOCCCC#CC#C
O=CCCOCC#CCCCC#C
O=CCCOCCC#CCCC#C
O=CCCOCCCC#CCC#C
O=CCCOCCCCC#CC#C
O=CCOCC#CCCCCC#C
O=CCOCCC#CCCCC#C
O=CCOCCCC#CCCC#C
O=CCOCCCCC#CCC#C
O=CCOCCCCCC#CC#C
CC=CC#CCCCCOCC=O
CC=CCC#CCCCOCC=O
CC=CCCC#CCCOCC=O
CC=CCCCC#CCOCC=O
CC#CC=CCCCCOCC=O
CC#CCC=CCCCOCC=O
CC#CCCC=CCCOCC=O
CC#CCCCC=CCOCC=O
CCC=CC#CCCCOCC=O
CCC=CCC#CCCOCC=O
CCC=CCCC#CCOCC=O
CCC#CC=CCCCOCC=O
CCC#CCC=CCCOCC=O
CCC#CCCC=CCOCC=O
CCCC=CC#CCCOCC=O
CCCC=CCC#CCOCC=O
CCCC#CC=CCCOCC=O
CCCC#CCC=CCOCC=O
CCCCC=CC#CCOCC=O
CCCCC#CC=CCOCC=O
CC=CC#CCCCOCCC=O
CC=CCC#CCCOCCC=O
CC=CCCC#CCOCCC=O
CC#CC=CCCCOCCC=O
CC#CCC=CCCOCCC=O
CC#CCCC=CCOCCC=O
CCC=CC#CCCOCCC=O
CCC=CCC#CCOCCC=O
CCC#CC=CCCOCCC=O
CCC#CCC=CCOCCC=O
CCCC=CC#CCOCCC=O
CCCC#CC=CCOCCC=O
CC=CC#CCCOCCCC=O
CC=CCC#CCOCCCC=O
CC=CCCCCOCC#CC=O
CC#CC=CCCOCCCC=O
CC#CCC=CCOCCCC=O
CC#CCCCCOCC=CC=O
CCC=CC#CCOCCCC=O
CCC=CCCCOCC#CC=O
CCC#CC=CCOCCCC=O
CCC#CCCCOCC=CC=O
CCCC=CCCOCC#CC=O
CCCC#CCCOCC=CC=O
CCCCC=CCOCC#CC=O
CCCCC#CCOCC=CC=O
CC=CC#CCOCCCCC=O
CC=CCCCOCC#CCC=O
CC#CC=CCOCCCCC=O
CC#CCCCOCC=CCC=O
CC#CCCCOCCC=CC=O
CCC=CCCOCC#CCC=O
CCC#CCCOCC=CCC=O
CCC#CCCOCCC=CC=O
CCCC=CCOCC#CCC=O
CCCC#CCOCC=CCC=O
CCCC#CCOCCC=CC=O
CC=CCCCOCCC#CC=O
CCC=CCCOCCC#CC=O
CCCC=CCOCCC#CC=O
CC=CCCOCC#CCCC=O
CC=CCCOCCC#CCC=O
CC=CCCOCCCC#CC=O
CC#CCCOCC=CCCC=O
CC#CCCOCCC=CCC=O
CC#CCCOCCCC=CC=O
CCC=CCOCC#CCCC=O
CCC=CCOCCC#CCC=O
CCC=CCOCCCC#CC=O
CCC#CCOCC=CCCC=O
CCC#CCOCCC=CCC=O
CCC#CCOCCCC=CC=O
CCCCCOCC=CC#CC=O
CCCCCOCC#CC=CC=O
CC=CCOCC#CCCCC=O
CC=CCOCCC#CCCC=O
CC=CCOCCCC#CCC=O
CC=CCOCCCCC#CC=O
CC#CCOCC=CCCCC=O
CC#CCOCCC=CCCC=O
CC#CCOCCCC=CCC=O
CC#CCOCCCCC=CC=O
CCCCOCC=CC#CCC=O
CCCCOCC=CCC#CC=O
CCCCOCC#CC=CCC=O
CCCCOCC#CCC=CC=O
CCCCOCCC=CC#CC=O
CCCCOCCC#CC=CC=O
CCCOCC=CC#CCCC=O
CCCOCC=CCC#CCC=O
CCCOCC=CCCC#CC=O
CCCOCC#CC=CCCC=O
CCCOCC#CCC=CCC=O
CCCOCC#CCCC=CC=O
CCCOCCC=CC#CCC=O
CCCOCCC=CCC#CC=O
CCCOCCC#CC=CCC=O
CCCOCCC#CCC=CC=O
CCCOCCCC=CC#CC=O
CCCOCCCC#CC=CC=O
CCOCC=CC#CCCCC=O
CCOCC=CCC#CCCC=O
CCOCC=CCCC#CCC=O
CCOCC=CCCCC#CC=O
CCOCC#CC=CCCCC=O
CCOCC#CCC=CCCC=O
CCOCC#CCCC=CCC=O
CCOCC#CCCCC=CC=O
CCOCCC=CC#CCCC=O
CCOCCC=CCC#CCC=O
CCOCCC=CCCC#CC=O
CCOCCC#CC=CCCC=O
CCOCCC#CCC=CCC=O
CCOCCC#CCCC=CC=O
CCOCCCC=CC#CCC=O
CCOCCCC=CCC#CC=O
CCOCCCC#CC=CCC=O
CCOCCCC#CCC=CC=O
CCOCCCCC=CC#CC=O
CCOCCCCC#CC=CC=O
COCC=CC#CCCCCC=O
COCC=CCC#CCCCC=O
COCC=CCCC#CCCC=O
COCC=CCCCC#CCC=O
COCC=CCCCCC#CC=O
COCC#CC=CCCCCC=O
COCC#CCC=CCCCC=O
COCC#CCCC=CCCC=O
COCC#CCCCC=CCC=O
COCC#CCCCCC=CC=O
COCCC=CC#CCCCC=O
COCCC=CCC#CCCC=O
COCCC=CCCC#CCC=O
COCCC=CCCCC#CC=O
COCCC#CC=CCCCC=O
COCCC#CCC=CCCC=O
COCCC#CCCC=CCC=O
COCCC#CCCCC=CC=O
COCCCC=CC#CCCC=O
COCCCC=CCC#CCC=O
COCCCC=CCCC#CC=O
COCCCC#CC=CCCC=O
COCCCC#CCC=CCC=O
COCCCC#CCCC=CC=O
COCCCCC=CC#CCC=O
COCCCCC=CCC#CC=O
COCCCCC#CC=CCC=O
COCCCCC#CCC=CC=O
COCCCCCC=CC#CC=O
COCCCCCC#CC=CC=O
O=CC=CCCCCCOCC#C
O=CCC=CCCCCOCC#C
O=CCCC=CCCCOCC#C
O=CCCCC=CCCOCC#C
O=CCCCCC=CCOCC#C
O=CC=CCCCCOCCC#C
O=CCC=CCCCOCCC#C
O=CCCC=CCCOCCC#C
O=CCCCC=CCOCCC#C
O=CC=CCCCOCCCC#C
O=CCC=CCCOCCCC#C
O=CCCC=CCOCCCC#C
O=CCCCCCOCC=CC#C
O=CC=CCCOCCCCC#C
O=CCC=CCOCCCCC#C
O=CCCCCOCC=CCC#C
O=CCCCCOCCC=CC#C
O=CC=CCOCCCCCC#C
O=CCCCOCC=CCCC#C
O=CCCCOCCC=CCC#C
O=CCCCOCCCC=CC#C
O=CCCOCC=CCCCC#C
O=CCCOCCC=CCCC#C
O=CCCOCCCC=CCC#C
O=CCCOCCCCC=CC#C
O=CCOCC=CCCCCC#C
O=CCOCCC=CCCCC#C
O=CCOCCCC=CCCC#C
O=CCOCCCCC=CCC#C
O=CCOCCCCCC=CC#C
CC=CC=CCCCCOCC=O
CC=CCC=CCCCOCC=O
CC=CCCC=CCCOCC=O
CC=CCCCC=CCOCC=O
CCC=CC=CCCCOCC=O
CCC=CCC=CCCOCC=O
CCC=CCCC=CCOCC=O
CCCC=CC=CCCOCC=O
CCCC=CCC=CCOCC=O
CCCCC=CC=CCOCC=O
CC=CC=CCCCOCCC=O
CC=CCC=CCCOCCC=O
CC=CCCC=CCOCCC=O
CCC=CC=CCCOCCC=O
CCC=CCC=CCOCCC=O
CCCC=CC=CCOCCC=O
CC=CC=CCCOCCCC=O
CC=CCC=CCOCCCC=O
CC=CCCCCOCC=CC=O
CCC=CC=CCOCCCC=O
CCC=CCCCOCC=CC=O
CCCC=CCCOCC=CC=O
CCCCC=CCOCC=CC=O
CC=CC=CCOCCCCC=O
CC=CCCCOCC=CCC=O
CC=CCCCOCCC=CC=O
CCC=CCCOCC=CCC=O
CCC=CCCOCCC=CC=O
CCCC=CCOCC=CCC=O
CCCC=CCOCCC=CC=O
CC=CCCOCC=CCCC=O
CC=CCCOCCC=CCC=O
CC=CCCOCCCC=CC=O
CCC=CCOCC=CCCC=O
CCC=CCOCCC=CCC=O
CCC=CCOCCCC=CC=O
CCCCCOCC=CC=CC=O
CC=CCOCC=CCCCC=O
CC=CCOCCC=CCCC=O
CC=CCOCCCC=CCC=O
CC=CCOCCCCC=CC=O
CCCCOCC=CC=CCC=O
CCCCOCC=CCC=CC=O
CCCCOCCC=CC=CC=O
CCCOCC=CC=CCCC=O
CCCOCC=CCC=CCC=O
CCCOCC=CCCC=CC=O
CCCOCCC=CC=CCC=O
CCCOCCC=CCC=CC=O
CCCOCCCC=CC=CC=O
CCOCC=CC=CCCCC=O
CCOCC=CCC=CCCC=O
CCOCC=CCCC=CCC=O
CCOCC=CCCCC=CC=O
CCOCCC=CC=CCCC=O
CCOCCC=CCC=CCC=O
CCOCCC=CCCC=CC=O
CCOCCCC=CC=CCC=O
CCOCCCC=CCC=CC=O
CCOCCCCC=CC=CC=O
COCC=CC=CCCCCC=O
COCC=CCC=CCCCC=O
COCC=CCCC=CCCC=O
COCC=CCCCC=CCC=O
COCC=CCCCCC=CC=O
COCCC=CC=CCCCC=O
COCCC=CCC=CCCC=O
COCCC=CCCC=CCC=O
COCCC=CCCCC=CC=O
COCCCC=CC=CCCC=O
COCCCC=CCC=CCC=O
COCCCC=CCCC=CC=O
COCCCCC=CC=CCC=O
COCCCCC=CCC=CC=O
COCCCCCC=CC=CC=O
CC(=C)CCCCOCOCC=C
CC(CCC=C)COCOCC=C
CC(CCCC=C)OCOCC=C
CCC(=C)CCCOCOCC=C
CCC(CCC=C)OCOCC=C
CCCC(=C)CCOCOCC=C
CCCC(CC=C)OCOCC=C
CCCCC(=C)COCOCC=C
CC(=C)CCCOCCOCC=C
CC(CCC=C)OCCOCC=C
CCC(=C)CCOCCOCC=C
CCC(CC=C)OCCOCC=C
CCCC(=C)COCCOCC=C
CC(=C)CCCOCOCCC=C
CC(CCC=C)OCOCCC=C
CCC(=C)CCOCOCCC=C
CCC(CC=C)OCOCCC=C
CCCC(=C)COCOCCC=C
CC(=C)CCOCCCOCC=C
CC(CC=C)OCCCOCC=C
CC(CCCOCC=C)OCC=C
CCC(=C)COCCCOCC=C
CCC(CCOCC=C)OCC=C
CCCC(COCC=C)OCC=C
CC(=C)CCOCCOCCC=C
CC(CC=C)OCCOCCC=C
CCC(=C)COCCOCCC=C
CC(=C)CCOCOCCCC=C
CC(CC=C)OCOCCCC=C
CC(CCCOCOCC=C)C=C
CCC(=C)COCOCCCC=C
CCC(CCOCOCC=C)C=C
CCCC(COCOCC=C)C=C
CCCCC(OCOCC=C)C=C
CCCCCOC(OCC=C)C=C
CCCCCOCOC(C=C)C=C
CCCCCOCOCC(=C)C=C
CC(CCOCC=C)COCC=C
CC(CCOCCC=C)OCC=C
CCC(COCCC=C)OCC=C
CCCC(OCCC=C)OCC=C
CCCCOC(CC=C)OCC=C
CCCCOCC(=C)COCC=C
CC(=C)COCCCOCCC=C
CC(CCOCC=C)OCCC=C
CCC(COCC=C)OCCC=C
CC(=C)COCCOCCCC=C
CC(CCOCCOCC=C)C=C
CCC(COCCOCC=C)C=C
CCCC(OCCOCC=C)C=C
CCCCOC(COCC=C)C=C
CCCCOCC(OCC=C)C=C
CCCCOCCOC(C=C)C=C
CCCCOCCOCC(=C)C=C
CC(=C)COCOCCCCC=C
CC(CCOCOCC=C)CC=C
CC(CCOCOCCC=C)C=C
CCC(COCOCC=C)CC=C
CCC(COCOCCC=C)C=C
CCCC(OCOCCC=C)C=C
CCCCOC(OCCC=C)C=C
CCCCOCOC(CC=C)C=C
CCCCOCOCC(=C)CC=C
CCCCOCOCC(C=C)C=C
CCCCOCOCCC(=C)C=C
CC(COCCC=C)COCC=C
CC(COCCCC=C)OCC=C
CCC(OCCCC=C)OCC=C
CCCOC(CCC=C)OCC=C
CCCOCC(=C)CCOCC=C
CCCOCC(CC=C)OCC=C
CCCOCCC(=C)COCC=C
CC(COCCC=C)OCCC=C
CCC(OCCC=C)OCCC=C
CCCOC(CC=C)OCCC=C
CCCOCC(=C)COCCC=C
CC(COCC=C)OCCCC=C
CC(COCCCOCC=C)C=C
CCC(OCCCOCC=C)C=C
CCCOC(CCOCC=C)C=C
CCCOCC(COCC=C)C=C
CCCOCCC(OCC=C)C=C
CCCOCCCOC(C=C)C=C
CCCOCCCOCC(=C)C=C
CC(COCCOCC=C)CC=C
CC(COCCOCCC=C)C=C
CCC(OCCOCCC=C)C=C
CCCOC(COCC=C)CC=C
CCCOC(COCCC=C)C=C
CCCOCC(OCCC=C)C=C
CCCOCCOC(CC=C)C=C
CCCOCCOCC(=C)CC=C
CCCOCCOCC(C=C)C=C
CCCOCCOCCC(=C)C=C
CC(COCOCCC=C)CC=C
CC(COCOCCCC=C)C=C
CCC(OCOCCCC=C)C=C
CCCOC(OCCCC=C)C=C
CCCOCOC(CC=C)CC=C
CCCOCOC(CCC=C)C=C
CCCOCOCC(=C)CCC=C
CCCOCOCC(CC=C)C=C
CCCOCOCCC(=C)CC=C
CCCOCOCCC(C=C)C=C
CCCOCOCCCC(=C)C=C
CC(OCCCCC=C)OCC=C
CCOC(CCC=C)COCC=C
CCOC(CCCC=C)OCC=C
CCOCC(=C)CCCOCC=C
CCOCC(CCC=C)OCC=C
CCOCCC(=C)CCOCC=C
CCOCCC(CC=C)OCC=C
CCOCCCC(=C)COCC=C
CC(OCCCC=C)OCCC=C
CCOC(CCC=C)OCCC=C
CCOCC(=C)CCOCCC=C
CCOCC(CC=C)OCCC=C
CCOCCC(=C)COCCC=C
CC(OCCCCOCC=C)C=C
CCOC(CC=C)OCCCC=C
CCOC(CCCOCC=C)C=C
CCOCC(=C)COCCCC=C
CCOCC(CCOCC=C)C=C
CCOCCC(COCC=C)C=C
CCOCCCC(OCC=C)C=C
CCOCCCCOC(C=C)C=C
CCOCCCCOCC(=C)C=C
CC(OCCCOCCC=C)C=C
CCOC(CCOCC=C)CC=C
CCOC(CCOCCC=C)C=C
CCOCC(COCC=C)CC=C
CCOCC(COCCC=C)C=C
CCOCCC(OCCC=C)C=C
CCOCCCOC(CC=C)C=C
CCOCCCOCC(=C)CC=C
CCOCCCOCC(C=C)C=C
CCOCCCOCCC(=C)C=C
CC(OCCOCCCC=C)C=C
CCOC(COCCC=C)CC=C
CCOC(COCCCC=C)C=C
CCOCC(OCCCC=C)C=C
CCOCCOC(CC=C)CC=C
CCOCCOC(CCC=C)C=C
CCOCCOCC(=C)CCC=C
CCOCCOCC(CC=C)C=C
CCOCCOCCC(=C)CC=C
CCOCCOCCC(C=C)C=C
CCOCCOCCCC(=C)C=C
CC(OCOCCCCC=C)C=C
CCOC(OCCCCC=C)C=C
CCOCOC(CCC=C)CC=C
CCOCOC(CCCC=C)C=C
CCOCOCC(=C)CCCC=C
CCOCOCC(CC=C)CC=C
CCOCOCC(CCC=C)C=C
CCOCOCCC(=C)CCC=C
CCOCOCCC(CC=C)C=C
CCOCOCCCC(=C)CC=C
CCOCOCCCC(C=C)C=C
CCOCOCCCCC(=C)C=C
COC(CCCC=C)COCC=C
COC(CCCCC=C)OCC=C
COCC(=C)CCCCOCC=C
COCC(CCC=C)COCC=C
COCC(CCCC=C)OCC=C
COCCC(=C)CCCOCC=C
COCCC(CCC=C)OCC=C
COCCCC(=C)CCOCC=C
COCCCC(CC=C)OCC=C
COCCCCC(=C)COCC=C
COC(CCC=C)COCCC=C
COC(CCCC=C)OCCC=C
COCC(=C)CCCOCCC=C
COCC(CCC=C)OCCC=C
COCCC(=C)CCOCCC=C
COCCC(CC=C)OCCC=C
COCCCC(=C)COCCC=C
COC(CCC=C)OCCCC=C
COC(CCCCOCC=C)C=C
COCC(=C)CCOCCCC=C
COCC(CC=C)OCCCC=C
COCC(CCCOCC=C)C=C
COCCC(=C)COCCCC=C
COCCC(CCOCC=C)C=C
COCCCC(COCC=C)C=C
COCCCCC(OCC=C)C=C
COCCCCCOC(C=C)C=C
COCCCCCOCC(=C)C=C
COC(CC=C)OCCCCC=C
COC(CCCOCC=C)CC=C
COC(CCCOCCC=C)C=C
COCC(=C)COCCCCC=C
COCC(CCOCC=C)CC=C
COCC(CCOCCC=C)C=C
COCCC(COCC=C)CC=C
COCCC(COCCC=C)C=C
COCCCC(OCCC=C)C=C
COCCCCOC(CC=C)C=C
COCCCCOCC(=C)CC=C
COCCCCOCC(C=C)C=C
COCCCCOCCC(=C)C=C
COC(CCOCC=C)CCC=C
COC(CCOCCC=C)CC=C
COC(CCOCCCC=C)C=C
COCC(COCCC=C)CC=C
COCC(COCCCC=C)C=C
COCCC(OCCCC=C)C=C
COCCCOC(CC=C)CC=C
COCCCOC(CCC=C)C=C
COCCCOCC(=C)CCC=C
COCCCOCC(CC=C)C=C
COCCCOCCC(=C)CC=C
COCCCOCCC(C=C)C=C
COCCCOCCCC(=C)C=C
COC(COCCCC=C)CC=C
COC(COCCCCC=C)C=C
COCC(OCCCCC=C)C=C
COCCOC(CCC=C)CC=C
COCCOC(CCCC=C)C=C
COCCOCC(=C)CCCC=C
COCCOCC(CC=C)CC=C
COCCOCC(CCC=C)C=C
COCCOCCC(=C)CCC=C
COCCOCCC(CC=C)C=C
COCCOCCCC(=C)CC=C
COCCOCCCC(C=C)C=C
COCCOCCCCC(=C)C=C
COC(OCCCCCC=C)C=C
COCOC(CCC=C)CCC=C
COCOC(CCCC=C)CC=C
COCOC(CCCCC=C)C=C
COCOCC(=C)CCCCC=C
COCOCC(CCC=C)CC=C
COCOCC(CCCC=C)C=C
COCOCCC(=C)CCCC=C
COCOCCC(CC=C)CC=C
COCOCCC(CCC=C)C=C
COCOCCCC(=C)CCC=C
COCOCCCC(CC=C)C=C
COCOCCCCC(=C)CC=C
COCOCCCCC(C=C)C=C
COCOCCCCCC(=C)C=C
CCCCC(OCC=C)OCC=C
CC(=C)COCCCCOCC=C
CCC(COCC=C)COCC=C
CCC(C)CCCCCOCOC
CCC(CC)CCCCOCOC
CCC(CCCCCCOC)OC
CCCC(C)CCCCOCOC
CCCC(CC)CCCOCOC
CCCC(CCC)CCOCOC
CCCC(CCCCCOC)OC
CCCCC(C)CCCOCOC
CCCCC(CC)CCOCOC
CCCCC(CCC)COCOC
CCCCC(CCCCOC)OC
CCCCCC(C)CCOCOC
CCCCCC(CC)COCOC
CCCCCC(CCC)OCOC
CCCCCC(CCCOC)OC
CCCCCCC(C)COCOC
CCCCCCC(CC)OCOC
CCCCCCC(CCOC)OC
CCCCCCCC(COC)OC
CCC(C)CCCCOCCOC
CCC(CC)CCCOCCOC
CCC(CCCCCOC)COC
CCCC(C)CCCOCCOC
CCCC(CC)CCOCCOC
CCCC(CCC)COCCOC
CCCC(CCCCOC)COC
CCCC(CCCCOCC)OC
CCCCC(C)CCOCCOC
CCCCC(CCC)OCCOC
CCCCC(CCCOC)COC
CCCCC(CCCOCC)OC
CCCCCC(C)COCCOC
CCCCCC(CC)OCCOC
CCCCCC(CCOC)COC
CCCCCC(CCOCC)OC
CCCCCCC(C)OCCOC
CCCCCCC(COCC)OC
CCCC(C)CCCOCOCC
CCCC(CC)CCOCOCC
CCCC(CCC)COCOCC
CCCC(CCCCOC)OCC
CCCCC(C)CCOCOCC
CCCCC(CCC)OCOCC
CCCCC(CCCOC)OCC
CCCCCC(C)COCOCC
CCCCCC(CC)OCOCC
CCCCCC(CCOC)OCC
CCCCCCC(COC)OCC
CCCCCCCC(OC)OCC
CCC(C)CCCOCCCOC
CCC(CC)CCOCCCOC
CCC(CCCCOC)CCOC
CCCC(C)CCOCCCOC
CCCC(CC)COCCCOC
CCCC(CCC)OCCCOC
CCCC(CCCOC)CCOC
CCCC(CCCOCC)COC
CCCCC(C)COCCCOC
CCCCC(CC)OCCCOC
CCCCC(CCOC)CCOC
CCCCC(CCOCC)COC
CCCCCC(C)OCCCOC
CCCCCC(COCCC)OC
CCCCCCCOC(C)COC
CCCCCCCOC(CC)OC
CCCC(C)CCOCCOCC
CCCC(CC)COCCOCC
CCCC(CCC)OCCOCC
CCCC(CCCOC)COCC
CCCC(CCCOCC)OCC
CCCCC(C)COCCOCC
CCCCC(CC)OCCOCC
CCCCC(CCOC)COCC
CCCCC(CCOCC)OCC
CCCCCC(C)OCCOCC
CCCCCC(COC)COCC
CCCCCC(COCC)OCC
CCCCC(C)COCOCCC
CCCCC(CC)OCOCCC
CCCCC(CCOC)OCCC
CCCCCC(C)OCOCCC
CCCCCC(COC)OCCC
CCCCCCC(OC)OCCC
CCCCCCCOCOC(C)C
CCC(C)CCOCCCCOC
CCC(CC)COCCCCOC
CCC(CCCOC)CCCOC
CCCC(C)COCCCCOC
CCCC(CC)OCCCCOC
CCCCC(C)OCCCCOC
CCCCCCOC(C)CCOC
CCCCCCOC(CC)COC
CCCCCCOC(CCC)OC
CCCCCCOCC(C)COC
CCCCCCOCCC(C)OC
CCCC(C)COCCCOCC
CCCC(CC)OCCCOCC
CCCC(CCOC)CCOCC
CCCC(CCOCC)COCC
CCCCC(C)OCCCOCC
CCCCC(COCC)COCC
CCCCCCOC(C)COCC
CCCCCCOC(CC)OCC
CCCCCCOCC(C)OCC
CCCCC(C)OCCOCCC
CCCCC(COC)COCCC
CCCCC(COCC)OCCC
CCCCCC(OCC)OCCC
CCCCCCOC(C)OCCC
CCCCCCOCCOC(C)C
CCCCCC(OC)OCCCC
CCCCCCOCOC(C)CC
CCCCCCOCOCC(C)C
CCC(C)COCCCCCOC
CCC(CC)OCCCCCOC
CCCC(C)OCCCCCOC
CCCCCOC(C)CCCOC
CCCCCOC(CC)CCOC
CCCCCOC(CCC)COC
CCCCCOC(CCCC)OC
CCCCCOCC(C)CCOC
CCCCCOCC(CC)COC
CCCCCOCC(CCC)OC
CCCCCOCCC(C)COC
CCCCCOCCC(CC)OC
CCCC(C)OCCCCOCC
CCCCCOC(C)CCOCC
CCCCCOC(CC)COCC
CCCCCOCC(C)COCC
CCCCCOCC(CC)OCC
CCCCCOCCC(C)OCC
CCCCCOC(C)COCCC
CCCCCOC(CC)OCCC
CCCCCOCCCOC(C)C
CCCCCOC(C)OCCCC
CCCCCOCCOC(C)CC
CCCCCOCCOCC(C)C
CCCCCOCOC(C)CCC
CCCCCOCOC(CC)CC
CCCCCOCOCC(C)CC
CCCCCOCOCCC(C)C
CCC(C)OCCCCCCOC
CCCCOC(C)CCCCOC
CCCCOC(CC)CCCOC
CCCCOC(CCCC)COC
CCCCOCC(C)CCCOC
CCCCOCC(CC)CCOC
CCCCOCC(CCC)COC
CCCCOCC(CCCC)OC
CCCCOCCC(C)CCOC
CCCCOCCC(CC)COC
CCCCOCCC(CCC)OC
CCCCOCCCC(C)COC
CCCCOCCCC(CC)OC
CCCCOCCCCC(C)OC
CCCCOC(C)CCCOCC
CCCCOC(CC)CCOCC
CCCCOC(CCC)COCC
CCCCOC(CCCC)OCC
CCCCOCC(C)CCOCC
CCCCOCC(CC)COCC
CCCCOCC(CCC)OCC
CCCCOCCC(C)COCC
CCCCOCCC(CC)OCC
CCCCOCCCC(C)OCC
CCCCOC(CC)COCCC
CCCCOCC(C)COCCC
CCCCOCC(CC)OCCC
CCCCOCCC(C)OCCC
CCCCOCCCCOC(C)C
CCCCOCCCOC(C)CC
CCCCOCCCOCC(C)C
CCCCOCCOC(C)CCC
CCCCOCCOC(CC)CC
CCCCOCCOCC(C)CC
CCCCOCCOCCC(C)C
CCCCOCOC(C)CCCC
CCCCOCOC(CC)CCC
CCCCOCOCC(C)CCC
CCCCOCOCC(CC)CC
CCCCOCOCCC(C)CC
CCCCOCOCCCC(C)C
CCCOC(C)CCCCCOC
CCCOC(CC)CCCCOC
CCCOC(CCC)CCCOC
CCCOCC(C)CCCCOC
CCCOCC(CC)CCCOC
CCCOCC(CCC)CCOC
CCCOCCC(C)CCCOC
CCCOCCC(CC)CCOC
CCCOCCC(CCC)COC
CCCOCCCC(C)CCOC
CCCOCCCC(CC)COC
CCCOCCCC(CCC)OC
CCCOCCCCC(C)COC
CCCOCCCCC(CC)OC
CCCOCCCCCC(C)OC
CCCOC(C)CCCCOCC
CCCOC(CC)CCCOCC
CCCOC(CCC)CCOCC
CCCOCC(C)CCCOCC
CCCOCC(CC)CCOCC
CCCOCC(CCC)COCC
CCCOCCC(C)CCOCC
CCCOCCC(CC)COCC
CCCOCCC(CCC)OCC
CCCOCCCC(C)COCC
CCCOCCCC(CC)OCC
CCCOCCCCC(C)OCC
CCCOCC(CCC)OCCC
CCCOCCC(C)COCCC
CCCOCCC(CC)OCCC
CCCOCCCC(C)OCCC
CCCOCCCCCOC(C)C
CCCOCCCCOC(C)CC
CCCOCCCCOCC(C)C
CCCOCCCOC(C)CCC
CCCOCCCOC(CC)CC
CCCOCCCOCC(C)CC
CCCOCCCOCCC(C)C
CCCOCCOC(CC)CCC
CCCOCCOCC(C)CCC
CCCOCCOCC(CC)CC
CCCOCCOCCC(C)CC
CCCOCCOCCCC(C)C
CCCOCOC(CCC)CCC
CCCOCOCC(CC)CCC
CCCOCOCCC(C)CCC
CCCOCOCCC(CC)CC
CCCOCOCCCC(C)CC
CCCOCOCCCCC(C)C
CCOC(C)CCCCCCOC
CCOC(CC)CCCCCOC
CCOCC(C)CCCCCOC
CCOCC(CC)CCCCOC
CCOCCC(C)CCCCOC
CCOCCC(CC)CCCOC
CCOCCCC(C)CCCOC
CCOCCCC(CC)CCOC
CCOCCCCC(C)CCOC
CCOCCCCC(CC)COC
CCOCCCCCC(C)COC
CCOCCCCCC(CC)OC
CCOCCCCCCC(C)OC
CCOCCC(CC)CCOCC
CCOCCCC(C)CCOCC
CCOCCCC(CC)COCC
CCOCCCCC(C)COCC
CCOCCCCC(CC)OCC
CCOCCCCCC(C)OCC
CCOCCCCCOC(C)CC
CCOCCCCOC(CC)CC
CCOCCCCOCC(C)CC
CCOCCCCOCCC(C)C
CCOCCCOCC(CC)CC
CCOCCCOCCC(C)CC
CCOCCCOCCCC(C)C
CCOCCOCCCC(C)CC
CCOCCOCCCCC(C)C
CCOCOCCCC(CC)CC
CCOCOCCCCC(C)CC
CCOCOCCCCCC(C)C
COCCCCC(C)CCCOC
COCCCCCC(C)CCOC
COCCCCCCC(C)COC
COCCCCCCCC(C)OC
COCCCCCCCOC(C)C
COCCCCCCOCC(C)C
COCCCCCOCCC(C)C
COCCCCOCCCC(C)C
COCCCOCCCCC(C)C
COCCOCCCCCC(C)C
COCOCCCCCCC(C)C
CCCCC(CCCC)OCOC
CCCCCCCC(C)OCOC
CCCCCCCCC(OC)OC
CCCCC(CC)COCCOC
CCCCCCC(COC)COC
CCCCCCCCOC(C)OC
CCCCC(CC)COCOCC
CCCCCCC(C)OCOCC
CCCCC(CCOCCC)OC
CCCCCCCOCC(C)OC
CCCCCCCOC(C)OCC
CCCCCCOCC(CC)OC
CCCCC(COCCC)OCC
CCCCCOCCCC(C)OC
CCCCCOC(CCC)OCC
CCCCC(OCCC)OCCC
CCCCCOCC(C)OCCC
CCCCOC(CCC)CCOC
CCCCOC(C)CCOCCC
CCCCOC(CCC)OCCC
CCCCOC(CC)OCCCC
CCCCOCC(C)OCCCC
CCCOCC(CC)COCCC
CCOCCCCCCOC(C)C
CCOCCCCCOCC(C)C
CCOCCOCCC(CC)CC
CCCCCCC(OCC)OCC
O=CCCCCC#CCCCC=O
O=CCCCCCC#CCCC=O
O=CCCCCCCC#CCC=O
O=CCCCCCCCC#CC=O
O=CCCCCC=CCCCC=O
O=CCCCCCC=CCCC=O
O=CCCCCCCC=CCC=O
O=CCCCCCCCC=CC=O
CC(=C)CCCCCCOCCO
CC(CCCC=C)CCOCCO
CC(CCCCC=C)COCCO
CC(CCCCCC=C)OCCO
CCC(=C)CCCCCOCCO
CCC(CCCC=C)COCCO
CCC(CCCCC=C)OCCO
CCCC(=C)CCCCOCCO
CCCC(CCC=C)COCCO
CCCC(CCCC=C)OCCO
CCCCC(=C)CCCOCCO
CCCCC(CCC=C)OCCO
CCCCCC(=C)CCOCCO
CCCCCC(CC=C)OCCO
CCCCCCC(=C)COCCO
CC(=C)CCCCCOCCCO
CC(CCCC=C)COCCCO
CC(CCCCC=C)OCCCO
CCC(=C)CCCCOCCCO
CCC(CCC=C)COCCCO
CCC(CCCC=C)OCCCO
CCCC(=C)CCCOCCCO
CCCC(CCC=C)OCCCO
CCCCC(=C)CCOCCCO
CCCCC(CC=C)OCCCO
CCCCCC(=C)COCCCO
CC(CCCCCCO)OCC=C
CCC(CCCCCO)OCC=C
CCCC(CCCCO)OCC=C
CCCCC(CCCO)OCC=C
CCCCCC(CCO)OCC=C
CCCCCCC(CO)OCC=C
CC(=C)CCCCOCCCCO
CC(CCC=C)COCCCCO
CC(CCCC=C)OCCCCO
CCC(=C)CCCOCCCCO
CCC(CCC=C)OCCCCO
CCCC(=C)CCOCCCCO
CCCC(CC=C)OCCCCO
CCCCC(=C)COCCCCO
CCCCCCCOCC(=C)CO
CC(CCCCCOCCO)C=C
CCC(CCCCOCCO)C=C
CCCC(CCCOCCO)C=C
CCCCC(CCOCCO)C=C
CCCCCC(COCCO)C=C
CCCCCCC(OCCO)C=C
CCCCCCCOC(CO)C=C
CCCCCCCOCC(O)C=C
CC(CCCCCO)COCC=C
CCC(CCCCO)COCC=C
CCCC(CCCO)COCC=C
CCCCC(CCO)COCC=C
CCCCCC(CO)COCC=C
CC(CCCCCO)OCCC=C
CCC(CCCCO)OCCC=C
CCCC(CCCO)OCCC=C
CCCCC(CCO)OCCC=C
CCCCCC(CO)OCCC=C
CC(=C)CCCOCCCCCO
CC(CCC=C)OCCCCCO
CCC(=C)CCOCCCCCO
CCC(CC=C)OCCCCCO
CCCC(=C)COCCCCCO
CCCCCCOCC(=C)CCO
CCCCCCOCCC(=C)CO
CC(CCCCOCCCO)C=C
CCC(CCCOCCCO)C=C
CCCC(CCOCCCO)C=C
CCCCC(COCCCO)C=C
CCCCCC(OCCCO)C=C
CCCCCCOC(CCO)C=C
CCCCCCOCC(CO)C=C
CCCCCCOCCC(O)C=C
CC(CCCCO)CCOCC=C
CC(CCCCOCCO)CC=C
CCC(CCCO)CCOCC=C
CCC(CCCOCCO)CC=C
CCCC(CCO)CCOCC=C
CCCC(CCOCCO)CC=C
CCCCC(CO)CCOCC=C
CCCCC(COCCO)CC=C
CCCCCC(O)CCOCC=C
CCCCCCOC(CO)CC=C
CCCCCCOCC(O)CC=C
CC(CCCCO)COCCC=C
CCC(CCCO)COCCC=C
CCCC(CCO)COCCC=C
CCCCC(CO)COCCC=C
CCCCCC(O)COCCC=C
CC(CCCCO)OCCCC=C
CCC(CCCO)OCCCC=C
CCCC(CCO)OCCCC=C
CCCCC(CO)OCCCC=C
CC(=C)CCOCCCCCCO
CC(CC=C)OCCCCCCO
CCC(=C)COCCCCCCO
CCCCCOCC(=C)CCCO
CCCCCOCCC(=C)CCO
CCCCCOCCCC(=C)CO
CC(CCCOCCCCO)C=C
CCC(CCOCCCCO)C=C
CCCC(COCCCCO)C=C
CCCCC(OCCCCO)C=C
CCCCCOC(CCCO)C=C
CCCCCOCC(CCO)C=C
CCCCCOCCC(CO)C=C
CCCCCOCCCC(O)C=C
CC(CCCO)CCCOCC=C
CC(CCCOCCCO)CC=C
CCC(CCO)CCCOCC=C
CCC(CCOCCCO)CC=C
CCCC(CO)CCCOCC=C
CCCC(COCCCO)CC=C
CCCCC(O)CCCOCC=C
CCCCCOC(CCO)CC=C
CCCCCOCC(CO)CC=C
CCCCCOCCC(O)CC=C
CC(CCCO)CCOCCC=C
CC(CCCOCCO)CCC=C
CCC(CCO)CCOCCC=C
CCC(CCOCCO)CCC=C
CCCC(CO)CCOCCC=C
CCCCC(O)CCOCCC=C
CCCCCOC(CO)CCC=C
CCCCCOCC(O)CCC=C
CC(CCCO)COCCCC=C
CCC(CCO)COCCCC=C
CCCC(CO)COCCCC=C
CCCCC(O)COCCCC=C
CC(CCCO)OCCCCC=C
CCC(CCO)OCCCCC=C
CCCC(CO)OCCCCC=C
CCCCOCC(=C)CCCCO
CCCCOCCC(=C)CCCO
CCCCOCCCC(=C)CCO
CCCCOCCCCC(=C)CO
CC(CCOCCCCCO)C=C
CCC(COCCCCCO)C=C
CCCC(OCCCCCO)C=C
CCCCOC(CCCCO)C=C
CCCCOCC(CCCO)C=C
CCCCOCCC(CCO)C=C
CCCCOCCCC(CO)C=C
CCCCOCCCCC(O)C=C
CC(CCO)CCCCOCC=C
CC(CCOCCCCO)CC=C
CCC(CO)CCCCOCC=C
CCC(COCCCCO)CC=C
CCCC(O)CCCCOCC=C
CCCCOC(CCCO)CC=C
CCCCOCC(CCO)CC=C
CCCCOCCC(CO)CC=C
CCCCOCCCC(O)CC=C
CC(CCO)CCCOCCC=C
CC(CCOCCCO)CCC=C
CCC(CO)CCCOCCC=C
CCCC(O)CCCOCCC=C
CCCCOC(CCO)CCC=C
CCCCOCC(CO)CCC=C
CCCCOCCC(O)CCC=C
CC(CCO)CCOCCCC=C
CCC(CO)CCOCCCC=C
CCCC(O)CCOCCCC=C
CCCCOC(CO)CCCC=C
CCCCOCC(O)CCCC=C
CC(CCO)COCCCCC=C
CCC(CO)COCCCCC=C
CCCC(O)COCCCCC=C
CC(CCO)OCCCCCC=C
CCC(CO)OCCCCCC=C
CCCOCC(=C)CCCCCO
CCCOCCC(=C)CCCCO
CCCOCCCC(=C)CCCO
CCCOCCCCC(=C)CCO
CCCOCCCCCC(=C)CO
CC(COCCCCCCO)C=C
CCC(OCCCCCCO)C=C
CCCOC(CCCCCO)C=C
CCCOCC(CCCCO)C=C
CCCOCCC(CCCO)C=C
CCCOCCCC(CCO)C=C
CCCOCCCCC(CO)C=C
CCCOCCCCCC(O)C=C
CC(CO)CCCCCOCC=C
CC(COCCCCCO)CC=C
CCC(O)CCCCCOCC=C
CCCOC(CCCCO)CC=C
CCCOCC(CCCO)CC=C
CCCOCCC(CCO)CC=C
CCCOCCCC(CO)CC=C
CCCOCCCCC(O)CC=C
CC(CO)CCCCOCCC=C
CCC(O)CCCCOCCC=C
CCCOC(CCCO)CCC=C
CCCOCC(CCO)CCC=C
CCCOCCC(CO)CCC=C
CCCOCCCC(O)CCC=C
CC(CO)CCCOCCCC=C
CCC(O)CCCOCCCC=C
CCCOC(CCO)CCCC=C
CCCOCC(CO)CCCC=C
CCCOCCC(O)CCCC=C
CC(CO)CCOCCCCC=C
CCC(O)CCOCCCCC=C
CCCOC(CO)CCCCC=C
CCCOCC(O)CCCCC=C
CC(CO)COCCCCCC=C
CCC(O)COCCCCCC=C
CC(CO)OCCCCCCC=C
CCOCC(=C)CCCCCCO
CCOCCC(=C)CCCCCO
CCOCCCC(=C)CCCCO
CCOCCCCC(=C)CCCO
CCOCCCCCC(=C)CCO
CCOCCCCCCC(=C)CO
CC(OCCCCCCCO)C=C
CCOC(CCCCCCO)C=C
CCOCC(CCCCCO)C=C
CCOCCC(CCCCO)C=C
CCOCCCC(CCCO)C=C
CCOCCCCC(CCO)C=C
CCOCCCCCC(CO)C=C
CCOCCCCCCC(O)C=C
CC(O)CCCCCCOCC=C
CCOC(CCCCCO)CC=C
CCOCC(CCCCO)CC=C
CCOCCC(CCCO)CC=C
CCOCCCC(CCO)CC=C
CCOCCCCC(CO)CC=C
CCOCCCCCC(O)CC=C
CC(O)CCCCCOCCC=C
CCOC(CCCCO)CCC=C
CCOCC(CCCO)CCC=C
CCOCCC(CCO)CCC=C
CCOCCCC(CO)CCC=C
CCOCCCCC(O)CCC=C
CC(O)CCCCOCCCC=C
CCOC(CCCO)CCCC=C
CCOCC(CCO)CCCC=C
CCOCCC(CO)CCCC=C
CCOCCCC(O)CCCC=C
CC(O)CCCOCCCCC=C
CCOC(CCO)CCCCC=C
CCOCC(CO)CCCCC=C
CCOCCC(O)CCCCC=C
CC(O)CCOCCCCCC=C
CCOC(CO)CCCCCC=C
CCOCC(O)CCCCCC=C
CC(O)COCCCCCCC=C
COCC(=C)CCCCCCCO
COCCC(=C)CCCCCCO
COCCCC(=C)CCCCCO
COCCCCC(=C)CCCCO
COCCCCCC(=C)CCCO
COCCCCCCC(=C)CCO
COCCCCCCCC(=C)CO
COC(CCCCCCCO)C=C
COCC(CCCCCCO)C=C
COCCC(CCCCCO)C=C
COCCCC(CCCCO)C=C
COCCCCC(CCCO)C=C
COCCCCCC(CCO)C=C
COCCCCCCC(CO)C=C
COCCCCCCCC(O)C=C
COC(CCCCCCO)CC=C
COCC(CCCCCO)CC=C
COCCC(CCCCO)CC=C
COCCCC(CCCO)CC=C
COCCCCC(CCO)CC=C
COCCCCCC(CO)CC=C
COCCCCCCC(O)CC=C
COC(CCCCCO)CCC=C
COCC(CCCCO)CCC=C
COCCC(CCCO)CCC=C
COCCCC(CCO)CCC=C
COCCCCC(CO)CCC=C
COCCCCCC(O)CCC=C
COC(CCCCO)CCCC=C
COCC(CCCO)CCCC=C
COCCC(CCO)CCCC=C
COCCCC(CO)CCCC=C
COCCCCC(O)CCCC=C
COC(CCCO)CCCCC=C
COCC(CCO)CCCCC=C
COCCC(CO)CCCCC=C
COCCCC(O)CCCCC=C
COC(CCO)CCCCCC=C
COCC(CO)CCCCCC=C
COCCC(O)CCCCCC=C
COC(CO)CCCCCCC=C
COCC(O)CCCCCCC=C
CCCCCCC(O)COCC=C
CC(=C)COCCCCCCCO
C=CCCOCCOCOCC#C
CC#CCOCCOCOCC=C
C=CCCOCOCCOCC#C
CC#CCOCOCCOCC=C
C=CCOCCCOCOCC#C
C=CCOCCOCCOCC#C
C=CCOCCOCOCCC#C
C=CCOCOCCCOCC#C
C=CCOCOCCOCCC#C
CCOCC#CCOCOCC=C
CCOCCOCOCC#CC=C
CCOCOCC#CCOCC=C
CCOCOCCOCC#CC=C
COCC#CCCOCOCC=C
COCCC#CCOCOCC=C
COCC#CCOCCOCC=C
COCC#CCOCOCCC=C
COCCCOCOCC#CC=C
COCCOCC#CCOCC=C
COCCOCCOCC#CC=C
COCCOCOCC#CCC=C
COCCOCOCCC#CC=C
COCOCC#CCCOCC=C
COCOCCC#CCOCC=C
COCOCC#CCOCCC=C
COCOCCCOCC#CC=C
COCOCCOCC#CCC=C
COCOCCOCCC#CC=C
CC=CCOCCOCOCC=C
CC=CCOCOCCOCC=C
CCOCC=CCOCOCC=C
CCOCCOCOCC=CC=C
CCOCOCC=CCOCC=C
CCOCOCCOCC=CC=C
COCC=CCCOCOCC=C
COCCC=CCOCOCC=C
COCC=CCOCCOCC=C
COCC=CCOCOCCC=C
COCCCOCOCC=CC=C
COCCOCC=CCOCC=C
COCCOCCOCC=CC=C
COCCOCOCC=CCC=C
COCCOCOCCC=CC=C
COCOCC=CCCOCC=C
COCOCCC=CCOCC=C
COCOCC=CCOCCC=C
COCOCCCOCC=CC=C
COCOCCOCC=CCC=C
COCOCCOCCC=CC=C
CCC#CCCOCCOCOC
CCCC#CCOCCOCOC
CCC#CCCOCOCCOC
CCC#CCOCCCOCOC
CCC#CCOCCOCCOC
CCC#CCOCOCCCOC
CCCCOCC#CCOCOC
CCCCOCCOCOCC#C
CCCCOCOCC#CCOC
CCCCOCOCCOCC#C
CCCOCC#CCCOCOC
CCCOCCC#CCOCOC
CCCOCC#CCOCCOC
CCCOCC#CCOCOCC
CCCOCCCOCOCC#C
CCCOCCOCC#CCOC
CCCOCCOCOCC#CC
CCCOCCOCOCCC#C
CCCOCOCC#CCCOC
CCCOCOCCC#CCOC
CCCOCOCC#CCOCC
CCCOCOCCCOCC#C
CCCOCOCCOCC#CC
CCCOCOCCOCCC#C
CCOCC#CCCCOCOC
CCOCCC#CCCOCOC
CCOCCCC#CCOCOC
CCOCC#CCCOCCOC
CCOCCC#CCOCCOC
CCOCCC#CCOCOCC
CCOCC#CCOCCCOC
CCOCCCCOCOCC#C
CCOCCCOCC#CCOC
CCOCCCOCCOCC#C
CCOCCCOCOCC#CC
CCOCCCOCOCCC#C
CCOCCOCC#CCCOC
CCOCCOCCC#CCOC
CCOCCOCC#CCOCC
CCOCCOCCCOCC#C
CCOCCOCCOCC#CC
CCOCCOCCOCCC#C
CCOCCOCOCC#CCC
CCOCCOCOCCC#CC
CCOCCOCOCCCC#C
CCOCOCC#CCCCOC
CCOCOCCC#CCCOC
CCOCOCCCC#CCOC
CCOCOCCC#CCOCC
CCOCOCCCCOCC#C
CCOCOCCCOCC#CC
CCOCOCCCOCCC#C
CCOCOCCOCC#CCC
CCOCOCCOCCC#CC
CCOCOCCOCCCC#C
COCCC#CCCCOCOC
COCCCC#CCCOCOC
COCCCCC#CCOCOC
COCCCC#CCOCCOC
COCCCCCOCOCC#C
COCCCCOCC#CCOC
COCCCCOCCOCC#C
COCCCCOCOCC#CC
COCCCCOCOCCC#C
COCCCOCC#CCCOC
COCCCOCCC#CCOC
COCCCOCCCOCC#C
COCCCOCCOCC#CC
COCCCOCCOCCC#C
COCCCOCOCCC#CC
COCCCOCOCCCC#C
COCCOCCC#CCCOC
COCCOCCCC#CCOC
COCCOCCCCOCC#C
COCCOCCCOCC#CC
COCCOCCCOCCC#C
COCCOCCOCCC#CC
COCCOCCOCCCC#C
COCCOCOCCCC#CC
COCCOCOCCCCC#C
COCOCCCCC#CCOC
COCOCCCCCOCC#C
COCOCCCCOCC#CC
COCOCCCCOCCC#C
COCOCCCOCCC#CC
COCOCCCOCCCC#C
COCOCCOCCCC#CC
COCOCCOCCCCC#C
CCCC#CCOCOCCOC
CCCOCCOCCOCC#C
C=CCCCCCOCOCC=O
C=CCCCCOCCOCC=O
C=CCCCCOCOCCC=O
C=CCCCOCCCOCC=O
C=CCCCOCCOCCC=O
C=CCCCOCOCCCC=O
C=CCCOCCCCOCC=O
C=CCCOCCCOCCC=O
C=CCCOCCOCCCC=O
C=CCCOCOCCCCC=O
C=CCOCCCCCOCC=O
C=CCOCCCCOCCC=O
C=CCOCCCOCCCC=O
C=CCOCCOCCCCC=O
C=CCOCOCCCCCC=O
CC=CCCCCOCOCCO
CCC=CCCCOCOCCO
CCCC=CCCOCOCCO
CCCCC=CCOCOCCO
CC=CCCCOCCOCCO
CCC=CCCOCCOCCO
CCCC=CCOCCOCCO
CC=CCCCOCOCCCO
CCC=CCCOCOCCCO
CCCC=CCOCOCCCO
CC=CCCOCCCOCCO
CCC=CCOCCCOCCO
CC=CCCOCCOCCCO
CCC=CCOCCOCCCO
CC=CCCOCOCCCCO
CCC=CCOCOCCCCO
CC=CCOCCCCOCCO
CCCCOCC=CCOCCO
CC=CCOCCCOCCCO
CC=CCOCCOCCCCO
CCCCOCCOCC=CCO
CC=CCOCOCCCCCO
CCCCOCOCC=CCCO
CCCCOCOCCC=CCO
CCCOCC=CCCOCCO
CCCOCCC=CCOCCO
CCCOCC=CCOCCCO
CCCOCCCOCC=CCO
CCCOCCOCC=CCCO
CCCOCCOCCC=CCO
CCCOCOCC=CCCCO
CCCOCOCCC=CCCO
CCCOCOCCCC=CCO
CCOCC=CCCCOCCO
CCOCCC=CCCOCCO
CCOCCCC=CCOCCO
CCOCC=CCCOCCCO
CCOCCC=CCOCCCO
CCOCC=CCOCCCCO
CCOCCCCOCC=CCO
CCOCCCOCC=CCCO
CCOCCCOCCC=CCO
CCOCCOCC=CCCCO
CCOCCOCCC=CCCO
CCOCCOCCCC=CCO
CCOCOCC=CCCCCO
CCOCOCCC=CCCCO
CCOCOCCCC=CCCO
CCOCOCCCCC=CCO
COCC=CCCCCOCCO
COCCC=CCCCOCCO
COCCCC=CCCOCCO
COCCCCC=CCOCCO
COCC=CCCCOCCCO
COCCC=CCCOCCCO
COCCCC=CCOCCCO
COCC=CCCOCCCCO
COCCC=CCOCCCCO
COCCCCCOCC=CCO
COCC=CCOCCCCCO
COCCCCOCC=CCCO
COCCCCOCCC=CCO
COCCCOCC=CCCCO
COCCCOCCC=CCCO
COCCCOCCCC=CCO
COCCOCC=CCCCCO
COCCOCCC=CCCCO
COCCOCCCC=CCCO
COCCOCCCCC=CCO
COCOCC=CCCCCCO
COCOCCC=CCCCCO
COCOCCCC=CCCCO
COCOCCCCC=CCCO
COCOCCCCCC=CCO
CCCCCOCOCC=CCO
OCCCCCCCCOCC=O
OCCCCCCCOCCC=O
OCCCCCCOCCCC=O
OCCCCCOCCCCC=O
OCCCCOCCCCCC=O
OCCCOCCCCCCC=O
OCCOCCCCCCCC=O
CCOCCCCCCC=C
CCCCCCCOCC=C
CCCCCCOCCC=C
CCCCCOCCCC=C
CCCCOCCCCC=C
CCCOCCCCCC=C
COCCCCCCCC=C
CCCCCCCCCOC
CCCCCCCCOCC
CCCCCCCOCCC
CCCCCCOCCCC
CCCCCOCCCCC
CC#CCCCCCCCC=C
CCC#CCCCCCCC=C
CCCCCCC#CCCC=C
CCCCCCCC#CCC=C
C=CCCCCCCCCC#C
CCCC#CCCCCCC=C
CCCCC#CCCCCC=C
CCCCCC#CCCCC=C
CCCCCCCCC#CC=C
CC=CCCCCCCCC=C
CCC=CCCCCCCC=C
CCCC=CCCCCCC=C
CCCCC=CCCCCC=C
CCCCCC=CCCCC=C
CCCCCCC=CCCC=C
CCCCCCCC=CCC=C
CCCCCCCCC=CC=C
CCCCCCC#CCCCC
CCCCCCCC#CCCC
CCCCCCCCC#CCC
CCCCCCCCCC#CC
CCCCCCCCCCC#C
CCCCCC#CCCCCC
C=CCCC#CCCOCC=C
C=CCCCC#CCOCC=C
C=CCCCCOCC#CC=C
C=CCCCOCC#CCC=C
C=CCCCOCCC#CC=C
C=CCCOCC#CCCC=C
C=CCCOCCC#CCC=C
C=CCCOCCCC#CC=C
C=CCOCCCC#CCC=C
C=CCOCCCCC#CC=C
C=CCCC=CCCOCC=C
C=CCCCCOCC=CC=C
C=CCCCOCC=CCC=C
C=CCCCOCCC=CC=C
C=CCCOCC=CCCC=C
C=CCCOCCC=CCC=C
C=CCCOCCCC=CC=C
C=CCOCCCC=CCC=C
C=CCOCCCCC=CC=C
C=CCCCC=CCOCC=C
CC#CC#CCCCCCC=O
CC#CCC#CCCCCC=O
CC#CCCC#CCCCC=O
CC#CCCCC#CCCC=O
CC#CCCCCC#CCC=O
CC#CCCCCCC#CC=O
CCC#CC#CCCCCC=O
CCC#CCC#CCCCC=O
CCC#CCCC#CCCC=O
CCC#CCCCC#CCC=O
CCC#CCCCCC#CC=O
CCCC#CC#CCCCC=O
CCCC#CCC#CCCC=O
CCCC#CCCC#CCC=O
CCCC#CCCCC#CC=O
CCCCC#CC#CCCC=O
CCCCC#CCC#CCC=O
CCCCC#CCCC#CC=O
CCCCCC#CC#CCC=O
CCCCCC#CCC#CC=O
CCCCCCC#CC#CC=O
O=CC#CCCCCCCC#C
O=CCC#CCCCCCC#C
O=CCCCC#CCCCC#C
O=CCCCCC#CCCC#C
O=CCCCCCC#CCC#C
O=CCCCCCCC#CC#C
O=CCCC#CCCCCC#C
CC=CC#CCCCCCC=O
CC=CCC#CCCCCC=O
CC=CCCC#CCCCC=O
CC=CCCCC#CCCC=O
CC=CCCCCC#CCC=O
CC=CCCCCCC#CC=O
CC#CC=CCCCCCC=O
CC#CCC=CCCCCC=O
CC#CCCC=CCCCC=O
CC#CCCCC=CCCC=O
CC#CCCCCC=CCC=O
CC#CCCCCCC=CC=O
CCC=CC#CCCCCC=O
CCC=CCC#CCCCC=O
CCC=CCCC#CCCC=O
CCC=CCCCC#CCC=O
CCC=CCCCCC#CC=O
CCC#CC=CCCCCC=O
CCC#CCC=CCCCC=O
CCC#CCCC=CCCC=O
CCC#CCCCC=CCC=O
CCC#CCCCCC=CC=O
CCCC=CC#CCCCC=O
CCCC=CCC#CCCC=O
CCCC=CCCC#CCC=O
CCCC=CCCCC#CC=O
CCCC#CC=CCCCC=O
CCCC#CCC=CCCC=O
CCCC#CCCC=CCC=O
CCCC#CCCCC=CC=O
CCCCC=CC#CCCC=O
CCCCC=CCC#CCC=O
CCCCC=CCCC#CC=O
CCCCC#CC=CCCC=O
CCCCC#CCC=CCC=O
CCCCC#CCCC=CC=O
CCCCCC=CC#CCC=O
CCCCCC=CCC#CC=O
CCCCCC#CC=CCC=O
CCCCCCC=CC#CC=O
CCCCCCC#CC=CC=O
O=CC=CCCCCCCC#C
O=CCC=CCCCCCC#C
O=CCCC=CCCCCC#C
O=CCCCC=CCCCC#C
O=CCCCCC=CCCC#C
O=CCCCCCC=CCC#C
O=CCCCCCCC=CC#C
CCCCCC#CCC=CC=O
CC=CC=CCCCCCC=O
CC=CCC=CCCCCC=O
CC=CCCC=CCCCC=O
CC=CCCCCC=CCC=O
CCC=CC=CCCCCC=O
CCC=CCCC=CCCC=O
CCC=CCCCC=CCC=O
CCCC=CCCC=CCC=O
CCCCCC=CC=CCC=O
CC=CCCCC=CCCC=O
CC=CCCCCCC=CC=O
CCC=CCC=CCCCC=O
CCC=CCCCCC=CC=O
CCCC=CC=CCCCC=O
CCCC=CCC=CCCC=O
CCCC=CCCCC=CC=O
CCCCC=CC=CCCC=O
CCCCC=CCC=CCC=O
CCCCC=CCCC=CC=O
CCCCCC=CCC=CC=O
CCCCCCC=CC=CC=O
CCC(=C)CCCCCCOC
CCC(CCCC=C)CCOC
CCC(CCCCC=C)COC
CCC(CCCCCC=C)OC
CCCC(=C)CCCCCOC
CCCC(CCCC=C)COC
CCCC(CCCCC=C)OC
CCCCC(=C)CCCCOC
CCCCC(CCC=C)COC
CCCCC(CCCC=C)OC
CCCCCC(=C)CCCOC
CCCCCCC(=C)CCOC
CCCCCCCC(=C)COC
CCCC(=C)CCCCOCC
CCCC(CCC=C)COCC
CCCC(CCCC=C)OCC
CCCCC(=C)CCCOCC
CCCCC(CCC=C)OCC
CCCCCC(=C)CCOCC
CCCCCC(CC=C)OCC
CCCCCCC(=C)COCC
CC(C)CCCCCOCC=C
CCC(C)CCCCOCC=C
CCC(CC)CCCOCC=C
CCC(CCCCCOC)C=C
CCCC(C)CCCOCC=C
CCCC(CC)CCOCC=C
CCCC(CCC)COCC=C
CCCC(CCCCOC)C=C
CCCCC(=C)CCOCCC
CCCCC(C)CCOCC=C
CCCCC(CC=C)OCCC
CCCCC(CCC)OCC=C
CCCCC(CCCOC)C=C
CCCCCC(=C)COCCC
CCCCCC(C)COCC=C
CCCCCC(CC)OCC=C
CCCCCC(CCOC)C=C
CCCCCCC(C)OCC=C
CCCCCCC(COC)C=C
CCCCCCCC(OC)C=C
CC(C)CCCCOCCC=C
CCC(C)CCCOCCC=C
CCC(CC)CCOCCC=C
CCC(CCCCOC)CC=C
CCCC(C)CCOCCC=C
CCCC(CC)COCCC=C
CCCC(CCC)OCCC=C
CCCC(CCCOC)CC=C
CCCC(CCCOCC)C=C
CCCCC(C)COCCC=C
CCCCC(CC)OCCC=C
CCCCC(CCOCC)C=C
CCCCCC(C)OCCC=C
CCCCCC(COC)CC=C
CCCCCC(COCC)C=C
CCCCCCC(OCC)C=C
CCCCCCCOC(C)C=C
CC(C)CCCOCCCC=C
CCC(C)CCOCCCC=C
CCC(CC)COCCCC=C
CCC(CCCOC)CCC=C
CCCC(C)COCCCC=C
CCCC(CC)OCCCC=C
CCCC(CCOC)CCC=C
CCCC(CCOCC)CC=C
CCCCC(C)OCCCC=C
CCCCC(COCC)CC=C
CCCCC(COCCC)C=C
CCCCCC(OCCC)C=C
CCCCCCOC(C)CC=C
CCCCCCOC(CC)C=C
CCCCCCOCC(=C)CC
CCCCCCOCC(C)C=C
CC(C)CCOCCCCC=C
CCC(C)COCCCCC=C
CCC(CC)OCCCCC=C
CCCC(C)OCCCCC=C
CCCCCOC(C)CCC=C
CCCCCOC(CC)CC=C
CCCCCOC(CCC)C=C
CCCCCOCC(=C)CCC
CCCCCOCC(C)CC=C
CCCCCOCC(CC)C=C
CCCCCOCCC(=C)CC
CCCCCOCCC(C)C=C
CCCCCOCCCC(C)=C
CC(C)COCCCCCC=C
CCC(C)OCCCCCC=C
CCCCOC(C)CCCC=C
CCCCOC(CC)CCC=C
CCCCOC(CCC)CC=C
CCCCOC(CCCC)C=C
CCCCOCC(=C)CCCC
CCCCOCC(C)CCC=C
CCCCOCC(CC)CC=C
CCCCOCC(CCC)C=C
CCCCOCCC(=C)CCC
CCCCOCCC(C)CC=C
CCCCOCCC(CC)C=C
CCCCOCCCC(=C)CC
CCCCOCCCC(C)C=C
CCCCOCCCCC(C)=C
CC(C)OCCCCCCC=C
CCCOC(CC)CCCC=C
CCCOC(CCC)CCC=C
CCCOCC(C)CCCC=C
CCCOCC(CC)CCC=C
CCCOCC(CCC)CC=C
CCCOCCC(C)CCC=C
CCCOCCC(CC)CC=C
CCCOCCC(CCC)C=C
CCCOCCCC(=C)CCC
CCCOCCCC(C)CC=C
CCCOCCCC(CC)C=C
CCCOCCCCC(=C)CC
CCCOCCCCC(C)C=C
CCCOCCCCCC(C)=C
CCOC(C)CCCCCC=C
CCOC(CC)CCCCC=C
CCOCC(C)CCCCC=C
CCOCC(CC)CCCC=C
CCOCCC(C)CCCC=C
CCOCCC(CC)CCC=C
CCOCCCC(C)CCC=C
CCOCCCC(CC)CC=C
CCOCCCCC(C)CC=C
CCOCCCCC(CC)C=C
CCOCCCCCC(=C)CC
CCOCCCCCC(C)C=C
CCOCCCCCCC(C)=C
COC(C)CCCCCCC=C
COCCC(C)CCCCC=C
COCCCC(C)CCCC=C
COCCCCC(C)CCC=C
COCCCCCC(C)CC=C
COCCCCCCC(C)C=C
COCCCCCCCC(C)=C
CCCCCC(CCC=C)OC
CCCCCCC(CC=C)OC
CCCCC(CC)COCC=C
CCCCCCCOCC(C)=C
CCCCCCOCCC(C)=C
CCCOC(C)CCCCC=C
COCC(C)CCCCCC=C
CCCCC(CCOC)CC=C
CCC(CC)CCCCCOC
CCCC(C)CCCCCOC
CCCC(CC)CCCCOC
CCCCC(C)CCCCOC
CCCCC(CC)CCCOC
CCCCC(CCCC)COC
CCCCCC(C)CCCOC
CCCCCC(CC)CCOC
CCCCCC(CCC)COC
CCCCCC(CCCC)OC
CCCCCCC(CC)COC
CCCCCCCC(C)COC
CCCC(C)CCCCOCC
CCCC(CC)CCCOCC
CCCCC(C)CCCOCC
CCCCC(CCC)COCC
CCCCC(CCCC)OCC
CCCCCC(C)CCOCC
CCCCCC(CC)COCC
CCCCCC(CCC)OCC
CCCCCCC(C)COCC
CCCCC(C)CCOCCC
CCCCC(CCC)OCCC
CCCCCC(CC)OCCC
CCCCCCC(C)OCCC
CCCCCCOC(CC)CC
CCCCCOC(CC)CCC
CCCCCOCC(C)CCC
CCCCOCC(CC)CCC
CCCCOCCC(C)CCC
CCCCOCCCC(C)CC
CCCOCC(CCC)CCC
CCCOCCCC(C)CCC
CCCOCCCC(CC)CC
CCOCCCCC(CC)CC
CCOCCCCCC(C)CC
CCOCCCCCCC(C)C
CCC(C)CCCCCCOC
CCCC(CCC)CCCOC
CCCCC(CCC)CCOC
CCCCCCC(C)CCOC
CCCCCCC(CCC)OC
CCCCCCCC(CC)OC
CCCCCCCCC(C)OC
CCCC(CCC)CCOCC
CCCCC(CC)CCOCC
CCCCCCC(CC)OCC
CCCCCCCC(C)OCC
CCCCC(CC)COCCC
CCCCCC(C)COCCC
CCCCCCCCOC(C)C
CCCCCC(C)OCCCC
CCCCCCCOC(C)CC
CCCCCCCOCC(C)C
CCCCCCOC(C)CCC
CCCCCCOCC(C)CC
CCCCCCOCCC(C)C
CCCCCOC(C)CCCC
CCCCCOCC(CC)CC
CCCCCOCCC(C)CC
CCCCCOCCCC(C)C
CCCCOC(CC)CCCC
CCCCOC(CCC)CCC
CCCCOCC(C)CCCC
CCCCOCCC(CC)CC
CCCCOCCCCC(C)C
CCCOCCC(CC)CCC
CCCOCCCCC(C)CC
CCCOCCCCCC(C)C
COCCCCCCCC(C)C
C=CC#CCCCCCCCC#C
C=CCC#CCCCCCCC#C
C=CCCC#CCCCCCC#C
C=CCCCCC#CCCCC#C
C=CCCCCCC#CCCC#C
C=CCCCCCCC#CCC#C
C=CCCCCCCCC#CC#C
CC#CC#CCCCCCCC=C
CC#CCC#CCCCCCC=C
CC#CCCC#CCCCCC=C
CC#CCCCC#CCCCC=C
CC#CCCCCC#CCCC=C
CC#CCCCCCC#CCC=C
CC#CCCCCCCC#CC=C
CCC#CC#CCCCCCC=C
CCC#CCC#CCCCCC=C
CCC#CCCC#CCCCC=C
CCC#CCCCC#CCCC=C
CCC#CCCCCC#CCC=C
CCC#CCCCCCC#CC=C
CCCC#CC#CCCCCC=C
CCCC#CCC#CCCCC=C
CCCC#CCCC#CCCC=C
CCCC#CCCCC#CCC=C
CCCC#CCCCCC#CC=C
CCCCC#CC#CCCCC=C
CCCCC#CCC#CCCC=C
CCCCC#CCCC#CCC=C
CCCCC#CCCCC#CC=C
CCCCCC#CC#CCCC=C
CCCCCC#CCC#CCC=C
CCCCCC#CCCC#CC=C
CCCCCCC#CC#CCC=C
CCCCCCC#CCC#CC=C
C=CCCCC#CCCCCC#C
CCCCCCCC#CC#CC=C
C=CC=CCCCCCCCC#C
C=CCC=CCCCCCCC#C
C=CCCC=CCCCCCC#C
C=CCCCC=CCCCCC#C
C=CCCCCC=CCCCC#C
C=CCCCCCC=CCCC#C
C=CCCCCCCC=CCC#C
C=CCCCCCCCC=CC#C
CC=CC#CCCCCCCC=C
CC=CCC#CCCCCCC=C
CC=CCCC#CCCCCC=C
CC=CCCCC#CCCCC=C
CC=CCCCCC#CCCC=C
CC=CCCCCCC#CCC=C
CC=CCCCCCCC#CC=C
CC#CC=CCCCCCCC=C
CC#CCC=CCCCCCC=C
CC#CCCC=CCCCCC=C
CC#CCCCC=CCCCC=C
CC#CCCCCC=CCCC=C
CC#CCCCCCC=CCC=C
CC#CCCCCCCC=CC=C
CCC=CC#CCCCCCC=C
CCC=CCC#CCCCCC=C
CCC=CCCC#CCCCC=C
CCC=CCCCC#CCCC=C
CCC=CCCCCC#CCC=C
CCC=CCCCCCC#CC=C
CCC#CC=CCCCCCC=C
CCC#CCC=CCCCCC=C
CCC#CCCC=CCCCC=C
CCC#CCCCC=CCCC=C
CCC#CCCCCC=CCC=C
CCC#CCCCCCC=CC=C
CCCC=CC#CCCCCC=C
CCCC=CCC#CCCCC=C
CCCC=CCCC#CCCC=C
CCCC=CCCCC#CCC=C
CCCC=CCCCCC#CC=C
CCCC#CC=CCCCCC=C
CCCC#CCC=CCCCC=C
CCCC#CCCC=CCCC=C
CCCC#CCCCC=CCC=C
CCCC#CCCCCC=CC=C
CCCCC=CC#CCCCC=C
CCCCC=CCC#CCCC=C
CCCCC=CCCC#CCC=C
CCCCC=CCCCC#CC=C
CCCCC#CC=CCCCC=C
CCCCC#CCC=CCCC=C
CCCCC#CCCC=CCC=C
CCCCC#CCCCC=CC=C
CCCCCC=CC#CCCC=C
CCCCCC=CCC#CCC=C
CCCCCC=CCCC#CC=C
CCCCCC#CC=CCCC=C
CCCCCC#CCC=CCC=C
CCCCCC#CCCC=CC=C
CCCCCCC=CC#CCC=C
CCCCCCC=CCC#CC=C
CCCCCCC#CC=CCC=C
CCCCCCC#CCC=CC=C
CCCCCCCC=CC#CC=C
CCCCCCCC#CC=CC=C
CC=CCC=CCCCCCC=C
CC=CCCC=CCCCCC=C
CC=CCCCC=CCCCC=C
CC=CCCCCC=CCCC=C
CC=CCCCCCC=CCC=C
CC=CCCCCCCC=CC=C
CCC=CCC=CCCCCC=C
CCC=CCCC=CCCCC=C
CCC=CCCCC=CCCC=C
CCC=CCCCCC=CCC=C
CCC=CCCCCCC=CC=C
CCCC=CC=CCCCCC=C
CCCC=CCC=CCCCC=C
CCCC=CCCC=CCCC=C
CCCC=CCCCC=CCC=C
CCCC=CCCCCC=CC=C
CCCCC=CCC=CCCC=C
CCCCC=CCCC=CCC=C
CCCCC=CCCCC=CC=C
CCCCCC=CC=CCCC=C
CCCCCC=CCCC=CC=C
CCCCCCC=CC=CCC=C
CCCCCCC=CCC=CC=C
CC=CC=CCCCCCCC=C
CCC=CC=CCCCCCC=C
CCCCC=CC=CCCCC=C
CCCCCC=CCC=CCC=C
CCCCCCCC=CC=CC=C
CC#CCCCCCCCCC#C
CCC#CCCCCCCC#CC
CCC#CCCCCCCCC#C
CCCC#CCCCCC#CCC
CCCC#CCCCCCC#CC
CCCC#CCCCCCCC#C
CCCCC#CCC#CCCCC
CCCCC#CCCC#CCCC
CCCCC#CCCCC#CCC
CCCCC#CCCCCC#CC
CCCCCC#CCC#CCCC
CCCCCC#CCCC#CCC
CCCCCC#CCCCC#CC
CCCCCC#CCCCCC#C
CCCCCCC#CC#CCCC
CCCCCCC#CCC#CCC
CCCCCCC#CCCC#CC
CCCCCCC#CCCCC#C
CCCCCCCC#CC#CCC
CCCCCCCC#CCC#CC
CCCCCCCC#CCCC#C
CCCCCCCCC#CC#CC
CCCCCCCCC#CCC#C
CCCCCCCCCC#CC#C
C#CCCCCCCCCCC#C
CC#CCCCCCCCC#CC
CCC#CCCCCCC#CCC
CCCC#CCCCC#CCCC
CCCCC#CCCCCCC#C
CCCCCC#CC#CCCCC
CCC=CCCCCC(CC)CC
CCC=CCCCCCC(C)CC
CCC=CCCCCCCC(C)C
CCC(C)CCCCCCC=CC
CCC(CC)CCCCCC=CC
CCCC=CCC(CCC)CCC
CCCC=CCCC(CC)CCC
CCCC=CCCCC(CC)CC
CCCC=CCCCCCC(C)C
CCCC(C)CCCCCC=CC
CCCC(CC)CCCC=CCC
CCCC(CC)CCCCC=CC
CCCC(CCC)CCC=CCC
CCCC(CCC)CCCC=CC
CCCCC=CC(CC)CCCC
CCCCC=CC(CCC)CCC
CCCCC=CCC(C)CCCC
CCCCC=CCC(CC)CCC
CCCCC=CCCC(C)CCC
CCCCC=CCCC(CC)CC
CCCCC=CCCCC(C)CC
CCCCC(C)CCC=CCCC
CCCCC(C)CCCC=CCC
CCCCC(CC)CC=CCCC
CCCCC(CC)CCC=CCC
CCCCC(CC)CCCC=CC
CCCCC(CCC)C=CCCC
CCCCC(CCC)CC=CCC
CCCCC(CCC)CCC=CC
CCCCC(CCCC)C=CCC
CCCCC(CCCC)CC=CC
CCCCCC=C(CC)CCCC
CCCCCC=C(CCC)CCC
CCCCCC=CC(C)CCCC
CCCCCC=CC(CC)CCC
CCCCCC=CCC(C)CCC
CCCCCC=CCC(CC)CC
CCCCCC=CCCC(C)CC
CCCCCC(C)C=CCCCC
CCCCCC(C)CC=CCCC
CCCCCC(C)CCC=CCC
CCCCCC(C)CCCC=CC
CCCCCC(CC)C=CCCC
CCCCCC(CC)CC=CCC
CCCCCC(CC)CCC=CC
CCCCCC(CCC)=CCCC
CCCCCC(CCC)C=CCC
CCCCCC(CCC)CC=CC
CCCCCC(CCCC)=CCC
CCCCCC(CCCC)C=CC
CCCCCCC=C(C)CCCC
CCCCCCC=C(CC)CCC
CCCCCCC=CC(C)CCC
CCCCCCC=CC(CC)CC
CCCCCCC=CCC(C)CC
CCCCCCC(C)=CCCCC
CCCCCCC(C)C=CCCC
CCCCCCC(C)CC=CCC
CCCCCCC(C)CCC=CC
CCCCCCC(CC)=CCCC
CCCCCCC(CC)C=CCC
CCCCCCC(CC)CC=CC
CCCCCCC(CCC)=CCC
CCCCCCC(CCC)C=CC
CCCCCCC(CCCC)=CC
CCCCCCCC=C(C)CCC
CCCCCCCC=C(CC)CC
CCCCCCCC=CC(C)CC
CCCCCCCC=CCC(C)C
CCCCCCCC(C)=CCCC
CCCCCCCC(C)C=CCC
CCCCCCCC(C)CC=CC
CCCCCCCC(CC)C=CC
CCCCCCCC(CCC)=CC
CC=CCCCCCCCC(C)C
CCCC=CCCCC(C)CCC
CCCC=CCCCCC(C)CC
CCCC(C)CCCCC=CCC
CCCCC=C(CCC)CCCC
CCCCC=CCCCCC(C)C
CCCCC(C)CCCCC=CC
CCCCC(CCCC)=CCCC
CCCCCC=C(C)CCCCC
CCCCCC=CCCCC(C)C
CCCCCC(CC)=CCCCC
CCCCCC(CCCCC)=CC
CCCCCCC=CCCC(C)C
CCCCCCCC(CC)=CCC
CCCCCCCCC=C(C)CC
CCCCCCCCC=CC(C)C
CCCCCCCCC(C)=CCC
CCCCCCCCC(C)C=CC
CCCCCCCCC(CC)=CC
CCCCCCCCCC=C(C)C
CCCCCCCCCC(C)=CC
CCC=CC#CC#CC#CCOC
CCC#CC=CC#CC#CCOC
CCC#CC#CC=CC#CCOC
CCC#CC#CC#CC=CCOC
C#CCCC=CC#CCOCC#C
C#CCCC#CC=CCOCC#C
CC=CC#CC#CCCOCC#C
CC=CC#CCC#CCOCC#C
CC=CCC#CC#CCOCC#C
CC#CC=CC#CCCOCC#C
CC#CC=CCC#CCOCC#C
CC#CC#CC=CCCOCC#C
CC#CC#CCC=CCOCC#C
CC#CCC=CC#CCOCC#C
CC#CCC#CC=CCOCC#C
CCC=CC#CC#CCOCC#C
CCC#CC=CC#CCOCC#C
CCC#CC#CC=CCOCC#C
CC=CC#CC#CCOCC#CC
CC=CC#CC#CCOCCC#C
CC#CC=CC#CCOCCC#C
CC#CC#CC=CCOCCC#C
C#CC=CCCCOCC#CC#C
C#CCC=CCCOCC#CC#C
C#CCC#CCCOCC=CC#C
C#CCCC=CCOCC#CC#C
C#CCCC#CCOCC=CC#C
CC=CC#CCCOCC#CC#C
CC=CCC#CCOCC#CC#C
CC#CC=CCCOCC#CC#C
CC#CC#CCCOCC=CC#C
CC#CCC=CCOCC#CC#C
CC#CCC#CCOCC=CC#C
CCC=CC#CCOCC#CC#C
CCC#CC=CCOCC#CC#C
CCC#CC#CCOCC=CC#C
C#CC=CCCOCCC#CC#C
C#CCC=CCOCC#CCC#C
C#CCC=CCOCCC#CC#C
C#CCC#CCOCCC=CC#C
CC=CC#CCOCC#CC#CC
CC=CC#CCOCC#CCC#C
CC=CC#CCOCCC#CC#C
CC#CC=CCOCC#CC#CC
CC#CC=CCOCC#CCC#C
CC#CC=CCOCCC#CC#C
CC#CC#CCOCC=CCC#C
CC#CC#CCOCCC=CC#C
C#CC=CCOCCCC#CC#C
C#CCCCOCC=CC#CC#C
C#CCCCOCC#CC=CC#C
CC=CCCOCC#CC#CC#C
CC#CCCOCC=CC#CC#C
CC#CCCOCC#CC=CC#C
CCC=CCOCC#CC#CC#C
CCC#CCOCC=CC#CC#C
CCC#CCOCC#CC=CC#C
C#CCCOCC=CC#CCC#C
C#CCCOCC=CCC#CC#C
C#CCCOCC#CC=CCC#C
C#CCCOCC#CCC=CC#C
C#CCCOCCC=CC#CC#C
C#CCCOCCC#CC=CC#C
CC=CCOCC#CC#CC#CC
CC=CCOCC#CC#CCC#C
CC=CCOCC#CCC#CC#C
CC=CCOCCC#CC#CC#C
CC#CCOCC=CC#CC#CC
CC#CCOCC=CC#CCC#C
CC#CCOCC=CCC#CC#C
CC#CCOCC#CC=CC#CC
CC#CCOCC#CC=CCC#C
CC#CCOCC#CCC=CC#C
CC#CCOCCC=CC#CC#C
CC#CCOCCC#CC=CC#C
C#CCOCC=CCC#CCC#C
C#CCOCC=CCCC#CC#C
C#CCOCC#CCC=CCC#C
C#CCOCC#CCCC=CC#C
C#CCOCCC=CC#CCC#C
C#CCOCCC=CCC#CC#C
C#CCOCCC#CC=CCC#C
C#CCOCCC#CCC=CC#C
C#CCOCCCC=CC#CC#C
C#CCOCCCC#CC=CC#C
CCCOCC=CC#CC#CC#C
CCCOCC#CC=CC#CC#C
CCCOCC#CC#CC=CC#C
CCOCC=CC#CC#CC#CC
CCOCC=CC#CC#CCC#C
CCOCC=CC#CCC#CC#C
CCOCC=CCC#CC#CC#C
CCOCC#CC=CC#CC#CC
CCOCC#CC=CC#CCC#C
CCOCC#CC=CCC#CC#C
CCOCC#CC#CC=CC#CC
CCOCC#CC#CC=CCC#C
CCOCC#CC#CC#CC=CC
CCOCC#CC#CCC=CC#C
CCOCC#CCC=CC#CC#C
CCOCC#CCC#CC=CC#C
CCOCCC=CC#CC#CC#C
CCOCCC#CC=CC#CC#C
CCOCCC#CC#CC=CC#C
COCC=CC#CC#CCC#CC
COCC=CC#CC#CCCC#C
COCC=CC#CCC#CC#CC
COCC=CC#CCC#CCC#C
COCC=CC#CCCC#CC#C
COCC=CCC#CC#CC#CC
COCC=CCC#CC#CCC#C
COCC=CCC#CCC#CC#C
COCC=CCCC#CC#CC#C
COCC#CC=CC#CCC#CC
COCC#CC=CC#CCCC#C
COCC#CC=CCC#CC#CC
COCC#CC=CCC#CCC#C
COCC#CC=CCCC#CC#C
COCC#CC#CC=CCC#CC
COCC#CC#CC=CCCC#C
COCC#CC#CC#CCC=CC
COCC#CC#CCC=CC#CC
COCC#CC#CCC=CCC#C
COCC#CC#CCC#CC=CC
COCC#CC#CCCC=CC#C
COCC#CCC=CC#CC#CC
COCC#CCC=CC#CCC#C
COCC#CCC=CCC#CC#C
COCC#CCC#CC=CC#CC
COCC#CCC#CC=CCC#C
COCC#CCC#CC#CC=CC
COCC#CCC#CCC=CC#C
COCC#CCCC=CC#CC#C
COCC#CCCC#CC=CC#C
COCCC=CC#CC#CC#CC
COCCC=CC#CC#CCC#C
COCCC=CC#CCC#CC#C
COCCC=CCC#CC#CC#C
COCCC#CC=CC#CC#CC
COCCC#CC=CC#CCC#C
COCCC#CC=CCC#CC#C
COCCC#CC#CC=CC#CC
COCCC#CC#CC=CCC#C
COCCC#CC#CC#CC=CC
COCCC#CC#CCC=CC#C
COCCC#CCC=CC#CC#C
COCCC#CCC#CC=CC#C
COCCCC=CC#CC#CC#C
COCCCC#CC=CC#CC#C
COCCCC#CC#CC=CC#C
CCC=CC=CC#CC#CCOC
CCC=CC#CC=CC#CCOC
CCC=CC#CC#CC=CCOC
CCC#CC=CC=CC#CCOC
CCC#CC=CC#CC=CCOC
CCC#CC#CC=CC=CCOC
C#CCCC=CC=CCOCC#C
CC=CC=CC#CCCOCC#C
CC=CC=CCC#CCOCC#C
CC=CC#CC=CCCOCC#C
CC=CC#CCC=CCOCC#C
CC=CCC=CC#CCOCC#C
CC=CCC#CC=CCOCC#C
CC#CC=CC=CCCOCC#C
CC#CC=CCC=CCOCC#C
CC#CCC=CC=CCOCC#C
CCC=CC=CC#CCOCC#C
CCC=CC#CC=CCOCC#C
CCC#CC=CC=CCOCC#C
CC=CC=CC#CCOCC#CC
CC=CC=CC#CCOCCC#C
CC=CC#CC=CCOCC#CC
CC=CC#CC=CCOCCC#C
CC#CC=CC=CCOCCC#C
C#CC=CCCCOCC=CC#C
C#CCC=CCCOCC=CC#C
C#CCCC=CCOCC=CC#C
CC=CC=CCCOCC#CC#C
CC=CC#CCCOCC=CC#C
CC=CCC=CCOCC#CC#C
CC=CCC#CCOCC=CC#C
CC#CC=CCCOCC=CC#C
CC#CCC=CCOCC=CC#C
CCC=CC=CCOCC#CC#C
CCC=CC#CCOCC=CC#C
CCC#CC=CCOCC=CC#C
C#CC=CCCOCCC=CC#C
C#CCC=CCOCC=CCC#C
C#CCC=CCOCCC=CC#C
CC=CC=CCOCC#CC#CC
CC=CC=CCOCC#CCC#C
CC=CC=CCOCCC#CC#C
CC=CC#CCOCC=CC#CC
CC=CC#CCOCC=CCC#C
CC=CC#CCOCC#CC=CC
CC=CC#CCOCCC=CC#C
CC#CC=CCOCC=CC#CC
CC#CC=CCOCC=CCC#C
CC#CC=CCOCCC=CC#C
C#CCCCOCC=CC=CC#C
CC=CCCOCC=CC#CC#C
CC=CCCOCC#CC=CC#C
CC#CCCOCC=CC=CC#C
CCC=CCOCC=CC#CC#C
CCC=CCOCC#CC=CC#C
CCC#CCOCC=CC=CC#C
C#CCCOCC=CC=CCC#C
C#CCCOCC=CCC=CC#C
C#CCCOCCC=CC=CC#C
CC=CCOCC=CC#CC#CC
CC=CCOCC=CC#CCC#C
CC=CCOCC=CCC#CC#C
CC=CCOCC#CC=CC#CC
CC=CCOCC#CC=CCC#C
CC=CCOCC#CC#CC=CC
CC=CCOCC#CCC=CC#C
CC=CCOCCC=CC#CC#C
CC=CCOCCC#CC=CC#C
CC#CCOCC=CC=CC#CC
CC#CCOCC=CC=CCC#C
CC#CCOCC=CCC=CC#C
CC#CCOCCC=CC=CC#C
C#CCOCC=CCC=CCC#C
C#CCOCC=CCCC=CC#C
C#CCOCCC=CC=CCC#C
C#CCOCCC=CCC=CC#C
C#CCOCCCC=CC=CC#C
CCCOCC=CC=CC#CC#C
CCCOCC=CC#CC=CC#C
CCCOCC#CC=CC=CC#C
CCOCC=CC=CC#CC#CC
CCOCC=CC=CC#CCC#C
CCOCC=CC=CCC#CC#C
CCOCC=CC#CC=CC#CC
CCOCC=CC#CC=CCC#C
CCOCC=CC#CC#CC=CC
CCOCC=CC#CCC=CC#C
CCOCC=CCC=CC#CC#C
CCOCC=CCC#CC=CC#C
CCOCC#CC=CC=CC#CC
CCOCC#CC=CC=CCC#C
CCOCC#CC=CC#CC=CC
CCOCC#CC=CCC=CC#C
CCOCC#CC#CC=CC=CC
CCOCC#CCC=CC=CC#C
CCOCCC=CC=CC#CC#C
CCOCCC=CC#CC=CC#C
CCOCCC#CC=CC=CC#C
COCC=CC=CC#CCC#CC
COCC=CC=CC#CCCC#C
COCC=CC=CCC#CC#CC
COCC=CC=CCC#CCC#C
COCC=CC=CCCC#CC#C
COCC=CC#CC=CCC#CC
COCC=CC#CC=CCCC#C
COCC=CC#CC#CCC=CC
COCC=CC#CCC=CC#CC
COCC=CC#CCC=CCC#C
COCC=CC#CCC#CC=CC
COCC=CC#CCCC=CC#C
COCC=CCC=CC#CC#CC
COCC=CCC=CC#CCC#C
COCC=CCC=CCC#CC#C
COCC=CCC#CC=CC#CC
COCC=CCC#CC=CCC#C
COCC=CCC#CC#CC=CC
COCC=CCC#CCC=CC#C
COCC=CCCC=CC#CC#C
COCC=CCCC#CC=CC#C
COCC#CC=CC=CCC#CC
COCC#CC=CC=CCCC#C
COCC#CC=CC#CCC=CC
COCC#CC=CCC=CC#CC
COCC#CC=CCC=CCC#C
COCC#CC=CCC#CC=CC
COCC#CC=CCCC=CC#C
COCC#CC#CC=CCC=CC
COCC#CC#CCC=CC=CC
COCC#CCC=CC=CC#CC
COCC#CCC=CC=CCC#C
COCC#CCC=CC#CC=CC
COCC#CCC=CCC=CC#C
COCC#CCC#CC=CC=CC
COCC#CCCC=CC=CC#C
COCCC=CC=CC#CC#CC
COCCC=CC=CC#CCC#C
COCCC=CC=CCC#CC#C
COCCC=CC#CC=CC#CC
COCCC=CC#CC=CCC#C
COCCC=CC#CC#CC=CC
COCCC=CC#CCC=CC#C
COCCC=CCC=CC#CC#C
COCCC=CCC#CC=CC#C
COCCC#CC=CC=CC#CC
COCCC#CC=CC=CCC#C
COCCC#CC=CC#CC=CC
COCCC#CC=CCC=CC#C
COCCC#CC#CC=CC=CC
COCCC#CCC=CC=CC#C
COCCCC=CC=CC#CC#C
COCCCC=CC#CC=CC#C
COCCCC#CC=CC=CC#C
CCC=CC=CC=CC#CCOC
CCC=CC=CC#CC=CCOC
CCC=CC#CC=CC=CCOC
CCC#CC=CC=CC=CCOC
CC=CC=CC=CCCOCC#C
CC=CC=CCC=CCOCC#C
CC=CCC=CC=CCOCC#C
CCC=CC=CC=CCOCC#C
CC=CC=CC=CCOCC#CC
CC=CC=CC=CCOCCC#C
CC=CC=CCCOCC=CC#C
CC=CCC=CCOCC=CC#C
CCC=CC=CCOCC=CC#C
CC=CC=CCOCC=CC#CC
CC=CC=CCOCC=CCC#C
CC=CC=CCOCC#CC=CC
CC=CC=CCOCCC=CC#C
CC=CCCOCC=CC=CC#C
CCC=CCOCC=CC=CC#C
CC=CCOCC=CC=CC#CC
CC=CCOCC=CC=CCC#C
CC=CCOCC=CC#CC=CC
CC=CCOCC=CCC=CC#C
CC=CCOCC#CC=CC=CC
CC=CCOCCC=CC=CC#C
CCCOCC=CC=CC=CC#C
CCOCC=CC=CC=CC#CC
CCOCC=CC=CC=CCC#C
CCOCC=CC=CC#CC=CC
CCOCC=CC=CCC=CC#C
CCOCC=CC#CC=CC=CC
CCOCC=CCC=CC=CC#C
CCOCC#CC=CC=CC=CC
CCOCCC=CC=CC=CC#C
COCC=CC=CC=CCC#CC
COCC=CC=CC=CCCC#C
COCC=CC=CC#CCC=CC
COCC=CC=CCC=CC#CC
COCC=CC=CCC=CCC#C
COCC=CC=CCC#CC=CC
COCC=CC=CCCC=CC#C
COCC=CC#CC=CCC=CC
COCC=CC#CCC=CC=CC
COCC=CCC=CC=CC#CC
COCC=CCC=CC=CCC#C
COCC=CCC=CC#CC=CC
COCC=CCC=CCC=CC#C
COCC=CCC#CC=CC=CC
COCC=CCCC=CC=CC#C
COCC#CC=CC=CCC=CC
COCC#CC=CCC=CC=CC
COCC#CCC=CC=CC=CC
COCCC=CC=CC=CC#CC
COCCC=CC=CC=CCC#C
COCCC=CC=CC#CC=CC
COCCC=CC=CCC=CC#C
COCCC=CC#CC=CC=CC
COCCC=CCC=CC=CC#C
COCCC#CC=CC=CC=CC
COCCCC=CC=CC=CC#C
CCC=CC=CC=CC=CCOC
CC=CCOCC=CC=CC=CC
CCOCC=CC=CC=CC=CC
COCC=CC=CC=CCC=CC
COCC=CC=CCC=CC=CC
COCC=CCC=CC=CC=CC
COCCC=CC=CC=CC=CC
CC=CC=CCOCC=CC=CC
OCC#CCCCCCCC=C
OCCC#CCCCCCC=C
OCCCC#CCCCCC=C
OCCCCCC#CCCC=C
OCCCCCCCC#CC=C
OCCCCC#CCCCC=C
OCCCCCCC#CCC=C
OCC=CCCCCCCC=C
OCCC=CCCCCCC=C
OCCCC=CCCCCC=C
OCCCCCCC=CCC=C
OCCCCCC=CCCC=C
OCCCCCCCC=CC=C
OCCCCC=CCCCC=C
CCC#CCCCCCCCO
CCCC#CCCCCCCO
CCCCC#CCCCCCO
CCCCCC#CCCCCO
CCCCCCC#CCCCO
CCCCCCCC#CCCO
CCCCCCCCC#CCO
CC#CCCCCCCCCO
OCCCCCCCCCC#C
C=CCCCCOCOCC#C
CC#CCCCOCOCC=C
CCC#CCCOCOCC=C
CCCC#CCOCOCC=C
C=CCCCOCCOCC#C
CC#CCCOCCOCC=C
CCC#CCOCCOCC=C
C=CCCCOCOCCC#C
CC#CCCOCOCCC=C
CCC#CCOCOCCC=C
C=CCCOCCCOCC#C
CC#CCOCCCOCC=C
C=CCCOCCOCCC#C
CC#CCOCCOCCC=C
C=CCCOCOCCCC#C
CC#CCOCOCCCC=C
CCCCOCOCC#CC=C
C=CCOCCCCOCC#C
CCCOCC#CCOCC=C
C=CCOCCCOCCC#C
CCCOCCOCC#CC=C
C=CCOCOCCCCC#C
CCCOCOCC#CCC=C
CCCOCOCCC#CC=C
CCOCC#CCCOCC=C
CCOCCC#CCOCC=C
CCOCC#CCOCCC=C
CCOCCCOCC#CC=C
CCOCCOCC#CCC=C
CCOCCOCCC#CC=C
CCOCOCC#CCCC=C
CCOCOCCC#CCC=C
CCOCOCCCC#CC=C
COCC#CCCCOCC=C
COCCC#CCCOCC=C
COCCCC#CCOCC=C
COCC#CCCOCCC=C
COCCC#CCOCCC=C
COCC#CCOCCCC=C
COCCCCOCC#CC=C
COCCCOCC#CCC=C
COCCCOCCC#CC=C
COCCOCC#CCCC=C
COCCOCCC#CCC=C
COCCOCCCC#CC=C
COCOCC#CCCCC=C
COCOCCC#CCCC=C
COCOCCCC#CCC=C
COCOCCCCC#CC=C
C=CCOCCOCCCC#C
CC=CCCCOCOCC=C
CCC=CCCOCOCC=C
CCCC=CCOCOCC=C
CC=CCCOCCOCC=C
CCC=CCOCCOCC=C
CC=CCCOCOCCC=C
CCC=CCOCOCCC=C
CC=CCOCCCOCC=C
CC=CCOCCOCCC=C
CC=CCOCOCCCC=C
CCCCOCOCC=CC=C
CCCOCC=CCOCC=C
CCCOCCOCC=CC=C
CCCOCOCC=CCC=C
CCCOCOCCC=CC=C
CCOCC=CCCOCC=C
CCOCCC=CCOCC=C
CCOCC=CCOCCC=C
CCOCCCOCC=CC=C
CCOCCOCC=CCC=C
CCOCCOCCC=CC=C
CCOCOCC=CCCC=C
CCOCOCCC=CCC=C
CCOCOCCCC=CC=C
COCC=CCCCOCC=C
COCCC=CCCOCC=C
COCCCC=CCOCC=C
COCC=CCCOCCC=C
COCCC=CCOCCC=C
COCC=CCOCCCC=C
COCCCCOCC=CC=C
COCCCOCC=CCC=C
COCCCOCCC=CC=C
COCCOCC=CCCC=C
COCCOCCC=CCC=C
COCCOCCCC=CC=C
COCOCC=CCCCC=C
COCOCCC=CCCC=C
COCOCCCC=CCC=C
COCOCCCCC=CC=C
CCC#CCCCCOCOC
CCCC#CCCCOCOC
CCCCC#CCCOCOC
CCC#CCCCOCCOC
CCCC#CCCOCCOC
CCCCC#CCOCCOC
CCCC#CCCOCOCC
CCCCC#CCOCOCC
CCC#CCCOCCCOC
CCCC#CCOCCCOC
CCCC#CCOCCOCC
CCC#CCOCCCCOC
CCCCCOCC#CCOC
CCCCCOCCOCC#C
CCCCCOCOCC#CC
CCCCCOCOCCC#C
CCCCOCC#CCCOC
CCCCOCCC#CCOC
CCCCOCC#CCOCC
CCCCOCCCOCC#C
CCCCOCCOCC#CC
CCCCOCCOCCC#C
CCCCOCOCC#CCC
CCCCOCOCCC#CC
CCCCOCOCCCC#C
CCCOCC#CCCCOC
CCCOCCC#CCCOC
CCCOCCCC#CCOC
CCCOCC#CCCOCC
CCCOCCC#CCOCC
CCCOCCCCOCC#C
CCCOCCCOCC#CC
CCCOCCCOCCC#C
CCCOCCOCC#CCC
CCCOCCOCCC#CC
CCCOCCOCCCC#C
CCCOCOCC#CCCC
CCCOCOCCC#CCC
CCCOCOCCCC#CC
CCCOCOCCCCC#C
CCOCC#CCCCCOC
CCOCCC#CCCCOC
CCOCCCC#CCCOC
CCOCCCCC#CCOC
CCOCCC#CCCOCC
CCOCCCC#CCOCC
CCOCCCCCOCC#C
CCOCCCCOCC#CC
CCOCCCCOCCC#C
CCOCCCOCC#CCC
CCOCCCOCCC#CC
CCOCCCOCCCC#C
CCOCCOCCC#CCC
CCOCCOCCCC#CC
CCOCCOCCCCC#C
CCOCOCCCC#CCC
CCOCOCCCCC#CC
CCOCOCCCCCC#C
COCCCC#CCCCOC
COCCCCC#CCCOC
COCCCCCC#CCOC
COCCCCCCOCC#C
COCCCCCOCC#CC
COCCCCCOCCC#C
COCCCCOCCC#CC
COCCCCOCCCC#C
COCCCOCCCC#CC
COCCCOCCCCC#C
COCCOCCCCC#CC
COCCOCCCCCC#C
COCOCCCCCC#CC
COCOCCCCCCC#C
CCCCCC#CCOCOC
CCCCCCOCOCC#C
CCCOCC#CCOCCC
C=CC#CC#CC#CCCCC=O
C=CC#CC#CCC#CCCC=O
C=CC#CC#CCCC#CCC=O
C=CC#CC#CCCCC#CC=O
C=CC#CCC#CC#CCCC=O
C=CC#CCC#CCC#CCC=O
C=CC#CCC#CCCC#CC=O
C=CC#CCCC#CC#CCC=O
C=CC#CCCC#CCC#CC=O
C=CC#CCCCC#CC#CC=O
C=CCC#CC#CC#CCCC=O
C=CCC#CC#CCC#CCC=O
C=CCC#CC#CCCC#CC=O
C=CCC#CCC#CC#CCC=O
C=CCC#CCC#CCC#CC=O
C=CCC#CCCC#CC#CC=O
C=CCCC#CC#CC#CCC=O
C=CCCC#CCC#CC#CC=O
C=CCCCC#CC#CC#CC=O
C=CCCC#CC#CCC#CC=O
C=CC=CC#CC#CCCCC=O
C=CC=CC#CCC#CCCC=O
C=CC=CC#CCCC#CCC=O
C=CC=CC#CCCCC#CC=O
C=CC=CCC#CC#CCCC=O
C=CC=CCC#CCC#CCC=O
C=CC=CCC#CCCC#CC=O
C=CC=CCCC#CC#CCC=O
C=CC=CCCC#CCC#CC=O
C=CC=CCCCC#CC#CC=O
C=CC#CC=CC#CCCCC=O
C=CC#CC=CCC#CCCC=O
C=CC#CC=CCCC#CCC=O
C=CC#CC=CCCCC#CC=O
C=CC#CC#CC=CCCCC=O
C=CC#CC#CCC=CCCC=O
C=CC#CC#CCCC=CCC=O
C=CC#CC#CCCCC=CC=O
C=CC#CCC=CC#CCCC=O
C=CC#CCC=CCC#CCC=O
C=CC#CCC=CCCC#CC=O
C=CC#CCC#CC=CCCC=O
C=CC#CCC#CCC=CCC=O
C=CC#CCC#CCCC=CC=O
C=CC#CCCC=CC#CCC=O
C=CC#CCCC=CCC#CC=O
C=CC#CCCC#CC=CCC=O
C=CC#CCCC#CCC=CC=O
C=CC#CCCCC=CC#CC=O
C=CC#CCCCC#CC=CC=O
C=CCC=CC#CC#CCCC=O
C=CCC=CC#CCC#CCC=O
C=CCC=CC#CCCC#CC=O
C=CCC=CCC#CC#CCC=O
C=CCC=CCC#CCC#CC=O
C=CCC=CCCC#CC#CC=O
C=CCC#CC=CC#CCCC=O
C=CCC#CC=CCC#CCC=O
C=CCC#CC=CCCC#CC=O
C=CCC#CC#CC=CCCC=O
C=CCC#CC#CCC=CCC=O
C=CCC#CC#CCCC=CC=O
C=CCC#CCC=CC#CCC=O
C=CCC#CCC=CCC#CC=O
C=CCC#CCC#CC=CCC=O
C=CCC#CCC#CCC=CC=O
C=CCC#CCCC=CC#CC=O
C=CCC#CCCC#CC=CC=O
C=CCCC=CC#CC#CCC=O
C=CCCC=CC#CCC#CC=O
C=CCCC=CCC#CC#CC=O
C=CCCC#CC=CC#CCC=O
C=CCCC#CC=CCC#CC=O
C=CCCC#CC#CC=CCC=O
C=CCCC#CC#CCC=CC=O
C=CCCC#CCC=CC#CC=O
C=CCCC#CCC#CC=CC=O
C=CCCCC=CC#CC#CC=O
C=CCCCC#CC=CC#CC=O
C=CCCCC#CC#CC=CC=O
C=CC=CC=CC#CCCCC=O
C=CC=CC=CCC#CCCC=O
C=CC=CC=CCCC#CCC=O
C=CC=CC=CCCCC#CC=O
C=CC=CC#CC=CCCCC=O
C=CC=CC#CCC=CCCC=O
C=CC=CC#CCCC=CCC=O
C=CC=CC#CCCCC=CC=O
C=CC=CCC=CC#CCCC=O
C=CC=CCC=CCC#CCC=O
C=CC=CCC=CCCC#CC=O
C=CC=CCC#CC=CCCC=O
C=CC=CCC#CCC=CCC=O
C=CC=CCC#CCCC=CC=O
C=CC=CCCC=CC#CCC=O
C=CC=CCCC=CCC#CC=O
C=CC=CCCC#CC=CCC=O
C=CC=CCCC#CCC=CC=O
C=CC=CCCCC=CC#CC=O
C=CC=CCCCC#CC=CC=O
C=CC#CC=CC=CCCCC=O
C=CC#CC=CCC=CCCC=O
C=CC#CC=CCCC=CCC=O
C=CC#CC=CCCCC=CC=O
C=CC#CCC=CC=CCCC=O
C=CC#CCC=CCC=CCC=O
C=CC#CCC=CCCC=CC=O
C=CC#CCCC=CC=CCC=O
C=CC#CCCC=CCC=CC=O
C=CC#CCCCC=CC=CC=O
C=CCC=CC=CC#CCCC=O
C=CCC=CC=CCC#CCC=O
C=CCC=CC=CCCC#CC=O
C=CCC=CC#CC=CCCC=O
C=CCC=CC#CCC=CCC=O
C=CCC=CC#CCCC=CC=O
C=CCC=CCC=CC#CCC=O
C=CCC=CCC=CCC#CC=O
C=CCC=CCC#CC=CCC=O
C=CCC=CCC#CCC=CC=O
C=CCC=CCCC=CC#CC=O
C=CCC=CCCC#CC=CC=O
C=CCC#CC=CC=CCCC=O
C=CCC#CC=CCC=CCC=O
C=CCC#CC=CCCC=CC=O
C=CCC#CCC=CC=CCC=O
C=CCC#CCC=CCC=CC=O
C=CCC#CCCC=CC=CC=O
C=CCCC=CC=CC#CCC=O
C=CCCC=CC=CCC#CC=O
C=CCCC=CC#CC=CCC=O
C=CCCC=CC#CCC=CC=O
C=CCCC=CCC=CC#CC=O
C=CCCC=CCC#CC=CC=O
C=CCCC#CC=CC=CCC=O
C=CCCC#CC=CCC=CC=O
C=CCCC#CCC=CC=CC=O
C=CCCCC=CC=CC#CC=O
C=CCCCC=CC#CC=CC=O
C=CCCCC#CC=CC=CC=O
C=CC=CC=CC=CCCCC=O
C=CC=CC=CCC=CCCC=O
C=CC=CC=CCCC=CCC=O
C=CC=CC=CCCCC=CC=O
C=CC=CCC=CC=CCCC=O
C=CC=CCC=CCC=CCC=O
C=CC=CCCC=CC=CCC=O
C=CC=CCCC=CCC=CC=O
C=CC=CCCCC=CC=CC=O
C=CCC=CC=CC=CCCC=O
C=CCC=CC=CCC=CCC=O
C=CCC=CC=CCCC=CC=O
C=CCC=CCC=CC=CCC=O
C=CCC=CCC=CCC=CC=O
C=CCC=CCCC=CC=CC=O
C=CCCC=CC=CC=CCC=O
C=CCCC=CC=CCC=CC=O
C=CCCC=CCC=CC=CC=O
C=CCCCC=CC=CC=CC=O
C=CC=CCC=CCCC=CC=O
CC#CC#CC#CCCCOC=O
CC#CC#CCC#CCCOC=O
CC#CC#CCCC#CCOC=O
CC#CCC#CC#CCCOC=O
CC#CCC#CCC#CCOC=O
CC#CCCC#CC#CCOC=O
CCC#CC#CC#CCCOC=O
CCC#CC#CCC#CCOC=O
CCC#CCC#CC#CCOC=O
CCCC#CC#CC#CCOC=O
O=COCC#CC#CCCCC#C
O=COCC#CCC#CCCC#C
O=COCC#CCCC#CCC#C
O=COCC#CCCCC#CC#C
O=COCCC#CC#CCCC#C
O=COCCC#CCC#CCC#C
O=COCCC#CCCC#CC#C
O=COCCCC#CC#CCC#C
O=COCCCC#CCC#CC#C
O=COCCCCC#CC#CC#C
CC=CC#CC#CCCCOC=O
CC=CC#CCC#CCCOC=O
CC=CC#CCCC#CCOC=O
CC=CCC#CC#CCCOC=O
CC=CCC#CCC#CCOC=O
CC=CCCC#CC#CCOC=O
CC#CC=CC#CCCCOC=O
CC#CC=CCC#CCCOC=O
CC#CC=CCCC#CCOC=O
CC#CC#CC=CCCCOC=O
CC#CC#CCC=CCCOC=O
CC#CC#CCCC=CCOC=O
CC#CCC=CC#CCCOC=O
CC#CCC=CCC#CCOC=O
CC#CCC#CC=CCCOC=O
CC#CCC#CCC=CCOC=O
CC#CCCC=CC#CCOC=O
CC#CCCC#CC=CCOC=O
CCC=CC#CC#CCCOC=O
CCC=CC#CCC#CCOC=O
CCC=CCC#CC#CCOC=O
CCC#CC=CC#CCCOC=O
CCC#CC=CCC#CCOC=O
CCC#CC#CC=CCCOC=O
CCC#CC#CCC=CCOC=O
CCC#CCC=CC#CCOC=O
CCC#CCC#CC=CCOC=O
CCCC=CC#CC#CCOC=O
CCCC#CC=CC#CCOC=O
CCCC#CC#CC=CCOC=O
O=COCC=CC#CCCCC#C
O=COCC=CCC#CCCC#C
O=COCC=CCCC#CCC#C
O=COCC=CCCCC#CC#C
O=COCC#CC=CCCCC#C
O=COCC#CCC=CCCC#C
O=COCC#CCCC=CCC#C
O=COCC#CCCCC=CC#C
O=COCCC=CC#CCCC#C
O=COCCC=CCC#CCC#C
O=COCCC=CCCC#CC#C
O=COCCC#CC=CCCC#C
O=COCCC#CCC=CCC#C
O=COCCC#CCCC=CC#C
O=COCCCC=CC#CCC#C
O=COCCCC=CCC#CC#C
O=COCCCC#CC=CCC#C
O=COCCCC#CCC=CC#C
O=COCCCCC=CC#CC#C
O=COCCCCC#CC=CC#C
CC=CC=CC#CCCCOC=O
CC=CC=CCC#CCCOC=O
CC=CC=CCCC#CCOC=O
CC=CC#CC=CCCCOC=O
CC=CC#CCC=CCCOC=O
CC=CC#CCCC=CCOC=O
CC=CCC=CC#CCCOC=O
CC=CCC=CCC#CCOC=O
CC=CCC#CC=CCCOC=O
CC=CCC#CCC=CCOC=O
CC=CCCC=CC#CCOC=O
CC=CCCC#CC=CCOC=O
CC#CC=CC=CCCCOC=O
CC#CC=CCC=CCCOC=O
CC#CC=CCCC=CCOC=O
CC#CCC=CC=CCCOC=O
CC#CCC=CCC=CCOC=O
CC#CCCC=CC=CCOC=O
CCC=CC=CC#CCCOC=O
CCC=CC=CCC#CCOC=O
CCC=CC#CC=CCCOC=O
CCC=CC#CCC=CCOC=O
CCC=CCC=CC#CCOC=O
CCC=CCC#CC=CCOC=O
CCC#CC=CC=CCCOC=O
CCC#CC=CCC=CCOC=O
CCC#CCC=CC=CCOC=O
CCCC=CC=CC#CCOC=O
CCCC=CC#CC=CCOC=O
CCCC#CC=CC=CCOC=O
O=COCC=CC=CCCCC#C
O=COCC=CCC=CCCC#C
O=COCC=CCCC=CCC#C
O=COCC=CCCCC=CC#C
O=COCCC=CC=CCCC#C
O=COCCC=CCC=CCC#C
O=COCCC=CCCC=CC#C
O=COCCCC=CC=CCC#C
O=COCCCC=CCC=CC#C
O=COCCCCC=CC=CC#C
CC=CC=CC=CCCCOC=O
CC=CC=CCC=CCCOC=O
CC=CC=CCCC=CCOC=O
CC=CCC=CC=CCCOC=O
CC=CCC=CCC=CCOC=O
CC=CCCC=CC=CCOC=O
CCC=CC=CC=CCCOC=O
CCC=CC=CCC=CCOC=O
CCC=CCC=CC=CCOC=O
CCCC=CC=CC=CCOC=O
C=CC(=C)CCCCCOCC#C
C=CCC(=C)CCCCOCC#C
C=CCCC(=C)CCCOCC#C
C=CCCC(CCC=C)OCC#C
C=CCCC(CCC#C)OCC=C
C=CCCCC(=C)CCOCC#C
C=CCCCC(CC=C)OCC#C
C=CCCCC(CC#C)OCC=C
C=CCCCCC(=C)COCC#C
CC(=C)C#CCCCCOCC=C
CC(=C)CC#CCCCOCC=C
CC(=C)CCC#CCCOCC=C
CC(=C)CCCC#CCOCC=C
CC(C=C)C#CCCCOCC=C
CC(CC=C)C#CCCOCC=C
CC(CC=C)CC#CCOCC=C
CC(CC#CCCC=C)OCC=C
CC(CCC=C)C#CCOCC=C
CC(CCC#CC=C)COCC=C
CC(CCC#CCC=C)OCC=C
CC(CCCC#CC=C)OCC=C
CC#CC(=C)CCCCOCC=C
CC#CC(CCC=C)COCC=C
CC#CC(CCCC=C)OCC=C
CC#CCC(=C)CCCOCC=C
CC#CCC(CCC=C)OCC=C
CC#CCCC(=C)CCOCC=C
CC#CCCC(CC=C)OCC=C
CC#CCCCC(=C)COCC=C
CCC(=C)C#CCCCOCC=C
CCC(=C)CC#CCCOCC=C
CCC(=C)CCC#CCOCC=C
CCC(C=C)C#CCCOCC=C
CCC(CC=C)C#CCOCC=C
CCC(CC#CCC=C)OCC=C
CCC(CCC#CC=C)OCC=C
CCC#CC(=C)CCCOCC=C
CCC#CC(CCC=C)OCC=C
CCC#CCC(=C)CCOCC=C
CCC#CCC(CC=C)OCC=C
CCC#CCCC(=C)COCC=C
CCCC(=C)C#CCCOCC=C
CCCC(=C)CC#CCOCC=C
CCCC(C=C)C#CCOCC=C
CCCC(CC#CC=C)OCC=C
CCCC#CC(=C)CCOCC=C
CCCC#CC(CC=C)OCC=C
CCCC#CCC(=C)COCC=C
CCCCC(=C)C#CCOCC=C
CCCCC#CC(=C)COCC=C
C=CC(=C)CCCCOCCC#C
C=CCC(=C)CCCOCCC#C
C=CCCC(=C)CCOCCC#C
C=CCCC(CC=C)OCCC#C
C=CCCCC(=C)COCCC#C
CC(=C)C#CCCCOCCC=C
CC(=C)CC#CCCOCCC=C
CC(=C)CCC#CCOCCC=C
CC(C=C)C#CCCOCCC=C
CC(CC=C)C#CCOCCC=C
CC(CC#CCC=C)OCCC=C
CC(CCC#CC=C)OCCC=C
CC#CC(=C)CCCOCCC=C
CC#CC(CCC=C)OCCC=C
CC#CCC(=C)CCOCCC=C
CC#CCC(CC=C)OCCC=C
CC#CCCC(=C)COCCC=C
CCC(=C)C#CCCOCCC=C
CCC(=C)CC#CCOCCC=C
CCC(C=C)C#CCOCCC=C
CCC(CC#CC=C)OCCC=C
CCC#CC(=C)CCOCCC=C
CCC#CC(CC=C)OCCC=C
CCC#CCC(=C)COCCC=C
CCCC(=C)C#CCOCCC=C
CCCC#CC(=C)COCCC=C
C=CC(=C)CCCOCCCC#C
C=CC(CCCCOCC#C)C=C
C=CCC(=C)CCOCCCC#C
C=CCC(CC=C)OCCCC#C
C=CCC(CCCOCC#C)C=C
C=CCCC(=C)COCCCC#C
C=CCCC(CCOCC=C)C#C
C=CCCC(CCOCC#C)C=C
C=CCCCC(COCC=C)C#C
C=CCCCC(COCC#C)C=C
C=CCCCCC(OCC=C)C#C
C=CCCCCCOC(C=C)C#C
C=CCCCCCOCC(=C)C#C
CC(=C)C#CCCOCCCC=C
CC(=C)CC#CCOCCCC=C
CC(=C)CCCCOCC#CC=C
CC(C=C)C#CCOCCCC=C
CC(CC#CC=C)OCCCC=C
CC(CC#CCCOCC=C)C=C
CC(CCC=C)COCC#CC=C
CC(CCC#CCOCC=C)C=C
CC(CCCC=C)OCC#CC=C
CC#CC(=C)CCOCCCC=C
CC#CC(CC=C)OCCCC=C
CC#CC(CCCOCC=C)C=C
CC#CCC(=C)COCCCC=C
CC#CCC(CCOCC=C)C=C
CC#CCCC(COCC=C)C=C
CC#CCCCC(OCC=C)C=C
CC#CCCCCOC(C=C)C=C
CC#CCCCCOCC(=C)C=C
CCC(=C)C#CCOCCCC=C
CCC(=C)CCCOCC#CC=C
CCC(CC#CCOCC=C)C=C
CCC(CCC=C)OCC#CC=C
CCC#CC(=C)COCCCC=C
CCC#CC(CCOCC=C)C=C
CCC#CCC(COCC=C)C=C
CCC#CCCC(OCC=C)C=C
CCC#CCCCOC(C=C)C=C
CCC#CCCCOCC(=C)C=C
CCCC(=C)CCOCC#CC=C
CCCC(CC=C)OCC#CC=C
CCCC#CC(COCC=C)C=C
CCCC#CCC(OCC=C)C=C
CCCC#CCCOC(C=C)C=C
CCCC#CCCOCC(=C)C=C
CCCCC(=C)COCC#CC=C
CCCCC#CC(OCC=C)C=C
CCCCC#CCOC(C=C)C=C
CCCCC#CCOCC(=C)C=C
C=CC(=C)CCOCCCCC#C
C=CC(CCCOCCC#C)C=C
C=CCC(=C)COCCCCC#C
C=CCC(CCOCC#C)CC=C
C=CCC(CCOCCC#C)C=C
C=CCCC(COCC=C)CC#C
C=CCCC(COCC#C)CC=C
C=CCCC(COCCC#C)C=C
C=CCCCC(OCCC=C)C#C
C=CCCCC(OCCC#C)C=C
C=CCCCCOC(CC=C)C#C
C=CCCCCOC(CC#C)C=C
C=CCCCCOCC(=C)CC#C
C=CCCCCOCC(C=C)C#C
C=CCCCCOCCC(=C)C#C
CC(=C)C#CCOCCCCC=C
CC(=C)CCCOCC#CCC=C
CC(=C)CCCOCCC#CC=C
CC(CC#CCOCCC=C)C=C
CC(CCC=C)OCC#CCC=C
CC(CCC=C)OCCC#CC=C
CC#CC(=C)COCCCCC=C
CC#CC(CCOCC=C)CC=C
CC#CC(CCOCCC=C)C=C
CC#CCC(COCC=C)CC=C
CC#CCC(COCCC=C)C=C
CC#CCCC(OCCC=C)C=C
CC#CCCCOC(CC=C)C=C
CC#CCCCOCC(=C)CC=C
CC#CCCCOCC(C=C)C=C
CC#CCCCOCCC(=C)C=C
CCC(=C)CCOCC#CCC=C
CCC(=C)CCOCCC#CC=C
CCC(CC=C)OCC#CCC=C
CCC(CC=C)OCCC#CC=C
CCC#CC(COCC=C)CC=C
CCC#CC(COCCC=C)C=C
CCC#CCC(OCCC=C)C=C
CCC#CCCOC(CC=C)C=C
CCC#CCCOCC(=C)CC=C
CCC#CCCOCC(C=C)C=C
CCC#CCCOCCC(=C)C=C
CCCC(=C)COCC#CCC=C
CCCC(=C)COCCC#CC=C
CCCC#CC(OCCC=C)C=C
CCCC#CCOC(CC=C)C=C
CCCC#CCOCC(=C)CC=C
CCCC#CCOCC(C=C)C=C
CCCC#CCOCCC(=C)C=C
C=CC(=C)COCCCCCC#C
C=CC(CCOCCCC#C)C=C
C=CCC(COCCC#C)CC=C
C=CCC(COCCCC#C)C=C
C=CCCC(OCCCC#C)C=C
C=CCCCOC(CC=C)CC#C
C=CCCCOC(CCC=C)C#C
C=CCCCOC(CCC#C)C=C
C=CCCCOCC(=C)CCC#C
C=CCCCOCC(CC=C)C#C
C=CCCCOCC(CC#C)C=C
C=CCCCOCCC(=C)CC#C
C=CCCCOCCC(C=C)C#C
C=CCCCOCCCC(=C)C#C
CC(=C)CCOCC#CCCC=C
CC(=C)CCOCCC#CCC=C
CC(=C)CCOCCCC#CC=C
CC(CC=C)OCC#CCCC=C
CC(CC=C)OCCC#CCC=C
CC(CC=C)OCCCC#CC=C
CC(CCCOCC=C)C#CC=C
CC(CCCOCC#CC=C)C=C
CC#CC(COCCC=C)CC=C
CC#CC(COCCCC=C)C=C
CC#CCC(OCCCC=C)C=C
CC#CCCOC(CC=C)CC=C
CC#CCCOC(CCC=C)C=C
CC#CCCOCC(=C)CCC=C
CC#CCCOCC(CC=C)C=C
CC#CCCOCCC(=C)CC=C
CC#CCCOCCC(C=C)C=C
CC#CCCOCCCC(=C)C=C
CCC(=C)COCC#CCCC=C
CCC(=C)COCCC#CCC=C
CCC(=C)COCCCC#CC=C
CCC(CCOCC=C)C#CC=C
CCC(CCOCC#CC=C)C=C
CCC#CC(OCCCC=C)C=C
CCC#CCOC(CC=C)CC=C
CCC#CCOC(CCC=C)C=C
CCC#CCOCC(=C)CCC=C
CCC#CCOCC(CC=C)C=C
CCC#CCOCCC(=C)CC=C
CCC#CCOCCC(C=C)C=C
CCC#CCOCCCC(=C)C=C
CCCC(COCC=C)C#CC=C
CCCC(COCC#CC=C)C=C
CCCCC(OCC=C)C#CC=C
CCCCC(OCC#CC=C)C=C
CCCCCOC(C=C)C#CC=C
CCCCCOCC(=C)C#CC=C
CCCCCOCC#CC(=C)C=C
C=CC(COCCCCC#C)C=C
C=CCC(OCCCCC#C)C=C
C=CCCOC(CCC=C)CC#C
C=CCCOC(CCC#C)CC=C
C=CCCOC(CCCC#C)C=C
C=CCCOCC(=C)CCCC#C
C=CCCOCC(CC=C)CC#C
C=CCCOCC(CCC=C)C#C
C=CCCOCC(CCC#C)C=C
C=CCCOCCC(=C)CCC#C
C=CCCOCCC(CC=C)C#C
C=CCCOCCC(CC#C)C=C
C=CCCOCCCC(=C)CC#C
C=CCCOCCCC(C=C)C#C
C=CCCOCCCCC(=C)C#C
CC(=C)COCC#CCCCC=C
CC(=C)COCCC#CCCC=C
CC(=C)COCCCC#CCC=C
CC(=C)COCCCCC#CC=C
CC(CCOCC=C)C#CCC=C
CC(CCOCC=C)CC#CC=C
CC(CCOCC#CC=C)CC=C
CC(CCOCC#CCC=C)C=C
CC(CCOCCC=C)C#CC=C
CC(CCOCCC#CC=C)C=C
CC#CC(OCCCCC=C)C=C
CC#CCOC(CCC=C)CC=C
CC#CCOC(CCCC=C)C=C
CC#CCOCC(=C)CCCC=C
CC#CCOCC(CC=C)CC=C
CC#CCOCC(CCC=C)C=C
CC#CCOCCC(=C)CCC=C
CC#CCOCCC(CC=C)C=C
CC#CCOCCCC(=C)CC=C
CC#CCOCCCC(C=C)C=C
CC#CCOCCCCC(=C)C=C
CCC(COCC=C)C#CCC=C
CCC(COCC=C)CC#CC=C
CCC(COCC#CC=C)CC=C
CCC(COCC#CCC=C)C=C
CCC(COCCC=C)C#CC=C
CCC(COCCC#CC=C)C=C
CCCC(OCC=C)C#CCC=C
CCCC(OCC#CCC=C)C=C
CCCC(OCCC=C)C#CC=C
CCCC(OCCC#CC=C)C=C
CCCCOC(C=C)C#CCC=C
CCCCOC(CC=C)C#CC=C
CCCCOC(CC#CC=C)C=C
CCCCOCC(=C)C#CCC=C
CCCCOCC(=C)CC#CC=C
CCCCOCC(C=C)C#CC=C
CCCCOCC#CC(=C)CC=C
CCCCOCC#CC(C=C)C=C
CCCCOCC#CCC(=C)C=C
CCCCOCCC(=C)C#CC=C
CCCCOCCC#CC(=C)C=C
C=CC(OCCCCCC#C)C=C
C=CCOC(CCCC#C)CC=C
C=CCOC(CCCCC#C)C=C
C=CCOCC(=C)CCCCC#C
C=CCOCC(CCC#C)CC=C
C=CCOCC(CCCC#C)C=C
C=CCOCCC(=C)CCCC#C
C=CCOCCC(CC=C)CC#C
C=CCOCCC(CCC#C)C=C
C=CCOCCCC(=C)CCC#C
C=CCOCCCC(CC=C)C#C
C=CCOCCCC(CC#C)C=C
C=CCOCCCCC(=C)CC#C
C=CCOCCCCC(C=C)C#C
C=CCOCCCCCC(=C)C#C
CC(COCC=C)C#CCCC=C
CC(COCC=C)CC#CCC=C
CC(COCC#CCC=C)CC=C
CC(COCC#CCCC=C)C=C
CC(COCCC=C)C#CCC=C
CC(COCCC=C)CC#CC=C
CC(COCCC#CC=C)CC=C
CC(COCCC#CCC=C)C=C
CC(COCCCC=C)C#CC=C
CC(COCCCC#CC=C)C=C
CCC(OCC=C)C#CCCC=C
CCC(OCC#CCCC=C)C=C
CCC(OCCC=C)C#CCC=C
CCC(OCCC#CCC=C)C=C
CCC(OCCCC=C)C#CC=C
CCC(OCCCC#CC=C)C=C
CCCOC(C=C)C#CCCC=C
CCCOC(CC=C)C#CCC=C
CCCOC(CC=C)CC#CC=C
CCCOC(CC#CCC=C)C=C
CCCOC(CCC=C)C#CC=C
CCCOC(CCC#CC=C)C=C
CCCOCC(=C)C#CCCC=C
CCCOCC(=C)CC#CCC=C
CCCOCC(=C)CCC#CC=C
CCCOCC(C=C)C#CCC=C
CCCOCC(CC=C)C#CC=C
CCCOCC(CC#CC=C)C=C
CCCOCC#CC(=C)CCC=C
CCCOCC#CC(CC=C)C=C
CCCOCC#CCC(=C)CC=C
CCCOCC#CCC(C=C)C=C
CCCOCC#CCCC(=C)C=C
CCCOCCC(=C)C#CCC=C
CCCOCCC(=C)CC#CC=C
CCCOCCC(C=C)C#CC=C
CCCOCCC#CC(=C)CC=C
CCCOCCC#CC(C=C)C=C
CCCOCCC#CCC(=C)C=C
CCCOCCCC(=C)C#CC=C
CCCOCCCC#CC(=C)C=C
CC(OCC=C)C#CCCCC=C
CC(OCC#CCCCC=C)C=C
CC(OCCC=C)C#CCCC=C
CC(OCCC#CCCC=C)C=C
CC(OCCCC=C)C#CCC=C
CC(OCCCC#CCC=C)C=C
CC(OCCCCC=C)C#CC=C
CC(OCCCCC#CC=C)C=C
CCOC(C=C)C#CCCCC=C
CCOC(CC=C)C#CCCC=C
CCOC(CC=C)CC#CCC=C
CCOC(CC#CCCC=C)C=C
CCOC(CCC=C)C#CCC=C
CCOC(CCC=C)CC#CC=C
CCOC(CCC#CC=C)CC=C
CCOC(CCC#CCC=C)C=C
CCOC(CCCC=C)C#CC=C
CCOC(CCCC#CC=C)C=C
CCOCC(=C)C#CCCCC=C
CCOCC(=C)CC#CCCC=C
CCOCC(=C)CCC#CCC=C
CCOCC(=C)CCCC#CC=C
CCOCC(C=C)C#CCCC=C
CCOCC(CC=C)C#CCC=C
CCOCC(CC=C)CC#CC=C
CCOCC(CC#CCC=C)C=C
CCOCC(CCC=C)C#CC=C
CCOCC(CCC#CC=C)C=C
CCOCC#CC(=C)CCCC=C
CCOCC#CC(CC=C)CC=C
CCOCC#CC(CCC=C)C=C
CCOCC#CCC(=C)CCC=C
CCOCC#CCC(CC=C)C=C
CCOCC#CCCC(=C)CC=C
CCOCC#CCCC(C=C)C=C
CCOCC#CCCCC(=C)C=C
CCOCCC(=C)C#CCCC=C
CCOCCC(=C)CC#CCC=C
CCOCCC(=C)CCC#CC=C
CCOCCC(C=C)C#CCC=C
CCOCCC(CC=C)C#CC=C
CCOCCC(CC#CC=C)C=C
CCOCCC#CC(=C)CCC=C
CCOCCC#CC(CC=C)C=C
CCOCCC#CCC(=C)CC=C
CCOCCC#CCC(C=C)C=C
CCOCCC#CCCC(=C)C=C
CCOCCCC(=C)C#CCC=C
CCOCCCC(=C)CC#CC=C
CCOCCCC(C=C)C#CC=C
CCOCCCC#CC(=C)CC=C
CCOCCCC#CC(C=C)C=C
CCOCCCC#CCC(=C)C=C
CCOCCCCC(=C)C#CC=C
CCOCCCCC#CC(=C)C=C
COC(C=C)C#CCCCCC=C
COC(CC=C)C#CCCCC=C
COC(CC=C)CC#CCCC=C
COC(CC#CCCCC=C)C=C
COC(CCC=C)C#CCCC=C
COC(CCC=C)CC#CCC=C
COC(CCC=C)CCC#CC=C
COC(CCC#CCC=C)CC=C
COC(CCC#CCCC=C)C=C
COC(CCCC=C)C#CCC=C
COC(CCCC=C)CC#CC=C
COC(CCCC#CC=C)CC=C
COC(CCCC#CCC=C)C=C
COC(CCCCC=C)C#CC=C
COC(CCCCC#CC=C)C=C
COCC(=C)C#CCCCCC=C
COCC(=C)CC#CCCCC=C
COCC(=C)CCC#CCCC=C
COCC(=C)CCCC#CCC=C
COCC(=C)CCCCC#CC=C
COCC(C=C)C#CCCCC=C
COCC(CC=C)C#CCCC=C
COCC(CC=C)CC#CCC=C
COCC(CC#CCCC=C)C=C
COCC(CCC=C)C#CCC=C
COCC(CCC=C)CC#CC=C
COCC(CCC#CC=C)CC=C
COCC(CCC#CCC=C)C=C
COCC(CCCC=C)C#CC=C
COCC(CCCC#CC=C)C=C
COCC#CC(=C)CCCCC=C
COCC#CC(CCC=C)CC=C
COCC#CC(CCCC=C)C=C
COCC#CCC(=C)CCCC=C
COCC#CCC(CC=C)CC=C
COCC#CCC(CCC=C)C=C
COCC#CCCC(=C)CCC=C
COCC#CCCC(CC=C)C=C
COCC#CCCCC(=C)CC=C
COCC#CCCCC(C=C)C=C
COCC#CCCCCC(=C)C=C
COCCC(=C)C#CCCCC=C
COCCC(=C)CC#CCCC=C
COCCC(=C)CCC#CCC=C
COCCC(=C)CCCC#CC=C
COCCC(C=C)C#CCCC=C
COCCC(CC=C)C#CCC=C
COCCC(CC=C)CC#CC=C
COCCC(CC#CCC=C)C=C
COCCC(CCC=C)C#CC=C
COCCC(CCC#CC=C)C=C
COCCC#CC(=C)CCCC=C
COCCC#CC(CC=C)CC=C
COCCC#CC(CCC=C)C=C
COCCC#CCC(=C)CCC=C
COCCC#CCC(CC=C)C=C
COCCC#CCCC(=C)CC=C
COCCC#CCCC(C=C)C=C
COCCC#CCCCC(=C)C=C
COCCCC(=C)C#CCCC=C
COCCCC(=C)CC#CCC=C
COCCCC(=C)CCC#CC=C
COCCCC(C=C)C#CCC=C
COCCCC(CC=C)C#CC=C
COCCCC(CC#CC=C)C=C
COCCCC#CC(=C)CCC=C
COCCCC#CC(CC=C)C=C
COCCCC#CCC(=C)CC=C
COCCCC#CCC(C=C)C=C
COCCCC#CCCC(=C)C=C
COCCCCC(=C)C#CCC=C
COCCCCC(=C)CC#CC=C
COCCCCC(C=C)C#CC=C
COCCCCC#CC(=C)CC=C
COCCCCC#CC(C=C)C=C
COCCCCC#CCC(=C)C=C
COCCCCCC(=C)C#CC=C
COCCCCCC#CC(=C)C=C
C=CCCCCC(OCC#C)C=C
CC=C(CCCC=C)COCC=C
CC=CC(=C)CCCCOCC=C
CC=CC(CCC=C)COCC=C
CC=CC(CCCC=C)OCC=C
CC=CCC(=C)CCCOCC=C
CC=CCC(CCC=C)OCC=C
CC=CCCC(=C)CCOCC=C
CC=CCCC(CC=C)OCC=C
CC=CCCCC(=C)COCC=C
CC(=C)C=CCCCCOCC=C
CC(=C)CC=CCCCOCC=C
CC(=C)CCC=CCCOCC=C
CC(=C)CCCC=CCOCC=C
CC(C=C)=CCCCCOCC=C
CC(C=C)C=CCCCOCC=C
CC(CC=C)=CCCCOCC=C
CC(CC=C)C=CCCOCC=C
CC(CC=C)CC=CCOCC=C
CC(CC=CCCC=C)OCC=C
CC(CCC=C)=CCCOCC=C
CC(CCC=C)C=CCOCC=C
CC(CCC=CC=C)COCC=C
CC(CCC=CCC=C)OCC=C
CC(CCCC=C)=CCOCC=C
CC(CCCC=CC=C)OCC=C
CCC=C(CCC=C)COCC=C
CCC=CC(=C)CCCOCC=C
CCC=CC(CCC=C)OCC=C
CCC=CCC(=C)CCOCC=C
CCC=CCC(CC=C)OCC=C
CCC=CCCC(=C)COCC=C
CCC(=C)C=CCCCOCC=C
CCC(=C)CC=CCCOCC=C
CCC(=C)CCC=CCOCC=C
CCC(C=C)=CCCCOCC=C
CCC(C=C)C=CCCOCC=C
CCC(CC=C)=CCCOCC=C
CCC(CC=C)C=CCOCC=C
CCC(CC=CCC=C)OCC=C
CCC(CCC=C)=CCOCC=C
CCC(CCC=CC=C)OCC=C
CCCC=CC(=C)CCOCC=C
CCCC=CC(CC=C)OCC=C
CCCC=CCC(=C)COCC=C
CCCC(=C)C=CCCOCC=C
CCCC(=C)CC=CCOCC=C
CCCC(C=C)=CCCOCC=C
CCCC(C=C)C=CCOCC=C
CCCC(CC=C)=CCOCC=C
CCCC(CC=CC=C)OCC=C
CCCCC=CC(=C)COCC=C
CCCCC(=C)C=CCOCC=C
CCCCC(C=C)=CCOCC=C
CC=C(CCC=C)COCCC=C
CC=CC(=C)CCCOCCC=C
CC=CC(CCC=C)OCCC=C
CC=CCC(=C)CCOCCC=C
CC=CCC(CC=C)OCCC=C
CC=CCCC(=C)COCCC=C
CC(=C)C=CCCCOCCC=C
CC(=C)CC=CCCOCCC=C
CC(=C)CCC=CCOCCC=C
CC(C=C)=CCCCOCCC=C
CC(C=C)C=CCCOCCC=C
CC(CC=C)=CCCOCCC=C
CC(CC=C)C=CCOCCC=C
CC(CC=CCC=C)OCCC=C
CC(CCC=C)=CCOCCC=C
CC(CCC=CC=C)OCCC=C
CCC=CC(=C)CCOCCC=C
CCC=CC(CC=C)OCCC=C
CCC=CCC(=C)COCCC=C
CCC(=C)C=CCCOCCC=C
CCC(=C)CC=CCOCCC=C
CCC(C=C)=CCCOCCC=C
CCC(C=C)C=CCOCCC=C
CCC(CC=C)=CCOCCC=C
CCC(CC=CC=C)OCCC=C
CCCC=CC(=C)COCCC=C
CCCC(=C)C=CCOCCC=C
CCCC(C=C)=CCOCCC=C
CC=C(CCCCOCC=C)C=C
CC=CC(=C)CCOCCCC=C
CC=CC(CC=C)OCCCC=C
CC=CC(CCCOCC=C)C=C
CC=CCC(=C)COCCCC=C
CC=CCC(CCOCC=C)C=C
CC=CCCC(COCC=C)C=C
CC=CCCCC(OCC=C)C=C
CC=CCCCCOC(C=C)C=C
CC=CCCCCOCC(=C)C=C
CC(=C)C=CCCOCCCC=C
CC(=C)CC=CCOCCCC=C
CC(=C)CCCCOCC=CC=C
CC(C=C)=CCCOCCCC=C
CC(C=C)C=CCOCCCC=C
CC(CC=C)=CCOCCCC=C
CC(CC=CC=C)OCCCC=C
CC(CC=CCCOCC=C)C=C
CC(CCC=C)COCC=CC=C
CC(CCC=CCOCC=C)C=C
CC(CCCC=C)OCC=CC=C
CCC=C(CCCOCC=C)C=C
CCC=CC(=C)COCCCC=C
CCC=CC(CCOCC=C)C=C
CCC=CCC(COCC=C)C=C
CCC=CCCC(OCC=C)C=C
CCC=CCCCOC(C=C)C=C
CCC=CCCCOCC(=C)C=C
CCC(=C)C=CCOCCCC=C
CCC(=C)CCCOCC=CC=C
CCC(C=C)=CCOCCCC=C
CCC(CC=CCOCC=C)C=C
CCC(CCC=C)OCC=CC=C
CCCC=C(CCOCC=C)C=C
CCCC=CC(COCC=C)C=C
CCCC=CCC(OCC=C)C=C
CCCC=CCCOC(C=C)C=C
CCCC=CCCOCC(=C)C=C
CCCC(=C)CCOCC=CC=C
CCCC(CC=C)OCC=CC=C
CCCCC=C(COCC=C)C=C
CCCCC=CC(OCC=C)C=C
CCCCC=CCOC(C=C)C=C
CCCCC=CCOCC(=C)C=C
CCCCC(=C)COCC=CC=C
CC=C(CCCOCC=C)CC=C
CC=C(CCCOCCC=C)C=C
CC=CC(=C)COCCCCC=C
CC=CC(CCOCC=C)CC=C
CC=CC(CCOCCC=C)C=C
CC=CCC(COCC=C)CC=C
CC=CCC(COCCC=C)C=C
CC=CCCC(OCCC=C)C=C
CC=CCCCOC(CC=C)C=C
CC=CCCCOCC(=C)CC=C
CC=CCCCOCC(C=C)C=C
CC=CCCCOCCC(=C)C=C
CC(=C)C=CCOCCCCC=C
CC(=C)CCCOCC=CCC=C
CC(=C)CCCOCCC=CC=C
CC(C=C)=CCOCCCCC=C
CC(CC=CCOCCC=C)C=C
CC(CCC=C)OCC=CCC=C
CC(CCC=C)OCCC=CC=C
CC(CCCCOCC=C)=CC=C
CCC=C(CCOCC=C)CC=C
CCC=C(CCOCCC=C)C=C
CCC=CC(COCC=C)CC=C
CCC=CC(COCCC=C)C=C
CCC=CCC(OCCC=C)C=C
CCC=CCCOC(CC=C)C=C
CCC=CCCOCC(=C)CC=C
CCC=CCCOCC(C=C)C=C
CCC=CCCOCCC(=C)C=C
CCC(=C)CCOCC=CCC=C
CCC(=C)CCOCCC=CC=C
CCC(CC=C)OCC=CCC=C
CCC(CC=C)OCCC=CC=C
CCC(CCCOCC=C)=CC=C
CCCC=C(COCC=C)CC=C
CCCC=C(COCCC=C)C=C
CCCC=CC(OCCC=C)C=C
CCCC=CCOC(CC=C)C=C
CCCC=CCOCC(=C)CC=C
CCCC=CCOCC(C=C)C=C
CCCC=CCOCCC(=C)C=C
CCCC(=C)COCC=CCC=C
CCCC(=C)COCCC=CC=C
CCCC(CCOCC=C)=CC=C
CCCCC(COCC=C)=CC=C
CC=C(CCOCC=C)CCC=C
CC=C(CCOCCC=C)CC=C
CC=C(CCOCCCC=C)C=C
CC=CC(COCCC=C)CC=C
CC=CC(COCCCC=C)C=C
CC=CCC(OCCCC=C)C=C
CC=CCCOC(CC=C)CC=C
CC=CCCOC(CCC=C)C=C
CC=CCCOCC(=C)CCC=C
CC=CCCOCC(CC=C)C=C
CC=CCCOCCC(=C)CC=C
CC=CCCOCCC(C=C)C=C
CC=CCCOCCCC(=C)C=C
CC(=C)CCOCC=CCCC=C
CC(=C)CCOCCC=CCC=C
CC(=C)CCOCCCC=CC=C
CC(CC=C)OCC=CCCC=C
CC(CC=C)OCCC=CCC=C
CC(CC=C)OCCCC=CC=C
CC(CCCOCC=C)=CCC=C
CC(CCCOCC=C)C=CC=C
CC(CCCOCC=CC=C)C=C
CC(CCCOCCC=C)=CC=C
CCC=C(COCCC=C)CC=C
CCC=C(COCCCC=C)C=C
CCC=CC(OCCCC=C)C=C
CCC=CCOC(CC=C)CC=C
CCC=CCOC(CCC=C)C=C
CCC=CCOCC(=C)CCC=C
CCC=CCOCC(CC=C)C=C
CCC=CCOCCC(=C)CC=C
CCC=CCOCCC(C=C)C=C
CCC=CCOCCCC(=C)C=C
CCC(=C)COCC=CCCC=C
CCC(=C)COCCC=CCC=C
CCC(=C)COCCCC=CC=C
CCC(CCOCC=C)=CCC=C
CCC(CCOCC=C)C=CC=C
CCC(CCOCC=CC=C)C=C
CCC(CCOCCC=C)=CC=C
CCCC(COCC=C)=CCC=C
CCCC(COCC=C)C=CC=C
CCCC(COCC=CC=C)C=C
CCCC(COCCC=C)=CC=C
CCCCC(OCC=C)C=CC=C
CCCCC(OCC=CC=C)C=C
CCCCCOC(C=C)C=CC=C
CCCCCOCC=C(C=C)C=C
CCCCCOCC=CC(=C)C=C
CCCCCOCC(=C)C=CC=C
CCCCCOCC(C=C)=CC=C
CC=C(COCCCC=C)CC=C
CC=C(COCCCCC=C)C=C
CC=CC(OCCCCC=C)C=C
CC=CCOC(CCC=C)CC=C
CC=CCOC(CCCC=C)C=C
CC=CCOCC(=C)CCCC=C
CC=CCOCC(CC=C)CC=C
CC=CCOCC(CCC=C)C=C
CC=CCOCCC(=C)CCC=C
CC=CCOCCC(CC=C)C=C
CC=CCOCCCC(=C)CC=C
CC=CCOCCCC(C=C)C=C
CC=CCOCCCCC(=C)C=C
CC(=C)COCCC=CCCC=C
CC(=C)COCCCC=CCC=C
CC(=C)COCCCCC=CC=C
CC(CCOCC=C)=CCCC=C
CC(CCOCC=C)C=CCC=C
CC(CCOCC=C)CC=CC=C
CC(CCOCC=CC=C)CC=C
CC(CCOCC=CCC=C)C=C
CC(CCOCCC=C)=CCC=C
CC(CCOCCC=C)C=CC=C
CC(CCOCCC=CC=C)C=C
CC(CCOCCCC=C)=CC=C
CCC(COCC=C)=CCCC=C
CCC(COCC=C)C=CCC=C
CCC(COCC=C)CC=CC=C
CCC(COCC=CC=C)CC=C
CCC(COCC=CCC=C)C=C
CCC(COCCC=C)=CCC=C
CCC(COCCC=C)C=CC=C
CCC(COCCC=CC=C)C=C
CCC(COCCCC=C)=CC=C
CCCC(OCC=C)C=CCC=C
CCCC(OCC=CCC=C)C=C
CCCC(OCCC=C)C=CC=C
CCCC(OCCC=CC=C)C=C
CCCCOC(C=C)C=CCC=C
CCCCOC(CC=C)C=CC=C
CCCCOC(CC=CC=C)C=C
CCCCOCC=C(CC=C)C=C
CCCCOCC=CC(=C)CC=C
CCCCOCC=CC(C=C)C=C
CCCCOCC=CCC(=C)C=C
CCCCOCC(=C)C=CCC=C
CCCCOCC(=C)CC=CC=C
CCCCOCC(C=C)=CCC=C
CCCCOCC(C=C)C=CC=C
CCCCOCC(CC=C)=CC=C
CCCCOCCC=C(C=C)C=C
CCCCOCCC=CC(=C)C=C
CCCCOCCC(=C)C=CC=C
CCCCOCCC(C=C)=CC=C
CC(COCC=C)=CCCCC=C
CC(COCC=C)C=CCCC=C
CC(COCC=C)CC=CCC=C
CC(COCC=CCC=C)CC=C
CC(COCC=CCCC=C)C=C
CC(COCCC=C)=CCCC=C
CC(COCCC=C)C=CCC=C
CC(COCCC=C)CC=CC=C
CC(COCCC=CC=C)CC=C
CC(COCCC=CCC=C)C=C
CC(COCCCC=C)=CCC=C
CC(COCCCC=C)C=CC=C
CC(COCCCC=CC=C)C=C
CC(COCCCCC=C)=CC=C
CCC(OCC=C)C=CCCC=C
CCC(OCC=CCCC=C)C=C
CCC(OCCC=C)C=CCC=C
CCC(OCCC=CCC=C)C=C
CCC(OCCCC=C)C=CC=C
CCC(OCCCC=CC=C)C=C
CCCOC(C=C)C=CCCC=C
CCCOC(CC=C)C=CCC=C
CCCOC(CC=C)CC=CC=C
CCCOC(CC=CCC=C)C=C
CCCOC(CCC=C)C=CC=C
CCCOC(CCC=CC=C)C=C
CCCOCC=C(CC=C)CC=C
CCCOCC=C(CCC=C)C=C
CCCOCC=CC(=C)CCC=C
CCCOCC=CC(CC=C)C=C
CCCOCC=CCC(=C)CC=C
CCCOCC=CCC(C=C)C=C
CCCOCC=CCCC(=C)C=C
CCCOCC(=C)C=CCCC=C
CCCOCC(=C)CC=CCC=C
CCCOCC(=C)CCC=CC=C
CCCOCC(C=C)=CCCC=C
CCCOCC(C=C)C=CCC=C
CCCOCC(CC=C)=CCC=C
CCCOCC(CC=C)C=CC=C
CCCOCC(CC=CC=C)C=C
CCCOCC(CCC=C)=CC=C
CCCOCCC=C(CC=C)C=C
CCCOCCC=CC(=C)CC=C
CCCOCCC=CC(C=C)C=C
CCCOCCC=CCC(=C)C=C
CCCOCCC(=C)C=CCC=C
CCCOCCC(=C)CC=CC=C
CCCOCCC(C=C)=CCC=C
CCCOCCC(C=C)C=CC=C
CCCOCCC(CC=C)=CC=C
CCCOCCCC=C(C=C)C=C
CCCOCCCC=CC(=C)C=C
CCCOCCCC(=C)C=CC=C
CCCOCCCC(C=C)=CC=C
CC(OCC=C)C=CCCCC=C
CC(OCCC=C)C=CCCC=C
CC(OCCC=CCCC=C)C=C
CC(OCCCC=C)C=CCC=C
CC(OCCCC=CCC=C)C=C
CC(OCCCCC=C)C=CC=C
CC(OCCCCC=CC=C)C=C
CCOC(C=C)C=CCCCC=C
CCOC(CC=C)C=CCCC=C
CCOC(CC=C)CC=CCC=C
CCOC(CC=CCCC=C)C=C
CCOC(CCC=C)C=CCC=C
CCOC(CCC=C)CC=CC=C
CCOC(CCC=CC=C)CC=C
CCOC(CCC=CCC=C)C=C
CCOC(CCCC=C)C=CC=C
CCOC(CCCC=CC=C)C=C
CCOCC=C(CCC=C)CC=C
CCOCC=C(CCCC=C)C=C
CCOCC=CC(=C)CCCC=C
CCOCC=CC(CC=C)CC=C
CCOCC=CC(CCC=C)C=C
CCOCC=CCC(=C)CCC=C
CCOCC=CCC(CC=C)C=C
CCOCC=CCCC(=C)CC=C
CCOCC=CCCC(C=C)C=C
CCOCC=CCCCC(=C)C=C
CCOCC(=C)C=CCCCC=C
CCOCC(=C)CC=CCCC=C
CCOCC(=C)CCC=CCC=C
CCOCC(=C)CCCC=CC=C
CCOCC(C=C)=CCCCC=C
CCOCC(C=C)C=CCCC=C
CCOCC(CC=C)=CCCC=C
CCOCC(CC=C)C=CCC=C
CCOCC(CC=C)CC=CC=C
CCOCC(CC=CCC=C)C=C
CCOCC(CCC=C)=CCC=C
CCOCC(CCC=C)C=CC=C
CCOCC(CCC=CC=C)C=C
CCOCC(CCCC=C)=CC=C
CCOCCC=C(CC=C)CC=C
CCOCCC=C(CCC=C)C=C
CCOCCC=CC(=C)CCC=C
CCOCCC=CC(CC=C)C=C
CCOCCC=CCC(=C)CC=C
CCOCCC=CCC(C=C)C=C
CCOCCC=CCCC(=C)C=C
CCOCCC(=C)C=CCCC=C
CCOCCC(=C)CC=CCC=C
CCOCCC(=C)CCC=CC=C
CCOCCC(C=C)=CCCC=C
CCOCCC(C=C)C=CCC=C
CCOCCC(CC=C)=CCC=C
CCOCCC(CC=C)C=CC=C
CCOCCC(CC=CC=C)C=C
CCOCCC(CCC=C)=CC=C
CCOCCCC=C(CC=C)C=C
CCOCCCC=CC(=C)CC=C
CCOCCCC=CC(C=C)C=C
CCOCCCC=CCC(=C)C=C
CCOCCCC(=C)C=CCC=C
CCOCCCC(=C)CC=CC=C
CCOCCCC(C=C)=CCC=C
CCOCCCC(C=C)C=CC=C
CCOCCCC(CC=C)=CC=C
CCOCCCCC=C(C=C)C=C
CCOCCCCC=CC(=C)C=C
CCOCCCCC(=C)C=CC=C
CCOCCCCC(C=C)=CC=C
COC(C=C)C=CCCCCC=C
COC(CC=C)C=CCCCC=C
COC(CC=C)CC=CCCC=C
COC(CC=CCCCC=C)C=C
COC(CCC=C)C=CCCC=C
COC(CCC=C)CC=CCC=C
COC(CCC=C)CCC=CC=C
COC(CCC=CCC=C)CC=C
COC(CCC=CCCC=C)C=C
COC(CCCC=C)C=CCC=C
COC(CCCC=C)CC=CC=C
COC(CCCC=CC=C)CC=C
COC(CCCC=CCC=C)C=C
COC(CCCCC=C)C=CC=C
COC(CCCCC=CC=C)C=C
COCC=C(CCC=C)CCC=C
COCC=C(CCCC=C)CC=C
COCC=C(CCCCC=C)C=C
COCC=CC(=C)CCCCC=C
COCC=CC(CCC=C)CC=C
COCC=CC(CCCC=C)C=C
COCC=CCC(=C)CCCC=C
COCC=CCC(CC=C)CC=C
COCC=CCC(CCC=C)C=C
COCC=CCCC(=C)CCC=C
COCC=CCCC(CC=C)C=C
COCC=CCCCC(=C)CC=C
COCC=CCCCC(C=C)C=C
COCC=CCCCCC(=C)C=C
COCC(=C)C=CCCCCC=C
COCC(=C)CC=CCCCC=C
COCC(=C)CCC=CCCC=C
COCC(=C)CCCC=CCC=C
COCC(=C)CCCCC=CC=C
COCC(C=C)=CCCCCC=C
COCC(C=C)C=CCCCC=C
COCC(CC=C)=CCCCC=C
COCC(CC=C)C=CCCC=C
COCC(CC=C)CC=CCC=C
COCC(CC=CCCC=C)C=C
COCC(CCC=C)=CCCC=C
COCC(CCC=C)C=CCC=C
COCC(CCC=C)CC=CC=C
COCC(CCC=CC=C)CC=C
COCC(CCC=CCC=C)C=C
COCC(CCCC=C)=CCC=C
COCC(CCCC=C)C=CC=C
COCC(CCCC=CC=C)C=C
COCC(CCCCC=C)=CC=C
COCCC=C(CCC=C)CC=C
COCCC=C(CCCC=C)C=C
COCCC=CC(=C)CCCC=C
COCCC=CC(CC=C)CC=C
COCCC=CC(CCC=C)C=C
COCCC=CCC(=C)CCC=C
COCCC=CCC(CC=C)C=C
COCCC=CCCC(=C)CC=C
COCCC=CCCC(C=C)C=C
COCCC=CCCCC(=C)C=C
COCCC(=C)C=CCCCC=C
COCCC(=C)CC=CCCC=C
COCCC(=C)CCC=CCC=C
COCCC(=C)CCCC=CC=C
COCCC(C=C)=CCCCC=C
COCCC(C=C)C=CCCC=C
COCCC(CC=C)=CCCC=C
COCCC(CC=C)C=CCC=C
COCCC(CC=C)CC=CC=C
COCCC(CC=CCC=C)C=C
COCCC(CCC=C)=CCC=C
COCCC(CCC=C)C=CC=C
COCCC(CCC=CC=C)C=C
COCCC(CCCC=C)=CC=C
COCCCC=C(CC=C)CC=C
COCCCC=C(CCC=C)C=C
COCCCC=CC(=C)CCC=C
COCCCC=CC(CC=C)C=C
COCCCC=CCC(=C)CC=C
COCCCC=CCC(C=C)C=C
COCCCC=CCCC(=C)C=C
COCCCC(=C)C=CCCC=C
COCCCC(=C)CC=CCC=C
COCCCC(=C)CCC=CC=C
COCCCC(C=C)=CCCC=C
COCCCC(C=C)C=CCC=C
COCCCC(CC=C)=CCC=C
COCCCC(CC=C)C=CC=C
COCCCC(CC=CC=C)C=C
COCCCC(CCC=C)=CC=C
COCCCCC=C(CC=C)C=C
COCCCCC=CC(=C)CC=C
COCCCCC=CC(C=C)C=C
COCCCCC=CCC(=C)C=C
COCCCCC(=C)C=CCC=C
COCCCCC(=C)CC=CC=C
COCCCCC(C=C)=CCC=C
COCCCCC(C=C)C=CC=C
COCCCCC(CC=C)=CC=C
COCCCCCC=C(C=C)C=C
COCCCCCC=CC(=C)C=C
COCCCCCC(=C)C=CC=C
COCCCCCC(C=C)=CC=C
CC(=C)COCC=CCCCC=C
CC(OCC=CCCCC=C)C=C
CC(C)C#CC#CCCCCC=O
CC(C)C#CCC#CCCCC=O
CC(C)C#CCCC#CCCC=O
CC(C)C#CCCCC#CCC=O
CC(C)C#CCCCCC#CC=O
CC(C)CC#CC#CCCCC=O
CC(C)CC#CCC#CCCC=O
CC(C)CC#CCCC#CCC=O
CC(C)CC#CCCCC#CC=O
CC(C)CCC#CC#CCCC=O
CC(C)CCC#CCC#CCC=O
CC(C)CCC#CCCC#CC=O
CC(C)CCCC#CC#CCC=O
CC(C)CCCC#CCC#CC=O
CC(C)CCCCC#CC#CC=O
CC(C#C)C#CCCCCCC=O
CC(CC#C)C#CCCCCC=O
CC(CC#C)CC#CCCCC=O
CC(CC#CCCCCC#C)C=O
CC(CCC#C)C#CCCCC=O
CC(CCC#C)CC#CCCC=O
CC(CCC#C)CCC#CCC=O
CC(CCC#CCCC#C)CC=O
CC(CCC#CCCCC#C)C=O
CC(CCCC#C)C#CCCC=O
CC(CCCC#C)CC#CCC=O
CC(CCCC#C)CCC#CC=O
CC(CCCC#CC#C)CCC=O
CC(CCCC#CCC#C)CC=O
CC(CCCC#CCCC#C)C=O
CC(CCCCC#C)C#CCC=O
CC(CCCCC#C)CC#CC=O
CC(CCCCC#CC#C)CC=O
CC(CCCCC#CCC#C)C=O
CC(CCCCCC#C)C#CC=O
CC(CCCCCC#CC#C)C=O
CC#CC(C)C#CCCCCC=O
CC#CC(C)CC#CCCCC=O
CC#CC(C)CCC#CCCC=O
CC#CC(C)CCCC#CCC=O
CC#CC(C)CCCCC#CC=O
CC#CC(CCCC#C)CCC=O
CC#CC(CCCCC#C)CC=O
CC#CC(CCCCCC#C)C=O
CC#CC#CC(C)CCCCC=O
CC#CC#CCC(C)CCCC=O
CC#CC#CCCC(C)CCC=O
CC#CC#CCCCC(C)CC=O
CC#CC#CCCCCC(C)C=O
CC#CC#CCCCCCC(C)=O
CC#CCC(C)C#CCCCC=O
CC#CCC(C)CC#CCCC=O
CC#CCC(C)CCC#CCC=O
CC#CCC(C)CCCC#CC=O
CC#CCC(CCCC#C)CC=O
CC#CCC(CCCCC#C)C=O
CC#CCC#CC(C)CCCC=O
CC#CCC#CCC(C)CCC=O
CC#CCC#CCCC(C)CC=O
CC#CCC#CCCCC(C)C=O
CC#CCC#CCCCCC(C)=O
CC#CCCC(C)C#CCCC=O
CC#CCCC(C)CC#CCC=O
CC#CCCC(C)CCC#CC=O
CC#CCCC(CCC#C)CC=O
CC#CCCC(CCC#CC)C=O
CC#CCCC(CCCC#C)C=O
CC#CCCC#CC(C)CCC=O
CC#CCCC#CCC(C)CC=O
CC#CCCC#CCCC(C)C=O
CC#CCCC#CCCCC(C)=O
CC#CCCCC(C)C#CCC=O
CC#CCCCC(C)CC#CC=O
CC#CCCCC(CC#CC)C=O
CC#CCCCC(CCC#C)C=O
CC#CCCCC#CC(C)CC=O
CC#CCCCC#CCC(C)C=O
CC#CCCCC#CCCC(C)=O
CC#CCCCCC(C)C#CC=O
CC#CCCCCC(CC#C)C=O
CC#CCCCCC#CC(C)C=O
CC#CCCCCC#CCC(C)=O
CC#CCCCCCC#CC(C)=O
CCC(C)C#CC#CCCCC=O
CCC(C)C#CCC#CCCC=O
CCC(C)C#CCCC#CCC=O
CCC(C)C#CCCCC#CC=O
CCC(C)CC#CC#CCCC=O
CCC(C)CC#CCC#CCC=O
CCC(C)CC#CCCC#CC=O
CCC(C)CCC#CC#CCC=O
CCC(C)CCC#CCC#CC=O
CCC(C)CCCC#CC#CC=O
CCC(C#C)C#CCCCCC=O
CCC(C#CC)C#CCCCC=O
CCC(CC)C#CC#CCCC=O
CCC(CC)C#CCC#CCC=O
CCC(CC)C#CCCC#CC=O
CCC(CC)CC#CC#CCC=O
CCC(CC)CC#CCC#CC=O
CCC(CC)CCC#CC#CC=O
CCC(CC#C)C#CCCCC=O
CCC(CC#C)CC#CCCC=O
CCC(CC#CC)C#CCCC=O
CCC(CC#CC)CC#CCC=O
CCC(CC#CCCC#CC)C=O
CCC(CC#CCCCC#C)C=O
CCC(CCC#C)C#CCCC=O
CCC(CCC#C)CC#CCC=O
CCC(CCC#C)CCC#CC=O
CCC(CCC#CC)C#CCC=O
CCC(CCC#CC)CC#CC=O
CCC(CCC#CC#CC)CC=O
CCC(CCC#CCC#C)CC=O
CCC(CCC#CCC#CC)C=O
CCC(CCC#CCCC#C)C=O
CCC(CCCC#C)C#CCC=O
CCC(CCCC#C)CC#CC=O
CCC(CCCC#CC)C#CC=O
CCC(CCCC#CC#C)CC=O
CCC(CCCC#CC#CC)C=O
CCC(CCCC#CCC#C)C=O
CCC(CCCCC#C)C#CC=O
CCC(CCCCC#CC#C)C=O
CCC#CC(C)C#CCCCC=O
CCC#CC(C)CC#CCCC=O
CCC#CC(C)CCC#CCC=O
CCC#CC(C)CCCC#CC=O
CCC#CC(CC)C#CCCC=O
CCC#CC(CC)CC#CCC=O
CCC#CC(CC)CCC#CC=O
CCC#CC(CCC#CC)CC=O
CCC#CC(CCCC#C)CC=O
CCC#CC(CCCC#CC)C=O
CCC#CC(CCCCC#C)C=O
CCC#CC#CC(C)CCCC=O
CCC#CC#CC(CC)CCC=O
CCC#CC#CCC(C)CCC=O
CCC#CC#CCC(CC)CC=O
CCC#CC#CCCC(C)CC=O
CCC#CC#CCCC(CC)C=O
CCC#CC#CCCCC(C)C=O
CCC#CC#CCCCCC(C)=O
CCC#CCC(C)C#CCCC=O
CCC#CCC(C)CC#CCC=O
CCC#CCC(C)CCC#CC=O
CCC#CCC(CC)C#CCC=O
CCC#CCC(CC)CC#CC=O
CCC#CCC(CC#CCC)C=O
CCC#CCC(CCC#C)CC=O
CCC#CCC(CCC#CC)C=O
CCC#CCC(CCCC#C)C=O
CCC#CCC#CC(C)CCC=O
CCC#CCC#CC(CC)CC=O
CCC#CCC#CCC(C)CC=O
CCC#CCC#CCC(CC)C=O
CCC#CCC#CCCC(C)C=O
CCC#CCC#CCCCC(C)=O
CCC#CCCC(C)C#CCC=O
CCC#CCCC(C)CC#CC=O
CCC#CCCC(CC)C#CC=O
CCC#CCCC(CC#CC)C=O
CCC#CCCC(CCC#C)C=O
CCC#CCCC#CC(C)CC=O
CCC#CCCC#CC(CC)C=O
CCC#CCCC#CCC(C)C=O
CCC#CCCC#CCCC(C)=O
CCC#CCCCC(C)C#CC=O
CCC#CCCCC(CC#C)C=O
CCC#CCCCC#CC(C)C=O
CCC#CCCCC#CCC(C)=O
CCC#CCCCCC#CC(C)=O
CCCC(C)C#CC#CCCC=O
CCCC(C)C#CCC#CCC=O
CCCC(C)C#CCCC#CC=O
CCCC(C)CC#CC#CCC=O
CCCC(C)CC#CCC#CC=O
CCCC(C)CCC#CC#CC=O
CCCC(C#C)C#CCCCC=O
CCCC(C#CC)C#CCCC=O
CCCC(C#CCC)C#CCC=O
CCCC(CC)C#CC#CCC=O
CCCC(CC)C#CCC#CC=O
CCCC(CC)CC#CC#CC=O
CCCC(CC#C)C#CCCC=O
CCCC(CC#C)CC#CCC=O
CCCC(CC#CC)C#CCC=O
CCCC(CC#CC)CC#CC=O
CCCC(CC#CC#CCC)C=O
CCCC(CC#CCC)C#CC=O
CCCC(CC#CCC#CC)C=O
CCCC(CC#CCCC#C)C=O
CCCC(CCC)C#CC#CC=O
CCCC(CCC#C)C#CCC=O
CCCC(CCC#C)CC#CC=O
CCCC(CCC#CC)C#CC=O
CCCC(CCC#CC#C)CC=O
CCCC(CCC#CC#CC)C=O
CCCC(CCC#CCC#C)C=O
CCCC(CCCC#C)C#CC=O
CCCC(CCCC#CC#C)C=O
CCCC#CC(C)C#CCCC=O
CCCC#CC(C)CC#CCC=O
CCCC#CC(C)CCC#CC=O
CCCC#CC(CC)C#CCC=O
CCCC#CC(CC)CC#CC=O
CCCC#CC(CC#CCC)C=O
CCCC#CC(CCC)C#CC=O
CCCC#CC(CCC#C)CC=O
CCCC#CC(CCC#CC)C=O
CCCC#CC(CCCC#C)C=O
CCCC#CC#CC(C)CCC=O
CCCC#CC#CC(CC)CC=O
CCCC#CC#CC(CCC)C=O
CCCC#CC#CCC(C)CC=O
CCCC#CC#CCC(CC)C=O
CCCC#CC#CCCC(C)C=O
CCCC#CC#CCCCC(C)=O
CCCC#CCC(C)C#CCC=O
CCCC#CCC(C)CC#CC=O
CCCC#CCC(CC)C#CC=O
CCCC#CCC(CC#CC)C=O
CCCC#CCC(CCC#C)C=O
CCCC#CCC#CC(C)CC=O
CCCC#CCC#CC(CC)C=O
CCCC#CCC#CCC(C)C=O
CCCC#CCC#CCCC(C)=O
CCCC#CCCC(C)C#CC=O
CCCC#CCCC(CC#C)C=O
CCCC#CCCC#CC(C)C=O
CCCC#CCCC#CCC(C)=O
CCCC#CCCCC#CC(C)=O
CCCCC(C)C#CC#CCC=O
CCCCC(C)C#CCC#CC=O
CCCCC(C)CC#CC#CC=O
CCCCC(C#C)C#CCCC=O
CCCCC(C#CC)C#CCC=O
CCCCC(C#CCC)C#CC=O
CCCCC(CC)C#CC#CC=O
CCCCC(CC#C)C#CCC=O
CCCCC(CC#C)CC#CC=O
CCCCC(CC#CC)C#CC=O
CCCCC(CC#CC#CC)C=O
CCCCC(CC#CCC#C)C=O
CCCCC(CCC#C)C#CC=O
CCCCC(CCC#CC#C)C=O
CCCCC#CC(C)C#CCC=O
CCCCC#CC(C)CC#CC=O
CCCCC#CC(CC)C#CC=O
CCCCC#CC(CC#CC)C=O
CCCCC#CC(CCC#C)C=O
CCCCC#CC#CC(C)CC=O
CCCCC#CC#CC(CC)C=O
CCCCC#CC#CCC(C)C=O
CCCCC#CC#CCCC(C)=O
CCCCC#CCC(C)C#CC=O
CCCCC#CCC(CC#C)C=O
CCCCC#CCC#CC(C)C=O
CCCCC#CCC#CCC(C)=O
CCCCC#CCCC#CC(C)=O
CCCCCC(C)C#CC#CC=O
CCCCCC(C#C)C#CCC=O
CCCCCC(C#CC)C#CC=O
CCCCCC(CC#C)C#CC=O
CCCCCC(CC#CC#C)C=O
CCCCCC#CC(C)C#CC=O
CCCCCC#CC(CC#C)C=O
CCCCCC#CC#CC(C)C=O
CCCCCC#CC#CCC(C)=O
CCCCCC#CCC#CC(C)=O
CCCCCCC(C#C)C#CC=O
CCCCCCC#CC#CC(C)=O
CC(CC#CCCCCC=O)C#C
CC(CCC#CCCCC=O)C#C
CC(CCCC#CCCC=O)C#C
CC(CCCCC#CCC=O)C#C
CC(CCCCCC#CC=O)C#C
CC#CC(CCCCCC=O)C#C
CC#CCC(CCCCC=O)C#C
CC#CCCC(CCCC=O)C#C
CC#CCCCC(CCC=O)C#C
CC#CCCCCC(CC=O)C#C
CC#CCCCCCC(C=O)C#C
CC#CCCCCCCC(=O)C#C
CCC(CC#CCCCC=O)C#C
CCC(CCC#CCCC=O)C#C
CCC(CCCC#CCC=O)C#C
CCC(CCCCC#CC=O)C#C
CCC#CC(CCCCC=O)C#C
CCC#CC#CCCCC(=O)CC
CCC#CCC(CCCC=O)C#C
CCC#CCC#CCCC(=O)CC
CCC#CCCC(CCC=O)C#C
CCC#CCCC#CCC(=O)CC
CCC#CCCCC(CC=O)C#C
CCC#CCCCC#CC(=O)CC
CCC#CCCCCC(C=O)C#C
CCC#CCCCCCC(=O)C#C
CCCC(CC#CCCC=O)C#C
CCCC(CCC#CCC=O)C#C
CCCC(CCCC#CC=O)C#C
CCCC#CC(CCCC=O)C#C
CCCC#CC#CCCC(=O)CC
CCCC#CCC(CCC=O)C#C
CCCC#CCC#CCC(=O)CC
CCCC#CCCC(CC=O)C#C
CCCC#CCCC#CC(=O)CC
CCCC#CCCCC(C=O)C#C
CCCC#CCCCCC(=O)C#C
CCCCC(CC#CCC=O)C#C
CCCCC(CCC#CC=O)C#C
CCCCC#CC(CCC=O)C#C
CCCCC#CC#CCC(=O)CC
CCCCC#CCC(CC=O)C#C
CCCCC#CCC#CC(=O)CC
CCCCC#CCCC(C=O)C#C
CCCCC#CCCCC(=O)C#C
CCCCCC(CC#CC=O)C#C
CCCCCC#CC(CC=O)C#C
CCCCCC#CC#CC(=O)CC
CCCCCC#CCC(C=O)C#C
CCCCCC#CCCC(=O)C#C
CCCCCCC#CC(C=O)C#C
CCCCCCC#CCC(=O)C#C
CCCCCCCC#CC(=O)C#C
CC(CCC#CCCC=O)CC#C
CC(CCCC#CCC=O)CC#C
CC(CCCCC#CC=O)CC#C
CC#CC(CCCCC=O)C#CC
CC#CC(CCCCC=O)CC#C
CC#CCC(CCCC=O)C#CC
CC#CCC(CCCC=O)CC#C
CC#CCCC(CCC=O)C#CC
CC#CCCC(CCC=O)CC#C
CC#CCCCC(CC=O)C#CC
CC#CCCCC(CC=O)CC#C
CC#CCCCCC(C=O)C#CC
CC#CCCCCCC(=O)C#CC
CC#CCCCCCC(=O)CC#C
CCC(CC#CCCC=O)C#CC
CCC(CCC#CCC=O)C#CC
CCC(CCC#CCC=O)CC#C
CCC(CCCC#CC=O)C#CC
CCC(CCCC#CC=O)CC#C
CCC#CC(CCCC=O)C#CC
CCC#CC(CCCC=O)CC#C
CCC#CCC(CCC=O)C#CC
CCC#CCC(CCC=O)CC#C
CCC#CCCC(CC=O)C#CC
CCC#CCCC(CC=O)CC#C
CCC#CCCCC(C=O)C#CC
CCC#CCCCCC(=O)C#CC
CCC#CCCCCC(=O)CC#C
CCCC(CC#CCC=O)C#CC
CCCC(CCC#CC=O)C#CC
CCCC(CCC#CC=O)CC#C
CCCC#CC(CCC=O)C#CC
CCCC#CC(CCC=O)CC#C
CCCC#CC#CCC(=O)CCC
CCCC#CCC(CC=O)C#CC
CCCC#CCC(CC=O)CC#C
CCCC#CCC#CC(=O)CCC
CCCC#CCCC(C=O)C#CC
CCCC#CCCCC(=O)C#CC
CCCC#CCCCC(=O)CC#C
CCCCC(CC#CC=O)C#CC
CCCCC#CC(CC=O)C#CC
CCCCC#CC(CC=O)CC#C
CCCCC#CC#CC(=O)CCC
CCCCC#CCC(C=O)C#CC
CCCCC#CCCC(=O)C#CC
CCCCC#CCCC(=O)CC#C
CCCCCC#CC(C=O)C#CC
CCCCCC#CCC(=O)C#CC
CCCCCC#CCC(=O)CC#C
CCCCCCC#CC(=O)C#CC
CCCCCCC#CC(=O)CC#C
CC(CCCC#CC=O)CCC#C
CC(CCCCCC=O)C#CC#C
CC#CC(CCCC=O)CCC#C
CC#CCC(CCC=O)CC#CC
CC#CCC(CCC=O)CCC#C
CC#CCCC(CC=O)CC#CC
CC#CCCCCC(=O)CC#CC
CC#CCCCCC(=O)CCC#C
CCC(CCC#CC=O)CC#CC
CCC(CCCCC=O)C#CC#C
CCC#CC(CCC=O)C#CCC
CCC#CC(CCC=O)CC#CC
CCC#CC(CCC=O)CCC#C
CCC#CCC(CC=O)C#CCC
CCC#CCC(CC=O)CC#CC
CCC#CCCC(C=O)C#CCC
CCC#CCCCC(=O)C#CCC
CCC#CCCCC(=O)CC#CC
CCC#CCCCC(=O)CCC#C
CCCC(CC#CC=O)C#CCC
CCCC(CCCC=O)C#CC#C
CCCC#CC(CC=O)C#CCC
CCCC#CC(CC=O)CC#CC
CCCC#CCC(C=O)C#CCC
CCCC#CCCC(=O)C#CCC
CCCC#CCCC(=O)CC#CC
CCCC#CCCC(=O)CCC#C
CCCCC(CCC=O)C#CC#C
CCCCC#CC(C=O)C#CCC
CCCCC#CCC(=O)C#CCC
CCCCC#CCC(=O)CC#CC
CCCCC#CCC(=O)CCC#C
CCCCCC(CC=O)C#CC#C
CCCCCC#CC(=O)C#CCC
CCCCCC#CC(=O)CC#CC
CCCCCC#CC(=O)CCC#C
CCCCCCC(C=O)C#CC#C
CCCCCCCC(=O)C#CC#C
CC(CCCCC=O)C#CCC#C
CC(CCCCC=O)CC#CC#C
CC#CCCCC(=O)CCC#CC
CC#CCCCC(=O)CCCC#C
CCC(CCCC=O)C#CC#CC
CCC(CCCC=O)C#CCC#C
CCC(CCCC=O)CC#CC#C
CCC#CCCC(=O)CC#CCC
CCC#CCCC(=O)CCC#CC
CCC#CCCC(=O)CCCC#C
CCCC(CCC=O)C#CC#CC
CCCC(CCC=O)C#CCC#C
CCCC(CCC=O)CC#CC#C
CCCC#CC(C=O)C#CCCC
CCCC#CCC(=O)C#CCCC
CCCC#CCC(=O)CC#CCC
CCCC#CCC(=O)CCC#CC
CCCC#CCC(=O)CCCC#C
CCCCC(CC=O)C#CC#CC
CCCCC(CC=O)C#CCC#C
CCCCC(CC=O)CC#CC#C
CCCCC#CC(=O)C#CCCC
CCCCC#CC(=O)CC#CCC
CCCCC#CC(=O)CCC#CC
CCCCC#CC(=O)CCCC#C
CCCCCC(C=O)C#CC#CC
CCCCCC(C=O)C#CCC#C
CCCCCCC(=O)C#CC#CC
CCCCCCC(=O)C#CCC#C
CCCCCCC(=O)CC#CC#C
CC(CCCC=O)C#CCCC#C
CC(CCCC=O)CC#CCC#C
CC(CCCC=O)CCC#CC#C
CC#CCCC(=O)CCCCC#C
CCC(CCC=O)C#CCC#CC
CCC(CCC=O)C#CCCC#C
CCC(CCC=O)CC#CC#CC
CCC(CCC=O)CC#CCC#C
CCC(CCC=O)CCC#CC#C
CCC#CCC(=O)CCCC#CC
CCC#CCC(=O)CCCCC#C
CCCC(CC=O)C#CC#CCC
CCCC(CC=O)C#CCC#CC
CCCC(CC=O)C#CCCC#C
CCCC(CC=O)CC#CC#CC
CCCC(CC=O)CC#CCC#C
CCCC#CC(=O)CCC#CCC
CCCC#CC(=O)CCCC#CC
CCCC#CC(=O)CCCCC#C
CCCCC(C=O)C#CC#CCC
CCCCC(C=O)C#CCC#CC
CCCCC(C=O)C#CCCC#C
CCCCCC(=O)C#CC#CCC
CCCCCC(=O)C#CCC#CC
CCCCCC(=O)C#CCCC#C
CCCCCC(=O)CC#CC#CC
CCCCCC(=O)CC#CCC#C
CCCCCC(=O)CCC#CC#C
CC(CCC=O)C#CCCCC#C
CC(CCC=O)CC#CCCC#C
CC(CCC=O)CCC#CCC#C
CC#CCC(=O)CCCCCC#C
CCC(CC=O)C#CCCC#CC
CCC(CC=O)C#CCCCC#C
CCC(CC=O)CC#CCC#CC
CCC(CC=O)CC#CCCC#C
CCC#CC(=O)CCCCC#CC
CCC#CC(=O)CCCCCC#C
CCCC(C=O)C#CCC#CCC
CCCC(C=O)C#CCCC#CC
CCCC(C=O)C#CCCCC#C
CCCCC(=O)C#CC#CCCC
CCCCC(=O)C#CCC#CCC
CCCCC(=O)C#CCCC#CC
CCCCC(=O)C#CCCCC#C
CCCCC(=O)CC#CC#CCC
CCCCC(=O)CC#CCC#CC
CCCCC(=O)CC#CCCC#C
CCCCC(=O)CCC#CC#CC
CCCCC(=O)CCC#CCC#C
CCCCC(=O)CCCC#CC#C
CC(CC=O)C#CCCCCC#C
CC(CC=O)CC#CCCCC#C
CC#CC(=O)CCCCCCC#C
CCC(C=O)C#CCCCC#CC
CCC(C=O)C#CCCCCC#C
CCCC(=O)C#CCCC#CCC
CCCC(=O)C#CCCCC#CC
CCCC(=O)C#CCCCCC#C
CCCC(=O)CC#CCC#CCC
CCCC(=O)CC#CCCC#CC
CCCC(=O)CC#CCCCC#C
CCCC(=O)CCC#CC#CCC
CCCC(=O)CCC#CCC#CC
CCCC(=O)CCC#CCCC#C
CCCC(=O)CCCC#CC#CC
CCCC(=O)CCCC#CCC#C
CCCC(=O)CCCCC#CC#C
CC(C=O)C#CCCCCCC#C
CCC(=O)C#CCCCCC#CC
CCC(=O)C#CCCCCCC#C
CCC(=O)CC#CCCCC#CC
CCC(=O)CC#CCCCCC#C
CCC(=O)CCC#CCCC#CC
CCC(=O)CCC#CCCCC#C
CCC(=O)CCCC#CCC#CC
CCC(=O)CCCC#CCCC#C
CCC(=O)CCCCC#CC#CC
CCC(=O)CCCCC#CCC#C
CCC(=O)CCCCCC#CC#C
CC(=O)C#CCCCCCCC#C
CC(=O)CC#CCCCCCC#C
CC(=O)CCC#CCCCCC#C
CC(=O)CCCC#CCCCC#C
CC(=O)CCCCC#CCCC#C
CC(=O)CCCCCC#CCC#C
CC(=O)CCCCCCC#CC#C
O=C(CCCCC#C)CCCC#C
O=C(CCCCCC#C)CCC#C
O=C(CCCCCCC#C)CC#C
O=C(CCCCCCCC#C)C#C
O=CC(CCCC#C)CCCC#C
O=CC(CCCCC#C)CCC#C
O=CC(CCCCCC#C)CC#C
O=CC(CCCCCCC#C)C#C
O=CCC(CCCC#C)CCC#C
O=CCC(CCCCC#C)CC#C
O=CCC(CCCCCC#C)C#C
O=CCCC(CCC#C)CCC#C
O=CCCC(CCCC#C)CC#C
O=CCCC(CCCCC#C)C#C
O=CCCCC(CCC#C)CC#C
O=CCCCC(CCCC#C)C#C
O=CCCCCC(CC#C)CC#C
O=CCCCCC(CCC#C)C#C
O=CCCCCCC(CC#C)C#C
O=CCCCCCCC(C#C)C#C
CC=C(C)C#CCCCCCC=O
CC=C(C)CC#CCCCCC=O
CC=C(C)CCC#CCCCC=O
CC=C(C)CCCC#CCCC=O
CC=C(C)CCCCC#CCC=O
CC=C(C)CCCCCC#CC=O
CC=C(CCCC#CC)CCC=O
CC=C(CCCCC#C)CCC=O
CC=C(CCCCC#CC)CC=O
CC=C(CCCCCC#C)CC=O
CC=C(CCCCCC#CC)C=O
CC=C(CCCCCCC#C)C=O
CC=CC(C)C#CCCCCC=O
CC=CC(C)CC#CCCCC=O
CC=CC(C)CCC#CCCC=O
CC=CC(C)CCCC#CCC=O
CC=CC(C)CCCCC#CC=O
CC=CC(CCCC#C)CCC=O
CC=CC(CCCC#CC)CC=O
CC=CC(CCCCC#C)CC=O
CC=CC(CCCCC#CC)C=O
CC=CC(CCCCCC#C)C=O
CC=CC#CC(C)CCCCC=O
CC=CC#CCC(C)CCCC=O
CC=CC#CCCC(C)CCC=O
CC=CC#CCCCC(C)CC=O
CC=CC#CCCCCC(C)C=O
CC=CC#CCCCCCC(C)=O
CC=CCC(C)C#CCCCC=O
CC=CCC(C)CC#CCCC=O
CC=CCC(C)CCC#CCC=O
CC=CCC(C)CCCC#CC=O
CC=CCC(CCC#CC)CC=O
CC=CCC(CCCC#C)CC=O
CC=CCC(CCCC#CC)C=O
CC=CCC(CCCCC#C)C=O
CC=CCC#CC(C)CCCC=O
CC=CCC#CCC(C)CCC=O
CC=CCC#CCCC(C)CC=O
CC=CCC#CCCCC(C)C=O
CC=CCC#CCCCCC(C)=O
CC=CCCC(C)C#CCCC=O
CC=CCCC(C)CC#CCC=O
CC=CCCC(C)CCC#CC=O
CC=CCCC(CCC#C)CC=O
CC=CCCC(CCC#CC)C=O
CC=CCCC(CCCC#C)C=O
CC=CCCC#CC(C)CCC=O
CC=CCCC#CCC(C)CC=O
CC=CCCC#CCCC(C)C=O
CC=CCCC#CCCCC(C)=O
CC=CCCCC(C)C#CCC=O
CC=CCCCC(C)CC#CC=O
CC=CCCCC(CC#CC)C=O
CC=CCCCC(CCC#C)C=O
CC=CCCCC#CC(C)CC=O
CC=CCCCC#CCC(C)C=O
CC=CCCCC#CCCC(C)=O
CC=CCCCCC(C)C#CC=O
CC=CCCCCC(CC#C)C=O
CC=CCCCCC#CC(C)C=O
CC=CCCCCC#CCC(C)=O
CC=CCCCCCC#CC(C)=O
CC(C)=CC#CCCCCCC=O
CC(C)=CCC#CCCCCC=O
CC(C)=CCCC#CCCCC=O
CC(C)=CCCCC#CCCC=O
CC(C)=CCCCCC#CCC=O
CC(C)=CCCCCCC#CC=O
CC(C)C=CC#CCCCCC=O
CC(C)C=CCC#CCCCC=O
CC(C)C=CCCC#CCCC=O
CC(C)C=CCCCC#CCC=O
CC(C)C=CCCCCC#CC=O
CC(C)C#CC=CCCCCC=O
CC(C)C#CCC=CCCCC=O
CC(C)C#CCCC=CCCC=O
CC(C)C#CCCCC=CCC=O
CC(C)C#CCCCCC=CC=O
CC(C)CC=CC#CCCCC=O
CC(C)CC=CCC#CCCC=O
CC(C)CC=CCCC#CCC=O
CC(C)CC=CCCCC#CC=O
CC(C)CC#CC=CCCCC=O
CC(C)CC#CCC=CCCC=O
CC(C)CC#CCCC=CCC=O
CC(C)CC#CCCCC=CC=O
CC(C)CCC=CC#CCCC=O
CC(C)CCC=CCC#CCC=O
CC(C)CCC=CCCC#CC=O
CC(C)CCC#CC=CCCC=O
CC(C)CCC#CCC=CCC=O
CC(C)CCC#CCCC=CC=O
O=CCC#CC=CCCCC(C)C
CC(C)CCCC=CCC#CC=O
CC(C)CCCC#CC=CCC=O
CC(C)CCCC#CCC=CC=O
CC(C)CCCCC=CC#CC=O
CC(C)CCCCC#CC=CC=O
CC(CC=CCCCCC#C)C=O
CC(CC#C)=CCCCCCC=O
CC(CC#C)C=CCCCCC=O
CC(CCC=CCCC#C)CC=O
CC(CCC=CCCCC#C)C=O
CC(CCC#C)=CCCCCC=O
CC(CCC#C)C=CCCCC=O
CC(CCC#C)CC=CCCC=O
CC(CCCC=CC#C)CCC=O
CC(CCCC=CCC#C)CC=O
CC(CCCC=CCCC#C)C=O
CC(CCCC#C)=CCCCC=O
CC(CCCC#C)C=CCCC=O
CC(CCCC#C)CC=CCC=O
CC(CCCC#C)CCC=CC=O
CC(CCCCC=CC#C)CC=O
CC(CCCCC=CCC#C)C=O
CC(CCCCC#C)=CCCC=O
CC(CCCCC#C)C=CCC=O
CC(CCCCC#C)CC=CC=O
CC(CCCCCC=CC#C)C=O
CC(CCCCCC#C)=CCC=O
CC(CCCCCC#C)C=CC=O
CC(CCCCCCC#C)=CC=O
CC#CC=C(C)CCCCCC=O
CC#CC=CC(C)CCCCC=O
CC#CC=CCC(C)CCCC=O
CC#CC=CCCC(C)CCC=O
CC#CC=CCCCC(C)CC=O
CC#CC=CCCCCC(C)C=O
CC#CC=CCCCCCC(C)=O
CC#CC(C)=CCCCCCC=O
CC#CC(C)C=CCCCCC=O
CC#CC(C)CC=CCCCC=O
CC#CC(C)CCC=CCCC=O
CC#CC(C)CCCC=CCC=O
CC#CC(C)CCCCC=CC=O
CC#CCC=C(C)CCCCC=O
CC#CCC=CC(C)CCCC=O
CC#CCC=CCC(C)CCC=O
CC#CCC=CCCC(C)CC=O
CC#CCC=CCCCC(C)C=O
CC#CCC=CCCCCC(C)=O
CC#CCC(C)=CCCCCC=O
CC#CCC(C)C=CCCCC=O
CC#CCC(C)CC=CCCC=O
CC#CCC(C)CCC=CCC=O
CC#CCC(C)CCCC=CC=O
CC#CCCC=C(C)CCCC=O
CC#CCCC=CC(C)CCC=O
CC#CCCC=CCC(C)CC=O
CC#CCCC=CCCC(C)C=O
CC#CCCC=CCCCC(C)=O
CC#CCCC(C)=CCCCC=O
CC#CCCC(C)C=CCCC=O
CC#CCCC(C)CC=CCC=O
CC#CCCC(C)CCC=CC=O
CC#CCCCC=C(C)CCC=O
CC#CCCCC=CC(C)CC=O
CC#CCCCC=CCC(C)C=O
CC#CCCCC=CCCC(C)=O
CC#CCCCC(C)=CCCC=O
CC#CCCCC(C)C=CCC=O
CC#CCCCC(C)CC=CC=O
CC#CCCCCC=C(C)CC=O
CC#CCCCCC=CC(C)C=O
CC#CCCCCC=CCC(C)=O
CC#CCCCCC(C)=CCC=O
CC#CCCCCC(C)C=CC=O
CC#CCCCCCC=C(C)C=O
CC#CCCCCCC=CC(C)=O
CC#CCCCCCC(C)=CC=O
CCC=C(C)C#CCCCCC=O
CCC=C(C)CC#CCCCC=O
CCC=C(C)CCC#CCCC=O
CCC=C(C)CCCC#CCC=O
CCC=C(C)CCCCC#CC=O
CCC=C(CC)C#CCCCC=O
CCC=C(CC)CC#CCCC=O
CCC=C(CC)CCC#CCC=O
CCC=C(CC)CCCC#CC=O
CCC=C(CCC#CCC)CC=O
CCC=C(CCCC#C)CCC=O
CCC=C(CCCC#CC)CC=O
CCC=C(CCCC#CCC)C=O
CCC=C(CCCCC#C)CC=O
CCC=C(CCCCC#CC)C=O
CCC=C(CCCCCC#C)C=O
CCC=CC(C)C#CCCCC=O
CCC=CC(C)CC#CCCC=O
CCC=CC(C)CCC#CCC=O
CCC=CC(C)CCCC#CC=O
CCC=CC(CC)C#CCCC=O
CCC=CC(CC)CC#CCC=O
CCC=CC(CC)CCC#CC=O
CCC=CC(CCC#CC)CC=O
CCC=CC(CCC#CCC)C=O
CCC=CC(CCCC#C)CC=O
CCC=CC(CCCC#CC)C=O
CCC=CC(CCCCC#C)C=O
CCC=CC#CC(C)CCCC=O
CCC=CC#CC(CC)CCC=O
CCC=CC#CCC(C)CCC=O
CCC=CC#CCC(CC)CC=O
CCC=CC#CCCC(C)CC=O
CCC=CC#CCCC(CC)C=O
CCC=CC#CCCCC(C)C=O
CCC=CC#CCCCCC(C)=O
CCC=CCC(C)C#CCCC=O
CCC=CCC(C)CC#CCC=O
CCC=CCC(C)CCC#CC=O
CCC=CCC(CC)C#CCC=O
CCC=CCC(CC)CC#CC=O
CCC=CCC(CC#CCC)C=O
CCC=CCC(CCC#C)CC=O
CCC=CCC(CCC#CC)C=O
CCC=CCC(CCCC#C)C=O
CCC=CCC#CC(C)CCC=O
CCC=CCC#CC(CC)CC=O
CCC=CCC#CCC(C)CC=O
CCC=CCC#CCC(CC)C=O
CCC=CCC#CCCC(C)C=O
CCC=CCC#CCCCC(C)=O
CCC=CCCC(C)C#CCC=O
CCC=CCCC(C)CC#CC=O
CCC=CCCC(CC)C#CC=O
CCC=CCCC(CC#CC)C=O
CCC=CCCC(CCC#C)C=O
CCC=CCCC#CC(C)CC=O
CCC=CCCC#CC(CC)C=O
CCC=CCCC#CCC(C)C=O
CCC=CCCC#CCCC(C)=O
CCC=CCCCC(C)C#CC=O
CCC=CCCCC(CC#C)C=O
CCC=CCCCC#CC(C)C=O
CCC=CCCCC#CCC(C)=O
CCC=CCCCCC#CC(C)=O
CCC(=CC)C#CCCCCC=O
CCC(C=CC)C#CCCCC=O
CCC(C)=CC#CCCCCC=O
CCC(C)=CCC#CCCCC=O
CCC(C)=CCCC#CCCC=O
CCC(C)=CCCCC#CCC=O
CCC(C)=CCCCCC#CC=O
CCC(C)C=CC#CCCCC=O
CCC(C)C=CCC#CCCC=O
CCC(C)C=CCCC#CCC=O
CCC(C)C=CCCCC#CC=O
CCC(C)C#CC=CCCCC=O
CCC(C)C#CCC=CCCC=O
CCC(C)C#CCCC=CCC=O
CCC(C)C#CCCCC=CC=O
CCC(C)CC=CC#CCCC=O
CCC(C)CC=CCC#CCC=O
CCC(C)CC=CCCC#CC=O
CCC(C)CC#CC=CCCC=O
CCC(C)CC#CCC=CCC=O
CCC(C)CC#CCCC=CC=O
CCC(C)CCC=CC#CCC=O
CCC(C)CCC=CCC#CC=O
CCC(C)CCC#CC=CCC=O
CCC(C)CCC#CCC=CC=O
CCC(C)CCCC=CC#CC=O
CCC(C)CCCC#CC=CC=O
CCC(CC=CC)C#CCCC=O
CCC(CC=CC)CC#CCC=O
CCC(CC=CCCC#CC)C=O
CCC(CC=CCCCC#C)C=O
CCC(CC)=CC#CCCCC=O
CCC(CC)=CCC#CCCC=O
CCC(CC)=CCCC#CCC=O
CCC(CC)=CCCCC#CC=O
CCC(CC)C=CC#CCCC=O
CCC(CC)C=CCC#CCC=O
CCC(CC)C=CCCC#CC=O
CCC(CC)C#CC=CCCC=O
CCC(CC)C#CCC=CCC=O
CCC(CC)C#CCCC=CC=O
CCC(CC)CC=CC#CCC=O
CCC(CC)CC=CCC#CC=O
CCC(CC)CC#CC=CCC=O
CCC(CC)CC#CCC=CC=O
CCC(CC)CCC=CC#CC=O
CCC(CC)CCC#CC=CC=O
CCC(CC#C)=CCCCCC=O
CCC(CC#C)C=CCCCC=O
CCC(CC#CC)=CCCCC=O
CCC(CC#CC)C=CCCC=O
CCC(CC#CCCC=CC)C=O
CCC(CCC=CC)C#CCC=O
CCC(CCC=CC)CC#CC=O
CCC(CCC=CC#CC)CC=O
CCC(CCC=CCC#C)CC=O
CCC(CCC=CCC#CC)C=O
CCC(CCC=CCCC#C)C=O
CCC(CCC#C)=CCCCC=O
CCC(CCC#C)C=CCCC=O
CCC(CCC#C)CC=CCC=O
CCC(CCC#CC=CC)CC=O
CCC(CCC#CC)=CCCC=O
CCC(CCC#CC)C=CCC=O
CCC(CCC#CC)CC=CC=O
CCC(CCC#CCC=CC)C=O
CCC(CCCC=CC)C#CC=O
CCC(CCCC=CC#C)CC=O
CCC(CCCC=CC#CC)C=O
CCC(CCCC=CCC#C)C=O
CCC(CCCC#C)=CCCC=O
CCC(CCCC#C)C=CCC=O
CCC(CCCC#C)CC=CC=O
CCC(CCCC#CC=CC)C=O
CCC(CCCC#CC)=CCC=O
CCC(CCCC#CC)C=CC=O
CCC(CCCCC=CC#C)C=O
CCC(CCCCC#C)=CCC=O
CCC(CCCCC#C)C=CC=O
CCC(CCCCC#CC)=CC=O
CCC(CCCCCC#C)=CC=O
CCC#CC=C(C)CCCCC=O
CCC#CC=C(CC)CCCC=O
CCC#CC=CC(C)CCCC=O
CCC#CC=CC(CC)CCC=O
CCC#CC=CCC(C)CCC=O
CCC#CC=CCC(CC)CC=O
CCC#CC=CCCC(C)CC=O
CCC#CC=CCCC(CC)C=O
CCC#CC=CCCCC(C)C=O
CCC#CC=CCCCCC(C)=O
CCC#CC(C)=CCCCCC=O
CCC#CC(C)C=CCCCC=O
CCC#CC(C)CC=CCCC=O
CCC#CC(C)CCC=CCC=O
CCC#CC(C)CCCC=CC=O
CCC#CC(CC)=CCCCC=O
CCC#CC(CC)C=CCCC=O
CCC#CC(CC)CC=CCC=O
CCC#CC(CC)CCC=CC=O
CCC#CC(CCC=CC)CC=O
CCC#CC(CCCC=CC)C=O
CCC#CCC=C(C)CCCC=O
CCC#CCC=C(CC)CCC=O
CCC#CCC=CC(C)CCC=O
CCC#CCC=CC(CC)CC=O
CCC#CCC=CCC(C)CC=O
CCC#CCC=CCC(CC)C=O
CCC#CCC=CCCC(C)C=O
CCC#CCC=CCCCC(C)=O
CCC#CCC(C)=CCCCC=O
CCC#CCC(C)C=CCCC=O
CCC#CCC(C)CC=CCC=O
CCC#CCC(C)CCC=CC=O
CCC#CCC(CC)=CCCC=O
CCC#CCC(CC)C=CCC=O
CCC#CCC(CC)CC=CC=O
CCC#CCC(CCC=CC)C=O
CCC#CCCC=C(C)CCC=O
CCC#CCCC=C(CC)CC=O
CCC#CCCC=CC(C)CC=O
CCC#CCCC=CC(CC)C=O
CCC#CCCC=CCC(C)C=O
CCC#CCCC=CCCC(C)=O
CCC#CCCC(C)=CCCC=O
CCC#CCCC(C)C=CCC=O
CCC#CCCC(C)CC=CC=O
CCC#CCCC(CC=CC)C=O
CCC#CCCC(CC)=CCC=O
CCC#CCCC(CC)C=CC=O
CCC#CCCCC=C(C)CC=O
CCC#CCCCC=C(CC)C=O
CCC#CCCCC=CC(C)C=O
CCC#CCCCC=CCC(C)=O
CCC#CCCCC(C)=CCC=O
CCC#CCCCC(C)C=CC=O
CCC#CCCCC(CC)=CC=O
CCC#CCCCCC=C(C)C=O
CCC#CCCCCC=CC(C)=O
CCC#CCCCCC(C=O)=CC
CCC#CCCCCC(C)=CC=O
CCCC=C(C)C#CCCCC=O
CCCC=C(C)CC#CCCC=O
CCCC=C(C)CCC#CCC=O
CCCC=C(C)CCCC#CC=O
CCCC=C(CC)C#CCCC=O
CCCC=C(CC)CC#CCC=O
CCCC=C(CC)CCC#CC=O
CCCC=C(CCC)C#CCC=O
CCCC=C(CCC)CC#CC=O
CCCC=C(CCC#CC)CC=O
CCCC=C(CCC#CCC)C=O
CCCC=C(CCCC#C)CC=O
CCCC=C(CCCC#CC)C=O
CCCC=C(CCCCC#C)C=O
CCCC=CC(C)C#CCCC=O
CCCC=CC(C)CC#CCC=O
CCCC=CC(C)CCC#CC=O
CCCC=CC(CC)C#CCC=O
CCCC=CC(CC)CC#CC=O
CCCC=CC(CC#CCC)C=O
CCCC=CC(CCC)C#CC=O
CCCC=CC(CCC#C)CC=O
CCCC=CC(CCC#CC)C=O
CCCC=CC(CCCC#C)C=O
CCCC=CC#CC(C)CCC=O
CCCC=CC#CC(CC)CC=O
CCCC=CC#CC(CCC)C=O
CCCC=CC#CCC(C)CC=O
CCCC=CC#CCC(CC)C=O
CCCC=CC#CCCC(C)C=O
CCCC=CC#CCCCC(C)=O
CCCC=CCC(C)C#CCC=O
CCCC=CCC(C)CC#CC=O
CCCC=CCC(CC)C#CC=O
CCCC=CCC(CC#CC)C=O
CCCC=CCC(CCC#C)C=O
CCCC=CCC#CC(C)CC=O
CCCC=CCC#CC(CC)C=O
CCCC=CCC#CCC(C)C=O
CCCC=CCC#CCCC(C)=O
CCCC=CCCC(C)C#CC=O
CCCC=CCCC(CC#C)C=O
CCCC=CCCC#CC(C)C=O
CCCC=CCCC#CCC(C)=O
CCCC=CCCCC#CC(C)=O
CCCC(=CC)C#CCCCC=O
CCCC(=CCC)C#CCCC=O
CCCC(C=CC)C#CCCC=O
CCCC(C=CCC)C#CCC=O
CCCC(C)=CC#CCCCC=O
CCCC(C)=CCC#CCCC=O
CCCC(C)=CCCC#CCC=O
CCCC(C)=CCCCC#CC=O
CCCC(C)C=CC#CCCC=O
CCCC(C)C=CCC#CCC=O
CCCC(C)C=CCCC#CC=O
CCCC(C)C#CC=CCCC=O
CCCC(C)C#CCC=CCC=O
CCCC(C)C#CCCC=CC=O
CCCC(C)CC=CC#CCC=O
CCCC(C)CC=CCC#CC=O
CCCC(C)CC#CC=CCC=O
CCCC(C)CC#CCC=CC=O
CCCC(C)CCC=CC#CC=O
CCCC(C)CCC#CC=CC=O
CCCC(CC=CC)C#CCC=O
CCCC(CC=CC)CC#CC=O
CCCC(CC=CC#CCC)C=O
CCCC(CC=CCC)C#CC=O
CCCC(CC=CCC#CC)C=O
CCCC(CC=CCCC#C)C=O
CCCC(CC)=CC#CCCC=O
CCCC(CC)=CCC#CCC=O
CCCC(CC)=CCCC#CC=O
CCCC(CC)C=CC#CCC=O
CCCC(CC)C=CCC#CC=O
CCCC(CC)C#CC=CCC=O
CCCC(CC)C#CCC=CC=O
CCCC(CC)CC=CC#CC=O
CCCC(CC)CC#CC=CC=O
CCCC(CC#C)=CCCCC=O
CCCC(CC#C)C=CCCC=O
CCCC(CC#CC=CCC)C=O
CCCC(CC#CC)=CCCC=O
CCCC(CC#CC)C=CCC=O
CCCC(CC#CCC=CC)C=O
CCCC(CC#CCC)=CCC=O
CCCC(CC#CCC)C=CC=O
CCCC(CCC=CC)C#CC=O
CCCC(CCC=CC#C)CC=O
CCCC(CCC=CC#CC)C=O
CCCC(CCC=CCC#C)C=O
CCCC(CCC)=CC#CCC=O
CCCC(CCC)=CCC#CC=O
CCCC(CCC)C=CC#CC=O
CCCC(CCC)C#CC=CC=O
CCCC(CCC#C)=CCCC=O
CCCC(CCC#C)C=CCC=O
CCCC(CCC#C)CC=CC=O
CCCC(CCC#CC=CC)C=O
CCCC(CCC#CC)=CCC=O
CCCC(CCC#CC)C=CC=O
CCCC(CCC#CCC)=CC=O
CCCC(CCCC=CC#C)C=O
CCCC(CCCC#C)=CCC=O
CCCC(CCCC#C)C=CC=O
CCCC(CCCC#CC)=CC=O
CCCC(CCCCC#C)=CC=O
CCCC#CC=C(C)CCCC=O
CCCC#CC=C(CC)CCC=O
CCCC#CC=C(CCC)CC=O
CCCC#CC=CC(C)CCC=O
CCCC#CC=CC(CC)CC=O
CCCC#CC=CC(CCC)C=O
CCCC#CC=CCC(C)CC=O
CCCC#CC=CCC(CC)C=O
CCCC#CC=CCCC(C)C=O
CCCC#CC=CCCCC(C)=O
CCCC#CC(C)=CCCCC=O
CCCC#CC(C)C=CCCC=O
CCCC#CC(C)CC=CCC=O
CCCC#CC(C)CCC=CC=O
CCCC#CC(CC=CCC)C=O
CCCC#CC(CC)=CCCC=O
CCCC#CC(CC)C=CCC=O
CCCC#CC(CC)CC=CC=O
CCCC#CC(CCC=CC)C=O
CCCC#CC(CCC)=CCC=O
CCCC#CC(CCC)C=CC=O
CCCC#CCC=C(C)CCC=O
CCCC#CCC=C(CC)CC=O
CCCC#CCC=C(CCC)C=O
CCCC#CCC=CC(C)CC=O
CCCC#CCC=CC(CC)C=O
CCCC#CCC=CCC(C)C=O
CCCC#CCC=CCCC(C)=O
CCCC#CCC(C)=CCCC=O
CCCC#CCC(C)C=CCC=O
CCCC#CCC(C)CC=CC=O
CCCC#CCC(CC=CC)C=O
CCCC#CCC(CC)=CCC=O
CCCC#CCC(CC)C=CC=O
CCCC#CCC(CCC)=CC=O
CCCC#CCCC=C(C)CC=O
CCCC#CCCC=C(CC)C=O
CCCC#CCCC=CC(C)C=O
CCCC#CCCC=CCC(C)=O
CCCC#CCCC(C)=CCC=O
CCCC#CCCC(C)C=CC=O
CCCC#CCCC(CC)=CC=O
CCCC#CCCCC=C(C)C=O
CCCC#CCCCC=CC(C)=O
CCCC#CCCCC(C=O)=CC
CCCC#CCCCC(C)=CC=O
CCCCC=C(C)C#CCCC=O
CCCCC=C(C)CC#CCC=O
CCCCC=C(C)CCC#CC=O
CCCCC=C(CC)C#CCC=O
CCCCC=C(CC)CC#CC=O
CCCCC=C(CCC)C#CC=O
CCCCC=C(CCC#C)CC=O
CCCCC=C(CCC#CC)C=O
CCCCC=C(CCCC#C)C=O
CCCCC=CC(C)C#CCC=O
CCCCC=CC(C)CC#CC=O
CCCCC=CC(CC)C#CC=O
CCCCC=CC(CC#CC)C=O
CCCCC=CC(CCC#C)C=O
CCCCC=CC#CC(C)CC=O
CCCCC=CC#CC(CC)C=O
CCCCC=CC#CCC(C)C=O
CCCCC=CC#CCCC(C)=O
CCCCC=CCC(C)C#CC=O
CCCCC=CCC(CC#C)C=O
CCCCC=CCC#CC(C)C=O
CCCCC=CCC#CCC(C)=O
CCCCC=CCCC#CC(C)=O
CCCCC(=CC)C#CCCC=O
CCCCC(=CCC)C#CCC=O
CCCCC(=CCCC)C#CC=O
CCCCC(C=CC)C#CCC=O
CCCCC(C=CCC)C#CC=O
CCCCC(C)=CC#CCCC=O
CCCCC(C)=CCC#CCC=O
CCCCC(C)=CCCC#CC=O
CCCCC(C)C=CC#CCC=O
CCCCC(C)C=CCC#CC=O
CCCCC(C)C#CC=CCC=O
CCCCC(C)C#CCC=CC=O
CCCCC(C)CC=CC#CC=O
CCCCC(C)CC#CC=CC=O
CCCCC(CC=CC)C#CC=O
CCCCC(CC=CC#CC)C=O
CCCCC(CC=CCC#C)C=O
CCCCC(CC)=CC#CCC=O
CCCCC(CC)=CCC#CC=O
CCCCC(CC)C=CC#CC=O
CCCCC(CC)C#CC=CC=O
CCCCC(CC#C)=CCCC=O
CCCCC(CC#C)C=CCC=O
CCCCC(CC#CC=CC)C=O
CCCCC(CC#CC)=CCC=O
CCCCC(CC#CC)C=CC=O
CCCCC(CC#CCC)=CC=O
CCCCC(CCC=CC#C)C=O
CCCCC(CCC)=CC#CC=O
CCCCC(CCC#C)=CCC=O
CCCCC(CCC#C)C=CC=O
CCCCC(CCC#CC)=CC=O
CCCCC(CCCC#C)=CC=O
CCCCC#CC=C(C)CCC=O
CCCCC#CC=C(CC)CC=O
CCCCC#CC=C(CCC)C=O
CCCCC#CC=CC(C)CC=O
CCCCC#CC=CC(CC)C=O
CCCCC#CC=CCC(C)C=O
CCCCC#CC=CCCC(C)=O
CCCCC#CC(C)=CCCC=O
CCCCC#CC(C)C=CCC=O
CCCCC#CC(C)CC=CC=O
CCCCC#CC(CC=CC)C=O
CCCCC#CC(CC)=CCC=O
CCCCC#CC(CC)C=CC=O
CCCCC#CC(CCC)=CC=O
CCCCC#CCC=C(C)CC=O
CCCCC#CCC=C(CC)C=O
CCCCC#CCC=CC(C)C=O
CCCCC#CCC=CCC(C)=O
CCCCC#CCC(C)=CCC=O
CCCCC#CCC(C)C=CC=O
CCCCC#CCC(CC)=CC=O
CCCCC#CCCC=C(C)C=O
CCCCC#CCCC=CC(C)=O
CCCCC#CCCC(C=O)=CC
CCCCC#CCCC(C)=CC=O
CCCCCC=C(C)C#CCC=O
CCCCCC=C(C)CC#CC=O
CCCCCC=C(CC)C#CC=O
CCCCCC=C(CCC#C)C=O
CCCCCC=CC(C)C#CC=O
CCCCCC=CC(CC#C)C=O
CCCCCC=CC#CC(C)C=O
CCCCCC=CC#CCC(C)=O
CCCCCC=CCC#CC(C)=O
CCCCCC(=CC)C#CCC=O
CCCCCC(=CCC)C#CC=O
CCCCCC(C=CC)C#CC=O
CCCCCC(C)=CC#CCC=O
CCCCCC(C)=CCC#CC=O
CCCCCC(C)C=CC#CC=O
CCCCCC(C)C#CC=CC=O
CCCCCC(CC=CC#C)C=O
CCCCCC(CC)=CC#CC=O
CCCCCC(CC#C)=CCC=O
CCCCCC(CC#C)C=CC=O
CCCCCC(CC#CC)=CC=O
CCCCCC(CCC#C)=CC=O
CCCCCC#CC=C(C)CC=O
CCCCCC#CC=C(CC)C=O
CCCCCC#CC=CC(C)C=O
CCCCCC#CC=CCC(C)=O
CCCCCC#CC(C)=CCC=O
CCCCCC#CC(C)C=CC=O
CCCCCC#CC(CC)=CC=O
CCCCCC#CCC=C(C)C=O
CCCCCC#CCC=CC(C)=O
CCCCCC#CCC(C)=CC=O
CCCCCCC=C(C)C#CC=O
CCCCCCC=C(CC#C)C=O
CCCCCCC=CC#CC(C)=O
CCCCCCC(=CC)C#CC=O
CCCCCCC(C)=CC#CC=O
CCCCCCC(CC#C)=CC=O
CCCCCCC#CC=C(C)C=O
CCCCCCC#CC(C=O)=CC
CCCCCCC#CC(C)=CC=O
CC=C(CCCCCCC=O)C#C
CC=CC(CCCCCC=O)C#C
CC=CCC(CCCCC=O)C#C
CC=CCCC(CCCC=O)C#C
CC=CCCCC(CCC=O)C#C
CC=CCCCCC(CC=O)C#C
CC=CCCCCCC(C=O)C#C
CC=CCCCCCCC(=O)C#C
CC(=CCCCCCCC=O)C#C
CC(C=CCCCCCC=O)C#C
CC(CC=CCCCCC=O)C#C
CC(CCC=CCCCC=O)C#C
CC(CCCC=CCCC=O)C#C
CC(CCCCC=CCC=O)C#C
CC(CCCCCC=CC=O)C#C
CCC=C(CCCCCC=O)C#C
CCC=CC(CCCCC=O)C#C
CCC=CC#CCCCC(=O)CC
CCC=CCC(CCCC=O)C#C
CCC=CCC#CCCC(=O)CC
CCC=CCCC(CCC=O)C#C
CCC=CCCC#CCC(=O)CC
CCC=CCCCC(CC=O)C#C
CCC=CCCCC#CC(=O)CC
CCC=CCCCCC(C=O)C#C
CCC=CCCCCCC(=O)C#C
CCC(=CCCCCCC=O)C#C
CCC(C=CCCCCC=O)C#C
CCC(CC=CCCCC=O)C#C
CCC(CC#CCCCC=O)=CC
CCC(CCC=CCCC=O)C#C
CCC(CCC#CCCC=O)=CC
CCC(CCCC=CCC=O)C#C
CCC(CCCC#CCC=O)=CC
CCC(CCCCC=CC=O)C#C
CCC(CCCCC#CC=O)=CC
CCC#CC=CCCCC(=O)CC
CCC#CC(CCCCC=O)=CC
CCC#CCC=CCCC(=O)CC
CCC#CCC(CCCC=O)=CC
CCC#CCCC=CCC(=O)CC
CCC#CCCC(CCC=O)=CC
CCC#CCCCC=CC(=O)CC
CCC#CCCCC(CC=O)=CC
CCCC=C(CCCCC=O)C#C
CCCC=CC(CCCC=O)C#C
CCCC=CC#CCCC(=O)CC
CCCC=CCC(CCC=O)C#C
CCCC=CCC#CCC(=O)CC
CCCC=CCCC(CC=O)C#C
CCCC=CCCC#CC(=O)CC
CCCC=CCCCC(C=O)C#C
CCCC=CCCCCC(=O)C#C
CCCC(=CCCCCC=O)C#C
CCCC(C=CCCCC=O)C#C
CCCC(CC=CCCC=O)C#C
CCCC(CC#CCCC=O)=CC
CCCC(CCC=CCC=O)C#C
CCCC(CCC#CCC=O)=CC
CCCC(CCCC=CC=O)C#C
CCCC(CCCC#CC=O)=CC
CCCC#CC=CCCC(=O)CC
CCCC#CC(CCCC=O)=CC
CCCC#CCC=CCC(=O)CC
CCCC#CCC(CCC=O)=CC
CCCC#CCCC=CC(=O)CC
CCCC#CCCC(CC=O)=CC
CCCCC=C(CCCC=O)C#C
CCCCC=CC(CCC=O)C#C
CCCCC=CC#CCC(=O)CC
CCCCC=CCC(CC=O)C#C
CCCCC=CCC#CC(=O)CC
CCCCC=CCCC(C=O)C#C
CCCCC=CCCCC(=O)C#C
CCCCC(=CCCCC=O)C#C
CCCCC(C=CCCC=O)C#C
CCCCC(CC=CCC=O)C#C
CCCCC(CC#CCC=O)=CC
CCCCC(CCC=CC=O)C#C
CCCCC(CCC#CC=O)=CC
CCCCC#CC=CCC(=O)CC
CCCCC#CC(CCC=O)=CC
CCCCC#CCC=CC(=O)CC
CCCCC#CCC(CC=O)=CC
CCCCCC=C(CCC=O)C#C
CCCCCC=CC(CC=O)C#C
CCCCCC=CC#CC(=O)CC
CCCCCC=CCC(C=O)C#C
CCCCCC=CCCC(=O)C#C
CCCCCC(=CCCC=O)C#C
CCCCCC(C=CCC=O)C#C
CCCCCC(CC=CC=O)C#C
CCCCCC(CC#CC=O)=CC
CCCCCC#CC=CC(=O)CC
CCCCCC#CC(CC=O)=CC
CCCCCCC=C(CC=O)C#C
CCCCCCC=CC(C=O)C#C
CCCCCCC=CCC(=O)C#C
CCCCCCC(=CCC=O)C#C
CCCCCCC(C=CC=O)C#C
CCCCCCCC=C(C=O)C#C
CCCCCCCC=CC(=O)C#C
CCCCCCCC(=CC=O)C#C
CC=C(CCCCCC=O)C#CC
CC=C(CCCCCC=O)CC#C
CC=CC(CCCCC=O)C#CC
CC=CC(CCCCC=O)CC#C
CC=CCC(CCCC=O)C#CC
CC=CCC(CCCC=O)CC#C
CC=CCCC(CCC=O)C#CC
CC=CCCC(CCC=O)CC#C
CC=CCCCC(CC=O)C#CC
CC=CCCCC(CC=O)CC#C
CC=CCCCCC(C=O)C#CC
CC=CCCCCCC(=O)C#CC
CC=CCCCCCC(=O)CC#C
CC(CC=CCCCC=O)CC#C
CC(CCC=CCCC=O)CC#C
CC(CCCC=CCC=O)CC#C
CC(CCCCC=CC=O)CC#C
CC(CCCCCCC=O)=CC#C
CCC=C(CCCCC=O)C#CC
CCC=C(CCCCC=O)CC#C
CCC=CC(CCCC=O)C#CC
CCC=CC(CCCC=O)CC#C
CCC=CCC(CCC=O)C#CC
CCC=CCC(CCC=O)CC#C
CCC=CCCC(CC=O)C#CC
CCC=CCCC(CC=O)CC#C
CCC=CCCCC(C=O)C#CC
CCC=CCCCCC(=O)C#CC
CCC=CCCCCC(=O)CC#C
CCC(=CCCCCC=O)C#CC
CCC(C=CCCCC=O)C#CC
CCC(CC=CCCC=O)C#CC
CCC(CC=CCCC=O)CC#C
CCC(CC#CCCC=O)C=CC
CCC(CCC=CCC=O)C#CC
CCC(CCC=CCC=O)CC#C
CCC(CCC#CCC=O)C=CC
CCC(CCCC=CC=O)C#CC
CCC(CCCC=CC=O)CC#C
CCC(CCCC#CC=O)C=CC
CCC(CCCCCC=O)=CC#C
CCC#CC(CCCC=O)C=CC
CCC#CCC(CCC=O)C=CC
CCC#CCCC(CC=O)C=CC
CCC#CCCCC(C=O)C=CC
CCC#CCCCCC(=O)C=CC
CCCC=C(CCCC=O)C#CC
CCCC=C(CCCC=O)CC#C
CCCC=CC(CCC=O)C#CC
CCCC=CC(CCC=O)CC#C
CCCC=CC#CCC(=O)CCC
CCCC=CCC(CC=O)C#CC
CCCC=CCC(CC=O)CC#C
CCCC=CCC#CC(=O)CCC
CCCC=CCCC(C=O)C#CC
CCCC=CCCCC(=O)C#CC
CCCC=CCCCC(=O)CC#C
CCCC(=CCCCC=O)C#CC
CCCC(C=CCCC=O)C#CC
CCCC(CC=CCC=O)C#CC
CCCC(CC=CCC=O)CC#C
CCCC(CC#CCC=O)=CCC
CCCC(CC#CCC=O)C=CC
CCCC(CCC=CC=O)C#CC
CCCC(CCC=CC=O)CC#C
CCCC(CCC#CC=O)=CCC
CCCC(CCC#CC=O)C=CC
CCCC(CCCCC=O)=CC#C
CCCC#CC=CCC(=O)CCC
CCCC#CC(CCC=O)=CCC
CCCC#CC(CCC=O)C=CC
CCCC#CCC=CC(=O)CCC
CCCC#CCC(CC=O)=CCC
CCCC#CCC(CC=O)C=CC
CCCC#CCCC(C=O)=CCC
CCCC#CCCC(C=O)C=CC
CCCC#CCCCC(=O)C=CC
CCCCC=C(CCC=O)C#CC
CCCCC=C(CCC=O)CC#C
CCCCC=CC(CC=O)C#CC
CCCCC=CC(CC=O)CC#C
CCCCC=CC#CC(=O)CCC
CCCCC=CCC(C=O)C#CC
CCCCC=CCCC(=O)C#CC
CCCCC=CCCC(=O)CC#C
CCCCC(=CCCC=O)C#CC
CCCCC(C=CCC=O)C#CC
CCCCC(CC=CC=O)C#CC
CCCCC(CC=CC=O)CC#C
CCCCC(CC#CC=O)=CCC
CCCCC(CC#CC=O)C=CC
CCCCC(CCCC=O)=CC#C
CCCCC#CC=CC(=O)CCC
CCCCC#CC(CC=O)=CCC
CCCCC#CC(CC=O)C=CC
CCCCC#CCC(C=O)C=CC
CCCCC#CCCC(=O)C=CC
CCCCCC=C(CC=O)C#CC
CCCCCC=C(CC=O)CC#C
CCCCCC=CC(C=O)C#CC
CCCCCC=CCC(=O)C#CC
CCCCCC=CCC(=O)CC#C
CCCCCC(=CCC=O)C#CC
CCCCCC(C=CC=O)C#CC
CCCCCC(CCC=O)=CC#C
CCCCCC#CC(C=O)=CCC
CCCCCC#CC(C=O)C=CC
CCCCCC#CCC(=O)C=CC
CCCCCCC=C(C=O)C#CC
CCCCCCC=CC(=O)C#CC
CCCCCCC=CC(=O)CC#C
CCCCCCC(=CC=O)C#CC
CCCCCCC(CC=O)=CC#C
CCCCCCC#CC(=O)C=CC
CCCCCCCC(C=O)=CC#C
CCCCCC=C(CC#CC)C=O
CCCCCC#CCC(C=O)=CC
CC=C(CCCCC=O)CC#CC
CC=C(CCCCC=O)CCC#C
CC=CC(CCCC=O)CC#CC
CC=CC(CCCC=O)CCC#C
CC=CCC(CCC=O)CC#CC
CC=CCC(CCC=O)CCC#C
CC=CCCC(CC=O)CC#CC
CC=CCCCCC(=O)CC#CC
CC=CCCCCC(=O)CCC#C
CC(CCC=CCC=O)CCC#C
CC(CCCC=CC=O)CCC#C
CC(CCCCCC=O)=CCC#C
CC(CCCCCC=O)C=CC#C
CCC=C(CCCC=O)C#CCC
CCC=C(CCCC=O)CC#CC
CCC=C(CCCC=O)CCC#C
CCC=CC(CCC=O)C#CCC
CCC=CC(CCC=O)CC#CC
CCC=CC(CCC=O)CCC#C
CCC=CCC(CC=O)C#CCC
CCC=CCC(CC=O)CC#CC
CCC=CCCC(C=O)C#CCC
CCC=CCCCC(=O)C#CCC
CCC=CCCCC(=O)CC#CC
CCC=CCCCC(=O)CCC#C
CCC(CC=CCC=O)CC#CC
CCC(CCC=CC=O)CC#CC
CCC(CCC=CC=O)CCC#C
CCC(CCC#CC=O)CC=CC
CCC(CCCCC=O)=CC#CC
CCC(CCCCC=O)=CCC#C
CCC(CCCCC=O)C=CC#C
CCC#CC(CCC=O)CC=CC
CCC#CCC(CC=O)CC=CC
CCC#CCCCC(=O)CC=CC
CCCC=C(CCC=O)C#CCC
CCCC=C(CCC=O)CC#CC
CCCC=C(CCC=O)CCC#C
CCCC=CC(CC=O)C#CCC
CCCC=CC(CC=O)CC#CC
CCCC=CCC(C=O)C#CCC
CCCC=CCCC(=O)C#CCC
CCCC=CCCC(=O)CC#CC
CCCC=CCCC(=O)CCC#C
CCCC(=CCCC=O)C#CCC
CCCC(C=CCC=O)C#CCC
CCCC(CC=CC=O)C#CCC
CCCC(CC=CC=O)CC#CC
CCCC(CC#CC=O)C=CCC
CCCC(CCCC=O)=CC#CC
CCCC(CCCC=O)=CCC#C
CCCC(CCCC=O)C=CC#C
CCCC#CC(CC=O)C=CCC
CCCC#CC(CC=O)CC=CC
CCCC#CCC(C=O)C=CCC
CCCC#CCCC(=O)C=CCC
CCCC#CCCC(=O)CC=CC
CCCCC=C(CC=O)C#CCC
CCCCC=C(CC=O)CC#CC
CCCCC=CC(C=O)C#CCC
CCCCC=CCC(=O)C#CCC
CCCCC=CCC(=O)CC#CC
CCCCC=CCC(=O)CCC#C
CCCCC(=CCC=O)C#CCC
CCCCC(C=CC=O)C#CCC
CCCCC(CCC=O)=CC#CC
CCCCC(CCC=O)=CCC#C
CCCCC(CCC=O)C=CC#C
CCCCC#CC(C=O)=CCCC
CCCCC#CC(C=O)C=CCC
CCCCC#CCC(=O)C=CCC
CCCCC#CCC(=O)CC=CC
CCCCCC=C(C=O)C#CCC
CCCCCC=CC(=O)C#CCC
CCCCCC=CC(=O)CC#CC
CCCCCC=CC(=O)CCC#C
CCCCCC(=CC=O)C#CCC
CCCCCC(CC=O)=CC#CC
CCCCCC(CC=O)=CCC#C
CCCCCC(CC=O)C=CC#C
CCCCCC#CC(=O)C=CCC
CCCCCC#CC(=O)CC=CC
CCCCCCC(C=O)=CC#CC
CCCCCCC(C=O)=CCC#C
CCCCCCC(C=O)C=CC#C
CCCCCCCC(=O)C=CC#C
CCCCC=C(CC#CCC)C=O
CCCCC#CCC(C=O)=CCC
CC=C(CCCC=O)CCC#CC
CC=C(CCCC=O)CCCC#C
CC=CC(CCC=O)CCC#CC
CC=CCCCC(=O)CCC#CC
CC=CCCCC(=O)CCCC#C
CC(CCCCC=O)=CCCC#C
CC(CCCCC=O)C=CCC#C
CC(CCCCC=O)CC=CC#C
CCC=C(CCC=O)CC#CCC
CCC=C(CCC=O)CCC#CC
CCC=CC(CC=O)CC#CCC
CCC=CCCC(=O)CC#CCC
CCC=CCCC(=O)CCC#CC
CCC=CCCC(=O)CCCC#C
CCC(CCCC=O)=CCC#CC
CCC(CCCC=O)=CCCC#C
CCC(CCCC=O)C=CC#CC
CCC(CCCC=O)C=CCC#C
CCC(CCCC=O)C#CC=CC
CCC(CCCC=O)CC=CC#C
CCC#CCCC(=O)CCC=CC
CCCC=C(CC=O)C#CCCC
CCCC=C(CC=O)CC#CCC
CCCC=CC(C=O)C#CCCC
CCCC=CCC(=O)C#CCCC
CCCC=CCC(=O)CC#CCC
CCCC=CCC(=O)CCC#CC
CCCC=CCC(=O)CCCC#C
CCCC(CCC=O)=CC#CCC
CCCC(CCC=O)=CCC#CC
CCCC(CCC=O)=CCCC#C
CCCC(CCC=O)C=CC#CC
CCCC(CCC=O)C=CCC#C
CCCC(CCC=O)C#CC=CC
CCCC(CCC=O)CC=CC#C
CCCC#CCC(=O)CC=CCC
CCCC#CCC(=O)CCC=CC
CCCCC=C(C=O)C#CCCC
CCCCC=CC(=O)C#CCCC
CCCCC=CC(=O)CC#CCC
CCCCC=CC(=O)CCC#CC
CCCCC=CC(=O)CCCC#C
CCCCC(=CC=O)C#CCCC
CCCCC(CC=O)=CC#CCC
CCCCC(CC=O)=CCC#CC
CCCCC(CC=O)=CCCC#C
CCCCC(CC=O)C=CC#CC
CCCCC(CC=O)C=CCC#C
CCCCC(CC=O)C#CC=CC
CCCCC(CC=O)CC=CC#C
CCCCC#CC(=O)CC=CCC
CCCCC#CC(=O)CCC=CC
CCCCCC(C=O)=CC#CCC
CCCCCC(C=O)=CCC#CC
CCCCCC(C=O)C=CC#CC
CCCCCC(C=O)C=CCC#C
CCCCCC(C=O)C#CC=CC
CCCCCCC(=O)C=CC#CC
CCCCCCC(=O)C=CCC#C
CCCCCCC(=O)C#CC=CC
CCCCCCC(=O)CC=CC#C
CCCC=C(CC#CCCC)C=O
CC=CCCC(=O)CCCC#CC
CC=CCCC(=O)CCCCC#C
CC(CCCC=O)=CCCCC#C
CC(CCCC=O)C=CCCC#C
CC(CCCC=O)CC=CCC#C
CC(CCCC=O)CCC=CC#C
CCC=CCC(=O)CCC#CCC
CCC=CCC(=O)CCCC#CC
CCC=CCC(=O)CCCCC#C
CCC(CCC=O)=CCCC#CC
CCC(CCC=O)=CCCCC#C
CCC(CCC=O)C=CCC#CC
CCC(CCC=O)C=CCCC#C
CCC(CCC=O)C#CCC=CC
CCC(CCC=O)CC=CC#CC
CCC(CCC=O)CC=CCC#C
CCC(CCC=O)CC#CC=CC
CCC(CCC=O)CCC=CC#C
CCC#CCC(=O)CCCC=CC
CCCC=CC(=O)CC#CCCC
CCCC=CC(=O)CCC#CCC
CCCC=CC(=O)CCCC#CC
CCCC=CC(=O)CCCCC#C
CCCC(CC=O)=CCC#CCC
CCCC(CC=O)=CCCC#CC
CCCC(CC=O)=CCCCC#C
CCCC(CC=O)C=CC#CCC
CCCC(CC=O)C=CCC#CC
CCCC(CC=O)C=CCCC#C
CCCC(CC=O)C#CC=CCC
CCCC(CC=O)C#CCC=CC
CCCC(CC=O)CC=CC#CC
CCCC(CC=O)CC=CCC#C
CCCC(CC=O)CC#CC=CC
CCCC#CC(=O)CCC=CCC
CCCC#CC(=O)CCCC=CC
CCCCC(C=O)=CC#CCCC
CCCCC(C=O)=CCC#CCC
CCCCC(C=O)=CCCC#CC
CCCCC(C=O)=CCCCC#C
CCCCC(C=O)C=CC#CCC
CCCCC(C=O)C=CCC#CC
CCCCC(C=O)C=CCCC#C
CCCCC(C=O)C#CC=CCC
CCCCC(C=O)C#CCC=CC
CCCCCC(=O)C=CC#CCC
CCCCCC(=O)C=CCC#CC
CCCCCC(=O)C=CCCC#C
CCCCCC(=O)C#CC=CCC
CCCCCC(=O)C#CCC=CC
CCCCCC(=O)CC=CC#CC
CCCCCC(=O)CC=CCC#C
CCCCCC(=O)CC#CC=CC
CCCCCC(=O)CCC=CC#C
CC=CCC(=O)CCCCC#CC
CC=CCC(=O)CCCCCC#C
CC(CCC=O)C=CCCCC#C
CC(CCC=O)CC=CCCC#C
CC(CCC=O)CCC=CCC#C
CCC=CC(=O)CCCC#CCC
CCC=CC(=O)CCCCC#CC
CCC=CC(=O)CCCCCC#C
CCC(CC=O)=CCCCC#CC
CCC(CC=O)=CCCCCC#C
CCC(CC=O)C=CCCC#CC
CCC(CC=O)C=CCCCC#C
CCC(CC=O)C#CCCC=CC
CCC(CC=O)CC=CCC#CC
CCC(CC=O)CC=CCCC#C
CCC(CC=O)CC#CCC=CC
CCC#CC(=O)CCCCC=CC
CCCC(C=O)=CCCC#CCC
CCCC(C=O)=CCCCC#CC
CCCC(C=O)=CCCCCC#C
CCCC(C=O)C=CCC#CCC
CCCC(C=O)C=CCCC#CC
CCCC(C=O)C=CCCCC#C
CCCC(C=O)C#CCC=CCC
CCCC(C=O)C#CCCC=CC
CCCCC(=O)C=CC#CCCC
CCCCC(=O)C=CCC#CCC
CCCCC(=O)C=CCCC#CC
CCCCC(=O)C=CCCCC#C
CCCCC(=O)C#CC=CCCC
CCCCC(=O)C#CCC=CCC
CCCCC(=O)C#CCCC=CC
CCCCC(=O)CC=CC#CCC
CCCCC(=O)CC=CCC#CC
CCCCC(=O)CC=CCCC#C
CCCCC(=O)CC#CC=CCC
CCCCC(=O)CC#CCC=CC
CCCCC(=O)CCC=CC#CC
CCCCC(=O)CCC=CCC#C
CCCCC(=O)CCC#CC=CC
CCCCC(=O)CCCC=CC#C
CC=CC(=O)CCCCCC#CC
CC=CC(=O)CCCCCCC#C
CC(CC=O)=CCCCCCC#C
CC(CC=O)C=CCCCCC#C
CC(CC=O)CC=CCCCC#C
CCC(C=O)=CCCCCC#CC
CCC(C=O)=CCCCCCC#C
CCC(C=O)C=CCCCC#CC
CCC(C=O)C=CCCCCC#C
CCC(C=O)C#CCCCC=CC
CCCC(=O)C=CCCC#CCC
CCCC(=O)C=CCCCC#CC
CCCC(=O)C=CCCCCC#C
CCCC(=O)C#CCCC=CCC
CCCC(=O)C#CCCCC=CC
CCCC(=O)CC=CCC#CCC
CCCC(=O)CC=CCCC#CC
CCCC(=O)CC=CCCCC#C
CCCC(=O)CC#CCC=CCC
CCCC(=O)CC#CCCC=CC
CCCC(=O)CCC=CC#CCC
CCCC(=O)CCC=CCC#CC
CCCC(=O)CCC=CCCC#C
CCCC(=O)CCC#CC=CCC
CCCC(=O)CCC#CCC=CC
CCCC(=O)CCCC=CC#CC
CCCC(=O)CCCC=CCC#C
CCCC(=O)CCCC#CC=CC
CCCC(=O)CCCCC=CC#C
CC(C=O)=CCCCCCCC#C
CC(C=O)C=CCCCCCC#C
CCC(=O)C=CCCCCC#CC
CCC(=O)C=CCCCCCC#C
CCC(=O)C#CCCCCC=CC
CCC(=O)CC=CCCCC#CC
CCC(=O)CC=CCCCCC#C
CCC(=O)CC#CCCCC=CC
CCC(=O)CCC=CCCC#CC
CCC(=O)CCC=CCCCC#C
CCC(=O)CCC#CCCC=CC
CCC(=O)CCCC=CCC#CC
CCC(=O)CCCC=CCCC#C
CCC(=O)CCCC#CCC=CC
CCC(=O)CCCCC=CC#CC
CCC(=O)CCCCC=CCC#C
CCC(=O)CCCCC#CC=CC
CCC(=O)CCCCCC=CC#C
CC(=O)C=CCCCCCCC#C
CC(=O)CC=CCCCCCC#C
CC(=O)CCC=CCCCCC#C
CC(=O)CCCC=CCCCC#C
CC(=O)CCCCC=CCCC#C
CC(=O)CCCCCC=CCC#C
CC(=O)CCCCCCC=CC#C
CCCCCCC#CC=CC(C)=O
CCCCC#CC(=O)C=CCCC
CCCCCC(C=O)=CCCC#C
CC(CCC=O)=CCCCCC#C
CC=C(C)C=CCCCCCC=O
CC=C(C)CC=CCCCCC=O
CC=C(C)CCC=CCCCC=O
CC=C(C)CCCC=CCCC=O
CC=C(C)CCCCC=CCC=O
CC=C(C)CCCCCC=CC=O
CC=CC=C(C)CCCCCC=O
CC=CC=CC(C)CCCCC=O
CC=CC=CCC(C)CCCC=O
CC=CC=CCCC(C)CCC=O
CC=CC=CCCCC(C)CC=O
CC=CC=CCCCCC(C)C=O
CC=CC=CCCCCCC(C)=O
CC=CC(C)=CCCCCCC=O
CC=CC(C)C=CCCCCC=O
CC=CC(C)CC=CCCCC=O
CC=CC(C)CCC=CCCC=O
CC=CC(C)CCCC=CCC=O
CC=CC(C)CCCCC=CC=O
CC=CCC=C(C)CCCCC=O
CC=CCC=CC(C)CCCC=O
CC=CCC=CCC(C)CCC=O
CC=CCC=CCCC(C)CC=O
CC=CCC=CCCCC(C)C=O
CC=CCC=CCCCCC(C)=O
CC=CCC(C)=CCCCCC=O
CC=CCC(C)C=CCCCC=O
CC=CCC(C)CC=CCCC=O
CC=CCC(C)CCC=CCC=O
CC=CCC(C)CCCC=CC=O
CC=CCCC=C(C)CCCC=O
CC=CCCC=CC(C)CCC=O
CC=CCCC=CCC(C)CC=O
CC=CCCC=CCCC(C)C=O
CC=CCCC=CCCCC(C)=O
CC=CCCC(C)=CCCCC=O
CC=CCCC(C)C=CCCC=O
CC=CCCC(C)CC=CCC=O
CC=CCCC(C)CCC=CC=O
CC=CCCC(CCC=CC)C=O
CC=CCCCC=C(C)CCC=O
CC=CCCCC=CC(C)CC=O
CC=CCCCC=CCC(C)C=O
CC=CCCCC=CCCC(C)=O
CC=CCCCC(C)=CCCC=O
CC=CCCCC(C)C=CCC=O
CC=CCCCC(C)CC=CC=O
CC=CCCCC(CC=CC)C=O
CC=CCCCCC=C(C)CC=O
CC=CCCCCC=CC(C)C=O
CC=CCCCCC=CCC(C)=O
CC=CCCCCC(C)=CCC=O
CC=CCCCCC(C)C=CC=O
CC=CCCCCCC=C(C)C=O
CC=CCCCCCC=CC(C)=O
CC=CCCCCCC(C=O)=CC
CC=CCCCCCC(C)=CC=O
CC(C)=CC=CCCCCCC=O
CC(C)=CCC=CCCCCC=O
CC(C)=CCCC=CCCCC=O
CC(C)=CCCCC=CCCC=O
CC(C)=CCCCCC=CCC=O
CC(C)=CCCCCCC=CC=O
CC(C)C=CC=CCCCCC=O
CC(C)C=CCC=CCCCC=O
CC(C)C=CCCC=CCCC=O
CC(C)C=CCCCC=CCC=O
CC(C)C=CCCCCC=CC=O
CC(C)CC=CC=CCCCC=O
CC(C)CC=CCC=CCCC=O
CC(C)CC=CCCC=CCC=O
CC(C)CC=CCCCC=CC=O
CC(C)CCC=CC=CCCC=O
CC(C)CCC=CCC=CCC=O
CC(C)CCC=CCCC=CC=O
CC(C)CCCC=CC=CCC=O
CC(C)CCCC=CCC=CC=O
CC(C)CCCCC=CC=CC=O
CCC=C(C)C=CCCCCC=O
CCC=C(C)CC=CCCCC=O
CCC=C(C)CCC=CCCC=O
CCC=C(C)CCCC=CCC=O
CCC=C(C)CCCCC=CC=O
CCC=C(CC)C=CCCCC=O
CCC=C(CC)CC=CCCC=O
CCC=C(CC)CCC=CCC=O
CCC=C(CC)CCCC=CC=O
CCC=C(CCCC=CC)CC=O
CCC=C(CCCCC=CC)C=O
CCC=CC=C(C)CCCCC=O
CCC=CC=C(CC)CCCC=O
CCC=CC=CC(C)CCCC=O
CCC=CC=CC(CC)CCC=O
CCC=CC=CCC(C)CCC=O
CCC=CC=CCC(CC)CC=O
CCC=CC=CCCC(C)CC=O
CCC=CC=CCCC(CC)C=O
CCC=CC=CCCCC(C)C=O
CCC=CC=CCCCCC(C)=O
CCC=CC(C)=CCCCCC=O
CCC=CC(C)C=CCCCC=O
CCC=CC(C)CC=CCCC=O
CCC=CC(C)CCC=CCC=O
CCC=CC(C)CCCC=CC=O
CCC=CC(CC)=CCCCC=O
CCC=CC(CC)C=CCCC=O
CCC=CC(CC)CC=CCC=O
CCC=CC(CC)CCC=CC=O
CCC=CC(CCC=CC)CC=O
CCC=CC(CCCC=CC)C=O
CCC=CCC=C(C)CCCC=O
CCC=CCC=C(CC)CCC=O
CCC=CCC=CC(C)CCC=O
CCC=CCC=CC(CC)CC=O
CCC=CCC=CCC(C)CC=O
CCC=CCC=CCC(CC)C=O
CCC=CCC=CCCC(C)C=O
CCC=CCC=CCCCC(C)=O
CCC=CCC(C)=CCCCC=O
CCC=CCC(C)C=CCCC=O
CCC=CCC(C)CC=CCC=O
CCC=CCC(C)CCC=CC=O
CCC=CCC(CC=CCC)C=O
CCC=CCC(CC)=CCCC=O
CCC=CCC(CC)C=CCC=O
CCC=CCC(CC)CC=CC=O
CCC=CCC(CCC=CC)C=O
CCC=CCCC=C(C)CCC=O
CCC=CCCC=C(CC)CC=O
CCC=CCCC=CC(C)CC=O
CCC=CCCC=CC(CC)C=O
CCC=CCCC=CCC(C)C=O
CCC=CCCC=CCCC(C)=O
CCC=CCCC(C)=CCCC=O
CCC=CCCC(C)C=CCC=O
CCC=CCCC(C)CC=CC=O
CCC=CCCC(CC=CC)C=O
CCC=CCCC(CC)=CCC=O
CCC=CCCC(CC)C=CC=O
CCC=CCCCC=C(C)CC=O
CCC=CCCCC=C(CC)C=O
CCC=CCCCC=CC(C)C=O
CCC=CCCCC=CCC(C)=O
CCC=CCCCC(C)=CCC=O
CCC=CCCCC(C)C=CC=O
CCC=CCCCC(CC)=CC=O
CCC=CCCCCC=C(C)C=O
CCC=CCCCCC=CC(C)=O
CCC=CCCCCC(C=O)=CC
CCC=CCCCCC(C)=CC=O
CCC(=CC)C=CCCCCC=O
CCC(C=CC)C=CCCCC=O
CCC(C)=CC=CCCCCC=O
CCC(C)=CCC=CCCCC=O
CCC(C)=CCCC=CCCC=O
CCC(C)=CCCCC=CCC=O
CCC(C)=CCCCCC=CC=O
CCC(C)C=CC=CCCCC=O
CCC(C)C=CCC=CCCC=O
CCC(C)C=CCCC=CCC=O
CCC(C)C=CCCCC=CC=O
CCC(C)CC=CC=CCCC=O
CCC(C)CC=CCC=CCC=O
CCC(C)CC=CCCC=CC=O
CCC(C)CCC=CC=CCC=O
CCC(C)CCC=CCC=CC=O
CCC(C)CCCC=CC=CC=O
CCC(CC=CC)=CCCCC=O
CCC(CC=CC)C=CCCC=O
CCC(CC=CC)CC=CCC=O
CCC(CC=CCCC=CC)C=O
CCC(CC)=CC=CCCCC=O
CCC(CC)=CCC=CCCC=O
CCC(CC)=CCCC=CCC=O
CCC(CC)=CCCCC=CC=O
CCC(CC)C=CC=CCCC=O
CCC(CC)C=CCC=CCC=O
CCC(CC)C=CCCC=CC=O
CCC(CC)CC=CC=CCC=O
CCC(CC)CC=CCC=CC=O
CCC(CC)CCC=CC=CC=O
CCC(CCC=CC=CC)CC=O
CCC(CCC=CC)=CCCC=O
CCC(CCC=CC)C=CCC=O
CCC(CCC=CC)CC=CC=O
CCC(CCC=CCC=CC)C=O
CCC(CCCC=CC=CC)C=O
CCC(CCCC=CC)=CCC=O
CCC(CCCC=CC)C=CC=O
CCC(CCCCC=CC)=CC=O
CCCC=C(C)C=CCCCC=O
CCCC=C(C)CC=CCCC=O
CCCC=C(C)CCC=CCC=O
CCCC=C(C)CCCC=CC=O
CCCC=C(CC)C=CCCC=O
CCCC=C(CC)CC=CCC=O
CCCC=C(CC)CCC=CC=O
CCCC=C(CCC=CC)CC=O
CCCC=C(CCC=CCC)C=O
CCCC=C(CCC)C=CCC=O
CCCC=C(CCC)CC=CC=O
CCCC=C(CCCC=CC)C=O
CCCC=CC=C(C)CCCC=O
CCCC=CC=C(CC)CCC=O
CCCC=CC=C(CCC)CC=O
CCCC=CC=CC(C)CCC=O
CCCC=CC=CC(CC)CC=O
CCCC=CC=CC(CCC)C=O
CCCC=CC=CCC(C)CC=O
CCCC=CC=CCC(CC)C=O
CCCC=CC=CCCC(C)C=O
CCCC=CC=CCCCC(C)=O
CCCC=CC(C)=CCCCC=O
CCCC=CC(C)C=CCCC=O
CCCC=CC(C)CC=CCC=O
CCCC=CC(C)CCC=CC=O
CCCC=CC(CC=CCC)C=O
CCCC=CC(CC)=CCCC=O
CCCC=CC(CC)C=CCC=O
CCCC=CC(CC)CC=CC=O
CCCC=CC(CCC=CC)C=O
CCCC=CC(CCC)=CCC=O
CCCC=CC(CCC)C=CC=O
CCCC=CCC=C(C)CCC=O
CCCC=CCC=C(CC)CC=O
CCCC=CCC=C(CCC)C=O
CCCC=CCC=CC(C)CC=O
CCCC=CCC=CC(CC)C=O
CCCC=CCC=CCC(C)C=O
CCCC=CCC=CCCC(C)=O
CCCC=CCC(C)=CCCC=O
CCCC=CCC(C)C=CCC=O
CCCC=CCC(C)CC=CC=O
CCCC=CCC(CC=CC)C=O
CCCC=CCC(CC)=CCC=O
CCCC=CCC(CC)C=CC=O
CCCC=CCC(CCC)=CC=O
CCCC=CCCC=C(C)CC=O
CCCC=CCCC=C(CC)C=O
CCCC=CCCC=CC(C)C=O
CCCC=CCCC=CCC(C)=O
CCCC=CCCC(C)=CCC=O
CCCC=CCCC(C)C=CC=O
CCCC=CCCC(CC)=CC=O
CCCC=CCCCC=C(C)C=O
CCCC=CCCCC=CC(C)=O
CCCC=CCCCC(C=O)=CC
CCCC=CCCCC(C)=CC=O
CCCC(=CC)C=CCCCC=O
CCCC(C=CCCC=O)=CCC
CCCC(C=CC)C=CCCC=O
CCCC(C=CCC)C=CCC=O
CCCC(C)=CC=CCCCC=O
CCCC(C)=CCC=CCCC=O
CCCC(C)=CCCC=CCC=O
CCCC(C)=CCCCC=CC=O
CCCC(C)C=CC=CCCC=O
CCCC(C)C=CCC=CCC=O
CCCC(C)C=CCCC=CC=O
CCCC(C)CC=CC=CCC=O
CCCC(C)CC=CCC=CC=O
CCCC(C)CCC=CC=CC=O
CCCC(CC=CC=CCC)C=O
CCCC(CC=CC)=CCCC=O
CCCC(CC=CC)C=CCC=O
CCCC(CC=CC)CC=CC=O
CCCC(CC=CCC=CC)C=O
CCCC(CC=CCC)=CCC=O
CCCC(CC=CCC)C=CC=O
CCCC(CC)=CC=CCCC=O
CCCC(CC)=CCC=CCC=O
CCCC(CC)=CCCC=CC=O
CCCC(CC)C=CC=CCC=O
CCCC(CC)C=CCC=CC=O
CCCC(CC)CC=CC=CC=O
CCCC(CCC=CC=CC)C=O
CCCC(CCC=CC)=CCC=O
CCCC(CCC=CC)C=CC=O
CCCC(CCC=CCC)=CC=O
CCCC(CCC)=CC=CCC=O
CCCC(CCC)=CCC=CC=O
CCCC(CCC)C=CC=CC=O
CCCC(CCCC=CC)=CC=O
CCCCC=C(C)C=CCCC=O
CCCCC=C(C)CC=CCC=O
CCCCC=C(C)CCC=CC=O
CCCCC=C(CC=CCC)C=O
CCCCC=C(CC)C=CCC=O
CCCCC=C(CC)CC=CC=O
CCCCC=C(CCC=CC)C=O
CCCCC=C(CCC)C=CC=O
CCCCC=CC=C(C)CCC=O
CCCCC=CC=C(CC)CC=O
CCCCC=CC=C(CCC)C=O
CCCCC=CC=CC(C)CC=O
CCCCC=CC=CC(CC)C=O
CCCCC=CC=CCC(C)C=O
CCCCC=CC=CCCC(C)=O
CCCCC=CC(C)=CCCC=O
CCCCC=CC(C)C=CCC=O
CCCCC=CC(C)CC=CC=O
CCCCC=CC(CC=CC)C=O
CCCCC=CC(CC)=CCC=O
CCCCC=CC(CC)C=CC=O
CCCCC=CC(CCC)=CC=O
CCCCC=CCC=C(C)CC=O
CCCCC=CCC=C(CC)C=O
CCCCC=CCC=CC(C)C=O
CCCCC=CCC(C)C=CC=O
CCCCC=CCC(CC)=CC=O
CCCCC=CCCC=C(C)C=O
CCCCC=CCCC=CC(C)=O
CCCCC=CCCC(C=O)=CC
CCCCC=CCCC(C)=CC=O
CCCCC(=CC)C=CCCC=O
CCCCC(C=CCC=O)=CCC
CCCCC(C=CC=O)=CCCC
CCCCC(C=CC)C=CCC=O
CCCCC(C=CCC)C=CC=O
CCCCC(C=CCCC)=CC=O
CCCCC(C)=CC=CCCC=O
CCCCC(C)=CCC=CCC=O
CCCCC(C)=CCCC=CC=O
CCCCC(C)C=CC=CCC=O
CCCCC(C)C=CCC=CC=O
CCCCC(C)CC=CC=CC=O
CCCCC(CC=CC=CC)C=O
CCCCC(CC=CC)=CCC=O
CCCCC(CC=CC)C=CC=O
CCCCC(CC=CCC)=CC=O
CCCCC(CC)=CC=CCC=O
CCCCC(CC)=CCC=CC=O
CCCCC(CC)C=CC=CC=O
CCCCC(CCC=CC)=CC=O
CCCCC(CCC)=CC=CC=O
CCCCCC=C(C)C=CCC=O
CCCCCC=C(C)CC=CC=O
CCCCCC=C(CC=CC)C=O
CCCCCC=C(CC)C=CC=O
CCCCCC=CC=C(CC)C=O
CCCCCC=CC=CC(C)C=O
CCCCCC=CC=CCC(C)=O
CCCCCC=CC(C)=CCC=O
CCCCCC=CC(C)C=CC=O
CCCCCC=CC(CC)=CC=O
CCCCCC=CCC=C(C)C=O
CCCCCC=CCC=CC(C)=O
CCCCCC=CCC(C=O)=CC
CCCCCC=CCC(C)=CC=O
CCCCCC(=CC)C=CCC=O
CCCCCC(C=CC=O)=CCC
CCCCCC(C=CC)C=CC=O
CCCCCC(C=CCC)=CC=O
CCCCCC(C)=CC=CCC=O
CCCCCC(C)=CCC=CC=O
CCCCCC(C)C=CC=CC=O
CCCCCC(CC=CC)=CC=O
CCCCCC(CC)=CC=CC=O
CCCCCCC=C(C)C=CC=O
CCCCCCC=CC=C(C)C=O
CCCCCCC=CC(C=O)=CC
CCCCCCC=CC(C)=CC=O
CCCCCCC(=CC)C=CC=O
CCCCCCC(C=CC)=CC=O
CCCCCCC(C)=CC=CC=O
CC=CC(CCCCCC=O)=CC
CC=CCC(CCCCC=O)=CC
CC=CCCC(CCCC=O)=CC
CC=CCCCC(CCC=O)=CC
CC=CCCCCC(CC=O)=CC
CCC=CC=CCCCC(=O)CC
CCC=CC(CCCCC=O)=CC
CCC=CCC=CCCC(=O)CC
CCC=CCC(CCCC=O)=CC
CCC=CCCC=CCC(=O)CC
CCC=CCCC(CCC=O)=CC
CCC=CCCCC=CC(=O)CC
CCC=CCCCC(CC=O)=CC
CCC(CC=CCCCC=O)=CC
CCC(CCC=CCCC=O)=CC
CCC(CCCC=CCC=O)=CC
CCC(CCCCC=CC=O)=CC
CCCC=CC=CCCC(=O)CC
CCCC=CC(CCCC=O)=CC
CCCC=CCC=CCC(=O)CC
CCCC=CCC(CCC=O)=CC
CCCC=CCCC=CC(=O)CC
CCCC=CCCC(CC=O)=CC
CCCC(CC=CCCC=O)=CC
CCCC(CCC=CCC=O)=CC
CCCC(CCCC=CC=O)=CC
CCCCC=CC=CCC(=O)CC
CCCCC=CC(CCC=O)=CC
CCCCC=CCC=CC(=O)CC
CCCCC=CCC(CC=O)=CC
CCCCC(CC=CCC=O)=CC
CCCCC(CCC=CC=O)=CC
CCCCCC=CC=CC(=O)CC
CCCCCC=CC(CC=O)=CC
CCCCCC(CC=CC=O)=CC
CC=CC(CCCCC=O)C=CC
CC=CCC(CCCC=O)C=CC
CC=CCCC(CCC=O)C=CC
CC=CCCCC(CC=O)C=CC
CC=CCCCCC(C=O)C=CC
CC=CCCCCCC(=O)C=CC
CCC=C(CCCCC=O)C=CC
CCC=CC(CCCC=O)=CCC
CCC=CC(CCCC=O)C=CC
CCC=CCC(CCC=O)=CCC
CCC=CCC(CCC=O)C=CC
CCC=CCCC(CC=O)=CCC
CCC=CCCC(CC=O)C=CC
CCC=CCCCC(C=O)=CCC
CCC=CCCCC(C=O)C=CC
CCC=CCCCCC(=O)C=CC
CCC(C=CC)=CCCCCC=O
CCC(CC=CCCC=O)C=CC
CCC(CCC=CCC=O)C=CC
CCC(CCCC=CC=O)C=CC
CCCC=C(CCCC=O)C=CC
CCCC=CC=CCC(=O)CCC
CCCC=CC(CCC=O)=CCC
CCCC=CC(CCC=O)C=CC
CCCC=CCC=CC(=O)CCC
CCCC=CCC(CC=O)=CCC
CCCC=CCC(CC=O)C=CC
CCCC=CCCC(C=O)=CCC
CCCC=CCCC(C=O)C=CC
CCCC=CCCCC(=O)C=CC
CCCC(C=CC)=CCCCC=O
CCCC(CC=CCC=O)=CCC
CCCC(CC=CCC=O)C=CC
CCCC(CCC=CC=O)=CCC
CCCC(CCC=CC=O)C=CC
CCCCC=C(CCC=O)C=CC
CCCCC=CC=CC(=O)CCC
CCCCC=CC(CC=O)=CCC
CCCCC=CC(CC=O)C=CC
CCCCC=CCC(C=O)=CCC
CCCCC=CCC(C=O)C=CC
CCCCC=CCCC(=O)C=CC
CCCCC(C=CC)=CCCC=O
CCCCC(CC=CC=O)=CCC
CCCCC(CC=CC=O)C=CC
CCCCCC=C(CC=O)C=CC
CCCCCC=CC(C=O)=CCC
CCCCCC=CC(C=O)C=CC
CCCCCC=CCC(=O)C=CC
CCCCCC(C=CC)=CCC=O
CCCCCCC=C(C=O)C=CC
CC=CCC(CCC=O)CC=CC
CC=CCCC(CC=O)CC=CC
CC=CCCCCC(=O)CC=CC
CCC=C(CCCC=O)CC=CC
CCC=CC(CCC=O)C=CCC
CCC=CC(CCC=O)CC=CC
CCC=CCC(CC=O)C=CCC
CCC=CCC(CC=O)CC=CC
CCC=CCCC(C=O)C=CCC
CCC=CCCCC(=O)C=CCC
CCC=CCCCC(=O)CC=CC
CCC(CCC=CC=O)CC=CC
CCC(CCCCC=O)=CC=CC
CCCC=C(CCC=O)C=CCC
CCCC=C(CCC=O)CC=CC
CCCC=CC(CC=O)=CCCC
CCCC=CC(CC=O)C=CCC
CCCC=CC(CC=O)CC=CC
CCCC=CCC(C=O)=CCCC
CCCC=CCC(C=O)C=CCC
CCCC=CCCC(=O)C=CCC
CCCC=CCCC(=O)CC=CC
CCCC(C=CCC)=CCCC=O
CCCC(CC=CC=O)C=CCC
CCCC(CCCC=O)=CC=CC
CCCCC=C(CC=O)C=CCC
CCCCC=C(CC=O)CC=CC
CCCCC=CC(C=O)=CCCC
CCCCC=CC(C=O)C=CCC
CCCCC=CCC(=O)C=CCC
CCCCC=CCC(=O)CC=CC
CCCCC(C=CCC)=CCC=O
CCCCC(CCC=O)=CC=CC
CCCCCC=C(C=O)C=CCC
CCCCCC=CC(=O)C=CCC
CCCCCC=CC(=O)CC=CC
CCCCCC(CC=O)=CC=CC
CCCCCCC(C=O)=CC=CC
CC=CCCCC(=O)CCC=CC
CCC=C(CCC=O)CCC=CC
CCC=CCCC(=O)CC=CCC
CCC=CCCC(=O)CCC=CC
CCC(CCCC=O)=CCC=CC
CCC(CCCC=O)C=CC=CC
CCCC=C(CC=O)CC=CCC
CCCC=CC(C=O)C=CCCC
CCCC=CCC(=O)C=CCCC
CCCC=CCC(=O)CC=CCC
CCCC=CCC(=O)CCC=CC
CCCC(CCC=O)=CC=CCC
CCCC(CCC=O)=CCC=CC
CCCC(CCC=O)C=CC=CC
CCCCC=C(C=O)C=CCCC
CCCCC=CC(=O)CC=CCC
CCCCC=CC(=O)CCC=CC
CCCCC(CC=O)=CC=CCC
CCCCC(CC=O)=CCC=CC
CCCCC(CC=O)C=CC=CC
CCCCCC(C=O)=CC=CCC
CCCCCC(C=O)=CCC=CC
CCCCCC(C=O)C=CC=CC
CCC=CCC(=O)CCCC=CC
CCC(CCC=O)=CCCC=CC
CCC(CCC=O)C=CCC=CC
CCC(CCC=O)CC=CC=CC
CCCC=CC(=O)CCC=CCC
CCCC=CC(=O)CCCC=CC
CCCC(CC=O)=CCC=CCC
CCCC(CC=O)=CCCC=CC
CCCC(CC=O)C=CC=CCC
CCCC(CC=O)C=CCC=CC
CCCC(CC=O)CC=CC=CC
CCCCC(C=O)=CC=CCCC
CCCCC(C=O)=CCC=CCC
CCCCC(C=O)=CCCC=CC
CCCCC(C=O)C=CC=CCC
CCCCC(C=O)C=CCC=CC
CCCCCC(=O)C=CCC=CC
CCCCCC(=O)CC=CC=CC
CCC=CC(=O)CCCCC=CC
CCC(CC=O)=CCCCC=CC
CCC(CC=O)C=CCCC=CC
CCC(CC=O)CC=CCC=CC
CCCC(C=O)=CCCC=CCC
CCCC(C=O)=CCCCC=CC
CCCC(C=O)C=CCC=CCC
CCCC(C=O)C=CCCC=CC
CCCCC(=O)C=CC=CCCC
CCCCC(=O)C=CCC=CCC
CCCCC(=O)C=CCCC=CC
CCCCC(=O)CC=CC=CCC
CCCCC(=O)CC=CCC=CC
CCCCC(=O)CCC=CC=CC
CCC(C=O)=CCCCCC=CC
CCC(C=O)C=CCCCC=CC
CCCC(=O)C=CCCC=CCC
CCCC(=O)C=CCCCC=CC
CCCC(=O)CC=CCC=CCC
CCCC(=O)CC=CCCC=CC
CCCC(=O)CCC=CCC=CC
CCCC(=O)CCCC=CC=CC
CCC(=O)C=CCCCCC=CC
CCC(=O)CC=CCCCC=CC
CCC(=O)CCC=CCCC=CC
CCC(=O)CCCC=CCC=CC
CCC(=O)CCCCC=CC=CC
CCCCC=CCC=CCC(C)=O
CCCCC=CCC(C)=CCC=O
CCCCCC=CC=C(C)CC=O
CCCCCCC=CC=CC(C)=O
CCCCCCC=CC(=O)C=CC
CCCCC=CC(=O)C=CCCC
CCCCCCC(=O)C=CC=CC
CCCCCC(=O)C=CC=CCC
CCCC(=O)CCC=CC=CCC
CCC(CCC=C)(CCC=C)OC
CCC(CCCC=C)(CC=C)OC
CCCC(CCC=C)(CC=C)OC
CCCCC(CC=C)(CC=C)OC
CCCC(CC=C)(CC=C)OCC
CC(C)(CCCC=C)COCC=C
CC(C)(CCCCC=C)OCC=C
CCC(C)(CCC=C)COCC=C
CCC(C)(CCCC=C)OCC=C
CCC(CC)(CCC=C)OCC=C
CCC(CCCC=C)(COC)C=C
CCC(CCCCC=C)(OC)C=C
CCCC(C)(CCC=C)OCC=C
CCCC(CC)(CC=C)OCC=C
CCCC(CCC=C)(COC)C=C
CCCC(CCCC=C)(OC)C=C
CCCCC(C)(CC=C)OCC=C
CCCCC(CCC=C)(OC)C=C
CCCCCC(CC=C)(OC)C=C
CC(C)(CCC=C)COCCC=C
CC(C)(CCCC=C)OCCC=C
[truncated: 511,862 more chars]
