# Supplementary material for: Expanding the fragrance chemical space for virtual screening
Source: J Cheminform. 2014 May 22;6:27. doi: 10.1186/1758-2946-6-27 (PMC4037718; doi:10.1186/1758-2946-6-27)
Supplement: Additional file 4 — SMILES for the MQN-browser search examples in Table 3. [file 1758-2946-6-27-S4.zip › Lauraldehyde.ZincIso.smi]

CCCCC=CCCCCCCO
CC(C)CCCCCCCCC=O
CCCCCCCCCC(C)C=O
CCC(CC)COC=C(CC)CC
