# Supplementary material for: Expanding the fragrance chemical space for virtual screening
Source: J Cheminform. 2014 May 22;6:27. doi: 10.1186/1758-2946-6-27 (PMC4037718; doi:10.1186/1758-2946-6-27)
Supplement: Additional file 4 — SMILES for the MQN-browser search examples in Table 3. [file 1758-2946-6-27-S4.zip › Lauraldehyde.Zinc.smi]

CCCCCCOCCCCCC
CCCCC=CCCCCCCO
CC(C)CCCCCCCCC=O
CCCCCCCCCC(C)C=O
CCCCCCCCCCCCO
CCCCCOCOCCCCC
C=CCCCCCCCCCOC=O
CCC#CCCCCCCCCO
CCCCC#CCCCCCCO
CCOC(=O)CCCCCCCC=C
CC(=O)OCCCCCCCCC=C
COC(=O)CCCCCCCCC=C
CCCCCCC(=O)OCCCCC
CCCCCCOC(=O)CCCCC
CC(C)CCCCCCCCCC=O
CCCCCCC(=O)CCCCCC
C=CCCCCCCCCC=O
CCCCCCSCCCCCC
CC(=O)CCCCCCCCC=C
CCCCCC(CCC)COC=O
CCCCCCC(=O)OCCCC
CCCCCCOC(=O)CCCC
CCCCCOC(=O)CCCCC
CC=CC=CCCCCCCCO
CCCCOCSCOCCCC
CCCCCC#CC(=O)OCCCC
CCCCCOC(=O)C#CCCCC
COC(=O)CCCCCCCCC#C
CCC=CCCCCCCOC(C)=O
CCCCC=CCCCCOC(C)=O
CCCCCC(=O)OCC=CCCC
CCCCCC=CCCC(=O)OCC
CCCCCC(=O)OCCC=CCC
COCCOCOCCCCC=C
CCCCCCCCCCC=C
CCCCCCCCCCCC
CCC=CCCCCCCC=O
OCCCCCCCCCC=C
CCCCOCCOCCCC
COCCCCCCCCOC
CCCCOCCCCOCCCC
CCOC(=O)CCCCCCCC=CC
CCOC(=O)CCCCCCC=C
CC(=O)OCCCCCCCC=C
COC(=O)CCCCCCCC=C
CCCCCCSCCOCCO
CCCCOC(CCC)OCCCC
CCCCCCC(=O)OCC=CC=CC
C=CCCCCCCCCC(=O)OC=C
CC(=O)SCCCCCCCCCC=C
CC(=O)OCCCCCCCCCC=C
COC(=O)CCCCCCCCCC=C
CCOC(=O)CCCCCCCCC=C
CCC=CCCCCCCCCCC=O
CCCCCCC(CCCC)COC=O
CCCCCCCCCCCC(=O)OC
CC(C)CCCCCCCCCCC=O
C=CCCCCCCCCC=C
CC(C)CCCCCCCC=O
CCCCCC(CCCC)C=O
CCCCCCC(=O)CCCC
CCCCCC(=O)CCCCC
CCCCCCCCSCCO
CCCCCC#CCCC(=O)OC
CCCCCOC(=O)CCC#CC
CCC=CCCCCCOC(C)=O
CCCCCC=CCC(=O)OCC
CCCCC(=O)OCCC=CCC
CCCCCCCCOCCO
CC(C)CCCCCCCCCO
CCCCCCC(CO)CCCC
CCCCCCC(O)CCCCC
CCCCCCC(OCC)OCC
C=CCCCCCCCCCCC=C
CCC=CCCOC(=O)CC=CCC
CCCC=CC(=O)OCCC=CCC
CCCCCC=CC=CC(=O)OCC
CCCCC#CC(=O)C#CCCCC
CCCCCC=CCC(O)CCCC
CCCCCC#CC(OCC)OCC
CCCCCCOCCOC(=O)C=C
CCCCCC(=O)OCOCCCC
CC(CCC=C)C#CCOCOCC#C
CCOC(OCC)C=CCCC=CCC
[O-]C(=O)CCCCCCCCCC=C
CCCCCCCCCCCC([O-])=O
CCCCCCCCCCCCCC=O
CCCCCOCCCCC
CCCCCC#CCCCCC
CCCCC(CCOC)CC=C
OCCCCC=CCCCC=C
CC#CCCCCCCCCO
OCCCCCCCCCC#C
CCCCC#CC(OCC)OCC
CCCCCC(CCCCC)CC=C
CCCCCCOCCC(=O)OC
CCCCCC(=O)OCCCOC
CCCCCC(=O)OCCOCC
CCCCOCCOC(=O)CCC
CCCCOCC(=O)OCCCC
CCOC(=O)CCCCCCC(C)=C
CCCCCC(OC(=O)CCC)C=C
CCCCC(CC)CCC(C)OC=O
CCCCCC(CCC)COC(C)=O
CCCCC(CC)COC(=O)CCC
CCCCCCC(C)OC(=O)CCC
CCCCCC(C)OC(=O)CCCC
CCCCCCOC(=O)C(C)CCC
CCCCCCOC(=O)C(CC)CC
CCCCCC(=O)OCC(CC)CC
CCCCOC(=O)C(CC)CCCC
CCCC#CC#CC(OCC)OCC
CC(C)CCCCCCCCCCO
CCCCCCC(O)CCCCCC
CCCCCCOCCOCCO
COC(=O)CCCCCCCCC=O
CC=CCC=CCCCCCCCCO
COC(=O)CCCCCCCCCCS
C=CCCCCOCOCCCCC=C
CCCCCC(=O)OCCOCCCC
CCCCCCC(=O)OCCC
CCCCCCOC(=O)CCC
CCCCCC(=O)OCCCC
CCCCCOC(=O)CCCC
CCC(CC)COC=C(CC)CC
CCCCC(CCCC)OC(C)=O
CCCCC(C)CCC(=O)OCC
CCCCC(CC)C(=O)OCCC
CCCCC(C)OC(=O)CCCC
CCCCCC(=O)OC(CC)CC
CCCCCOC(=O)C(C)CCC
CCCCCOC(=O)C(CC)CC
COC(=O)CCCCCCC(C)C
CCCCCCOC(=O)C(C)CC
CCCCCCOC(=O)CC(C)C
CCCCCC(=O)OCCC(C)C
CCOC(OCC)C=CC#CCC
CCOC(OCC)C#CC=CCC
CCCCCSCCOCCO
CCCCC#CCCC#CCCCC
CCCCCC#CC#CCCCCC
CCCCCCCCCCCCCC
CCCC(CCC)=CCC(=O)OCC
CCCCCCC(C)=CC(=O)OCC
CCC=CCCOC(=O)C(CC)CC
CCCCCCC(=CC)C(=O)OCC
CCCCCCC(C)=CCCC(C)=O
CCCCCCSCCOC(=O)C(C)=C
CC(C)CCCCCCCOC(=O)C=C
CCC(C)CCCCCCCC(=O)OC
CCCCCC(CCC)COC(=O)CC
CCCCC(CC)COC(=O)CCCC
CCCCCCC(C)OC(=O)CCCC
CCCCCC(=O)OC(CC)CCCC
CCCCCOC(=O)C(CC)CCCC
COC(=O)CCCCCCCCC(C)C
CCCCCC(C)OC(=O)CCCCC
CCOC(OCC)C#CCCC#CCC
CCCCSCCCCCCC([O-])=O
CCCCCC(=O)OCCCCCO
CCOC(=O)CCCCCCCCO
COC(=O)CCCCCCCCCO
CCC=CCCCCCCCCCCO
CCCCC=CCCCCCCCCO
CCCCCCC(OCCC)OCCC
CCCCCC#CC(=O)OCCC=CCC
CC=CC=CCCCCCCCOC(C)=O
CCC=CC=CCCCCCCOC(C)=O
C=CCOCCC(OCC=C)OCC=C
