# Supplementary material for: Expanding the fragrance chemical space for virtual screening
Source: J Cheminform. 2014 May 22;6:27. doi: 10.1186/1758-2946-6-27 (PMC4037718; doi:10.1186/1758-2946-6-27)
Supplement: Additional file 4 — SMILES for the MQN-browser search examples in Table 3. [file 1758-2946-6-27-S4.zip › Limonene.GDBIso.smi]

CC1CCC=CC1C(C)=C
CC(=C)C1CCCC=C1C
CC(C)C1C=CCCC1=C
CC(C)C1CCC=CC1=C
CC(C)C1=CC(=C)CCC1
CC(C)C1=CCCC(=C)C1
CC(C)C1CC=CC(=C)C1
CC(C)C1CC(=C)CC=C1
CC1C=CCCC1C(C)=C
CC1CC=CC(C1)C(C)=C
CC1CC=CCC1C(C)=C
CC1CC(CC=C1)C(C)=C
CC1CCC=C(C1)C(C)=C
CC1CCC(=CC1)C(C)=C
CC1CCCC=C1C(C)=C
CC1CCCC(=C1)C(C)=C
CC(C)C1=CCCCC1=C
CC(C)C1CC=CCC1=C
CC(=C)C1=C(C)CCCC1
CC(=C)C1CCC=C(C)C1
CC(=C)C1CCCC(C)=C1
CC(C)C1=CCC(=C)CC1
CC(C)C1CCC(=C)C=C1
CC1CCC(C=C1)C(C)=C
CC(=C)C1CCC(C)=CC1
CC1C=CCCC1=C(C)C
CC1CC=CC(C1)=C(C)C
CC1CC=CCC1=C(C)C
CC(C)=C1CCCC=C1C
CC1CC(CC=C1)=C(C)C
CC1CCC=CC1=C(C)C
CC1CCC(C=C1)=C(C)C
CC(C)=C1CCC=C(C)C1
CC(C)=C1CCCC(C)=C1
CC(C)=C1CCC(C)=CC1
CC(C)C1=CCCC=C1C
CC(C)C1C=CC=CC1C
CC(C)C1CC=CC=C1C
CC(C)C1=CC=CC(C)C1
CC(C)C1=CC(C)=CCC1
CC(C)C1=CC(C)C=CC1
CC(C)C1=CC(C)CC=C1
CC(C)C1=CCCC(C)=C1
CC(C)C1CC=CC(C)=C1
CC(C)C1CC(C)=CC=C1
CC(C)C1=CC=CCC1C
CC(C)C1=CCC=CC1C
CC(C)C1C=CCC=C1C
CC(C)C1=C(C)C=CCC1
CC(C)C1=C(C)CC=CC1
CC(C)C1=C(C)CCC=C1
CC(C)C1=CCC=C(C)C1
CC(C)C1=CCC(C)C=C1
CC(C)C1C=CC(C)C=C1
CC(C)C1C=CCC(C)=C1
CC(C)C1CC=C(C)C=C1
CC(C)C1=CC=C(C)CC1
CC(C)C1=CCC(C)=CC1
CC1CC=C(CC1C)C=C
CC1CC(CC=C1C)C=C
CC1C=C(C)CCC1C=C
CC1CC=C(C)C(C1)C=C
CC1CC=CC(C)C1C=C
CC1CC(C)C=C(C1)C=C
CC1CC(CC(C)=C1)C=C
CC1CCC=C(C)C1C=C
CC1CCC(C)=C(C1)C=C
CC1CCC(C)=CC1C=C
CC1CCCC(C)=C1C=C
CC1C=CCC(C=C)C1C
CC1CC=CC(C=C)C1C
CC1CC(C=C)C=CC1C
CC1CCC=C(C=C)C1C
CC1CCC(C=C)=CC1C
CC1CCC(C=C)C=C1C
CC1CCCC(C=C)=C1C
CC1CC=C(C=C)C(C)C1
CC1CC(C=C)C=C(C)C1
CC1CC(C)C(C=C)C=C1
CC1CCC(C=C)=C(C)C1
CC1CCC(C=C)C(C)=C1
CC1CCC(C)C(C=C)=C1
CCC1=C(C)CCCC1=C
CCC1=CC(=C)CCC1C
CCC1=CC(C)CCC1=C
CCC1=CCC(=C)CC1C
CCC1=CCC(C)CC1=C
CCC1=CCCC(=C)C1C
CCC1=CCCC(C)C1=C
CCC1C=C(C)CCC1=C
CCC1C=CC(=C)CC1C
CCC1C=CC(C)CC1=C
CCC1C=CCC(=C)C1C
CCC1C=CCC(C)C1=C
CCC1C(=C)CCC=C1C
CCC1C(C)C=CCC1=C
CCC1C(C)CC=CC1=C
CCC1CC=C(C)CC1=C
CCC1CC=CC(=C)C1C
CCC1CC=CC(C)C1=C
CCC1CC(=C)C=CC1C
CCC1CC(=C)CC=C1C
CCC1CC(C)=CCC1=C
CCC1CC(C)C=CC1=C
CCC1CCC=C(C)C1=C
CCC1CCC(=C)C=C1C
CCC1CCC(C)=CC1=C
CCC1=C(C)C(=C)CCC1
CCC1=C(C)CC(=C)CC1
CCC1=C(C)CCC(=C)C1
CCC1=CC(=C)C(C)CC1
CCC1=CC(=C)CC(C)C1
CCC1=CC(C)C(=C)CC1
CCC1=CC(C)CC(=C)C1
CCC1=CCC(=C)C(C)C1
CCC1=CCC(C)C(=C)C1
CCC1CC=C(C)C(=C)C1
CCC1CC(=C)C(C)C=C1
CCC1CC(=C)C=C(C)C1
CCC1CC(C)C(=C)C=C1
CCC1CCC(=C)C(C)=C1
CC1C(CCC=C1C)C=C
CC1=C(C)C(CCC1)C=C
CC1=C(C)CC(CC1)C=C
CC1CC=C(C)CC1C=C
CC1CC(C)=CCC1C=C
CC1CC(C=C)C(C)C=C1
CCC1CC(=C)CC(C)=C1
CC1=CCCCC1(C)C=C
CC1C=CCCC1(C)C=C
CC1CC=CCC1(C)C=C
CC1CCC=CC1(C)C=C
CC1=CC(C)(CCC1)C=C
CC1(C)CC=CC(C1)C=C
CC1(C)CC=CCC1C=C
CC1(C)CC(CC=C1)C=C
CC1(C)CCC=C(C1)C=C
CC1(C)CCC=CC1C=C
CC1CC=CC(C)(C1)C=C
CC1CC(C)(CC=C1)C=C
CC1(C)CCC(C=C)=CC1
CC1(C)CCC(C=C)C=C1
CC1CCC(C)(C=C)C=C1
CCC1(C)C=CCCC1=C
CCC1(C)CC=CCC1=C
CCC1(C)CCC=CC1=C
CCC1(C)CC=CC(=C)C1
CCC1(C)CC(=C)CC=C1
CCC1(C)CCC(=C)C=C1
CC1=CCCC(C)(C1)C=C
CC1(C)C=CCCC1C=C
CC1(C)CCCC=C1C=C
CC1(C)CCCC(C=C)=C1
CC1=CCC(C)(CC1)C=C
CCC1=CC(CCC1)=CC
CCC1=CCC(CC1)=CC
CCC1=CCCC(C1)=CC
CCC1C=CCCC1=CC
CCC1CC=CC(C1)=CC
CCC1CC=CCC1=CC
CCC1CC(CC=C1)=CC
CCC1CCC(=CC)C=C1
CC=CC1C=CCCC1C
CC=CC1CC=CCC1C
CCC=C1C=CCCC1C
CCC=C1CC=CCC1C
CCC=C1CCC=CC1C
CC=CC1=C(C)CCCC1
CC=CC1=CC(C)CCC1
CC=CC1=CCCC(C)C1
CC=CC1CC=CC(C)C1
CC=CC1CCC=C(C)C1
CC=CC1CCCC(C)=C1
CCC=C1CC=CC(C)C1
CCC=C1CC(C)CC=C1
CCC=C1CCC=C(C)C1
CCC=C1CCC(C)=CC1
CCC1=CCCCC1=CC
CCC1CCC=CC1=CC
CC=CC1=CCCCC1C
CC=CC1CCC=CC1C
CC=CC1CCCC=C1C
CCC=C1CCCC=C1C
CC=CC1=CCC(C)CC1
CC=CC1CC(C)CC=C1
CC=CC1CCC(C)=CC1
CC=CC1CCC(C)C=C1
CCC=C1CCC(C)C=C1
CCC=C1CCCC(C)=C1
CC(=C)C1(C)CCC=CC1
CC(=C)C1(C)CCCC=C1
CC=C(C)C1CCC=CC1
CC=C(C)C1CCCC=C1
CC(C)=CC1CCCC=C1
CC(C)C=C1CCC=CC1
CCC(C)=C1CCC=CC1
CC=C(C)C1=CCCCC1
CC(C)=CC1=CCCCC1
CC(C)=CC1CCC=CC1
CC(C)C=C1CCCC=C1
CCC(C)=C1CCCC=C1
CC(=C)C1CCCCC1=C
CC(=C)C1CCC(=C)CC1
CC(=C)C1CCCC(=C)C1
CC1=CC(=C)CCC1(C)C
CC1=CCC(=C)CC1(C)C
CC1=CCCC(=C)C1(C)C
CC1C=CC(=C)CC1(C)C
CC1C=CCC(=C)C1(C)C
CC1C(=C)C=CCC1(C)C
CC1C(=C)CC=CC1(C)C
CC1CC=CC(=C)C1(C)C
CC1CC(=C)C=CC1(C)C
CC1=CC(C)(C)CCC1=C
CC1=CCC(C)(C)CC1=C
CC1C=CC(C)(C)CC1=C
CC1C=CCC(C)(C)C1=C
CC1CC=CC(C)(C)C1=C
CC1CC(C)(C)C=CC1=C
CC1=CC(=C)C(C)(C)CC1
CC1=CC(C)(C)C(=C)CC1
CC1=CC(C)(C)CC(=C)C1
CC1=CCC(=C)C(C)(C)C1
CC1=CCC(C)(C)C(=C)C1
CC1CC(=C)C(C)(C)C=C1
CC1CC(C)(C)C(=C)C=C1
CC1=CCCC(C)(C)C1=C
CC1=CC(=C)CC(C)(C)C1
CC=C1C=C(C)CCC1C
CC=C1C=CC(C)CC1C
CC=C1C=CCC(C)C1C
CC=C1C(C)CC=CC1C
CC=C1C(C)CCC=C1C
CC=C1CC=C(C)CC1C
CC=C1CC=CC(C)C1C
CC=C1CC(C)=CCC1C
CC=C1CC(C)C=CC1C
CC=C1CC(C)CC=C1C
CC=C1CCC=C(C)C1C
CC=C1CCC(C)=CC1C
CC=C1CCC(C)C=C1C
CC=C1CCCC(C)=C1C
CC=C1CC=C(C)C(C)C1
CC=C1CC(C)C=C(C)C1
CC=C1CC(C)C(C)C=C1
CC=C1CC(C)CC(C)=C1
CC=C1CCC(C)=C(C)C1
CC=C1CCC(C)C(C)=C1
CC=C1CCC=CC1(C)C
CC=C1CC=CC(C)(C)C1
CC=C1CC(C)(C)CC=C1
CC=C1C=CCCC1(C)C
CC=C1CC=CCC1(C)C
CC=C1CCC(C)(C)C=C1
CC(C)=C1CCCC(=C)C1
CC(C)=C1CCCCC1=C
CC(C)=C1CCC(=C)CC1
CC1=CCCCC1CC=C
CC1C=CCCC1CC=C
CC1CCC=CC1CC=C
CC1CCCC=C1CC=C
CC1=C(CC=C)CCCC1
CC1=CC(CC=C)CCC1
CC1CC=CC(CC=C)C1
CC1CC(CC=C)CC=C1
CC1CCC=C(CC=C)C1
CC1CCC(CC=C)C=C1
CC1CCCC(CC=C)=C1
CCC1=C(CCCC1)C=C
CCC1=CC(CCC1)C=C
CCC1=CCC(CC1)C=C
CCC1=CCCC(C1)C=C
CCC1=CCCCC1C=C
CCC1C=CCCC1C=C
CCC1CC=CC(C1)C=C
CCC1CC=CCC1C=C
CCC1CC(CC=C1)C=C
CCC1CCC=C(C1)C=C
CCC1CCC=CC1C=C
CCC1CCC(C=C)C=C1
CCC1CCCC(C=C)=C1
CCCC1=CCCCC1=C
CCCC1C=CCCC1=C
CCCC1CC=CCC1=C
CCCC1CCC=CC1=C
CCCC1=CC(=C)CCC1
CCCC1=CCC(=C)CC1
CCCC1=CCCC(=C)C1
CCCC1CC=CC(=C)C1
CCCC1CCC(=C)C=C1
CC1CC=CCC1CC=C
CC1=CCC(CC=C)CC1
CC1=CCCC(CC=C)C1
CC1CCC(CC=C)=CC1
CCC1CCCC=C1C=C
CCC1CCC(C=C)=CC1
CCCC1CC(=C)CC=C1
CC(=C)CC1CCCC=C1
CC(C=C)C1CCC=CC1
CC(C=C)C1CCCC=C1
CCC(=C)C1=CCCCC1
CCC(=C)C1CCCC=C1
CC(=C)CC1=CCCCC1
CC(=C)CC1CCC=CC1
CC(C=C)C1=CCCCC1
CCC(=C)C1CCC=CC1
CC1C=CCC1C=C(C)C
CC1CC=C(C1)C=C(C)C
CC1CC=CC1C=C(C)C
CC1CCC=C1C=C(C)C
CC1CC(C=C(C)C)C=C1
CC1CCC(C=C(C)C)=C1
CC=C1C=CCC1C(C)C
CC=C1CC=C(C1)C(C)C
CC=C1CC=CC1C(C)C
CC=C1CC(C=C1)C(C)C
CC=C1CCC(=C1)C(C)C
CCC1=CC(CC1)=C(C)C
CCC1=CCC(C1)=C(C)C
CCC1=CCCC1=C(C)C
CCC1C=CCC1=C(C)C
CCC1CC=CC1=C(C)C
CCC1CC(C=C1)=C(C)C
CC=C(C)C1=CCCC1C
CC=C(C)C1C=CCC1C
CC=C(C)C1CC=CC1C
CC=C(C)C1CCC=C1C
CC(C)=CC1CCC=C1C
CC(C)C=C1C=CCC1C
CC(C)C=C1CC=CC1C
CC(C)C=C1CCC=C1C
CCC(C)=C1C=CCC1C
CCC(C)=C1CC=CC1C
CCC(C)=C1CCC=C1C
CC=C(C)C1=C(C)CCC1
CC=C(C)C1=CC(C)CC1
CC=C(C)C1=CCC(C)C1
CC=C(C)C1CC=C(C)C1
CC=C(C)C1CC(C)C=C1
CC=C(C)C1CCC(C)=C1
CC(C)=CC1=C(C)CCC1
CC(C)=CC1CC=C(C)C1
CC(C)C=C1CC=C(C)C1
CC(C)C=C1CC(C)C=C1
CC(C)C=C1CCC(C)=C1
CCC(C)=C1CC=C(C)C1
CCC(C)=C1CC(C)C=C1
CCC(C)=C1CCC(C)=C1
CC=C1CCC=C1C(C)C
CC(C)=CC1CCC(C)=C1
CC(C)=C(C)C1CC=CC1
CC(C)=C(C)C1CCC=C1
CC(C)C(C)=C1CC=CC1
CC(C)C(C)=C1CCC=C1
CC(C)=C(C)C1=CCCC1
CC1CCC(C1)=C(C)C=C
CC1CCCC1=C(C)C=C
CC1CCCC1=CC(C)=C
CC=C1CCC(C1)C(C)=C
CC=C1CCCC1C(C)=C
CC(C)=C1CCC(C1)C=C
CC(C)=C1CCCC1C=C
CC=C(C)C1CCCC1=C
CC(C)=CC1CCCC1=C
CC(C)C=C1CCCC1=C
CCC(C)=C1CCCC1=C
CC=C(C)C1CCC(=C)C1
CC(C)=CC1CCC(=C)C1
CC(C)C=C1CCC(=C)C1
CCC(C)=C1CCC(=C)C1
CC1CCC(C1)=CC(C)=C
CC(=C)C(C)=C1CCCC1
CC1C=C(C)CC(=C)C1C
CC1C=CC(=C)C(C)C1C
CC1C=CC(C)C(=C)C1C
CC1C(=C)CCC(C)=C1C
CC1C(C)C(C)=CCC1=C
CC1CC=C(C)C(C)C1=C
CC1CC(=C)C=C(C)C1C
CC1CC(=C)C(C)=CC1C
CC1CC(=C)C(C)C=C1C
CC1CC(=C)CC(C)=C1C
CC1CC(C)=C(C)CC1=C
CC1CC(C)=CC(=C)C1C
CC1CC(C)=CC(C)C1=C
CC1CC(C)C(C)=CC1=C
CC1CCC(=C)C(C)=C1C
CC1CC(=C)C(C)C(C)=C1
CC1CC(=C)C(C)=C(C)C1
CC1CC(C)C(=C)C(C)=C1
CC1CC=C(C)C(=C)C1C
CC1CCC(C)=C(C)C1=C
CC=C1CCC(C1)=C(C)C
CC=C1CCCC1=C(C)C
CC1C=C(C)CCC=C1C
CC1C=CC=CC(C)C1C
CC1C=CCC=C(C)C1C
CC1C=CCC(C)=CC1C
CC1C=CCCC(C)=C1C
CC1C(C)=CCCC=C1C
CC1CC=C(C)C=CC1C
CC1CC=C(C)CC=C1C
CC1CC=CC=C(C)C1C
CC1CC=CC(C)=CC1C
CC1CC=CCC(C)=C1C
CC1CC(C)=CC=CC1C
CC1CC(C)=CCC=C1C
CC1CCC=C(C)C=C1C
CC1CCC=CC(C)=C1C
CC1CCC(C)=CC=C1C
CC1=CCCCC(C)=C1C
CC1=CC(C)=C(C)CCC1
CC1=CCC(C)=C(C)CC1
CC1=CCCC(C)=C(C)C1
CC1C=C(C)CCC(C)=C1
CC1C=CC(C)C(C)C=C1
CC1C=CCC(C)C(C)=C1
CC1CC=C(C)C=C(C)C1
CC1CC=C(C)C(C)=CC1
CC1CC=C(C)C(C)C=C1
CC1CC=C(C)CC(C)=C1
CC1CC=CC(C)=C(C)C1
CC1CC=CC(C)C(C)=C1
CC1CC(C)=C(C)CC=C1
CC1CC(C)=CC=C(C)C1
CC1CC(C)=CC(C)C=C1
CC1CC(C)=CCC(C)=C1
CC1CC(C)C=C(C)C=C1
CC1CC(C)C(C)=CC=C1
CC1CCC=C(C)C(C)=C1
CC1CCC(C)=C(C)C=C1
CC1CCC(C)=CC(C)=C1
CC1C=C(C)CCCC1=C
CC1C=CCCC(=C)C1C
CC1C(=C)CCCC=C1C
CC1CC=C(C)CCC1=C
CC1CC=CC(=C)CC1C
CC1CC=CCC(=C)C1C
CC1CC=CCC(C)C1=C
CC1CC(=C)CC=CC1C
CC1CC(=C)CCC=C1C
CC1CC(C)=CCCC1=C
CC1CCC=C(C)CC1=C
CC1CCC=CC(=C)C1C
CC1CCC=CC(C)C1=C
CC1CCC(=C)C=CC1C
CC1CCC(=C)CC=C1C
CC1CCC(C)=CCC1=C
CC1CCCC=C(C)C1=C
CC1CCCC(=C)C=C1C
CC1CCCC(C)=CC1=C
CC1=C(C)C(=C)CCCC1
CC1=C(C)CC(=C)CCC1
CC1=C(C)CCC(=C)CC1
CC1CC=C(C)CC(=C)C1
CC1CC=CC(=C)C(C)C1
CC1CC=CC(C)C(=C)C1
CC1CC(=C)C(C)CC=C1
CC1CC(=C)CC(C)C=C1
CC1CC(=C)CCC(C)=C1
CC1CC(=C)CC=C(C)C1
CC1CC(C)C=CC(=C)C1
CC1CC(C)C(=C)CC=C1
CC1CCC=C(C)C(=C)C1
CC1CCC(=C)C=C(C)C1
CC1CCC(=C)C(C)=CC1
CC1CCC(=C)C(C)C=C1
CC1CCC(=C)CC(C)=C1
CC1CCC(C)=CC(=C)C1
CC1CCC(C)C(=C)C=C1
CC1CCCC(=C)C(C)=C1
CC1C=CCC1CC(C)=C
CC1CC=CC1CC(C)=C
CC1CCC=C1CC(C)=C
CC1CC=C(CC(C)=C)C1
CC1CC(CC(C)=C)C=C1
CC1CCC(CC(C)=C)=C1
CCC1=C(CCC1)C(C)=C
CCC1=CC(CC1)C(C)=C
CCC1=CCC(C1)C(C)=C
CCC1=CCCC1C(C)=C
CCC1C=CCC1C(C)=C
CCC1CC=C(C1)C(C)=C
CCC1CC=CC1C(C)=C
CCC1CC(C=C1)C(C)=C
CCC1CCC=C1C(C)=C
CCC1CCC(=C1)C(C)=C
CC(C)C1=C(CCC1)C=C
CC(C)C1=CC(CC1)C=C
CC(C)C1=CCC(C1)C=C
CC(C)C1=CCCC1C=C
CC(C)C1C=CCC1C=C
CC(C)C1CC=C(C1)C=C
CC(C)C1CC=CC1C=C
CC(C)C1CCC=C1C=C
CC(C)C1CCC(C=C)=C1
CC(=C)CC1CCC=C1C
CC(C=C)C1=CCCC1C
CC(C=C)C1C=CCC1C
CC(C=C)C1CC=CC1C
CC(C=C)C1CCC=C1C
CC(C)CC1=CCCC1=C
CC(C)CC1C=CCC1=C
CC(C)CC1CC=CC1=C
CCC(=C)C1=CCCC1C
CCC(=C)C1C=CCC1C
CCC(=C)C1CC=CC1C
CCC(=C)C1CCC=C1C
CCC(C)C1=CCCC1=C
CCC(C)C1C=CCC1=C
CCC(C)C1CC=CC1=C
CC(=C)CC1=C(C)CCC1
CC(=C)CC1CC=C(C)C1
CC(=C)CC1CCC(C)=C1
CC(C=C)C1=C(C)CCC1
CC(C=C)C1=CC(C)CC1
CC(C=C)C1=CCC(C)C1
CC(C=C)C1CC=C(C)C1
CC(C=C)C1CC(C)C=C1
CC(C=C)C1CCC(C)=C1
CC(C)CC1=CC(=C)CC1
CC(C)CC1=CCC(=C)C1
CC(C)CC1CC(=C)C=C1
CCC(=C)C1=C(C)CCC1
CCC(=C)C1=CC(C)CC1
CCC(=C)C1=CCC(C)C1
CCC(=C)C1CC=C(C)C1
CCC(=C)C1CC(C)C=C1
CCC(=C)C1CCC(C)=C1
CCC(C)C1=CC(=C)CC1
CCC(C)C1=CCC(=C)C1
CCC(C)C1CC(=C)C=C1
CC(C)C1CC(C=C)C=C1
CC(C1CC=CC1)C(C)=C
CC(C1CCC=C1)C(C)=C
CC(C(C)=C)C1=CCCC1
CC(C)C(=C)C1=CCCC1
CC(C)C(=C)C1CC=CC1
CC(C)C(=C)C1CCC=C1
CC1CCC(C1)C(=C)C=C
CC1CCCC1C(=C)C=C
CC(=C)C1CCCC1C=C
CC(C=C)C1CCCC1=C
CCC(=C)C1CCCC1=C
CC(=C)CC1CCC(=C)C1
CC(C=C)C1CCC(=C)C1
CCC(=C)C1CCC(=C)C1
CC(=C)C1CCC(C1)C=C
CC(=C)CC1CCCC1=C
CC(=C)C(=C)C1CCCC1
CC1C=CC(C1C)C(C)=C
CC1C(CC=C1C)C(C)=C
CC1CC=C(C1C)C(C)=C
CC1CC(=CC1C)C(C)=C
CC1CC(C=C1C)C(C)=C
CC1C=C(C)CC1C(C)=C
CC1C=CC(C)C1C(C)=C
CC1CC=C(C)C1C(C)=C
CC1CC(C)=C(C1)C(C)=C
CC1CC(C)=CC1C(C)=C
CC1CC(C)C(=C1)C(C)=C
CC1CCC(C)=C1C(C)=C
CC1CCC(C(C)=C)=C1C
CC1CC(C(C)=C)C(C)=C1
CC(=C)C1CCC(C)=C1C
CC(C)C1=C(C)CCC1=C
CC(C)C1=CC(=C)CC1C
CC(C)C1=CC(C)CC1=C
CC(C)C1=CCC(=C)C1C
CC(C)C1=CCC(C)C1=C
CC(C)C1C=C(C)CC1=C
CC(C)C1C=CC(=C)C1C
CC(C)C1C=CC(C)C1=C
CC(C)C1C(=C)CC=C1C
CC(C)C1C(C)C=CC1=C
CC(C)C1CC=C(C)C1=C
CC(C)C1CC(=C)C=C1C
CC(C)C1CC(C)=CC1=C
CC(=C)C1CC(C)=C(C)C1
CC(C)C1=C(C)C(=C)CC1
CC(C)C1=C(C)CC(=C)C1
CC(C)C1=CC(=C)C(C)C1
CC(C)C1=CC(C)C(=C)C1
CC(C)C1CC(=C)C(C)=C1
CC1C=CCC1(C)C(C)=C
CC1CC=CC1(C)C(C)=C
CC1CC(C)(C=C1)C(C)=C
CC(=C)C1=CCCC1(C)C
CC(=C)C1C=CCC1(C)C
CC(=C)C1CC=CC1(C)C
CC(=C)C1(C)CCC=C1C
CC(C)C1(C)C=CCC1=C
CC(C)C1(C)CC=CC1=C
CC(=C)C1=CC(C)(C)CC1
CC(=C)C1(C)CC=C(C)C1
CC(=C)C1(C)CCC(C)=C1
CC(C)C1(C)CC(=C)C=C1
CC(=C)C1=CCC(C)(C)C1
CC(=C)C1CC(C)(C)C=C1
CC(C)(C)C1=CCCC1=C
CC(C)(C)C1C=CCC1=C
CC(C)(C)C1CC=CC1=C
CC(C)(C)C1=CC(=C)CC1
CC(C)(C)C1=CCC(=C)C1
CC(C)(C)C1CC(=C)C=C1
CCC1=C(C)C=CCC1C
CCC1=C(C)CC=CC1C
CCC1=C(C)CCC=C1C
CCC1=CC=C(C)CC1C
CCC1=CC(C)=CCC1C
CCC1=CC(C)C=CC1C
CCC1=CC(C)CC=C1C
CCC1=CCC=C(C)C1C
CCC1=CCC(C)=CC1C
CCC1=CCC(C)C=C1C
CCC1=CCCC(C)=C1C
CCC1C=C(C)C=CC1C
CCC1C=C(C)CC=C1C
CCC1C=CC=C(C)C1C
CCC1C=CC(C)=CC1C
CCC1C=CC(C)C=C1C
CCC1C(C)=CCC=C1C
CCC1C(C)C=CC=C1C
CCC1CC=C(C)C=C1C
CCC1CC=CC(C)=C1C
CCC1CC(C)=CC=C1C
CCC1=C(C)C=C(C)CC1
CCC1=C(C)C=CC(C)C1
CCC1=C(C)C(C)=CCC1
CCC1=C(C)C(C)C=CC1
CCC1=C(C)C(C)CC=C1
CCC1=C(C)CC=C(C)C1
CCC1=C(C)CC(C)=CC1
CCC1=C(C)CC(C)C=C1
CCC1=C(C)CCC(C)=C1
CCC1=CC=C(C)C(C)C1
CCC1=CC(C)=C(C)CC1
CCC1=CC(C)=CC(C)C1
CCC1=CC(C)C=C(C)C1
CCC1=CC(C)C(C)=CC1
CCC1=CC(C)C(C)C=C1
CCC1=CC(C)CC(C)=C1
CCC1=CCC(C)=C(C)C1
CCC1=CCC(C)C(C)=C1
CCC1C=C(C)CC(C)=C1
CCC1C=CC(C)C(C)=C1
CCC1CC=C(C)C(C)=C1
CCC1CC(C)=C(C)C=C1
CCC1CC(C)=CC(C)=C1
CCC1=CC=CC(C)C1C
CCC1C=CCC(C)=C1C
CC=C(C)C1(C)CC=CC1
CC=C(C)C1(C)CCC=C1
CC(C)=CC1(C)CC=CC1
CC(C)=CC1(C)CCC=C1
CCC1=CC=CCC1(C)C
CCC1=CCC=CC1(C)C
CCC1(C)C=CCC=C1C
CCC1(C)CC=CC=C1C
CCC1=CC(C)(C)C=CC1
CCC1=CCC(C)(C)C=C1
CCC1(C)C=CC(C)C=C1
CCC1(C)C=CCC(C)=C1
CCC1C=CC(C)(C)C=C1
CCC1C=CC=CC1(C)C
CCC1(C)C=CC=CC1C
CCC1=CC=CC(C)(C)C1
CCC1=CC(C)(C)CC=C1
CCC1(C)CC=C(C)C=C1
CCC1(C)CC=CC(C)=C1
CCC1(C)CC(C)=CC=C1
CC(C)(C)C=C1CC=CC1
CC(C)(C)C=C1CCC=C1
CC(C)C1(C)C=CCC=C1
CC(C)C1(C)CC=CC=C1
CC(C)(C)C1=CCC=CC1
CC(C)(C)C1=CCCC=C1
CC(C)(C)C1C=CCC=C1
CC(C)(C)C1CC=CC=C1
CC(C)(C)C1=CC=CCC1
CC1CC(CC1=C)C(C)=C
CC1CC(=C)CC1C(C)=C
CC1CCC(=C)C1C(C)=C
CC1CC(C(C)=C)C(=C)C1
CC(C)C1C(=C)CCC1=C
CC(C)C1CC(=C)CC1=C
CC(C)C1CC(=C)C(=C)C1
CC1C(CCC1=C)C(C)=C
CC1CCC(C(C)=C)C1=C
CC(C)C1CCC(=C)C1=C
CC(=C)C1(C)CCCC1=C
CC(=C)C1(C)CCC(=C)C1
CC=C(C)C=C1CCCC1
CC=CC(C)=C1CCCC1
CC(C)=CC=C1CCCC1
CCC1=CC=CCCC1C
CCC1=CCC=CCC1C
CCC1=CCCC=CC1C
CCC1=CCCCC=C1C
CCC1C=CC=CCC1C
CCC1C=CCC=CC1C
CCC1C=CCCC=C1C
CCC1CC=CC=CC1C
CCC1CC=CCC=C1C
CCC1CCC=CC=C1C
CCC1=C(C)C=CCCC1
CCC1=C(C)CC=CCC1
CCC1=C(C)CCC=CC1
CCC1=CC=C(C)CCC1
CCC1=CC=CC(C)CC1
CCC1=CC=CCC(C)C1
CCC1=CC(C)=CCCC1
CCC1=CC(C)C=CCC1
CCC1=CC(C)CC=CC1
CCC1=CC(C)CCC=C1
CCC1=CCC=C(C)CC1
CCC1=CCC=CC(C)C1
CCC1=CCC(C)=CCC1
CCC1=CCC(C)C=CC1
CCC1=CCC(C)CC=C1
CCC1=CCCC=C(C)C1
CCC1=CCCC(C)=CC1
CCC1=CCCC(C)C=C1
CCC1=CCCCC(C)=C1
CCC1C=CCC(C)C=C1
CCC1C=CCCC(C)=C1
CCC1CC=C(C)CC=C1
CCC1CC=CC=C(C)C1
CCC1CC=CC(C)=CC1
CCC1CC=CC(C)C=C1
CCC1CC=CCC(C)=C1
CCC1CC(C)=CCC=C1
CCC1CC(C)C=CC=C1
CCC1CCC=C(C)C=C1
CCC1CCC=CC(C)=C1
CCC1CCC(C)=CC=C1
CCC1=C(C)CCCC=C1
CC=CC1(C)CCC=CC1
CC=CC1(C)CCCC=C1
CC(C)C1=CC=CCCC1
CC(C)C1=CCC=CCC1
CC(C)C1=CCCC=CC1
CC(C)C1=CCCCC=C1
CC(C)C1C=CCCC=C1
CC(C)C1CC=CC=CC1
CC(C)C1CC=CCC=C1
CC(C)C1CCC=CC=C1
CC(C)C1CCC(C1)C#C
CC(C)C1CCCC1C#C
CC(C#C)C1CCCC1C
CC(C#C)C1CCC(C)C1
CC1C(CCCC1=C)C=C
CC1CC(CCC1=C)C=C
CC1CCC(CC1=C)C=C
CC1CC(=C)CCC1C=C
CC1CC(CC(=C)C1)C=C
CC1CCC(=C)C(C1)C=C
CC1CCC(=C)CC1C=C
CC1CCCC(=C)C1C=C
CC1CCCC(C=C)C1=C
CC1CCC(C=C)C(=C)C1
CCC1C(=C)CCCC1=C
CCC1CC(=C)CCC1=C
CCC1CCC(=C)CC1=C
CCC1CCCC(=C)C1=C
CCC1CC(=C)CC(=C)C1
CCC1CCC(=C)C(=C)C1
CC1(CCCCC1=C)C=C
CC1(CCC(=C)CC1)C=C
CC1(CCCC(=C)C1)C=C
CC1CCC(CC1)=CC=C
CC1CCCC(C1)=CC=C
CC1CCCCC1=CC=C
CC=C1CCCC(C1)C=C
CC=C1CCCCC1C=C
CCC=C1CCCCC1=C
CC=CC1CCC(=C)CC1
CC=CC1CCCC(=C)C1
CCC=C1CCC(=C)CC1
CCC=C1CCCC(=C)C1
CC=C1CCC(CC1)C=C
CC=CC1CCCCC1=C
CC(C=C)=C1CCCCC1
CC(=C)C=C1CCCCC1
CC1=C(CCCCC1)C=C
CC1=CC(CCCC1)C=C
CC1=CCC(CCC1)C=C
CC1=CCCC(CC1)C=C
CC1=CCCCC(C1)C=C
CC1=CCCCCC1C=C
CC1C=CCCCC1C=C
CC1CC=CCC(C1)C=C
CC1CC=CCCC1C=C
CC1CC(CCC=C1)C=C
CC1CCC=C(CC1)C=C
CC1CCC=CC(C1)C=C
CC1CCC=CCC1C=C
CC1CCC(CC=C1)C=C
CC1CCCC=C(C1)C=C
CC1CCCC=CC1C=C
CC1CCCCC=C1C=C
CC1CCC(C=C)C=CC1
CC1CCCC(C=C)=CC1
CC1CCCC(C=C)C=C1
CC1CCCCC(C=C)=C1
CCC1=CCCCCC1=C
CCC1C=CCCCC1=C
CCC1CC=CCCC1=C
CCC1CCC=CCC1=C
CCC1CCCC=CC1=C
CCC1=CC(=C)CCCC1
CCC1=CCC(=C)CCC1
CCC1=CCCC(=C)CC1
CCC1=CCCCC(=C)C1
CCC1CC=CCC(=C)C1
CCC1CC(=C)CCC=C1
CCC1CCC=CC(=C)C1
CCC1CCC(=C)C=CC1
CCC1CCC(=C)CC=C1
CCC1CCCC(=C)C=C1
CC(=C)C1=CCCCCC1
CC(=C)C1CCC=CCC1
CC(=C)C1CCCC=CC1
CC(=C)C1CCCCC=C1
CC1CCCC(CC#C)C1
CCC1CCCC(C1)C#C
CCC1CCCCC1C#C
CC#CC1CCCCC1C
CC#CC1CCCC(C)C1
CC1CCCCC1CC#C
CC1CCC(CC#C)CC1
CCC1CCC(CC1)C#C
CC#CC1CCC(C)CC1
CC(C#C)C1CCCCC1
CC1C=CC(C1C)=C(C)C
CC1CC(C=C1C)=C(C)C
CC1C=C(C)CC1=C(C)C
CC1C=CC(C)C1=C(C)C
CC1C(C)=CCC1=C(C)C
CC1CC=C(C)C1=C(C)C
CC1CC(C)=CC1=C(C)C
CC1CC(=C(C)C)C(C)=C1
CC(C)=C1CCC(C)=C1C
CC(C)=C1CC(C)=C(C)C1
CC(C)=C1C=CCC1(C)C
CC(C)=C1CC=CC1(C)C
CC(C)=C1CC(C)(C)C=C1
CC1=CCC=C(C)C1(C)C
CC1C=C(C)C=CC1(C)C
CC1C=CC=C(C)C1(C)C
CC1C=CC(C)=CC1(C)C
CC1=CCC(C)(C)C=C1C
CC1=CC=C(C)C(C)(C)C1
CC1=CC(C)(C)C=C(C)C1
CC1=CC(C)(C)C(C)=CC1
CC1=CCC(C)(C)C(C)=C1
CC1C(C)=CC=CC1(C)C
CC1C=CC(C)(C)C=C1C
CC1=C(C)C=CC(C)(C)C1
CC1=C(C)C(C)(C)C=CC1
CC1=C(C)C(C)(C)CC=C1
CC1C=CC(C)(C)C(C)=C1
CC1=CC(C)=CC(C)(C)C1
CC1CC(CC1=C)=C(C)C
CC1C(=C)CCC1=C(C)C
CC1CC(=C)C(C1)=C(C)C
CC1CC(=C)CC1=C(C)C
CC1CCC(=C)C1=C(C)C
CC1CCC(=C(C)C)C1=C
CC1=CC=CCCC1(C)C
CC1=CCC=CCC1(C)C
CC1=CCCC=CC1(C)C
CC1C=CC=CCC1(C)C
CC1C=CCC=CC1(C)C
CC1CC=CC=CC1(C)C
CC1=CC=CCC(C)(C)C1
CC1=CC(C)(C)C=CCC1
CC1=CC(C)(C)CC=CC1
CC1=CC(C)(C)CCC=C1
CC1=CCC=CC(C)(C)C1
CC1=CCCC(C)(C)C=C1
CC1C=CCC(C)(C)C=C1
CC1CC=CC(C)(C)C=C1
CC1CC(C)(C)C=CC=C1
CC1=CC=CC(C)(C)CC1
CC1=CCC(C)(C)C=CC1
CC1=CCC(C)(C)CC=C1
CC1(C)C(=C)CCCC1=C
CC1(C)CC(=C)CCC1=C
CC1(C)CCC(=C)CC1=C
CC1(C)CCC(=C)C(=C)C1
CC1(C)CCCC(=C)C1=C
CC1(C)CC(=C)CC(=C)C1
CC=C1C(C)CCCC1=C
CC=C1CC(=C)CCC1C
CC=C1CC(C)CCC1=C
CC=C1CCC(=C)CC1C
CC=C1CCC(C)CC1=C
CC=C1CCCC(=C)C1C
CC=C1CCCC(C)C1=C
CC=C1CC(C)CC(=C)C1
CC=C1CCC(=C)C(C)C1
CC=C1CCC(C)C(=C)C1
CC=C1CCCC(C1)=CC
CC=C1CCC(CC1)=CC
CC=C1CCCCC1=CC
CC1(C)C=CCCCC1=C
CC1(C)CC=CCCC1=C
CC1(C)CCC=CCC1=C
CC1(C)CCCC=CC1=C
CC1(C)CC=CCC(=C)C1
CC1(C)CC(=C)CCC=C1
CC1(C)CCC=CC(=C)C1
CC1(C)CCC(=C)C=CC1
CC1(C)CCC(=C)CC=C1
CC1(C)CCCC(=C)C=C1
CC=C1C=CCCCC1C
CC=C1CC=CCCC1C
CC=C1CCC=CCC1C
CC=C1CCCC=CC1C
CC=C1CCCCC=C1C
CC=C1CC=CCC(C)C1
CC=C1CC(C)CCC=C1
CC=C1CCC=CC(C)C1
CC=C1CCC(C)C=CC1
CC=C1CCC(C)CC=C1
CC=C1CCCC=C(C)C1
CC=C1CCCC(C)=CC1
CC=C1CCCC(C)C=C1
CC=C1CCCCC(C)=C1
CC=C1CCC=C(C)CC1
CC(C)=C1CCC=CCC1
CC(C)=C1CCCC=CC1
CC(C)=C1CCCCC=C1
CC1CCC(CC1C)C#C
CC1CC(C)CC(C1)C#C
CC1CCC(C)C(C1)C#C
CC1CCCC(C)C1C#C
CC1CCCC(C#C)C1C
CC1CCC(C#C)C(C)C1
CC1CCCCC1(C)C#C
CC1(C)CCC(CC1)C#C
CC1(C)CCCC(C1)C#C
CC1(C)CCCCC1C#C
CC1CCC(C)(CC1)C#C
CC1CCCC(C)(C1)C#C
CCC1(CC=CC1)C(C)=C
CCC1(CCC=C1)C(C)=C
CC(C)C1(CCC=C1)C=C
CC(=C)CC1(C)CC=CC1
CC(=C)CC1(C)CCC=C1
CC(C=C)C1(C)CC=CC1
CC(C=C)C1(C)CCC=C1
CCC(=C)C1(C)CC=CC1
CCC(=C)C1(C)CCC=C1
CC(C)C1(CC=CC1)C=C
CC(C)(C=C)C1=CCCC1
CC(C)(C=C)C1CC=CC1
CC(C)(C=C)C1CCC=C1
CC=C(C)CC1CC=CC1
CC=C(C)CC1CCC=C1
CC=CC(C)C1=CCCC1
CC=CC(C)C1CC=CC1
CC=CC(C)C1CCC=C1
CC(C)=CCC1=CCCC1
CC(C)=CCC1CCC=C1
CC(C)C=CC1CC=CC1
CC(C)C=CC1CCC=C1
CC(C)CC=C1CC=CC1
CC(C)CC=C1CCC=C1
CCC=C(C)C1=CCCC1
CCC=C(C)C1CC=CC1
CCC=C(C)C1CCC=C1
CCC(=CC)C1=CCCC1
CCC(=CC)C1CC=CC1
CCC(=CC)C1CCC=C1
CCC(C)=CC1=CCCC1
CCC(C)=CC1CC=CC1
CCC(C)=CC1CCC=C1
CCC(C)C=C1CC=CC1
CCC(C)C=C1CCC=C1
CCC(CC)=C1CCC=C1
CCCC(C)=C1CC=CC1
CCCC(C)=C1CCC=C1
CC=C(C)CC1=CCCC1
CC(C)=CCC1CC=CC1
CC(C)C=CC1=CCCC1
CCC(CC)=C1CC=CC1
CCC1C=CCC=C1CC
CCC1=C(CC)C=CCC1
CCC1=CCC=C(CC)C1
CCC1=CCC(CC)=CC1
CCC1C=CC(CC)C=C1
CCC1C=CCC(CC)=C1
CCC1CC=CC(CC)=C1
CCC1CC(CC)=CC=C1
CCCC1=CC=CCC1C
CCCC1=CCC=CC1C
CCCC1C=CC=CC1C
CCCC1C=CCC=C1C
CCCC1CC=CC=C1C
CCCC1=C(C)C=CCC1
CCCC1=C(C)CC=CC1
CCCC1=C(C)CCC=C1
CCCC1=CC=CC(C)C1
CCCC1=CC(C)=CCC1
CCCC1=CC(C)C=CC1
CCCC1=CC(C)CC=C1
CCCC1=CCC=C(C)C1
CCCC1=CCC(C)=CC1
CCCC1=CCC(C)C=C1
CCCC1=CCCC(C)=C1
CCCC1C=CC(C)C=C1
CCCC1C=CCC(C)=C1
CCCC1CC=C(C)C=C1
CCCC1CC=CC(C)=C1
CCCC1CC(C)=CC=C1
CCC1=CCCC=C1CC
CCC1C=CC=CC1CC
CCC1CC=CC=C1CC
CCC1=C(CC)CC=CC1
CCC1=CC=C(CC)CC1
CCC1=CC(CC)=CCC1
CCC1CC=C(CC)C=C1
CCCC1=CCCC=C1C
CCCC1=CC=C(C)CC1
CC(C)CC1C=CCC=C1
CC(C)CC1CC=CC=C1
CCC(C)C1=CCC=CC1
CCC(C)C1C=CCC=C1
CC(C)CC1=CC=CCC1
CC(C)CC1=CCC=CC1
CC(C)CC1=CCCC=C1
CCC(C)C1=CC=CCC1
CCC(C)C1=CCCC=C1
CCC(C)C1CC=CC=C1
CC1(CCCC1)C(=C)C=C
CC(=C)C1(CCCC1)C=C
CC=C(C=C)C1CCCC1
CC=CC(=C)C1CCCC1
CC(=C)C=CC1CCCC1
CC(=C)CC=C1CCCC1
CC(C=C)C=C1CCCC1
CC(CC=C)=C1CCCC1
CCC(=C)C=C1CCCC1
CCC(C=C)=C1CCCC1
CC(=CC=C)C1CCCC1
CC(C=C)=CC1CCCC1
CC1(CC=C)CCC=CC1
CC1(CC=C)CCCC=C1
CCC1(CCC=CC1)C=C
CCC1(CCCC=C1)C=C
CC=CCC1CCC=CC1
CC=CCC1CCCC=C1
CCC=CC1CCCC=C1
CCCC=C1CCC=CC1
CC=CCC1=CCCCC1
CCC=CC1=CCCCC1
CCC=CC1CCC=CC1
CCCC=C1CCCC=C1
C=CCC1CCC(=C)CC1
C=CC1CCC(CC1)C=C
C=CC1CCCC(C1)C=C
C=CC1CCCCC1C=C
C=CCC1CCCCC1=C
C=CCC1CCCC(=C)C1
C=CC(=C)C1CCCCC1
CC(C)C1C2CC=CCC12
CC(C)C1C2CCC=CC12
CC(C)C1=CC2CC2CC1
CC(C)C1CC2CC2C=C1
CC(C)C1=CCC2CC2C1
CC(C)C1C=CCC2CC12
CC(C)C1CC=CC2CC12
CC(C)C1=CCCC2CC12
CC1=C(CCC1(C)C)C=C
CC1=CC(CC1(C)C)C=C
CC1C=C(CC1(C)C)C=C
CC1C=C(C)CC1(C)C=C
CC1C=CC(C)C1(C)C=C
CC1C(C)=CCC1(C)C=C
CC1CC=C(C)C1(C)C=C
CC1CC(C)=CC1(C)C=C
CC1=C(C)C(C)(CC1)C=C
CC1=C(C)CC(C)(C1)C=C
CC1=CC(C)(C)C(C1)C=C
CC1=CC(C)(C)CC1C=C
CC1=CCC(C)(C)C1C=C
CC1C=CC(C=C)C1(C)C
CC1C=CC(C)(C)C1C=C
CC1C(C=C)=CCC1(C)C
CC1C(C=C)C=CC1(C)C
CC1CC=C(C=C)C1(C)C
CC1CC(C=C)=CC1(C)C
CC1C=CC(C)(C=C)C1C
CC1CC(C)(C=C)C=C1C
CC1=CC(C=C)C(C)(C)C1
CC1CC(C)(C=C)C(C)=C1
CCC1=CC(=C)CC1(C)C
CCC1=CCC(=C)C1(C)C
CCC1C=CC(=C)C1(C)C
CCC1C(=C)C=CC1(C)C
CCC1=CC(C)(C)CC1=C
CCC1=CCC(C)(C)C1=C
CCC1(C)C=C(C)CC1=C
CCC1(C)C=CC(=C)C1C
CCC1(C)C=CC(C)C1=C
CCC1(C)C(=C)CC=C1C
CCC1(C)C(C)C=CC1=C
CCC1(C)CC=C(C)C1=C
CCC1(C)CC(=C)C=C1C
CCC1(C)CC(C)=CC1=C
CCC1C=CC(C)(C)C1=C
CCC1=CC(=C)C(C)(C)C1
CCC1=CC(C)(C)C(=C)C1
CCC1(C)CC(=C)C(C)=C1
CC1=C(CC(C)(C)C1)C=C
CC1=CCC(C=C)C1(C)C
CC1CC(C)(C)C=C1C=C
CC1=C(C=C)C(C)(C)CC1
CC1CC(C)(C)C(C=C)=C1
CCC1=CC(CC1C)=CC
CCC1=C(C)C(CC1)=CC
CCC1=C(C)CC(C1)=CC
CCC1=C(C)CCC1=CC
CCC1=CC(C)C(C1)=CC
CCC1=CC(C)CC1=CC
CCC1=CCC(C)C1=CC
CCC1C=C(C)CC1=CC
CCC1C=CC(C)C1=CC
CCC1C(CC=C1C)=CC
CCC1C(C)C=CC1=CC
CCC1CC=C(C)C1=CC
CCC1CC(C)=CC1=CC
CCC1=CCC(=CC)C1C
CCC1C=CC(=CC)C1C
CCC1CC(=CC)C=C1C
CCC1=CC(=CC)C(C)C1
CCC1CC(=CC)C(C)=C1
CC=CC1=C(C)CCC1C
CC=CC1=CC(C)CC1C
CC=CC1=CCC(C)C1C
CC=CC1C=C(C)CC1C
CC=CC1C=CC(C)C1C
CC=CC1C(C)C=CC1C
CC=CC1C(C)CC=C1C
CC=CC1CC=C(C)C1C
CC=CC1CC(C)=CC1C
CC=CC1CC(C)C=C1C
CC=CC1CCC(C)=C1C
CCC=C1C=C(C)CC1C
CCC=C1C=CC(C)C1C
CCC=C1C(C)C=CC1C
CCC=C1C(C)CC=C1C
CCC=C1CC=C(C)C1C
CCC=C1CC(C)C=C1C
CC=CC1=C(C)C(C)CC1
CC=CC1=C(C)CC(C)C1
CC=CC1=CC(C)C(C)C1
CC=CC1CC(C)=C(C)C1
CC=CC1CC(C)C(C)=C1
CCC=C1CC(C)=C(C)C1
CCC=C1CC(C)C(C)=C1
CCC=C1CC(C)=CC1C
CCC=C1CCC(C)=C1C
CCC1(C)C=CCC1=CC
CCC1(C)CC=CC1=CC
CCC1(C)CC(=CC)C=C1
CC=CC1=CCCC1(C)C
CC=CC1C=CCC1(C)C
CC=CC1CC=CC1(C)C
CCC=C1C=CCC1(C)C
CCC=C1CC=CC1(C)C
CC=CC1(C)C=CCC1C
CC=CC1(C)CC=CC1C
CC=CC1(C)CCC=C1C
CC=CC1=CC(C)(C)CC1
CC=CC1=CCC(C)(C)C1
CC=CC1(C)CC=C(C)C1
CC=CC1(C)CC(C)C=C1
CC=CC1(C)CCC(C)=C1
CC=CC1CC(C)(C)C=C1
CCC=C1CC(C)(C)C=C1
CC1(C)C(CCC1=C)C=C
CC1(C)CC(CC1=C)C=C
CC1C(=C)CCC1(C)C=C
CC1CC(=C)CC1(C)C=C
CC1CC(C)(CC1=C)C=C
CC1CCC(=C)C1(C)C=C
CC1(C)CC(=C)CC1C=C
CC1(C)CCC(=C)C1C=C
CC1CC(=C)C(C)(C1)C=C
CC1(C)CCC(C=C)C1=C
CC1CCC(C)(C=C)C1=C
CC1(C)CC(C=C)C(=C)C1
CCC1(C)C(=C)CCC1=C
CCC1(C)CC(=C)CC1=C
CCC1(C)CCC(=C)C1=C
CCC1(C)CC(=C)C(=C)C1
CC1CC(CC1C)=CC=C
CC1CC(C)C(C1)=CC=C
CC1CCC(C)C1=CC=C
CC1CCC(=CC=C)C1C
CC=C1CC(CC1C)C=C
CCC1CC(CC1=C)=CC
CC=C1C(C)CCC1C=C
CC=C1CC(C)C(C1)C=C
CC=C1CC(C)CC1C=C
CC=C1CCC(C)C1C=C
CCC1C(=C)CCC1=CC
CCC1CC(=C)C(C1)=CC
CCC1CC(=C)CC1=CC
CCC1CCC(=C)C1=CC
CC=C1CCC(C=C)C1C
CCC1CCC(=CC)C1=C
CC=CC1C(C)CCC1=C
CC=CC1CC(=C)CC1C
CC=CC1CC(C)CC1=C
CC=CC1CCC(=C)C1C
CC=CC1CCC(C)C1=C
CCC=C1C(C)CCC1=C
CCC=C1CC(=C)CC1C
CCC=C1CC(C)CC1=C
CCC=C1CCC(=C)C1C
CCC=C1CCC(C)C1=C
CC=CC1CC(C)C(=C)C1
CCC=C1CC(C)C(=C)C1
CC1(C)CCC(C1)=CC=C
CC1(C)CCCC1=CC=C
CC=C1CCCC1(C)C=C
CC=C1CCC(C)(C1)C=C
CC=CC1(C)CCCC1=C
CC=CC1(C)CCC(=C)C1
CC=CC1CCC(C1)=CC
CC=CC1CCCC1=CC
CCC=C1CCC(C1)=CC
CCC=C1CCCC1=CC
CC=CC=C1CCCC1C
CC=CC=C1CCC(C)C1
CC(C)C1(CCCC1)C#C
CC(C#C)C1(C)CCCC1
CC(C)(C#C)C1CCCC1
CC(CC1=CCCC1)C=C
CC(CC1CC=CC1)C=C
CC(CC1CCC=C1)C=C
CC(=C)CCC1=CCCC1
CC(=C)CCC1CC=CC1
CC(=C)CCC1CCC=C1
CC(CC=C)C1=CCCC1
CC(CC=C)C1CC=CC1
CC(CC=C)C1CCC=C1
CCC(=C)CC1=CCCC1
CCC(=C)CC1CC=CC1
CCC(=C)CC1CCC=C1
CCC(C=C)C1=CCCC1
CCC(C=C)C1CC=CC1
CCC(C=C)C1CCC=C1
CCCC(=C)C1=CCCC1
CCCC(=C)C1CC=CC1
CCCC(=C)C1CCC=C1
C=CC(=C)CC1CCCC1
C=CC(C=C)C1CCCC1
C=CCC(=C)C1CCCC1
C=CCCC1CCC=CC1
C=CCCC1CCCC=C1
C=CCCC1=CCCCC1
CC1CC1C1=CCCC1C
CC1CC1C1C=CCC1C
CC1CC1C1CC=CC1C
CC1CC1C1CCC=C1C
CC1CC1C1=C(C)CCC1
CC1CC1C1=CC(C)CC1
CC1CC1C1=CCC(C)C1
CC1CC1C1CC=C(C)C1
CC1CC1C1CC(C)C=C1
CC1CC1C1CCC(C)=C1
CC1C(C)C1C1=CCCC1
CC1C(C)C1C1CC=CC1
CC1C(C)C1C1CCC=C1
CC1CC(C2CC2)C(C)=C1
CC1C(CC=C1C)C1CC1
CC1CC(=CC1C)C1CC1
CC1CC(C=C1C)C1CC1
CC1C=CC(C2CC2)C1C
CC1CC=C(C2CC2)C1C
CC1CCC(C2CC2)=C1C
CC1=C(C)C(CC1)C1CC1
CC1=C(C)CC(C1)C1CC1
CC1C=C(C)CC1C1CC1
CC1C=CC(C)C1C1CC1
CC1CC=C(C)C1C1CC1
CC1CC(C)=CC1C1CC1
CC1CC(C)=C(C1)C1CC1
CC1CC(C)C(=C1)C1CC1
CC1CCC(C)=C1C1CC1
CC1CC1C1(C)CC=CC1
CC1CC1C1(C)CCC=C1
CC1CC1(C)C1CC=CC1
CC1CC1(C)C1CCC=C1
CC1(C)CC1C1=CCCC1
CC1(C)CC1C1CC=CC1
CC1(C)CC1C1CCC=C1
CC1=CCC(C1)C1(C)CC1
CC1=CCCC1C1(C)CC1
CC1C=CCC1C1(C)CC1
CC1CC=C(C1)C1(C)CC1
CC1CC=CC1C1(C)CC1
CC1CC(C=C1)C1(C)CC1
CC1=CCCC1(C)C1CC1
CC1C=CCC1(C)C1CC1
CC1CC=CC1(C)C1CC1
CC1=CC(C)(CC1)C1CC1
CC1=CCC(C)(C1)C1CC1
CC1(C)C=CCC1C1CC1
CC1(C)CC=CC1C1CC1
CC1(C)CC=C(C1)C1CC1
CC1(C)CC(C=C1)C1CC1
CC1(C)CCC=C1C1CC1
CC1(C)CCC(=C1)C1CC1
CC1CC(C)(C=C1)C1CC1
CC1C=C(C)C(C)C=C1C
CC1C=C(C)CC(C)=C1C
CC1C=CC(C)=C(C)C1C
CC1C=CC(C)C(C)=C1C
CC1C(C)=CCC(C)=C1C
CC1CC(C)=C(C)C=C1C
CC1C=C(C)C(C)C(C)=C1
CC1C=C(C)C=C(C)C1C
CC1C=C(C)C(C)=CC1C
CC1C(C)C(C)=CC=C1C
CC1CC=C(C)C(C)=C1C
CC1CC(C)=CC(C)=C1C
CC1=C(C)C(C)=C(C)CC1
CC1CC(C)=C(C)C(C)=C1
CC1=C(C)CC(C)=C(C)C1
CC=C1C=C(C)CC1(C)C
CC=C1C=CC(C)C1(C)C
CC=C1C(C)=CCC1(C)C
CC=C1C(C)C=CC1(C)C
CC=C1CC=C(C)C1(C)C
CC=C1CC(C)=CC1(C)C
CC=C1C=CC(C)(C)C1C
CC=C1CC(C)(C)C=C1C
CC=C1CC(C)(C)C(C)=C1
CC1(C)C=CC=CC1(C)C
CC1(C)C=CC(C)(C)C=C1
CC=C1C(=C)CCC1(C)C
CC=C1CC(=C)CC1(C)C
CC=C1CCC(=C)C1(C)C
CC=C1CC(C)(C)CC1=C
CC=C1CCC(C)(C)C1=C
CC=C1CC(=C)C(C)(C)C1
CC=C1CC(C)C(C1)=CC
CC=C1CC(C)CC1=CC
CC=C1CCC(C)C1=CC
CC=C1CCC(=CC)C1C
CC1C(C)C(=C)CCC1=C
CC1CC(=C)C(C)CC1=C
CC1CC(=C)CC(=C)C1C
CC1CC(=C)CC(C)C1=C
CC1CC(C)C(=C)CC1=C
CC1CCC(=C)C(=C)C1C
CC1CCC(=C)C(C)C1=C
CC1CCC(C)C(=C)C1=C
CC1CC(=C)C(C)C(=C)C1
CC1CC(=C)C(=C)CC1C
CC1CC(C)C(=C)C(=C)C1
CC1=CCCCCC=C1C
CC1C=CCCCC=C1C
CC1CC=CC=CCC1C
CC1CC=CCC=CC1C
CC1CC=CCCC=C1C
CC1CCC=CC=CC1C
CC1CCC=CCC=C1C
CC1CCCC=CC=C1C
CC1=CC=C(C)CCCC1
CC1=CCC=C(C)CCC1
CC1=CCCCC=C(C)C1
CC1C=CCCCC(C)=C1
CC1CC=CC=CC(C)C1
CC1CC=CC(C)C=CC1
CC1CC=CCC=C(C)C1
CC1CC=CCC(C)=CC1
CC1CC(C)=CCCC=C1
CC1CC(C)C=CCC=C1
CC1CCC=CC=C(C)C1
CC1CCC=CC(C)C=C1
CC1CCC=CCC(C)=C1
CC1CCC(C)=CCC=C1
CC1CCC(C)C=CC=C1
CC1CCCC=C(C)C=C1
CC1CCCC=CC(C)=C1
CC1C=CCCC=CC1C
CC1=C(C)C=CCCCC1
CC1=C(C)CC=CCCC1
CC1=C(C)CCC=CCC1
CC1=CC(C)=CCCCC1
CC1=CCC(C)=CCCC1
CC1=CCCC=C(C)CC1
CC1CC=C(C)CCC=C1
CC1CC=CC(C)CC=C1
CC1CC=CCC(C)C=C1
CC1CC=CCCC(C)=C1
CC1CCC=C(C)C=CC1
CC1CCC=C(C)CC=C1
CC1CCC=CC(C)=CC1
CC1CCC(C)=CC=CC1
CC1CCCC(C)=CC=C1
CC1=CCCC(C)=CCC1
CC1C(=C)CCCCC1=C
CC1CC(=C)CCCC1=C
CC1CCC(=C)CCC1=C
CC1CCCC(=C)CC1=C
CC1CC(=C)CCC(=C)C1
CC1CCC(=C)C(=C)CC1
CC1CCC(=C)CC(=C)C1
CC1CCCC(=C)C(=C)C1
CC1CCCCC(=C)C1=C
CC1=CCCCCCC1=C
CC1C=CCCCCC1=C
CC1CC=CCCCC1=C
CC1CCC=CCCC1=C
CC1CCCC=CCC1=C
CC1CCCCC=CC1=C
CC1=CC(=C)CCCCC1
CC1=CCC(=C)CCCC1
CC1=CCCC(=C)CCC1
CC1=CCCCC(=C)CC1
CC1=CCCCCC(=C)C1
CC1CC=CCCC(=C)C1
CC1CC(=C)CCCC=C1
CC1CCC=CC(=C)CC1
CC1CCC=CCC(=C)C1
CC1CCC(=C)CC=CC1
CC1CCC(=C)CCC=C1
CC1CCCC=CC(=C)C1
CC1CCCC(=C)C=CC1
CC1CCCC(=C)CC=C1
CC1CCCCC(=C)C=C1
CCC1=C(C=CC1)C(C)C
CCC1=C(CC=C1)C(C)C
CCC1=CC=CC1C(C)C
CCC1=CCC=C1C(C)C
CCC1C=CC=C1C(C)C
CCC1C=CC(=C1)C(C)C
CC(C)CC1=CC=CC1C
CC(C)CC1C=CC=C1C
CCC(C)C1=CCC=C1C
CCC(C)C1C=CC=C1C
CC(C)CC1=C(C)C=CC1
CC(C)CC1=C(C)CC=C1
CC(C)CC1=CC=C(C)C1
CC(C)CC1=CC(C)C=C1
CC(C)CC1C=CC(C)=C1
CCC(C)C1=C(C)C=CC1
CCC(C)C1=C(C)CC=C1
CCC(C)C1=CC=C(C)C1
CCC(C)C1=CC(C)=CC1
CCC(C)C1=CC(C)C=C1
CCC(C)C1=CCC(C)=C1
CCC(C)C1C=CC(C)=C1
CCC1=CC=C(C1)C(C)C
CCC1=CC(=CC1)C(C)C
CCC1=CC(C=C1)C(C)C
CCC1=CCC(=C1)C(C)C
CC(C)CC1=CCC=C1C
CCC(C)C1=CC=CC1C
CC(C)CC1=CC(C)=CC1
CC(C)CC1=CCC(C)=C1
CC(C)C(C)C1=CCC=C1
CC(C)C(C)C1C=CC=C1
CC(C)C(C)C1=CC=CC1
CC1CC(C1)C(=C)C(C)=C
CC1CCC1C(=C)C(C)=C
CC(=C)C1CC(C1)C(C)=C
CC(=C)C1CCC1C(C)=C
CC1CC(C1)C=C(C)C=C
CC1CC(C1)C=CC(C)=C
CC1CC(C1)C(C)=CC=C
CC1CCC1C=C(C)C=C
CC1CCC1C=CC(C)=C
CC1CCC1C(C)=CC=C
CC=CC1CC(C1)C(C)=C
CC=CC1CCC1C(C)=C
CC=C(C)C1CC(C1)C=C
CC=C(C)C1CCC1C=C
CC(C)=CC1CC(C1)C=C
CC(C)=CC1CCC1C=C
CC=C(C=C)C1CCC1C
CC=CC(=C)C1CCC1C
CC=C(C=C)C1CC(C)C1
CC=CC(=C)C1CC(C)C1
CC1CC=C(C)C1CC=C
CC1CC(C)=CC1CC=C
CC1CCC(C)=C1CC=C
CC1C=CC(CC=C)C1C
CC1CC=C(CC=C)C1C
CC1CC(CC=C)=CC1C
CC1CC(CC=C)C=C1C
CC1CCC(CC=C)=C1C
CC1=C(C)C(CC=C)CC1
CC1CC(C)=C(CC=C)C1
CC1CC(C)C(CC=C)=C1
CC1CC(CC=C)C(C)=C1
CCC1=C(CCC1C)C=C
CCC1=CC(CC1C)C=C
CCC1C=C(CC1C)C=C
CCC1C(CC=C1C)C=C
CCC1=C(C)C(CC1)C=C
CCC1=C(C)CC(C1)C=C
CCC1=C(C)CCC1C=C
CCC1=C(CC(C)C1)C=C
CCC1=CC(C)C(C1)C=C
CCC1=CC(C)CC1C=C
CCC1=CCC(C)C1C=C
CCC1C=C(C)CC1C=C
CCC1C=CC(=C)C1CC
CCC1C=CC(C)C1C=C
CCC1C(=C)CC=C1CC
CCC1C(C)C=CC1C=C
CCC1C(C)CC=C1C=C
CCC1CC=C(C)C1C=C
CCC1CC(=C)C=C1CC
CCC1CC(C)=C(C1)C=C
CCC1CC(C)=CC1C=C
CCC1CC(C)C=C1C=C
CCC1CCC(C)=C1C=C
CCC1=CCC(C=C)C1C
CCC1C=C(CC)CC1=C
CCC1C=CC(C=C)C1C
CCC1CC=C(C=C)C1C
CCC1CC=C(CC)C1=C
CCC1CC(C=C)=CC1C
CCC1CC(C=C)C=C1C
CCC1CC(CC)=CC1=C
CCC1CCC(C=C)=C1C
CCC1=C(C=C)C(C)CC1
CCC1=C(CC)C(=C)CC1
CCC1=C(CC)CC(=C)C1
CCC1=CC(C=C)C(C)C1
CCC1CC(=C)C(CC)=C1
CCC1CC(C=C)C(C)=C1
CCC1CC(C)C(C=C)=C1
CCCC1=C(C)CCC1=C
CCCC1=CC(=C)CC1C
CCCC1=CC(C)CC1=C
CCCC1=CCC(=C)C1C
CCCC1=CCC(C)C1=C
CCCC1C=C(C)CC1=C
CCCC1C=CC(=C)C1C
CCCC1C=CC(C)C1=C
CCCC1C(=C)CC=C1C
CCCC1C(C)C=CC1=C
CCCC1CC=C(C)C1=C
CCCC1CC(=C)C=C1C
CCCC1CC(C)=CC1=C
CCCC1=C(C)C(=C)CC1
CCCC1=C(C)CC(=C)C1
CCCC1=CC(=C)C(C)C1
CCCC1=CC(C)C(=C)C1
CCCC1CC(=C)C(C)=C1
CC1C=C(C)CC1CC=C
CC1C=CC(C)C1CC=C
CC1C(CC=C)CC=C1C
CC1=C(C)CC(CC=C)C1
CCC1C=CC(CC)C1=C
CC=C(C1CCC1)C(C)=C
CC=C(C)C(=C)C1CCC1
CC(=C)C=C(C)C1CCC1
CC(=C)C(C)=CC1CCC1
CC(C=C)=C(C)C1CCC1
CC(C)=C(C=C)C1CCC1
CC(C)=CC(=C)C1CCC1
CC1=CCCC1(C)CC=C
CC1C=CCC1(C)CC=C
CC1CC=CC1(C)CC=C
CC1(C)C=CCC1CC=C
CC1(C)CC=CC1CC=C
CC1(C)CCC=C1CC=C
CC1=CC(C)(CC=C)CC1
CC1=CCC(C)(CC=C)C1
CC1(C)CC=C(CC=C)C1
CC1(C)CC(CC=C)C=C1
CC1(C)CCC(CC=C)=C1
CC1CC(C)(CC=C)C=C1
CCC1=CCCC1(C)C=C
CCC1(CC=CC1C)C=C
CCC1(CCC=C1C)C=C
CCC1C=CCC1(C)C=C
CCC1CC=CC1(C)C=C
CCC1=CC(C)(CC1)C=C
CCC1=CCC(C)(C1)C=C
CCC1(C)C=CCC1C=C
CCC1(C)CC=C(C1)C=C
CCC1(C)CC=CC1C=C
CCC1(C)CCC=C1C=C
CCC1(CC=C(C)C1)C=C
CCC1(CC(C)C=C1)C=C
CCC1(CCC(C)=C1)C=C
CCC1(C=C)C=CCC1C
CCC1(CC)C=CCC1=C
CCC1(CC)CC=CC1=C
CCC1(C)CC(C=C)C=C1
CCC1(C)CCC(C=C)=C1
CCC1(CC)CC(=C)C=C1
CCC1CC(C)(C=C)C=C1
CCCC1(C)C=CCC1=C
CCCC1(C)CC=CC1=C
CCCC1(C)CC(=C)C=C1
CCC1=C(CCC1)C=CC
CCC1=CC(CC1)C=CC
CCC1=CCC(C1)C=CC
CCC1=CCCC1C=CC
CCC1C=CCC1C=CC
CCC1CC=C(C1)C=CC
CCC1CC=CC1C=CC
CCC1CCC=C1C=CC
CCC1CC(C=CC)C=C1
CCC1CCC(C=CC)=C1
CCC=C1C=CCC1CC
CCC=C1CC=CC1CC
CCC=C1CCC=C1CC
CCCC1=CC(CC1)=CC
CCCC1=CCC(C1)=CC
CCCC1=CCCC1=CC
CCCC1C=CCC1=CC
CCCC1CC=CC1=CC
CCC=C1CC=C(CC)C1
CCC=C1CC(CC)C=C1
CCC=C1CCC(CC)=C1
CCCC1CC(=CC)C=C1
CC=CCC1=CCCC1C
CC=CCC1C=CCC1C
CC=CCC1CC=CC1C
CC=CCC1CCC=C1C
CCC=CC1=CCCC1C
CCC=CC1C=CCC1C
CCC=CC1CC=CC1C
CCC=CC1CCC=C1C
CCCC=C1C=CCC1C
CCCC=C1CC=CC1C
CCCC=C1CCC=C1C
CC=CCC1=CC(C)CC1
CC=CCC1=CCC(C)C1
CC=CCC1CC=C(C)C1
CC=CCC1CC(C)C=C1
CC=CCC1CCC(C)=C1
CCC=CC1=C(C)CCC1
CCC=CC1=CC(C)CC1
CCC=CC1=CCC(C)C1
CCC=CC1CC=C(C)C1
CCC=CC1CC(C)C=C1
CCC=CC1CCC(C)=C1
CCCC=C1CC=C(C)C1
CCCC=C1CC(C)C=C1
CC=CCC1=C(C)CCC1
CCCC=C1CCC(C)=C1
CC1C(CCC1C=C)C=C
CC1CC(=C)CC1CC=C
CC1CCC(=C)C1CC=C
CC1CC(C=C)C(C1)C=C
CC1CCC(C=C)C1C=C
CC1C(CC=C)CCC1=C
CC1CC(CC=C)CC1=C
CC1CCC(CC=C)C1=C
CC1CC(CC=C)C(=C)C1
CCC1C(CCC1=C)C=C
CCC1CC(CC1=C)C=C
CCC1CC(=C)CC1C=C
CCC1CCC(=C)C1C=C
CCC1CCC(C=C)C1=C
CCC1CC(C=C)C(=C)C1
CCCC1C(=C)CCC1=C
CCCC1CC(=C)CC1=C
CCCC1CCC(=C)C1=C
CCCC1CC(=C)C(=C)C1
CC1CC(CC1C=C)C=C
CC1(CCC(C1)C=C)C=C
CC1(CCCC1C=C)C=C
CC1CCC(C1)(C=C)C=C
CC1CCCC1(C=C)C=C
CC1(CC=C)CCCC1=C
CC1(CC=C)CCC(=C)C1
CCC1(CCCC1=C)C=C
CCC1(CCC(=C)C1)C=C
CC1CCC(C1)=CCC=C
CC1CCC(C1)C=CC=C
CC1CCCC1=CCC=C
CC1CCCC1C=CC=C
CC=C1CCCC1CC=C
CCC1CCC(C1)=CC=C
CCC1CCCC1=CC=C
CC=C1CCC(CC=C)C1
CC=CC1CCC(C1)C=C
CC=CC1CCCC1C=C
CCC=C1CCC(C1)C=C
CCC=C1CCCC1C=C
CC=CCC1CCCC1=C
CCC=CC1CCCC1=C
CC=CCC1CCC(=C)C1
CCC=CC1CCC(=C)C1
CCCC=C1CCC(=C)C1
CCCC=C1CCCC1=C
CC(CC1CCCC1)C#C
CC(CC#C)C1CCCC1
CC#CC(C)C1CCCC1
CCC(C#C)C1CCCC1
CC(C)C#CC1CCCC1
CCC1CC11CC=CC1C
CCC1CC11CC(C)C=C1
CCC1CC2(CC2)C=C1C
CCC1CC2(CC2C)C=C1
CCC1C(C)C11CC=CC1
CCC1C=CC2(CC2)C1C
CCC1C=CCC11CC1C
CCC1=CC(C)C2(CC2)C1
CCC1C=C(C)CC11CC1
CCC1C=CC(C)C11CC1
CCC1C(C)C=CC11CC1
CC(C)C1CC11CC=CC1
CC(C)C1CC11CCC=C1
CC(C)C1CC2(CC2)C=C1
CC(C)C1=CCC2(CC2)C1
CC(C)C1C=CCC11CC1
CC(C)C1CC=CC11CC1
CC(C1CC1)C1=CCCC1
CC(C1CC1)C1CC=CC1
CC(C1CC1)C1CCC=C1
CC(C)C12CC1C=CC2C
CC(C)C12CC1C=C(C)C2
CC(C)C12CC=CC1C2C
CC(C)C1C2C=CCC12C
CC(C)C1C2CC=CC12C
CC(C)C1=CC2CC2(C)C1
CC(C)C1(C)C2CC=CC12
CC(C)C1=CCC2CC12C
CC(C)C1C=CC2CC12C
CC(C)C1=CCC2(C)CC12
CC(C)C1C=CC2(C)CC12
CC(C)C1(C)C=CC2CC12
CC(C)C12CC1C(C)C=C2
CC1C2CCCC12C(C)=C
CC1CC2CC2(C1)C(C)=C
CC1CCC2(CC12)C(C)=C
CC1CCC2CC12C(C)=C
CC(C)C12CC1CCC2=C
CC(C)C12CC1CC(=C)C2
CC(=C)C1CC2CC2(C)C1
CC(=C)C1(C)C2CCCC12
CC(=C)C1CCC2CC12C
CC(=C)C1(C)CC2CC2C1
CC(=C)C1(C)CCC2CC12
CC(=C)C1C2CCCC12C
CC(=C)C1CCC2(C)CC12
CC(C)C12CC1C(=C)CC2
CC(C)C1=CC2CCC2C1
CC(C)C1CC2C=CCC12
CC(C)C1CC2CC=CC12
CC(C)C1=CCC2CCC12
CC(C)C1C=CC2CCC12
CCC12CC1C=CCC2C
CCC12CC1CC=CC2C
CCC12CC1C=CC(C)C2
CCC12CC1C(C)C=CC2
CCC12CC1C(C)CC=C2
CCC12CC1CC=C(C)C2
CCC12CC1CC(C)=CC2
CCC12CC1CC(C)C=C2
CCC12CC=CCC1C2C
CCC12CCC=CC1C2C
CCC1C2C=CCCC12C
CCC1C2CC=CCC12C
CCC1CC2CC2(C)C=C1
CCC1CC2(C)CC2C=C1
CCC1(C)C2CC=CCC12
CCC1(C)C2CCC=CC12
CCC1=CCC2CC2(C)C1
CCC1(C)CC2CC2C=C1
CCC1=CCC2(C)CC2C1
CCC1C=CCC2CC12C
CCC1CC=CC2CC12C
CCC1C=CCC2(C)CC12
CCC1CC=CC2(C)CC12
CCC1(C)C=CCC2CC12
CCC1(C)CC=CC2CC12
CC(C)C12CC1C=CCC2
CC(C)C12CC1CC=CC2
CC(=C)C1C2CCCCC12
CC(=C)C1CCC2CC2C1
CC(=C)C1CCCC2CC12
CC(C)C1C2CC1C=CC2
CC(C)C1=CC2CC(C2)C1
CC(C)C1=CCC2CC1C2
CC(C)C1C=CC2CC1C2
CC(C)C1=C(C)C=CC1C
CC(C)C1=C(C)CC=C1C
CC(C)C1=CC=C(C)C1C
CC(C)C1=CC(C)=CC1C
CC(C)C1=CC(C)C=C1C
CC(C)C1=CCC(C)=C1C
CC(C)C1C=C(C)C=C1C
CC(C)C1C=CC(C)=C1C
CC(C)C1C(C)=CC=C1C
CC(C)C1=C(C)C(C)=CC1
CC(C)C1=C(C)C(C)C=C1
CC(C)C1C=C(C)C(C)=C1
CC(C)C1=C(C)C=C(C)C1
CC(C)C1=C(C)CC(C)=C1
CC(C)C1=CC(C)=C(C)C1
CC(C)C1=CC(C)C(C)=C1
CC(C)C1(C)C=CC=C1C
CC(C)C1(C)C=CC(C)=C1
CC(C)C1=CC=CC1(C)C
CC(C)C1=CC(C)(C)C=C1
CC1C=CC=C1C(C)(C)C
CC1=C(C=CC1)C(C)(C)C
CC1=C(CC=C1)C(C)(C)C
CC1=CC=C(C1)C(C)(C)C
CC1=CC=CC1C(C)(C)C
CC1=CC(=CC1)C(C)(C)C
CC1=CC(C=C1)C(C)(C)C
CC1=CCC=C1C(C)(C)C
CC1C=CC(=C1)C(C)(C)C
CC1=CCC(=C1)C(C)(C)C
CC1C=C(C)C(C)C1C=C
CC1C(C=C)C=C(C)C1C
CC1CC(C)=C(C)C1C=C
CC1C=C(C=C)C(C)C1C
CC1C=C(C)C(C=C)C1C
CC1CC(C=C)=C(C)C1C
CC1CC(C=C)C(C)=C1C
CC1CC(C)=C(C=C)C1C
CC1CC(C)C(C=C)=C1C
CCC1=C(C)C(=C)CC1C
CCC1=C(C)C(C)CC1=C
CCC1=C(C)CC(=C)C1C
CCC1=C(C)CC(C)C1=C
CCC1=CC(=C)C(C)C1C
CCC1=CC(C)C(=C)C1C
CCC1=CC(C)C(C)C1=C
CCC1C=C(C)C(=C)C1C
CCC1C=C(C)C(C)C1=C
CCC1C(=C)CC(C)=C1C
CCC1C(C)=CC(C)C1=C
CCC1C(C)C=C(C)C1=C
CCC1C(C)C(=C)C=C1C
CCC1C(C)C(C)=CC1=C
CCC1CC(=C)C(C)=C1C
CCC1CC(C)=C(C)C1=C
CCC1=C(C)C(=C)C(C)C1
CCC1=C(C)C(C)C(=C)C1
CC1C(CC(C)=C1C)C=C
CC1(CC=CC1(C)C)C=C
CC1(C)CC=CC1(C)C=C
CC1(C)CC(C)(C=C)C=C1
CC1C(CC(=C)C1C)C=C
CC1CC(=C)C(C)C1C=C
CC1CC(C)C(=C)C1C=C
CC1CC(=C)C(C=C)C1C
CC1CC(C=C)C(=C)C1C
CC1CC(C=C)C(C)C1=C
CCC1C(=C)CC(C)C1=C
CCC1C(C)C(=C)CC1=C
CCC1C(C)CC(=C)C1=C
CCC1CC(=C)C(=C)C1C
CCC1CC(=C)C(C)C1=C
CCC1CC(C)C(=C)C1=C
CCC1(C)C=CCCC=C1
CCC1(C)CC=CC=CC1
CCC1(C)CC=CCC=C1
CCC1(C)CCC=CC=C1
CC1CCC(C)C1CC#C
CC1CC(CC#C)CC1C
CC1CCC(CC#C)C1C
CC1CC(C)C(CC#C)C1
CCC1CC(CC1C)C#C
CCC1C(C)CCC1C#C
CCC1CC(C)C(C1)C#C
CCC1CC(C)CC1C#C
CCC1CCC(C)C1C#C
CCC1CCC(C#C)C1C
CC#CC1C(C)CCC1C
CC#CC1CC(C)CC1C
CC#CC1CCC(C)C1C
CC#CC1CC(C)C(C)C1
CC1CCCC1(C)CC#C
CC1(C)CCCC1CC#C
CC1(C)CCC(CC#C)C1
CC1CCC(C)(CC#C)C1
CCC1(CCCC1C)C#C
CCC1CCCC1(C)C#C
CCC1(C)CCC(C1)C#C
CCC1(C)CCCC1C#C
CCC1(CCC(C)C1)C#C
CCC1CCC(C)(C1)C#C
CC#CC1CCCC1(C)C
CC#CC1(C)CCCC1C
CC#CC1(C)CCC(C)C1
CC#CC1CCC(C)(C)C1
CC=CC=C1CCCCC1
CC1(CCC=CCC1)C=C
CC1(CCCC=CC1)C=C
CC1(CCCCC=C1)C=C
CC=CC1=CCCCCC1
CC=CC1CCC=CCC1
CC=CC1CCCC=CC1
CC=CC1CCCCC=C1
CCC=C1CCC=CCC1
CCC=C1CCCC=CC1
CCC=C1CCCCC=C1
CC1(CC#C)CCCCC1
CC#CC1(C)CCCCC1
CCC1(CCCCC1)C#C
C=CC1CCCCCC1=C
C=CC1CCCC(=C)CC1
C=CC1CCCCC(=C)C1
CC1CC(C1)C(=C)CC=C
CC1CC(C1)C(C=C)C=C
CC1CCC1C(=C)CC=C
CC1CCC1C(C=C)C=C
CC1CCC1CC(=C)C=C
CC1CC(CC(=C)C=C)C1
CCC1CC(C1)C(=C)C=C
CCC1CCC1C(=C)C=C
CC(=C)C1CCC1CC=C
CC(=C)C1CC(CC=C)C1
CC(=C)CC1CC(C1)C=C
CC(=C)CC1CCC1C=C
CC(C=C)C1CC(C1)C=C
CC(C=C)C1CCC1C=C
CCC(=C)C1CC(C1)C=C
CCC(=C)C1CCC1C=C
CC(C1CCC1)C(=C)C=C
CC(=C)C(=C)CC1CCC1
CC(=C)C(C=C)C1CCC1
CC(=C)CC(=C)C1CCC1
CC(C=C)C(=C)C1CCC1
CCC(=C)C(=C)C1CCC1
CC1=CCCC1CCC=C
CC1C=CCC1CCC=C
CC1CC=CC1CCC=C
CC1CCC=C1CCC=C
CC1=C(CCC=C)CCC1
CC1=CC(CCC=C)CC1
CC1=CCC(CCC=C)C1
CC1CC=C(CCC=C)C1
CC1CC(CCC=C)C=C1
CC1CCC(CCC=C)=C1
CCC1=CCCC1CC=C
CCC1C=CCC1CC=C
CCC1CC=CC1CC=C
CCC1CCC=C1CC=C
CCC1=C(CC=C)CCC1
CCC1=CC(CC=C)CC1
CCC1=CCC(CC=C)C1
CCC1CC=C(CC=C)C1
CCC1CC(CC=C)C=C1
CCC1CCC(CC=C)=C1
CCCC1=C(CCC1)C=C
CCCC1=CC(CC1)C=C
CCCC1=CCC(C1)C=C
CCCC1=CCCC1C=C
CCCC1C=CCC1C=C
CCCC1CC=C(C1)C=C
CCCC1CC=CC1C=C
CCCC1CCC=C1C=C
CCCC1CC(C=C)C=C1
CCCC1CCC(C=C)=C1
CCCCC1=CCCC1=C
CCCCC1C=CCC1=C
CCCCC1CC=CC1=C
CCCCC1=CC(=C)CC1
CCCCC1=CCC(=C)C1
CCCCC1CC(=C)C=C1
C=CCC1CCCC1C=C
C=CCCC1CCCC1=C
C=CCCC1CCC(=C)C1
C=CCC1CCC(C1)C=C
CC1CC11C=CC(C)C1C
CC1CC11C(C)C=CC1C
CC1CC11CC(C)=CC1C
CC1CC11CC(C)C(C)=C1
CC1C(C)C11CC=CC1C
CC1C(C)C11CC(C)C=C1
CC1C(C)C2(CC2)C=C1C
CC1C=C(C)C(C)C11CC1
CC1CC1C1CCCC1=C
CC1CC1C1CCC(=C)C1
CC1CC(C2CC2)C(=C)C1
CC1C(CCC1=C)C1CC1
CC1CC(CC1=C)C1CC1
CC1CCC(C2CC2)C1=C
CC1CC(=C)CC1C1CC1
CC1CCC(=C)C1C1CC1
CC1(CC1)C1CCCC1=C
CC1(CC1)C1CCC(=C)C1
CC1(CCCC1=C)C1CC1
CC1(CCC(=C)C1)C1CC1
CC1CC11CC=CCC1C
CC1CC11CCC=CC1C
CC1CC11CC=CC(C)C1
CC1CC11CC(C)CC=C1
CC1CC11CCC(C)=CC1
CC1CC11CCC(C)C=C1
CC1CC2(CC2)C=CC1C
CC1CC2(CC2)CC=C1C
CC1CC2(CC2)C(C)C=C1
CC1CC2(CC2)CC(C)=C1
CC1C(C)C11CCC=CC1
CC1C=CCC2(CC2)C1C
CC1CC=CC2(CC2)C1C
CC1CC(C)C2(CC2)C=C1
CC1CC=C(C)CC11CC1
CC1CC=CC(C)C11CC1
CC1CC(C)=CCC11CC1
CC(C1CC1)=C1CCCC1
CC1CC1C1=CCCCC1
CC1CC1C1CCCC=C1
CC1=CCCCC1C1CC1
CC1=C(CCCC1)C1CC1
CC1=CC(CCC1)C1CC1
CC1=CCC(CC1)C1CC1
CC1=CCCC(C1)C1CC1
CC1C=CCCC1C1CC1
CC1CC=CCC1C1CC1
CC1CC=CC(C1)C1CC1
CC1CC(CC=C1)C1CC1
CC1CCC=CC1C1CC1
CC1CCC=C(C1)C1CC1
CC1CCC(=CC1)C1CC1
CC1CCC(C=C1)C1CC1
CC1CCCC=C1C1CC1
CC1CCCC(=C1)C1CC1
CC1CC1C1CCC=CC1
CC1C2CC2C=CC1(C)C
CC1C2CC2(C)CC=C1C
CC1C2C=CC(C)CC12C
CC1C2C=CCC(C)C12C
CC1C2C(C)C=CCC12C
CC1C2C(C)CC=CC12C
CC1C2CC=C(C)CC12C
CC1C2CC=CC(C)C12C
CC1C2CC(C)=CCC12C
CC1C2CC(C)C=CC12C
CC1C2C=CCC(C)(C)C12
CC1C2CC=CC(C)(C)C12
CC1C2CC(C)(C)C=CC12
CC1=CC2CC2CC1(C)C
CC1=CC2CC2C(C)(C)C1
CC1CC2CC2(C)C(C)=C1
CC1CC2(C)CC2C=C1C
CC1CC2(C)CC2C(C)=C1
CC1=CCC2CC2C1(C)C
CC1C=CC2CC2C1(C)C
CC1C=CC2CC2(C)C1C
CC1C=CC2(C)CC2C1C
CC1=CCCC2C1C2(C)C
CC1CC=CC2C1C2(C)C
CC1C=C(C)CC2CC12C
CC1C(C)=CCC2CC12C
CC1CC=C(C)C2CC12C
CC1=CC(C)(C)C2CC2C1
CC1C=C(C)CC2(C)CC12
CC1C=CC(C)C2(C)CC12
CC1=CC(C)(C)CC2CC12
CC1=CCC(C)(C)C2CC12
CC1C=CC(C)(C)C2CC12
CC1C=CCC2C1C2(C)C
CC1CC2C(C=C1)C2(C)C
CC1=CCC2C(C1)C2(C)C
CC12CC1CC=CC2(C)C
CC1(C)C2CC=CCC12C
CC(C)=C1CCC2CC2C1
CC(C)=C1CCCC2CC12
