# Supplementary material for: Expanding the fragrance chemical space for virtual screening
Source: J Cheminform. 2014 May 22;6:27. doi: 10.1186/1758-2946-6-27 (PMC4037718; doi:10.1186/1758-2946-6-27)
Supplement: Additional file 4 — SMILES for the MQN-browser search examples in Table 3. [file 1758-2946-6-27-S4.zip › Limonene.GDB.smi]

CC1CCC=CC1C(C)=C
CC(=C)C1CCCC=C1C
CC(C)C1C=CCCC1=C
CC(C)C1CCC=CC1=C
CC(C)C1=CC(=C)CCC1
CC(C)C1=CCCC(=C)C1
CC(C)C1CC=CC(=C)C1
CC(C)C1CC(=C)CC=C1
CC1C=CCCC1C(C)=C
CC1CC=CC(C1)C(C)=C
CC1CC=CCC1C(C)=C
CC1CC(CC=C1)C(C)=C
CC1CCC=C(C1)C(C)=C
CC1CCC(=CC1)C(C)=C
CC1CCCC=C1C(C)=C
CC1CCCC(=C1)C(C)=C
CC(C)C1=CCCCC1=C
CC(C)C1CC=CCC1=C
CC(=C)C1=C(C)CCCC1
CC(=C)C1CCC=C(C)C1
CC(=C)C1CCCC(C)=C1
CC(C)C1=CCC(=C)CC1
CC(C)C1CCC(=C)C=C1
CC1CCC(C=C1)C(C)=C
CC(=C)C1CCC(C)=CC1
CC1C=CCCC1=C(C)C
CC1CC=CC(C1)=C(C)C
CC1CC=CCC1=C(C)C
CC(C)=C1CCCC=C1C
CC1CC(CC=C1)=C(C)C
CC1CCC=CC1=C(C)C
CC1CCC(C=C1)=C(C)C
CC(C)=C1CCC=C(C)C1
CC(C)=C1CCCC(C)=C1
CC(C)=C1CCC(C)=CC1
CC1C=CC=CC1C(C)=C
CC1C=CC(C=C1)C(C)=C
CC1C=CCC=C1C(C)=C
CC1C=CCC(=C1)C(C)=C
CC1CC=C(C=C1)C(C)=C
CC1CC=CC=C1C(C)=C
CC1CC=CC(=C1)C(C)=C
CC1CC(=CC=C1)C(C)=C
CC(=C)C1=CCCC=C1C
CC(=C)C1C=CCC=C1C
CC(=C)C1CC=CC=C1C
CC(C)C1=CC=CCC1=C
CC(C)C1=CCC=CC1=C
CC(C)C1C=CC=CC1=C
CC(=C)C1=C(C)C=CCC1
CC(=C)C1=C(C)CC=CC1
CC(=C)C1=C(C)CCC=C1
CC(=C)C1=CC(C)=CCC1
CC(=C)C1=CCC=C(C)C1
CC(=C)C1=CCCC(C)=C1
CC(=C)C1C=CCC(C)=C1
CC(=C)C1CC=CC(C)=C1
CC(=C)C1CC(C)=CC=C1
CC(C)C1=CC=CC(=C)C1
CC(C)C1=CC(=C)C=CC1
CC(C)C1=CC(=C)CC=C1
CC(C)C1=CCC(=C)C=C1
CC(C)C1C=CC(=C)C=C1
CC(=C)C1=CCC(C)=CC1
CC(=C)C1=CC=C(C)CC1
CC(=C)C1CC=C(C)C=C1
CC(=C)C1=CCCCC1=C
CC(=C)C1C=CCCC1=C
CC(=C)C1CC=CCC1=C
CC(=C)C1=CC(=C)CCC1
CC(=C)C1=CCC(=C)CC1
CC(=C)C1=CCCC(=C)C1
CC(=C)C1CC=CC(=C)C1
CC(=C)C1CC(=C)CC=C1
CC(=C)C1CCC=CC1=C
CC(=C)C1CCC(=C)C=C1
CC(C)C1=CCCCC1C
CC(C)C1C=CCCC1C
CC(C)C1CC=CCC1C
CC(C)C1CCC=CC1C
CC(C)C1CCCC=C1C
CC(C)C1=C(C)CCCC1
CC(C)C1=CC(C)CCC1
CC(C)C1=CCCC(C)C1
CC(C)C1CC=CC(C)C1
CC(C)C1CC(C)CC=C1
CC(C)C1CCC=C(C)C1
CC(C)C1CCCC(C)=C1
CC(C)C1=CCC(C)CC1
CC(C)C1CCC(C)=CC1
CC(C)C1CCC(C)C=C1
CC(C)C1CCCCC1=C
CC1CCC(CC1)C(C)=C
CC1CCCC(C1)C(C)=C
CC1CCCCC1C(C)=C
CC(C)C1CCC(=C)CC1
CC(C)C1CCCC(=C)C1
CC1C=CC=CC1=C(C)C
CC(C)=C1C=CCC=C1C
CC(C)=C1CC=CC=C1C
CC(C)=C1C=CCC(C)=C1
CC(C)=C1CC=CC(C)=C1
CC(C)=C1CC(C)=CC=C1
CC1C=CC(C=C1)=C(C)C
CC(C)=C1CC=C(C)C=C1
CC(C)=C1C=CCCC1=C
CC(C)=C1CC=CCC1=C
CC(C)=C1CCC=CC1=C
CC(C)=C1CC=CC(=C)C1
CC(C)=C1CC(=C)CC=C1
CC(C)=C1CCC(=C)C=C1
CC1CCC(CC1)=C(C)C
CC1CCCC(C1)=C(C)C
CC1CCCCC1=C(C)C
CC(=C)C1=CC=CC=C1C
CC(=C)C1=CC=CC(C)=C1
CC(=C)C1=CC=C(C)C=C1
CC(=C)C1=CC=CCC1=C
CC(=C)C1=CCC=CC1=C
CC(=C)C1C=CC=CC1=C
CC(=C)C1=CC=CC(=C)C1
CC(=C)C1=CC(=C)C=CC1
CC(=C)C1=CC(=C)CC=C1
CC(=C)C1=CCC(=C)C=C1
CC(=C)C1C=CC(=C)C=C1
CC(C)C1=CCCC=C1C
CC(C)C1C=CC=CC1C
CC(C)C1CC=CC=C1C
CC(C)C1=CC=CC(C)C1
CC(C)C1=CC(C)=CCC1
CC(C)C1=CC(C)C=CC1
CC(C)C1=CC(C)CC=C1
CC(C)C1=CCCC(C)=C1
CC(C)C1CC=CC(C)=C1
CC(C)C1CC(C)=CC=C1
CC(C)C1=CC=CCC1C
CC(C)C1=CCC=CC1C
CC(C)C1C=CCC=C1C
CC(C)C1=C(C)C=CCC1
CC(C)C1=C(C)CC=CC1
CC(C)C1=C(C)CCC=C1
CC(C)C1=CCC=C(C)C1
CC(C)C1=CCC(C)C=C1
CC(C)C1C=CC(C)C=C1
CC(C)C1C=CCC(C)=C1
CC(C)C1CC=C(C)C=C1
CC(C)C1=CC=C(C)CC1
CC(C)C1=CCC(C)=CC1
CC1CC=C(CC1C)C=C
CC1CC(CC=C1C)C=C
CC1C=C(C)CCC1C=C
CC1CC=C(C)C(C1)C=C
CC1CC=CC(C)C1C=C
CC1CC(C)C=C(C1)C=C
CC1CC(CC(C)=C1)C=C
CC1CCC=C(C)C1C=C
CC1CCC(C)=C(C1)C=C
CC1CCC(C)=CC1C=C
CC1CCCC(C)=C1C=C
CC1C=CCC(C=C)C1C
CC1CC=CC(C=C)C1C
CC1CC(C=C)C=CC1C
CC1CCC=C(C=C)C1C
CC1CCC(C=C)=CC1C
CC1CCC(C=C)C=C1C
CC1CCCC(C=C)=C1C
CC1CC=C(C=C)C(C)C1
CC1CC(C=C)C=C(C)C1
CC1CC(C)C(C=C)C=C1
CC1CCC(C=C)=C(C)C1
CC1CCC(C=C)C(C)=C1
CC1CCC(C)C(C=C)=C1
CCC1=C(C)CCCC1=C
CCC1=CC(=C)CCC1C
CCC1=CC(C)CCC1=C
CCC1=CCC(=C)CC1C
CCC1=CCC(C)CC1=C
CCC1=CCCC(=C)C1C
CCC1=CCCC(C)C1=C
CCC1C=C(C)CCC1=C
CCC1C=CC(=C)CC1C
CCC1C=CC(C)CC1=C
CCC1C=CCC(=C)C1C
CCC1C=CCC(C)C1=C
CCC1C(=C)CCC=C1C
CCC1C(C)C=CCC1=C
CCC1C(C)CC=CC1=C
CCC1CC=C(C)CC1=C
CCC1CC=CC(=C)C1C
CCC1CC=CC(C)C1=C
CCC1CC(=C)C=CC1C
CCC1CC(=C)CC=C1C
CCC1CC(C)=CCC1=C
CCC1CC(C)C=CC1=C
CCC1CCC=C(C)C1=C
CCC1CCC(=C)C=C1C
CCC1CCC(C)=CC1=C
CCC1=C(C)C(=C)CCC1
CCC1=C(C)CC(=C)CC1
CCC1=C(C)CCC(=C)C1
CCC1=CC(=C)C(C)CC1
CCC1=CC(=C)CC(C)C1
CCC1=CC(C)C(=C)CC1
CCC1=CC(C)CC(=C)C1
CCC1=CCC(=C)C(C)C1
CCC1=CCC(C)C(=C)C1
CCC1CC=C(C)C(=C)C1
CCC1CC(=C)C(C)C=C1
CCC1CC(=C)C=C(C)C1
CCC1CC(C)C(=C)C=C1
CCC1CCC(=C)C(C)=C1
CC1C(CCC=C1C)C=C
CC1=C(C)C(CCC1)C=C
CC1=C(C)CC(CC1)C=C
CC1CC=C(C)CC1C=C
CC1CC(C)=CCC1C=C
CC1CC(C=C)C(C)C=C1
CCC1CC(=C)CC(C)=C1
CC1=CCCCC1(C)C=C
CC1C=CCCC1(C)C=C
CC1CC=CCC1(C)C=C
CC1CCC=CC1(C)C=C
CC1=CC(C)(CCC1)C=C
CC1(C)CC=CC(C1)C=C
CC1(C)CC=CCC1C=C
CC1(C)CC(CC=C1)C=C
CC1(C)CCC=C(C1)C=C
CC1(C)CCC=CC1C=C
CC1CC=CC(C)(C1)C=C
CC1CC(C)(CC=C1)C=C
CC1(C)CCC(C=C)=CC1
CC1(C)CCC(C=C)C=C1
CC1CCC(C)(C=C)C=C1
CCC1(C)C=CCCC1=C
CCC1(C)CC=CCC1=C
CCC1(C)CCC=CC1=C
CCC1(C)CC=CC(=C)C1
CCC1(C)CC(=C)CC=C1
CCC1(C)CCC(=C)C=C1
CC1=CCCC(C)(C1)C=C
CC1(C)C=CCCC1C=C
CC1(C)CCCC=C1C=C
CC1(C)CCCC(C=C)=C1
CC1=CCC(C)(CC1)C=C
CCC1=CC(CCC1)=CC
CCC1=CCC(CC1)=CC
CCC1=CCCC(C1)=CC
CCC1C=CCCC1=CC
CCC1CC=CC(C1)=CC
CCC1CC=CCC1=CC
CCC1CC(CC=C1)=CC
CCC1CCC(=CC)C=C1
CC=CC1C=CCCC1C
CC=CC1CC=CCC1C
CCC=C1C=CCCC1C
CCC=C1CC=CCC1C
CCC=C1CCC=CC1C
CC=CC1=C(C)CCCC1
CC=CC1=CC(C)CCC1
CC=CC1=CCCC(C)C1
CC=CC1CC=CC(C)C1
CC=CC1CCC=C(C)C1
CC=CC1CCCC(C)=C1
CCC=C1CC=CC(C)C1
CCC=C1CC(C)CC=C1
CCC=C1CCC=C(C)C1
CCC=C1CCC(C)=CC1
CCC1=CCCCC1=CC
CCC1CCC=CC1=CC
CC=CC1=CCCCC1C
CC=CC1CCC=CC1C
CC=CC1CCCC=C1C
CCC=C1CCCC=C1C
CC=CC1=CCC(C)CC1
CC=CC1CC(C)CC=C1
CC=CC1CCC(C)=CC1
CC=CC1CCC(C)C=C1
CCC=C1CCC(C)C=C1
CCC=C1CCCC(C)=C1
CC(=C)C1(C)CCC=CC1
CC(=C)C1(C)CCCC=C1
CC=C(C)C1CCC=CC1
CC=C(C)C1CCCC=C1
CC(C)=CC1CCCC=C1
CC(C)C=C1CCC=CC1
CCC(C)=C1CCC=CC1
CC=C(C)C1=CCCCC1
CC(C)=CC1=CCCCC1
CC(C)=CC1CCC=CC1
CC(C)C=C1CCCC=C1
CCC(C)=C1CCCC=C1
CC(=C)C1CCCCC1=C
CC(=C)C1CCC(=C)CC1
CC(=C)C1CCCC(=C)C1
CC(C)C1CCCCC1C
CC(C)C1CCCC(C)C1
CC(C)C1CCC(C)CC1
CC1CC=C(CO1)C(C)=C
CC1CC=CC(O1)C(C)=C
CC1CC(=CCO1)C(C)=C
CC1C=CCOC1C(C)=C
CC1COC(C=C1)C(C)=C
CC1COCC=C1C(C)=C
CC1COCC(=C1)C(C)=C
CC1OC(CC=C1)C(C)=C
CC1OCC=CC1C(C)=C
CC1OCC(C=C1)C(C)=C
CC1OCCC=C1C(C)=C
CC1OCCC(=C1)C(C)=C
CC(=C)C1CC=C(C)CO1
CC(=C)C1CC(C)=CCO1
CC(=C)C1=C(C)CCOC1
CC(C)C1=CC(=C)COC1
CC(=C)C1=C(C)COCC1
CC(C)C1=CCOCC1=C
CC(=C)C1COCC=C1C
CC(=C)C1COCC(C)=C1
CC(C)C1OCC=CC1=C
CC(=C)C1OCCC(C)=C1
CC(C)C1OCC(=C)C=C1
CC(=C)C1OCCC=C1C
CC1=C(CCCC1)C(=C)C#C
CC1=CC(CCC1)C(=C)C#C
CC1=CCC(CC1)C(=C)C#C
CC1=CCCC(C1)C(=C)C#C
CC1=CCCCC1C(=C)C#C
CC1C=CCCC1C(=C)C#C
CC1CC=CC(C1)C(=C)C#C
CC1CC=CCC1C(=C)C#C
CC1CC(CC=C1)C(=C)C#C
CC1CCC=C(C1)C(=C)C#C
CC1CCC=CC1C(=C)C#C
CC1CCC(=CC1)C(=C)C#C
CC1CCC(C=C1)C(=C)C#C
CC1CCCC=C1C(=C)C#C
CC1CCCC(=C1)C(=C)C#C
CC(=C)C1=C(CCCC1)C#C
CC(=C)C1=CC(CCC1)C#C
CC(=C)C1=CCC(CC1)C#C
CC(=C)C1=CCCC(C1)C#C
CC(=C)C1=CCCCC1C#C
CC(=C)C1C=CCCC1C#C
CC(=C)C1CC=CC(C1)C#C
CC(=C)C1CC=CCC1C#C
CC(=C)C1CC(CC=C1)C#C
CC(=C)C1CCC=C(C1)C#C
CC(=C)C1CCC=CC1C#C
CC(=C)C1CCC(=CC1)C#C
CC(=C)C1CCC(C=C1)C#C
CC(=C)C1CCCC=C1C#C
CC(=C)C1CCCC(=C1)C#C
CC(C#C)C1=CCCCC1=C
CC(C#C)C1C=CCCC1=C
CC(C#C)C1CC=CCC1=C
CC(C#C)C1CCC=CC1=C
CC(C#C)C1=CC(=C)CCC1
CC(C#C)C1=CCC(=C)CC1
CC(C#C)C1=CCCC(=C)C1
CC(C#C)C1CC=CC(=C)C1
CC(C#C)C1CC(=C)CC=C1
CC(C#C)C1CCC(=C)C=C1
CC1C=CCCC1=C(C)C=C
CC1C=CCCC1=CC(C)=C
CC1CC=CC(C1)=C(C)C=C
CC1CC=CC(C1)=CC(C)=C
CC1CC=CCC1=C(C)C=C
CC1CC=CCC1=CC(C)=C
CC1CC(CC=C1)=C(C)C=C
CC1CC(CC=C1)=CC(C)=C
CC1CCC=CC1=C(C)C=C
CC1CCC=CC1=CC(C)=C
CC1CCC(C=C1)=C(C)C=C
CC1CCC(=CC(C)=C)C=C1
CC=C1C=CCCC1C(C)=C
CC=C1CC=CC(C1)C(C)=C
CC=C1CC=CCC1C(C)=C
CC=C1CC(CC=C1)C(C)=C
CC=C1CCC=C(C1)C(C)=C
CC=C1CCC=CC1C(C)=C
CC=C1CCC(=CC1)C(C)=C
CC=C1CCC(C=C1)C(C)=C
CC=C1CCCC=C1C(C)=C
CC=C1CCCC(=C1)C(C)=C
CC(C)=C1C=CCCC1C=C
CC(C)=C1CC=CC(C1)C=C
CC(C)=C1CC=CCC1C=C
CC(C)=C1CC(CC=C1)C=C
CC(C)=C1CCC=C(C1)C=C
CC(C)=C1CCC=CC1C=C
CC(C)=C1CCCC=C1C=C
CC(C)=C1CCC(C=C)C=C1
CC(C)=C1CCCC(C=C)=C1
CC=C(C)C1=CCCCC1=C
CC=C(C)C1C=CCCC1=C
CC=C(C)C1CC=CCC1=C
CC=C(C)C1CCC=CC1=C
CC(=C)C=C1CCCC=C1C
CC(C=C)=C1CCCC=C1C
CC(C)=CC1=CCCCC1=C
CC(C)=CC1C=CCCC1=C
CC(C)=CC1CC=CCC1=C
CC(C)=CC1CCC=CC1=C
CC(C)C=C1C=CCCC1=C
CC(C)C=C1CC=CCC1=C
CC(C)C=C1CCC=CC1=C
CCC(C)=C1C=CCCC1=C
CCC(C)=C1CC=CCC1=C
CCC(C)=C1CCC=CC1=C
CC=C(C)C1=CC(=C)CCC1
CC=C(C)C1=CCC(=C)CC1
CC=C(C)C1=CCCC(=C)C1
CC=C(C)C1CC=CC(=C)C1
CC=C(C)C1CC(=C)CC=C1
CC=C(C)C1CCC(=C)C=C1
CC(=C)C=C1CCC=C(C)C1
CC(=C)C=C1CCC(C)=CC1
CC(=C)C=C1CCCC(C)=C1
CC(C=C)=C1CCC=C(C)C1
CC(C=C)=C1CCC(C)=CC1
CC(C=C)=C1CCCC(C)=C1
CC(C)=CC1=CC(=C)CCC1
CC(C)=CC1=CCC(=C)CC1
CC(C)=CC1=CCCC(=C)C1
CC(C)=CC1CC=CC(=C)C1
CC(C)=CC1CC(=C)CC=C1
CC(C)=CC1CCC(=C)C=C1
CC(C)C=C1CC=CC(=C)C1
CC(C)C=C1CC(=C)CC=C1
CC(C)C=C1CCC(=C)C=C1
CCC(C)=C1CC=CC(=C)C1
CCC(C)=C1CC(=C)CC=C1
CCC(C)=C1CCC(=C)C=C1
CC(C)=C1CCC(C=C)=CC1
CC1C=CCCC1C=C(C)C
CC1CC=CC(C1)C=C(C)C
CC1CC=CCC1C=C(C)C
CC1CC(CC=C1)C=C(C)C
CC1CCC=C(C1)C=C(C)C
CC1CCC=CC1C=C(C)C
CC1CCCC=C1C=C(C)C
CC1CCC(C=C(C)C)=CC1
CC1CCC(C=C(C)C)C=C1
CC1CCCC(C=C(C)C)=C1
CC=C1C=CCCC1C(C)C
CC=C1CC=CC(C1)C(C)C
CC=C1CC=CCC1C(C)C
CC=C1CC(CC=C1)C(C)C
CC=C1CCC=C(C1)C(C)C
CC=C1CCC=CC1C(C)C
CC=C1CCC(=CC1)C(C)C
CC=C1CCC(C=C1)C(C)C
CC=C1CCCC=C1C(C)C
CC=C1CCCC(=C1)C(C)C
CCC1=CC(CCC1)=C(C)C
CCC1=CCC(CC1)=C(C)C
CCC1=CCCC(C1)=C(C)C
CCC1=CCCCC1=C(C)C
CCC1C=CCCC1=C(C)C
CCC1CC=CC(C1)=C(C)C
CCC1CC=CCC1=C(C)C
CCC1CC(CC=C1)=C(C)C
CCC1CCC=CC1=C(C)C
CCC1CCC(C=C1)=C(C)C
CC=C(C)C1=CCCCC1C
CC=C(C)C1C=CCCC1C
CC=C(C)C1CC=CCC1C
CC=C(C)C1CCC=CC1C
CC=C(C)C1CCCC=C1C
CC(C)=CC1CCCC=C1C
CC(C)C=C1C=CCCC1C
CC(C)C=C1CC=CCC1C
CC(C)C=C1CCC=CC1C
CC(C)C=C1CCCC=C1C
CCC(C)=C1C=CCCC1C
CCC(C)=C1CC=CCC1C
CCC(C)=C1CCC=CC1C
CCC(C)=C1CCCC=C1C
CC=C(C)C1=C(C)CCCC1
CC=C(C)C1=CC(C)CCC1
CC=C(C)C1=CCC(C)CC1
CC=C(C)C1=CCCC(C)C1
CC=C(C)C1CC=CC(C)C1
CC=C(C)C1CC(C)CC=C1
CC=C(C)C1CCC=C(C)C1
CC=C(C)C1CCC(C)=CC1
CC=C(C)C1CCC(C)C=C1
CC=C(C)C1CCCC(C)=C1
CC(C)=CC1=C(C)CCCC1
CC(C)=CC1CCC=C(C)C1
CC(C)=CC1CCC(C)=CC1
CC(C)=CC1CCCC(C)=C1
CC(C)C=C1CC=CC(C)C1
CC(C)C=C1CC(C)CC=C1
CC(C)C=C1CCC=C(C)C1
CC(C)C=C1CCC(C)=CC1
CC(C)C=C1CCC(C)C=C1
CC(C)C=C1CCCC(C)=C1
CCC(C)=C1CC=CC(C)C1
CCC(C)=C1CC(C)CC=C1
CCC(C)=C1CCC=C(C)C1
CCC(C)=C1CCC(C)=CC1
CCC(C)=C1CCC(C)C=C1
CCC(C)=C1CCCC(C)=C1
CC(C)=C1C=CC=CC1=C
CC(C)=C1C=CC(=C)C=C1
CC1=CC(=C)CCC1(C)C
CC1=CCC(=C)CC1(C)C
CC1=CCCC(=C)C1(C)C
CC1C=CC(=C)CC1(C)C
CC1C=CCC(=C)C1(C)C
CC1C(=C)C=CCC1(C)C
CC1C(=C)CC=CC1(C)C
CC1CC=CC(=C)C1(C)C
CC1CC(=C)C=CC1(C)C
CC1=CC(C)(C)CCC1=C
CC1=CCC(C)(C)CC1=C
CC1C=CC(C)(C)CC1=C
CC1C=CCC(C)(C)C1=C
CC1CC=CC(C)(C)C1=C
CC1CC(C)(C)C=CC1=C
CC1=CC(=C)C(C)(C)CC1
CC1=CC(C)(C)C(=C)CC1
CC1=CC(C)(C)CC(=C)C1
CC1=CCC(=C)C(C)(C)C1
CC1=CCC(C)(C)C(=C)C1
CC1CC(=C)C(C)(C)C=C1
CC1CC(C)(C)C(=C)C=C1
CC1=CCCC(C)(C)C1=C
CC1=CC(=C)CC(C)(C)C1
CC=C1C=C(C)CCC1C
CC=C1C=CC(C)CC1C
CC=C1C=CCC(C)C1C
CC=C1C(C)CC=CC1C
CC=C1C(C)CCC=C1C
CC=C1CC=C(C)CC1C
CC=C1CC=CC(C)C1C
CC=C1CC(C)=CCC1C
CC=C1CC(C)C=CC1C
CC=C1CC(C)CC=C1C
CC=C1CCC=C(C)C1C
CC=C1CCC(C)=CC1C
CC=C1CCC(C)C=C1C
CC=C1CCCC(C)=C1C
CC=C1CC=C(C)C(C)C1
CC=C1CC(C)C=C(C)C1
CC=C1CC(C)C(C)C=C1
CC=C1CC(C)CC(C)=C1
CC=C1CCC(C)=C(C)C1
CC=C1CCC(C)C(C)=C1
CC=C1CCC=CC1(C)C
CC=C1CC=CC(C)(C)C1
CC=C1CC(C)(C)CC=C1
CC=C1C=CCCC1(C)C
CC=C1CC=CCC1(C)C
CC=C1CCC(C)(C)C=C1
CC(C)=C1CCCC(=C)C1
CC(C)=C1CCCCC1=C
CC(C)=C1CCC(=C)CC1
CC1=CCCCC1CC=C
CC1C=CCCC1CC=C
CC1CCC=CC1CC=C
CC1CCCC=C1CC=C
CC1=C(CC=C)CCCC1
CC1=CC(CC=C)CCC1
CC1CC=CC(CC=C)C1
CC1CC(CC=C)CC=C1
CC1CCC=C(CC=C)C1
CC1CCC(CC=C)C=C1
CC1CCCC(CC=C)=C1
CCC1=C(CCCC1)C=C
CCC1=CC(CCC1)C=C
CCC1=CCC(CC1)C=C
CCC1=CCCC(C1)C=C
CCC1=CCCCC1C=C
CCC1C=CCCC1C=C
CCC1CC=CC(C1)C=C
CCC1CC=CCC1C=C
CCC1CC(CC=C1)C=C
CCC1CCC=C(C1)C=C
CCC1CCC=CC1C=C
CCC1CCC(C=C)C=C1
CCC1CCCC(C=C)=C1
CCCC1=CCCCC1=C
CCCC1C=CCCC1=C
CCCC1CC=CCC1=C
CCCC1CCC=CC1=C
CCCC1=CC(=C)CCC1
CCCC1=CCC(=C)CC1
CCCC1=CCCC(=C)C1
CCCC1CC=CC(=C)C1
CCCC1CCC(=C)C=C1
CC1CC=CCC1CC=C
CC1=CCC(CC=C)CC1
CC1=CCCC(CC=C)C1
CC1CCC(CC=C)=CC1
CCC1CCCC=C1C=C
CCC1CCC(C=C)=CC1
CCCC1CC(=C)CC=C1
CC(=C)CC1CCCC=C1
CC(C=C)C1CCC=CC1
CC(C=C)C1CCCC=C1
CCC(=C)C1=CCCCC1
CCC(=C)C1CCCC=C1
CC(=C)CC1=CCCCC1
CC(=C)CC1CCC=CC1
CC(C=C)C1=CCCCC1
CCC(=C)C1CCC=CC1
CC1OCC=CC1=C(C)C
CC1OCC(C=C1)=C(C)C
CC(C)=C1COCC=C1C
CC(C)=C1COCC(C)=C1
CC1C=CCCC1=C(C)C#C
CC1CC=CC(C1)=C(C)C#C
CC1CC=CCC1=C(C)C#C
CC1CC(CC=C1)=C(C)C#C
CC1CCC=CC1=C(C)C#C
CC1CCC(C=C1)=C(C)C#C
CC(C)=C1C=CCCC1C#C
CC(C)=C1CC=CC(C1)C#C
CC(C)=C1CC=CCC1C#C
CC(C)=C1CC(CC=C1)C#C
CC(C)=C1CCC=C(C1)C#C
CC(C)=C1CCC=CC1C#C
CC(C)=C1CCC(=CC1)C#C
CC(C)=C1CCC(C=C1)C#C
CC(C)=C1CCCC=C1C#C
CC(C)=C1CCCC(=C1)C#C
CC(C#C)=C1CCCC=C1C
CC(C#C)=C1CCC=C(C)C1
CC(C#C)=C1CCC(C)=CC1
CC(C#C)=C1CCCC(C)=C1
CC=C1C=CCCC1=C(C)C
CC=C1CC=CC(C1)=C(C)C
CC=C1CC=CCC1=C(C)C
CC=C1CC(CC=C1)=C(C)C
CC=C1CCC=CC1=C(C)C
CC=C1CCC(C=C1)=C(C)C
CC(C)C1CC=CCC1=O
CC(C)C1=CCCC(=O)C1
CC1C=CCCC1C(C)=O
CC1CC=CC(C1)C(C)=O
CC1CC=CCC1C(C)=O
CC1CC(CC=C1)C(C)=O
CC1CCC=C(C1)C(C)=O
CC1CCC=CC1C(C)=O
CC1CCC(=CC1)C(C)=O
CC1CCC(C=C1)C(C)=O
CC1CCCC=C1C(C)=O
CC1CCCC(=C1)C(C)=O
CC(C)C1=CCCCC1=O
CC(C)C1C=CCCC1=O
CC(C)C1CCC=CC1=O
CC(C)C1CC=CC(=O)C1
CC(C)C1CC(=O)CC=C1
CC(=O)C1CCCC=C1C
CC(=O)C1=C(C)CCCC1
CC(=O)C1CCC=C(C)C1
CC(=O)C1CCCC(C)=C1
CC(C)C1=CCC(=O)CC1
CC(C)C1=CC(=O)CCC1
CC(C)C1CCC(=O)C=C1
CC(=O)C1CCC(C)=CC1
CC1=C(CCCC1)C(=C)C=C
CC1=CC(CCC1)C(=C)C=C
CC1=CCCC(C1)C(=C)C=C
CC1=CCCCC1C(=C)C=C
CC1C=CCCC1C(=C)C=C
CC1CC=CC(C1)C(=C)C=C
CC1CC=CCC1C(=C)C=C
CC1CC(CC=C1)C(=C)C=C
CC1CCC=C(C1)C(=C)C=C
CC1CCC=CC1C(=C)C=C
CC1CCC(=CC1)C(=C)C=C
CC1CCC(C=C1)C(=C)C=C
CC1CCCC=C1C(=C)C=C
CC1CCCC(=C1)C(=C)C=C
CC(=C)C1=C(CCCC1)C=C
CC(=C)C1=CC(CCC1)C=C
CC(=C)C1=CCC(CC1)C=C
CC(=C)C1=CCCC(C1)C=C
CC(=C)C1=CCCCC1C=C
CC(=C)C1C=CCCC1C=C
CC(=C)C1CC=CC(C1)C=C
CC(=C)C1CC=CCC1C=C
CC(=C)C1CC(CC=C1)C=C
CC(=C)C1CCC=C(C1)C=C
CC(=C)C1CCCC=C1C=C
CC(=C)C1CCC(C=C)C=C1
CC(=C)C1CCCC(C=C)=C1
CC(=C)CC1=CCCCC1=C
CC(=C)CC1C=CCCC1=C
CC(=C)CC1CC=CCC1=C
CC(=C)CC1CCC=CC1=C
CC(C=C)C1=CCCCC1=C
CC(C=C)C1C=CCCC1=C
CC(C=C)C1CC=CCC1=C
CC(C=C)C1CCC=CC1=C
CCC(=C)C1=CCCCC1=C
CCC(=C)C1C=CCCC1=C
CCC(=C)C1CC=CCC1=C
CCC(=C)C1CCC=CC1=C
CC(=C)CC1=CC(=C)CCC1
CC(=C)CC1=CCC(=C)CC1
CC(=C)CC1=CCCC(=C)C1
CC(=C)CC1CC=CC(=C)C1
CC(=C)CC1CC(=C)CC=C1
CC(=C)CC1CCC(=C)C=C1
CC(C=C)C1=CC(=C)CCC1
CC(C=C)C1=CCC(=C)CC1
CC(C=C)C1=CCCC(=C)C1
CC(C=C)C1CC=CC(=C)C1
CC(C=C)C1CC(=C)CC=C1
CC(C=C)C1CCC(=C)C=C1
CCC(=C)C1=CC(=C)CCC1
CCC(=C)C1=CCC(=C)CC1
CCC(=C)C1=CCCC(=C)C1
CCC(=C)C1CC=CC(=C)C1
CCC(=C)C1CC(=C)CC=C1
CCC(=C)C1CCC(=C)C=C1
CC1=CCC(CC1)C(=C)C=C
CC(=C)C1CCC=CC1C=C
CC(=C)C1CCC(C=C)=CC1
CC1C=CCCC1CC(C)=C
CC1CC=CCC1CC(C)=C
CC1CCC=CC1CC(C)=C
CC1CCCC=C1CC(C)=C
CC1CC=CC(CC(C)=C)C1
CC1CC(CC(C)=C)CC=C1
CC1CCC=C(CC(C)=C)C1
CC1CCC(CC(C)=C)=CC1
CC1CCC(CC(C)=C)C=C1
CC1CCCC(CC(C)=C)=C1
CCC1=C(CCCC1)C(C)=C
CCC1=CC(CCC1)C(C)=C
CCC1=CCCC(C1)C(C)=C
CCC1=CCCCC1C(C)=C
CCC1C=CCCC1C(C)=C
CCC1CC=CC(C1)C(C)=C
CCC1CC=CCC1C(C)=C
CCC1CC(CC=C1)C(C)=C
CCC1CCC=C(C1)C(C)=C
CCC1CCC=CC1C(C)=C
CCC1CCC(=CC1)C(C)=C
CCC1CCC(C=C1)C(C)=C
CCC1CCCC=C1C(C)=C
CCC1CCCC(=C1)C(C)=C
CC(C)C1=C(CCCC1)C=C
CC(C)C1=CC(CCC1)C=C
CC(C)C1=CCC(CC1)C=C
CC(C)C1=CCCC(C1)C=C
CC(C)C1=CCCCC1C=C
CC(C)C1C=CCCC1C=C
CC(C)C1CC=CC(C1)C=C
CC(C)C1CC=CCC1C=C
CC(C)C1CC(CC=C1)C=C
CC(C)C1CCC=C(C1)C=C
CC(C)C1CCC=CC1C=C
CC(C)C1CCCC=C1C=C
CC(C)C1CCC(C=C)C=C1
CC(C)C1CCCC(C=C)=C1
CC(=C)CC1CCCC=C1C
CC(C=C)C1=CCCCC1C
CC(C=C)C1C=CCCC1C
CC(C=C)C1CC=CCC1C
CC(C=C)C1CCC=CC1C
CC(C=C)C1CCCC=C1C
CC(C)CC1=CCCCC1=C
CC(C)CC1C=CCCC1=C
CC(C)CC1CC=CCC1=C
CC(C)CC1CCC=CC1=C
CCC(=C)C1=CCCCC1C
CCC(=C)C1C=CCCC1C
CCC(=C)C1CC=CCC1C
CCC(=C)C1CCC=CC1C
CCC(=C)C1CCCC=C1C
CCC(C)C1=CCCCC1=C
CCC(C)C1C=CCCC1=C
CCC(C)C1CC=CCC1=C
CCC(C)C1CCC=CC1=C
CC(=C)CC1=C(C)CCCC1
CC(=C)CC1CCC(C)=CC1
CC(=C)CC1CCCC(C)=C1
CC(C=C)C1=C(C)CCCC1
CC(C=C)C1=CC(C)CCC1
CC(C=C)C1=CCC(C)CC1
CC(C=C)C1=CCCC(C)C1
CC(C=C)C1CC=CC(C)C1
CC(C=C)C1CC(C)CC=C1
CC(C=C)C1CCC=C(C)C1
CC(C=C)C1CCC(C)=CC1
CC(C=C)C1CCC(C)C=C1
CC(C=C)C1CCCC(C)=C1
CC(C)CC1=CC(=C)CCC1
CC(C)CC1=CCC(=C)CC1
CC(C)CC1=CCCC(=C)C1
CC(C)CC1CC=CC(=C)C1
CC(C)CC1CC(=C)CC=C1
CC(C)CC1CCC(=C)C=C1
CCC(=C)C1=C(C)CCCC1
CCC(=C)C1=CC(C)CCC1
CCC(=C)C1=CCC(C)CC1
CCC(=C)C1=CCCC(C)C1
CCC(=C)C1CC=CC(C)C1
CCC(=C)C1CC(C)CC=C1
CCC(=C)C1CCC=C(C)C1
CCC(=C)C1CCC(C)=CC1
CCC(=C)C1CCC(C)C=C1
CCC(=C)C1CCCC(C)=C1
CCC(C)C1=CC(=C)CCC1
CCC(C)C1=CCC(=C)CC1
CCC(C)C1=CCCC(=C)C1
CCC(C)C1CC=CC(=C)C1
CCC(C)C1CC(=C)CC=C1
CCC(C)C1CCC(=C)C=C1
CCC1=CCC(CC1)C(C)=C
CC(C)C1CCC(C=C)=CC1
CC(=C)CC1CCC=C(C)C1
CC1C=CCC1C(C)=C
CC1CC=C(C1)C(C)=C
CC1CC=CC1C(C)=C
CC1CC(C=C1)C(C)=C
CC1CCC=C1C(C)=C
CC(=C)C1CCC=C1C
CC(C)C1=CCCC1=C
CC(C)C1CC=CC1=C
CC(=C)C1=C(C)CCC1
CC(=C)C1CCC(C)=C1
CC(C)C1=CC(=C)CC1
CC(C)C1=CCC(=C)C1
CC(C)C1CC(=C)C=C1
CC1CCC(=C1)C(C)=C
CC(C)C1C=CCC1=C
CC(=C)C1CC=C(C)C1
CC1=CCCCC1C=C
CC1C=CCCC1C=C
CC1CC=CC(C1)C=C
CC1CCC=CC1C=C
CC1CCC(C=C)C=C1
CCC1=CCCCC1=C
CCC1C=CCCC1=C
CCC1CC=CCC1=C
CCC1CCC=CC1=C
CCC1=CC(=C)CCC1
CCC1=CCC(=C)CC1
CCC1=CCCC(=C)C1
CCC1CC=CC(=C)C1
CCC1CC(=C)CC=C1
CCC1CCC(=C)C=C1
CC1=C(CCCC1)C=C
CC1=CC(CCC1)C=C
CC1=CCC(CC1)C=C
CC1=CCCC(C1)C=C
CC1CC=CCC1C=C
CC1CC(CC=C1)C=C
CC1CCC=C(C1)C=C
CC1CCCC=C1C=C
CC1CCC(C=C)=CC1
CC1CCCC(C=C)=C1
CC(=C)C1=CCCCC1
CC(=C)C1CCC=CC1
CC(=C)C1CCCC=C1
CC(C)C1CCCC1=C
CC1CCC(C1)C(C)=C
CC1CCCC1C(C)=C
CC(C)C1CCC(=C)C1
CCC1CCC=CC1C
CCC1CC(C)CC=C1
CCC1=CCCCC1C
CCC1C=CCCC1C
CCC1CC=CCC1C
CCC1CCCC=C1C
CCC1=C(C)CCCC1
CCC1=CC(C)CCC1
CCC1=CCC(C)CC1
CCC1=CCCC(C)C1
CCC1CC=CC(C)C1
CCC1CCC=C(C)C1
CCC1CCC(C)=CC1
CCC1CCC(C)C=C1
CCC1CCCC(C)=C1
CC(C)C1CCC=CC1
CC(C)C1CCCC=C1
CC(C)C1=CCCCC1
CC(C)C1=CC=CC=C1C
CC(C)C1=CC=CC(C)=C1
CC(C)C1=CC=C(C)C=C1
CC1=C(CCC1)C(=C)C#C
CC1=CC(CC1)C(=C)C#C
CC1=CCC(C1)C(=C)C#C
CC1=CCCC1C(=C)C#C
CC1C=CCC1C(=C)C#C
CC1CC=C(C1)C(=C)C#C
CC1CC=CC1C(=C)C#C
CC1CC(C=C1)C(=C)C#C
CC1CCC=C1C(=C)C#C
CC1CCC(=C1)C(=C)C#C
CC(=C)C1=C(CCC1)C#C
CC(=C)C1=CC(CC1)C#C
CC(=C)C1=CCC(C1)C#C
CC(=C)C1=CCCC1C#C
CC(=C)C1C=CCC1C#C
CC(=C)C1CC=C(C1)C#C
CC(=C)C1CC=CC1C#C
CC(=C)C1CC(C=C1)C#C
CC(=C)C1CCC=C1C#C
CC(=C)C1CCC(=C1)C#C
CC(C#C)C1=CCCC1=C
CC(C#C)C1C=CCC1=C
CC(C#C)C1CC=CC1=C
CC(C#C)C1=CC(=C)CC1
CC(C#C)C1=CCC(=C)C1
CC(C#C)C1CC(=C)C=C1
CC1C=CCC1=C(C)C=C
CC1C=CCC1=CC(C)=C
CC1CC=CC1=C(C)C=C
CC1CC=CC1=CC(C)=C
CC1CC(C=C1)=C(C)C=C
CC1CC(=CC(C)=C)C=C1
CC=C1C=CCC1C(C)=C
CC=C1CC=C(C1)C(C)=C
CC=C1CC=CC1C(C)=C
CC=C1CC(C=C1)C(C)=C
CC=C1CCC=C1C(C)=C
CC=C1CCC(=C1)C(C)=C
CC(C)=C1C=CCC1C=C
CC(C)=C1CC=C(C1)C=C
CC(C)=C1CC=CC1C=C
CC(C)=C1CCC=C1C=C
CC(C)=C1CC(C=C)C=C1
CC(C)=C1CCC(C=C)=C1
CC=C(C)C1=CCCC1=C
CC=C(C)C1C=CCC1=C
CC=C(C)C1CC=CC1=C
CC(=C)C=C1CCC=C1C
CC(C=C)=C1CCC=C1C
CC(C)=CC1=CCCC1=C
CC(C)=CC1C=CCC1=C
CC(C)=CC1CC=CC1=C
CC(C)C=C1C=CCC1=C
CC(C)C=C1CC=CC1=C
CCC(C)=C1C=CCC1=C
CCC(C)=C1CC=CC1=C
CC=C(C)C1=CC(=C)CC1
CC=C(C)C1=CCC(=C)C1
CC=C(C)C1CC(=C)C=C1
CC(=C)C=C1CC=C(C)C1
CC(=C)C=C1CCC(C)=C1
CC(C=C)=C1CC=C(C)C1
CC(C=C)=C1CCC(C)=C1
CC(C)=CC1=CC(=C)CC1
CC(C)=CC1=CCC(=C)C1
CC(C)=CC1CC(=C)C=C1
CC(C)C=C1CC(=C)C=C1
CCC(C)=C1CC(=C)C=C1
CC1C=C(CC=C1C)C=C
CC1=C(C)C=C(CC1)C=C
CC1=C(C)C=CC(C1)C=C
CC1=C(C)C(CC=C1)C=C
CC1=CC=C(C)C(C1)C=C
CC1=CC(C)=C(CC1)C=C
CC1=CC(C)=CC(C1)C=C
CC1=CCC=C(C)C1C=C
CC1=CCC(C)=C(C1)C=C
CC1C=C(C)C=CC1C=C
CC1C=C(C)CC=C1C=C
CC1C=CC=C(C)C1C=C
CC1C=CC(C)=CC1C=C
CC1C=CCC(C)=C1C=C
CC1C(C)=CCC=C1C=C
CC1CC=C(C)C=C1C=C
CC1CC=CC(C)=C1C=C
CC1CC(C)=CC=C1C=C
CC1=CCC(C=C)C=C1C
CC1=CCCC(C=C)=C1C
CC1C=CC=C(C=C)C1C
CC1C=CC(C=C)=CC1C
CC1C=CC(C=C)C=C1C
CC1C=CCC(C=C)=C1C
CC1C(C=C)C=CC=C1C
CC1CC=C(C=C)C=C1C
CC1CC=CC(C=C)=C1C
CC1CC(C=C)=CC=C1C
CC1=C(C=C)C(C)=CCC1
CC1=C(C)C(C=C)=CCC1
CC1=C(C)CC(C=C)=CC1
CC1=CC(C=C)=C(C)CC1
CC1=CC(C=C)C=C(C)C1
CC1=CC(C=C)C(C)=CC1
CC1=CCC(C=C)=C(C)C1
CC1=CCC(C=C)C(C)=C1
CC1C=C(C)CC(C=C)=C1
CC1C=CC(C=C)C(C)=C1
CC1C=CC(C)C(C=C)=C1
CC1CC=C(C=C)C(C)=C1
CC1CC=C(C)C(C=C)=C1
CC1CC(C=C)=C(C)C=C1
CC1CC(C=C)=CC(C)=C1
CC1CC(C)=C(C=C)C=C1
CC1CC(C)=CC(C=C)=C1
CCC1=C(C)C=CCC1=C
CCC1=C(C)CC=CC1=C
CCC1=CC=C(C)CC1=C
CCC1=CC=CC(=C)C1C
CCC1=CC=CC(C)C1=C
CCC1=CC(=C)C=CC1C
CCC1=CC(=C)CC=C1C
CCC1=CC(C)=CCC1=C
CCC1=CC(C)C=CC1=C
CCC1=CCC=C(C)C1=C
CCC1=CCC(=C)C=C1C
CCC1=CCC(C)=CC1=C
CCC1C=C(C)C=CC1=C
CCC1C=CC=C(C)C1=C
CCC1C=CC(=C)C=C1C
CCC1C=CC(C)=CC1=C
CCC1C(=C)C=CC=C1C
CCC1=C(C)C=CC(=C)C1
CCC1=C(C)C(=C)C=CC1
CCC1=C(C)C(=C)CC=C1
CCC1=C(C)CC(=C)C=C1
CCC1=CC=C(C)C(=C)C1
CCC1=CC(=C)C=C(C)C1
CCC1=CC(=C)C(C)=CC1
CCC1=CC(=C)C(C)C=C1
CCC1=CC(=C)CC(C)=C1
CCC1=CC(C)=CC(=C)C1
CCC1=CC(C)C(=C)C=C1
CCC1=CCC(=C)C(C)=C1
CCC1C=CC(=C)C(C)=C1
CC1=C(C)C(C=C)C=CC1
CC(=C)C(C)=C1CC=CC1
CC(=C)C(C)=C1CCC=C1
CC1=CC=CCC1(C)C=C
CC1=CCC=CC1(C)C=C
CC1C=CC=CC1(C)C=C
CC1=CC(C)(CC=C1)C=C
CC1(C)C=CC=CC1C=C
CC1(C)C=CCC=C1C=C
CC1(C)CC=CC=C1C=C
CC1=CC(C)(C=C)C=CC1
CC1=CCC(C)(C=C)C=C1
CC1(C)C=CC(C=C)C=C1
CC1(C)C=CCC(C=C)=C1
CC1(C)CC=C(C=C)C=C1
CC1(C)CC=CC(C=C)=C1
CC1C=CC(C)(C=C)C=C1
CCC1(C)C=CC=CC1=C
CCC1(C)C=CC(=C)C=C1
CC1=CC=CC(C)(C1)C=C
CC1(C)CC(C=C)=CC=C1
CCC1=CC=CC(C1)=CC
CCC1=CC=CCC1=CC
CCC1=CC(CC=C1)=CC
CCC1=CCC=CC1=CC
CCC1=CC(=CC)C=CC1
CCC1C=CC(=CC)C=C1
CC=CC1=CC=CCC1C
CC=CC1=CCC=CC1C
CC=CC1=CCCC=C1C
CC=CC1C=CC=CC1C
CC=CC1C=CCC=C1C
CC=CC1CC=CC=C1C
CCC=C1C=CC=CC1C
CCC=C1C=CCC=C1C
CCC=C1CC=CC=C1C
CC=CC1=C(C)C=CCC1
CC=CC1=C(C)CC=CC1
CC=CC1=C(C)CCC=C1
CC=CC1=CC=C(C)CC1
CC=CC1=CC(C)=CCC1
CC=CC1=CC(C)C=CC1
CC=CC1=CC(C)CC=C1
CC=CC1=CCC=C(C)C1
CC=CC1=CCC(C)=CC1
CC=CC1=CCC(C)C=C1
CC=CC1=CCCC(C)=C1
CC=CC1C=CC(C)C=C1
CC=CC1C=CCC(C)=C1
CC=CC1CC=C(C)C=C1
CC=CC1CC=CC(C)=C1
CCC=C1C=CC(C)C=C1
CCC=C1C=CCC(C)=C1
CCC=C1CC=C(C)C=C1
CCC=C1CC=CC(C)=C1
CCC=C1CC(C)=CC=C1
CCC1C=CC=CC1=CC
CCC1=CCC(=CC)C=C1
CC=CC1=CC=CC(C)C1
CC=CC1CC(C)=CC=C1
CC(=C)C1(C)C=CCC=C1
CC(=C)C1(C)CC=CC=C1
CC=C(C)C1=CC=CCC1
CC=C(C)C1=CCC=CC1
CC=C(C)C1C=CCC=C1
CC(C)=CC1=CCC=CC1
CC(C)=CC1=CCCC=C1
CC(C)=CC1C=CCC=C1
CC(C)C=C1C=CCC=C1
CC(C)C=C1CC=CC=C1
CC=C(C)C1=CCCC=C1
CC=C(C)C1CC=CC=C1
CC(C)=CC1=CC=CCC1
CC(C)=CC1CC=CC=C1
CCC(C)=C1C=CCC=C1
CCC(C)=C1CC=CC=C1
CC1C=CCC1C=C(C)C
CC1CC=C(C1)C=C(C)C
CC1CC=CC1C=C(C)C
CC1CCC=C1C=C(C)C
CC1CC(C=C(C)C)C=C1
CC1CCC(C=C(C)C)=C1
CC=C1C=CCC1C(C)C
CC=C1CC=C(C1)C(C)C
CC=C1CC=CC1C(C)C
CC=C1CC(C=C1)C(C)C
CC=C1CCC(=C1)C(C)C
CCC1=CC(CC1)=C(C)C
CCC1=CCC(C1)=C(C)C
CCC1=CCCC1=C(C)C
CCC1C=CCC1=C(C)C
CCC1CC=CC1=C(C)C
CCC1CC(C=C1)=C(C)C
CC=C(C)C1=CCCC1C
CC=C(C)C1C=CCC1C
CC=C(C)C1CC=CC1C
CC=C(C)C1CCC=C1C
CC(C)=CC1CCC=C1C
CC(C)C=C1C=CCC1C
CC(C)C=C1CC=CC1C
CC(C)C=C1CCC=C1C
CCC(C)=C1C=CCC1C
CCC(C)=C1CC=CC1C
CCC(C)=C1CCC=C1C
CC=C(C)C1=C(C)CCC1
CC=C(C)C1=CC(C)CC1
CC=C(C)C1=CCC(C)C1
CC=C(C)C1CC=C(C)C1
CC=C(C)C1CC(C)C=C1
CC=C(C)C1CCC(C)=C1
CC(C)=CC1=C(C)CCC1
CC(C)=CC1CC=C(C)C1
CC(C)C=C1CC=C(C)C1
CC(C)C=C1CC(C)C=C1
CC(C)C=C1CCC(C)=C1
CCC(C)=C1CC=C(C)C1
CCC(C)=C1CC(C)C=C1
CCC(C)=C1CCC(C)=C1
CC=C1CCC=C1C(C)C
CC(C)=CC1CCC(C)=C1
CC(C)=C(C)C1CC=CC1
CC(C)=C(C)C1CCC=C1
CC(C)C(C)=C1CC=CC1
CC(C)C(C)=C1CCC=C1
CC(C)=C(C)C1=CCCC1
CC1=C(CCCC1=C)C=C
CC1=CC(CCC1=C)C=C
CC1=CCC(CC1=C)C=C
CC1C=C(CCC1=C)C=C
CC1C=CC(CC1=C)C=C
CC1C(CC=CC1=C)C=C
CC1CC=C(CC1=C)C=C
CC1=C(CC(=C)CC1)C=C
CC1=C(CCC(=C)C1)C=C
CC1=CC(=C)C(CC1)C=C
CC1=CC(=C)CC(C1)C=C
CC1=CC(=C)CCC1C=C
CC1=CC(CC(=C)C1)C=C
CC1=CCC(=C)C(C1)C=C
CC1=CCC(=C)CC1C=C
CC1=CCCC(=C)C1C=C
CC1C=CC(=C)CC1C=C
CC1C=CCC(=C)C1C=C
CC1C(=C)CCC=C1C=C
CC1CC=CC(=C)C1C=C
CC1CC(=C)C=C(C1)C=C
CC1CC(=C)C=CC1C=C
CC1CC(=C)CC=C1C=C
CC1CCC(=C)C=C1C=C
CC1=CCCC(C=C)C1=C
CC1C=CCC(C=C)C1=C
CC1C(C=C)C=CCC1=C
CC1CC=CC(C=C)C1=C
CC1CC(C=C)=CCC1=C
CC1CC(C=C)C=CC1=C
CC1CCC=C(C=C)C1=C
CC1CCC(C=C)=CC1=C
CC1=C(C=C)C(=C)CCC1
CC1=CC(C=C)C(=C)CC1
CC1=CCC(C=C)C(=C)C1
CC1CC=C(C=C)C(=C)C1
CC1CC(=C)C(C=C)C=C1
CC1CC(=C)CC(C=C)=C1
CC1CC(C=C)C(=C)C=C1
CC1CCC(=C)C(C=C)=C1
CCC1=CC(=C)CCC1=C
CCC1=CCC(=C)CC1=C
CCC1=CCCC(=C)C1=C
CCC1C=CC(=C)CC1=C
CCC1C(=C)CC=CC1=C
CCC1CC=CC(=C)C1=C
CCC1CC(=C)C=CC1=C
CCC1=CC(=C)C(=C)CC1
CCC1=CC(=C)CC(=C)C1
CCC1=CCC(=C)C(=C)C1
CCC1CC(=C)C(=C)C=C1
CCC1C=CCC(=C)C1=C
CC1(CC=CCC1=C)C=C
CC1(CCC=CC1=C)C=C
CC1(CC=CC(=C)C1)C=C
CC1(CC(=C)CC=C1)C=C
CC1(CCC(=C)C=C1)C=C
CC1(C=C)C=CCCC1=C
C=C1C=CCCC1CC#C
C=C1CC=CCC1CC#C
C=C1CCC=CC1CC#C
C=C1CCCC=C1CC#C
C=C1CC=CC(CC#C)C1
C=C1CC(CC#C)CC=C1
C=C1CCC=C(CC#C)C1
C=C1CCC(CC#C)=CC1
C=C1CCC(CC#C)C=C1
C=C1CCCC(CC#C)=C1
C=CC1=C(CCCC1)C#C
C=CC1=CC(CCC1)C#C
C=CC1=CCC(CC1)C#C
C=CC1=CCCC(C1)C#C
C=CC1=CCCCC1C#C
C=CC1C=CCCC1C#C
C=CC1CC=CC(C1)C#C
C=CC1CC=CCC1C#C
C=CC1CC(CC=C1)C#C
C=CC1CCC=C(C1)C#C
C=CC1CCC=CC1C#C
C=CC1CCC(=CC1)C#C
C=CC1CCC(C=C1)C#C
C=CC1CCCC=C1C#C
CC#CC1=CCCCC1=C
CC#CC1C=CCCC1=C
CC#CC1CC=CCC1=C
CC#CC1CCC=CC1=C
CC#CC1=CC(=C)CCC1
CC#CC1=CCC(=C)CC1
CC#CC1=CCCC(=C)C1
CC#CC1CC=CC(=C)C1
CC#CC1CC(=C)CC=C1
CC#CC1CCC(=C)C=C1
C=CC1CCCC(=C1)C#C
CC1=CC(CCC1)=CC=C
CC1=CCC(CC1)=CC=C
CC1=CCCC(C1)=CC=C
CC1=CCCCC1=CC=C
CC1C=CCCC1=CC=C
CC1CC=CC(C1)=CC=C
CC1CC=CCC1=CC=C
CC1CC(CC=C1)=CC=C
CC1CCC=CC1=CC=C
CC1CCC(=CC=C)C=C1
CC=C1C=CCCC1C=C
CC=C1CC=CC(C1)C=C
CC=C1CC=CCC1C=C
CC=C1CC(CC=C1)C=C
CC=C1CCC=C(C1)C=C
CC=C1CCC=CC1C=C
CC=C1CCCC=C1C=C
CC=C1CCC(C=C)=CC1
CC=C1CCC(C=C)C=C1
CC=CC1=CCCCC1=C
CC=CC1C=CCCC1=C
CC=CC1CC=CCC1=C
CC=CC1CCC=CC1=C
CCC=C1C=CCCC1=C
CCC=C1CC=CCC1=C
CCC=C1CCC=CC1=C
CC=CC1=CC(=C)CCC1
CC=CC1=CCC(=C)CC1
CC=CC1=CCCC(=C)C1
CC=CC1CC=CC(=C)C1
CC=CC1CC(=C)CC=C1
CC=CC1CCC(=C)C=C1
CCC=C1CC=CC(=C)C1
CCC=C1CC(=C)CC=C1
CCC=C1CCC(=C)C=C1
CC=C1CCCC(C=C)=C1
C=C(C#C)C1CCC=CC1
C=C(C#C)C1CCCC=C1
C=C(C#C)C1=CCCCC1
CC(=C)C=C1CCC=CC1
CC(=C)C=C1CCCC=C1
CC(C=C)=C1CCC=CC1
CC(C=C)=C1CCCC=C1
CC1CCC(C1)C(=C)C#C
CC1CCCC1C(=C)C#C
CC(=C)C1CCC(C1)C#C
CC(=C)C1CCCC1C#C
CC(C#C)C1CCCC1=C
CC(C#C)C1CCC(=C)C1
CC1CCC(C1)=C(C)C=C
CC1CCCC1=C(C)C=C
CC1CCCC1=CC(C)=C
CC=C1CCC(C1)C(C)=C
CC=C1CCCC1C(C)=C
CC(C)=C1CCC(C1)C=C
CC(C)=C1CCCC1C=C
CC=C(C)C1CCCC1=C
CC(C)=CC1CCCC1=C
CC(C)C=C1CCCC1=C
CCC(C)=C1CCCC1=C
CC=C(C)C1CCC(=C)C1
CC(C)=CC1CCC(=C)C1
CC(C)C=C1CCC(=C)C1
CCC(C)=C1CCC(=C)C1
CC1CCC(C1)=CC(C)=C
CC(=C)C(C)=C1CCCC1
CC1=CCCCC1CC#C
CC1C=CCCC1CC#C
CC1CC=CCC1CC#C
CC1CCC=CC1CC#C
CC1CCCC=C1CC#C
CC1=C(CC#C)CCCC1
CC1=CC(CC#C)CCC1
CC1=CCC(CC#C)CC1
CC1=CCCC(CC#C)C1
CC1CC=CC(CC#C)C1
CC1CC(CC#C)CC=C1
CC1CCC=C(CC#C)C1
CC1CCC(CC#C)=CC1
CC1CCC(CC#C)C=C1
CCC1=C(CCCC1)C#C
CCC1=CC(CCC1)C#C
CCC1=CCC(CC1)C#C
CCC1=CCCC(C1)C#C
CCC1=CCCCC1C#C
CCC1C=CCCC1C#C
CCC1CC=CC(C1)C#C
CCC1CC=CCC1C#C
CCC1CC(CC=C1)C#C
CCC1CCC=C(C1)C#C
CCC1CCC=CC1C#C
CCC1CCC(=CC1)C#C
CCC1CCC(C=C1)C#C
CCC1CCCC=C1C#C
CCC1CCCC(=C1)C#C
CC#CC1=CCCCC1C
CC#CC1C=CCCC1C
CC#CC1CC=CCC1C
CC#CC1CCC=CC1C
CC#CC1CCCC=C1C
CC#CC1=C(C)CCCC1
CC#CC1=CCC(C)CC1
CC#CC1=CCCC(C)C1
CC#CC1CC=CC(C)C1
CC#CC1CC(C)CC=C1
CC#CC1CCC=C(C)C1
CC#CC1CCC(C)=CC1
CC#CC1CCC(C)C=C1
CC#CC1CCCC(C)=C1
CC1CCCC(CC#C)=C1
CC#CC1=CC(C)CCC1
CC(C#C)C1=CCCCC1
CC(C#C)C1CCC=CC1
CC(C#C)C1CCCC=C1
CC1CCCC1C=C(C)C
CC=C1CCC(C1)C(C)C
CC=C1CCCC1C(C)C
CCC1CCC(C1)=C(C)C
CCC1CCCC1=C(C)C
CC=C(C)C1CCCC1C
CC(C)C=C1CCCC1C
CCC(C)=C1CCCC1C
CC=C(C)C1CCC(C)C1
CCC(C)=C1CCC(C)C1
CC1CCC(C1)C=C(C)C
CC(C)C=C1CCC(C)C1
CCC1=C(C)CCCC1C
CCC1=CC(C)CCC1C
CCC1=CCC(C)CC1C
CCC1=CCCC(C)C1C
CCC1C=C(C)CCC1C
CCC1C=CC(C)CC1C
CCC1C(C)CC=CC1C
CCC1C(C)CCC=C1C
CCC1CC=C(C)CC1C
CCC1CC=CC(C)C1C
CCC1CC(C)CC=C1C
CCC1CCC=C(C)C1C
CCC1CCC(C)C=C1C
CCC1=C(C)C(C)CCC1
CCC1=C(C)CCC(C)C1
CCC1=CC(C)C(C)CC1
CCC1=CC(C)CC(C)C1
CCC1=CCC(C)C(C)C1
CCC1CC=C(C)C(C)C1
CCC1CC(C)C=C(C)C1
CCC1CC(C)C(C)C=C1
CCC1CC(C)CC(C)=C1
CCC1CCC(C)C(C)=C1
CCC1C=CCC(C)C1C
CCC1CC(C)=CCC1C
CCC1CC(C)C=CC1C
CCC1CCC(C)=CC1C
CCC1CCCC(C)=C1C
CCC1=C(C)CC(C)CC1
CCC1CCC(C)=C(C)C1
CC(C)=C(C)C1CCCC1
CC(C)C(C)=C1CCCC1
CCC1C=CCCC1(C)C
CCC1CC=CCC1(C)C
CCC1CCC=CC1(C)C
CCC1(C)C=CCCC1C
CCC1(C)CC=CCC1C
CCC1(C)CCC=CC1C
CCC1(C)CCCC=C1C
CCC1=CC(C)(C)CCC1
CCC1(C)CC=CC(C)C1
CCC1(C)CC(C)CC=C1
CCC1(C)CCC=C(C)C1
CCC1(C)CCC(C)C=C1
CCC1(C)CCCC(C)=C1
CCC1CC=CC(C)(C)C1
CCC1CC(C)(C)CC=C1
CCC1CCC(C)(C)C=C1
CCC1=CCCCC1(C)C
CCC1=CCC(C)(C)CC1
CCC1=CCCC(C)(C)C1
CCC1(C)CCC(C)=CC1
CC(C)C1(C)CCC=CC1
CC(C)C1(C)CCCC=C1
CC(C)(C)C1CCCC=C1
CC(C)(C)C1=CCCCC1
CC(C)(C)C1CCC=CC1
CC1CC(C)CC(C1)C=C
CC1CCCC(C)C1C=C
CC1CCCC(C=C)C1C
CCC1C(C)CCCC1=C
CCC1CC(=C)CCC1C
CCC1CC(C)CCC1=C
CCC1CCC(=C)CC1C
CCC1CCC(C)CC1=C
CCC1CCCC(=C)C1C
CCC1CCCC(C)C1=C
CCC1CC(C)CC(=C)C1
CCC1CCC(=C)C(C)C1
CCC1CCC(C)C(=C)C1
CC1CCC(CC1C)C=C
CC1CCC(C)C(C1)C=C
CC1CCC(C=C)C(C)C1
CC1CCCCC1(C)C=C
CC1(C)CCC(CC1)C=C
CC1(C)CCCCC1C=C
CCC1(C)CCCCC1=C
CCC1(C)CCC(=C)CC1
CCC1(C)CCCC(=C)C1
CC1(C)CCCC(C1)C=C
CC1CCC(C)(CC1)C=C
CC1CCCC(C)(C1)C=C
CCC1CCCC(C1)=CC
CCC1CCCCC1=CC
CCC=C1CCC(C)CC1
CCC=C1CCCC(C)C1
CCC1CCC(CC1)=CC
CC=CC1CCCCC1C
CCC=C1CCCCC1C
CC=CC1CCC(C)CC1
CC=CC1CCCC(C)C1
CC(=C)C1(C)CCCCC1
CC=C(C)C1CCCCC1
CC(C)=CC1CCCCC1
CC(C)C=C1CCCCC1
CCC(C)=C1CCCCC1
CC(=C)C1=CC(=C)COC1
CC(=C)C1=CCOCC1=C
CC(=C)C1OCC=CC1=C
CC(=C)C1OCC(=C)C=C1
CC(C)C1CC=C(C)CO1
CC(C)C1=C(C)CCOC1
CC(C)C1=CC(C)COC1
CC(C)C1=CCC(C)OC1
CC(C)C1=CCCOC1C
CC(C)C1C=CCOC1C
CC(C)C1=C(C)COCC1
CC(C)C1=CC(C)OCC1
CC(C)C1=CCOCC1C
CC(C)C1=CCOC(C)C1
CC(C)C1COCC=C1C
CC(C)C1COC(C)C=C1
CC(C)C1COCC(C)=C1
CC(C)C1OCC=CC1C
CC(C)C1OCCC=C1C
CC(C)C1OCC(C)C=C1
CC(C)C1CC=CC(C)O1
CC(C)C1CC(C)=CCO1
CC(C)C1OC(C)CC=C1
CC(C)C1OCCC(C)=C1
CC1CCC(CO1)C(C)=C
CC1CCCC(O1)C(C)=C
CC1CCC(OC1)C(C)=C
CC1CCCOC1C(C)=C
CC1CCOC(C1)C(C)=C
CC1CCOCC1C(C)=C
CC1COCC(C1)C(C)=C
CC1COCCC1C(C)=C
CC1OCCCC1C(C)=C
CC(C)C1CCOCC1=C
CC(C)C1COCCC1=C
CC(C)C1COCC(=C)C1
CC(C)C1OCCCC1=C
CC1CC(CCO1)C(C)=C
CC(C)C1CC(=C)CCO1
CC(C)C1CCC(=C)CO1
CC1=C(C=CCC1)C(=C)C#C
CC1=C(CC=CC1)C(=C)C#C
CC1=C(CCC=C1)C(=C)C#C
CC1=CC=C(CC1)C(=C)C#C
CC1=CC=CC(C1)C(=C)C#C
CC1=CC=CCC1C(=C)C#C
CC1=CC(=CCC1)C(=C)C#C
CC1=CC(C=CC1)C(=C)C#C
CC1=CC(CC=C1)C(=C)C#C
CC1=CCC=C(C1)C(=C)C#C
CC1=CCC=CC1C(=C)C#C
CC1=CCC(=CC1)C(=C)C#C
CC1=CCC(C=C1)C(=C)C#C
CC1=CCCC=C1C(=C)C#C
CC1=CCCC(=C1)C(=C)C#C
CC1C=CC=CC1C(=C)C#C
CC1C=CC(C=C1)C(=C)C#C
CC1C=CCC=C1C(=C)C#C
CC1C=CCC(=C1)C(=C)C#C
CC1CC=C(C=C1)C(=C)C#C
CC1CC=CC=C1C(=C)C#C
CC1CC=CC(=C1)C(=C)C#C
CC1CC(=CC=C1)C(=C)C#C
CC(=C)C1=C(C=CCC1)C#C
CC(=C)C1=C(CC=CC1)C#C
CC(=C)C1=C(CCC=C1)C#C
CC(=C)C1=CC=C(CC1)C#C
CC(=C)C1=CC=CC(C1)C#C
CC(=C)C1=CC=CCC1C#C
CC(=C)C1=CC(=CCC1)C#C
CC(=C)C1=CC(C=CC1)C#C
CC(=C)C1=CC(CC=C1)C#C
CC(=C)C1=CCC=C(C1)C#C
CC(=C)C1=CCC=CC1C#C
CC(=C)C1=CCC(=CC1)C#C
CC(=C)C1=CCC(C=C1)C#C
CC(=C)C1=CCCC=C1C#C
CC(=C)C1=CCCC(=C1)C#C
CC(=C)C1C=CC=CC1C#C
CC(=C)C1C=CC(C=C1)C#C
CC(=C)C1C=CCC=C1C#C
CC(=C)C1C=CCC(=C1)C#C
CC(=C)C1CC=C(C=C1)C#C
CC(=C)C1CC=CC=C1C#C
CC(=C)C1CC=CC(=C1)C#C
CC(=C)C1CC(=CC=C1)C#C
CC(C#C)C1=CC=CCC1=C
CC(C#C)C1=CCC=CC1=C
CC(C#C)C1C=CC=CC1=C
CC(C#C)C1=CC=CC(=C)C1
CC(C#C)C1=CC(=C)C=CC1
CC(C#C)C1=CC(=C)CC=C1
CC(C#C)C1=CCC(=C)C=C1
CC(C#C)C1C=CC(=C)C=C1
CC1C=CC=CC1=C(C)C=C
CC1C=CC=CC1=CC(C)=C
CC1C=CC(C=C1)=C(C)C=C
CC1C=CC(=CC(C)=C)C=C1
CC=C1C=CC=CC1C(C)=C
CC=C1C=CC(C=C1)C(C)=C
CC=C1C=CCC=C1C(C)=C
CC=C1C=CCC(=C1)C(C)=C
CC=C1CC=C(C=C1)C(C)=C
CC=C1CC=CC=C1C(C)=C
CC=C1CC=CC(=C1)C(C)=C
CC=C1CC(=CC=C1)C(C)=C
CC(C)=C1C=CC=CC1C=C
CC(C)=C1C=CCC=C1C=C
CC(C)=C1CC=CC=C1C=C
CC(C)=C1C=CC(C=C)C=C1
CC(C)=C1C=CCC(C=C)=C1
CC(C)=C1CC=C(C=C)C=C1
CC(C)=C1CC=CC(C=C)=C1
CC(C)=C1CC(C=C)=CC=C1
CC=C(C)C1=CC=CCC1=C
CC=C(C)C1=CCC=CC1=C
CC=C(C)C1C=CC=CC1=C
CC(=C)C=C1C=CCC=C1C
CC(=C)C=C1CC=CC=C1C
CC(C=C)=C1C=CCC=C1C
CC(C=C)=C1CC=CC=C1C
CC(C)=CC1=CC=CCC1=C
CC(C)=CC1=CCC=CC1=C
CC(C)=CC1C=CC=CC1=C
CC(C)C=C1C=CC=CC1=C
CCC(C)=C1C=CC=CC1=C
CC=C(C)C1=CC=CC(=C)C1
CC=C(C)C1=CC(=C)C=CC1
CC=C(C)C1=CC(=C)CC=C1
CC=C(C)C1=CCC(=C)C=C1
CC=C(C)C1C=CC(=C)C=C1
CC(=C)C=C1C=CCC(C)=C1
CC(=C)C=C1CC=C(C)C=C1
CC(=C)C=C1CC=CC(C)=C1
CC(=C)C=C1CC(C)=CC=C1
CC(C=C)=C1C=CCC(C)=C1
CC(C=C)=C1CC=C(C)C=C1
CC(C=C)=C1CC=CC(C)=C1
CC(C=C)=C1CC(C)=CC=C1
CC(C)=CC1=CC=CC(=C)C1
CC(C)=CC1=CC(=C)C=CC1
CC(C)=CC1=CC(=C)CC=C1
CC(C)=CC1=CCC(=C)C=C1
CC(C)=CC1C=CC(=C)C=C1
CC(C)C=C1C=CC(=C)C=C1
CCC(C)=C1C=CC(=C)C=C1
CC1C=CC=CC1C=C(C)C
CC1C=CCC=C1C=C(C)C
CC1CC=CC=C1C=C(C)C
CC1C=CCC(C=C(C)C)=C1
CC1CC=C(C=C(C)C)C=C1
CC1CC=CC(C=C(C)C)=C1
CC1CC(C=C(C)C)=CC=C1
CC=C1C=CC=CC1C(C)C
CC=C1C=CC(C=C1)C(C)C
CC=C1C=CCC=C1C(C)C
CC=C1C=CCC(=C1)C(C)C
CC=C1CC=C(C=C1)C(C)C
CC=C1CC=CC=C1C(C)C
CC=C1CC=CC(=C1)C(C)C
CC=C1CC(=CC=C1)C(C)C
CCC1=CC=CC(C1)=C(C)C
CCC1=CC=CCC1=C(C)C
CCC1=CC(C=CC1)=C(C)C
CCC1=CC(CC=C1)=C(C)C
CCC1=CCC=CC1=C(C)C
CCC1=CCC(C=C1)=C(C)C
CCC1C=CC=CC1=C(C)C
CCC1C=CC(C=C1)=C(C)C
CC=C(C)C1=CC=CCC1C
CC=C(C)C1=CCC=CC1C
CC=C(C)C1=CCCC=C1C
CC=C(C)C1C=CC=CC1C
CC=C(C)C1C=CCC=C1C
CC=C(C)C1CC=CC=C1C
CC(C)=CC1=CCCC=C1C
CC(C)=CC1C=CCC=C1C
CC(C)=CC1CC=CC=C1C
CC(C)C=C1C=CC=CC1C
CC(C)C=C1C=CCC=C1C
CC(C)C=C1CC=CC=C1C
CCC(C)=C1C=CC=CC1C
CCC(C)=C1C=CCC=C1C
CCC(C)=C1CC=CC=C1C
CC=C(C)C1=C(C)C=CCC1
CC=C(C)C1=C(C)CC=CC1
CC=C(C)C1=C(C)CCC=C1
CC=C(C)C1=CC=C(C)CC1
CC=C(C)C1=CC=CC(C)C1
CC=C(C)C1=CC(C)=CCC1
CC=C(C)C1=CC(C)C=CC1
CC=C(C)C1=CC(C)CC=C1
CC=C(C)C1=CCC=C(C)C1
CC=C(C)C1=CCC(C)=CC1
CC=C(C)C1=CCC(C)C=C1
CC=C(C)C1=CCCC(C)=C1
CC=C(C)C1C=CC(C)C=C1
CC=C(C)C1C=CCC(C)=C1
CC=C(C)C1CC=C(C)C=C1
CC=C(C)C1CC=CC(C)=C1
CC=C(C)C1CC(C)=CC=C1
CC(C)=CC1=C(C)C=CCC1
CC(C)=CC1=C(C)CC=CC1
CC(C)=CC1=C(C)CCC=C1
CC(C)=CC1=CC=C(C)CC1
CC(C)=CC1=CC(C)=CCC1
CC(C)=CC1=CCC=C(C)C1
CC(C)=CC1=CCC(C)=CC1
CC(C)=CC1=CCCC(C)=C1
CC(C)=CC1C=CCC(C)=C1
CC(C)=CC1CC=C(C)C=C1
CC(C)=CC1CC=CC(C)=C1
CC(C)=CC1CC(C)=CC=C1
CC(C)C=C1C=CC(C)C=C1
CC(C)C=C1C=CCC(C)=C1
CC(C)C=C1CC=C(C)C=C1
CC(C)C=C1CC=CC(C)=C1
CC(C)C=C1CC(C)=CC=C1
CCC(C)=C1C=CC(C)C=C1
CCC(C)=C1C=CCC(C)=C1
CCC(C)=C1CC=C(C)C=C1
CCC(C)=C1CC=CC(C)=C1
CCC(C)=C1CC(C)=CC=C1
CC1C=CC(C=C(C)C)C=C1
C=C(C#C)C1=CCCCC1=C
C=C(C#C)C1C=CCCC1=C
C=C(C#C)C1CC=CCC1=C
C=C(C#C)C1CCC=CC1=C
C=C(C#C)C1=CC(=C)CCC1
C=C(C#C)C1=CCC(=C)CC1
C=C(C#C)C1=CCCC(=C)C1
C=C(C#C)C1CC=CC(=C)C1
C=C(C#C)C1CC(=C)CC=C1
C=C(C#C)C1CCC(=C)C=C1
CC(=C)C=C1C=CCCC1=C
CC(=C)C=C1CC=CCC1=C
CC(=C)C=C1CCC=CC1=C
CC(C=C)=C1C=CCCC1=C
CC(C=C)=C1CC=CCC1=C
CC(C=C)=C1CCC=CC1=C
CC(=C)C=C1CC=CC(=C)C1
CC(=C)C=C1CC(=C)CC=C1
CC(=C)C=C1CCC(=C)C=C1
CC(C=C)=C1CC=CC(=C)C1
CC(C=C)=C1CC(=C)CC=C1
CC(C=C)=C1CCC(=C)C=C1
CC1C=C(CCC1=C)C(C)=C
CC1C(C=CCC1=C)C(C)=C
CC1C(CC=CC1=C)C(C)=C
CC1CC=C(CC1=C)C(C)=C
CC1CC(=CCC1=C)C(C)=C
CC1CC(C=CC1=C)C(C)=C
CC1CCC(=CC1=C)C(C)=C
CC1C=CC(=C)CC1C(C)=C
CC1C=CCC(=C)C1C(C)=C
CC1C(=C)CCC=C1C(C)=C
CC1CC=CC(=C)C1C(C)=C
CC1CC(=C)C=C(C1)C(C)=C
CC1CC(=C)C=CC1C(C)=C
CC1CC(=C)C(C=C1)C(C)=C
CC1CC(=C)CC=C1C(C)=C
CC1CC(=C)CC(=C1)C(C)=C
CC1CCC(=C)C=C1C(C)=C
CC1CCC(=C)C(=C1)C(C)=C
CC1C=CCC(C(C)=C)C1=C
CC1CC=CC(C(C)=C)C1=C
CC1CCC=C(C(C)=C)C1=C
CC1CC=C(C(C)=C)C(=C)C1
CC1CC(C(C)=C)C(=C)C=C1
CC(=C)C1=C(C)CCCC1=C
CC(=C)C1C=C(C)CCC1=C
CC(=C)C1C(=C)CCC=C1C
CC(=C)C1CC=C(C)CC1=C
CC(=C)C1CC(=C)CC=C1C
CC(=C)C1CC(C)=CCC1=C
CC(=C)C1CCC=C(C)C1=C
CC(=C)C1CCC(=C)C=C1C
CC(=C)C1CCC(C)=CC1=C
CC(C)C1=CC(=C)CCC1=C
CC(C)C1=CCC(=C)CC1=C
CC(C)C1=CCCC(=C)C1=C
CC(C)C1C=CC(=C)CC1=C
CC(C)C1C=CCC(=C)C1=C
CC(C)C1C(=C)CC=CC1=C
CC(C)C1CC=CC(=C)C1=C
CC(C)C1CC(=C)C=CC1=C
CC(=C)C1=C(C)C(=C)CCC1
CC(=C)C1=C(C)CC(=C)CC1
CC(=C)C1=C(C)CCC(=C)C1
CC(=C)C1CC(=C)CC(C)=C1
CC(=C)C1CC(=C)C=C(C)C1
CC(=C)C1CCC(=C)C(C)=C1
CC(C)C1=CC(=C)C(=C)CC1
CC(C)C1=CC(=C)CC(=C)C1
CC(C)C1=CCC(=C)C(=C)C1
CC(C)C1CC(=C)C(=C)C=C1
CC1C=CC(CC1=C)C(C)=C
CC(=C)C1CC=C(C)C(=C)C1
CC(=C)C1(C)C=CCCC1=C
CC(=C)C1(C)CC=CCC1=C
CC(=C)C1(C)CCC=CC1=C
CC(=C)C1(C)CC=CC(=C)C1
CC(=C)C1(C)CC(=C)CC=C1
CC(=C)C1(C)CCC(=C)C=C1
CC(=C)C(C)=C1CCC=CC1
CC(=C)C(C)=C1CCCC=C1
CC1C=CC=CCC1C(C)=C
CC1C=CCC=CC1C(C)=C
CC1C=CCC(C=C1)C(C)=C
CC1C=CCCC=C1C(C)=C
CC1C=CCCC(=C1)C(C)=C
CC1CC=C(CC=C1)C(C)=C
CC1CC=CC=C(C1)C(C)=C
CC1CC=CC=CC1C(C)=C
CC1CC=CC(=CC1)C(C)=C
CC1CC=CC(C=C1)C(C)=C
CC1CC=CCC=C1C(C)=C
CC1CC=CCC(=C1)C(C)=C
CC1CC(=CCC=C1)C(C)=C
CC1CC(C=CC=C1)C(C)=C
CC1CCC=C(C=C1)C(C)=C
CC1CCC=CC=C1C(C)=C
CC1CCC=CC(=C1)C(C)=C
CC1CCC(=CC=C1)C(C)=C
CC(=C)C1=CCCCC=C1C
CC(=C)C1C=CCCC=C1C
CC(=C)C1CC=CCC=C1C
CC(=C)C1CCC=CC=C1C
CC(C)C1=CC=CCCC1=C
CC(C)C1=CCC=CCC1=C
CC(C)C1=CCCC=CC1=C
CC(C)C1C=CC=CCC1=C
CC(C)C1C=CCC=CC1=C
CC(C)C1CC=CC=CC1=C
CC(=C)C1=C(C)C=CCCC1
CC(=C)C1=C(C)CC=CCC1
CC(=C)C1=C(C)CCC=CC1
CC(=C)C1=C(C)CCCC=C1
CC(=C)C1=CC=C(C)CCC1
CC(=C)C1=CC(C)=CCCC1
CC(=C)C1=CCC=C(C)CC1
CC(=C)C1=CCC(C)=CCC1
CC(=C)C1=CCCC=C(C)C1
CC(=C)C1=CCCC(C)=CC1
CC(=C)C1=CCCCC(C)=C1
CC(=C)C1C=CCCC(C)=C1
CC(=C)C1CC=C(C)CC=C1
CC(=C)C1CC=CC=C(C)C1
CC(=C)C1CC=CC(C)=CC1
CC(=C)C1CC=CCC(C)=C1
CC(=C)C1CC(C)=CCC=C1
CC(=C)C1CCC=C(C)C=C1
CC(=C)C1CCC=CC(C)=C1
CC(=C)C1CCC(C)=CC=C1
CC(C)C1=CC=CC(=C)CC1
CC(C)C1=CC=CCC(=C)C1
CC(C)C1=CC(=C)C=CCC1
CC(C)C1=CC(=C)CC=CC1
CC(C)C1=CC(=C)CCC=C1
CC(C)C1=CCC=CC(=C)C1
CC(C)C1=CCC(=C)C=CC1
CC(C)C1=CCC(=C)CC=C1
CC(C)C1=CCCC(=C)C=C1
CC(C)C1C=CCC(=C)C=C1
CC(C)C1CC=CC(=C)C=C1
CC(C)C1CC(=C)C=CC=C1
CC1C=CCC(C1C)C(C)=C
CC1C(CCC=C1C)C(C)=C
CC1CC=C(CC1C)C(C)=C
CC1CC=CC(C1C)C(C)=C
CC1CC(C=CC1C)C(C)=C
CC1CCC=C(C1C)C(C)=C
CC1CCC(=CC1C)C(C)=C
CC1CCC(C=C1C)C(C)=C
CC1CC=C(C(C)C1)C(C)=C
CC1CC=C(C)C(C1)C(C)=C
CC1CC=C(C)CC1C(C)=C
CC1CC=CC(C)C1C(C)=C
CC1CC(C=C(C)C1)C(C)=C
CC1CC(C(C)C=C1)C(C)=C
CC1CC(C)C=C(C1)C(C)=C
CC1CC(C)C(C=C1)C(C)=C
CC1CC(CC(C)=C1)C(C)=C
CC1CCC=C(C)C1C(C)=C
CC1CCC(C)=C(C1)C(C)=C
CC1CCC(C)=CC1C(C)=C
CC1CCC(C)C(=C1)C(C)=C
CC1CCCC(C)=C1C(C)=C
CC1CCCC(C(C)=C)=C1C
CC1CCC(C(C)=C)C(C)=C1
CC(=C)C1CCCC(C)=C1C
CC(C)C1=C(C)CCCC1=C
CC(C)C1=CC(=C)CCC1C
CC(C)C1=CC(C)CCC1=C
CC(C)C1=CCC(=C)CC1C
CC(C)C1=CCC(C)CC1=C
CC(C)C1=CCCC(=C)C1C
CC(C)C1=CCCC(C)C1=C
CC(C)C1C=C(C)CCC1=C
CC(C)C1C=CC(=C)CC1C
CC(C)C1C=CC(C)CC1=C
CC(C)C1C=CCC(=C)C1C
CC(C)C1C=CCC(C)C1=C
CC(C)C1C(=C)CCC=C1C
CC(C)C1C(C)C=CCC1=C
CC(C)C1C(C)CC=CC1=C
CC(C)C1CC=C(C)CC1=C
CC(C)C1CC=CC(=C)C1C
CC(C)C1CC=CC(C)C1=C
CC(C)C1CC(=C)C=CC1C
CC(C)C1CC(=C)CC=C1C
CC(C)C1CC(C)=CCC1=C
CC(C)C1CC(C)C=CC1=C
CC(C)C1CCC=C(C)C1=C
CC(C)C1CCC(=C)C=C1C
CC(C)C1=C(C)C(=C)CCC1
CC(C)C1=C(C)CC(=C)CC1
CC(C)C1=C(C)CCC(=C)C1
CC(C)C1=CC(=C)C(C)CC1
CC(C)C1=CC(=C)CC(C)C1
CC(C)C1=CC(C)C(=C)CC1
CC(C)C1=CC(C)CC(=C)C1
CC(C)C1=CCC(=C)C(C)C1
CC(C)C1=CCC(C)C(=C)C1
CC(C)C1CC=C(C)C(=C)C1
CC(C)C1CC(=C)C(C)C=C1
CC(C)C1CC(=C)CC(C)=C1
CC(C)C1CC(=C)C=C(C)C1
CC(C)C1CC(C)C(=C)C=C1
CC(C)C1CCC(=C)C(C)=C1
CC1CC(CC=C1C)C(C)=C
CC1C=C(C)CCC1C(C)=C
CC1CC(C)=CCC1C(C)=C
CC1CCC(C(C)=C)=C(C)C1
CC(C)C1CCC(C)=CC1=C
CC(=C)C1CCC(C)=C(C)C1
CC1C=CCCC1(C)C(C)=C
CC1CC=CCC1(C)C(C)=C
CC1CCC=CC1(C)C(C)=C
CC1CC=CC(C)(C1)C(C)=C
CC1CC(C)(CC=C1)C(C)=C
CC1CCC(C)(C=C1)C(C)=C
CC(=C)C1=CCCCC1(C)C
CC(=C)C1C=CCCC1(C)C
CC(=C)C1CC=CCC1(C)C
CC(=C)C1CCC=CC1(C)C
CC(=C)C1(C)CCCC=C1C
CC(C)C1(C)C=CCCC1=C
CC(C)C1(C)CC=CCC1=C
CC(C)C1(C)CCC=CC1=C
CC(=C)C1=CC(C)(C)CCC1
CC(=C)C1=CCC(C)(C)CC1
CC(=C)C1=CCCC(C)(C)C1
CC(=C)C1(C)CCCC(C)=C1
CC(=C)C1CC=CC(C)(C)C1
CC(=C)C1CC(C)(C)CC=C1
CC(C)C1(C)CC=CC(=C)C1
CC(C)C1(C)CC(=C)CC=C1
CC(C)C1(C)CCC(=C)C=C1
CC(=C)C1(C)CCC=C(C)C1
CC(=C)C1(C)CCC(C)=CC1
CC(=C)C1CCC(C)(C)C=C1
CC(C)(C)C1=CCCCC1=C
CC(C)(C)C1C=CCCC1=C
CC(C)(C)C1CC=CCC1=C
CC(C)(C)C1CCC=CC1=C
CC(C)(C)C1=CC(=C)CCC1
CC(C)(C)C1=CCC(=C)CC1
CC(C)(C)C1=CCCC(=C)C1
CC(C)(C)C1CC=CC(=C)C1
CC(C)(C)C1CC(=C)CC=C1
CC(C)(C)C1CCC(=C)C=C1
CC(C)C1=C(CCCC1)C#C
CC(C)C1=CC(CCC1)C#C
CC(C)C1=CCC(CC1)C#C
CC(C)C1=CCCC(C1)C#C
CC(C)C1=CCCCC1C#C
CC(C)C1C=CCCC1C#C
CC(C)C1CC=CC(C1)C#C
CC(C)C1CC=CCC1C#C
CC(C)C1CC(CC=C1)C#C
CC(C)C1CCC=C(C1)C#C
CC(C)C1CCC=CC1C#C
CC(C)C1CCC(=CC1)C#C
CC(C)C1CCC(C=C1)C#C
CC(C)C1CCCC=C1C#C
CC(C)C1CCCC(=C1)C#C
CC(C#C)C1=CCCCC1C
CC(C#C)C1C=CCCC1C
CC(C#C)C1CC=CCC1C
CC(C#C)C1CCC=CC1C
CC(C#C)C1CCCC=C1C
CC(C#C)C1=C(C)CCCC1
CC(C#C)C1=CC(C)CCC1
CC(C#C)C1=CCC(C)CC1
CC(C#C)C1=CCCC(C)C1
CC(C#C)C1CC=CC(C)C1
CC(C#C)C1CC(C)CC=C1
CC(C#C)C1CCC=C(C)C1
CC(C#C)C1CCC(C)=CC1
CC(C#C)C1CCC(C)C=C1
CC(C#C)C1CCCC(C)=C1
CC(C)=C(C)C1CCC=CC1
CC(C)=C(C)C1CCCC=C1
CC(C)C(C)=C1CCC=CC1
CC(C)C(C)=C1CCCC=C1
CC(C)=C(C)C1=CCCCC1
CC1CCC(CC1)C(=C)C#C
CC1CCCC(C1)C(=C)C#C
CC1CCCCC1C(=C)C#C
CC(=C)C1CCC(CC1)C#C
CC(=C)C1CCCC(C1)C#C
CC(=C)C1CCCCC1C#C
CC(C#C)C1CCCCC1=C
CC(C#C)C1CCC(=C)CC1
CC(C#C)C1CCCC(=C)C1
CC1CCC(CC1)=C(C)C=C
CC1CCC(CC1)=CC(C)=C
CC1CCCC(C1)=C(C)C=C
CC1CCCC(C1)=CC(C)=C
CC1CCCCC1=C(C)C=C
CC1CCCCC1=CC(C)=C
CC=C1CCC(CC1)C(C)=C
CC=C1CCCC(C1)C(C)=C
CC=C1CCCCC1C(C)=C
CC(C)=C1CCC(CC1)C=C
CC(C)=C1CCCC(C1)C=C
CC(C)=C1CCCCC1C=C
CC=C(C)C1CCCCC1=C
CC(C)=CC1CCCCC1=C
CCC(C)=C1CCCCC1=C
CC=C(C)C1CCC(=C)CC1
CC=C(C)C1CCCC(=C)C1
CC(C)=CC1CCC(=C)CC1
CC(C)=CC1CCCC(=C)C1
CC(C)C=C1CCC(=C)CC1
CC(C)C=C1CCCC(=C)C1
CCC(C)=C1CCC(=C)CC1
CCC(C)=C1CCCC(=C)C1
CC(C)C=C1CCCCC1=C
CC1C=CCCCC1C(C)=C
CC1CC=CCC(C1)C(C)=C
CC1CC=CCCC1C(C)=C
CC1CC(CCC=C1)C(C)=C
CC1CCC=C(CC1)C(C)=C
CC1CCC=CC(C1)C(C)=C
CC1CCC=CCC1C(C)=C
CC1CCC(C=CC1)C(C)=C
CC1CCC(CC=C1)C(C)=C
CC1CCCC=C(C1)C(C)=C
CC1CCCC=CC1C(C)=C
CC1CCCC(=CC1)C(C)=C
CC1CCCC(C=C1)C(C)=C
CC1CCCCC=C1C(C)=C
CC1CCCCC(=C1)C(C)=C
CC(=C)C1CCCCC=C1C
CC(C)C1=CCCCCC1=C
CC(C)C1C=CCCCC1=C
CC(C)C1CC=CCCC1=C
CC(C)C1CCC=CCC1=C
CC(C)C1CCCC=CC1=C
CC(=C)C1=C(C)CCCCC1
CC(=C)C1CCC=C(C)CC1
CC(=C)C1CCCC=C(C)C1
CC(=C)C1CCCC(C)=CC1
CC(=C)C1CCCCC(C)=C1
CC(C)C1=CC(=C)CCCC1
CC(C)C1=CCC(=C)CCC1
CC(C)C1=CCCC(=C)CC1
CC(C)C1=CCCCC(=C)C1
CC(C)C1CC=CCC(=C)C1
CC(C)C1CC(=C)CCC=C1
CC(C)C1CCC=CC(=C)C1
CC(C)C1CCC(=C)C=CC1
CC(C)C1CCC(=C)CC=C1
CC(C)C1CCCC(=C)C=C1
CC1CCC(CC1)C=C(C)C
CC1CCCC(C1)C=C(C)C
CC1CCCCC1C=C(C)C
CC=C1CCC(CC1)C(C)C
CC=C1CCCC(C1)C(C)C
CC=C1CCCCC1C(C)C
CCC1CCC(CC1)=C(C)C
CCC1CCCC(C1)=C(C)C
CCC1CCCCC1=C(C)C
CC=C(C)C1CCCCC1C
CCC(C)=C1CCCCC1C
CC=C(C)C1CCC(C)CC1
CC=C(C)C1CCCC(C)C1
CC(C)C=C1CCC(C)CC1
CC(C)C=C1CCCC(C)C1
CCC(C)=C1CCC(C)CC1
CCC(C)=C1CCCC(C)C1
CC(C)C=C1CCCCC1C
CC(=C)C1=CCCCC1O
CC(=C)C1CC=CCC1O
CC(=C)C1CCC=CC1O
CC(=C)C1=CCCC(O)C1
CC(=C)C1=CCC(O)CC1
CC(=C)C1CC(O)CC=C1
CC(O)C1=CCCCC1=C
CC(O)C1C=CCCC1=C
CC(O)C1CC=CCC1=C
CC(O)C1CCC=CC1=C
CC(O)C1=CC(=C)CCC1
CC(O)C1=CCC(=C)CC1
CC(O)C1=CCCC(=C)C1
CC(O)C1CC=CC(=C)C1
CC(O)C1CC(=C)CC=C1
CC(O)C1CCC(=C)C=C1
CC(=C)C1C=CCCC1O
CC(=C)C1CC=CC(O)C1
CC(=C)C1CCC(O)C=C1
CC(=C)C1=CC(O)CCC1
CC1CC=C(CO1)C(=C)C#C
CC1CC=CC(O1)C(=C)C#C
CC1CC(=CCO1)C(=C)C#C
CC1=C(CCOC1)C(=C)C#C
CC1=CC(COC1)C(=C)C#C
CC1=CCC(OC1)C(=C)C#C
CC1=CCCOC1C(=C)C#C
CC1C=CCOC1C(=C)C#C
CC1=C(COCC1)C(=C)C#C
CC1=CC(OCC1)C(=C)C#C
CC1=CCOC(C1)C(=C)C#C
CC1=CCOCC1C(=C)C#C
CC1COC(C=C1)C(=C)C#C
CC1COCC=C1C(=C)C#C
CC1COCC(=C1)C(=C)C#C
CC1OC(CC=C1)C(=C)C#C
CC1OCC=CC1C(=C)C#C
CC1OCC(C=C1)C(=C)C#C
CC1OCCC=C1C(=C)C#C
CC1OCCC(=C1)C(=C)C#C
CC(=C)C1CC=C(CO1)C#C
CC(=C)C1CC=CC(O1)C#C
CC(=C)C1CC(=CCO1)C#C
CC(=C)C1=C(CCOC1)C#C
CC(=C)C1=CC(COC1)C#C
CC(=C)C1=CCC(OC1)C#C
CC(=C)C1=CCCOC1C#C
CC(=C)C1C=CCOC1C#C
CC(=C)C1=C(COCC1)C#C
CC(=C)C1=CC(OCC1)C#C
CC(=C)C1=CCOC(C1)C#C
CC(=C)C1=CCOCC1C#C
CC(=C)C1COC(C=C1)C#C
CC(=C)C1COCC=C1C#C
CC(=C)C1COCC(=C1)C#C
CC(=C)C1OC(CC=C1)C#C
CC(=C)C1OCC=CC1C#C
CC(=C)C1OCC(C=C1)C#C
CC(=C)C1OCCC=C1C#C
CC(=C)C1OCCC(=C1)C#C
CC(C#C)C1=CC(=C)COC1
CC(C#C)C1=CCOCC1=C
CC(C#C)C1OCC=CC1=C
CC(C#C)C1OCC(=C)C=C1
CC1OCC=CC1=C(C)C=C
CC1OCC=CC1=CC(C)=C
CC1OCC(C=C1)=C(C)C=C
CC1OCC(=CC(C)=C)C=C1
CC=C1C=CCOC1C(C)=C
CC=C1COC(C=C1)C(C)=C
CC=C1COCC=C1C(C)=C
CC=C1COCC(=C1)C(C)=C
CC(C)=C1C=CCOC1C=C
CC(C)=C1COCC=C1C=C
CC(C)=C1COC(C=C)C=C1
CC(C)=C1COCC(C=C)=C1
CC=C(C)C1=CC(=C)COC1
CC(C)=CC1=CC(=C)COC1
CC=C(C)C1=CCOCC1=C
CC(C)=CC1=CCOCC1=C
CC(=C)C=C1COCC=C1C
CC(C=C)=C1COCC=C1C
CC(=C)C=C1COCC(C)=C1
CC(C=C)=C1COCC(C)=C1
CC=C(C)C1OCC=CC1=C
CC(C)=CC1OCC=CC1=C
CC=C(C)C1OCC(=C)C=C1
CC(C)=CC1OCC(=C)C=C1
CC1CC(C=C(C)C)=CCO1
CC1OCC(=CC1)C=C(C)C
CC1CC=CC(O1)C=C(C)C
CC1C=CCOC1C=C(C)C
CC1COCC=C1C=C(C)C
CC1COC(C=C(C)C)C=C1
CC1COCC(C=C(C)C)=C1
CC1OC(CC=C1)C=C(C)C
CC1OCC=CC1C=C(C)C
CC1OCCC=C1C=C(C)C
CC1OCC(C=C(C)C)C=C1
CC1OCCC(C=C(C)C)=C1
CC=C1C=CCOC1C(C)C
CCC1=CC(COC1)=C(C)C
CCC1=CCOCC1=C(C)C
CC=C1COC(C=C1)C(C)C
CC=C1COCC=C1C(C)C
CC=C1COCC(=C1)C(C)C
CCC1OCC=CC1=C(C)C
CCC1OCC(C=C1)=C(C)C
CC=C(C)C1CC=C(C)CO1
CC=C(C)C1CC=CC(C)O1
CC=C(C)C1CC(C)=CCO1
CC(C)=CC1OCC(C)=CC1
CC=C(C)C1=C(C)CCOC1
CC=C(C)C1=CC(C)COC1
CC=C(C)C1=CCC(C)OC1
CC(C)=CC1=C(C)CCOC1
CC=C(C)C1=CCCOC1C
CC=C(C)C1C=CCOC1C
CC(C)C=C1C=CCOC1C
CCC(C)=C1C=CCOC1C
CC=C(C)C1=C(C)COCC1
CC=C(C)C1=CC(C)OCC1
CC(C)=CC1=C(C)COCC1
CC=C(C)C1=CCOCC1C
CC=C(C)C1=CCOC(C)C1
CC=C(C)C1COCC=C1C
CC(C)=CC1COCC=C1C
CC(C)C=C1COCC=C1C
CCC(C)=C1COCC=C1C
CC=C(C)C1COC(C)C=C1
CC=C(C)C1COCC(C)=C1
CC(C)=CC1COCC(C)=C1
CC(C)C=C1COC(C)C=C1
CC(C)C=C1COCC(C)=C1
CCC(C)=C1COC(C)C=C1
CCC(C)=C1COCC(C)=C1
CC=C(C)C1OCC=CC1C
CC=C(C)C1OCCC=C1C
CC(C)=CC1OCCC=C1C
CC=C(C)C1OC(C)CC=C1
CC=C(C)C1OCC(C)C=C1
CC=C(C)C1OCCC(C)=C1
CC(C)=CC1OCCC(C)=C1
CC(C)=CC1CC(C)=CCO1
COC1C=CCCC1=C(C)C
COC1CC=CC(C1)=C(C)C
COC1CC=CCC1=C(C)C
COC1CC(CC=C1)=C(C)C
COC1CCC=CC1=C(C)C
COC1CCC(C=C1)=C(C)C
CC1C=CCC1=C(C)C
CC1CC=CC1=C(C)C
CC1CC(C=C1)=C(C)C
CC(C)=C1CCC=C1C
CC(C)=C1CC=C(C)C1
CC(C)=C1CCC(C)=C1
CC1C=CCC(=C)C1C
CC1C(=C)CCC=C1C
CC1CC=C(C)CC1=C
CC1CC=CC(=C)C1C
CC1CC=CC(C)C1=C
CC1CC(=C)CC=C1C
CC1CC(C)=CCC1=C
CC1CCC(=C)C=C1C
CC1CCC(C)=CC1=C
CC1CC=C(C)C(=C)C1
CC1CC(=C)C(C)C=C1
CC1CC(=C)CC(C)=C1
CC1CC(C)C(=C)C=C1
CC1CCC(=C)C(C)=C1
CC1C=C(C)CCC1=C
CC1CC(=C)C=CC1C
CC1CCC=C(C)C1=C
CC1=C(C)C(=C)CCC1
CC1=C(C)CC(=C)CC1
CC1CC(=C)C=C(C)C1
CC1(C)C=CCCC1=C
CC1(C)CC=CCC1=C
CC1(C)CCC=CC1=C
CC1(C)CC(=C)CC=C1
CC1(C)CC=CC(=C)C1
CC1(C)CCC(=C)C=C1
CC=C1C=CCCC1C
CC=C1CC=CCC1C
CC=C1CCC=CC1C
CC=C1CC=CC(C)C1
CC=C1CC(C)CC=C1
CC=C1CCC=C(C)C1
CC=C1CCC(C)=CC1
CC=C1CCC(C)C=C1
CC=C1CCCC=C1C
CC=C1CCCC(C)=C1
CC(C)=C1CCC=CC1
CC(C)=C1CCCC=C1
CC1CCC(C1)=C(C)C
CC1CCCC1=C(C)C
CC1CC=C(C)CC1C
CC1CC=CC(C)C1C
CC1CCC=C(C)C1C
CC1CCC(C)=CC1C
CC1CCCC(C)=C1C
CC1CC=C(C)C(C)C1
CC1CC(C)C=C(C)C1
CC1CC(C)C(C)C=C1
CC1CCC(C)=C(C)C1
CC1CCC(C)C(C)=C1
CC1=CCCCC1(C)C
CC1C=CCCC1(C)C
CC1CC=CCC1(C)C
CC1CCC=CC1(C)C
CC1=CC(C)(C)CCC1
CC1=CCC(C)(C)CC1
CC1=CCCC(C)(C)C1
CC1CC=CC(C)(C)C1
CC1CC(C)(C)CC=C1
CC1CCC(C)(C)C=C1
CC1=CC=CC(=C)C1(C)C
CC1=CC(=C)C=CC1(C)C
CC1=CC(C)(C)C=CC1=C
CC1=CC(=C)C(C)(C)C=C1
CC1=CC(C)(C)C(=C)C=C1
CC1=CC=CC(C)(C)C1=C
CC1C=CCC1=C(C)C#C
CC1CC=CC1=C(C)C#C
CC1CC(C=C1)=C(C)C#C
CC(C)=C1C=CCC1C#C
CC(C)=C1CC=C(C1)C#C
CC(C)=C1CC=CC1C#C
CC(C)=C1CC(C=C1)C#C
CC(C)=C1CCC=C1C#C
CC(C)=C1CCC(=C1)C#C
CC(C#C)=C1CCC=C1C
CC(C#C)=C1CC=C(C)C1
CC(C#C)=C1CCC(C)=C1
CC=C1C=CCC1=C(C)C
CC=C1CC=CC1=C(C)C
CC=C1CC(C=C1)=C(C)C
CC=C1C=C(C)C=CC1C
CC=C1C=C(C)CC=C1C
CC=C1C=CC=C(C)C1C
CC=C1C=CC(C)=CC1C
CC=C1C=CC(C)C=C1C
CC=C1C=CCC(C)=C1C
CC=C1C(C)=CCC=C1C
CC=C1C(C)C=CC=C1C
CC=C1CC=C(C)C=C1C
CC=C1CC=CC(C)=C1C
CC=C1CC(C)=CC=C1C
CC=C1C=C(C)CC(C)=C1
CC=C1C=CC(C)C(C)=C1
CC=C1CC=C(C)C(C)=C1
CC=C1CC(C)=C(C)C=C1
CC=C1CC(C)=CC(C)=C1
CC=C1C=CC=CC1(C)C
CC=C1C=CC(C)(C)C=C1
CC1(C)C=CC(=C)CC1=C
CC1(C)C=CCC(=C)C1=C
CC1(C)C(=C)CC=CC1=C
CC1(C)CC=CC(=C)C1=C
CC1(C)CC(=C)C=CC1=C
CC1(C)CC(=C)C(=C)C=C1
CC1=C(CCCC1=C)C#C
CC1=CC(CCC1=C)C#C
CC1=CCC(CC1=C)C#C
CC1C=C(CCC1=C)C#C
CC1C=CC(CC1=C)C#C
CC1C(C=CCC1=C)C#C
CC1C(CC=CC1=C)C#C
CC1CC=C(CC1=C)C#C
CC1CC(=CCC1=C)C#C
CC1CC(C=CC1=C)C#C
CC1CCC(=CC1=C)C#C
CC1=C(CC(=C)CC1)C#C
CC1=C(CCC(=C)C1)C#C
CC1=CC(=C)C(CC1)C#C
CC1=CC(=C)CC(C1)C#C
CC1=CC(=C)CCC1C#C
CC1=CC(CC(=C)C1)C#C
CC1=CCC(=C)C(C1)C#C
CC1=CCC(=C)CC1C#C
CC1=CCCC(=C)C1C#C
CC1C=CC(=C)CC1C#C
CC1C=CCC(=C)C1C#C
CC1C(=C)CCC=C1C#C
CC1CC=CC(=C)C1C#C
CC1CC(=C)C=C(C1)C#C
CC1CC(=C)C=CC1C#C
CC1CC(=C)C(C=C1)C#C
CC1CC(=C)CC=C1C#C
CC1CC(=C)CC(=C1)C#C
CC1CCC(=C)C=C1C#C
CC1CCC(=C)C(=C1)C#C
CC1=CCCC(C#C)C1=C
CC1C=CCC(C#C)C1=C
CC1CC=CC(C#C)C1=C
CC1CCC=C(C#C)C1=C
CC1=C(C#C)C(=C)CCC1
CC1=CC(C#C)C(=C)CC1
CC1=CCC(C#C)C(=C)C1
CC1CC=C(C#C)C(=C)C1
CC1CC(C#C)C(=C)C=C1
CC=C1C=C(C)CCC1=C
CC=C1C=CC(=C)CC1C
CC=C1C=CC(C)CC1=C
CC=C1C=CCC(=C)C1C
CC=C1C=CCC(C)C1=C
CC=C1C(=C)CCC=C1C
CC=C1C(C)C=CCC1=C
CC=C1C(C)CC=CC1=C
CC=C1CC=C(C)CC1=C
CC=C1CC=CC(=C)C1C
CC=C1CC=CC(C)C1=C
CC=C1CC(=C)C=CC1C
CC=C1CC(=C)CC=C1C
CC=C1CC(C)=CCC1=C
CC=C1CC(C)C=CC1=C
CC=C1CCC=C(C)C1=C
CC=C1CCC(=C)C=C1C
CC=C1CCC(C)=CC1=C
CC=C1CC=C(C)C(=C)C1
CC=C1CC(=C)C(C)C=C1
CC=C1CC(=C)CC(C)=C1
CC=C1CC(=C)C=C(C)C1
CC=C1CC(C)C(=C)C=C1
CC=C1CCC(=C)C(C)=C1
CC1=CCC(=C)CC=C1C
CC1=CCCC=C(C)C1=C
CC1=CCCC(=C)C=C1C
CC1C=C(C)C=CCC1=C
CC1C=C(C)CC=CC1=C
CC1C=CC=C(C)CC1=C
CC1C=CC=CC(=C)C1C
CC1C=CC=CC(C)C1=C
CC1C=CC(=C)C=CC1C
CC1C=CC(=C)CC=C1C
CC1C=CC(C)=CCC1=C
CC1C=CCC=C(C)C1=C
CC1C=CCC(=C)C=C1C
CC1C=CCC(C)=CC1=C
CC1C(=C)CC=CC=C1C
CC1C(=C)C=CCC=C1C
CC1CC=C(C)C=CC1=C
CC1CC=CC=C(C)C1=C
CC1CC=CC(=C)C=C1C
CC1CC=CC(C)=CC1=C
CC1CC(=C)C=CC=C1C
CC1CC(C)=CC=CC1=C
CC1=C(C)C=CC(=C)CC1
CC1=C(C)C=CCC(=C)C1
CC1=C(C)C(=C)C=CCC1
CC1=C(C)C(=C)CC=CC1
CC1=C(C)C(=C)CCC=C1
CC1=C(C)CC(=C)C=CC1
CC1=CC=C(C)C(=C)CC1
CC1=CC=C(C)CC(=C)C1
CC1=CC(=C)C=C(C)CC1
CC1=CC(=C)C(C)=CCC1
CC1=CCC(C)=CC(=C)C1
CC1=CC(C)=CC(=C)CC1
CC1=CC(C)=CCC(=C)C1
CC1=CCC=C(C)C(=C)C1
CC1=CCC(=C)C=C(C)C1
CC1=CCC(=C)C(C)=CC1
CC1=CCCC(=C)C(C)=C1
CC1C=CC(=C)CC(C)=C1
CC1C=CC(C)C(=C)C=C1
CC1C=CCC(=C)C(C)=C1
CC1CC=C(C)C(=C)C=C1
CC1CC=CC(=C)C(C)=C1
CC1CC(=C)C=C(C)C=C1
CC1CC(=C)C=CC(C)=C1
CC1CC(=C)C(C)=CC=C1
CC1CC(C)=CC(=C)C=C1
CC1(C=CCCC1=C)C#C
CC1(CC=CCC1=C)C#C
CC1(CCC=CC1=C)C#C
CC1(CC=CC(=C)C1)C#C
CC1(CC(=C)CC=C1)C#C
CC1(CCC(=C)C=C1)C#C
CC1=CC(CCC1)=CC#C
CC1=CCC(CC1)=CC#C
CC1=CCCC(C1)=CC#C
CC1=CCCCC1=CC#C
CC1C=CCCC1=CC#C
CC1CC=CC(C1)=CC#C
CC1CC=CCC1=CC#C
CC1CC(CC=C1)=CC#C
CC1CCC=CC1=CC#C
CC1CCC(=CC#C)C=C1
CC=C1C=CCCC1C#C
CC=C1CC=CC(C1)C#C
CC=C1CC=CCC1C#C
CC=C1CC(CC=C1)C#C
CC=C1CCC=C(C1)C#C
CC=C1CCC=CC1C#C
CC=C1CCC(=CC1)C#C
CC=C1CCC(C=C1)C#C
CC=C1CCCC=C1C#C
CC=C1CCCC(=C1)C#C
CC=C1CC=CCC1=CC
CC=C1CCC=CC1=CC
CC=C1CCC(=CC)C=C1
CC=C1CC=CC(C1)=CC
CC(C#C)=C1CCC=CC1
CC(C#C)=C1CCCC=C1
CC1C=C(C)CC(=C)C1C
CC1C=CC(=C)C(C)C1C
CC1C=CC(C)C(=C)C1C
CC1C(=C)CCC(C)=C1C
CC1C(C)C(C)=CCC1=C
CC1CC=C(C)C(C)C1=C
CC1CC(=C)C=C(C)C1C
CC1CC(=C)C(C)=CC1C
CC1CC(=C)C(C)C=C1C
CC1CC(=C)CC(C)=C1C
CC1CC(C)=C(C)CC1=C
CC1CC(C)=CC(=C)C1C
CC1CC(C)=CC(C)C1=C
CC1CC(C)C(C)=CC1=C
CC1CCC(=C)C(C)=C1C
CC1CC(=C)C(C)C(C)=C1
CC1CC(=C)C(C)=C(C)C1
CC1CC(C)C(=C)C(C)=C1
CC1CC=C(C)C(=C)C1C
CC1CCC(C)=C(C)C1=C
CC1CCC(C1)=C(C)C#C
CC1CCCC1=C(C)C#C
CC(C)=C1CCC(C1)C#C
CC(C)=C1CCCC1C#C
CC=C1CCC(C1)=C(C)C
CC=C1CCCC1=C(C)C
CC1C(CCC=C1C)C#C
CC1CC=C(CC1C)C#C
CC1CC(C=CC1C)C#C
CC1CC(CC=C1C)C#C
CC1CCC(=CC1C)C#C
CC1CCC(C=C1C)C#C
CC1=C(C)C(CCC1)C#C
CC1=C(C)CC(CC1)C#C
CC1C=C(C)CCC1C#C
CC1CC=C(C)C(C1)C#C
CC1CC=C(C)CC1C#C
CC1CC=CC(C)C1C#C
CC1CC(C=C(C)C1)C#C
CC1CC(C)=CCC1C#C
CC1CC(C)C(C=C1)C#C
CC1CC(CC(C)=C1)C#C
CC1CCC=C(C)C1C#C
CC1CCC(C)=C(C1)C#C
CC1CCC(C)=CC1C#C
CC1CCC(C)C(=C1)C#C
CC1CC=CC(C#C)C1C
CC1CCC=C(C#C)C1C
CC1CCCC(C#C)=C1C
CC1CC=C(C#C)C(C)C1
CC1CC(C#C)C(C)C=C1
CC1CCC(C#C)=C(C)C1
CC1CCC(C#C)C(C)=C1
CC1CC(C)C=C(C1)C#C
CC1CCCC(C)=C1C#C
CC1C=CCC(C#C)C1C
CC1C=C(C)CCC=C1C
CC1C=CC=CC(C)C1C
CC1C=CCC=C(C)C1C
CC1C=CCC(C)=CC1C
CC1C=CCCC(C)=C1C
CC1C(C)=CCCC=C1C
CC1CC=C(C)C=CC1C
CC1CC=C(C)CC=C1C
CC1CC=CC=C(C)C1C
CC1CC=CC(C)=CC1C
CC1CC=CCC(C)=C1C
CC1CC(C)=CC=CC1C
CC1CC(C)=CCC=C1C
CC1CCC=C(C)C=C1C
CC1CCC=CC(C)=C1C
CC1CCC(C)=CC=C1C
CC1=CCCCC(C)=C1C
CC1=CC(C)=C(C)CCC1
CC1=CCC(C)=C(C)CC1
CC1=CCCC(C)=C(C)C1
CC1C=C(C)CCC(C)=C1
CC1C=CC(C)C(C)C=C1
CC1C=CCC(C)C(C)=C1
CC1CC=C(C)C=C(C)C1
CC1CC=C(C)C(C)=CC1
CC1CC=C(C)C(C)C=C1
CC1CC=C(C)CC(C)=C1
CC1CC=CC(C)=C(C)C1
CC1CC=CC(C)C(C)=C1
CC1CC(C)=C(C)CC=C1
CC1CC(C)=CC=C(C)C1
CC1CC(C)=CC(C)C=C1
CC1CC(C)=CCC(C)=C1
CC1CC(C)C=C(C)C=C1
CC1CC(C)C(C)=CC=C1
CC1CCC=C(C)C(C)=C1
CC1CCC(C)=C(C)C=C1
CC1CCC(C)=CC(C)=C1
CC1=CCCCC1(C)C#C
CC1C=CCCC1(C)C#C
CC1CC=CCC1(C)C#C
CC1CCC=CC1(C)C#C
CC1=CC(C)(CCC1)C#C
CC1=CCC(C)(CC1)C#C
CC1=CCCC(C)(C1)C#C
CC1(C)C=CCCC1C#C
CC1(C)CC=CC(C1)C#C
CC1(C)CC=CCC1C#C
CC1(C)CC(CC=C1)C#C
CC1(C)CCC=C(C1)C#C
CC1(C)CCC=CC1C#C
CC1(C)CCC(=CC1)C#C
CC1(C)CCC(C=C1)C#C
CC1(C)CCCC(=C1)C#C
CC1CC=CC(C)(C1)C#C
CC1CC(C)(CC=C1)C#C
CC1CCC(C)(C=C1)C#C
CC1(C)CCCC=C1C#C
CC1CC=CC(C)C1(C)C
CC1CC(C)=CCC1(C)C
CC1CC=CC(C)(C)C1C
CC1CC(C)=CC(C)(C)C1
CC1CC(C)C(C)(C)C=C1
CC1CCC(C)(C)C(C)=C1
CC1C=C(C)CCC1(C)C
CC1C(C)=CCCC1(C)C
CC1CC=C(C)CC1(C)C
CC1CCC=C(C)C1(C)C
CC1C=CCC(C)(C)C1C
CC1CC(C)(C)C=CC1C
CC1CC(C)(C)CC=C1C
CC1CCC(C)(C)C=C1C
CC1=C(C)C(C)(C)CCC1
CC1=C(C)CC(C)(C)CC1
CC1CC=C(C)C(C)(C)C1
CC1CC(C)(C)C(C)C=C1
CC1CC(C)(C)CC(C)=C1
CC1CCC(C)=CC1(C)C
CC1C=C(C)CCCC1=C
CC1C=CCCC(=C)C1C
CC1C(=C)CCCC=C1C
CC1CC=C(C)CCC1=C
CC1CC=CC(=C)CC1C
CC1CC=CCC(=C)C1C
CC1CC=CCC(C)C1=C
CC1CC(=C)CC=CC1C
CC1CC(=C)CCC=C1C
CC1CC(C)=CCCC1=C
CC1CCC=C(C)CC1=C
CC1CCC=CC(=C)C1C
CC1CCC=CC(C)C1=C
CC1CCC(=C)C=CC1C
CC1CCC(=C)CC=C1C
CC1CCC(C)=CCC1=C
CC1CCCC=C(C)C1=C
CC1CCCC(=C)C=C1C
CC1CCCC(C)=CC1=C
CC1=C(C)C(=C)CCCC1
CC1=C(C)CC(=C)CCC1
CC1=C(C)CCC(=C)CC1
CC1CC=C(C)CC(=C)C1
CC1CC=CC(=C)C(C)C1
CC1CC=CC(C)C(=C)C1
CC1CC(=C)C(C)CC=C1
CC1CC(=C)CC(C)C=C1
CC1CC(=C)CCC(C)=C1
CC1CC(=C)CC=C(C)C1
CC1CC(C)C=CC(=C)C1
CC1CC(C)C(=C)CC=C1
CC1CCC=C(C)C(=C)C1
CC1CCC(=C)C=C(C)C1
CC1CCC(=C)C(C)=CC1
CC1CCC(=C)C(C)C=C1
CC1CCC(=C)CC(C)=C1
CC1CCC(C)=CC(=C)C1
CC1CCC(C)C(=C)C=C1
CC1CCCC(=C)C(C)=C1
CC1CC(=C)CCC1(C)C
CC1CCC(=C)CC1(C)C
CC1CC(C)(C)CCC1=C
CC1CCC(C)(C)CC1=C
CC1CCC(C)(C)C(=C)C1
CC1C(=C)CCCC1(C)C
CC1CCCC(=C)C1(C)C
CC1CCCC(C)(C)C1=C
CC1CC(=C)CC(C)(C)C1
CC1CCC(=C)C(C)(C)C1
CC=C1C(C)CCCC1C
CC=C1CCC(C)CC1C
CC=C1CC(C)CC(C)C1
CC=C1CCC(C)C(C)C1
CC=C1CC(C)CCC1C
CC=C1CCCC(C)C1C
CC1CC=CCC(C)C1C
CC1CCC=C(C)CC1C
CC1CCC(C)=CCC1C
CC1CCCC=C(C)C1C
CC1CCCC(C)=CC1C
CC1CC=C(C)CC(C)C1
CC1CC=CC(C)C(C)C1
CC1CC(C)C=CC(C)C1
CC1CC(C)C(C)CC=C1
CC1CCC(C)=C(C)CC1
CC1CCC(C)=CC(C)C1
CC1CCC(C)C=C(C)C1
CC1CCC(C)C(C)=CC1
CC1CCC(C)C(C)C=C1
CC1CCCC(C)C(C)=C1
CC1CCC=CC(C)C1C
CC1CCCCC(C)=C1C
CC1CCC=C(C)C(C)C1
CC1CCCC(C)=C(C)C1
CC=C1CCCCC1(C)C
CC=C1CCC(C)(C)CC1
CC=C1CCCC(C)(C)C1
CC1=C(CCC1)C(=C)C=C
CC1=CC(CC1)C(=C)C=C
CC1=CCC(C1)C(=C)C=C
CC1=CCCC1C(=C)C=C
CC1C=CCC1C(=C)C=C
CC1CC=C(C1)C(=C)C=C
CC1CC=CC1C(=C)C=C
CC1CC(C=C1)C(=C)C=C
CC1CCC=C1C(=C)C=C
CC1CCC(=C1)C(=C)C=C
CC(=C)C1=C(CCC1)C=C
CC(=C)C1=CC(CC1)C=C
CC(=C)C1=CCC(C1)C=C
CC(=C)C1=CCCC1C=C
CC(=C)C1C=CCC1C=C
CC(=C)C1CC=C(C1)C=C
CC(=C)C1CC=CC1C=C
CC(=C)C1CCC=C1C=C
CC(=C)C1CC(C=C)C=C1
CC(=C)C1CCC(C=C)=C1
CC(=C)CC1=CCCC1=C
CC(=C)CC1C=CCC1=C
CC(=C)CC1CC=CC1=C
CC(C=C)C1=CCCC1=C
CC(C=C)C1CC=CC1=C
CCC(=C)C1=CCCC1=C
CCC(=C)C1C=CCC1=C
CCC(=C)C1CC=CC1=C
CC(=C)CC1=CC(=C)CC1
CC(=C)CC1=CCC(=C)C1
CC(=C)CC1CC(=C)C=C1
CC(C=C)C1=CC(=C)CC1
CC(C=C)C1=CCC(=C)C1
CC(C=C)C1CC(=C)C=C1
CCC(=C)C1=CC(=C)CC1
CCC(=C)C1=CCC(=C)C1
CCC(=C)C1CC(=C)C=C1
CC(C=C)C1C=CCC1=C
CC(=C)C(=C)C1=CCCC1
CC(=C)C(=C)C1CC=CC1
CC(=C)C(=C)C1CCC=C1
CC1=CC=CCC1CC=C
CC1=CCC=CC1CC=C
CC1=CCCC=C1CC=C
CC1C=CCC=C1CC=C
CC1CC=CC=C1CC=C
CC1=C(CC=C)C=CCC1
CC1=C(CC=C)CC=CC1
CC1=C(CC=C)CCC=C1
CC1=CC=C(CC=C)CC1
CC1=CC=CC(CC=C)C1
CC1=CC(CC=C)=CCC1
CC1=CC(CC=C)C=CC1
CC1=CC(CC=C)CC=C1
CC1=CCC=C(CC=C)C1
CC1=CCC(CC=C)=CC1
CC1=CCC(CC=C)C=C1
CC1=CCCC(CC=C)=C1
CC1C=CC(CC=C)C=C1
CC1C=CCC(CC=C)=C1
CC1CC=C(CC=C)C=C1
CC1CC=CC(CC=C)=C1
CC1CC(CC=C)=CC=C1
CCC1=C(CC=CC1)C=C
CCC1=C(CCC=C1)C=C
CCC1=CC=C(CC1)C=C
CCC1=CC=CC(C1)C=C
CCC1=CC=CCC1C=C
CCC1=CC(CC=C1)C=C
CCC1=CCC=C(C1)C=C
CCC1=CCC=CC1C=C
CCC1=CCCC=C1C=C
CCC1C=CC=CC1C=C
CCC1C=CCC=C1C=C
CCC1CC=CC=C1C=C
CCC1=C(C=C)C=CCC1
CCC1=CC(C=C)=CCC1
CCC1=CC(C=C)C=CC1
CCC1=CCC(C=C)=CC1
CCC1=CCC(C=C)C=C1
CCC1=CCCC(C=C)=C1
CCC1C=CC(C=C)C=C1
CCC1C=CCC(C=C)=C1
CCC1CC=C(C=C)C=C1
CCC1CC=CC(C=C)=C1
CCC1CC(C=C)=CC=C1
CCCC1=CC=CCC1=C
CCCC1=CCC=CC1=C
CCCC1C=CC=CC1=C
CCCC1=CC=CC(=C)C1
CCCC1=CC(=C)C=CC1
CCCC1=CC(=C)CC=C1
CCCC1=CCC(=C)C=C1
CCCC1C=CC(=C)C=C1
CC1C=CC=CC1CC=C
CC(=C)CC1=CC=CCC1
CC(=C)CC1=CCC=CC1
CC(=C)CC1=CCCC=C1
CC(=C)CC1C=CCC=C1
CC(=C)CC1CC=CC=C1
CC(C=C)C1=CC=CCC1
CC(C=C)C1=CCC=CC1
CC(C=C)C1=CCCC=C1
CC(C=C)C1C=CCC=C1
CC(C=C)C1CC=CC=C1
CCC(=C)C1=CC=CCC1
CCC(=C)C1=CCC=CC1
CCC(=C)C1=CCCC=C1
CCC(=C)C1C=CCC=C1
CCC(=C)C1CC=CC=C1
CC1C=CCC1CC(C)=C
CC1CC=CC1CC(C)=C
CC1CCC=C1CC(C)=C
CC1CC=C(CC(C)=C)C1
CC1CC(CC(C)=C)C=C1
CC1CCC(CC(C)=C)=C1
CCC1=C(CCC1)C(C)=C
CCC1=CC(CC1)C(C)=C
CCC1=CCC(C1)C(C)=C
CCC1=CCCC1C(C)=C
CCC1C=CCC1C(C)=C
CCC1CC=C(C1)C(C)=C
CCC1CC=CC1C(C)=C
CCC1CC(C=C1)C(C)=C
CCC1CCC=C1C(C)=C
CCC1CCC(=C1)C(C)=C
CC(C)C1=C(CCC1)C=C
CC(C)C1=CC(CC1)C=C
CC(C)C1=CCC(C1)C=C
CC(C)C1=CCCC1C=C
CC(C)C1C=CCC1C=C
CC(C)C1CC=C(C1)C=C
CC(C)C1CC=CC1C=C
CC(C)C1CCC=C1C=C
CC(C)C1CCC(C=C)=C1
CC(=C)CC1CCC=C1C
CC(C=C)C1=CCCC1C
CC(C=C)C1C=CCC1C
CC(C=C)C1CC=CC1C
CC(C=C)C1CCC=C1C
CC(C)CC1=CCCC1=C
CC(C)CC1C=CCC1=C
CC(C)CC1CC=CC1=C
CCC(=C)C1=CCCC1C
CCC(=C)C1C=CCC1C
CCC(=C)C1CC=CC1C
CCC(=C)C1CCC=C1C
CCC(C)C1=CCCC1=C
CCC(C)C1C=CCC1=C
CCC(C)C1CC=CC1=C
CC(=C)CC1=C(C)CCC1
CC(=C)CC1CC=C(C)C1
CC(=C)CC1CCC(C)=C1
CC(C=C)C1=C(C)CCC1
CC(C=C)C1=CC(C)CC1
CC(C=C)C1=CCC(C)C1
CC(C=C)C1CC=C(C)C1
CC(C=C)C1CC(C)C=C1
CC(C=C)C1CCC(C)=C1
CC(C)CC1=CC(=C)CC1
CC(C)CC1=CCC(=C)C1
CC(C)CC1CC(=C)C=C1
CCC(=C)C1=C(C)CCC1
CCC(=C)C1=CC(C)CC1
CCC(=C)C1=CCC(C)C1
CCC(=C)C1CC=C(C)C1
CCC(=C)C1CC(C)C=C1
CCC(=C)C1CCC(C)=C1
CCC(C)C1=CC(=C)CC1
CCC(C)C1=CCC(=C)C1
CCC(C)C1CC(=C)C=C1
CC(C)C1CC(C=C)C=C1
CC(C1CC=CC1)C(C)=C
CC(C1CCC=C1)C(C)=C
CC(C(C)=C)C1=CCCC1
CC(C)C(=C)C1=CCCC1
CC(C)C(=C)C1CC=CC1
CC(C)C(=C)C1CCC=C1
C=CC1CC=CCC1C=C
C=CC1CCC=C(C1)C=C
C=CC1CCCC=C1C=C
C=CC1CCC(C=C)C=C1
C=CCC1=CCCCC1=C
C=CCC1C=CCCC1=C
C=CCC1CC=CCC1=C
C=CCC1CCC=CC1=C
C=CCC1=CC(=C)CCC1
C=CCC1=CCCC(=C)C1
C=CCC1CC=CC(=C)C1
C=CCC1CC(=C)CC=C1
C=CCC1CCC(=C)C=C1
C=CC1=C(CCCC1)C=C
C=CC1CC=CC(C1)C=C
C=CC1CCC=CC1C=C
C=CC1CCC(C=C)=CC1
C=CC1CCCC(C=C)=C1
C=CCC1=CCC(=C)CC1
C=CC(=C)C1=CCCCC1
C=CC(=C)C1CCCC=C1
C=CC(=C)C1CCC=CC1
CC1CCC(C1)C(=C)C=C
CC1CCCC1C(=C)C=C
CC(=C)C1CCCC1C=C
CC(C=C)C1CCCC1=C
CCC(=C)C1CCCC1=C
CC(=C)CC1CCC(=C)C1
CC(C=C)C1CCC(=C)C1
CCC(=C)C1CCC(=C)C1
CC(=C)C1CCC(C1)C=C
CC(=C)CC1CCCC1=C
CC(=C)C(=C)C1CCCC1
CC1CCCC1CC(C)=C
CCC1CCC(C1)C(C)=C
CCC1CCCC1C(C)=C
CC(C)C1CCC(C1)C=C
CC(C)C1CCCC1C=C
CC(C=C)C1CCCC1C
CC(C)CC1CCCC1=C
CCC(=C)C1CCCC1C
CC(C=C)C1CCC(C)C1
CC(C)CC1CCC(=C)C1
CCC(=C)C1CCC(C)C1
CCC(C)C1CCC(=C)C1
CC1CCC(CC(C)=C)C1
CCC(C)C1CCCC1=C
CC(C1CCCC1)C(C)=C
CC(C)C(=C)C1CCCC1
CCC1CC=CCC1CC
CCC1CCC=C(CC)C1
CCCC1C=CCCC1C
CCCC1CCC=CC1C
CCCC1CCCC=C1C
CCCC1CC=CC(C)C1
CCCC1CC(C)CC=C1
CCCC1CCC=C(C)C1
CCCC1CCC(C)C=C1
CCCC1CCCC(C)=C1
CCC1CCC=CC1CC
CCC1CCCC=C1CC
CCC1=C(CC)CCCC1
CCC1CC=CC(CC)C1
CCC1CCC(CC)=CC1
CCC1CCC(CC)C=C1
CCC1CCCC(CC)=C1
CCCC1=CCCCC1C
CCCC1CC=CCC1C
CCCC1=C(C)CCCC1
CCCC1=CC(C)CCC1
CCCC1=CCC(C)CC1
CCCC1=CCCC(C)C1
CCCC1CCC(C)=CC1
CC(C)CC1=CCCCC1
CC(C)CC1CCC=CC1
CC(C)CC1CCCC=C1
CCC(C)C1=CCCCC1
CCC(C)C1CCC=CC1
CCC(C)C1CCCC=C1
CC1CCCC(CC=C)C1
CCCC1CCCC(=C)C1
CC1CCCCC1CC=C
CC1CCC(CC=C)CC1
CCC1CCCC(C1)C=C
CCC1CCCCC1C=C
CCCC1CCCCC1=C
CCCC1CCC(=C)CC1
CCC1CCC(CC1)C=C
CC(=C)CC1CCCCC1
CC(C=C)C1CCCCC1
CCC(=C)C1CCCCC1
CC1CC(CCO1)=C(C)C
CC1CCC(CO1)=C(C)C
CC1CCOCC1=C(C)C
CC1COCC(C1)=C(C)C
CC1COCCC1=C(C)C
CC1OCCCC1=C(C)C
CC1C=CC=CC1=C(C)C#C
CC1C=CC(C=C1)=C(C)C#C
CC(C)=C1C=CC=CC1C#C
CC(C)=C1C=CC(C=C1)C#C
CC(C)=C1C=CCC=C1C#C
CC(C)=C1C=CCC(=C1)C#C
CC(C)=C1CC=C(C=C1)C#C
CC(C)=C1CC=CC=C1C#C
CC(C)=C1CC=CC(=C1)C#C
CC(C)=C1CC(=CC=C1)C#C
CC(C#C)=C1C=CCC=C1C
CC(C#C)=C1CC=CC=C1C
CC(C#C)=C1C=CCC(C)=C1
CC(C#C)=C1CC=C(C)C=C1
CC(C#C)=C1CC=CC(C)=C1
CC(C#C)=C1CC(C)=CC=C1
CC=C1C=CC=CC1=C(C)C
CC=C1C=CC(C=C1)=C(C)C
CC(C#C)=C1C=CCCC1=C
CC(C#C)=C1CC=CCC1=C
CC(C#C)=C1CCC=CC1=C
CC(C#C)=C1CC=CC(=C)C1
CC(C#C)=C1CC(=C)CC=C1
CC(C#C)=C1CCC(=C)C=C1
CC1C=CC(CC1=C)=C(C)C
CC1CC(C=CC1=C)=C(C)C
CC1C=CC(=C)CC1=C(C)C
CC1C=CCC(=C)C1=C(C)C
CC1C(=C)C=CCC1=C(C)C
CC1C(=C)CC=CC1=C(C)C
CC1CC=CC(=C)C1=C(C)C
CC1CC(=C)C=CC1=C(C)C
CC1CC(=C)C(C=C1)=C(C)C
CC1C=CCC(=C(C)C)C1=C
CC1CC=CC(=C(C)C)C1=C
CC1CC(=C(C)C)C(=C)C=C1
CC(C)=C1C=C(C)CCC1=C
CC(C)=C1C(=C)CCC=C1C
CC(C)=C1CC=C(C)CC1=C
CC(C)=C1CC(=C)CC=C1C
CC(C)=C1CC(C)=CCC1=C
CC(C)=C1CCC=C(C)C1=C
CC(C)=C1CCC(=C)C=C1C
CC(C)=C1CCC(C)=CC1=C
CC(C)=C1CC(=C)CC(C)=C1
CC(C)=C1CC(=C)C=C(C)C1
CC(C)=C1CCC(=C)C(C)=C1
CC(C)=C1CC=C(C)C(=C)C1
CC1C=CC=CCC1=C(C)C
CC1C=CCC=CC1=C(C)C
CC1C=CCC(C=C1)=C(C)C
CC1CC=CC=CC1=C(C)C
CC1CC=CC(C=C1)=C(C)C
CC1CC(C=CC=C1)=C(C)C
CC(C)=C1C=CCCC=C1C
CC(C)=C1CC=CCC=C1C
CC(C)=C1CCC=CC=C1C
CC(C)=C1C=CCCC(C)=C1
CC(C)=C1CC=C(C)CC=C1
CC(C)=C1CC=CC=C(C)C1
CC(C)=C1CC=CC(C)=CC1
CC(C)=C1CC=CCC(C)=C1
CC(C)=C1CC(C)=CCC=C1
CC(C)=C1CCC=C(C)C=C1
CC(C)=C1CCC=CC(C)=C1
CC(C)=C1CCC(C)=CC=C1
CC1C=CCC(C1C)=C(C)C
CC1CC=CC(C1C)=C(C)C
CC1CC(C=CC1C)=C(C)C
CC1CC(CC=C1C)=C(C)C
CC1CCC(C=C1C)=C(C)C
CC1C=C(C)CCC1=C(C)C
CC1C(C)=CCCC1=C(C)C
CC1CC=C(C)C(C1)=C(C)C
CC1CC=C(C)CC1=C(C)C
CC1CC=CC(C)C1=C(C)C
CC1CC(C(C)C=C1)=C(C)C
CC1CC(C)=CC(C1)=C(C)C
CC1CC(C)=CCC1=C(C)C
CC1CC(C)C(C=C1)=C(C)C
CC1CC(CC(C)=C1)=C(C)C
CC1CCC=C(C)C1=C(C)C
CC1CCC(C)=CC1=C(C)C
CC1CCC(=C(C)C)C(C)=C1
CC(C)=C1CCCC(C)=C1C
CC(C)=C1CCC(C)=C(C)C1
CC(C)=C1C=CCCC1(C)C
CC(C)=C1CC=CCC1(C)C
CC(C)=C1CCC=CC1(C)C
CC(C)=C1CC=CC(C)(C)C1
CC(C)=C1CC(C)(C)CC=C1
CC(C)=C1CCC(C)(C)C=C1
CC1CCC(CC1)=C(C)C#C
CC1CCCC(C1)=C(C)C#C
CC1CCCCC1=C(C)C#C
CC(C)=C1CCC(CC1)C#C
CC(C)=C1CCCC(C1)C#C
CC(C)=C1CCCCC1C#C
CC=C1CCCC(C1)=C(C)C
CC=C1CCCCC1=C(C)C
CC=C1CCC(CC1)=C(C)C
CC1C=CCCCC1=C(C)C
CC1CC=CCC(C1)=C(C)C
CC1CC=CCCC1=C(C)C
CC1CC(CCC=C1)=C(C)C
CC1CCC=CC(C1)=C(C)C
CC1CCC=CCC1=C(C)C
CC1CCC(C=CC1)=C(C)C
CC1CCC(CC=C1)=C(C)C
CC1CCCC=CC1=C(C)C
CC1CCCC(C=C1)=C(C)C
CC(C)=C1CCCCC=C1C
CC(C)=C1CCC=C(C)CC1
CC(C)=C1CCCC=C(C)C1
CC(C)=C1CCCC(C)=CC1
CC(C)=C1CCCCC(C)=C1
CC1C=CC=CC1C(C)=O
CC1C=CCC(=C1)C(C)=O
CC1CC=C(C=C1)C(C)=O
CC1CC=CC=C1C(C)=O
CC1CC(=CC=C1)C(C)=O
CC(=O)C1=CCCC=C1C
CC(=O)C1C=CCC=C1C
CC(=O)C1CC=CC=C1C
CC(=O)C1=C(C)C=CCC1
CC(=O)C1=C(C)CC=CC1
CC(=O)C1=CC=C(C)CC1
CC(=O)C1=CC(C)=CCC1
CC(=O)C1=CCC(C)=CC1
CC(=O)C1C=CCC(C)=C1
CC(=O)C1CC(C)=CC=C1
CC1C=CC(C=C1)C(C)=O
CC1C=CCC=C1C(C)=O
CC1CC=CC(=C1)C(C)=O
CC(=O)C1=C(C)CCC=C1
CC(=O)C1=CCC=C(C)C1
CC(=O)C1=CCCC(C)=C1
CC(=O)C1CC=C(C)C=C1
CC(=O)C1CC=CC(C)=C1
CC(=C)C1C=CCCC1=O
CC(=C)C1CC=CCC1=O
CC(=C)C1CCC=CC1=O
CC(=C)C1=CCCC(=O)C1
CC(=C)C1CC(=O)CC=C1
CC(=O)C1=CCCCC1=C
CC(=O)C1C=CCCC1=C
CC(=O)C1CC=CCC1=C
CC(=O)C1CCC=CC1=C
CC(=O)C1=CC(=C)CCC1
CC(=O)C1=CCC(=C)CC1
CC(=O)C1=CCCC(=C)C1
CC(=O)C1CC(=C)CC=C1
CC(=O)C1CCC(=C)C=C1
CC(=C)C1=CCCCC1=O
CC(=C)C1CC=CC(=O)C1
CC(=C)C1=CCC(=O)CC1
CC(=C)C1CCC(=O)C=C1
CC(=C)C1=CC(=O)CCC1
CC(=O)C1CC=CC(=C)C1
CC(C)C1=CCCOC1=O
CC(C)C1C=CCOC1=O
CC(C)C1=CCC(=O)OC1
CC(C)C1=CCOC(=O)C1
CC(C)C1COC(=O)C=C1
CC(C)C1OC(=O)CC=C1
CC(C)C1CC=CC(=O)O1
CC(C)C1=CC(=O)OCC1
CC1CCCC(C1)C(C)=O
CC1CCCCC1C(C)=O
CC1CCC(CC1)C(C)=O
CC(C)C1CCCCC1=O
CC(C)C1CCCC(=O)C1
CC(C)C1CCC(=O)CC1
CC(C)=C1C=CCCC1O
CC(C)=C1CC=CCC1O
CC(C)=C1CCC=CC1O
CC(C)=C1CC=CC(O)C1
CC(C)=C1CC(O)CC=C1
CC(C)=C1CCC(O)C=C1
CC1=C(C=CCC1)C(=C)C=C
CC1=C(CC=CC1)C(=C)C=C
CC1=C(CCC=C1)C(=C)C=C
CC1=CC=C(CC1)C(=C)C=C
CC1=CC=CC(C1)C(=C)C=C
CC1=CC=CCC1C(=C)C=C
CC1=CC(=CCC1)C(=C)C=C
CC1=CC(C=CC1)C(=C)C=C
CC1=CC(CC=C1)C(=C)C=C
CC1=CCC=C(C1)C(=C)C=C
CC1=CCC=CC1C(=C)C=C
CC1=CCC(=CC1)C(=C)C=C
CC1=CCC(C=C1)C(=C)C=C
CC1=CCCC=C1C(=C)C=C
CC1=CCCC(=C1)C(=C)C=C
CC1C=CC=CC1C(=C)C=C
CC1C=CC(C=C1)C(=C)C=C
CC1C=CCC=C1C(=C)C=C
CC1C=CCC(=C1)C(=C)C=C
CC1CC=C(C=C1)C(=C)C=C
CC1CC=CC=C1C(=C)C=C
CC1CC=CC(=C1)C(=C)C=C
CC1CC(=CC=C1)C(=C)C=C
CC(=C)C1=C(CC=CC1)C=C
CC(=C)C1=C(CCC=C1)C=C
CC(=C)C1=CC=C(CC1)C=C
CC(=C)C1=CC=CC(C1)C=C
CC(=C)C1=CC=CCC1C=C
CC(=C)C1=CC(CC=C1)C=C
CC(=C)C1=CCC=C(C1)C=C
CC(=C)C1=CCC=CC1C=C
CC(=C)C1=CCCC=C1C=C
CC(=C)C1C=CC=CC1C=C
CC(=C)C1C=CCC=C1C=C
CC(=C)C1CC=CC=C1C=C
CC(=C)C1=C(C=C)C=CCC1
CC(=C)C1=CC(C=C)=CCC1
CC(=C)C1=CC(C=C)C=CC1
CC(=C)C1=CCC(C=C)=CC1
CC(=C)C1=CCC(C=C)C=C1
CC(=C)C1=CCCC(C=C)=C1
CC(=C)C1C=CC(C=C)C=C1
CC(=C)C1C=CCC(C=C)=C1
CC(=C)C1CC=C(C=C)C=C1
CC(=C)C1CC=CC(C=C)=C1
CC(=C)C1CC(C=C)=CC=C1
CC(=C)CC1=CC=CCC1=C
CC(=C)CC1=CCC=CC1=C
CC(=C)CC1C=CC=CC1=C
CC(C=C)C1=CC=CCC1=C
CC(C=C)C1=CCC=CC1=C
CC(C=C)C1C=CC=CC1=C
CCC(=C)C1=CC=CCC1=C
CCC(=C)C1=CCC=CC1=C
CCC(=C)C1C=CC=CC1=C
CC(=C)CC1=CC=CC(=C)C1
CC(=C)CC1=CC(=C)C=CC1
CC(=C)CC1=CC(=C)CC=C1
CC(=C)CC1=CCC(=C)C=C1
CC(=C)CC1C=CC(=C)C=C1
CC(C=C)C1=CC=CC(=C)C1
CC(C=C)C1=CC(=C)C=CC1
CC(C=C)C1=CC(=C)CC=C1
CC(C=C)C1=CCC(=C)C=C1
CC(C=C)C1C=CC(=C)C=C1
CCC(=C)C1=CC=CC(=C)C1
CCC(=C)C1=CC(=C)C=CC1
CCC(=C)C1=CC(=C)CC=C1
CCC(=C)C1=CCC(=C)C=C1
CCC(=C)C1C=CC(=C)C=C1
CC1C=CC=CC1CC(C)=C
CC1C=CCC=C1CC(C)=C
CC1CC=CC=C1CC(C)=C
CC1C=CC(CC(C)=C)C=C1
CC1C=CCC(CC(C)=C)=C1
CC1CC=C(CC(C)=C)C=C1
CC1CC=CC(CC(C)=C)=C1
CC1CC(CC(C)=C)=CC=C1
CCC1=C(C=CCC1)C(C)=C
CCC1=C(CC=CC1)C(C)=C
CCC1=C(CCC=C1)C(C)=C
CCC1=CC=C(CC1)C(C)=C
CCC1=CC=CC(C1)C(C)=C
CCC1=CC=CCC1C(C)=C
CCC1=CC(=CCC1)C(C)=C
CCC1=CC(C=CC1)C(C)=C
CCC1=CC(CC=C1)C(C)=C
CCC1=CCC=C(C1)C(C)=C
CCC1=CCC=CC1C(C)=C
CCC1=CCC(=CC1)C(C)=C
CCC1=CCC(C=C1)C(C)=C
CCC1=CCCC=C1C(C)=C
CCC1=CCCC(=C1)C(C)=C
CCC1C=CC=CC1C(C)=C
CCC1C=CC(C=C1)C(C)=C
CCC1C=CCC=C1C(C)=C
CCC1C=CCC(=C1)C(C)=C
CCC1CC=C(C=C1)C(C)=C
CCC1CC=CC=C1C(C)=C
CCC1CC=CC(=C1)C(C)=C
CCC1CC(=CC=C1)C(C)=C
CC(C)C1=C(CC=CC1)C=C
CC(C)C1=C(CCC=C1)C=C
CC(C)C1=CC=C(CC1)C=C
CC(C)C1=CC=CC(C1)C=C
CC(C)C1=CC=CCC1C=C
CC(C)C1=CC(CC=C1)C=C
CC(C)C1=CCC=C(C1)C=C
CC(C)C1=CCC=CC1C=C
CC(C)C1=CCCC=C1C=C
CC(C)C1C=CC=CC1C=C
CC(C)C1C=CCC=C1C=C
CC(C)C1CC=CC=C1C=C
CC(C)C1=C(C=C)C=CCC1
CC(C)C1=CC(C=C)=CCC1
CC(C)C1=CC(C=C)C=CC1
CC(C)C1=CCC(C=C)=CC1
CC(C)C1=CCC(C=C)C=C1
CC(C)C1=CCCC(C=C)=C1
CC(C)C1C=CC(C=C)C=C1
CC(C)C1C=CCC(C=C)=C1
CC(C)C1CC=C(C=C)C=C1
CC(C)C1CC=CC(C=C)=C1
CC(C)C1CC(C=C)=CC=C1
CC(=C)CC1=CCCC=C1C
CC(=C)CC1C=CCC=C1C
CC(=C)CC1CC=CC=C1C
CC(C=C)C1=CC=CCC1C
CC(C=C)C1=CCC=CC1C
CC(C=C)C1=CCCC=C1C
CC(C=C)C1C=CC=CC1C
CC(C=C)C1C=CCC=C1C
CC(C=C)C1CC=CC=C1C
CC(C)CC1=CC=CCC1=C
CC(C)CC1=CCC=CC1=C
CC(C)CC1C=CC=CC1=C
CCC(=C)C1=CC=CCC1C
CCC(=C)C1=CCC=CC1C
CCC(=C)C1=CCCC=C1C
CCC(=C)C1C=CC=CC1C
CCC(=C)C1C=CCC=C1C
CCC(=C)C1CC=CC=C1C
CCC(C)C1=CC=CCC1=C
CCC(C)C1=CCC=CC1=C
CCC(C)C1C=CC=CC1=C
CC(=C)CC1=C(C)C=CCC1
CC(=C)CC1=C(C)CC=CC1
CC(=C)CC1=C(C)CCC=C1
CC(=C)CC1=CC=C(C)CC1
CC(=C)CC1=CC(C)=CCC1
CC(=C)CC1=CCC=C(C)C1
CC(=C)CC1=CCC(C)=CC1
CC(=C)CC1=CCCC(C)=C1
CC(=C)CC1C=CCC(C)=C1
CC(=C)CC1CC=C(C)C=C1
CC(=C)CC1CC=CC(C)=C1
CC(=C)CC1CC(C)=CC=C1
CC(C=C)C1=C(C)C=CCC1
CC(C=C)C1=C(C)CC=CC1
CC(C=C)C1=C(C)CCC=C1
CC(C=C)C1=CC=C(C)CC1
CC(C=C)C1=CC=CC(C)C1
CC(C=C)C1=CC(C)=CCC1
CC(C=C)C1=CC(C)C=CC1
CC(C=C)C1=CC(C)CC=C1
CC(C=C)C1=CCC=C(C)C1
CC(C=C)C1=CCC(C)=CC1
CC(C=C)C1=CCC(C)C=C1
CC(C=C)C1=CCCC(C)=C1
CC(C=C)C1C=CC(C)C=C1
CC(C=C)C1C=CCC(C)=C1
CC(C=C)C1CC=C(C)C=C1
CC(C=C)C1CC=CC(C)=C1
CC(C=C)C1CC(C)=CC=C1
CC(C)CC1=CC=CC(=C)C1
CC(C)CC1=CC(=C)C=CC1
CC(C)CC1=CC(=C)CC=C1
CC(C)CC1=CCC(=C)C=C1
CC(C)CC1C=CC(=C)C=C1
CCC(=C)C1=C(C)C=CCC1
CCC(=C)C1=C(C)CC=CC1
CCC(=C)C1=C(C)CCC=C1
CCC(=C)C1=CC=C(C)CC1
CCC(=C)C1=CC=CC(C)C1
CCC(=C)C1=CC(C)=CCC1
CCC(=C)C1=CC(C)C=CC1
CCC(=C)C1=CC(C)CC=C1
CCC(=C)C1=CCC=C(C)C1
CCC(=C)C1=CCC(C)=CC1
CCC(=C)C1=CCC(C)C=C1
CCC(=C)C1=CCCC(C)=C1
CCC(=C)C1C=CC(C)C=C1
CCC(=C)C1C=CCC(C)=C1
CCC(=C)C1CC=C(C)C=C1
CCC(=C)C1CC=CC(C)=C1
CCC(=C)C1CC(C)=CC=C1
CCC(C)C1=CC=CC(=C)C1
CCC(C)C1=CC(=C)C=CC1
CCC(C)C1=CC(=C)CC=C1
CCC(C)C1=CCC(=C)C=C1
CCC(C)C1C=CC(=C)C=C1
C=CC(=C)C1=CCCCC1=C
C=CC(=C)C1C=CCCC1=C
C=CC(=C)C1CC=CCC1=C
C=CC(=C)C1CCC=CC1=C
C=CC(=C)C1=CC(=C)CCC1
C=CC(=C)C1=CCC(=C)CC1
C=CC(=C)C1=CCCC(=C)C1
C=CC(=C)C1CC=CC(=C)C1
C=CC(=C)C1CC(=C)CC=C1
C=CC(=C)C1CCC(=C)C=C1
CC(=C)C(=C)C1=CCCCC1
CC(=C)C(=C)C1CCC=CC1
CC(=C)C(=C)C1CCCC=C1
CC(C1CCC=CC1)C(C)=C
CC(C1CCCC=C1)C(C)=C
CC(C(C)=C)C1=CCCCC1
CC(C)C(=C)C1=CCCCC1
CC(C)C(=C)C1CCC=CC1
CC(C)C(=C)C1CCCC=C1
CCC1=C(CCCC1)C(C)C
CCC1=CC(CCC1)C(C)C
CCC1=CCCC(C1)C(C)C
CCC1=CCCCC1C(C)C
CCC1C=CCCC1C(C)C
CCC1CC=CC(C1)C(C)C
CCC1CC=CCC1C(C)C
CCC1CC(CC=C1)C(C)C
CCC1CCC=C(C1)C(C)C
CCC1CCC=CC1C(C)C
CCC1CCC(=CC1)C(C)C
CCC1CCC(C=C1)C(C)C
CCC1CCCC=C1C(C)C
CCC1CCCC(=C1)C(C)C
CC(C)CC1=CCCCC1C
CC(C)CC1C=CCCC1C
CC(C)CC1CC=CCC1C
CC(C)CC1CCC=CC1C
CC(C)CC1CCCC=C1C
CCC(C)C1=CCCCC1C
CCC(C)C1C=CCCC1C
CCC(C)C1CC=CCC1C
CCC(C)C1CCC=CC1C
CCC(C)C1CCCC=C1C
CC(C)CC1=C(C)CCCC1
CC(C)CC1=CC(C)CCC1
CC(C)CC1=CCC(C)CC1
CC(C)CC1=CCCC(C)C1
CC(C)CC1CC=CC(C)C1
CC(C)CC1CC(C)CC=C1
CC(C)CC1CCC(C)=CC1
CC(C)CC1CCC(C)C=C1
CCC(C)C1=C(C)CCCC1
CCC(C)C1=CC(C)CCC1
CCC(C)C1=CCC(C)CC1
CCC(C)C1=CCCC(C)C1
CCC(C)C1CC=CC(C)C1
CCC(C)C1CC(C)CC=C1
CCC(C)C1CCC=C(C)C1
CCC1=CCC(CC1)C(C)C
CC(C)CC1CCC=C(C)C1
CC(C)CC1CCCC(C)=C1
CCC(C)C1CCC(C)=CC1
CCC(C)C1CCC(C)C=C1
CCC(C)C1CCCC(C)=C1
CC1CCC(CC1)C(=C)C=C
CC1CCCC(C1)C(=C)C=C
CC1CCCCC1C(=C)C=C
CC(=C)C1CCCC(C1)C=C
CC(=C)C1CCCCC1C=C
CC(=C)CC1CCCCC1=C
CCC(=C)C1CCCCC1=C
CC(=C)CC1CCC(=C)CC1
CC(=C)CC1CCCC(=C)C1
CC(C=C)C1CCC(=C)CC1
CC(C=C)C1CCCC(=C)C1
CCC(=C)C1CCC(=C)CC1
CCC(=C)C1CCCC(=C)C1
CC(=C)C1CCC(CC1)C=C
CC(C=C)C1CCCCC1=C
CC1CCCCC1CC(C)=C
CC1CCCC(CC(C)=C)C1
CCC1CCC(CC1)C(C)=C
CCC1CCCC(C1)C(C)=C
CCC1CCCCC1C(C)=C
CC(C)C1CCC(CC1)C=C
CC(C)C1CCCC(C1)C=C
CC(C)C1CCCCC1C=C
CC(C=C)C1CCCCC1C
CC(C)CC1CCCCC1=C
CCC(=C)C1CCCCC1C
CCC(C)C1CCCCC1=C
CC(C=C)C1CCC(C)CC1
CC(C=C)C1CCCC(C)C1
CC(C)CC1CCC(=C)CC1
CCC(=C)C1CCC(C)CC1
CCC(=C)C1CCCC(C)C1
CCC(C)C1CCC(=C)CC1
CCC(C)C1CCCC(=C)C1
CC1CCC(CC(C)=C)CC1
CC(C)CC1CCCC(=C)C1
CC1OCC=CC1=C(C)C#C
CC1OCC(C=C1)=C(C)C#C
CC(C)=C1C=CCOC1C#C
CC(C)=C1COC(C=C1)C#C
CC(C)=C1COCC=C1C#C
CC(C)=C1COCC(=C1)C#C
CC(C#C)=C1COCC=C1C
CC(C#C)=C1COCC(C)=C1
CC1CC=C(CO1)C(=C)C=C
CC1CC=CC(O1)C(=C)C=C
CC1CC(=CCO1)C(=C)C=C
CC1=C(CCOC1)C(=C)C=C
CC1=CC(COC1)C(=C)C=C
CC1=CCC(OC1)C(=C)C=C
CC1=CCCOC1C(=C)C=C
CC1C=CCOC1C(=C)C=C
CC1=C(COCC1)C(=C)C=C
CC1=CC(OCC1)C(=C)C=C
CC1=CCOC(C1)C(=C)C=C
CC1=CCOCC1C(=C)C=C
CC1COC(C=C1)C(=C)C=C
CC1COCC=C1C(=C)C=C
CC1COCC(=C1)C(=C)C=C
CC1OC(CC=C1)C(=C)C=C
CC1OCC=CC1C(=C)C=C
CC1OCC(C=C1)C(=C)C=C
CC1OCCC=C1C(=C)C=C
CC1OCCC(=C1)C(=C)C=C
CC(=C)C1CC(C=C)=CCO1
CC(=C)C1CC=C(CO1)C=C
CC(=C)C1CC=CC(O1)C=C
CC(=C)C1=C(CCOC1)C=C
CC(=C)C1=CC(COC1)C=C
CC(=C)C1=CCC(OC1)C=C
CC(=C)C1=CCCOC1C=C
CC(=C)C1C=CCOC1C=C
CC(=C)C1=C(COCC1)C=C
CC(=C)C1=CC(OCC1)C=C
CC(=C)C1=CCOC(C1)C=C
CC(=C)C1=CCOCC1C=C
CC(=C)C1COCC=C1C=C
CC(=C)C1COC(C=C)C=C1
CC(=C)C1COCC(C=C)=C1
CC(=C)C1OC(CC=C1)C=C
CC(=C)C1OCC=CC1C=C
CC(=C)C1OCCC=C1C=C
CC(=C)C1OCC(C=C)C=C1
CC(=C)C1OCCC(C=C)=C1
CC(=C)CC1=CC(=C)COC1
CC(C=C)C1=CC(=C)COC1
CCC(=C)C1=CC(=C)COC1
CC(=C)CC1=CCOCC1=C
CC(C=C)C1=CCOCC1=C
CCC(=C)C1=CCOCC1=C
CC(=C)CC1OCC=CC1=C
CC(C=C)C1OCC=CC1=C
CCC(=C)C1OCC=CC1=C
CC(=C)CC1OCC(=C)C=C1
CC(C=C)C1OCC(=C)C=C1
CCC(=C)C1OCC(=C)C=C1
CC1=C(CCCC1)C(=O)C#C
CC1=CC(CCC1)C(=O)C#C
CC1=CCC(CC1)C(=O)C#C
CC1=CCCC(C1)C(=O)C#C
CC1=CCCCC1C(=O)C#C
CC1C=CCCC1C(=O)C#C
CC1CC=CC(C1)C(=O)C#C
CC1CC=CCC1C(=O)C#C
CC1CC(CC=C1)C(=O)C#C
CC1CCC=C(C1)C(=O)C#C
CC1CCC=CC1C(=O)C#C
CC1CCC(=CC1)C(=O)C#C
CC1CCC(C=C1)C(=O)C#C
CC1CCCC=C1C(=O)C#C
CC1CCCC(=C1)C(=O)C#C
CC(C#C)C1=CCCCC1=O
CC(C#C)C1C=CCCC1=O
CC(C#C)C1CC=CCC1=O
CC(C#C)C1CCC=CC1=O
CC(C#C)C1=CCCC(=O)C1
CC(C#C)C1CC=CC(=O)C1
CC(C#C)C1=CCC(=O)CC1
CC(C#C)C1CCC(=O)C=C1
CC(C#C)C1=CC(=O)CCC1
CC(C#C)C1CC(=O)CC=C1
CC(=O)C1=C(CCCC1)C#C
CC(=O)C1=CC(CCC1)C#C
CC(=O)C1=CCC(CC1)C#C
CC(=O)C1=CCCC(C1)C#C
CC(=O)C1=CCCCC1C#C
CC(=O)C1C=CCCC1C#C
CC(=O)C1CC=CC(C1)C#C
CC(=O)C1CC=CCC1C#C
CC(=O)C1CC(CC=C1)C#C
CC(=O)C1CCC=C(C1)C#C
CC(=O)C1CCC=CC1C#C
CC(=O)C1CCC(C=C1)C#C
CC(=O)C1CCCC=C1C#C
CC(=O)C1CCCC(=C1)C#C
CC(=O)C1CCC(=CC1)C#C
CC1C=CCCC1=C(C)C=O
CC1CC=CC(C1)=C(C)C=O
CC1CC=CC(C1)=CC(C)=O
CC1CC=CCC1=C(C)C=O
CC1CC=CCC1=CC(C)=O
CC1CC(CC=C1)=C(C)C=O
CC1CCC=CC1=C(C)C=O
CC1CCC=CC1=CC(C)=O
CC1CCC(C=C1)=C(C)C=O
CC1CCC(=CC(C)=O)C=C1
CC=C1C=CCCC1C(C)=O
CC=C1CC=CC(C1)C(C)=O
CC=C1CC=CCC1C(C)=O
CC=C1CC(CC=C1)C(C)=O
CC=C1CCC=C(C1)C(C)=O
CC=C1CCC=CC1C(C)=O
CC=C1CCC(=CC1)C(C)=O
CC=C1CCC(C=C1)C(C)=O
CC=C1CCCC=C1C(C)=O
CC=C1CCCC(=C1)C(C)=O
CC(C)=C1C=CCCC1C=O
CC(C)=C1CC=CC(C1)C=O
CC(C)=C1CC=CCC1C=O
CC(C)=C1CC(CC=C1)C=O
CC(C)=C1CCC=C(C1)C=O
CC(C)=C1CCC=CC1C=O
CC(C)=C1CCCC=C1C=O
CC(C)=C1CCCC(C=O)=C1
CC(C)=C1CCC(C=O)=CC1
CC(C)=C1CCC(C=O)C=C1
CC=C(C)C1=CCCCC1=O
CC=C(C)C1C=CCCC1=O
CC=C(C)C1CC=CCC1=O
CC=C(C)C1CCC=CC1=O
CC(C)=CC1C=CCCC1=O
CC(C)=CC1CC=CCC1=O
CC(C)=CC1CCC=CC1=O
CC(C)C=C1C=CCCC1=O
CC(C)C=C1CC=CCC1=O
CCC(C)=C1C=CCCC1=O
CCC(C)=C1CC=CCC1=O
CCC(C)=C1CCC=CC1=O
CC=C(C)C1=CCCC(=O)C1
CC=C(C)C1CC=CC(=O)C1
CC(C)=CC1=CCCC(=O)C1
CC(C)=CC1CC=CC(=O)C1
CC(C)C=C1CC=CC(=O)C1
CCC(C)=C1CC=CC(=O)C1
CC=C(C)C1=CCC(=O)CC1
CC=C(C)C1CCC(=O)C=C1
CC(C)=CC1=CCC(=O)CC1
CC(C)=CC1CCC(=O)C=C1
CC(C)C=C1CCC(=O)C=C1
CCC(C)=C1CCC(=O)C=C1
CC=C(C)C1=CC(=O)CCC1
CC=C(C)C1CC(=O)CC=C1
CC(C)=CC1CC(=O)CC=C1
CC(C)C=C1CC(=O)CC=C1
CCC(C)=C1CC(=O)CC=C1
CC(C=O)=C1CCCC=C1C
CC(C=O)=C1CCC=C(C)C1
CC(C=O)=C1CCC(C)=CC1
CC(C=O)=C1CCCC(C)=C1
CC(=O)C=C1CCCC=C1C
CC(=O)C=C1CCC=C(C)C1
CC(=O)C=C1CCCC(C)=C1
CC1C=CCCC1=CC(C)=O
CC1CC(CC=C1)=CC(C)=O
CC(C)=CC1=CCCCC1=O
CC(C)C=C1CCC=CC1=O
CC(C)=CC1=CC(=O)CCC1
CC(=O)C=C1CCC(C)=CC1
CC1CC=C(CC(C)=C)CO1
CC1CC=CC(CC(C)=C)O1
CC1CC(CC(C)=C)=CCO1
CC1C=CCOC1CC(C)=C
CC1COCC=C1CC(C)=C
CC1COC(CC(C)=C)C=C1
CC1COCC(CC(C)=C)=C1
CC1OCC=CC1CC(C)=C
CC1OCCC=C1CC(C)=C
CC1OC(CC(C)=C)CC=C1
CC1OCC(CC(C)=C)C=C1
CC1OCCC(CC(C)=C)=C1
CCC1CC=C(CO1)C(C)=C
CCC1CC=CC(O1)C(C)=C
CCC1CC(=CCO1)C(C)=C
CCC1=C(CCOC1)C(C)=C
CCC1=CC(COC1)C(C)=C
CCC1=CCC(OC1)C(C)=C
CCC1=CCCOC1C(C)=C
CCC1C=CCOC1C(C)=C
CCC1=C(COCC1)C(C)=C
CCC1=CC(OCC1)C(C)=C
CCC1=CCOC(C1)C(C)=C
CCC1=CCOCC1C(C)=C
CCC1COC(C=C1)C(C)=C
CCC1COCC=C1C(C)=C
CCC1COCC(=C1)C(C)=C
CCC1OC(CC=C1)C(C)=C
CCC1OCC=CC1C(C)=C
CCC1OCC(C=C1)C(C)=C
CCC1OCCC=C1C(C)=C
CCC1OCCC(=C1)C(C)=C
CC(C)C1CC(C=C)=CCO1
CC(C)C1CC=C(CO1)C=C
CC(C)C1CC=CC(O1)C=C
CC(C)C1=C(CCOC1)C=C
CC(C)C1=CC(COC1)C=C
CC(C)C1=CCC(OC1)C=C
CC(C)C1=CCCOC1C=C
CC(C)C1C=CCOC1C=C
CC(C)C1=C(COCC1)C=C
CC(C)C1=CC(OCC1)C=C
CC(C)C1=CCOC(C1)C=C
CC(C)C1=CCOCC1C=C
CC(C)C1COCC=C1C=C
CC(C)C1COC(C=C)C=C1
CC(C)C1COCC(C=C)=C1
CC(C)C1OC(CC=C1)C=C
CC(C)C1OCC=CC1C=C
CC(C)C1OCC(C=C)C=C1
CC(C)C1OCCC(C=C)=C1
CC(=C)CC1CC=C(C)CO1
CC(C=C)C1CC=C(C)CO1
CC(C=C)C1CC=CC(C)O1
CC(C=C)C1CC(C)=CCO1
CCC(=C)C1CC=C(C)CO1
CCC(=C)C1CC=CC(C)O1
CCC(=C)C1CC(C)=CCO1
CC(=C)CC1=C(C)CCOC1
CC(C=C)C1=C(C)CCOC1
CC(C=C)C1=CC(C)COC1
CC(C=C)C1=CCC(C)OC1
CC(C)CC1=CC(=C)COC1
CCC(=C)C1=C(C)CCOC1
CCC(=C)C1=CC(C)COC1
CCC(=C)C1=CCC(C)OC1
CCC(C)C1=CC(=C)COC1
CC(C=C)C1=CCCOC1C
CC(C=C)C1C=CCOC1C
CCC(=C)C1=CCCOC1C
CCC(=C)C1C=CCOC1C
CC(=C)CC1=C(C)COCC1
CC(C=C)C1=C(C)COCC1
CC(C=C)C1=CC(C)OCC1
CCC(=C)C1=C(C)COCC1
CCC(=C)C1=CC(C)OCC1
CC(C=C)C1=CCOCC1C
CC(C)CC1=CCOCC1=C
CCC(=C)C1=CCOCC1C
CCC(C)C1=CCOCC1=C
CC(C=C)C1=CCOC(C)C1
CCC(=C)C1=CCOC(C)C1
CC(=C)CC1COCC=C1C
CC(C=C)C1COCC=C1C
CCC(=C)C1COCC=C1C
CC(=C)CC1COCC(C)=C1
CC(C=C)C1COC(C)C=C1
CC(C=C)C1COCC(C)=C1
CCC(=C)C1COC(C)C=C1
CCC(=C)C1COCC(C)=C1
CC(=C)CC1OCCC=C1C
CC(C=C)C1OCC=CC1C
CC(C=C)C1OCCC=C1C
CC(C)CC1OCC=CC1=C
CCC(=C)C1OCC=CC1C
CCC(=C)C1OCCC=C1C
CCC(C)C1OCC=CC1=C
CC(=C)CC1OCCC(C)=C1
CC(C=C)C1OC(C)CC=C1
CC(C=C)C1OCC(C)C=C1
CC(C=C)C1OCCC(C)=C1
CC(C)CC1OCC(=C)C=C1
CCC(=C)C1OC(C)CC=C1
CCC(=C)C1OCC(C)C=C1
CCC(=C)C1OCCC(C)=C1
CCC(C)C1OCC(=C)C=C1
CC(C)C1OCCC=C1C=C
CC(=C)CC1CC(C)=CCO1
CC(C)OC1C=CCCC1=C
CC(C)OC1CC=CCC1=C
CC(C)OC1CCC=CC1=C
CC(C)OC1CC=CC(=C)C1
CC(C)OC1CC(=C)CC=C1
CC(C)OC1CCC(=C)C=C1
COC1C=CCCC1C(C)=C
COC1CC=CC(C1)C(C)=C
COC1CC=CCC1C(C)=C
COC1CC(CC=C1)C(C)=C
COC1CCC=C(C1)C(C)=C
COC1CCC=CC1C(C)=C
COC1CCC(=CC1)C(C)=C
COC1CCC(C=C1)C(C)=C
COC1CCCC=C1C(C)=C
COC1CCCC(=C1)C(C)=C
COC(C)C1=CCCCC1=C
COC(C)C1C=CCCC1=C
COC(C)C1CC=CCC1=C
COC(C)C1CCC=CC1=C
COC(C)C1=CC(=C)CCC1
COC(C)C1=CCC(=C)CC1
COC(C)C1=CCCC(=C)C1
COC(C)C1CC=CC(=C)C1
COC(C)C1CC(=C)CC=C1
COC(C)C1CCC(=C)C=C1
CC1C=CC=C1C(C)=C
CC1C=CC(=C1)C(C)=C
CC(=C)C1=CCC=C1C
CC(=C)C1C=CC=C1C
CC(C)C1=CC=CC1=C
CC(=C)C1=C(C)C=CC1
CC(=C)C1=C(C)CC=C1
CC(=C)C1=CC=C(C)C1
CC(=C)C1C=CC(C)=C1
CC(C)C1=CC(=C)C=C1
CC(=C)C1=CC(C)=CC1
CC(=C)C1=CCC(C)=C1
CC(=C)C1=CCCC1=C
CC(=C)C1C=CCC1=C
CC(=C)C1CC=CC1=C
CC(=C)C1=CC(=C)CC1
CC(=C)C1=CCC(=C)C1
CC(=C)C1CC(=C)C=C1
CC1=C(CC=CC1)C=C
CC1=C(CCC=C1)C=C
CC1=CC=C(CC1)C=C
CC1=CC=CC(C1)C=C
CC1=CC=CCC1C=C
CC1=CC(CC=C1)C=C
CC1=CCC=C(C1)C=C
CC1=CCC=CC1C=C
CC1=CCCC=C1C=C
CC1C=CC=CC1C=C
CC1C=CCC=C1C=C
CC1=C(C=C)C=CCC1
CC1=CC(C=C)=CCC1
CC1=CC(C=C)C=CC1
CC1=CCC(C=C)=CC1
CC1=CCC(C=C)C=C1
CC1=CCCC(C=C)=C1
CC1C=CC(C=C)C=C1
CC1C=CCC(C=C)=C1
CC1CC=C(C=C)C=C1
CC1CC=CC(C=C)=C1
CC1CC(C=C)=CC=C1
CCC1=CC=CCC1=C
CCC1=CCC=CC1=C
CCC1C=CC=CC1=C
CCC1=CC=CC(=C)C1
CCC1=CC(=C)C=CC1
CCC1=CC(=C)CC=C1
CCC1=CCC(=C)C=C1
CCC1C=CC(=C)C=C1
CC1CC=CC=C1C=C
CC(=C)C1=CCCC=C1
CC(=C)C1C=CCC=C1
CC(=C)C1CC=CC=C1
CC(=C)C1=CC=CCC1
CC(=C)C1=CCC=CC1
CC(=C)C1(C)CC=CC1
CC(=C)C1(C)CCC=C1
CC=C(C)C1=CCCC1
CC=C(C)C1CC=CC1
CC=C(C)C1CCC=C1
CC(C)=CC1=CCCC1
CC(C)=CC1CC=CC1
CC(C)C=C1CC=CC1
CCC(C)=C1CC=CC1
CCC(C)=C1CCC=C1
CC(C)=CC1CCC=C1
CC(C)C=C1CCC=C1
CCC1=CC=CCC1C
CCC1=CCC=CC1C
CCC1C=CC=CC1C
CCC1C=CCC=C1C
CCC1CC=CC=C1C
CCC1=C(C)C=CCC1
CCC1=C(C)CC=CC1
CCC1=C(C)CCC=C1
CCC1=CC=CC(C)C1
CCC1=CC(C)=CCC1
CCC1=CC(C)C=CC1
CCC1=CC(C)CC=C1
CCC1=CCC=C(C)C1
CCC1=CCC(C)C=C1
CCC1=CCCC(C)=C1
CCC1C=CC(C)C=C1
CCC1C=CCC(C)=C1
CCC1CC=CC(C)=C1
CCC1CC(C)=CC=C1
CCC1=CCCC=C1C
CCC1=CC=C(C)CC1
CCC1=CCC(C)=CC1
CCC1CC=C(C)C=C1
CC(C)C1=CC=CCC1
CC(C)C1=CCC=CC1
CC(C)C1=CCCC=C1
CC(C)C1C=CCC=C1
CC(C)C1CC=CC=C1
CC(C)C1C=CCC1C
CC(C)C1CCC=C1C
CC(C)C1=CCC(C)C1
CC(C)C1CC(C)C=C1
CC(C)C1=CCCC1C
CC(C)C1CC=CC1C
CC(C)C1=C(C)CCC1
CC(C)C1=CC(C)CC1
CC(C)C1CC=C(C)C1
CC(C)C1CCC(C)=C1
C=CC1=CCCCC1=C
C=CC1C=CCCC1=C
C=CC1CC=CCC1=C
C=CC1=CC(=C)CCC1
C=CC1=CCC(=C)CC1
C=CC1=CCCC(=C)C1
C=CC1CC=CC(=C)C1
C=CC1CC(=C)CC=C1
C=CC1CCC(=C)C=C1
C=CC1CCC=CC1=C
CC(=C)C1CCCC1=C
CC(=C)C1CCC(=C)C1
CC(=C)C1(C)CCCC1
CCC(C)=C1CCCC1
CC=C(C)C1CCCC1
CC(C)=CC1CCCC1
CC(C)C=C1CCCC1
CC(C)C1CCCC1C
CC(C)C1CCC(C)C1
CC1CCC(CC1)C=C
CC1CCCC(C1)C=C
CC1CCCCC1C=C
CCC1CCCCC1=C
CCC1CCC(=C)CC1
CCC1CCCC(=C)C1
CC(=C)C1CCCCC1
CCC1CCCCC1C
CCC1CCC(C)CC1
CCC1CCCC(C)C1
CC(C)C1CCCCC1
CC1=C(C=CC1)C(=C)C#C
CC1=C(CC=C1)C(=C)C#C
CC1=CC=C(C1)C(=C)C#C
CC1=CC=CC1C(=C)C#C
CC1=CC(=CC1)C(=C)C#C
CC1=CC(C=C1)C(=C)C#C
CC1=CCC=C1C(=C)C#C
CC1=CCC(=C1)C(=C)C#C
CC1C=CC=C1C(=C)C#C
CC1C=CC(=C1)C(=C)C#C
CC(=C)C1=C(C=CC1)C#C
CC(=C)C1=C(CC=C1)C#C
CC(=C)C1=CC=C(C1)C#C
CC(=C)C1=CC=CC1C#C
CC(=C)C1=CC(=CC1)C#C
CC(=C)C1=CC(C=C1)C#C
CC(=C)C1=CCC=C1C#C
CC(=C)C1=CCC(=C1)C#C
CC(=C)C1C=CC=C1C#C
CC(=C)C1C=CC(=C1)C#C
CC(C#C)C1=CC=CC1=C
CC(C#C)C1=CC(=C)C=C1
CC=C1C=CC=C1C(C)=C
CC=C1C=CC(=C1)C(C)=C
CC(C)=C1C=CC(C=C)=C1
CC=C(C)C1=CC=CC1=C
CC(=C)C=C1C=CC=C1C
CC(C=C)=C1C=CC=C1C
CC(C)=CC1=CC=CC1=C
CC=C(C)C1=CC(=C)C=C1
CC(=C)C=C1C=CC(C)=C1
CC(C=C)=C1C=CC(C)=C1
CC(C)=CC1=CC(=C)C=C1
CC(C)=C1C=CC=C1C=C
CC1=CC=CC(C)=C1C=C
CC1=CC=C(C=C)C=C1C
CC1=CC=CC(C=C)=C1C
CC1=CC=C(C=C)C(C)=C1
CC1=CC=C(C)C(C=C)=C1
CC1=CC(C)=CC(C=C)=C1
CC(=C)C(C)=C1C=CC=C1
CC=CC1=CC=CC=C1C
CC=CC1=CC=C(C)C=C1
CC=CC1=CC=CC(C)=C1
CC(C)=CC1=CC=CC=C1
CC=C(C)C1=CC=CC=C1
CC1C=CC=C1C=C(C)C
CC1C=CC(C=C(C)C)=C1
CC=C1C=CC=C1C(C)C
CC=C1C=CC(=C1)C(C)C
CCC1=CC=CC1=C(C)C
CCC1=CC(C=C1)=C(C)C
CC=C(C)C1=CC=CC1C
CC=C(C)C1=CCC=C1C
CC=C(C)C1C=CC=C1C
CC(C)=CC1=CCC=C1C
CC(C)=CC1C=CC=C1C
CC(C)C=C1C=CC=C1C
CCC(C)=C1C=CC=C1C
CC=C(C)C1=C(C)C=CC1
CC=C(C)C1=C(C)CC=C1
CC=C(C)C1=CC=C(C)C1
CC=C(C)C1=CC(C)=CC1
CC=C(C)C1=CC(C)C=C1
CC=C(C)C1=CCC(C)=C1
CC=C(C)C1C=CC(C)=C1
CC(C)=CC1=C(C)C=CC1
CC(C)=CC1=C(C)CC=C1
CC(C)=CC1=CC=C(C)C1
CC(C)=CC1C=CC(C)=C1
CC(C)C=C1C=CC(C)=C1
CCC(C)=C1C=CC(C)=C1
CC(C)=CC1=CC(C)=CC1
CC(C)=CC1=CCC(C)=C1
CC(C)=C(C)C1=CC=CC1
CC(C)=C(C)C1=CCC=C1
CC(C)=C(C)C1C=CC=C1
CC(C)C(C)=C1C=CC=C1
C=C(C#C)C1=CCCC1=C
C=C(C#C)C1C=CCC1=C
C=C(C#C)C1CC=CC1=C
C=C(C#C)C1=CC(=C)CC1
C=C(C#C)C1=CCC(=C)C1
C=C(C#C)C1CC(=C)C=C1
CC(=C)C=C1C=CCC1=C
CC(=C)C=C1CC=CC1=C
CC(C=C)=C1C=CCC1=C
CC(C=C)=C1CC=CC1=C
CC(=C)C=C1CC(=C)C=C1
CC(C=C)=C1CC(=C)C=C1
CC1=C(CC=CC1=C)C=C
CC1=CC=C(CC1=C)C=C
CC1=C(CC(=C)C=C1)C=C
CC1=CC=CC(=C)C1C=C
CC1=CC(=C)C=C(C1)C=C
CC1=CC(=C)C=CC1C=C
CC1=CC(=C)CC=C1C=C
CC1=CCC(=C)C=C1C=C
CC1C=CC(=C)C=C1C=C
CC1C(=C)C=CC=C1C=C
CC1=C(C=C)C=CCC1=C
CC1=CC=CC(C=C)C1=C
CC1=CC(C=C)=CCC1=C
CC1=CC(C=C)C=CC1=C
CC1=CCC=C(C=C)C1=C
CC1=CCC(C=C)=CC1=C
CC1C=C(C=C)C=CC1=C
CC1C=CC=C(C=C)C1=C
CC1C=CC(C=C)=CC1=C
CC1=C(C=C)C=CC(=C)C1
CC1=C(C=C)C(=C)C=CC1
CC1=C(C=C)C(=C)CC=C1
CC1=CC=C(C=C)C(=C)C1
CC1=CC(=C)C(C=C)=CC1
CC1=CC(=C)C(C=C)C=C1
CC1=CC(=C)CC(C=C)=C1
CC1=CC(C=C)=CC(=C)C1
CC1=CC(C=C)C(=C)C=C1
CC1=CCC(=C)C(C=C)=C1
CC1C=CC(=C)C(C=C)=C1
CCC1=CC=CC(=C)C1=C
CCC1=CC(=C)C=CC1=C
CCC1=CC(=C)C(=C)C=C1
CC1(C=C)C=CC=CC1=C
CC1(C=C)C=CC(=C)C=C1
C=C1C=CC=CC1CC#C
C=C1C=CCC=C1CC#C
C=C1CC=CC=C1CC#C
C=C1C=CC(CC#C)C=C1
C=C1C=CCC(CC#C)=C1
C=C1CC=C(CC#C)C=C1
C=C1CC=CC(CC#C)=C1
C=C1CC(CC#C)=CC=C1
C=CC1=C(C=CCC1)C#C
C=CC1=C(CC=CC1)C#C
C=CC1=C(CCC=C1)C#C
C=CC1=CC=C(CC1)C#C
C=CC1=CC=CC(C1)C#C
C=CC1=CC=CCC1C#C
C=CC1=CC(=CCC1)C#C
C=CC1=CC(C=CC1)C#C
C=CC1=CC(CC=C1)C#C
C=CC1=CCC=C(C1)C#C
C=CC1=CCC=CC1C#C
C=CC1=CCC(=CC1)C#C
C=CC1=CCC(C=C1)C#C
C=CC1=CCCC=C1C#C
C=CC1=CCCC(=C1)C#C
C=CC1C=CC=CC1C#C
C=CC1C=CC(C=C1)C#C
C=CC1C=CCC=C1C#C
C=CC1C=CCC(=C1)C#C
C=CC1CC=C(C=C1)C#C
C=CC1CC=CC=C1C#C
C=CC1CC=CC(=C1)C#C
C=CC1CC(=CC=C1)C#C
CC#CC1=CC=CCC1=C
CC#CC1=CCC=CC1=C
CC#CC1C=CC=CC1=C
CC#CC1=CC=CC(=C)C1
CC#CC1=CC(=C)C=CC1
CC#CC1=CC(=C)CC=C1
CC#CC1=CCC(=C)C=C1
CC#CC1C=CC(=C)C=C1
CC1=CC=CC(C1)=CC=C
CC1=CC=CCC1=CC=C
CC1=CC(CC=C1)=CC=C
CC1=CCC=CC1=CC=C
CC1C=CC=CC1=CC=C
CC1=CC(=CC=C)C=CC1
CC1=CCC(=CC=C)C=C1
CC1C=CC(=CC=C)C=C1
CC=C1C=CC=CC1C=C
CC=C1C=CCC=C1C=C
CC=C1CC=CC=C1C=C
CC=C1C=CC(C=C)C=C1
CC=C1C=CCC(C=C)=C1
CC=C1CC=C(C=C)C=C1
CC=C1CC=CC(C=C)=C1
CC=C1CC(C=C)=CC=C1
CC=CC1=CC=CCC1=C
CC=CC1=CCC=CC1=C
CC=CC1C=CC=CC1=C
CCC=C1C=CC=CC1=C
CC=CC1=CC=CC(=C)C1
CC=CC1=CC(=C)C=CC1
CC=CC1=CC(=C)CC=C1
CC=CC1=CCC(=C)C=C1
CC=CC1C=CC(=C)C=C1
CCC=C1C=CC(=C)C=C1
C=C(C#C)C1=CC=CCC1
C=C(C#C)C1=CCC=CC1
C=C(C#C)C1=CCCC=C1
C=C(C#C)C1C=CCC=C1
C=C(C#C)C1CC=CC=C1
CC(=C)C=C1C=CCC=C1
CC(=C)C=C1CC=CC=C1
CC(C=C)=C1C=CCC=C1
CC(C=C)=C1CC=CC=C1
CC1C=C(CC1=C)C(C)=C
CC1C(C=CC1=C)C(C)=C
CC1CC(=CC1=C)C(C)=C
CC1C=CC(=C)C1C(C)=C
CC1C(=C)CC=C1C(C)=C
CC1CC(=C)C=C1C(C)=C
CC1CC(=C)C(=C1)C(C)=C
CC1C=CC(C(C)=C)C1=C
CC1CC=C(C(C)=C)C1=C
CC(=C)C1=C(C)CCC1=C
CC(=C)C1C=C(C)CC1=C
CC(=C)C1C(=C)CC=C1C
CC(=C)C1CC=C(C)C1=C
CC(=C)C1CC(=C)C=C1C
CC(=C)C1CC(C)=CC1=C
CC(C)C1=CC(=C)CC1=C
CC(C)C1=CCC(=C)C1=C
CC(C)C1C=CC(=C)C1=C
CC(C)C1C(=C)C=CC1=C
CC(=C)C1=C(C)C(=C)CC1
CC(=C)C1=C(C)CC(=C)C1
CC(=C)C1CC(=C)C(C)=C1
CC(C)C1=CC(=C)C(=C)C1
CC(=C)C1(C)C=CCC1=C
CC(=C)C1(C)CC=CC1=C
CC(=C)C1(C)CC(=C)C=C1
CC1(CC=CC1)C(=C)C#C
CC1(CCC=C1)C(=C)C#C
CC(=C)C1(CC=CC1)C#C
CC(=C)C1(CCC=C1)C#C
CC(=CC1=CCCC1)C#C
CC(=CC1CC=CC1)C#C
CC(=CC1CCC=C1)C#C
CC(C=C1CC=CC1)C#C
CC(C=C1CCC=C1)C#C
CC=C(C#C)C1=CCCC1
CC=C(C#C)C1CC=CC1
CC=C(C#C)C1CCC=C1
CC(=CC#C)C1=CCCC1
CC(=CC#C)C1CC=CC1
CC(=CC#C)C1CCC=C1
CC(CC#C)=C1CC=CC1
CC(CC#C)=C1CCC=C1
CC#CC(C)=C1CC=CC1
CC#CC(C)=C1CCC=C1
CCC(C#C)=C1CC=CC1
CCC(C#C)=C1CCC=C1
CC=C(C)C=C1CC=CC1
CC=C(C)C=C1CCC=C1
CC=CC(C)=C1CC=CC1
CC=CC(C)=C1CCC=C1
CC(C)=CC=C1CC=CC1
CC(C)=CC=C1CCC=C1
CC1=CC=CCC1CC#C
CC1=CCC=CC1CC#C
CC1=CCCC=C1CC#C
CC1C=CC=CC1CC#C
CC1C=CCC=C1CC#C
CC1CC=CC=C1CC#C
CC1=C(CC#C)C=CCC1
CC1=C(CC#C)CC=CC1
CC1=C(CC#C)CCC=C1
CC1=CC=C(CC#C)CC1
CC1=CC=CC(CC#C)C1
CC1=CC(CC#C)=CCC1
CC1=CC(CC#C)C=CC1
CC1=CC(CC#C)CC=C1
CC1=CCC=C(CC#C)C1
CC1=CCC(CC#C)=CC1
CC1=CCC(CC#C)C=C1
CC1=CCCC(CC#C)=C1
CC1C=CC(CC#C)C=C1
CC1C=CCC(CC#C)=C1
CC1CC=C(CC#C)C=C1
CC1CC=CC(CC#C)=C1
CC1CC(CC#C)=CC=C1
CCC1=C(C=CCC1)C#C
CCC1=C(CC=CC1)C#C
CCC1=C(CCC=C1)C#C
CCC1=CC=C(CC1)C#C
CCC1=CC=CC(C1)C#C
CCC1=CC=CCC1C#C
CCC1=CC(=CCC1)C#C
CCC1=CC(C=CC1)C#C
CCC1=CC(CC=C1)C#C
CCC1=CCC=C(C1)C#C
CCC1=CCC=CC1C#C
CCC1=CCC(=CC1)C#C
CCC1=CCC(C=C1)C#C
CCC1=CCCC=C1C#C
CCC1=CCCC(=C1)C#C
CCC1C=CC=CC1C#C
CCC1C=CC(C=C1)C#C
CCC1C=CCC=C1C#C
CCC1C=CCC(=C1)C#C
CCC1CC=C(C=C1)C#C
CCC1CC=CC=C1C#C
CCC1CC=CC(=C1)C#C
CCC1CC(=CC=C1)C#C
CC#CC1=CC=CCC1C
CC#CC1=CCC=CC1C
CC#CC1=CCCC=C1C
CC#CC1C=CC=CC1C
CC#CC1C=CCC=C1C
CC#CC1CC=CC=C1C
CC#CC1=C(C)C=CCC1
CC#CC1=C(C)CC=CC1
CC#CC1=C(C)CCC=C1
CC#CC1=CC=C(C)CC1
CC#CC1=CC=CC(C)C1
CC#CC1=CC(C)=CCC1
CC#CC1=CC(C)C=CC1
CC#CC1=CC(C)CC=C1
CC#CC1=CCC=C(C)C1
CC#CC1=CCC(C)=CC1
CC#CC1=CCC(C)C=C1
CC#CC1=CCCC(C)=C1
CC#CC1C=CC(C)C=C1
CC#CC1C=CCC(C)=C1
CC#CC1CC=C(C)C=C1
CC#CC1CC=CC(C)=C1
CC#CC1CC(C)=CC=C1
CC(C#C)C1=CC=CCC1
CC(C#C)C1=CCC=CC1
CC(C#C)C1=CCCC=C1
CC(C#C)C1C=CCC=C1
CC(C#C)C1CC=CC=C1
CC1C=CC(C1C)C(C)=C
CC1C(CC=C1C)C(C)=C
CC1CC=C(C1C)C(C)=C
CC1CC(=CC1C)C(C)=C
CC1CC(C=C1C)C(C)=C
CC1C=C(C)CC1C(C)=C
CC1C=CC(C)C1C(C)=C
CC1CC=C(C)C1C(C)=C
CC1CC(C)=C(C1)C(C)=C
CC1CC(C)=CC1C(C)=C
CC1CC(C)C(=C1)C(C)=C
CC1CCC(C)=C1C(C)=C
CC1CCC(C(C)=C)=C1C
CC1CC(C(C)=C)C(C)=C1
CC(=C)C1CCC(C)=C1C
CC(C)C1=C(C)CCC1=C
CC(C)C1=CC(=C)CC1C
CC(C)C1=CC(C)CC1=C
CC(C)C1=CCC(=C)C1C
CC(C)C1=CCC(C)C1=C
CC(C)C1C=C(C)CC1=C
CC(C)C1C=CC(=C)C1C
CC(C)C1C=CC(C)C1=C
CC(C)C1C(=C)CC=C1C
CC(C)C1C(C)C=CC1=C
CC(C)C1CC=C(C)C1=C
CC(C)C1CC(=C)C=C1C
CC(C)C1CC(C)=CC1=C
CC(=C)C1CC(C)=C(C)C1
CC(C)C1=C(C)C(=C)CC1
CC(C)C1=C(C)CC(=C)C1
CC(C)C1=CC(=C)C(C)C1
CC(C)C1=CC(C)C(=C)C1
CC(C)C1CC(=C)C(C)=C1
CC1C=CCC1(C)C(C)=C
CC1CC=CC1(C)C(C)=C
CC1CC(C)(C=C1)C(C)=C
CC(=C)C1=CCCC1(C)C
CC(=C)C1C=CCC1(C)C
CC(=C)C1CC=CC1(C)C
CC(=C)C1(C)CCC=C1C
CC(C)C1(C)C=CCC1=C
CC(C)C1(C)CC=CC1=C
CC(=C)C1=CC(C)(C)CC1
CC(=C)C1(C)CC=C(C)C1
CC(=C)C1(C)CCC(C)=C1
CC(C)C1(C)CC(=C)C=C1
CC(=C)C1=CCC(C)(C)C1
CC(=C)C1CC(C)(C)C=C1
CC(C)(C)C1=CCCC1=C
CC(C)(C)C1C=CCC1=C
CC(C)(C)C1CC=CC1=C
CC(C)(C)C1=CC(=C)CC1
CC(C)(C)C1=CCC(=C)C1
CC(C)(C)C1CC(=C)C=C1
CC(C)C1=C(CCC1)C#C
CC(C)C1=CC(CC1)C#C
CC(C)C1=CCC(C1)C#C
CC(C)C1=CCCC1C#C
CC(C)C1C=CCC1C#C
CC(C)C1CC=C(C1)C#C
CC(C)C1CC=CC1C#C
CC(C)C1CC(C=C1)C#C
CC(C)C1CCC=C1C#C
CC(C)C1CCC(=C1)C#C
CC(C#C)C1=CCCC1C
CC(C#C)C1C=CCC1C
CC(C#C)C1CC=CC1C
CC(C#C)C1CCC=C1C
CC(C#C)C1=C(C)CCC1
CC(C#C)C1=CC(C)CC1
CC(C#C)C1=CCC(C)C1
CC(C#C)C1CC=C(C)C1
CC(C#C)C1CC(C)C=C1
CC(C#C)C1CCC(C)=C1
CCC1=C(C)C=CCC1C
CCC1=C(C)CC=CC1C
CCC1=C(C)CCC=C1C
CCC1=CC=C(C)CC1C
CCC1=CC(C)=CCC1C
CCC1=CC(C)C=CC1C
CCC1=CC(C)CC=C1C
CCC1=CCC=C(C)C1C
CCC1=CCC(C)=CC1C
CCC1=CCC(C)C=C1C
CCC1=CCCC(C)=C1C
CCC1C=C(C)C=CC1C
CCC1C=C(C)CC=C1C
CCC1C=CC=C(C)C1C
CCC1C=CC(C)=CC1C
CCC1C=CC(C)C=C1C
CCC1C(C)=CCC=C1C
CCC1C(C)C=CC=C1C
CCC1CC=C(C)C=C1C
CCC1CC=CC(C)=C1C
CCC1CC(C)=CC=C1C
CCC1=C(C)C=C(C)CC1
CCC1=C(C)C=CC(C)C1
CCC1=C(C)C(C)=CCC1
CCC1=C(C)C(C)C=CC1
CCC1=C(C)C(C)CC=C1
CCC1=C(C)CC=C(C)C1
CCC1=C(C)CC(C)=CC1
CCC1=C(C)CC(C)C=C1
CCC1=C(C)CCC(C)=C1
CCC1=CC=C(C)C(C)C1
CCC1=CC(C)=C(C)CC1
CCC1=CC(C)=CC(C)C1
CCC1=CC(C)C=C(C)C1
CCC1=CC(C)C(C)=CC1
CCC1=CC(C)C(C)C=C1
CCC1=CC(C)CC(C)=C1
CCC1=CCC(C)=C(C)C1
CCC1=CCC(C)C(C)=C1
CCC1C=C(C)CC(C)=C1
CCC1C=CC(C)C(C)=C1
CCC1CC=C(C)C(C)=C1
CCC1CC(C)=C(C)C=C1
CCC1CC(C)=CC(C)=C1
CCC1=CC=CC(C)C1C
CCC1C=CCC(C)=C1C
CC=C(C)C1(C)CC=CC1
CC=C(C)C1(C)CCC=C1
CC(C)=CC1(C)CC=CC1
CC(C)=CC1(C)CCC=C1
CCC1=CC=CCC1(C)C
CCC1=CCC=CC1(C)C
CCC1(C)C=CCC=C1C
CCC1(C)CC=CC=C1C
CCC1=CC(C)(C)C=CC1
CCC1=CCC(C)(C)C=C1
CCC1(C)C=CC(C)C=C1
CCC1(C)C=CCC(C)=C1
CCC1C=CC(C)(C)C=C1
CCC1C=CC=CC1(C)C
CCC1(C)C=CC=CC1C
CCC1=CC=CC(C)(C)C1
CCC1=CC(C)(C)CC=C1
CCC1(C)CC=C(C)C=C1
CCC1(C)CC=CC(C)=C1
CCC1(C)CC(C)=CC=C1
CC(C)(C)C=C1CC=CC1
CC(C)(C)C=C1CCC=C1
CC(C)C1(C)C=CCC=C1
CC(C)C1(C)CC=CC=C1
CC(C)(C)C1=CCC=CC1
CC(C)(C)C1=CCCC=C1
CC(C)(C)C1C=CCC=C1
CC(C)(C)C1CC=CC=C1
CC(C)(C)C1=CC=CCC1
C=CC1=CC(=C)CCC1=C
C=CC1=CCC(=C)CC1=C
C=CC1=CCCC(=C)C1=C
C=CC1C=CC(=C)CC1=C
C=CC1C=CCC(=C)C1=C
C=CC1C(=C)CC=CC1=C
C=CC1CC=CC(=C)C1=C
C=CC1CC(=C)C=CC1=C
C=CC1=CC(=C)C(=C)CC1
C=CC1=CC(=C)CC(=C)C1
C=CC1=CCC(=C)C(=C)C1
C=CC1CC(=C)C(=C)C=C1
C=CC=C1C=CCCC1=C
C=CC=C1CC=CCC1=C
C=CC=C1CCC=CC1=C
C=CC=C1CC=CC(=C)C1
C=CC=C1CC(=C)CC=C1
C=CC=C1CCC(=C)C=C1
C=C(C#C)C1CCCC1=C
C=C(C#C)C1CCC(=C)C1
CC(=C)C=C1CCCC1=C
CC(C=C)=C1CCCC1=C
CC(=C)C=C1CCC(=C)C1
CC(C=C)=C1CCC(=C)C1
CC1=C(CC=CCC1)C=C
CC1=C(CCC=CC1)C=C
CC1=CC=C(CCC1)C=C
CC1=CC=CC(CC1)C=C
CC1=CC=CCC(C1)C=C
CC1=CC=CCCC1C=C
CC1=CC(CC=CC1)C=C
CC1=CC(CCC=C1)C=C
CC1=CCC=C(CC1)C=C
CC1=CCC=CC(C1)C=C
CC1=CCC=CCC1C=C
CC1=CCC(CC=C1)C=C
CC1=CCCC=C(C1)C=C
CC1=CCCC=CC1C=C
CC1=CCCCC=C1C=C
CC1C=CC=CCC1C=C
CC1C=CCC=CC1C=C
CC1C=CCCC=C1C=C
CC1CC=C(CC=C1)C=C
CC1CC=CC=C(C1)C=C
CC1CC=CC=CC1C=C
CC1CC=CCC=C1C=C
CC1CCC=CC=C1C=C
CC1=C(C=C)C=CCCC1
CC1=CC(C=C)=CCCC1
CC1=CC(C=C)C=CCC1
CC1=CCC(C=C)C=CC1
CC1=CCCC(C=C)=CC1
CC1=CCCC(C=C)C=C1
CC1=CCCCC(C=C)=C1
CC1C=CCC(C=C)C=C1
CC1C=CCCC(C=C)=C1
CC1CC=CC(C=C)=CC1
CC1CC=CC(C=C)C=C1
CC1CC=CCC(C=C)=C1
CC1CC(C=C)=CCC=C1
CC1CC(C=C)C=CC=C1
CC1CCC=C(C=C)C=C1
CC1CCC=CC(C=C)=C1
CC1CCC(C=C)=CC=C1
CCC1=CC=CCCC1=C
CCC1=CCC=CCC1=C
CCC1=CCCC=CC1=C
CCC1C=CC=CCC1=C
CCC1C=CCC=CC1=C
CCC1CC=CC=CC1=C
CCC1=CC=CC(=C)CC1
CCC1=CC=CCC(=C)C1
CCC1=CC(=C)C=CCC1
CCC1=CC(=C)CC=CC1
CCC1=CC(=C)CCC=C1
CCC1=CCC=CC(=C)C1
CCC1=CCC(=C)C=CC1
CCC1=CCC(=C)CC=C1
CCC1=CCCC(=C)C=C1
CCC1C=CCC(=C)C=C1
CCC1CC=CC(=C)C=C1
CCC1CC(=C)C=CC=C1
CC1=C(CCCC=C1)C=C
CC1=CCC(C=C)=CCC1
CC(=C)C1=CC=CCCC1
CC(=C)C1=CCC=CCC1
CC(=C)C1=CCCC=CC1
CC(=C)C1=CCCCC=C1
CC(=C)C1C=CCCC=C1
CC(=C)C1CC=CC=CC1
CC(=C)C1CC=CCC=C1
CC(=C)C1CCC=CC=C1
CC1CC(CC1=C)C(C)=C
CC1CC(=C)CC1C(C)=C
CC1CCC(=C)C1C(C)=C
CC1CC(C(C)=C)C(=C)C1
CC(C)C1C(=C)CCC1=C
CC(C)C1CC(=C)CC1=C
CC(C)C1CC(=C)C(=C)C1
CC1C(CCC1=C)C(C)=C
CC1CCC(C(C)=C)C1=C
CC(C)C1CCC(=C)C1=C
CC(=C)C1(C)CCCC1=C
CC(=C)C1(C)CCC(=C)C1
CC1(CCCC1)C(=C)C#C
CC(=C)C1(CCCC1)C#C
CC(=CC1CCCC1)C#C
CC(C=C1CCCC1)C#C
CC=C(C#C)C1CCCC1
CC(CC#C)=C1CCCC1
CC#CC(C)=C1CCCC1
CCC(C#C)=C1CCCC1
CC(=CC#C)C1CCCC1
CC=C(C)C=C1CCCC1
CC=CC(C)=C1CCCC1
CC(C)=CC=C1CCCC1
CCC1=CC=CCCC1C
CCC1=CCC=CCC1C
CCC1=CCCC=CC1C
CCC1=CCCCC=C1C
CCC1C=CC=CCC1C
CCC1C=CCC=CC1C
CCC1C=CCCC=C1C
CCC1CC=CC=CC1C
CCC1CC=CCC=C1C
CCC1CCC=CC=C1C
CCC1=C(C)C=CCCC1
CCC1=C(C)CC=CCC1
CCC1=C(C)CCC=CC1
CCC1=CC=C(C)CCC1
CCC1=CC=CC(C)CC1
CCC1=CC=CCC(C)C1
CCC1=CC(C)=CCCC1
CCC1=CC(C)C=CCC1
CCC1=CC(C)CC=CC1
CCC1=CC(C)CCC=C1
CCC1=CCC=C(C)CC1
CCC1=CCC=CC(C)C1
CCC1=CCC(C)=CCC1
CCC1=CCC(C)C=CC1
CCC1=CCC(C)CC=C1
CCC1=CCCC=C(C)C1
CCC1=CCCC(C)=CC1
CCC1=CCCC(C)C=C1
CCC1=CCCCC(C)=C1
CCC1C=CCC(C)C=C1
CCC1C=CCCC(C)=C1
CCC1CC=C(C)CC=C1
CCC1CC=CC=C(C)C1
CCC1CC=CC(C)=CC1
CCC1CC=CC(C)C=C1
CCC1CC=CCC(C)=C1
CCC1CC(C)=CCC=C1
CCC1CC(C)C=CC=C1
CCC1CCC=C(C)C=C1
CCC1CCC=CC(C)=C1
CCC1CCC(C)=CC=C1
CCC1=C(C)CCCC=C1
CC=CC1(C)CCC=CC1
CC=CC1(C)CCCC=C1
CC(C)C1=CC=CCCC1
CC(C)C1=CCC=CCC1
CC(C)C1=CCCC=CC1
CC(C)C1=CCCCC=C1
CC(C)C1C=CCCC=C1
CC(C)C1CC=CC=CC1
CC(C)C1CC=CCC=C1
CC(C)C1CCC=CC=C1
CC1CC(CC1C)C(C)=C
CC1CC(C)C(C1)C(C)=C
CC(C)C1C(C)CCC1=C
CC(C)C1CC(=C)CC1C
CC(C)C1CC(C)CC1=C
CC(C)C1CCC(=C)C1C
CC(C)C1CC(C)C(=C)C1
CC1CCC(C1C)C(C)=C
CC1CCC(C)C1C(C)=C
CC(C)C1CCC(C)C1=C
CC1CCCC1(C)C(C)=C
CC1CCC(C)(C1)C(C)=C
CC(C)C1(C)CCC(=C)C1
CC(C)C1(C)CCCC1=C
CC(=C)C1CCC(C)(C)C1
CC(=C)C1CCCC1(C)C
CC(C)(C)C1CCCC1=C
CC(C)(C)C1CCC(=C)C1
CC(C)C1CCC(C1)C#C
CC(C)C1CCCC1C#C
CC(C#C)C1CCCC1C
CC(C#C)C1CCC(C)C1
CC(C)=CC1(C)CCCC1
CC=C(C)C1(C)CCCC1
CC(C)(C)C=C1CCCC1
CC1C(CCCC1=C)C=C
CC1CC(CCC1=C)C=C
CC1CCC(CC1=C)C=C
CC1CC(=C)CCC1C=C
CC1CC(CC(=C)C1)C=C
CC1CCC(=C)C(C1)C=C
CC1CCC(=C)CC1C=C
CC1CCCC(=C)C1C=C
CC1CCCC(C=C)C1=C
CC1CCC(C=C)C(=C)C1
CCC1C(=C)CCCC1=C
CCC1CC(=C)CCC1=C
CCC1CCC(=C)CC1=C
CCC1CCCC(=C)C1=C
CCC1CC(=C)CC(=C)C1
CCC1CCC(=C)C(=C)C1
CC1(CCCCC1=C)C=C
CC1(CCC(=C)CC1)C=C
CC1(CCCC(=C)C1)C=C
C=C1CCCCC1CC#C
C=C1CCC(CC#C)CC1
C=C1CCCC(CC#C)C1
C=CC1CCC(CC1)C#C
C=CC1CCCC(C1)C#C
C=CC1CCCCC1C#C
CC#CC1CCCCC1=C
CC#CC1CCC(=C)CC1
CC#CC1CCCC(=C)C1
CC1CCC(CC1)=CC=C
CC1CCCC(C1)=CC=C
CC1CCCCC1=CC=C
CC=C1CCCC(C1)C=C
CC=C1CCCCC1C=C
CCC=C1CCCCC1=C
CC=CC1CCC(=C)CC1
CC=CC1CCCC(=C)C1
CCC=C1CCC(=C)CC1
CCC=C1CCCC(=C)C1
CC=C1CCC(CC1)C=C
CC=CC1CCCCC1=C
C=C(C#C)C1CCCCC1
CC(C=C)=C1CCCCC1
CC(=C)C=C1CCCCC1
CC1=C(CCCCC1)C=C
CC1=CC(CCCC1)C=C
CC1=CCC(CCC1)C=C
CC1=CCCC(CC1)C=C
CC1=CCCCC(C1)C=C
CC1=CCCCCC1C=C
CC1C=CCCCC1C=C
CC1CC=CCC(C1)C=C
CC1CC=CCCC1C=C
CC1CC(CCC=C1)C=C
CC1CCC=C(CC1)C=C
CC1CCC=CC(C1)C=C
CC1CCC=CCC1C=C
CC1CCC(CC=C1)C=C
CC1CCCC=C(C1)C=C
CC1CCCC=CC1C=C
CC1CCCCC=C1C=C
CC1CCC(C=C)C=CC1
CC1CCCC(C=C)=CC1
CC1CCCC(C=C)C=C1
CC1CCCCC(C=C)=C1
CCC1=CCCCCC1=C
CCC1C=CCCCC1=C
CCC1CC=CCCC1=C
CCC1CCC=CCC1=C
CCC1CCCC=CC1=C
CCC1=CC(=C)CCCC1
CCC1=CCC(=C)CCC1
CCC1=CCCC(=C)CC1
CCC1=CCCCC(=C)C1
CCC1CC=CCC(=C)C1
CCC1CC(=C)CCC=C1
CCC1CCC=CC(=C)C1
CCC1CCC(=C)C=CC1
CCC1CCC(=C)CC=C1
CCC1CCCC(=C)C=C1
CC(=C)C1=CCCCCC1
CC(=C)C1CCC=CCC1
CC(=C)C1CCCC=CC1
CC(=C)C1CCCCC=C1
CC1CCCC(CC#C)C1
CCC1CCCC(C1)C#C
CCC1CCCCC1C#C
CC#CC1CCCCC1C
CC#CC1CCCC(C)C1
CC1CCCCC1CC#C
CC1CCC(CC#C)CC1
CCC1CCC(CC1)C#C
CC#CC1CCC(C)CC1
CC(C#C)C1CCCCC1
CCC1=CCCCCC1C
CCC1C=CCCCC1C
CCC1CC=CCCC1C
CCC1CCC=CCC1C
CCC1CCCC=CC1C
CCC1CCCCC=C1C
CCC1=C(C)CCCCC1
CCC1=CC(C)CCCC1
CCC1=CCC(C)CCC1
CCC1=CCCC(C)CC1
CCC1=CCCCC(C)C1
CCC1CC=CCC(C)C1
CCC1CC(C)CCC=C1
CCC1CCC=C(C)CC1
CCC1CCC=CC(C)C1
CCC1CCC(C)C=CC1
CCC1CCC(C)CC=C1
CCC1CCCC=C(C)C1
CCC1CCCC(C)=CC1
CCC1CCCCC(C)=C1
CCC1CCCC(C)C=C1
CC(C)C1=CCCCCC1
CC(C)C1CCC=CCC1
CC(C)C1CCCC=CC1
CC(C)C1CCCCC=C1
CCC1C(C)CCCC1C
CCC1CC(C)CCC1C
CCC1CCC(C)CC1C
CCC1CCCC(C)C1C
CCC1CC(C)CC(C)C1
CCC1CCC(C)C(C)C1
CCC1CCCCC1(C)C
CCC1(C)CCCCC1C
CCC1(C)CCC(C)CC1
CCC1(C)CCCC(C)C1
CCC1CCC(C)(C)CC1
CCC1CCCC(C)(C)C1
CC(C)C1(C)CCCCC1
CC(C)(C)C1CCCCC1
CC(C)=C1C=CCCC1=O
CC(C)=C1CC=CC(=O)C1
CC(C)=C1CC(=O)CC=C1
CC(C)=C1CC=CCC1=O
CC(C)=C1CCC=CC1=O
CC(C)=C1CCC(=O)C=C1
CC1CC=C(C=C)C(C)O1
CC1CC(C=C)=C(C)CO1
CC1CC(C=C)=CC(C)O1
CC1CC=C(C)C(O1)C=C
CC1CC(C)=C(CO1)C=C
CC1CC(C)=CC(O1)C=C
CC1=C(C)C(COC1)C=C
CC1=C(C)CC(OC1)C=C
CC1C=C(C)COC1C=C
CC1=C(C)C(OCC1)C=C
CC1C(OCC=C1C)C=C
CC1COCC(C)=C1C=C
CC1COC(C=C)C=C1C
CC1COCC(C=C)=C1C
CC1COC(C=C)C(C)=C1
CC1COC(C)C(C=C)=C1
CC1OC(CC=C1C)C=C
CC1OC(CC(C)=C1)C=C
CC1OCC=C(C)C1C=C
CC1OCC(C)=CC1C=C
CC1OCCC(C)=C1C=C
CC1OC(C=C)C=CC1C
CC1OCC=C(C=C)C1C
CC1OCC(C=C)=CC1C
CC1OCC(C=C)C=C1C
CC1OCCC(C=C)=C1C
CC1OC(C=C)C(C)C=C1
CC1OC(C)C(C=C)C=C1
CC1OCC(C=C)C(C)=C1
CC1OCC(C)C(C=C)=C1
CCC1=C(C)C(=C)COC1
CCC1=CC(=C)C(C)OC1
CCC1=CC(=C)COC1C
CCC1=C(C)COCC1=C
CCC1=CC(C)OCC1=C
CCC1=CCOC(C)C1=C
CCC1OC(C)C=CC1=C
CCC1OCC=C(C)C1=C
CCC1OCC(=C)C=C1C
CCC1OCC(C)=CC1=C
CCC1OC(C)C(=C)C=C1
CCC1OCC(=C)C(C)=C1
COC1C=C(C)CCC1=C
COC1C=CC(=C)CC1C
COC1C=CC(C)CC1=C
COC1C=CCC(=C)C1C
COC1C=CCC(C)C1=C
COC1C(=C)CCC=C1C
COC1C(C)C=CCC1=C
COC1C(C)CC=CC1=C
COC1CC=C(C)CC1=C
COC1CC=CC(=C)C1C
COC1CC=CC(C)C1=C
COC1CC(=C)C=CC1C
COC1CC(=C)CC=C1C
COC1CC(C)=CCC1=C
COC1CC(C)C=CC1=C
COC1CCC=C(C)C1=C
COC1CCC(=C)C=C1C
COC1CCC(C)=CC1=C
COC1CC=C(C)C(=C)C1
COC1CC(=C)C(C)C=C1
COC1CC(=C)CC(C)=C1
COC1CC(=C)C=C(C)C1
COC1CC(C)C(=C)C=C1
COC1CCC(=C)C(C)=C1
CC1(C)CC(C=C)=CCO1
CC1(C)CC=C(CO1)C=C
CC1(C)CC=CC(O1)C=C
CC1CC=CC(C)(O1)C=C
CC1=CC(C)(COC1)C=C
CC1=CCC(C)(OC1)C=C
CC1(C)C=CCOC1C=C
CC1=CCCOC1(C)C=C
CC1C=CCOC1(C)C=C
CC1=CC(C)(OCC1)C=C
CC1=CCOCC1(C)C=C
CC1=CCOC(C)(C1)C=C
CC1(C)COCC=C1C=C
CC1(C)COC(C=C)C=C1
CC1(C)COCC(C=C)=C1
CC1(C)OC(CC=C1)C=C
CC1(C)OCC=CC1C=C
CC1(C)OCCC=C1C=C
CC1(C)OCC(C=C)C=C1
CC1(C)OCCC(C=C)=C1
CC1COC(C)(C=C)C=C1
CC1OCC=CC1(C)C=C
CC1OC(C)(CC=C1)C=C
CC1OCC(C)(C=C)C=C1
CCC1(C)OCC=CC1=C
CCC1(C)OCC(=C)C=C1
COC1(C)C=CCCC1=C
COC1(C)CC=CCC1=C
COC1(C)CCC=CC1=C
COC1(C)CC=CC(=C)C1
COC1(C)CC(=C)CC=C1
COC1(C)CCC(=C)C=C1
CCC1=CC(COC1)=CC
CCC1=CCOCC1=CC
CCC1OCC=CC1=CC
CCC1OCC(=CC)C=C1
CC=CC1CC=C(C)CO1
CC=CC1CC=CC(C)O1
CC=CC1=C(C)CCOC1
CC=CC1=CC(C)COC1
CC=CC1=CCC(C)OC1
CC=CC1=CCCOC1C
CC=CC1C=CCOC1C
CCC=C1C=CCOC1C
CC=CC1=C(C)COCC1
CC=CC1=CC(C)OCC1
CC=CC1=CCOCC1C
CC=CC1=CCOC(C)C1
CC=CC1COCC=C1C
CCC=C1COCC=C1C
CC=CC1COC(C)C=C1
CC=CC1COCC(C)=C1
CCC=C1COC(C)C=C1
CCC=C1COCC(C)=C1
CC=CC1OCC=CC1C
CC=CC1OCCC=C1C
CC=CC1OC(C)CC=C1
CC=CC1OCC(C)C=C1
CC=CC1OCCC(C)=C1
CC=CC1CC(C)=CCO1
COC1C=CCCC1=CC
COC1CC=CC(C1)=CC
COC1CC=CCC1=CC
COC1CC(CC=C1)=CC
COC1CCC=CC1=CC
COC1CCC(=CC)C=C1
CC(=C)C1(C)CC=CCO1
CC(=C)C1(C)COCC=C1
CC(=C)C1(C)OCCC=C1
CC=C(C)C1CC=CCO1
CC=C(C)C1=CCCOC1
CC=C(C)C1=CCOCC1
CC(C)=CC1=CCOCC1
CC=C(C)C1COCC=C1
CC(C)=CC1COCC=C1
CC(C)C=C1COCC=C1
CCC(C)=C1COCC=C1
CC=C(C)C1OCCC=C1
CC(C)=CC1CC=CCO1
CC(C)=CC1=CCCOC1
CC(C)=CC1OCCC=C1
CC(=C)C1CC(=C)CCO1
CC(=C)C1CCC(=C)CO1
CC(=C)C1CCOCC1=C
CC(=C)C1COCCC1=C
CC(=C)C1COCC(=C)C1
CC(=C)C1OCCCC1=C
CC(C)C1CCC(C)CO1
CC(C)C1CCC(C)OC1
CC(C)C1CCOC(C)C1
CC(C)C1COCCC1C
CC(C)C1COCC(C)C1
CC(C)C1OCCCC1C
CC(C)C1CC(C)CCO1
CC(C)C1CCCC(C)O1
CC(C)C1CCCOC1C
CC(C)C1CCOCC1C
CC1=CC=C(C=C1)C(=C)C#C
CC1=CC=CC=C1C(=C)C#C
CC1=CC=CC(=C1)C(=C)C#C
CC(=C)C1=CC=C(C=C1)C#C
CC(=C)C1=CC=CC=C1C#C
CC(=C)C1=CC=CC(=C1)C#C
CC=C(C)C1=CC=CC=C1C
CC(C)=CC1=CC=CC=C1C
CC=C(C)C1=CC=C(C)C=C1
CC=C(C)C1=CC=CC(C)=C1
CC(C)=CC1=CC=C(C)C=C1
CC(C)=CC1=CC=CC(C)=C1
C=C(C#C)C1=CC=CCC1=C
C=C(C#C)C1=CCC=CC1=C
C=C(C#C)C1C=CC=CC1=C
C=C(C#C)C1=CC=CC(=C)C1
C=C(C#C)C1=CC(=C)C=CC1
C=C(C#C)C1=CC(=C)CC=C1
C=C(C#C)C1=CCC(=C)C=C1
C=C(C#C)C1C=CC(=C)C=C1
CC(=C)C=C1C=CC=CC1=C
CC(C=C)=C1C=CC=CC1=C
CC(=C)C=C1C=CC(=C)C=C1
CC(C=C)=C1C=CC(=C)C=C1
CC1C=C(C=CC1=C)C(C)=C
CC1C=CC(=CC1=C)C(C)=C
CC1C=CC(=C)C=C1C(C)=C
CC1C=CC(=C)C(=C1)C(C)=C
CC1C(=C)C=CC=C1C(C)=C
CC1C=CC=C(C(C)=C)C1=C
CC(=C)C1=C(C)C=CCC1=C
CC(=C)C1=C(C)CC=CC1=C
CC(=C)C1=CC=C(C)CC1=C
CC(=C)C1=CC(=C)CC=C1C
CC(=C)C1=CC(C)=CCC1=C
CC(=C)C1=CCC=C(C)C1=C
CC(=C)C1=CCC(=C)C=C1C
CC(=C)C1=CCC(C)=CC1=C
CC(=C)C1C=C(C)C=CC1=C
CC(=C)C1C=CC=C(C)C1=C
CC(=C)C1C=CC(=C)C=C1C
CC(=C)C1C=CC(C)=CC1=C
CC(=C)C1C(=C)C=CC=C1C
CC(C)C1=CC(=C)C=CC1=C
CC(=C)C1=C(C)C=CC(=C)C1
CC(=C)C1=C(C)C(=C)C=CC1
CC(=C)C1=C(C)C(=C)CC=C1
CC(=C)C1=C(C)CC(=C)C=C1
CC(=C)C1=CC=C(C)C(=C)C1
CC(=C)C1=CC(=C)C=C(C)C1
CC(=C)C1=CC(=C)C(C)=CC1
CC(=C)C1=CC(=C)CC(C)=C1
CC(=C)C1=CC(C)=CC(=C)C1
CC(=C)C1=CCC(=C)C(C)=C1
CC(=C)C1C=CC(=C)C(C)=C1
CC(C)C1=CC=CC(=C)C1=C
CC(C)C1=CC(=C)C(=C)C=C1
CC(=C)C1(C)C=CC=CC1=C
CC(=C)C1(C)C=CC(=C)C=C1
CC(=C)C(C)=C1C=CCC=C1
CC(=C)C(C)=C1CC=CC=C1
CC1C=CC=C(C=C1)C(C)=C
CC1C=CC=CC=C1C(C)=C
CC1C=CC=CC(=C1)C(C)=C
CC(=C)C1=CC=CCC=C1C
CC(=C)C1=CCC=CC=C1C
CC(=C)C1C=CC=CC=C1C
CC(C)C1=CC=CC=CC1=C
CC(=C)C1=C(C)C=CC=CC1
CC(=C)C1=C(C)C=CCC=C1
CC(=C)C1=C(C)CC=CC=C1
CC(=C)C1=CC=C(C)C=CC1
CC(=C)C1=CC=C(C)CC=C1
CC(=C)C1=CC=CC=C(C)C1
CC(=C)C1=CC=CC(C)=CC1
CC(=C)C1=CC=CCC(C)=C1
CC(=C)C1=CC(C)=CC=CC1
CC(=C)C1=CC(C)=CCC=C1
CC(=C)C1=CCC=C(C)C=C1
CC(=C)C1=CCC=CC(C)=C1
CC(=C)C1=CCC(C)=CC=C1
CC(=C)C1C=CC=C(C)C=C1
CC(=C)C1C=CC=CC(C)=C1
CC(C)C1=CC=CC(=C)C=C1
CC(C)C1=CC(=C)C=CC=C1
CC1C=C(CC=C1C)C(C)=C
CC1C=CC=C(C1C)C(C)=C
CC1C=CC(=CC1C)C(C)=C
CC1C=CC(C=C1C)C(C)=C
CC1C(C=CC=C1C)C(C)=C
CC1CC=C(C=C1C)C(C)=C
CC1CC(=CC=C1C)C(C)=C
CC1C=C(C)C=CC1C(C)=C
CC1C=C(C)CC=C1C(C)=C
CC1C=C(C)CC(=C1)C(C)=C
CC1C=CC=C(C)C1C(C)=C
CC1C=CC(C)=CC1C(C)=C
CC1C=CC(C)C(=C1)C(C)=C
CC1C=CCC(C)=C1C(C)=C
CC1C(C)=CCC=C1C(C)=C
CC1CC=C(C)C=C1C(C)=C
CC1CC=C(C)C(=C1)C(C)=C
CC1CC=CC(C)=C1C(C)=C
CC1CC(=CC(C)=C1)C(C)=C
CC1CC(C)=C(C=C1)C(C)=C
CC1CC(C)=CC=C1C(C)=C
CC1CC(C)=CC(=C1)C(C)=C
CC1C=CCC(C(C)=C)=C1C
CC1CC=CC(C(C)=C)=C1C
CC1C=CC(C(C)=C)C(C)=C1
CC1CC=C(C(C)=C)C(C)=C1
CC1CC(C(C)=C)=C(C)C=C1
CC(=C)C1=C(C)CCC=C1C
CC(=C)C1=CCCC(C)=C1C
CC(=C)C1C=C(C)CC=C1C
CC(=C)C1C=CCC(C)=C1C
CC(=C)C1C(C)=CCC=C1C
CC(=C)C1CC=C(C)C=C1C
CC(=C)C1CC=CC(C)=C1C
CC(=C)C1CC(C)=CC=C1C
CC(C)C1=C(C)C=CCC1=C
CC(C)C1=C(C)CC=CC1=C
CC(C)C1=CC=C(C)CC1=C
CC(C)C1=CC=CC(=C)C1C
CC(C)C1=CC=CC(C)C1=C
CC(C)C1=CC(=C)C=CC1C
CC(C)C1=CC(=C)CC=C1C
CC(C)C1=CC(C)=CCC1=C
CC(C)C1=CC(C)C=CC1=C
CC(C)C1=CCC=C(C)C1=C
CC(C)C1=CCC(=C)C=C1C
CC(C)C1=CCC(C)=CC1=C
CC(C)C1C=C(C)C=CC1=C
CC(C)C1C=CC=C(C)C1=C
CC(C)C1C=CC(=C)C=C1C
CC(C)C1C=CC(C)=CC1=C
CC(C)C1C(=C)C=CC=C1C
CC(=C)C1=C(C)C=C(C)CC1
CC(=C)C1=C(C)C(C)=CCC1
CC(=C)C1=C(C)CC=C(C)C1
CC(=C)C1=C(C)CC(C)=CC1
CC(=C)C1=C(C)CCC(C)=C1
CC(=C)C1=CC(C)=C(C)CC1
CC(=C)C1C=C(C)CC(C)=C1
CC(=C)C1CC=C(C)C(C)=C1
CC(=C)C1CC(C)=C(C)C=C1
CC(=C)C1CC(C)=CC(C)=C1
CC(C)C1=C(C)C=CC(=C)C1
CC(C)C1=C(C)C(=C)C=CC1
CC(C)C1=C(C)C(=C)CC=C1
CC(C)C1=C(C)CC(=C)C=C1
CC(C)C1=CC=C(C)C(=C)C1
CC(C)C1=CC(=C)C=C(C)C1
CC(C)C1=CC(=C)C(C)=CC1
CC(C)C1=CC(=C)C(C)C=C1
CC(C)C1=CC(=C)CC(C)=C1
CC(C)C1=CC(C)=CC(=C)C1
CC(C)C1=CC(C)C(=C)C=C1
CC(C)C1=CCC(=C)C(C)=C1
CC(C)C1C=CC(=C)C(C)=C1
CC(=C)C1=CCC(C)=C(C)C1
CC1C=CC=CC1(C)C(C)=C
CC1C=CC(C)(C=C1)C(C)=C
CC(=C)C1=CC=CCC1(C)C
CC(=C)C1=CCC=CC1(C)C
CC(=C)C1C=CC=CC1(C)C
CC(=C)C1(C)C=CCC=C1C
CC(=C)C1(C)CC=CC=C1C
CC(C)C1(C)C=CC=CC1=C
CC(=C)C1=CC=CC(C)(C)C1
CC(=C)C1=CC(C)(C)C=CC1
CC(=C)C1=CC(C)(C)CC=C1
CC(=C)C1=CCC(C)(C)C=C1
CC(=C)C1(C)C=CCC(C)=C1
CC(=C)C1(C)CC=C(C)C=C1
CC(=C)C1(C)CC=CC(C)=C1
CC(=C)C1(C)CC(C)=CC=C1
CC(=C)C1C=CC(C)(C)C=C1
CC(C)C1(C)C=CC(=C)C=C1
CC(C)(C)C1=CC=CCC1=C
CC(C)(C)C1=CCC=CC1=C
CC(C)(C)C1C=CC=CC1=C
CC(C)(C)C1=CC=CC(=C)C1
CC(C)(C)C1=CC(=C)C=CC1
CC(C)(C)C1=CC(=C)CC=C1
CC(C)(C)C1=CCC(=C)C=C1
CC(C)(C)C1C=CC(=C)C=C1
CC(C)C1=C(C=CCC1)C#C
CC(C)C1=C(CC=CC1)C#C
CC(C)C1=C(CCC=C1)C#C
CC(C)C1=CC=C(CC1)C#C
CC(C)C1=CC=CC(C1)C#C
CC(C)C1=CC=CCC1C#C
CC(C)C1=CC(C#C)=CCC1
CC(C)C1=CC(C=CC1)C#C
CC(C)C1=CC(CC=C1)C#C
CC(C)C1=CCC=C(C1)C#C
CC(C)C1=CCC=CC1C#C
CC(C)C1=CCC(=CC1)C#C
CC(C)C1=CCC(C=C1)C#C
CC(C)C1=CCCC=C1C#C
CC(C)C1=CCCC(=C1)C#C
CC(C)C1C=CC=CC1C#C
CC(C)C1C=CC(C=C1)C#C
CC(C)C1C=CCC=C1C#C
CC(C)C1C=CCC(=C1)C#C
CC(C)C1CC=C(C=C1)C#C
CC(C)C1CC=CC=C1C#C
CC(C)C1CC=CC(=C1)C#C
CC(C)C1CC(=CC=C1)C#C
CC(C#C)C1=CC=CCC1C
CC(C#C)C1=CCC=CC1C
CC(C#C)C1=CCCC=C1C
CC(C#C)C1C=CC=CC1C
CC(C#C)C1C=CCC=C1C
CC(C#C)C1CC=CC=C1C
CC(C#C)C1=C(C)C=CCC1
CC(C#C)C1=C(C)CC=CC1
CC(C#C)C1=C(C)CCC=C1
CC(C#C)C1=CC=C(C)CC1
CC(C#C)C1=CC=CC(C)C1
CC(C#C)C1=CC(C)=CCC1
CC(C#C)C1=CC(C)C=CC1
CC(C#C)C1=CC(C)CC=C1
CC(C#C)C1=CCC=C(C)C1
CC(C#C)C1=CCC(C)=CC1
CC(C#C)C1=CCC(C)C=C1
CC(C#C)C1=CCCC(C)=C1
CC(C#C)C1C=CC(C)C=C1
CC(C#C)C1C=CCC(C)=C1
CC(C#C)C1CC=C(C)C=C1
CC(C#C)C1CC=CC(C)=C1
CC(C#C)C1CC(C)=CC=C1
CC(C)=C(C)C1=CCC=CC1
CC(C)=C(C)C1=CCCC=C1
CC(C)=C(C)C1C=CCC=C1
CC(C)=C(C)C1CC=CC=C1
CC(C)C(C)=C1CC=CC=C1
CC(C)=C(C)C1=CC=CCC1
CC(C)C(C)=C1C=CCC=C1
CC(=C)C1=CC(=C)CCC1=C
CC(=C)C1=CCC(=C)CC1=C
CC(=C)C1=CCCC(=C)C1=C
CC(=C)C1C=CC(=C)CC1=C
CC(=C)C1C=CCC(=C)C1=C
CC(=C)C1C(=C)CC=CC1=C
CC(=C)C1CC=CC(=C)C1=C
CC(=C)C1CC(=C)C=CC1=C
CC(=C)C1=CC(=C)C(=C)CC1
CC(=C)C1=CCC(=C)C(=C)C1
CC(=C)C1CC(=C)C(=C)C=C1
CC(=C)C1=CC(=C)CC(=C)C1
CC(=C)C1=CC=CCCC1=C
CC(=C)C1=CCC=CCC1=C
CC(=C)C1=CCCC=CC1=C
CC(=C)C1C=CC=CCC1=C
CC(=C)C1C=CCC=CC1=C
CC(=C)C1CC=CC=CC1=C
CC(=C)C1=CC=CC(=C)CC1
CC(=C)C1=CC=CCC(=C)C1
CC(=C)C1=CC(=C)C=CCC1
CC(=C)C1=CC(=C)CC=CC1
CC(=C)C1=CC(=C)CCC=C1
CC(=C)C1=CCC=CC(=C)C1
CC(=C)C1=CCC(=C)C=CC1
CC(=C)C1=CCC(=C)CC=C1
CC(=C)C1=CCCC(=C)C=C1
CC(=C)C1C=CCC(=C)C=C1
CC(=C)C1CC=CC(=C)C=C1
CC(=C)C1CC(=C)C=CC=C1
CC1=CC(=C)CCC1(C)C=C
CC1=CC(C)(CCC1=C)C=C
CC1=CCC(=C)CC1(C)C=C
CC1=CCC(C)(CC1=C)C=C
CC1=CCCC(=C)C1(C)C=C
CC1(C)C=C(CCC1=C)C=C
CC1(C)C=CC(CC1=C)C=C
CC1(C)C(CC=CC1=C)C=C
CC1(C)CC=C(CC1=C)C=C
CC1C=CC(=C)CC1(C)C=C
CC1C=CC(C)(CC1=C)C=C
CC1C=CCC(=C)C1(C)C=C
CC1C(=C)C=CCC1(C)C=C
CC1C(=C)CC=CC1(C)C=C
CC1CC=CC(=C)C1(C)C=C
CC1CC(=C)C=CC1(C)C=C
CC1=CC(=C)C(C)(CC1)C=C
CC1=CC(=C)CC(C)(C1)C=C
CC1=CC(C)(CC(=C)C1)C=C
CC1=CCC(=C)C(C)(C1)C=C
CC1(C)C=CC(=C)CC1C=C
CC1(C)C=CCC(=C)C1C=C
CC1(C)C(=C)CCC=C1C=C
CC1(C)CC=CC(=C)C1C=C
CC1(C)CC(=C)C=C(C1)C=C
CC1(C)CC(=C)C=CC1C=C
CC1(C)CC(=C)CC=C1C=C
CC1(C)CCC(=C)C=C1C=C
CC1=CCCC(C)(C=C)C1=C
CC1(C)C=CCC(C=C)C1=C
CC1(C)C(C=C)C=CCC1=C
CC1(C)CC=CC(C=C)C1=C
CC1(C)CC(C=C)=CCC1=C
CC1(C)CC(C=C)C=CC1=C
CC1(C)CCC=C(C=C)C1=C
CC1(C)CCC(C=C)=CC1=C
CC1C=CCC(C)(C=C)C1=C
CC1CC=CC(C)(C=C)C1=C
CC1CC(C)(C=C)C=CC1=C
CC1=CC(C)(C=C)C(=C)CC1
CC1=CCC(C)(C=C)C(=C)C1
CC1(C)CC=C(C=C)C(=C)C1
CC1(C)CC(=C)C(C=C)C=C1
CC1(C)CC(=C)CC(C=C)=C1
CC1(C)CC(C=C)C(=C)C=C1
CC1(C)CCC(=C)C(C=C)=C1
CC1CC(=C)C(C)(C=C)C=C1
CC1CC(C)(C=C)C(=C)C=C1
CCC1(C)C=CC(=C)CC1=C
CCC1(C)C=CCC(=C)C1=C
CCC1(C)C(=C)CC=CC1=C
CCC1(C)CC=CC(=C)C1=C
CCC1(C)CC(=C)C=CC1=C
CCC1(C)CC(=C)C(=C)C=C1
CC1=C(CC(CC1)C=C)C#C
CC1=C(CC(CC1)C#C)C=C
CC1=C(CCC(C1)C=C)C#C
CC1=C(CCC(C1)C#C)C=C
CC1=C(CCCC1C=C)C#C
CC1=C(CCCC1C#C)C=C
CC1=CC(CC(C1)C=C)C#C
CC1=CC(CC(C1)C#C)C=C
CC1=CC(CCC1C=C)C#C
CC1=CC(CCC1C#C)C=C
CC1=CCC(CC1C=C)C#C
CC1=CCC(CC1C#C)C=C
CC1C=C(CCC1C=C)C#C
CC1C=C(CCC1C#C)C=C
CC1C=CC(CC1C=C)C#C
CC1C=CC(CC1C#C)C=C
CC1C(CC=CC1C#C)C=C
CC1C(CCC=C1C=C)C#C
CC1C(CCC=C1C#C)C=C
CC1CC=C(CC1C=C)C#C
CC1CC=C(CC1C#C)C=C
CC1CC(=CCC1C=C)C#C
CC1CC(C=C(C1)C=C)C#C
CC1CC(C=CC1C=C)C#C
CC1CC(CC=C1C=C)C#C
CC1CC(CC=C1C#C)C=C
CC1CC(CC(=C1)C#C)C=C
CC1CCC(=CC1C=C)C#C
CC1CCC(C=C1C=C)C#C
CC1=CC(=C)CCC1CC#C
CC1=CCC(=C)CC1CC#C
CC1=CCCC(=C)C1CC#C
CC1C=CC(=C)CC1CC#C
CC1C=CCC(=C)C1CC#C
CC1C(=C)CCC=C1CC#C
CC1CC=CC(=C)C1CC#C
CC1CC(=C)C=CC1CC#C
CC1CC(=C)CC=C1CC#C
CC1CCC(=C)C=C1CC#C
CC1=C(C=C)C(CCC1)C#C
CC1=C(C#C)C(CCC1)C=C
CC1=CC(C=C)C(CC1)C#C
CC1=CC(C#C)C(CC1)C=C
CC1=CCC(C=C)C(C1)C#C
CC1=CCC(C#C)C(C1)C=C
CC1=CCCC(C=C)C1C#C
CC1=CCCC(C#C)C1C=C
CC1C=CCC(C=C)C1C#C
CC1C=CCC(C#C)C1C=C
CC1C(CC=CC1C=C)C#C
CC1CC=C(C=C)C(C1)C#C
CC1CC=C(C#C)C(C1)C=C
CC1CC=CC(C=C)C1C#C
CC1CC=CC(C#C)C1C=C
CC1CC(C=C)=CCC1C#C
CC1CC(C=C)C=C(C1)C#C
CC1CC(C=C)C=CC1C#C
CC1CC(C=C)C(C=C1)C#C
CC1CC(CC(C=C)=C1)C#C
CC1CCC=C(C=C)C1C#C
CC1CCC=C(C#C)C1C=C
CC1CCC(C=C)=C(C1)C#C
CC1CCC(C=C)=CC1C#C
CC1CCC(C=C)C=C1C#C
CC1CCC(C=C)C(=C1)C#C
CC1CCC(C#C)=C(C1)C=C
CC1CCCC(C=C)=C1C#C
CC1CCCC(C#C)=C1C=C
CC1=C(CC#C)CCCC1=C
CC1=CC(CC#C)CCC1=C
CC1=CCC(CC#C)CC1=C
CC1=CCCC(CC#C)C1=C
CC1C=C(CC#C)CCC1=C
CC1C=CC(CC#C)CC1=C
CC1C=CCC(CC#C)C1=C
CC1C(CC#C)C=CCC1=C
CC1C(CC#C)CC=CC1=C
CC1CC=C(CC#C)CC1=C
CC1CC=CC(CC#C)C1=C
CC1CC(CC#C)=CCC1=C
CC1CC(CC#C)C=CC1=C
CC1CCC=C(CC#C)C1=C
CC1CCC(CC#C)=CC1=C
CC1=C(CC#C)C(=C)CCC1
CC1=C(CC#C)CC(=C)CC1
CC1=C(CC#C)CCC(=C)C1
CC1=CC(=C)C(CC#C)CC1
CC1=CC(=C)CC(CC#C)C1
CC1=CC(CC#C)C(=C)CC1
CC1=CC(CC#C)CC(=C)C1
CC1=CCC(=C)C(CC#C)C1
CC1=CCC(CC#C)C(=C)C1
CC1CC=C(CC#C)C(=C)C1
CC1CC(=C)C=C(CC#C)C1
CC1CC(=C)C(CC#C)C=C1
CC1CC(=C)CC(CC#C)=C1
CC1CC(C#C)C(C=C)C=C1
CC1CC(CC#C)C(=C)C=C1
CC1CCC(=C)C(CC#C)=C1
CC1CCC(C#C)C(C=C)=C1
CCC1=C(CCCC1=C)C#C
CCC1=CC(CCC1=C)C#C
CCC1=CCC(CC1=C)C#C
CCC1C=C(CCC1=C)C#C
CCC1C=CC(CC1=C)C#C
CCC1C(C=CCC1=C)C#C
CCC1C(CC=CC1=C)C#C
CCC1CC=C(CC1=C)C#C
CCC1CC(=CCC1=C)C#C
CCC1CC(C=CC1=C)C#C
CCC1CCC(=CC1=C)C#C
CCC1=C(CC(=C)CC1)C#C
CCC1=C(CCC(=C)C1)C#C
CCC1=CC(=C)C(CC1)C#C
CCC1=CC(=C)CC(C1)C#C
CCC1=CC(=C)CCC1C#C
CCC1=CC(CC(=C)C1)C#C
CCC1=CCC(=C)C(C1)C#C
CCC1=CCC(=C)CC1C#C
CCC1=CCCC(=C)C1C#C
CCC1C=CC(=C)CC1C#C
CCC1C=CCC(=C)C1C#C
CCC1C(=C)CCC=C1C#C
CCC1CC=CC(=C)C1C#C
CCC1CC(=C)C=C(C1)C#C
CCC1CC(=C)C=CC1C#C
CCC1CC(=C)C(C=C1)C#C
CCC1CC(=C)CC=C1C#C
CCC1CC(=C)CC(=C1)C#C
CCC1CCC(=C)C=C1C#C
CCC1CCC(=C)C(=C1)C#C
CCC1=CCCC(C#C)C1=C
CCC1C=CCC(C#C)C1=C
CCC1CC=CC(C#C)C1=C
CCC1CCC=C(C#C)C1=C
CCC1=C(C#C)C(=C)CCC1
CCC1=CC(C#C)C(=C)CC1
CCC1=CCC(C#C)C(=C)C1
CCC1CC=C(C#C)C(=C)C1
CCC1CC(C#C)C(=C)C=C1
CC#CC1=C(C)CCCC1=C
CC#CC1=CC(=C)CCC1C
CC#CC1=CC(C)CCC1=C
CC#CC1=CCC(=C)CC1C
CC#CC1=CCC(C)CC1=C
CC#CC1=CCCC(=C)C1C
CC#CC1=CCCC(C)C1=C
CC#CC1C=C(C)CCC1=C
CC#CC1C=CC(=C)CC1C
CC#CC1C=CC(C)CC1=C
CC#CC1C=CCC(=C)C1C
CC#CC1C=CCC(C)C1=C
CC#CC1C(=C)CCC=C1C
CC#CC1C(C)C=CCC1=C
CC#CC1C(C)CC=CC1=C
CC#CC1CC=C(C)CC1=C
CC#CC1CC=CC(=C)C1C
CC#CC1CC=CC(C)C1=C
CC#CC1CC(=C)C=CC1C
CC#CC1CC(=C)CC=C1C
CC#CC1CC(C)=CCC1=C
CC#CC1CC(C)C=CC1=C
CC#CC1CCC=C(C)C1=C
CC#CC1CCC(=C)C=C1C
CC#CC1CCC(C)=CC1=C
CC#CC1=C(C)C(=C)CCC1
CC#CC1=C(C)CC(=C)CC1
CC#CC1=C(C)CCC(=C)C1
CC#CC1=CC(=C)C(C)CC1
CC#CC1=CC(=C)CC(C)C1
CC#CC1=CC(C)C(=C)CC1
CC#CC1=CC(C)CC(=C)C1
CC#CC1=CCC(=C)C(C)C1
CC#CC1=CCC(C)C(=C)C1
CC#CC1CC=C(C)C(=C)C1
CC#CC1CC(=C)C(C)C=C1
CC#CC1CC(=C)CC(C)=C1
CC#CC1CC(=C)C=C(C)C1
CC#CC1CC(C)C(=C)C=C1
CC#CC1CCC(=C)C(C)=C1
CC1CC(CC=C1C)=CC=C
CC1=C(C)C(CCC1)=CC=C
CC1=C(C)CC(CC1)=CC=C
CC1C=C(C)CCC1=CC=C
CC1C(CCC=C1C)=CC=C
CC1CC=C(C)C(C1)=CC=C
CC1CC=C(C)CC1=CC=C
CC1CC=CC(C)C1=CC=C
CC1CC(C)=CC(C1)=CC=C
CC1CC(C)=CCC1=CC=C
CC1CC(CC(C)=C1)=CC=C
CC1CCC=C(C)C1=CC=C
CC1CCC(C)=CC1=CC=C
CC1C=CCC(=CC=C)C1C
CC1CC=CC(=CC=C)C1C
CC1CC(=CC=C)C=CC1C
CC1CCC(=CC=C)C=C1C
CC1CC(=CC=C)C(C)C=C1
CC1CC(C)C(=CC=C)C=C1
CC1CCC(=CC=C)C(C)=C1
CC=C1C=C(CCC1C)C=C
CC=C1C=CC(CC1C)C=C
CC=C1C(CCC=C1C)C=C
CC=C1CC=C(CC1C)C=C
CC=C1CC(CC=C1C)C=C
CCC1=CC(CCC1=C)=CC
CCC1=CCC(CC1=C)=CC
CCC1C=CC(CC1=C)=CC
CC=C1C=C(C)CCC1C=C
CC=C1C=CC(C)CC1C=C
CC=C1C=CCC(C)C1C=C
CC=C1C(CC=CC1C)C=C
CC=C1C(C)CC=CC1C=C
CC=C1C(C)CCC=C1C=C
CC=C1CC=C(C)C(C1)C=C
CC=C1CC=C(C)CC1C=C
CC=C1CC=CC(C)C1C=C
CC=C1CC(C)=CCC1C=C
CC=C1CC(C)C=C(C1)C=C
CC=C1CC(C)C=CC1C=C
CC=C1CC(C)CC=C1C=C
CC=C1CC(CC(C)=C1)C=C
CC=C1CCC=C(C)C1C=C
CC=C1CCC(C)=C(C1)C=C
CC=C1CCC(C)=CC1C=C
CC=C1CCC(C)C=C1C=C
CC=C1CCCC(C)=C1C=C
CCC1=CC(=C)C(CC1)=CC
CCC1=CC(=C)CC(C1)=CC
CCC1=CC(=C)CCC1=CC
CCC1=CC(CC(=C)C1)=CC
CCC1=CCC(=C)C(C1)=CC
CCC1=CCC(=C)CC1=CC
CCC1=CCCC(=C)C1=CC
CCC1C=CC(=C)CC1=CC
CCC1C=CCC(=C)C1=CC
CCC1C(=C)C=CCC1=CC
CCC1C(=C)CC=CC1=CC
CCC1CC=CC(=C)C1=CC
CCC1CC(=C)C=CC1=CC
CC=C1C=CCC(C=C)C1C
CC=C1CC=CC(C=C)C1C
CC=C1CC(C=C)=CCC1C
CC=C1CC(C=C)C=CC1C
CC=C1CCC=C(C=C)C1C
CC=C1CCC(C=C)=CC1C
CC=C1CCC(C=C)C=C1C
CCC1=CCCC(=CC)C1=C
CCC1C=CCC(=CC)C1=C
CCC1CC=CC(=CC)C1=C
CCC1CC(=CC)C=CC1=C
CC=C1CC=C(C=C)C(C)C1
CC=C1CC(C=C)C=C(C)C1
CC=C1CC(C=C)C(C)C=C1
CC=C1CC(C)C(C=C)C=C1
CC=C1CCC(C=C)=C(C)C1
CC=C1CCC(C=C)C(C)=C1
CC=C1CCC(C)C(C=C)=C1
CCC1=CC(=CC)C(=C)CC1
CCC1=CCC(=CC)C(=C)C1
CCC1CC(=C)C(=CC)C=C1
CCC1CC(=CC)C(=C)C=C1
CC=CC1=C(C)CCCC1=C
CC=CC1=CC(=C)CCC1C
CC=CC1=CC(C)CCC1=C
CC=CC1=CCC(=C)CC1C
CC=CC1=CCC(C)CC1=C
CC=CC1=CCCC(=C)C1C
CC=CC1=CCCC(C)C1=C
CC=CC1C=C(C)CCC1=C
CC=CC1C=CC(=C)CC1C
CC=CC1C=CC(C)CC1=C
CC=CC1C=CCC(=C)C1C
CC=CC1C=CCC(C)C1=C
CC=CC1C(=C)CCC=C1C
CC=CC1C(C)C=CCC1=C
CC=CC1C(C)CC=CC1=C
CC=CC1CC=C(C)CC1=C
CC=CC1CC=CC(=C)C1C
CC=CC1CC=CC(C)C1=C
CC=CC1CC(=C)C=CC1C
CC=CC1CC(=C)CC=C1C
CC=CC1CC(C)=CCC1=C
CC=CC1CC(C)C=CC1=C
CC=CC1CCC=C(C)C1=C
CC=CC1CCC(=C)C=C1C
CC=CC1CCC(C)=CC1=C
CCC=C1C=C(C)CCC1=C
CCC=C1C=CC(=C)CC1C
CCC=C1C=CC(C)CC1=C
CCC=C1C=CCC(=C)C1C
CCC=C1C=CCC(C)C1=C
CCC=C1C(=C)CCC=C1C
CCC=C1C(C)C=CCC1=C
CCC=C1C(C)CC=CC1=C
CCC=C1CC=C(C)CC1=C
CCC=C1CC=CC(=C)C1C
CCC=C1CC=CC(C)C1=C
CCC=C1CC(=C)C=CC1C
CCC=C1CC(=C)CC=C1C
CCC=C1CC(C)=CCC1=C
CCC=C1CC(C)C=CC1=C
CCC=C1CCC=C(C)C1=C
CCC=C1CCC(=C)C=C1C
CCC=C1CCC(C)=CC1=C
CC=CC1=C(C)C(=C)CCC1
CC=CC1=C(C)CC(=C)CC1
CC=CC1=C(C)CCC(=C)C1
CC=CC1=CC(=C)C(C)CC1
CC=CC1=CC(=C)CC(C)C1
CC=CC1=CC(C)C(=C)CC1
CC=CC1=CC(C)CC(=C)C1
CC=CC1=CCC(=C)C(C)C1
CC=CC1=CCC(C)C(=C)C1
CC=CC1CC=C(C)C(=C)C1
CC=CC1CC(=C)C(C)C=C1
CC=CC1CC(=C)CC(C)=C1
CC=CC1CC(=C)C=C(C)C1
CC=CC1CC(C)C(=C)C=C1
CC=CC1CCC(=C)C(C)=C1
CCC=C1CC=C(C)C(=C)C1
CCC=C1CC(=C)C(C)C=C1
CCC=C1CC(=C)CC(C)=C1
CCC=C1CC(=C)C=C(C)C1
CCC=C1CC(C)C(=C)C=C1
CCC=C1CCC(=C)C(C)=C1
CC=C1CCCC(C=C)=C1C
CC=C1CC(C)CC(C=C)=C1
CC1=CCC(CC=C1C)C=C
CC1C=C(CCC=C1C)C=C
CC1C=CC(CC=C1C)C=C
CC1C(CC=CC=C1C)C=C
CC1CC=C(CC=C1C)C=C
CC1=C(C)C=C(CCC1)C=C
CC1=C(C)C=CC(CC1)C=C
CC1=C(C)C=CCC(C1)C=C
CC1=C(C)C(CC=CC1)C=C
CC1=C(C)C(CCC=C1)C=C
CC1=C(C)CC=C(CC1)C=C
CC1=CC=C(C)C(CC1)C=C
CC1=CC=C(C)CC(C1)C=C
CC1=CC(C)=C(CCC1)C=C
CC1=CC(C)=CC(CC1)C=C
CC1=CC(C)=CCC(C1)C=C
CC1=CCC(C)=CC(C1)C=C
CC1=CCC=C(C)C(C1)C=C
CC1=CCC(C)=C(CC1)C=C
CC1=CCCC=C(C)C1C=C
CC1=CCCC(C)=C(C1)C=C
CC1C=C(C)C=CCC1C=C
CC1C=C(C)CC=CC1C=C
CC1C=C(C)CCC=C1C=C
CC1C=CC=C(C)CC1C=C
CC1C=CC=CC(C)C1C=C
CC1C=CC(C)=CCC1C=C
CC1C=CC(CC(C)=C1)C=C
CC1C=CCC=C(C)C1C=C
CC1C=CCC(C)=CC1C=C
CC1C=CCCC(C)=C1C=C
CC1C(C)=CCCC=C1C=C
CC1CC=C(C)C=C(C1)C=C
CC1CC=C(C)C=CC1C=C
CC1CC=C(C)CC=C1C=C
CC1CC=C(CC(C)=C1)C=C
CC1CC=CC=C(C)C1C=C
CC1CC=CC(C)=C(C1)C=C
CC1CC=CC(C)=CC1C=C
CC1CC=CC(C)C=C1C=C
CC1CC=CCC(C)=C1C=C
CC1CC(C)=C(CC=C1)C=C
CC1CC(C)=CC=C(C1)C=C
CC1CC(C)=CC=CC1C=C
CC1CC(C)=CCC=C1C=C
CC1CCC=C(C)C=C1C=C
CC1CCC=CC(C)=C1C=C
CC1CCC(C)=CC=C1C=C
CC1=CCCC(C=C)C=C1C
CC1=CCCCC(C=C)=C1C
CC1C=CC=CC(C=C)C1C
CC1C=CC(C=C)C=CC1C
CC1C=CCC=C(C=C)C1C
CC1C=CCC(C=C)=CC1C
CC1C=CCC(C=C)C=C1C
CC1C=CCCC(C=C)=C1C
CC1C(C=C)C=CCC=C1C
CC1CC=C(C=C)C=CC1C
CC1CC=CC=C(C=C)C1C
CC1CC=CC(C=C)=CC1C
CC1CC=CC(C=C)C=C1C
CC1CC=CCC(C=C)=C1C
CC1CC(C=C)=CC=CC1C
CC1CC(C=C)=CCC=C1C
CC1CC(C=C)C=CC=C1C
CC1CCC=C(C=C)C=C1C
CC1CCC=CC(C=C)=C1C
CC1CCC(C=C)=CC=C1C
CC1=C(C=C)C(C)=CCCC1
CC1=C(C)C(C=C)=CCCC1
CC1=C(C)C(C=C)C=CCC1
CC1=C(C)CC(C=C)=CCC1
CC1=C(C)CC(C=C)C=CC1
CC1=CC(C=C)=C(C)CCC1
CC1=CC(C=C)C=C(C)CC1
CC1=CC(C=C)C(C)=CCC1
CC1=CCC(C=C)=C(C)CC1
CC1=CCC(C=C)C=C(C)C1
CC1=CCC(C=C)C(C)=CC1
CC1=CCCC(C=C)=C(C)C1
CC1=CCCC(C=C)C(C)=C1
CC1C=C(C)CCC(C=C)=C1
CC1C=CC(C)C(C=C)C=C1
CC1C=CCC(C=C)C(C)=C1
CC1CC=C(C=C)C=C(C)C1
CC1CC=C(C=C)C(C)C=C1
CC1CC=C(C)C(C=C)=CC1
CC1CC=C(C)C(C=C)C=C1
CC1CC=C(C)CC(C=C)=C1
CC1CC=CC(C=C)=C(C)C1
CC1CC=CC(C=C)C(C)=C1
CC1CC=CC(C)C(C=C)=C1
CC1CC(C=C)=C(C)CC=C1
CC1CC(C=C)=CC(C)C=C1
CC1CC(C=C)=CCC(C)=C1
CC1CC(C=C)C=C(C)C=C1
CC1CC(C=C)C=CC(C)=C1
CC1CC(C=C)C(C)=CC=C1
CC1CC(C)=CC(C=C)C=C1
CC1CC(C)=CCC(C=C)=C1
CC1CC(C)C=C(C=C)C=C1
CC1CC(C)C(C=C)=CC=C1
CC1CCC=C(C=C)C(C)=C1
CC1CCC=C(C)C(C=C)=C1
CC1CCC(C=C)=C(C)C=C1
CC1CCC(C=C)=CC(C)=C1
CC1CCC(C)=C(C=C)C=C1
CC1CCC(C)=CC(C=C)=C1
CCC1=C(C)C=CCCC1=C
CCC1=C(C)CC=CCC1=C
CCC1=C(C)CCC=CC1=C
CCC1=CC=C(C)CCC1=C
CCC1=CC=CC(=C)CC1C
CCC1=CC=CC(C)CC1=C
CCC1=CC=CCC(=C)C1C
CCC1=CC=CCC(C)C1=C
CCC1=CC(=C)C=CCC1C
CCC1=CC(=C)CC=CC1C
CCC1=CC(=C)CCC=C1C
CCC1=CC(C)=CCCC1=C
CCC1=CC(C)C=CCC1=C
CCC1=CC(C)CC=CC1=C
CCC1=CCC=C(C)CC1=C
CCC1=CCC=CC(=C)C1C
CCC1=CCC=CC(C)C1=C
CCC1=CCC(=C)C=CC1C
CCC1=CCC(=C)CC=C1C
CCC1=CCC(C)=CCC1=C
CCC1=CCC(C)C=CC1=C
CCC1=CCCC=C(C)C1=C
CCC1=CCCC(=C)C=C1C
CCC1=CCCC(C)=CC1=C
CCC1C=C(C)C=CCC1=C
CCC1C=C(C)CC=CC1=C
CCC1C=CC=C(C)CC1=C
CCC1C=CC=CC(=C)C1C
CCC1C=CC=CC(C)C1=C
CCC1C=CC(=C)C=CC1C
CCC1C=CC(=C)CC=C1C
CCC1C=CC(C)=CCC1=C
CCC1C=CC(C)C=CC1=C
CCC1C=CCC=C(C)C1=C
CCC1C=CCC(=C)C=C1C
CCC1C=CCC(C)=CC1=C
CCC1C(=C)CC=CC=C1C
CCC1C(=C)C=CCC=C1C
CCC1C(C)C=CC=CC1=C
CCC1CC=C(C)C=CC1=C
CCC1CC=CC=C(C)C1=C
CCC1CC=CC(=C)C=C1C
CCC1CC=CC(C)=CC1=C
CCC1CC(=C)C=CC=C1C
CCC1CC(C)=CC=CC1=C
CCC1=C(C)C=CC(=C)CC1
CCC1=C(C)C=CCC(=C)C1
CCC1=C(C)C(=C)C=CCC1
CCC1=C(C)C(=C)CC=CC1
CCC1=C(C)C(=C)CCC=C1
CCC1=C(C)CC=CC(=C)C1
CCC1=C(C)CC(=C)C=CC1
CCC1=C(C)CC(=C)CC=C1
CCC1=C(C)CCC(=C)C=C1
CCC1=CC=C(C)C(=C)CC1
CCC1=CC=C(C)CC(=C)C1
CCC1=CC=CC(=C)C(C)C1
CCC1=CC=CC(C)C(=C)C1
CCC1=CC(=C)C=C(C)CC1
CCC1=CC(=C)C=CC(C)C1
CCC1=CC(=C)C(C)=CCC1
CCC1=CC(=C)C(C)C=CC1
CCC1=CC(=C)C(C)CC=C1
CCC1=CC(=C)CC=C(C)C1
CCC1=CC(=C)CC(C)=CC1
CCC1=CC(=C)CC(C)C=C1
CCC1=CC(=C)CCC(C)=C1
CCC1=CC(C)=CC(=C)CC1
CCC1=CC(C)=CCC(=C)C1
CCC1=CC(C)C=CC(=C)C1
CCC1=CC(C)C(=C)C=CC1
CCC1=CC(C)C(=C)CC=C1
CCC1=CC(C)CC(=C)C=C1
CCC1=CCC=C(C)C(=C)C1
CCC1=CCC(=C)C=C(C)C1
CCC1=CCC(=C)C(C)=CC1
CCC1=CCC(=C)C(C)C=C1
CCC1=CCC(=C)CC(C)=C1
CCC1=CCC(C)=CC(=C)C1
CCC1=CCC(C)C(=C)C=C1
CCC1=CCCC(=C)C(C)=C1
CCC1C=CC(=C)CC(C)=C1
CCC1C=CC(C)C(=C)C=C1
CCC1C=CCC(=C)C(C)=C1
CCC1CC=C(C)C(=C)C=C1
CCC1CC=CC(=C)C(C)=C1
CCC1CC(=C)C=C(C)C=C1
CCC1CC(=C)C=CC(C)=C1
CCC1CC(=C)C(C)=CC=C1
CCC1CC(C)=CC(=C)C=C1
CC1=CC(CCC1)(C=C)C#C
CC1=CCC(CC1)(C=C)C#C
CC1=CCCC(C1)(C=C)C#C
CC1=CCCCC1(C=C)C#C
CC1(C=CCCC1C=C)C#C
CC1(CC=CC(C1)C=C)C#C
CC1(CC=CC(C1)C#C)C=C
CC1(CC=CCC1C=C)C#C
CC1(CC=CCC1C#C)C=C
CC1(CC(CC=C1)C=C)C#C
CC1(CC(CC=C1)C#C)C=C
CC1(CCC=C(C1)C=C)C#C
CC1(CCC=C(C1)C#C)C=C
CC1(CCC=CC1C=C)C#C
CC1(CCC=CC1C#C)C=C
CC1(CCC(=CC1)C#C)C=C
CC1(CCC(C=C1)C#C)C=C
CC1(CCCC=C1C=C)C#C
CC1(CCCC=C1C#C)C=C
CC1(CCCC(=C1)C#C)C=C
CC1C=CCCC1(C=C)C#C
CC1CC=CC(C1)(C=C)C#C
CC1CC=CCC1(C=C)C#C
CC1CC(CC=C1)(C=C)C#C
CC1CCC=CC1(C=C)C#C
CC1(C=C)C=CCCC1C#C
CC1(CCC(C=C)=CC1)C#C
CC1(CCC(C=C)C=C1)C#C
CC1(CCCC(C=C)=C1)C#C
CC1CCC(C=C)(C=C1)C#C
CC1(CC#C)C=CCCC1=C
CC1(CC#C)CC=CCC1=C
CC1(CC#C)CCC=CC1=C
CC1(CC#C)CC=CC(=C)C1
CC1(CC#C)CC(=C)CC=C1
CC1(CC#C)CCC(=C)C=C1
CCC1(C=CCCC1=C)C#C
CCC1(CC=CCC1=C)C#C
CCC1(CCC=CC1=C)C#C
CCC1(CC=CC(=C)C1)C#C
CCC1(CC(=C)CC=C1)C#C
CCC1(CCC(=C)C=C1)C#C
CC#CC1(C)C=CCCC1=C
CC#CC1(C)CC=CCC1=C
CC#CC1(C)CCC=CC1=C
CC#CC1(C)CC=CC(=C)C1
CC#CC1(C)CC(=C)CC=C1
CC#CC1(C)CCC(=C)C=C1
CC1(C)C=CCCC1=CC=C
CC1(C)CC=CC(C1)=CC=C
CC1(C)CC=CCC1=CC=C
CC1(C)CC(CC=C1)=CC=C
CC1(C)CCC=CC1=CC=C
CC1(C)CCC(=CC=C)C=C1
CC=C1C=CCCC1(C)C=C
CC=C1CC=CCC1(C)C=C
CC=C1CCC=CC1(C)C=C
CC=C1CC=CC(C)(C1)C=C
CC=C1CC(C)(CC=C1)C=C
CC=C1CCC(C)(C=C)C=C1
CC=CC1(C)C=CCCC1=C
CC=CC1(C)CC=CCC1=C
CC=CC1(C)CCC=CC1=C
CC=CC1(C)CC=CC(=C)C1
CC=CC1(C)CC(=C)CC=C1
CC=CC1(C)CCC(=C)C=C1
CC1=C(CCCC1)C=CC#C
CC1=CC(CCC1)=CCC#C
CC1=CC(CCC1)C=CC#C
CC1=CCC(CC1)=CCC#C
CC1=CCC(CC1)C=CC#C
CC1=CCCC(C1)=CCC#C
CC1=CCCC(C1)C=CC#C
CC1=CCCCC1=CCC#C
CC1=CCCCC1C=CC#C
CC1C=CCCC1=CCC#C
CC1C=CCCC1C=CC#C
CC1CC=CC(C1)=CCC#C
CC1CC=CC(C1)C=CC#C
CC1CC=CCC1=CCC#C
CC1CC=CCC1C=CC#C
CC1CC(CC=C1)=CCC#C
CC1CC(CC=C1)C=CC#C
CC1CCC=C(C1)C=CC#C
CC1CCC=CC1=CCC#C
CC1CCC=CC1C=CC#C
CC1CCCC=C1C=CC#C
CC1CCC(=CCC#C)C=C1
CC1CCC(C=CC#C)=CC1
CC1CCC(C=CC#C)C=C1
CC1CCCC(C=CC#C)=C1
CC=C1C=CCCC1C#CC
CC=C1C=CCCC1CC#C
CC=C1CC=CC(C1)C#CC
CC=C1CC=CCC1C#CC
CC=C1CC=CCC1CC#C
CC=C1CC(CC=C1)C#CC
CC=C1CCC=C(C1)C#CC
CC=C1CCC=CC1C#CC
CC=C1CCC=CC1CC#C
CC=C1CCC(=CC1)C#CC
CC=C1CCC(C=C1)C#CC
CC=C1CCCC=C1C#CC
CC=C1CCCC=C1CC#C
CC=C1CCCC(=C1)C#CC
CCC1=CC(CCC1)=CC#C
CCC1=CCC(CC1)=CC#C
CCC1=CCCC(C1)=CC#C
CCC1=CCCCC1=CC#C
CCC1C=CCCC1=CC#C
CCC1CC=CC(C1)=CC#C
CCC1CC=CCC1=CC#C
CCC1CC(CC=C1)=CC#C
CCC1CCC=CC1=CC#C
CC=C1CC=CC(CC#C)C1
CC=C1CC(CC#C)CC=C1
CC=C1CCC=C(CC#C)C1
CC=C1CCC(CC#C)=CC1
CC=C1CCC(CC#C)C=C1
CC=C1CCCC(CC#C)=C1
CCC1CCC(=CC#C)C=C1
CC=CC1=C(CCCC1)C#C
CC=CC1=CC(CCC1)C#C
CC=CC1=CCC(CC1)C#C
CC=CC1=CCCC(C1)C#C
CC=CC1=CCCCC1C#C
CC=CC1C=CCCC1C#C
CC=CC1CC=CC(C1)C#C
CC=CC1CC=CCC1C#C
CC=CC1CC(CC=C1)C#C
CC=CC1CCC=C(C1)C#C
CC=CC1CCC=CC1C#C
CC=CC1CCC(=CC1)C#C
CC=CC1CCC(C=C1)C#C
CC=CC1CCCC=C1C#C
CC=CC1CCCC(=C1)C#C
CCC=C1C=CCCC1C#C
CCC=C1CC=CC(C1)C#C
CCC=C1CC=CCC1C#C
CCC=C1CC(CC=C1)C#C
CCC=C1CCC=C(C1)C#C
CCC=C1CCC=CC1C#C
CCC=C1CCC(=CC1)C#C
CCC=C1CCC(C=C1)C#C
CCC=C1CCCC=C1C#C
CCC=C1CCCC(=C1)C#C
CC#CC=C1C=CCCC1C
CC#CC=C1CC=CCC1C
CC#CC=C1CCC=CC1C
CC#CC=C1CCCC=C1C
CC#CC=C1CC=CC(C)C1
CC#CC=C1CC(C)CC=C1
CC#CC=C1CCC=C(C)C1
CC#CC=C1CCC(C)=CC1
CC#CC=C1CCC(C)C=C1
CC#CC=C1CCCC(C)=C1
CC=CC1=CCC(CC1)=CC
CC=CC1=CCCC(C1)=CC
CC=CC1=CCCCC1=CC
CC=CC1C=CCCC1=CC
CC=CC1CC=CC(C1)=CC
CC=CC1CC=CCC1=CC
CC=CC1CC(CC=C1)=CC
CC=CC1CCC=CC1=CC
CCC=C1C=CCCC1=CC
CCC=C1CC=CC(C1)=CC
CCC=C1CC=CCC1=CC
CCC=C1CC(CC=C1)=CC
CCC=C1CCC=CC1=CC
CC=CC1CCC(=CC)C=C1
CCC=C1CCC(=CC)C=C1
CC=CC=C1C=CCCC1C
CC=CC=C1CC=CCC1C
CC=CC=C1CCC=CC1C
CC=CC=C1CCCC=C1C
CC=CC=C1CC=CC(C)C1
CC=CC=C1CC(C)CC=C1
CC=CC=C1CCC=C(C)C1
CC=CC=C1CCC(C)=CC1
CC=CC=C1CCC(C)C=C1
CC=CC=C1CCCC(C)=C1
CC=CC1=CC(CCC1)=CC
CC1(CCC=CC1)C(=C)C#C
CC1(CCCC=C1)C(=C)C#C
CC(=C)C1(CCC=CC1)C#C
CC(=C)C1(CCCC=C1)C#C
CC(=CC1=CCCCC1)C#C
CC(=CC1CCC=CC1)C#C
CC(=CC1CCCC=C1)C#C
CC(C=C1CCC=CC1)C#C
CC(C=C1CCCC=C1)C#C
CC=C(C#C)C1=CCCCC1
CC=C(C#C)C1CCC=CC1
CC=C(C#C)C1CCCC=C1
CC(=CC#C)C1=CCCCC1
CC(=CC#C)C1CCC=CC1
CC(=CC#C)C1CCCC=C1
CC(CC#C)=C1CCC=CC1
CC(CC#C)=C1CCCC=C1
CC#CC(C)=C1CCC=CC1
CC#CC(C)=C1CCCC=C1
CCC(C#C)=C1CCC=CC1
CCC(C#C)=C1CCCC=C1
CC=C(C)C=C1CCC=CC1
CC=C(C)C=C1CCCC=C1
CC=CC(C)=C1CCC=CC1
CC=CC(C)=C1CCCC=C1
CC(C)=CC=C1CCC=CC1
CC(C)=CC=C1CCCC=C1
CC1=CC(CCC1(C)C)C=C
CC1=CCC(CC1(C)C)C=C
CC1C=C(CCC1(C)C)C=C
CC1C=CC(CC1(C)C)C=C
CC1C(CC=CC1(C)C)C=C
CC1CC=C(CC1(C)C)C=C
CC1C=C(C)CCC1(C)C=C
CC1C(C)=CCCC1(C)C=C
CC1CC=C(C)CC1(C)C=C
CC1CC=CC(C)C1(C)C=C
CC1CC(C)=CCC1(C)C=C
CC1CC(C)(CC=C1C)C=C
CC1CCC=C(C)C1(C)C=C
CC1CCC(C)=CC1(C)C=C
CC1=C(C)C(C)(CCC1)C=C
CC1=C(CC(C)(C)CC1)C=C
CC1=C(CCC(C)(C)C1)C=C
CC1=CC(C)(C)C(CC1)C=C
CC1=CC(C)(C)CC(C1)C=C
CC1=CC(C)(C)CCC1C=C
CC1=CC(CC(C)(C)C1)C=C
CC1=CCC(C)(C)C(C=C)C1
CC1=CCC(C)(C)CC1C=C
CC1=CCCC(C=C)C1(C)C
CC1=CCCC(C)(C)C1C=C
CC1C=CC(C)(C)CC1C=C
CC1C=CCC(C=C)C1(C)C
CC1C=CCC(C)(C)C1C=C
CC1C(C=C)=CCCC1(C)C
CC1C(C=C)C=CCC1(C)C
CC1CC=C(C)C(C)(C1)C=C
CC1CC=CC(C=C)C1(C)C
CC1CC=CC(C)(C)C1C=C
CC1CC(C=C)=CCC1(C)C
CC1CC(C=C)C=CC1(C)C
CC1CC(C)=CC(C)(C1)C=C
CC1CC(C)(C)C=CC1C=C
CC1CC(C)(C)CC=C1C=C
CC1CC(C)(CC(C)=C1)C=C
CC1CCC=C(C=C)C1(C)C
CC1CCC(C=C)=CC1(C)C
CC1CCC(C)(C)C=C1C=C
CC1C=CCC(C)(C=C)C1C
CC1CC=CC(C)(C=C)C1C
CC1CC(C)(C=C)C=CC1C
CC1CCC(C)(C=C)C=C1C
CC1=CC(C=C)C(C)(C)CC1
CC1=CCC(C=C)C(C)(C)C1
CC1CC=C(C=C)C(C)(C)C1
CC1CC(C=C)C(C)(C)C=C1
CC1CC(C)(C=C)C(C)C=C1
CC1CC(C)(C)C(C=C)C=C1
CC1CC(C)C(C)(C=C)C=C1
CC1CCC(C)(C=C)C(C)=C1
CC1CCC(C)(C)C(C=C)=C1
CCC1=CC(=C)CCC1(C)C
CCC1=CCC(=C)CC1(C)C
CCC1=CCCC(=C)C1(C)C
CCC1C=CC(=C)CC1(C)C
CCC1C=CCC(=C)C1(C)C
CCC1C(=C)C=CCC1(C)C
CCC1C(=C)CC=CC1(C)C
CCC1CC=CC(=C)C1(C)C
CCC1CC(=C)C=CC1(C)C
CCC1=CC(C)(C)CCC1=C
CCC1=CCC(C)(C)CC1=C
CCC1=CCCC(C)(C)C1=C
CCC1(C)C=C(C)CCC1=C
CCC1(C)C=CC(=C)CC1C
CCC1(C)C=CC(C)CC1=C
CCC1(C)C=CCC(=C)C1C
CCC1(C)C=CCC(C)C1=C
CCC1(C)C(=C)CCC=C1C
CCC1(C)C(C)C=CCC1=C
CCC1(C)C(C)CC=CC1=C
CCC1(C)CC=C(C)CC1=C
CCC1(C)CC=CC(=C)C1C
CCC1(C)CC=CC(C)C1=C
CCC1(C)CC(=C)C=CC1C
CCC1(C)CC(=C)CC=C1C
CCC1(C)CC(C)=CCC1=C
CCC1(C)CC(C)C=CC1=C
CCC1(C)CCC=C(C)C1=C
CCC1(C)CCC(=C)C=C1C
CCC1(C)CCC(C)=CC1=C
CCC1C=CC(C)(C)CC1=C
CCC1C=CCC(C)(C)C1=C
CCC1CC=CC(C)(C)C1=C
CCC1CC(C)(C)C=CC1=C
CCC1=CC(=C)C(C)(C)CC1
CCC1=CC(=C)CC(C)(C)C1
CCC1=CC(C)(C)C(=C)CC1
CCC1=CC(C)(C)CC(=C)C1
CCC1=CCC(=C)C(C)(C)C1
CCC1=CCC(C)(C)C(=C)C1
CCC1(C)CC=C(C)C(=C)C1
CCC1(C)CC(=C)C(C)C=C1
CCC1(C)CC(=C)CC(C)=C1
CCC1(C)CC(=C)C=C(C)C1
CCC1(C)CC(C)C(=C)C=C1
CCC1(C)CCC(=C)C(C)=C1
CCC1CC(=C)C(C)(C)C=C1
CCC1CC(C)(C)C(=C)C=C1
CC1=C(CCCC1(C)C)C=C
CC1=C(C)CC(C)(CC1)C=C
CC1=C(C=C)C(C)(C)CCC1
CC1CC(C=C)=CC(C)(C)C1
CC1CC(C)(C)CC(C=C)=C1
CCC1=CC(CCC1C)=CC
CCC1=CCC(CC1C)=CC
CCC1C=CC(CC1C)=CC
CCC1CC(CC=C1C)=CC
CCC1=C(C)C(CCC1)=CC
CCC1=C(C)CC(CC1)=CC
CCC1=C(C)CCC(C1)=CC
CCC1=C(C)CCCC1=CC
CCC1=CC(C)C(CC1)=CC
CCC1=CC(C)CC(C1)=CC
CCC1=CC(C)CCC1=CC
CCC1=CC(CC(C)C1)=CC
CCC1=CCC(C)C(C1)=CC
CCC1=CCC(C)CC1=CC
CCC1=CCCC(C)C1=CC
CCC1C=C(C)CCC1=CC
CCC1C=CC(C)CC1=CC
CCC1C=CCC(C)C1=CC
CCC1C(CCC=C1C)=CC
CCC1C(C)C=CCC1=CC
CCC1C(C)CC=CC1=CC
CCC1CC=C(C)C(C1)=CC
CCC1CC=C(C)CC1=CC
CCC1CC=CC(C)C1=CC
CCC1CC(C)=CC(C1)=CC
CCC1CC(C)=CCC1=CC
CCC1CC(C)C=CC1=CC
CCC1CC(CC(C)=C1)=CC
CCC1CCC=C(C)C1=CC
CCC1CCC(C)=CC1=CC
CCC1=CCCC(=CC)C1C
CCC1C=CCC(=CC)C1C
CCC1CC=CC(=CC)C1C
CCC1CC(=CC)C=CC1C
CCC1CCC(=CC)C=C1C
CCC1=CC(=CC)C(C)CC1
CCC1=CCC(=CC)C(C)C1
CCC1CC(=CC)C(C)C=C1
CCC1CC(C)C(=CC)C=C1
CCC1CCC(=CC)C(C)=C1
CC=CC1=C(C)CCCC1C
CC=CC1=CC(C)CCC1C
CC=CC1=CCC(C)CC1C
CC=CC1=CCCC(C)C1C
CC=CC1C=C(C)CCC1C
CC=CC1C=CC(C)CC1C
CC=CC1C=CCC(C)C1C
CC=CC1C(C)CC=CC1C
CC=CC1C(C)CCC=C1C
CC=CC1CC=C(C)CC1C
CC=CC1CC=CC(C)C1C
CC=CC1CC(C)=CCC1C
CC=CC1CC(C)C=CC1C
CC=CC1CC(C)CC=C1C
CC=CC1CCC=C(C)C1C
CC=CC1CCC(C)=CC1C
CC=CC1CCC(C)C=C1C
CC=CC1CCCC(C)=C1C
CCC=C1C=C(C)CCC1C
CCC=C1C=CC(C)CC1C
CCC=C1C=CCC(C)C1C
CCC=C1C(C)CC=CC1C
CCC=C1C(C)CCC=C1C
CCC=C1CC=C(C)CC1C
CCC=C1CC=CC(C)C1C
CCC=C1CC(C)=CCC1C
CCC=C1CC(C)C=CC1C
CCC=C1CC(C)CC=C1C
CCC=C1CCC=C(C)C1C
CCC=C1CCC(C)=CC1C
CCC=C1CCC(C)C=C1C
CCC=C1CCCC(C)=C1C
CC=CC1=C(C)C(C)CCC1
CC=CC1=C(C)CC(C)CC1
CC=CC1=C(C)CCC(C)C1
CC=CC1=CC(C)C(C)CC1
CC=CC1=CC(C)CC(C)C1
CC=CC1=CCC(C)C(C)C1
CC=CC1CC=C(C)C(C)C1
CC=CC1CC(C)C=C(C)C1
CC=CC1CC(C)C(C)C=C1
CC=CC1CCC(C)C(C)=C1
CCC=C1CC=C(C)C(C)C1
CCC=C1CC(C)C=C(C)C1
CCC=C1CC(C)C(C)C=C1
CCC=C1CC(C)CC(C)=C1
CCC=C1CCC(C)=C(C)C1
CCC=C1CCC(C)C(C)=C1
CC=CC1CC(C)CC(C)=C1
CC=CC1CCC(C)=C(C)C1
CCC1(C)C=CCCC1=CC
CCC1(C)CC=CC(C1)=CC
CCC1(C)CC=CCC1=CC
CCC1(C)CC(CC=C1)=CC
CCC1(C)CCC=CC1=CC
CCC1(C)CCC(=CC)C=C1
CC=CC1=CCCCC1(C)C
CC=CC1C=CCCC1(C)C
CC=CC1CC=CCC1(C)C
CC=CC1CCC=CC1(C)C
CCC=C1C=CCCC1(C)C
CCC=C1CC=CCC1(C)C
CCC=C1CCC=CC1(C)C
CC=CC1(C)C=CCCC1C
CC=CC1(C)CC=CCC1C
CC=CC1(C)CCC=CC1C
CC=CC1(C)CCCC=C1C
CC=CC1=CC(C)(C)CCC1
CC=CC1=CCC(C)(C)CC1
CC=CC1=CCCC(C)(C)C1
CC=CC1(C)CC=CC(C)C1
CC=CC1(C)CC(C)CC=C1
CC=CC1(C)CCC=C(C)C1
CC=CC1(C)CCC(C)=CC1
CC=CC1(C)CCC(C)C=C1
CC=CC1(C)CCCC(C)=C1
CC=CC1CC=CC(C)(C)C1
CC=CC1CC(C)(C)CC=C1
CC=CC1CCC(C)(C)C=C1
CCC=C1CC=CC(C)(C)C1
CCC=C1CC(C)(C)CC=C1
CCC=C1CCC(C)(C)C=C1
CC(C)C1=CC=CCCC1C
CC(C)C1=CCC=CCC1C
CC(C)C1=CCCC=CC1C
CC(C)C1=CCCCC=C1C
CC(C)C1C=CC=CCC1C
CC(C)C1C=CCC=CC1C
CC(C)C1C=CCCC=C1C
CC(C)C1CC=CC=CC1C
CC(C)C1CC=CCC=C1C
CC(C)C1CCC=CC=C1C
CC(C)C1=C(C)C=CCCC1
CC(C)C1=C(C)CC=CCC1
CC(C)C1=C(C)CCC=CC1
CC(C)C1=C(C)CCCC=C1
CC(C)C1=CC=C(C)CCC1
CC(C)C1=CC=CC(C)CC1
CC(C)C1=CC=CCC(C)C1
CC(C)C1=CC(C)=CCCC1
CC(C)C1=CC(C)C=CCC1
CC(C)C1=CC(C)CC=CC1
CC(C)C1=CC(C)CCC=C1
CC(C)C1=CCC=C(C)CC1
CC(C)C1=CCC=CC(C)C1
CC(C)C1=CCC(C)=CCC1
CC(C)C1=CCC(C)C=CC1
CC(C)C1=CCC(C)CC=C1
CC(C)C1=CCCC=C(C)C1
CC(C)C1=CCCC(C)=CC1
CC(C)C1=CCCC(C)C=C1
CC(C)C1=CCCCC(C)=C1
CC(C)C1C=CCC(C)C=C1
CC(C)C1C=CCCC(C)=C1
CC(C)C1CC=C(C)CC=C1
CC(C)C1CC=CC=C(C)C1
CC(C)C1CC=CC(C)=CC1
CC(C)C1CC=CC(C)C=C1
CC(C)C1CC=CCC(C)=C1
CC(C)C1CC(C)=CCC=C1
CC(C)C1CC(C)C=CC=C1
CC(C)C1CCC=C(C)C=C1
CC(C)C1CCC=CC(C)=C1
CC(C)C1CCC(C)=CC=C1
CC=C(C)C1(C)CCC=CC1
CC=C(C)C1(C)CCCC=C1
CC(C)=CC1(C)CCC=CC1
CC(C)=CC1(C)CCCC=C1
CC(C)(C)C=C1CCC=CC1
CC(C)(C)C=C1CCCC=C1
CC(C)C1=C(C)CCCC1C
CC(C)C1=CC(C)CCC1C
CC(C)C1=CCC(C)CC1C
CC(C)C1=CCCC(C)C1C
CC(C)C1C=CC(C)CC1C
CC(C)C1C=CCC(C)C1C
CC(C)C1C(C)CC=CC1C
CC(C)C1C(C)CCC=C1C
CC(C)C1CC=CC(C)C1C
CC(C)C1CC(C)=CCC1C
CC(C)C1CC(C)C=CC1C
CC(C)C1CC(C)CC=C1C
CC(C)C1CCC=C(C)C1C
CC(C)C1CCCC(C)=C1C
CC(C)C1=C(C)C(C)CCC1
CC(C)C1=C(C)CC(C)CC1
CC(C)C1=C(C)CCC(C)C1
CC(C)C1=CC(C)C(C)CC1
CC(C)C1=CC(C)CC(C)C1
CC(C)C1=CCC(C)C(C)C1
CC(C)C1CC(C)C=C(C)C1
CC(C)C1CC(C)C(C)C=C1
CC(C)C1CCC(C)=C(C)C1
CC(C)C1CCC(C)C(C)=C1
CC(C)C1C=C(C)CCC1C
CC(C)C1CC=C(C)CC1C
CC(C)C1CCC(C)=CC1C
CC(C)C1CCC(C)C=C1C
CC(C)C1CC=C(C)C(C)C1
CC(C)C1CC(C)CC(C)=C1
CC(C)C1CC=CCC1(C)C
CC(C)C1CCC=CC1(C)C
CC(C)C1(C)C=CCCC1C
CC(C)C1(C)CC=CCC1C
CC(C)C1(C)CCC=CC1C
CC(C)C1(C)CCCC=C1C
CC(C)C1(C)CC=CC(C)C1
CC(C)C1(C)CC(C)CC=C1
CC(C)C1(C)CCC=C(C)C1
CC(C)C1(C)CCC(C)C=C1
CC(C)C1(C)CCCC(C)=C1
CC(C)C1CC=CC(C)(C)C1
CC(C)C1CC(C)(C)CC=C1
CC(C)C1=CCCCC1(C)C
CC(C)C1C=CCCC1(C)C
CC(C)C1=CC(C)(C)CCC1
CC(C)C1=CCC(C)(C)CC1
CC(C)C1=CCCC(C)(C)C1
CC(C)C1(C)CCC(C)=CC1
CC(C)C1CCC(C)(C)C=C1
CC1=CC(CCC1)C(C)(C)C
CC1=CCCC(C1)C(C)(C)C
CC1=CCCCC1C(C)(C)C
CC1C=CCCC1C(C)(C)C
CC1CC=CC(C1)C(C)(C)C
CC1CC(CC=C1)C(C)(C)C
CC1CCC=C(C1)C(C)(C)C
CC1CCC=CC1C(C)(C)C
CC1CCCC(=C1)C(C)(C)C
CC1=C(CCCC1)C(C)(C)C
CC1=CCC(CC1)C(C)(C)C
CC1CC=CCC1C(C)(C)C
CC1CCC(=CC1)C(C)(C)C
CC1CCC(C=C1)C(C)(C)C
CC1CCCC=C1C(C)(C)C
C=C(C#C)C1CCCCC1=C
C=C(C#C)C1CCC(=C)CC1
C=C(C#C)C1CCCC(=C)C1
CC(=C)C=C1CCCCC1=C
CC(C=C)=C1CCCCC1=C
CC(=C)C=C1CCC(=C)CC1
CC(=C)C=C1CCCC(=C)C1
CC(C=C)=C1CCC(=C)CC1
CC(C=C)=C1CCCC(=C)C1
CC(=C)C1=CCCCCC1=C
CC(=C)C1C=CCCCC1=C
CC(=C)C1CC=CCCC1=C
CC(=C)C1CCC=CCC1=C
CC(=C)C1CCCC=CC1=C
CC(=C)C1=CC(=C)CCCC1
CC(=C)C1=CCC(=C)CCC1
CC(=C)C1=CCCC(=C)CC1
CC(=C)C1=CCCCC(=C)C1
CC(=C)C1CC=CCC(=C)C1
CC(=C)C1CC(=C)CCC=C1
CC(=C)C1CCC=CC(=C)C1
CC(=C)C1CCC(=C)C=CC1
CC(=C)C1CCC(=C)CC=C1
CC(=C)C1CCCC(=C)C=C1
CC1C(CCCC1=C)C(C)=C
CC1CC(CCC1=C)C(C)=C
CC1CC(=C)CCC1C(C)=C
CC1CC(CC(=C)C1)C(C)=C
CC1CCC(=C)C(C1)C(C)=C
CC1CCC(=C)CC1C(C)=C
CC1CCCC(=C)C1C(C)=C
CC1CCCC(C(C)=C)C1=C
CC(C)C1C(=C)CCCC1=C
CC(C)C1CC(=C)CCC1=C
CC(C)C1CCC(=C)CC1=C
CC(C)C1CCCC(=C)C1=C
CC(C)C1CC(=C)CC(=C)C1
CC(C)C1CCC(=C)C(=C)C1
CC1CCC(CC1=C)C(C)=C
CC1CCC(C(C)=C)C(=C)C1
CC(=C)C1(C)CCCCC1=C
CC(=C)C1(C)CCC(=C)CC1
CC(=C)C1(C)CCCC(=C)C1
CC1C(CCCC=C1C)C=C
CC1CC=CC(CC1C)C=C
CC1CC(CC=CC1C)C=C
CC1CC(CCC=C1C)C=C
CC1CCC=C(CC1C)C=C
CC1CCC(CC=C1C)C=C
CC1=C(C)C(CCCC1)C=C
CC1=C(C)CC(CCC1)C=C
CC1=C(C)CCC(CC1)C=C
CC1C=C(C)CCCC1C=C
CC1CC=C(C)CC(C1)C=C
CC1CC=C(C)CCC1C=C
CC1CC=C(CC(C)C1)C=C
CC1CC=CC(C)C(C1)C=C
CC1CC=CCC(C)C1C=C
CC1CC(C)=CCCC1C=C
CC1CC(C)C=CC(C1)C=C
CC1CC(C)C(CC=C1)C=C
CC1CC(CC=C(C)C1)C=C
CC1CC(CC(C)C=C1)C=C
CC1CC(CCC(C)=C1)C=C
CC1CCC=C(C)C(C1)C=C
CC1CCC=C(C)CC1C=C
CC1CCC=CC(C)C1C=C
CC1CCC(C)=C(CC1)C=C
CC1CCC(C)=CC(C1)C=C
CC1CCC(C)=CCC1C=C
CC1CCC(C)C=C(C1)C=C
CC1CCC(CC(C)=C1)C=C
CC1CCCC=C(C)C1C=C
CC1CCCC(C)=C(C1)C=C
CC1CCCC(C)=CC1C=C
CC1CCCCC(C)=C1C=C
CC1C=CCCC(C=C)C1C
CC1CC=CCC(C=C)C1C
CC1CCC=CC(C=C)C1C
CC1CCC(C=C)=CCC1C
CC1CCC(C=C)C=CC1C
CC1CCCC=C(C=C)C1C
CC1CCCC(C=C)=CC1C
CC1CCCC(C=C)C=C1C
CC1CCCCC(C=C)=C1C
CC1CC=CC(C=C)C(C)C1
CC1CC(C=C)C(C)CC=C1
CC1CCC=C(C=C)C(C)C1
CC1CCC(C=C)=CC(C)C1
CC1CCC(C=C)C=C(C)C1
CC1CCC(C=C)C(C)=CC1
CC1CCC(C=C)C(C)C=C1
CC1CCC(C)C(C=C)=CC1
CC1CCC(C)C(C=C)C=C1
CC1CCCC(C=C)=C(C)C1
CC1CCCC(C=C)C(C)=C1
CC1CCCC(C)C(C=C)=C1
CCC1=C(C)CCCCC1=C
CCC1=CC(=C)CCCC1C
CCC1=CC(C)CCCC1=C
CCC1=CCC(=C)CCC1C
CCC1=CCC(C)CCC1=C
CCC1=CCCC(=C)CC1C
CCC1=CCCC(C)CC1=C
CCC1=CCCCC(=C)C1C
CCC1=CCCCC(C)C1=C
CCC1C=C(C)CCCC1=C
CCC1C=CC(=C)CCC1C
CCC1C=CC(C)CCC1=C
CCC1C=CCC(=C)CC1C
CCC1C=CCC(C)CC1=C
CCC1C=CCCC(=C)C1C
CCC1C=CCCC(C)C1=C
CCC1C(=C)CCCC=C1C
CCC1C(C)C=CCCC1=C
CCC1C(C)CC=CCC1=C
CCC1C(C)CCC=CC1=C
CCC1CC=C(C)CCC1=C
CCC1CC=CC(=C)CC1C
CCC1CC=CC(C)CC1=C
CCC1CC=CCC(=C)C1C
CCC1CC=CCC(C)C1=C
CCC1CC(=C)C=CCC1C
CCC1CC(=C)CC=CC1C
CCC1CC(=C)CCC=C1C
CCC1CC(C)=CCCC1=C
CCC1CC(C)C=CCC1=C
CCC1CC(C)CC=CC1=C
CCC1CCC=C(C)CC1=C
CCC1CCC=CC(=C)C1C
CCC1CCC=CC(C)C1=C
CCC1CCC(=C)C=CC1C
CCC1CCC(=C)CC=C1C
CCC1CCC(C)=CCC1=C
CCC1CCC(C)C=CC1=C
CCC1CCCC=C(C)C1=C
CCC1CCCC(=C)C=C1C
CCC1CCCC(C)=CC1=C
CCC1=C(C)C(=C)CCCC1
CCC1=C(C)CC(=C)CCC1
CCC1=C(C)CCC(=C)CC1
CCC1=C(C)CCCC(=C)C1
CCC1=CC(=C)C(C)CCC1
CCC1=CC(=C)CC(C)CC1
CCC1=CC(=C)CCC(C)C1
CCC1=CC(C)C(=C)CCC1
CCC1=CC(C)CC(=C)CC1
CCC1=CC(C)CCC(=C)C1
CCC1=CCC(=C)C(C)CC1
CCC1=CCC(=C)CC(C)C1
CCC1=CCC(C)C(=C)CC1
CCC1=CCC(C)CC(=C)C1
CCC1=CCCC(=C)C(C)C1
CCC1=CCCC(C)C(=C)C1
CCC1CC=C(C)CC(=C)C1
CCC1CC=CC(=C)C(C)C1
CCC1CC=CC(C)C(=C)C1
CCC1CC(=C)C(C)CC=C1
CCC1CC(=C)CC(C)C=C1
CCC1CC(=C)CCC(C)=C1
CCC1CC(=C)CC=C(C)C1
CCC1CC(C)C=CC(=C)C1
CCC1CC(C)C(=C)CC=C1
CCC1CC(C)CC(=C)C=C1
CCC1CCC=C(C)C(=C)C1
CCC1CCC(=C)C=C(C)C1
CCC1CCC(=C)C(C)=CC1
CCC1CCC(=C)C(C)C=C1
CCC1CCC(=C)CC(C)=C1
CCC1CCC(C)=CC(=C)C1
CCC1CCC(C)C(=C)C=C1
CCC1CCCC(=C)C(C)=C1
CC(=C)C(C)=C1CCCCC1
CC1CCC(CC1C)C(C)=C
CC1CCCC(C1C)C(C)=C
CC1CC(C)CC(C1)C(C)=C
CC1CCC(C)C(C1)C(C)=C
CC1CCCC(C)C1C(C)=C
CC(C)C1C(C)CCCC1=C
CC(C)C1CC(=C)CCC1C
CC(C)C1CC(C)CCC1=C
CC(C)C1CCC(=C)CC1C
CC(C)C1CCCC(=C)C1C
CC(C)C1CCCC(C)C1=C
CC(C)C1CC(C)CC(=C)C1
CC(C)C1CCC(C)C(=C)C1
CC1CCC(C(C)C1)C(C)=C
CC(C)C1CCC(C)CC1=C
CC(C)C1CCC(=C)C(C)C1
CC1CCCCC1(C)C(C)=C
CC1CCC(C)(CC1)C(C)=C
CC1CCCC(C)(C1)C(C)=C
CC(=C)C1CCCCC1(C)C
CC(C)C1(C)CCCCC1=C
CC(=C)C1CCCC(C)(C)C1
CC(C)C1(C)CCCC(=C)C1
CC(=C)C1CCC(C)(C)CC1
CC(C)C1(C)CCC(=C)CC1
CC(C)(C)C1CCCCC1=C
CC(C)(C)C1CCC(=C)CC1
CC(C)(C)C1CCCC(=C)C1
CC(C)C1CCC(CC1)C#C
CC(C)C1CCCC(C1)C#C
CC(C)C1CCCCC1C#C
CC(C#C)C1CCCCC1C
CC(C#C)C1CCC(C)CC1
CC(C#C)C1CCCC(C)C1
CC(C)C(C)=C1CCCCC1
CC(C)=C(C)C1CCCCC1
CC(C)C1=CCCCCC1C
CC(C)C1C=CCCCC1C
CC(C)C1CC=CCCC1C
CC(C)C1CCC=CCC1C
CC(C)C1CCCC=CC1C
CC(C)C1CCCCC=C1C
CC(C)C1=C(C)CCCCC1
CC(C)C1=CC(C)CCCC1
CC(C)C1=CCC(C)CCC1
CC(C)C1=CCCC(C)CC1
CC(C)C1=CCCCC(C)C1
CC(C)C1CC=CCC(C)C1
CC(C)C1CC(C)CCC=C1
CC(C)C1CCC=C(C)CC1
CC(C)C1CCC=CC(C)C1
CC(C)C1CCC(C)C=CC1
CC(C)C1CCC(C)CC=C1
CC(C)C1CCCC=C(C)C1
CC(C)C1CCCC(C)=CC1
CC(C)C1CCCC(C)C=C1
CC(C)C1CCCCC(C)=C1
CC1CCCC(CC1)C(C)=C
CC1CCCCC(C1)C(C)=C
CC1CCCCCC1C(C)=C
CC(C)C1CCCCCC1=C
CC(C)C1CCCCC(=C)C1
CC(C)C1CCCC(=C)CC1
CC(=C)C1=CC=CCC1O
CC(=C)C1=CCC=CC1O
CC(=C)C1C=CC=CC1O
CC(=C)C1=CC=CC(O)C1
CC(=C)C1=CCC(O)C=C1
CC(=C)C1C=CC(O)C=C1
CC(=C)C1=CC(O)C=CC1
CC(=C)C1=CC(O)CC=C1
CC(O)C1=CC=CCC1=C
CC(O)C1=CCC=CC1=C
CC(O)C1C=CC=CC1=C
CC(O)C1=CC=CC(=C)C1
CC(O)C1=CC(=C)C=CC1
CC(O)C1=CC(=C)CC=C1
CC(O)C1=CCC(=C)C=C1
CC(O)C1C=CC(=C)C=C1
CC(C)C1=CCCCC1O
CC(C)C1C=CCCC1O
CC(C)C1=CCCC(O)C1
CC(C)C1CC=CC(O)C1
CC(C)C1CC(O)CC=C1
CC(O)C1=CCCCC1C
CC(O)C1C=CCCC1C
CC(O)C1CC=CCC1C
CC(O)C1=C(C)CCCC1
CC(O)C1=CC(C)CCC1
CC(O)C1=CCC(C)CC1
CC(O)C1=CCCC(C)C1
CC(O)C1CC(C)CC=C1
CC(O)C1CCC=C(C)C1
CC(O)C1CCC(C)C=C1
CC(O)C1CCCC(C)=C1
CC(C)C1CC=CCC1O
CC(C)C1CCC=CC1O
CC(C)C1=CCC(O)CC1
CC(C)C1CCC(O)C=C1
CC(C)C1=CC(O)CCC1
CC(O)C1CCC=CC1C
CC(O)C1CC=CC(C)C1
CC(O)C1CCC(C)=CC1
CC(O)C1CCCC=C1C
CC(O)C1CCCCC1=C
CC(O)C1CCCC(=C)C1
CC(=C)C1CCCCC1O
CC(=C)C1CCCC(O)C1
CC(=C)C1CCC(O)CC1
CC(O)C1CCC(=C)CC1
COC1C=CC=CC1=C(C)C
COC1C=CC(C=C1)=C(C)C
C=C(C#C)C1=CC(=C)COC1
C=C(C#C)C1=CCOCC1=C
C=C(C#C)C1OCC=CC1=C
C=C(C#C)C1OCC(=C)C=C1
CC1OC(C=CC1=C)C(C)=C
CC1OCC(=CC1=C)C(C)=C
CC1OCC(=C)C=C1C(C)=C
CC1OCC(=C)C(=C1)C(C)=C
CC1OCC=C(C(C)=C)C1=C
CC1OC(C(C)=C)C(=C)C=C1
CC(=C)C1=C(C)C(=C)COC1
CC(=C)C1=C(C)COCC1=C
CC(=C)C1OCC=C(C)C1=C
CC(=C)C1OCC(=C)C=C1C
CC(=C)C1OCC(C)=CC1=C
CC(=C)C1OCC(=C)C(C)=C1
CC(=C)C1(C)OCC=CC1=C
CC(=C)C1(C)OCC(=C)C=C1
CC(=C)C(C)=C1COCC=C1
CC1OC(C=CC=C1)C(C)=C
CC1OCC=C(C=C1)C(C)=C
CC1OCC=CC=C1C(C)=C
CC1OCC=CC(=C1)C(C)=C
CC1OCC(=CC=C1)C(C)=C
CC(=C)C1=C(C)C=CCOC1
CC(=C)C1=CC=C(C)COC1
CC(=C)C1=CC(C)=CCOC1
CC(=C)C1=C(C)COCC=C1
CC(=C)C1=CCOCC=C1C
CC(=C)C1=CCOCC(C)=C1
CC(=C)C1OCC=CC=C1C
CC(=C)C1OCC=C(C)C=C1
CC(=C)C1OCC=CC(C)=C1
CC(=C)C1OCC(C)=CC=C1
CC1CC(C(C)=C)=C(C)CO1
CC1CC=C(C(C)O1)C(C)=C
CC1CC=C(C)C(O1)C(C)=C
CC1CC(=CC(C)O1)C(C)=C
CC1CC(C)=C(CO1)C(C)=C
CC1CC(C)=CC(O1)C(C)=C
CC1C=C(C)COC1C(C)=C
CC1C(OCC=C1C)C(C)=C
CC1COC(C=C1C)C(C)=C
CC1COC(C)C(=C1)C(C)=C
CC1COCC(C)=C1C(C)=C
CC1COCC(C(C)=C)=C1C
CC1COC(C(C)=C)C(C)=C1
CC1OC(C=CC1C)C(C)=C
CC1OC(CC=C1C)C(C)=C
CC1OCC=C(C1C)C(C)=C
CC1OCC(=CC1C)C(C)=C
CC1OCC(C=C1C)C(C)=C
CC1OC(C(C)C=C1)C(C)=C
CC1OC(C)C(C=C1)C(C)=C
CC1OC(CC(C)=C1)C(C)=C
CC1OCC=C(C)C1C(C)=C
CC1OCC(C)=CC1C(C)=C
CC1OCC(C)C(=C1)C(C)=C
CC1OCCC(C)=C1C(C)=C
CC1OCCC(C(C)=C)=C1C
CC1OCC(C(C)=C)C(C)=C1
CC(=C)C1CC(C)=C(C)CO1
CC(C)C1=C(C)C(=C)COC1
CC(C)C1=CC(=C)C(C)OC1
CC(C)C1=CC(=C)COC1C
CC(C)C1=C(C)COCC1=C
CC(C)C1=CC(C)OCC1=C
CC(C)C1=CCOC(C)C1=C
CC(=C)C1COCC(C)=C1C
CC(=C)C1OCCC(C)=C1C
CC(C)C1OC(C)C=CC1=C
CC(C)C1OCC=C(C)C1=C
CC(C)C1OCC(=C)C=C1C
CC(C)C1OCC(C)=CC1=C
CC(C)C1OC(C)C(=C)C=C1
CC(C)C1OCC(=C)C(C)=C1
CC1CC=CC(C)(O1)C(C)=C
CC1C=CCOC1(C)C(C)=C
CC1COC(C)(C=C1)C(C)=C
CC1OCC=CC1(C)C(C)=C
CC1OC(C)(CC=C1)C(C)=C
CC1OCC(C)(C=C1)C(C)=C
CC(=C)C1(C)CC=C(C)CO1
CC(=C)C1(C)CC(C)=CCO1
CC(=C)C1CC=CC(C)(C)O1
CC(=C)C1=CC(C)(C)COC1
CC(=C)C1=CCC(C)(C)OC1
CC(=C)C1=CC(C)(C)OCC1
CC(=C)C1=CCCOC1(C)C
CC(=C)C1C=CCOC1(C)C
CC(=C)C1=CCOCC1(C)C
CC(=C)C1(C)COCC=C1C
CC(=C)C1=CCOC(C)(C)C1
CC(=C)C1(C)COCC(C)=C1
CC(=C)C1(C)OCCC=C1C
CC(C)C1(C)OCC=CC1=C
CC(=C)C1(C)OCCC(C)=C1
CC(=C)C1COC(C)(C)C=C1
CC(C)C1(C)OCC(=C)C=C1
CC(=C)C1OCC=CC1(C)C
CC(=C)C1OC(C)(C)CC=C1
CC(=C)C1OCC(C)(C)C=C1
CC(C)(C)C1=CC(=C)COC1
CC(C)(C)C1=CCOCC1=C
CC(C)(C)C1OCC=CC1=C
CC(C)(C)C1OCC(=C)C=C1
CC(C)C1OCC(C#C)=CC1
CC(C)C1CC=CC(O1)C#C
CC(C)C1CC(=CCO1)C#C
CC(C)C1=C(CCOC1)C#C
CC(C)C1=CC(COC1)C#C
CC(C)C1=CCC(C#C)OC1
CC(C)C1=CCCOC1C#C
CC(C)C1C=CCOC1C#C
CC(C)C1=C(COCC1)C#C
CC(C)C1=CC(OCC1)C#C
CC(C)C1=CCOC(C1)C#C
CC(C)C1=CCOCC1C#C
CC(C)C1COC(C=C1)C#C
CC(C)C1COCC=C1C#C
CC(C)C1COCC(=C1)C#C
CC(C)C1OC(CC=C1)C#C
CC(C)C1OCC=CC1C#C
CC(C)C1OCC(C=C1)C#C
CC(C)C1OCCC=C1C#C
CC(C)C1OCCC(=C1)C#C
CC(C#C)C1CC=C(C)CO1
CC(C#C)C1CC=CC(C)O1
CC(C#C)C1CC(C)=CCO1
CC(C#C)C1=C(C)CCOC1
CC(C#C)C1=CC(C)COC1
CC(C#C)C1=CCC(C)OC1
CC(C#C)C1=CCCOC1C
CC(C#C)C1C=CCOC1C
CC(C#C)C1=C(C)COCC1
CC(C#C)C1=CC(C)OCC1
CC(C#C)C1=CCOCC1C
CC(C#C)C1=CCOC(C)C1
CC(C#C)C1COCC=C1C
CC(C#C)C1COC(C)C=C1
CC(C#C)C1COCC(C)=C1
CC(C#C)C1OCC=CC1C
CC(C#C)C1OCCC=C1C
CC(C#C)C1OC(C)CC=C1
CC(C#C)C1OCC(C)C=C1
CC(C#C)C1OCCC(C)=C1
CC(C)=C(C)C1CC=CCO1
CC(C)=C(C)C1=CCCOC1
CC(C)=C(C)C1=CCOCC1
CC(C)=C(C)C1COCC=C1
CC(C)C(C)=C1COCC=C1
CC(C)=C(C)C1OCCC=C1
CC1CC(CCO1)C(=C)C#C
CC1CCC(CO1)C(=C)C#C
CC1CCCC(O1)C(=C)C#C
CC1CCC(OC1)C(=C)C#C
CC1CCCOC1C(=C)C#C
CC1CCOC(C1)C(=C)C#C
CC1CCOCC1C(=C)C#C
CC1COCC(C1)C(=C)C#C
CC1COCCC1C(=C)C#C
CC1OCCCC1C(=C)C#C
CC(=C)C1CC(CCO1)C#C
CC(=C)C1CCC(CO1)C#C
CC(=C)C1CCCC(O1)C#C
CC(=C)C1CCC(OC1)C#C
CC(=C)C1CCCOC1C#C
CC(=C)C1CCOC(C1)C#C
CC(=C)C1CCOCC1C#C
CC(=C)C1COCC(C1)C#C
CC(=C)C1COCCC1C#C
CC(=C)C1OCCCC1C#C
CC(C#C)C1CC(=C)CCO1
CC(C#C)C1CCC(=C)CO1
CC(C#C)C1CCOCC1=C
CC(C#C)C1COCCC1=C
CC(C#C)C1COCC(=C)C1
CC(C#C)C1OCCCC1=C
CC1CC(CCO1)=C(C)C=C
CC1CC(CCO1)=CC(C)=C
CC1CCC(CO1)=C(C)C=C
CC1CCC(CO1)=CC(C)=C
CC1CCOCC1=C(C)C=C
CC1CCOCC1=CC(C)=C
CC1COCC(C1)=C(C)C=C
CC1COCC(C1)=CC(C)=C
CC1COCCC1=C(C)C=C
CC1COCCC1=CC(C)=C
CC1OCCCC1=C(C)C=C
CC1OCCCC1=CC(C)=C
CC=C1CCC(OC1)C(C)=C
CC=C1CCCOC1C(C)=C
CC=C1CCOC(C1)C(C)=C
CC=C1CCOCC1C(C)=C
CC=C1COCC(C1)C(C)=C
CC=C1COCCC1C(C)=C
CC(C)=C1CCC(OC1)C=C
CC(C)=C1CCCOC1C=C
CC(C)=C1CCOC(C1)C=C
CC(C)=C1CCOCC1C=C
CC(C)=C1COCC(C1)C=C
CC(C)=C1COCCC1C=C
CC=C(C)C1CC(=C)CCO1
CC=C(C)C1CCC(=C)CO1
CC(C)=CC1CCC(=C)CO1
CC=C(C)C1CCOCC1=C
CC(C)=CC1CCOCC1=C
CC(C)C=C1CCOCC1=C
CCC(C)=C1CCOCC1=C
CC=C(C)C1COCCC1=C
CC(C)=CC1COCCC1=C
CC(C)C=C1COCCC1=C
CCC(C)=C1COCCC1=C
CC=C(C)C1COCC(=C)C1
CC(C)=CC1COCC(=C)C1
CC(C)C=C1COCC(=C)C1
CCC(C)=C1COCC(=C)C1
CC=C(C)C1OCCCC1=C
CC(C)=CC1OCCCC1=C
CC(C)=CC1CC(=C)CCO1
CC1CC=C(CCO1)C(C)=C
CC1CC=CC(CO1)C(C)=C
CC1CC=CCC(O1)C(C)=C
CC1CC(=CCCO1)C(C)=C
CC1CC(C=CCO1)C(C)=C
CC1CCC=C(CO1)C(C)=C
CC1CCC=CC(O1)C(C)=C
CC1CCC(=CCO1)C(C)=C
CC1C=CCCOC1C(C)=C
CC1CC=CCOC1C(C)=C
CC1C=CCOCC1C(C)=C
CC1CC(OCC=C1)C(C)=C
CC1CCOC(C=C1)C(C)=C
CC1CCOCC=C1C(C)=C
CC1CCOCC(=C1)C(C)=C
CC1COC(C=CC1)C(C)=C
CC1COC(CC=C1)C(C)=C
CC1COCC=C(C1)C(C)=C
CC1COCC=CC1C(C)=C
CC1COCC(=CC1)C(C)=C
CC1COCC(C=C1)C(C)=C
CC1COCCC=C1C(C)=C
CC1COCCC(=C1)C(C)=C
CC1OC(CCC=C1)C(C)=C
CC1OCC=CCC1C(C)=C
CC1OCC(CC=C1)C(C)=C
CC1OCCC=CC1C(C)=C
CC1OCCC(C=C1)C(C)=C
CC1OCCCC=C1C(C)=C
CC1OCCCC(=C1)C(C)=C
CC(=C)C1CC=C(C)CCO1
CC(=C)C1CC(C)=CCCO1
CC(=C)C1CCC=C(C)CO1
CC(=C)C1CCC(C)=CCO1
CC(C)C1CC=CC(=C)CO1
CC(C)C1CC(=C)C=CCO1
CC(=C)C1=C(C)CCCOC1
CC(C)C1=CC(=C)CCOC1
CC(C)C1=CCC(=C)COC1
CC(=C)C1=C(C)CCOCC1
CC(C)C1=CC(=C)COCC1
CC(C)C1=CCCOCC1=C
CC(C)C1C=CCOCC1=C
CC(=C)C1=C(C)COCCC1
CC(=C)C1CCOCC=C1C
CC(C)C1=CCOCCC1=C
CC(=C)C1CCOCC(C)=C1
CC(C)C1=CCOCC(=C)C1
CC(=C)C1COCCC=C1C
CC(C)C1COCC=CC1=C
CC(=C)C1COCC=C(C)C1
CC(=C)C1COCC(C)=CC1
CC(=C)C1COCCC(C)=C1
CC(C)C1COCC(=C)C=C1
CC(=C)C1OCCCC=C1C
CC(C)C1OCC=CCC1=C
CC(C)C1OCCC=CC1=C
CC(=C)C1OCCCC(C)=C1
CC(C)C1OCC(=C)CC=C1
CC(C)C1OCCC(=C)C=C1
CC1CC(CCO1)C=C(C)C
CC1CCC(CO1)C=C(C)C
CC1CCCC(O1)C=C(C)C
CC1CCOCC1C=C(C)C
CC1COCC(C1)C=C(C)C
CC1COCCC1C=C(C)C
CCC1CC(CCO1)=C(C)C
CCC1CCC(CO1)=C(C)C
CC=C1CCC(OC1)C(C)C
CC=C1CCCOC1C(C)C
CC=C1CCOC(C1)C(C)C
CC=C1CCOCC1C(C)C
CCC1CCOCC1=C(C)C
CC=C1COCC(C1)C(C)C
CC=C1COCCC1C(C)C
CCC1COCC(C1)=C(C)C
CCC1COCCC1=C(C)C
CCC1OCCCC1=C(C)C
CC=C(C)C1CCC(C)CO1
CC=C(C)C1CCCC(C)O1
CC=C(C)C1CCC(C)OC1
CC(C)C=C1CCC(C)OC1
CCC(C)=C1CCC(C)OC1
CC(C)C=C1CCCOC1C
CCC(C)=C1CCCOC1C
CC=C(C)C1CCOCC1C
CC(C)C=C1CCOCC1C
CCC(C)=C1CCOCC1C
CC=C(C)C1CCOC(C)C1
CC(C)C=C1CCOC(C)C1
CCC(C)=C1CCOC(C)C1
CC=C(C)C1COCCC1C
CC(C)C=C1COCCC1C
CCC(C)=C1COCCC1C
CC=C(C)C1COCC(C)C1
CC(C)C=C1COCC(C)C1
CCC(C)=C1COCC(C)C1
CC=C(C)C1OCCCC1C
CC1CCC(OC1)C=C(C)C
CC1CCCOC1C=C(C)C
CC1OCCCC1C=C(C)C
CC=C(C)C1CC(C)CCO1
CC=C(C)C1CCCOC1C
CC1CCOC(C1)C=C(C)C
COC1CCC(CC1)=C(C)C
COC1CCCC(C1)=C(C)C
COC1CCCCC1=C(C)C
CC(=C)C(C)=C1C=CCCC1=C
CC(=C)C(C)=C1CC=CCC1=C
CC(=C)C(C)=C1CCC=CC1=C
CC(=C)C(C)=C1CC=CC(=C)C1
CC(=C)C(C)=C1CC(=C)CC=C1
CC(=C)C(C)=C1CCC(=C)C=C1
C=C1C=CCCC1C(C#C)C#C
C=C1CC=CC(C1)C(C#C)C#C
C=C1CC=CCC1C(C#C)C#C
C=C1CC(CC=C1)C(C#C)C#C
C=C1CCC=C(C1)C(C#C)C#C
C=C1CCC=CC1C(C#C)C#C
C=C1CCC(=CC1)C(C#C)C#C
C=C1CCC(C=C1)C(C#C)C#C
C=C1CCCC=C1C(C#C)C#C
C=C1CCCC(=C1)C(C#C)C#C
C=C(C#C)C1=C(CCCC1)C#C
C=C(C#C)C1=CC(CCC1)C#C
C=C(C#C)C1=CCC(CC1)C#C
C=C(C#C)C1=CCCC(C1)C#C
C=C(C#C)C1=CCCCC1C#C
C=C(C#C)C1C=CCCC1C#C
C=C(C#C)C1CC=CC(C1)C#C
C=C(C#C)C1CC=CCC1C#C
C=C(C#C)C1CC(CC=C1)C#C
C=C(C#C)C1CCC=C(C1)C#C
C=C(C#C)C1CCC=CC1C#C
C=C(C#C)C1CCC(=CC1)C#C
C=C(C#C)C1CCC(C=C1)C#C
C=C(C#C)C1CCCC=C1C#C
C=C(C#C)C1CCCC(=C1)C#C
CC1=CC(CCC1)=C(C=C)C#C
CC1=CC(CCC1)=CC(=C)C#C
CC1=CCC(CC1)=C(C=C)C#C
CC1=CCC(CC1)=CC(=C)C#C
CC1=CCCC(C1)=C(C=C)C#C
CC1=CCCC(C1)=CC(=C)C#C
CC1=CCCCC1=C(C=C)C#C
CC1=CCCCC1=CC(=C)C#C
CC1C=CCCC1=C(C=C)C#C
CC1C=CCCC1=CC(=C)C#C
CC1CC=CC(C1)=C(C=C)C#C
CC1CC=CC(C1)=CC(=C)C#C
CC1CC=CCC1=C(C=C)C#C
CC1CC=CCC1=CC(=C)C#C
CC1CC(CC=C1)=C(C=C)C#C
CC1CC(CC=C1)=CC(=C)C#C
CC1CCC=CC1=C(C=C)C#C
CC1CCC=CC1=CC(=C)C#C
CC1CCC(C=C1)=C(C=C)C#C
CC1CCC(=CC(=C)C#C)C=C1
CC=C1C=CCCC1C(=C)C#C
CC=C1CC=CC(C1)C(=C)C#C
CC=C1CC=CCC1C(=C)C#C
CC=C1CC(CC=C1)C(=C)C#C
CC=C1CCC=C(C1)C(=C)C#C
CC=C1CCC=CC1C(=C)C#C
CC=C1CCC(=CC1)C(=C)C#C
CC=C1CCC(C=C1)C(=C)C#C
CC=C1CCCC=C1C(=C)C#C
CC=C1CCCC(=C1)C(=C)C#C
CC(=C)C1=CC(CCC1)=CC#C
CC(=C)C1=CCC(CC1)=CC#C
CC(=C)C1=CCCC(C1)=CC#C
CC(=C)C1=CCCCC1=CC#C
CC(=C)C1C=CCCC1=CC#C
CC(=C)C1CC=CC(C1)=CC#C
CC(=C)C1CC=CCC1=CC#C
CC(=C)C1CC(CC=C1)=CC#C
CC(=C)C1CCC=CC1=CC#C
CC(=CC1=CCCCC1=C)C#C
CC(=CC1C=CCCC1=C)C#C
CC(=CC1CC=CCC1=C)C#C
CC(=CC1CCC=CC1=C)C#C
CC(C=C1C=CCCC1=C)C#C
CC(C=C1CC=CCC1=C)C#C
CC(C=C1CCC=CC1=C)C#C
CC(=CC1=CC(=C)CCC1)C#C
CC(=CC1=CCC(=C)CC1)C#C
CC(=CC1=CCCC(=C)C1)C#C
CC(=CC1CC=CC(=C)C1)C#C
CC(=CC1CC(=C)CC=C1)C#C
CC(=CC1CCC(=C)C=C1)C#C
CC(C=C1CC=CC(=C)C1)C#C
CC(C=C1CC(=C)CC=C1)C#C
CC(C=C1CCC(=C)C=C1)C#C
CC(=C)C1CCC(=CC#C)C=C1
CC(=C)C=C1C=CCCC1C#C
CC(=C)C=C1CC=CC(C1)C#C
CC(=C)C=C1CC=CCC1C#C
CC(=C)C=C1CC(CC=C1)C#C
CC(=C)C=C1CCC=C(C1)C#C
CC(=C)C=C1CCC=CC1C#C
CC(=C)C=C1CCC(=CC1)C#C
CC(=C)C=C1CCC(C=C1)C#C
CC(=C)C=C1CCCC=C1C#C
CC(=C)C=C1CCCC(=C1)C#C
CC(C=C)=C1C=CCCC1C#C
CC(C=C)=C1CC=CC(C1)C#C
CC(C=C)=C1CC=CCC1C#C
CC(C=C)=C1CC(CC=C1)C#C
CC(C=C)=C1CCC=C(C1)C#C
CC(C=C)=C1CCC=CC1C#C
CC(C=C)=C1CCC(=CC1)C#C
CC(C=C)=C1CCC(C=C1)C#C
CC(C=C)=C1CCCC=C1C#C
CC(C=C)=C1CCCC(=C1)C#C
CC(C#C)=C1C=CCCC1C=C
CC(C#C)=C1CC=CC(C1)C=C
CC(C#C)=C1CC=CCC1C=C
CC(C#C)=C1CC(CC=C1)C=C
CC(C#C)=C1CCC=C(C1)C=C
CC(C#C)=C1CCC=CC1C=C
CC(C#C)=C1CCCC=C1C=C
CC(C#C)=C1CCC(C=C)=CC1
CC(C#C)=C1CCC(C=C)C=C1
CC(C#C)=C1CCCC(C=C)=C1
CC=C(C#C)C1=CCCCC1=C
CC=C(C#C)C1C=CCCC1=C
CC=C(C#C)C1CC=CCC1=C
CC=C(C#C)C1CCC=CC1=C
CC(=CC#C)C1=CCCCC1=C
CC(=CC#C)C1C=CCCC1=C
CC(=CC#C)C1CC=CCC1=C
CC(=CC#C)C1CCC=CC1=C
CC(CC#C)=C1C=CCCC1=C
CC(CC#C)=C1CC=CCC1=C
CC(CC#C)=C1CCC=CC1=C
CC#CC(C)=C1C=CCCC1=C
CC#CC(C)=C1CC=CCC1=C
CC#CC(C)=C1CCC=CC1=C
CCC(C#C)=C1C=CCCC1=C
CCC(C#C)=C1CC=CCC1=C
CCC(C#C)=C1CCC=CC1=C
CC=C(C#C)C1=CC(=C)CCC1
CC=C(C#C)C1=CCC(=C)CC1
CC=C(C#C)C1=CCCC(=C)C1
CC=C(C#C)C1CC=CC(=C)C1
CC=C(C#C)C1CC(=C)CC=C1
CC=C(C#C)C1CCC(=C)C=C1
CC(=CC#C)C1=CC(=C)CCC1
CC(=CC#C)C1=CCC(=C)CC1
CC(=CC#C)C1=CCCC(=C)C1
CC(=CC#C)C1CC=CC(=C)C1
CC(=CC#C)C1CC(=C)CC=C1
CC(=CC#C)C1CCC(=C)C=C1
CC(CC#C)=C1CC=CC(=C)C1
CC(CC#C)=C1CC(=C)CC=C1
CC(CC#C)=C1CCC(=C)C=C1
CC#CC(C)=C1CC=CC(=C)C1
CC#CC(C)=C1CC(=C)CC=C1
CC#CC(C)=C1CCC(=C)C=C1
CCC(C#C)=C1CC=CC(=C)C1
CCC(C#C)=C1CC(=C)CC=C1
CCC(C#C)=C1CCC(=C)C=C1
CC=C1C=CCCC1=C(C)C=C
CC=C1C=CCCC1=CC(C)=C
CC=C1CC=CC(C1)=C(C)C=C
CC=C1CC=CC(C1)=CC(C)=C
CC=C1CC=CCC1=C(C)C=C
CC=C1CC=CCC1=CC(C)=C
CC=C1CC(CC=C1)=C(C)C=C
CC=C1CC(CC=C1)=CC(C)=C
CC=C1CCC=CC1=C(C)C=C
CC=C1CCC=CC1=CC(C)=C
CC=C1CCC(C=C1)=C(C)C=C
CC=C1CCC(=CC(C)=C)C=C1
CC(C)=C1C=CCCC1=CC=C
CC(C)=C1CC=CC(C1)=CC=C
CC(C)=C1CC=CCC1=CC=C
CC(C)=C1CC(CC=C1)=CC=C
CC(C)=C1CCC=CC1=CC=C
CC(C)=C1CCC(=CC=C)C=C1
CC=C(C)C=C1C=CCCC1=C
CC=C(C)C=C1CC=CCC1=C
CC=C(C)C=C1CCC=CC1=C
CC=CC(C)=C1C=CCCC1=C
CC=CC(C)=C1CC=CCC1=C
CC=CC(C)=C1CCC=CC1=C
CC(C)=CC=C1C=CCCC1=C
CC(C)=CC=C1CC=CCC1=C
CC(C)=CC=C1CCC=CC1=C
CC=C(C)C=C1CC=CC(=C)C1
CC=C(C)C=C1CC(=C)CC=C1
CC=C(C)C=C1CCC(=C)C=C1
CC=CC(C)=C1CC=CC(=C)C1
CC=CC(C)=C1CC(=C)CC=C1
CC=CC(C)=C1CCC(=C)C=C1
CC(C)=CC=C1CC=CC(=C)C1
CC(C)=CC=C1CC(=C)CC=C1
CC(C)=CC=C1CCC(=C)C=C1
CC1C=CCCC1=C(C)C(C)=C
CC1CC=CC(C1)=C(C)C(C)=C
CC1CC=CCC1=C(C)C(C)=C
CC1CC(CC=C1)=C(C)C(C)=C
CC1CCC=CC1=C(C)C(C)=C
CC1CCC(C=C1)=C(C)C(C)=C
CC(=C)C1CCC=CC1=C(C)C
CC(=C)C1CC(CC=C1)=C(C)C
CC(=C)C1CC=CCC1=C(C)C
CC(=C)C1CC=CC(C1)=C(C)C
CC(=C)C1=CCCC(C1)=C(C)C
CC(=C)C1C=CCCC1=C(C)C
CC(=C)C1=CCC(CC1)=C(C)C
CC(=C)C1CCC(C=C1)=C(C)C
CC(=C)C1=CCCCC1=C(C)C
CC(=C)C1=CC(CCC1)=C(C)C
CC(=C)C(C)=C1CCCC=C1C
CC(C)=C(C)C1=CCCCC1=C
CC(C)=C(C)C1C=CCCC1=C
CC(C)=C(C)C1CC=CCC1=C
CC(C)=C(C)C1CCC=CC1=C
CC(C)C(C)=C1C=CCCC1=C
CC(C)C(C)=C1CC=CCC1=C
CC(C)C(C)=C1CCC=CC1=C
CC(=C)C(C)=C1CCC=C(C)C1
CC(=C)C(C)=C1CCC(C)=CC1
CC(=C)C(C)=C1CCCC(C)=C1
CC(C)=C(C)C1=CC(=C)CCC1
CC(C)=C(C)C1=CCC(=C)CC1
CC(C)=C(C)C1=CCCC(=C)C1
CC(C)=C(C)C1CC=CC(=C)C1
CC(C)=C(C)C1CC(=C)CC=C1
CC(C)=C(C)C1CCC(=C)C=C1
CC(C)C(C)=C1CC=CC(=C)C1
CC(C)C(C)=C1CC(=C)CC=C1
CC(C)C(C)=C1CCC(=C)C=C1
CC1C=CCCC1=C(C)CC#C
CC1C=CCCC1C=C(C)C#C
CC1C=CCCC1C(C)=CC#C
CC1CC=CC(C1)=C(C)CC#C
CC1CC=CC(C1)C=C(C)C#C
CC1CC=CC(C1)C(C)=CC#C
CC1CC=CCC1=C(C)CC#C
CC1CC=CCC1C=C(C)C#C
CC1CC=CCC1C(C)=CC#C
CC1CC(CC=C1)=C(C)CC#C
CC1CC(CC=C1)C=C(C)C#C
CC1CC(CC=C1)C(C)=CC#C
CC1CCC=C(C1)C=C(C)C#C
CC1CCC=C(C1)C(C)=CC#C
CC1CCC=CC1=C(C)CC#C
CC1CCC=CC1C=C(C)C#C
CC1CCC=CC1C(C)=CC#C
CC1CCC(=CC1)C(C)=CC#C
CC1CCC(C=C1)=C(C)CC#C
CC1CCC(C=C1)C(C)=CC#C
CC1CCCC=C1C=C(C)C#C
CC1CCCC=C1C(C)=CC#C
CC1CCCC(=C1)C(C)=CC#C
CC1CCC(C=C(C)C#C)=CC1
CC1CCC(C=C(C)C#C)C=C1
CC1CCCC(C=C(C)C#C)=C1
CC=C1C=CCCC1C(C)C#C
CC=C1CC=CC(C1)C(C)C#C
CC=C1CC=CCC1C(C)C#C
CC=C1CC(CC=C1)C(C)C#C
CC=C1CCC=C(C1)C(C)C#C
CC=C1CCC=CC1C(C)C#C
CC=C1CCC(=CC1)C(C)C#C
CC=C1CCC(C=C1)C(C)C#C
CC=C1CCCC=C1C(C)C#C
CC=C1CCCC(=C1)C(C)C#C
CCC1=CC(CCC1)=C(C)C#C
CCC1=CCC(CC1)=C(C)C#C
CCC1=CCCC(C1)=C(C)C#C
CCC1=CCCCC1=C(C)C#C
CCC1C=CCCC1=C(C)C#C
CCC1CC=CC(C1)=C(C)C#C
CCC1CC=CCC1=C(C)C#C
CCC1CC(CC=C1)=C(C)C#C
CCC1CCC=CC1=C(C)C#C
CCC1CCC(C=C1)=C(C)C#C
CC(=CC1CCCC=C1C)C#C
CC(C=C1C=CCCC1C)C#C
CC(C=C1CC=CCC1C)C#C
CC(C=C1CCC=CC1C)C#C
CC(C=C1CCCC=C1C)C#C
CC(C)=C1C=CCCC1CC#C
CC(C)=C1CC=CCC1CC#C
CC(C)=C1CCC=CC1CC#C
CC(C)=C1CCCC=C1CC#C
CC(C)C1=CC(CCC1)=CC#C
CC(C)C1=CCC(CC1)=CC#C
CC(C)C1=CCCC(C1)=CC#C
CC(C)C1=CCCCC1=CC#C
CC(C)C1C=CCCC1=CC#C
CC(C)C1CC=CC(C1)=CC#C
CC(C)C1CC=CCC1=CC#C
CC(C)C1CC(CC=C1)=CC#C
CC(C)C1CCC=CC1=CC#C
CC#CC1=CC(CCC1)=C(C)C
CC#CC1=CCC(CC1)=C(C)C
CC#CC1=CCCC(C1)=C(C)C
CC#CC1=CCCCC1=C(C)C
CC#CC1C=CCCC1=C(C)C
CC#CC1CC=CC(C1)=C(C)C
CC#CC1CC=CCC1=C(C)C
CC#CC1CC(CC=C1)=C(C)C
CC#CC1CCC=CC1=C(C)C
CC#CC1CCC(C=C1)=C(C)C
CC(=CC1=C(C)CCCC1)C#C
CC(=CC1CCC=C(C)C1)C#C
CC(=CC1CCC(C)=CC1)C#C
CC(=CC1CCCC(C)=C1)C#C
CC(C=C1CC=CC(C)C1)C#C
CC(C=C1CC(C)CC=C1)C#C
CC(C=C1CCC=C(C)C1)C#C
CC(C=C1CCC(C)=CC1)C#C
CC(C=C1CCC(C)C=C1)C#C
CC(C=C1CCCC(C)=C1)C#C
CC(C)=C1CC=CC(CC#C)C1
CC(C)=C1CC(CC#C)CC=C1
CC(C)=C1CCC=C(CC#C)C1
CC(C)=C1CCC(CC#C)=CC1
CC(C)=C1CCC(CC#C)C=C1
CC(C)=C1CCCC(CC#C)=C1
CC(C)C1CCC(=CC#C)C=C1
CC=C(C)C1=C(CCCC1)C#C
CC=C(C)C1=CC(CCC1)C#C
CC=C(C)C1=CCC(CC1)C#C
CC=C(C)C1=CCCC(C1)C#C
CC=C(C)C1=CCCCC1C#C
CC=C(C)C1C=CCCC1C#C
CC=C(C)C1CC=CC(C1)C#C
CC=C(C)C1CC=CCC1C#C
CC=C(C)C1CC(CC=C1)C#C
CC=C(C)C1CCC=C(C1)C#C
CC=C(C)C1CCC=CC1C#C
CC=C(C)C1CCC(=CC1)C#C
CC=C(C)C1CCC(C=C1)C#C
CC=C(C)C1CCCC=C1C#C
CC=C(C)C1CCCC(=C1)C#C
CC(C)=CC1=C(CCCC1)C#C
CC(C)=CC1=CC(CCC1)C#C
CC(C)=CC1=CCC(CC1)C#C
CC(C)=CC1=CCCC(C1)C#C
CC(C)=CC1=CCCCC1C#C
CC(C)=CC1C=CCCC1C#C
CC(C)=CC1CC=CC(C1)C#C
CC(C)=CC1CC=CCC1C#C
CC(C)=CC1CC(CC=C1)C#C
CC(C)=CC1CCC=C(C1)C#C
CC(C)=CC1CCC=CC1C#C
CC(C)=CC1CCC(=CC1)C#C
CC(C)=CC1CCC(C=C1)C#C
CC(C)=CC1CCCC=C1C#C
CC(C)=CC1CCCC(=C1)C#C
CC(C)C=C1C=CCCC1C#C
CC(C)C=C1CC=CC(C1)C#C
CC(C)C=C1CC=CCC1C#C
CC(C)C=C1CC(CC=C1)C#C
CC(C)C=C1CCC=C(C1)C#C
CC(C)C=C1CCC=CC1C#C
CC(C)C=C1CCC(=CC1)C#C
CC(C)C=C1CCC(C=C1)C#C
CC(C)C=C1CCCC=C1C#C
CC(C)C=C1CCCC(=C1)C#C
CCC(C)=C1C=CCCC1C#C
CCC(C)=C1CC=CC(C1)C#C
CCC(C)=C1CC=CCC1C#C
CCC(C)=C1CC(CC=C1)C#C
CCC(C)=C1CCC=C(C1)C#C
CCC(C)=C1CCC=CC1C#C
CCC(C)=C1CCC(=CC1)C#C
CCC(C)=C1CCC(C=C1)C#C
CCC(C)=C1CCCC=C1C#C
CCC(C)=C1CCCC(=C1)C#C
CC=C(C#C)C1=CCCCC1C
CC=C(C#C)C1C=CCCC1C
CC=C(C#C)C1CC=CCC1C
CC=C(C#C)C1CCC=CC1C
CC=C(C#C)C1CCCC=C1C
CC(=CC#C)C1CCCC=C1C
CC(CC#C)=C1CCCC=C1C
CC#CC(C)=C1C=CCCC1C
CC#CC(C)=C1CC=CCC1C
CC#CC(C)=C1CCC=CC1C
CC#CC(C)=C1CCCC=C1C
CCC(C#C)=C1C=CCCC1C
CCC(C#C)=C1CC=CCC1C
CCC(C#C)=C1CCC=CC1C
CCC(C#C)=C1CCCC=C1C
CC=C(C#C)C1=C(C)CCCC1
CC=C(C#C)C1=CC(C)CCC1
CC=C(C#C)C1=CCC(C)CC1
CC=C(C#C)C1=CCCC(C)C1
CC=C(C#C)C1CC=CC(C)C1
CC=C(C#C)C1CC(C)CC=C1
CC=C(C#C)C1CCC=C(C)C1
CC=C(C#C)C1CCC(C)=CC1
CC=C(C#C)C1CCC(C)C=C1
CC=C(C#C)C1CCCC(C)=C1
CC(=CC#C)C1=C(C)CCCC1
CC(=CC#C)C1CCC=C(C)C1
CC(=CC#C)C1CCC(C)=CC1
CC(=CC#C)C1CCCC(C)=C1
CC(CC#C)=C1CCC=C(C)C1
CC(CC#C)=C1CCC(C)=CC1
CC(CC#C)=C1CCCC(C)=C1
CC#CC(C)=C1CC=CC(C)C1
CC#CC(C)=C1CC(C)CC=C1
CC#CC(C)=C1CCC=C(C)C1
CC#CC(C)=C1CCC(C)=CC1
CC#CC(C)=C1CCC(C)C=C1
CC#CC(C)=C1CCCC(C)=C1
CCC(C#C)=C1CC=CC(C)C1
CCC(C#C)=C1CC(C)CC=C1
CCC(C#C)=C1CCC=C(C)C1
CCC(C#C)=C1CCC(C)=CC1
CCC(C#C)=C1CCC(C)C=C1
CCC(C#C)=C1CCCC(C)=C1
CC1C=CCCC1=CC=C(C)C
CC1CC=CC(C1)=CC=C(C)C
CC1CC=CCC1=CC=C(C)C
CC1CC(CC=C1)=CC=C(C)C
CC1CCC=CC1=CC=C(C)C
CC=C1C=CCCC1=CC(C)C
CC=C1C=CCCC1C=C(C)C
CC=C1CC=CC(C1)=CC(C)C
CC=C1CC=CC(C1)C=C(C)C
CC=C1CC=CCC1=CC(C)C
CC=C1CC=CCC1C=C(C)C
CC=C1CC(CC=C1)=CC(C)C
CC=C1CC(CC=C1)C=C(C)C
CC=C1CCC=C(C1)C=C(C)C
CC=C1CCC=CC1=CC(C)C
CC=C1CCC=CC1C=C(C)C
CC=C1CCCC=C1C=C(C)C
CC=C1CCC(=CC(C)C)C=C1
CC=C1CCC(C=C(C)C)=CC1
CC=C1CCC(C=C(C)C)C=C1
CC=C1CCCC(C=C(C)C)=C1
CC=CC1=CC(CCC1)=C(C)C
CC=CC1=CCC(CC1)=C(C)C
CC=CC1=CCCC(C1)=C(C)C
CC=CC1=CCCCC1=C(C)C
CC=CC1C=CCCC1=C(C)C
CC=CC1CC=CC(C1)=C(C)C
CC=CC1CC=CCC1=C(C)C
CC=CC1CC(CC=C1)=C(C)C
CC=CC1CCC=CC1=C(C)C
CC=CC1CCC(C=C1)=C(C)C
CCC=C1C=CCCC1=C(C)C
CCC=C1CC=CC(C1)=C(C)C
CCC=C1CC=CCC1=C(C)C
CCC=C1CC(CC=C1)=C(C)C
CCC=C1CCC=CC1=C(C)C
CCC=C1CCC(C=C1)=C(C)C
CC=C(C)C1=CC(CCC1)=CC
CC=C(C)C1=CCC(CC1)=CC
CC=C(C)C1=CCCC(C1)=CC
CC=C(C)C1=CCCCC1=CC
CC=C(C)C1C=CCCC1=CC
CC=C(C)C1CC=CC(C1)=CC
CC=C(C)C1CC=CCC1=CC
CC=C(C)C1CC(CC=C1)=CC
CC=C(C)C1CCC=CC1=CC
CCC(C)=C1C=CCCC1=CC
CCC(C)=C1CC=CC(C1)=CC
CCC(C)=C1CC=CCC1=CC
CCC(C)=C1CC(CC=C1)=CC
CCC(C)=C1CCC=CC1=CC
CC=C(C)C1CCC(=CC)C=C1
CCC(C)=C1CCC(=CC)C=C1
CC=C(C)C=C1C=CCCC1C
CC=C(C)C=C1CC=CCC1C
CC=C(C)C=C1CCC=CC1C
CC=C(C)C=C1CCCC=C1C
CC=CC(C)=C1C=CCCC1C
CC=CC(C)=C1CC=CCC1C
CC=CC(C)=C1CCC=CC1C
CC=CC(C)=C1CCCC=C1C
CC(C)=CC=C1CCCC=C1C
CC=C(C)C=C1CC=CC(C)C1
CC=C(C)C=C1CC(C)CC=C1
CC=C(C)C=C1CCC=C(C)C1
CC=C(C)C=C1CCC(C)=CC1
CC=C(C)C=C1CCC(C)C=C1
CC=C(C)C=C1CCCC(C)=C1
CC=CC(C)=C1CC=CC(C)C1
CC=CC(C)=C1CC(C)CC=C1
CC=CC(C)=C1CCC=C(C)C1
CC=CC(C)=C1CCC(C)=CC1
CC=CC(C)=C1CCC(C)C=C1
CC=CC(C)=C1CCCC(C)=C1
CC(C)=CC=C1CCC=C(C)C1
CC(C)=CC=C1CCC(C)=CC1
CC(C)=CC=C1CCCC(C)=C1
CC1CCC(=CC=C(C)C)C=C1
CC1C=CCCC1C(C)=C(C)C
CC1CC=CC(C1)C(C)=C(C)C
CC1CC=CCC1C(C)=C(C)C
CC1CC(CC=C1)C(C)=C(C)C
CC1CCC=C(C1)C(C)=C(C)C
CC1CCC=CC1C(C)=C(C)C
CC1CCC(=CC1)C(C)=C(C)C
CC1CCC(C=C1)C(C)=C(C)C
CC1CCCC=C1C(C)=C(C)C
CC1CCCC(=C1)C(C)=C(C)C
CC(C)C1=CC(CCC1)=C(C)C
CC(C)C1=CCC(CC1)=C(C)C
CC(C)C1=CCCC(C1)=C(C)C
CC(C)C1=CCCCC1=C(C)C
CC(C)C1C=CCCC1=C(C)C
CC(C)C1CC=CC(C1)=C(C)C
CC(C)C1CC=CCC1=C(C)C
CC(C)C1CC(CC=C1)=C(C)C
CC(C)C1CCC=CC1=C(C)C
CC(C)C1CCC(C=C1)=C(C)C
CC(C)=C(C)C1CCCC=C1C
CC(C)C(C)=C1C=CCCC1C
CC(C)C(C)=C1CC=CCC1C
CC(C)C(C)=C1CCC=CC1C
CC(C)C(C)=C1CCCC=C1C
CC(C)=C(C)C1=C(C)CCCC1
CC(C)=C(C)C1CCC=C(C)C1
CC(C)=C(C)C1CCC(C)=CC1
CC(C)=C(C)C1CCCC(C)=C1
CC(C)C(C)=C1CC=CC(C)C1
CC(C)C(C)=C1CC(C)CC=C1
CC(C)C(C)=C1CCC=C(C)C1
CC(C)C(C)=C1CCC(C)=CC1
CC(C)C(C)=C1CCC(C)C=C1
CC(C)C(C)=C1CCCC(C)=C1
CC1=C(CCCC1)C(=C)C=O
CC1=CC(CCC1)C(=C)C=O
CC1=CCCC(C1)C(=C)C=O
CC1=CCCCC1C(=C)C=O
CC1C=CCCC1C(=C)C=O
CC1CC=CC(C1)C(=C)C=O
CC1CC=CCC1C(=C)C=O
CC1CC(CC=C1)C(=C)C=O
CC1CCC=C(C1)C(=C)C=O
CC1CCC=CC1C(=C)C=O
CC1CCC(=CC1)C(=C)C=O
CC1CCC(C=C1)C(=C)C=O
CC1CCCC=C1C(=C)C=O
CC1CCCC(=C1)C(=C)C=O
CC1=CC(CCC1)C(=O)C=C
CC1=CCC(CC1)C(=O)C=C
CC1=CCCC(C1)C(=O)C=C
CC1=CCCCC1C(=O)C=C
CC1C=CCCC1C(=O)C=C
CC1CC=CC(C1)C(=O)C=C
CC1CC=CCC1C(=O)C=C
CC1CC(CC=C1)C(=O)C=C
CC1CCC=C(C1)C(=O)C=C
CC1CCC=CC1C(=O)C=C
CC1CCC(C=C1)C(=O)C=C
CC1CCCC(=C1)C(=O)C=C
CC(=C)C1=C(CCCC1)C=O
CC(=C)C1=CC(CCC1)C=O
CC(=C)C1=CCC(CC1)C=O
CC(=C)C1=CCCC(C1)C=O
CC(=C)C1=CCCCC1C=O
CC(=C)C1C=CCCC1C=O
CC(=C)C1CC=CC(C1)C=O
CC(=C)C1CC=CCC1C=O
CC(=C)C1CC(CC=C1)C=O
CC(=C)C1CCC=C(C1)C=O
CC(=C)C1CCC=CC1C=O
CC(=C)C1CCCC=C1C=O
CC(=C)C1CCCC(C=O)=C1
CC(=C)C1CCC(C=O)C=C1
CC(=C)CC1C=CCCC1=O
CC(=C)CC1CC=CCC1=O
CC(=C)CC1CCC=CC1=O
CC(C=C)C1=CCCCC1=O
CC(C=C)C1C=CCCC1=O
CC(C=C)C1CC=CCC1=O
CC(C=C)C1CCC=CC1=O
CCC(=C)C1=CCCCC1=O
CCC(=C)C1C=CCCC1=O
CCC(=C)C1CC=CCC1=O
CCC(=C)C1CCC=CC1=O
CC(=C)CC1=CCCC(=O)C1
CC(=C)CC1CC=CC(=O)C1
CC(C=C)C1=CCCC(=O)C1
CC(C=C)C1CC=CC(=O)C1
CCC(=C)C1=CCCC(=O)C1
CCC(=C)C1CC=CC(=O)C1
CC(=C)CC1=CCC(=O)CC1
CC(=C)CC1CCC(=O)C=C1
CC(C=C)C1=CCC(=O)CC1
CC(C=C)C1CCC(=O)C=C1
CCC(=C)C1=CCC(=O)CC1
CC(=C)CC1=CC(=O)CCC1
CC(=C)CC1CC(=O)CC=C1
CC(C=C)C1=CC(=O)CCC1
CC(C=C)C1CC(=O)CC=C1
CCC(=C)C1=CC(=O)CCC1
CCC(=C)C1CC(=O)CC=C1
CC(C=O)C1=CCCCC1=C
CC(C=O)C1C=CCCC1=C
CC(C=O)C1CC=CCC1=C
CC(C=O)C1CCC=CC1=C
CCC(=O)C1=CCCCC1=C
CCC(=O)C1C=CCCC1=C
CCC(=O)C1CC=CCC1=C
CCC(=O)C1CCC=CC1=C
CC(C=O)C1=CC(=C)CCC1
CC(C=O)C1=CCC(=C)CC1
CC(C=O)C1=CCCC(=C)C1
CC(C=O)C1CC=CC(=C)C1
CC(C=O)C1CC(=C)CC=C1
CC(C=O)C1CCC(=C)C=C1
CCC(=O)C1=CC(=C)CCC1
CCC(=O)C1=CCC(=C)CC1
CCC(=O)C1=CCCC(=C)C1
CCC(=O)C1CC=CC(=C)C1
CCC(=O)C1CC(=C)CC=C1
CCC(=O)C1CCC(=C)C=C1
CC(=O)C1=CC(CCC1)C=C
CC(=O)C1=CCC(CC1)C=C
CC(=O)C1=CCCC(C1)C=C
CC(=O)C1=CCCCC1C=C
CC(=O)C1C=CCCC1C=C
CC(=O)C1CC=CC(C1)C=C
CC(=O)C1CC=CCC1C=C
CC(=O)C1CC(CC=C1)C=C
CC(=O)C1CCC=C(C1)C=C
CC(=O)C1CCC=CC1C=C
CC(=O)C1CCCC=C1C=C
CC(=O)C1CCC(C=C)=CC1
CC(=O)C1CCC(C=C)C=C1
CC(=O)C1CCCC(C=C)=C1
CC(=O)CC1=CCCCC1=C
CC(=O)CC1C=CCCC1=C
CC(=O)CC1CC=CCC1=C
CC(=O)CC1CCC=CC1=C
CC(=O)CC1=CC(=C)CCC1
CC(=O)CC1=CCC(=C)CC1
CC(=O)CC1=CCCC(=C)C1
CC(=O)CC1CC=CC(=C)C1
CC(=O)CC1CC(=C)CC=C1
CC(=O)CC1CCC(=C)C=C1
CC1=C(CCCC1)C(=O)C=C
CC1CCC(=CC1)C(=O)C=C
CC1CCCC=C1C(=O)C=C
CC(=C)CC1=CCCCC1=O
CCC(=C)C1CCC(=O)C=C1
CC(=O)C1=C(CCCC1)C=C
CC1=CCC(CC1)C(=C)C=O
CC(=C)C1CCC(C=O)=CC1
CC1CC=CCC1CC(C)=O
CC1CCC=CC1CC(C)=O
CC1CCCC=C1CC(C)=O
CC1CC=CC(CC(C)=O)C1
CC1CCC=C(CC(C)=O)C1
CC1CCCC(CC(C)=O)=C1
CC1CCC(CC(C)=O)=CC1
CC1CCC(CC(C)=O)C=C1
CC1CC(CC(C)=O)CC=C1
CCC1=CC(CCC1)C(C)=O
CCC1=CCCC(C1)C(C)=O
CCC1=CCCCC1C(C)=O
CCC1C=CCCC1C(C)=O
CCC1CC=CC(C1)C(C)=O
CCC1CC(CC=C1)C(C)=O
CCC1CCC=C(C1)C(C)=O
CCC1CCC=CC1C(C)=O
CCC1CCC(=CC1)C(C)=O
CCC1CCC(C=C1)C(C)=O
CCC1CCCC=C1C(C)=O
CCC1CCCC(=C1)C(C)=O
CC(C)C1=C(CCCC1)C=O
CC(C)C1=CC(CCC1)C=O
CC(C)C1=CCCC(C1)C=O
CC(C)C1=CCCCC1C=O
CC(C)C1C=CCCC1C=O
CC(C)C1CC=CC(C1)C=O
CC(C)C1CC=CCC1C=O
CC(C)C1CC(CC=C1)C=O
CC(C)C1CCC=C(C1)C=O
CC(C)C1CCC=CC1C=O
CC(C)C1CCCC=C1C=O
CC(C)C1CCCC(C=O)=C1
CC(C)C1CCC(C=O)C=C1
CC(C)CC1CC=CCC1=O
CC(C)CC1CCC=CC1=O
CCC(C)C1=CCCCC1=O
CCC(C)C1C=CCCC1=O
CCC(C)C1CC=CCC1=O
CCC(C)C1CCC=CC1=O
CC(C)CC1=CCCC(=O)C1
CC(C)CC1CC=CC(=O)C1
CCC(C)C1=CCCC(=O)C1
CCC(C)C1CC=CC(=O)C1
CCC(C)C1=CCC(=O)CC1
CCC(C)C1CCC(=O)C=C1
CC(C)CC1CC(=O)CC=C1
CCC(C)C1CC(=O)CC=C1
CC(C=O)C1=CCCCC1C
CC(C=O)C1C=CCCC1C
CC(C=O)C1CC=CCC1C
CC(C=O)C1CCC=CC1C
CC(C=O)C1CCCC=C1C
CCC(=O)C1=CCCCC1C
CCC(=O)C1C=CCCC1C
CCC(=O)C1CC=CCC1C
CCC(=O)C1CCC=CC1C
CCC(=O)C1CCCC=C1C
CC(C=O)C1=CC(C)CCC1
CC(C=O)C1=CCC(C)CC1
CC(C=O)C1=CCCC(C)C1
CC(C=O)C1CC=CC(C)C1
CC(C=O)C1CC(C)CC=C1
CC(C=O)C1CCC(C)C=C1
CC(C=O)C1CCCC(C)=C1
CCC(=O)C1=C(C)CCCC1
CCC(=O)C1=CC(C)CCC1
CCC(=O)C1=CCC(C)CC1
CCC(=O)C1=CCCC(C)C1
CCC(=O)C1CC=CC(C)C1
CCC(=O)C1CC(C)CC=C1
CCC(=O)C1CCC=C(C)C1
CCC(=O)C1CCC(C)C=C1
CCC(=O)C1CCCC(C)=C1
CC(=O)CC1CCCC=C1C
CC(=O)CC1CCC=C(C)C1
CC(=O)CC1CCC(C)=CC1
CC(=O)CC1CCCC(C)=C1
CCC1=C(CCCC1)C(C)=O
CCC1=CCC(CC1)C(C)=O
CCC1CC=CCC1C(C)=O
CC(C)C1=CCC(CC1)C=O
CC(C)CC1=CCCCC1=O
CC(C)CC1C=CCCC1=O
CC(C)CC1=CCC(=O)CC1
CC(C)CC1CCC(=O)C=C1
CC(C)CC1=CC(=O)CCC1
CCC(C)C1=CC(=O)CCC1
CC(C=O)C1=C(C)CCCC1
CC(C=O)C1CCC=C(C)C1
CC(C=O)C1CCC(C)=CC1
CCC(=O)C1CCC(C)=CC1
CC(=O)CC1=C(C)CCCC1
CC(C)C1CCC(C=O)=CC1
CC1C=CCCC1CC(C)=O
OC1C=CCCC1C(=C)C#C
OC1CC=CC(C1)C(=C)C#C
OC1CC=CCC1C(=C)C#C
OC1CC(CC=C1)C(=C)C#C
OC1CCC=C(C1)C(=C)C#C
OC1CCC=CC1C(=C)C#C
OC1CCC(=CC1)C(=C)C#C
OC1CCC(C=C1)C(=C)C#C
OC1CCCC=C1C(=C)C#C
OC1CCCC(=C1)C(=C)C#C
OC(C#C)C1=CCCCC1=C
OC(C#C)C1C=CCCC1=C
OC(C#C)C1CC=CCC1=C
OC(C#C)C1CCC=CC1=C
OC(C#C)C1=CC(=C)CCC1
OC(C#C)C1=CCC(=C)CC1
OC(C#C)C1=CCCC(=C)C1
OC(C#C)C1CC=CC(=C)C1
OC(C#C)C1CC(=C)CC=C1
OC(C#C)C1CCC(=C)C=C1
CC(=C)C=C1C=CCCC1O
CC(=C)C=C1CC=CCC1O
CC(=C)C=C1CCC=CC1O
CC(C=C)=C1C=CCCC1O
CC(C=C)=C1CC=CCC1O
CC(C=C)=C1CCC=CC1O
CC(=C)C=C1CC=CC(O)C1
CC(C=C)=C1CC=CC(O)C1
CC(=C)C=C1CCC(O)C=C1
CC(C=C)=C1CCC(O)C=C1
CC(=C)C=C1CC(O)CC=C1
CC(C=C)=C1CC(O)CC=C1
CC(CO)=C1C=CCCC1=C
CC(CO)=C1CC=CCC1=C
CC(CO)=C1CCC=CC1=C
CC(CO)=C1CC=CC(=C)C1
CC(CO)=C1CC(=C)CC=C1
CC(CO)=C1CCC(=C)C=C1
CC(O)C=C1C=CCCC1=C
CC(O)C=C1CC=CCC1=C
CC(O)C=C1CCC=CC1=C
CC(O)C=C1CC=CC(=C)C1
CC(O)C=C1CC(=C)CC=C1
CC(O)C=C1CCC(=C)C=C1
CC1C=CCCC1=C(C)CO
CC1CC=CC(C1)=C(C)CO
CC1CC=CCC1=C(C)CO
CC1CC(CC=C1)=C(C)CO
CC1CCC=CC1=C(C)CO
CC1CCC(C=C1)=C(C)CO
CC=C1C=CCCC1C(C)O
CC=C1CC=CC(C1)C(C)O
CC=C1CC=CCC1C(C)O
CC=C1CC(CC=C1)C(C)O
CC=C1CCC=C(C1)C(C)O
CC=C1CCC=CC1C(C)O
CC=C1CCC(=CC1)C(C)O
CC=C1CCC(C=C1)C(C)O
CC=C1CCCC=C1C(C)O
CC=C1CCCC(=C1)C(C)O
CC(C)=C1C=CCCC1CO
CC(C)=C1CC=CCC1CO
CC(C)=C1CCC=CC1CO
CC(C)=C1CCCC=C1CO
CC(C)=C1CC=CC(CO)C1
CC(C)=C1CCC=C(CO)C1
CC(C)=C1CCCC(CO)=C1
CC(C)=C1CCC(CO)C=C1
CC(C)=C1CC(CO)CC=C1
CC=C(C)C1=CCCCC1O
CC=C(C)C1C=CCCC1O
CC=C(C)C1CC=CCC1O
CC=C(C)C1CCC=CC1O
CC(C)=CC1=CCCCC1O
CC(C)=CC1C=CCCC1O
CC(C)=CC1CC=CCC1O
CC(C)=CC1CCC=CC1O
CC(C)C=C1C=CCCC1O
CC(C)C=C1CC=CCC1O
CC(C)C=C1CCC=CC1O
CCC(C)=C1C=CCCC1O
CCC(C)=C1CC=CCC1O
CCC(C)=C1CCC=CC1O
CC=C(C)C1=CCCC(O)C1
CC=C(C)C1CC=CC(O)C1
CC(C)=CC1=CCCC(O)C1
CC(C)=CC1CC=CC(O)C1
CC(C)C=C1CC=CC(O)C1
CCC(C)=C1CC=CC(O)C1
CC=C(C)C1=CCC(O)CC1
CC=C(C)C1CCC(O)C=C1
CC(C)=CC1=CCC(O)CC1
CC(C)=CC1CCC(O)C=C1
CC(C)C=C1CCC(O)C=C1
CCC(C)=C1CCC(O)C=C1
CC=C(C)C1=CC(O)CCC1
CC=C(C)C1CC(O)CC=C1
CC(C)=CC1=CC(O)CCC1
CC(C)=CC1CC(O)CC=C1
CC(C)C=C1CC(O)CC=C1
CCC(C)=C1CC(O)CC=C1
CC(CO)=C1CCCC=C1C
CC(CO)=C1CCC=C(C)C1
CC(CO)=C1CCC(C)=CC1
CC(CO)=C1CCCC(C)=C1
CC(O)C=C1C=CCCC1C
CC(O)C=C1CC=CCC1C
CC(O)C=C1CCC=CC1C
CC(O)C=C1CCCC=C1C
CC(O)C=C1CC=CC(C)C1
CC(O)C=C1CC(C)CC=C1
CC(O)C=C1CCC=C(C)C1
CC(O)C=C1CCC(C)=CC1
CC(O)C=C1CCC(C)C=C1
CC(O)C=C1CCCC(C)=C1
CC(C)=C1CCC(CO)=CC1
CC1CCC=CC1=C
CC1CC=CC(=C)C1
CC1CC(=C)CC=C1
CC1=CCCCC1=C
CC1C=CCCC1=C
CC1CC=CCC1=C
CC1=CC(=C)CCC1
CC1=CCC(=C)CC1
CC1=CCCC(=C)C1
CC1CCC(=C)C=C1
CC1CCC=CC1C
CC1CCCC=C1C
CC1CC=CC(C)C1
CC1CCC=C(C)C1
CC1CCC(C)=CC1
CC1CCC(C)C=C1
CC1CCCC(C)=C1
CC1CC=CCC1C
CC1=C(C)CCCC1
CC(C)=C1C=CC=C1C
CC(C)=C1C=CC(C)=C1
CC(C)=C1C=CCC1=C
CC(C)=C1CC=CC1=C
CC(C)=C1CC(=C)C=C1
CC1=CCC=C(C)C1=C
CC1=CCC(=C)C=C1C
CC1C=C(C)C=CC1=C
CC1C=CC=C(C)C1=C
CC1C=CC(=C)C=C1C
CC1C=CC(C)=CC1=C
CC1C(=C)C=CC=C1C
CC1=C(C)C=CC(=C)C1
CC1=C(C)C(=C)C=CC1
CC1=C(C)C(=C)CC=C1
CC1=CC=C(C)C(=C)C1
CC1=CC(=C)C=C(C)C1
CC1=CC(=C)C(C)=CC1
CC1=CC(C)=CC(=C)C1
CC1=CCC(=C)C(C)=C1
CC1C=CC(=C)C(C)=C1
CC1(C)C=CC=CC1=C
CC1(C)C=CC(=C)C=C1
CC=C1C=CC=CC1C
CC=C1C=CCC=C1C
CC=C1CC=CC=C1C
CC=C1C=CC(C)C=C1
CC=C1C=CCC(C)=C1
CC=C1CC=C(C)C=C1
CC=C1CC=CC(C)=C1
CC=C1CC(C)=CC=C1
CC(C)=C1C=CCC=C1
CC(C)=C1CC=CC=C1
CC1C=C(C)CC=C1C
CC1C=CC=C(C)C1C
CC1C(C)=CCC=C1C
CC1CC(C)=CC=C1C
CC1CC=C(C)C(C)=C1
CC1CC(C)=C(C)C=C1
CC1C=CC(C)=CC1C
CC1C=CCC(C)=C1C
CC1CC=C(C)C=C1C
CC1CC=CC(C)=C1C
CC1=CCCC(C)=C1C
CC1=CC(C)=C(C)CC1
CC1=CCC(C)=C(C)C1
CC1C=CC(C)C(C)=C1
CC1CC(C)=CC(C)=C1
CC1C=C(C)CC(C)=C1
CC1=CC=CCC1(C)C
CC1=CCC=CC1(C)C
CC1C=CC=CC1(C)C
CC1=CC=CC(C)(C)C1
CC1=CC(C)(C)C=CC1
CC1=CC(C)(C)CC=C1
CC1=CCC(C)(C)C=C1
CC1C=CC(C)(C)C=C1
CC1=CC(=C)CCC1=C
CC1=CCCC(=C)C1=C
CC1C=CC(=C)CC1=C
CC1C=CCC(=C)C1=C
CC1C(=C)CC=CC1=C
CC1CC=CC(=C)C1=C
CC1CC(=C)C=CC1=C
CC1=CC(=C)C(=C)CC1
CC1=CCC(=C)C(=C)C1
CC1CC(=C)C(=C)C=C1
CC1=CCC(=C)CC1=C
CC1=CC(=C)CC(=C)C1
C=C1C=CCCC1C#C
C=C1CC=CC(C1)C#C
C=C1CC=CCC1C#C
C=C1CC(CC=C1)C#C
C=C1CCC=C(C1)C#C
C=C1CCC=CC1C#C
C=C1CCC(=CC1)C#C
C=C1CCC(C=C1)C#C
C=C1CCCC=C1C#C
C=C1CCCC(=C1)C#C
CC=C1C=CCCC1=C
CC=C1CC=CCC1=C
CC=C1CCC=CC1=C
CC=C1CC=CC(=C)C1
CC=C1CC(=C)CC=C1
CC=C1CCC(=C)C=C1
CC(C)=C1CCCC1=C
CC(C)=C1CCC(=C)C1
CC1=CC(CCC1)C#C
CC1=CCCC(C1)C#C
CC1=CCCCC1C#C
CC1C=CCCC1C#C
CC1CC=CC(C1)C#C
CC1CC=CCC1C#C
CC1CC(CC=C1)C#C
CC1CCC=CC1C#C
CC1CCC(C=C1)C#C
CC1CCCC=C1C#C
CC1CCCC(=C1)C#C
CC1=C(CCCC1)C#C
CC1=CCC(CC1)C#C
CC1CCC=C(C1)C#C
CC1CCC(=CC1)C#C
CC1CCC(=C)CC1C
CC1CCCC(=C)C1C
CC1CCCC(C)C1=C
CC1CC(C)CC(=C)C1
CC1CCC(=C)C(C)C1
CC1CCC(C)C(=C)C1
CC1(C)CCCCC1=C
CC1(C)CCC(=C)CC1
CC1(C)CCCC(=C)C1
CC=C1CCCCC1C
CC=C1CCC(C)CC1
CC=C1CCCC(C)C1
CC(C)=C1CCCCC1
CC1CCCC(C)C1C
CC1CC(C)CC(C)C1
CC1CCC(C)C(C)C1
CC1CCCCC1(C)C
CC1CCC(C)(C)CC1
CC1CCCC(C)(C)C1
CC(=C)CC1=CCCC1
CC(=C)CC1CC=CC1
CC(=C)CC1CCC=C1
CC(C=C)C1CC=CC1
CC(C=C)C1CCC=C1
CCC(=C)C1=CCCC1
CCC(=C)C1CC=CC1
CCC(=C)C1CCC=C1
CC(C=C)C1=CCCC1
CC(C=C)C1CCCC1
CCC(=C)C1CCCC1
CC(=C)CC1CCCC1
CC(C)=C1C=CC=C1C#C
CC(C)=C1C=CC(=C1)C#C
CC(C#C)=C1C=CC=C1C
CC(C#C)=C1C=CC(C)=C1
CC(C#C)=C1C=CCC1=C
CC(C#C)=C1CC=CC1=C
CC(C#C)=C1CC(=C)C=C1
CC1=C(C=CCC1=C)C#C
CC1=C(CC=CC1=C)C#C
CC1=CC=C(CC1=C)C#C
CC1=CC(=CCC1=C)C#C
CC1=CC(C=CC1=C)C#C
CC1=CCC(=CC1=C)C#C
CC1C=C(C=CC1=C)C#C
CC1C=CC(=CC1=C)C#C
CC1=C(C=CC(=C)C1)C#C
CC1=C(CC(=C)C=C1)C#C
CC1=CC=CC(=C)C1C#C
CC1=CC(=C)C=C(C1)C#C
CC1=CC(=C)C=CC1C#C
CC1=CC(=C)C(=CC1)C#C
CC1=CC(=C)C(C=C1)C#C
CC1=CC(=C)CC=C1C#C
CC1=CC(=C)CC(=C1)C#C
CC1=CC(=CC(=C)C1)C#C
CC1=CCC(=C)C=C1C#C
CC1=CCC(=C)C(=C1)C#C
CC1C=CC(=C)C=C1C#C
CC1C=CC(=C)C(=C1)C#C
CC1C(=C)C=CC=C1C#C
CC1=CC=CC(C#C)C1=C
CC1=CCC=C(C#C)C1=C
CC1C=CC=C(C#C)C1=C
CC1=C(C#C)C(=C)C=CC1
CC1=C(C#C)C(=C)CC=C1
CC1=CC=C(C#C)C(=C)C1
CC1=CC(C#C)C(=C)C=C1
CC=C1C=C(C)C=CC1=C
CC=C1C=CC=C(C)C1=C
CC=C1C=CC(=C)C=C1C
CC=C1C=CC(C)=CC1=C
CC=C1C(=C)C=CC=C1C
CC=C1C=CC(=C)C(C)=C1
CC1=CC=CC=C(C)C1=C
CC1=CC=CC(=C)C=C1C
CC1=C(C)C=CC(=C)C=C1
CC1=C(C)C(=C)C=CC=C1
CC1=CC=C(C)C(=C)C=C1
CC1=CC=CC(=C)C(C)=C1
CC1=CC(=C)C=C(C)C=C1
CC1=CC(=C)C(C)=CC=C1
CC1=CC(C)=CC(=C)C=C1
CC1(C=CC=CC1=C)C#C
CC1(C=CC(=C)C=C1)C#C
CC1=CC=CC(C1)=CC#C
CC1=CC=CCC1=CC#C
CC1=CC(CC=C1)=CC#C
CC1=CCC=CC1=CC#C
CC1C=CC=CC1=CC#C
CC1=CC(=CC#C)C=CC1
CC1=CCC(=CC#C)C=C1
CC1C=CC(=CC#C)C=C1
CC=C1C=CC=CC1C#C
CC=C1C=CC(C=C1)C#C
CC=C1C=CCC=C1C#C
CC=C1C=CCC(=C1)C#C
CC=C1CC=C(C=C1)C#C
CC=C1CC=CC=C1C#C
CC=C1CC=CC(=C1)C#C
CC=C1CC(=CC=C1)C#C
CC=C1C=CC=CC1=CC
CC=C1C=CC(=CC)C=C1
CC(C#C)=C1C=CCC=C1
CC(C#C)=C1CC=CC=C1
CC1C=CC(=C)C1=C(C)C
CC1C(=C)C=CC1=C(C)C
CC1C=CC(=C(C)C)C1=C
CC(C)=C1C=C(C)CC1=C
CC(C)=C1C(=C)CC=C1C
CC(C)=C1CC=C(C)C1=C
CC(C)=C1CC(=C)C=C1C
CC(C)=C1CC(C)=CC1=C
CC(C)=C1CC(=C)C(C)=C1
CC1=CCC(=C)C(C)=C1C
CC1C=C(C)C=C(C)C1=C
CC1C=C(C)C(=C)C=C1C
CC1C=C(C)C(C)=CC1=C
CC1C=CC(=C)C(C)=C1C
CC1C=CC(C)=C(C)C1=C
CC1C(=C)C=CC(C)=C1C
CC1C(C)=CC=C(C)C1=C
CC1C(C)=CC(=C)C=C1C
CC1C(=C)C=C(C)C=C1C
CC1=CC(C)=C(C)CC1=C
CC1=CCC(C)=C(C)C1=C
CC1=CC(=C)CC(C)=C1C
CC1=CC(=C)C(C)=C(C)C1
CC1=CC(C)=C(C)C(=C)C1
CC1C=C(C)C(=C)C(C)=C1
CC1=CCC(C=C1C)C#C
CC1C=C(CC=C1C)C#C
CC1C=CC(=CC1C)C#C
CC1C=CC(C=C1C)C#C
CC1C(C=CC=C1C)C#C
CC1CC=C(C=C1C)C#C
CC1CC(=CC=C1C)C#C
CC1=C(C)C=C(CC1)C#C
CC1=C(C)C=CC(C1)C#C
CC1=C(C)C(=CCC1)C#C
CC1=C(C)C(C=CC1)C#C
CC1=C(C)C(CC=C1)C#C
CC1=C(C)CC(=CC1)C#C
CC1=CC=C(C)C(C1)C#C
CC1=CC(C=C(C)C1)C#C
CC1=CC(C)=C(CC1)C#C
CC1=CC(C)=CC(C1)C#C
CC1=CCC=C(C)C1C#C
CC1=CCC(C)=C(C1)C#C
CC1C=C(C)C=CC1C#C
CC1C=C(C)CC=C1C#C
CC1C=C(C)CC(=C1)C#C
CC1C=CC=C(C)C1C#C
CC1C=CC(C)=CC1C#C
CC1C=CC(C)C(=C1)C#C
CC1C=CCC(C)=C1C#C
CC1C(C)=CCC=C1C#C
CC1CC=C(C)C=C1C#C
CC1CC=C(C)C(=C1)C#C
CC1CC=CC(C)=C1C#C
CC1CC(=CC(C)=C1)C#C
CC1CC(C)=C(C=C1)C#C
CC1CC(C)=CC=C1C#C
CC1CC(C)=CC(=C1)C#C
CC1=CCCC(C#C)=C1C
CC1C=CC=C(C#C)C1C
CC1CC=CC(C#C)=C1C
CC1=CCCC(C)=C1C#C
CC1=CC(C#C)=C(C)CC1
CC1=CC(C#C)C(C)=CC1
CC1=CCC(C#C)=C(C)C1
CC1=CCC(C#C)C(C)=C1
CC1C=CC(C#C)C(C)=C1
CC1CC=C(C#C)C(C)=C1
CC1CC(C#C)=C(C)C=C1
CC1C=CCC(C#C)=C1C
CC1=CCC=CC(C)=C1C
CC1C=C(C)C=CC=C1C
CC1C=CC=C(C)C=C1C
CC1C=CC=CC(C)=C1C
CC1C=CC(C)=CC=C1C
CC1C(C)=CC=CC=C1C
CC1=C(C)C(C)=CC=CC1
CC1=CC=C(C)C=C(C)C1
CC1=CC=C(C)C(C)=CC1
CC1=CC=CC(C)=C(C)C1
CC1=CC(C)=C(C)C=CC1
CC1=CC(C)=C(C)CC=C1
CC1=CC(C)=CC(C)=CC1
CC1=CCC=C(C)C(C)=C1
CC1=CCC(C)=C(C)C=C1
CC1C=CC=C(C)C(C)=C1
CC1C=CC(C)=C(C)C=C1
CC1C=CC(C)=CC(C)=C1
CC1C=C(C)C=CC(C)=C1
CC1=CC=CCC1(C)C#C
CC1=CCC=CC1(C)C#C
CC1C=CC=CC1(C)C#C
CC1=CC=CC(C)(C1)C#C
CC1=CC(C)(C=CC1)C#C
CC1=CC(C)(CC=C1)C#C
CC1=CCC(C)(C=C1)C#C
CC1(C)C=CC=CC1C#C
CC1(C)C=CC(C=C1)C#C
CC1(C)C=CCC=C1C#C
CC1(C)C=CCC(=C1)C#C
CC1(C)CC=C(C=C1)C#C
CC1(C)CC=CC=C1C#C
CC1(C)CC=CC(=C1)C#C
CC1(C)CC(=CC=C1)C#C
CC1C=CC(C)(C=C1)C#C
CC1C=CC(C1C)=C(C)C
CC1CC(C=C1C)=C(C)C
CC1C=C(C)CC1=C(C)C
CC1C=CC(C)C1=C(C)C
CC1C(C)=CCC1=C(C)C
CC1CC=C(C)C1=C(C)C
CC1CC(C)=CC1=C(C)C
CC1CC(=C(C)C)C(C)=C1
CC(C)=C1CCC(C)=C1C
CC(C)=C1CC(C)=C(C)C1
CC(C)=C1C=CCC1(C)C
CC(C)=C1CC=CC1(C)C
CC(C)=C1CC(C)(C)C=C1
CC1=CCC=C(C)C1(C)C
CC1C=C(C)C=CC1(C)C
CC1C=CC=C(C)C1(C)C
CC1C=CC(C)=CC1(C)C
CC1=CCC(C)(C)C=C1C
CC1=CC=C(C)C(C)(C)C1
CC1=CC(C)(C)C=C(C)C1
CC1=CC(C)(C)C(C)=CC1
CC1=CCC(C)(C)C(C)=C1
CC1C(C)=CC=CC1(C)C
CC1C=CC(C)(C)C=C1C
CC1=C(C)C=CC(C)(C)C1
CC1=C(C)C(C)(C)C=CC1
CC1=C(C)C(C)(C)CC=C1
CC1C=CC(C)(C)C(C)=C1
CC1=CC(C)=CC(C)(C)C1
C=C1CC=C(CC1=C)C#C
C=C1CC(C=CC1=C)C#C
C=C1CCC(=CC1=C)C#C
C=C1CC=CC(=C)C1C#C
C=C1CC(=C)C=C(C1)C#C
C=C1CC(=C)C(C=C1)C#C
C=C1CCC(=C)C(=C1)C#C
C=C1C=CCC(C#C)C1=C
C=C1CC=CC(C#C)C1=C
C=C1CCC=C(C#C)C1=C
C=C1CC=C(C#C)C(=C)C1
C=C1CC(C#C)C(=C)C=C1
CC=C1C=CC(=C)CC1=C
CC=C1C=CCC(=C)C1=C
CC=C1C(=C)CC=CC1=C
CC=C1CC=CC(=C)C1=C
CC=C1CC(=C)C=CC1=C
CC=C1CC(=C)C(=C)C=C1
CC1=CC=CC(=C)CC1=C
CC1=CC=CCC(=C)C1=C
CC1=CC(=C)C=CCC1=C
CC1=CC(=C)CC=CC1=C
CC1=CCC=CC(=C)C1=C
CC1=CCC(=C)C=CC1=C
CC1C=CC=CC(=C)C1=C
CC1C=CC(=C)C=CC1=C
CC1C(=C)C=CC=CC1=C
CC1=CC=CC(=C)C(=C)C1
CC1=CC(=C)C=CC(=C)C1
CC1=CC(=C)C(=C)C=CC1
CC1=CC(=C)C(=C)CC=C1
CC1=CC(=C)CC(=C)C=C1
CC1=CCC(=C)C(=C)C=C1
CC1C=CC(=C)C(=C)C=C1
C=C1C=CCCC1=CC#C
C=C1CC=CC(C1)=CC#C
C=C1CC=CCC1=CC#C
C=C1CC(CC=C1)=CC#C
C=C1CCC=CC1=CC#C
C=C1CCC(=CC#C)C=C1
CC1=C(C)C(=C)CCC1=C
CC1C=C(C)C(=C)CC1=C
CC1C=C(C)CC(=C)C1=C
CC1C=CC(=C)C(=C)C1C
CC1C=CC(=C)C(C)C1=C
CC1C=CC(C)C(=C)C1=C
CC1C(=C)CC=C(C)C1=C
CC1C(=C)CC(C)=CC1=C
CC1C(=C)CC(=C)C=C1C
CC1C(C)=CCC(=C)C1=C
CC1C(C)C(=C)C=CC1=C
CC1CC=C(C)C(=C)C1=C
CC1CC(=C)C=C(C)C1=C
CC1CC(=C)C(=C)C=C1C
CC1CC(=C)C(C)=CC1=C
CC1CC(C)=CC(=C)C1=C
CC1=C(C)C(=C)C(=C)CC1
CC1=C(C)C(=C)CC(=C)C1
CC1=C(C)CC(=C)C(=C)C1
CC1CC(=C)C(=C)C(C)=C1
CC(C#C)=C1CCCC1=C
CC(C#C)=C1CCC(=C)C1
C#CC1CC=CC(C1)C#C
C#CC1CC=CCC1C#C
C#CC1CCC=C(C1)C#C
C#CC1CCC=CC1C#C
C#CC1CCC(=CC1)C#C
C#CC1CCC(C=C1)C#C
C#CC1CCCC=C1C#C
C#CC1CCCC(=C1)C#C
C#CC1=C(CCCC1)C#C
CC1(C)C=CC=CCC1=C
CC1(C)C=CCC=CC1=C
CC1(C)CC=CC=CC1=C
CC1(C)C=CCC(=C)C=C1
CC1(C)CC=CC(=C)C=C1
CC1(C)CC(=C)C=CC=C1
CC=C1C=CC=CCC1C
CC=C1C=CCC=CC1C
CC=C1C=CCCC=C1C
CC=C1CC=CC=CC1C
CC=C1CC=CCC=C1C
CC=C1CCC=CC=C1C
CC=C1C=CCC(C)C=C1
CC=C1C=CCCC(C)=C1
CC=C1CC=C(C)CC=C1
CC=C1CC=CC=C(C)C1
CC=C1CC=CC(C)=CC1
CC=C1CC=CC(C)C=C1
CC=C1CC=CCC(C)=C1
CC=C1CC(C)=CCC=C1
CC=C1CCC=C(C)C=C1
CC=C1CCC=CC(C)=C1
CC=C1CCC(C)=CC=C1
CC=C1CC(C)C=CC=C1
CC(C)=C1C=CCCC=C1
CC(C)=C1CC=CC=CC1
CC(C)=C1CC=CCC=C1
CC(C)=C1CCC=CC=C1
CC1CC(CC1=C)=C(C)C
CC1C(=C)CCC1=C(C)C
CC1CC(=C)C(C1)=C(C)C
CC1CC(=C)CC1=C(C)C
CC1CCC(=C)C1=C(C)C
CC1CCC(=C(C)C)C1=C
CC1=CC=CCCC1(C)C
CC1=CCC=CCC1(C)C
CC1=CCCC=CC1(C)C
CC1C=CC=CCC1(C)C
CC1C=CCC=CC1(C)C
CC1CC=CC=CC1(C)C
CC1=CC=CCC(C)(C)C1
CC1=CC(C)(C)C=CCC1
CC1=CC(C)(C)CC=CC1
CC1=CC(C)(C)CCC=C1
CC1=CCC=CC(C)(C)C1
CC1=CCCC(C)(C)C=C1
CC1C=CCC(C)(C)C=C1
CC1CC=CC(C)(C)C=C1
CC1CC(C)(C)C=CC=C1
CC1=CC=CC(C)(C)CC1
CC1=CCC(C)(C)C=CC1
CC1=CCC(C)(C)CC=C1
CC1CC(CC1C)=C(C)C
CC1CC(C)C(C1)=C(C)C
CC1CCC(C1C)=C(C)C
CC1CCC(C)C1=C(C)C
CC1CC=C(C)C(C)C1C
CC1CC(C)C(C)=C(C)C1
CC1C=CC(C)C(C)C1C
CC1CC(C)=C(C)CC1C
CC1CC(C)=CC(C)C1C
CC1CC(C)C(C)=CC1C
CC1CCC(C)=C(C)C1C
CC1CCC(C)C(C)=C1C
CC1CC(C)C(C)C(C)=C1
CC(C)=C1CCCC1(C)C
CC(C)=C1CCC(C)(C)C1
CC1(C)CCC=CC1(C)C
CC1(C)CC=CC(C)(C)C1
CC1(C)CCC(C)(C)C=C1
CC1(C)CC=CCC1(C)C
CC1=CC(=C)CCCC1=C
CC1=CCC(=C)CCC1=C
CC1=CCCC(=C)CC1=C
CC1=CCCCC(=C)C1=C
CC1C=CC(=C)CCC1=C
CC1C=CCC(=C)CC1=C
CC1C=CCCC(=C)C1=C
CC1C(=C)CC=CCC1=C
CC1C(=C)CCC=CC1=C
CC1CC=CC(=C)CC1=C
CC1CC=CCC(=C)C1=C
CC1CC(=C)C=CCC1=C
CC1CC(=C)CC=CC1=C
CC1CCC=CC(=C)C1=C
CC1CCC(=C)C=CC1=C
CC1=CC(=C)C(=C)CCC1
CC1=CC(=C)CC(=C)CC1
CC1=CC(=C)CCC(=C)C1
CC1=CCC(=C)C(=C)CC1
CC1=CCC(=C)CC(=C)C1
CC1=CCCC(=C)C(=C)C1
CC1CC=CC(=C)C(=C)C1
CC1CC(=C)C=CC(=C)C1
CC1CC(=C)C(=C)CC=C1
CC1CC(=C)CC(=C)C=C1
CC1CCC(=C)C(=C)C=C1
CC1(C)C(=C)CCCC1=C
CC1(C)CC(=C)CCC1=C
CC1(C)CCC(=C)CC1=C
CC1(C)CCC(=C)C(=C)C1
CC1(C)CCCC(=C)C1=C
CC1(C)CC(=C)CC(=C)C1
CC1C(CCCC1=C)C#C
CC1CC(CCC1=C)C#C
CC1CCC(CC1=C)C#C
CC1CC(=C)CCC1C#C
CC1CC(CC(=C)C1)C#C
CC1CCC(=C)C(C1)C#C
CC1CCC(=C)CC1C#C
CC1CCCC(=C)C1C#C
CC1CCCC(C#C)C1=C
CC1CCC(C#C)C(=C)C1
CC=C1C(C)CCCC1=C
CC=C1CC(=C)CCC1C
CC=C1CC(C)CCC1=C
CC=C1CCC(=C)CC1C
CC=C1CCC(C)CC1=C
CC=C1CCCC(=C)C1C
CC=C1CCCC(C)C1=C
CC=C1CC(C)CC(=C)C1
CC=C1CCC(=C)C(C)C1
CC=C1CCC(C)C(=C)C1
CC1(CCCCC1=C)C#C
CC1(CCC(=C)CC1)C#C
CC1(CCCC(=C)C1)C#C
CC1CCC(CC1)=CC#C
CC1CCCC(C1)=CC#C
CC1CCCCC1=CC#C
CC=C1CCC(CC1)C#C
CC=C1CCCC(C1)C#C
CC=C1CCCCC1C#C
CC=C1CCCC(C1)=CC
CC=C1CCC(CC1)=CC
CC=C1CCCCC1=CC
CC1(C)C=CCCCC1=C
CC1(C)CC=CCCC1=C
CC1(C)CCC=CCC1=C
CC1(C)CCCC=CC1=C
CC1(C)CC=CCC(=C)C1
CC1(C)CC(=C)CCC=C1
CC1(C)CCC=CC(=C)C1
CC1(C)CCC(=C)C=CC1
CC1(C)CCC(=C)CC=C1
CC1(C)CCCC(=C)C=C1
CC(C#C)=C1CCCCC1
CC=C1C=CCCCC1C
CC=C1CC=CCCC1C
CC=C1CCC=CCC1C
CC=C1CCCC=CC1C
CC=C1CCCCC=C1C
CC=C1CC=CCC(C)C1
CC=C1CC(C)CCC=C1
CC=C1CCC=CC(C)C1
CC=C1CCC(C)C=CC1
CC=C1CCC(C)CC=C1
CC=C1CCCC=C(C)C1
CC=C1CCCC(C)=CC1
CC=C1CCCC(C)C=C1
CC=C1CCCCC(C)=C1
CC=C1CCC=C(C)CC1
CC(C)=C1CCC=CCC1
CC(C)=C1CCCC=CC1
CC(C)=C1CCCCC=C1
CC1CC(C)C(=C)CC1C
CC1CCC(=C)C(C)C1C
CC1CCC(C)C(=C)C1C
CC1CC(C)C(C)C(=C)C1
CC1CC(=C)CC(C)C1C
CC1CC(C)C(=C)C(C)C1
CC1CCC(CC1C)C#C
CC1CC(C)CC(C1)C#C
CC1CCC(C)C(C1)C#C
CC1CCCC(C)C1C#C
CC1CCCC(C#C)C1C
CC1CCC(C#C)C(C)C1
CC1CCCCC1(C)C#C
CC1(C)CCC(CC1)C#C
CC1(C)CCCC(C1)C#C
CC1(C)CCCCC1C#C
CC1CCC(C)(CC1)C#C
CC1CCCC(C)(C1)C#C
CC1C=CCCCC1(C)C
CC1CC=CCCC1(C)C
CC1CCC=CCC1(C)C
CC1CCCC=CC1(C)C
CC1=CC(C)(C)CCCC1
CC1=CCCCC(C)(C)C1
CC1CCCC(C)(C)C=C1
CC1=CCCCCC1(C)C
CC1=CCC(C)(C)CCC1
CC1=CCCC(C)(C)CC1
CC1CC=CCC(C)(C)C1
CC1CC(C)(C)CCC=C1
CC1CCC=CC(C)(C)C1
CC1CCC(C)(C)C=CC1
CC1CCC(C)(C)CC=C1
CC1CCCC(C)C1(C)C
CC1CCC(C)(C)CC1C
CC1CCCC(C)(C)C1C
CC1CCC(C)(C)C(C)C1
CC1CCC(C)C(C)(C)C1
CC1CC(C)CC(C)(C)C1
CC1CCC(=C)CCC1C
CC1CCCC(=C)CC1C
CC1CCCCC(=C)C1C
CC1CCCCC(C)C1=C
CC1CCC(=C)CC(C)C1
CC1CCC(C)C(=C)CC1
CC1CCC(C)CC(=C)C1
CC1CCCC(=C)C(C)C1
CC1CCCC(C)C(=C)C1
CC1CCCCC(C)C1C
CC1CCC(C)C(C)CC1
CC1CCC(C)CC(C)C1
CC1CCCC(C)C(C)C1
CC1=C(C=CC1)C(=C)C=C
CC1=C(CC=C1)C(=C)C=C
CC1=CC=C(C1)C(=C)C=C
CC1=CC=CC1C(=C)C=C
CC1=CC(=CC1)C(=C)C=C
CC1=CC(C=C1)C(=C)C=C
CC1=CCC=C1C(=C)C=C
CC1=CCC(=C1)C(=C)C=C
CC1C=CC=C1C(=C)C=C
CC1C=CC(=C1)C(=C)C=C
CC(=C)C1=C(CC=C1)C=C
CC(=C)C1=CC=C(C1)C=C
CC(=C)C1=CC=CC1C=C
CC(=C)C1=CCC=C1C=C
CC(=C)C1C=CC=C1C=C
CC(=C)C1=C(C=C)C=CC1
CC(=C)C1=CC(C=C)=CC1
CC(=C)C1=CC(C=C)C=C1
CC(=C)C1=CCC(C=C)=C1
CC(=C)C1C=CC(C=C)=C1
CC(=C)CC1=CC=CC1=C
CC(C=C)C1=CC=CC1=C
CCC(=C)C1=CC=CC1=C
CC(=C)CC1=CC(=C)C=C1
CC(C=C)C1=CC(=C)C=C1
CCC(=C)C1=CC(=C)C=C1
CC(=C)C(=C)C1=CC=CC1
CC(=C)C(=C)C1=CCC=C1
CC(=C)C(=C)C1C=CC=C1
CC1=CC=CC=C1CC=C
CC1=CC=CC(CC=C)=C1
CCC1=CC=CC=C1C=C
CCC1=CC=CC(C=C)=C1
CC1=CC=C(CC=C)C=C1
CCC1=CC=C(C=C)C=C1
CC(C=C)C1=CC=CC=C1
CCC(=C)C1=CC=CC=C1
CC(=C)CC1=CC=CC=C1
CC1C=CC=C1CC(C)=C
CC1C=CC(CC(C)=C)=C1
CCC1=C(C=CC1)C(C)=C
CCC1=C(CC=C1)C(C)=C
CCC1=CC=C(C1)C(C)=C
CCC1=CC=CC1C(C)=C
CCC1=CC(C=C1)C(C)=C
CCC1=CCC=C1C(C)=C
CCC1=CCC(=C1)C(C)=C
CCC1C=CC=C1C(C)=C
CCC1C=CC(=C1)C(C)=C
CC(C)C1=C(CC=C1)C=C
CC(C)C1=CC=C(C1)C=C
CC(C)C1=CC=CC1C=C
CC(C)C1=CCC=C1C=C
CC(C)C1C=CC=C1C=C
CC(C)C1=C(C=C)C=CC1
CC(C)C1=CC(C=C)=CC1
CC(C)C1=CC(C=C)C=C1
CC(C)C1=CCC(C=C)=C1
CC(C)C1C=CC(C=C)=C1
CC(=C)CC1=CCC=C1C
CC(=C)CC1C=CC=C1C
CC(C=C)C1=CC=CC1C
CC(C=C)C1=CCC=C1C
CC(C=C)C1C=CC=C1C
CC(C)CC1=CC=CC1=C
CCC(=C)C1=CC=CC1C
CCC(=C)C1=CCC=C1C
CCC(=C)C1C=CC=C1C
CC(=C)CC1=C(C)C=CC1
CC(=C)CC1=CC=C(C)C1
CC(=C)CC1=CC(C)=CC1
CC(=C)CC1=CCC(C)=C1
CC(=C)CC1C=CC(C)=C1
CC(C=C)C1=C(C)C=CC1
CC(C=C)C1=C(C)CC=C1
CC(C=C)C1=CC=C(C)C1
CC(C=C)C1=CC(C)=CC1
CC(C=C)C1=CC(C)C=C1
CC(C=C)C1=CCC(C)=C1
CC(C=C)C1C=CC(C)=C1
CC(C)CC1=CC(=C)C=C1
CCC(=C)C1=C(C)C=CC1
CCC(=C)C1=C(C)CC=C1
CCC(=C)C1=CC=C(C)C1
CCC(=C)C1=CC(C)=CC1
CCC(=C)C1=CC(C)C=C1
CCC(=C)C1=CCC(C)=C1
CCC(=C)C1C=CC(C)=C1
CCC(C)C1=CC(=C)C=C1
CCC1=CC(=CC1)C(C)=C
CCC(C)C1=CC=CC1=C
CC(=C)CC1=C(C)CC=C1
CC(C1C=CC=C1)C(C)=C
CC(C(C)=C)C1=CC=CC1
CC(C(C)=C)C1=CCC=C1
CC(C)C(=C)C1C=CC=C1
CC(C)C(=C)C1=CC=CC1
CC(C)C(=C)C1=CCC=C1
C=CC(=C)C1=CCCC1=C
C=CC(=C)C1C=CCC1=C
C=CC(=C)C1CC=CC1=C
C=CC(=C)C1=CC(=C)CC1
C=CC(=C)C1=CCC(=C)C1
C=CC(=C)C1CC(=C)C=C1
C=CC1=C(CC=CC1)C=C
C=CC1=CC=C(CC1)C=C
C=CC1=CCC=C(C1)C=C
C=CC1=CCCC=C1C=C
C=CC1C=CCC=C1C=C
C=CC1CC=CC=C1C=C
C=CC1=C(C=C)C=CCC1
C=CC1=CC(C=C)=CCC1
C=CC1=CCC(C=C)=CC1
C=CC1C=CC(C=C)C=C1
C=CC1C=CCC(C=C)=C1
C=CC1CC=C(C=C)C=C1
C=CC1CC=CC(C=C)=C1
C=CC1CC(C=C)=CC=C1
C=CCC1=CC=CCC1=C
C=CCC1=CCC=CC1=C
C=CCC1C=CC=CC1=C
C=CCC1=CC=CC(=C)C1
C=CCC1=CC(=C)C=CC1
C=CCC1=CC(=C)CC=C1
C=CCC1=CCC(=C)C=C1
C=CCC1C=CC(=C)C=C1
C=CC1C=CC=CC1C=C
C=CC(=C)C1=CC=CCC1
C=CC(=C)C1=CCC=CC1
C=CC(=C)C1=CCCC=C1
C=CC(=C)C1C=CCC=C1
C=CC(=C)C1CC=CC=C1
CC1(CC=CC1)C(=C)C=C
CC1(CCC=C1)C(=C)C=C
CC(=C)C1(CC=CC1)C=C
CC(=C)C1(CCC=C1)C=C
C=C(CC1=CCCC1)C#C
C=C(CC1CC=CC1)C#C
C=C(CC1CCC=C1)C#C
C=C(CC#C)C1=CCCC1
C=C(CC#C)C1CC=CC1
C=C(CC#C)C1CCC=C1
C=CC(C#C)C1=CCCC1
C=CC(C#C)C1CC=CC1
C=CC(C#C)C1CCC=C1
CC(=C)C#CC1CC=CC1
CC(=C)C#CC1CCC=C1
CC#CC(=C)C1=CCCC1
CC#CC(=C)C1CC=CC1
CC#CC(=C)C1CCC=C1
CC(=C)C#CC1=CCCC1
CC=C(C=C)C1=CCCC1
CC=C(C=C)C1CC=CC1
CC=C(C=C)C1CCC=C1
CC=CC(=C)C1=CCCC1
CC=CC(=C)C1CC=CC1
CC=CC(=C)C1CCC=C1
CC(=C)C=CC1=CCCC1
CC(=C)C=CC1CC=CC1
CC(=C)C=CC1CCC=C1
CC(=C)CC=C1CC=CC1
CC(=C)CC=C1CCC=C1
CC(=CC=C)C1=CCCC1
CC(=CC=C)C1CC=CC1
CC(=CC=C)C1CCC=C1
CC(C=C)=CC1=CCCC1
CC(C=C)=CC1CC=CC1
CC(C=C)=CC1CCC=C1
CC(C=C)C=C1CC=CC1
CC(C=C)C=C1CCC=C1
CC(CC=C)=C1CC=CC1
CC(CC=C)=C1CCC=C1
CCC(=C)C=C1CC=CC1
CCC(=C)C=C1CCC=C1
CCC(C=C)=C1CC=CC1
CCC(C=C)=C1CCC=C1
CCC1(CC=CC1)C(C)=C
CCC1(CCC=C1)C(C)=C
CC(C)C1(CCC=C1)C=C
CC(=C)CC1(C)CC=CC1
CC(=C)CC1(C)CCC=C1
CC(C=C)C1(C)CC=CC1
CC(C=C)C1(C)CCC=C1
CCC(=C)C1(C)CC=CC1
CCC(=C)C1(C)CCC=C1
CC(C)C1(CC=CC1)C=C
CC(C)(C=C)C1=CCCC1
CC(C)(C=C)C1CC=CC1
CC(C)(C=C)C1CCC=C1
CC=C(C)CC1CC=CC1
CC=C(C)CC1CCC=C1
CC=CC(C)C1=CCCC1
CC=CC(C)C1CC=CC1
CC=CC(C)C1CCC=C1
CC(C)=CCC1=CCCC1
CC(C)=CCC1CCC=C1
CC(C)C=CC1CC=CC1
CC(C)C=CC1CCC=C1
CC(C)CC=C1CC=CC1
CC(C)CC=C1CCC=C1
CCC=C(C)C1=CCCC1
CCC=C(C)C1CC=CC1
CCC=C(C)C1CCC=C1
CCC(=CC)C1=CCCC1
CCC(=CC)C1CC=CC1
CCC(=CC)C1CCC=C1
CCC(C)=CC1=CCCC1
CCC(C)=CC1CC=CC1
CCC(C)=CC1CCC=C1
CCC(C)C=C1CC=CC1
CCC(C)C=C1CCC=C1
CCC(CC)=C1CCC=C1
CCCC(C)=C1CC=CC1
CCCC(C)=C1CCC=C1
CC=C(C)CC1=CCCC1
CC(C)=CCC1CC=CC1
CC(C)C=CC1=CCCC1
CCC(CC)=C1CC=CC1
CCC1C=CCC=C1CC
CCC1=C(CC)C=CCC1
CCC1=CCC=C(CC)C1
CCC1=CCC(CC)=CC1
CCC1C=CC(CC)C=C1
CCC1C=CCC(CC)=C1
CCC1CC=CC(CC)=C1
CCC1CC(CC)=CC=C1
CCCC1=CC=CCC1C
CCCC1=CCC=CC1C
CCCC1C=CC=CC1C
CCCC1C=CCC=C1C
CCCC1CC=CC=C1C
CCCC1=C(C)C=CCC1
CCCC1=C(C)CC=CC1
CCCC1=C(C)CCC=C1
CCCC1=CC=CC(C)C1
CCCC1=CC(C)=CCC1
CCCC1=CC(C)C=CC1
CCCC1=CC(C)CC=C1
CCCC1=CCC=C(C)C1
CCCC1=CCC(C)=CC1
CCCC1=CCC(C)C=C1
CCCC1=CCCC(C)=C1
CCCC1C=CC(C)C=C1
CCCC1C=CCC(C)=C1
CCCC1CC=C(C)C=C1
CCCC1CC=CC(C)=C1
CCCC1CC(C)=CC=C1
CCC1=CCCC=C1CC
CCC1C=CC=CC1CC
CCC1CC=CC=C1CC
CCC1=C(CC)CC=CC1
CCC1=CC=C(CC)CC1
CCC1=CC(CC)=CCC1
CCC1CC=C(CC)C=C1
CCCC1=CCCC=C1C
CCCC1=CC=C(C)CC1
CC(C)CC1C=CCC=C1
CC(C)CC1CC=CC=C1
CCC(C)C1=CCC=CC1
CCC(C)C1C=CCC=C1
CC(C)CC1=CC=CCC1
CC(C)CC1=CCC=CC1
CC(C)CC1=CCCC=C1
CCC(C)C1=CC=CCC1
CCC(C)C1=CCCC=C1
CCC(C)C1CC=CC=C1
CCC1=CC(CC1)C(C)C
CCC1=CCCC1C(C)C
CCC1C=CCC1C(C)C
CCC1CC=C(C1)C(C)C
CCC1CC=CC1C(C)C
CCC1CC(C=C1)C(C)C
CCC1CCC=C1C(C)C
CCC1CCC(=C1)C(C)C
CC(C)CC1=CCCC1C
CC(C)CC1C=CCC1C
CC(C)CC1CC=CC1C
CC(C)CC1CCC=C1C
CCC(C)C1=CCCC1C
CCC(C)C1C=CCC1C
CCC(C)C1CC=CC1C
CCC(C)C1CCC=C1C
CC(C)CC1=CC(C)CC1
CC(C)CC1=CCC(C)C1
CC(C)CC1CC=C(C)C1
CC(C)CC1CC(C)C=C1
CC(C)CC1CCC(C)=C1
CCC(C)C1=C(C)CCC1
CCC(C)C1=CC(C)CC1
CCC(C)C1=CCC(C)C1
CCC(C)C1CC=C(C)C1
CCC(C)C1CC(C)C=C1
CCC(C)C1CCC(C)=C1
CCC1=C(CCC1)C(C)C
CCC1=CCC(C1)C(C)C
CC(C)CC1=C(C)CCC1
CC(C)C(C)C1=CCCC1
CC(C)C(C)C1CC=CC1
CC(C)C(C)C1CCC=C1
C=CC(=C)C1CCCC1=C
C=CC(=C)C1CCC(=C)C1
CC1(CCCC1)C(=C)C=C
CC(=C)C1(CCCC1)C=C
C=C(CC#C)C1CCCC1
C=CC(C#C)C1CCCC1
CC(=C)C#CC1CCCC1
CC#CC(=C)C1CCCC1
C=C(CC1CCCC1)C#C
CC=C(C=C)C1CCCC1
CC=CC(=C)C1CCCC1
CC(=C)C=CC1CCCC1
CC(=C)CC=C1CCCC1
CC(C=C)C=C1CCCC1
CC(CC=C)=C1CCCC1
CCC(=C)C=C1CCCC1
CCC(C=C)=C1CCCC1
CC(=CC=C)C1CCCC1
CC(C=C)=CC1CCCC1
CC1(CC=C)CCC=CC1
CC1(CC=C)CCCC=C1
CCC1(CCC=CC1)C=C
CCC1(CCCC=C1)C=C
CC=CCC1CCC=CC1
CC=CCC1CCCC=C1
CCC=CC1CCCC=C1
CCCC=C1CCC=CC1
CC=CCC1=CCCCC1
CCC=CC1=CCCCC1
CCC=CC1CCC=CC1
CCCC=C1CCCC=C1
CCC1(CCCC1)C(C)=C
CC(C=C)C1(C)CCCC1
CCC(=C)C1(C)CCCC1
CC(C)C1(CCCC1)C=C
CC(=C)CC1(C)CCCC1
CC(C)(C=C)C1CCCC1
CC=C(C)CC1CCCC1
CC=CC(C)C1CCCC1
CCC=C(C)C1CCCC1
CCC(=CC)C1CCCC1
CCC(C)=CC1CCCC1
CCC(CC)=C1CCCC1
CCCC(C)=C1CCCC1
CC(C)=CCC1CCCC1
CC(C)C=CC1CCCC1
CC(C)CC=C1CCCC1
CCC(C)C=C1CCCC1
CC(C)CC1CCCC1C
CCC1CCC(C1)C(C)C
CCC1CCCC1C(C)C
CCC(C)C1CCCC1C
CC(C)CC1CCC(C)C1
CCC(C)C1CCC(C)C1
CC(C)C(C)C1CCCC1
C=CCC1CCC(=C)CC1
C=CC1CCC(CC1)C=C
C=CC1CCCC(C1)C=C
C=CC1CCCCC1C=C
C=CCC1CCCCC1=C
C=CCC1CCCC(=C)C1
C=CC(=C)C1CCCCC1
CCC1CCCCC1CC
CCC1CCC(CC)CC1
CCC1CCCC(CC)C1
CCCC1CCCCC1C
CCCC1CCC(C)CC1
CCCC1CCCC(C)C1
CC(C)CC1CCCCC1
CCC(C)C1CCCCC1
CC1=CC(=C)C(C)(C)OC1
CC1=CC(=C)COC1(C)C
CC1=CC(C)(C)OCC1=C
CC1=CCOC(C)(C)C1=C
CC1OC(C)(C)C=CC1=C
CC1OC(C)(C)C(=C)C=C1
CC=C1C=C(C)COC1C
CC=C1C=CC(C)OC1C
CC=C1C(C)OCC=C1C
CC=C1COC(C)C=C1C
CC=C1COCC(C)=C1C
CC=C1COC(C)C(C)=C1
CC=C1C=CCOC1(C)C
CC=C1COC(C)(C)C=C1
CC(C)=C1CCOCC1=C
CC(C)=C1COCCC1=C
CC(C)=C1COCC(=C)C1
CC(C#C)=C1C=CC=CC1=C
CC(C#C)=C1C=CC(=C)C=C1
CC(C)=C1C=C(C)C=CC1=C
CC(C)=C1C=CC=C(C)C1=C
CC(C)=C1C=CC(=C)C=C1C
CC(C)=C1C=CC(C)=CC1=C
CC(C)=C1C(=C)C=CC=C1C
CC(C)=C1C=CC(=C)C(C)=C1
CC(C)=C1C=CC=CC=C1C
CC(C)=C1C=CC=C(C)C=C1
CC(C)=C1C=CC=CC(C)=C1
CC1C=CC(C=C1C)=C(C)C
CC1C=CC=C(C)C1=C(C)C
CC1C=CC(C)=CC1=C(C)C
CC1C(C)=CC=CC1=C(C)C
CC1C=CC(=C(C)C)C(C)=C1
CC(C)=C1C=C(C)CC=C1C
CC(C)=C1C=CCC(C)=C1C
CC(C)=C1C(C)=CCC=C1C
CC(C)=C1CC=C(C)C=C1C
CC(C)=C1CC=CC(C)=C1C
CC(C)=C1CC(C)=CC=C1C
CC(C)=C1C=C(C)CC(C)=C1
CC(C)=C1CC=C(C)C(C)=C1
CC(C)=C1CC(C)=C(C)C=C1
CC(C)=C1CC(C)=CC(C)=C1
CC1C=C(C)C=CC1=C(C)C
CC(C)=C1C=CC=CC1(C)C
CC(C)=C1C=CC(C)(C)C=C1
CC(C)=C1C=CC(=C)CC1=C
CC(C)=C1C=CCC(=C)C1=C
CC(C)=C1C(=C)CC=CC1=C
CC(C)=C1CC=CC(=C)C1=C
CC(C)=C1CC(=C)C=CC1=C
CC(C)=C1CC(=C)C(=C)C=C1
CC(C)=C1C=CC=CCC1=C
CC(C)=C1C=CCC=CC1=C
CC(C)=C1CC=CC=CC1=C
CC(C)=C1C=CCC(=C)C=C1
CC(C)=C1CC=CC(=C)C=C1
CC(C)=C1CC(=C)C=CC=C1
CC1=CC(=C)CCC1(C)C#C
CC1=CC(C)(CCC1=C)C#C
CC1=CCC(=C)CC1(C)C#C
CC1=CCC(C)(CC1=C)C#C
CC1=CCCC(=C)C1(C)C#C
CC1(C)C=C(CCC1=C)C#C
CC1(C)C=CC(CC1=C)C#C
CC1(C)C(C=CCC1=C)C#C
CC1(C)C(CC=CC1=C)C#C
CC1(C)CC=C(CC1=C)C#C
CC1(C)CC(=CCC1=C)C#C
CC1(C)CC(C=CC1=C)C#C
CC1(C)CCC(=CC1=C)C#C
CC1C=CC(=C)CC1(C)C#C
CC1C=CC(C)(CC1=C)C#C
CC1C=CCC(=C)C1(C)C#C
CC1C(=C)C=CCC1(C)C#C
CC1C(=C)CC=CC1(C)C#C
CC1CC=CC(=C)C1(C)C#C
CC1CC(=C)C=CC1(C)C#C
CC1CC(C)(C=CC1=C)C#C
CC1=CC(=C)C(C)(CC1)C#C
CC1=CC(=C)CC(C)(C1)C#C
CC1=CC(C)(CC(=C)C1)C#C
CC1=CCC(=C)C(C)(C1)C#C
CC1(C)C=CC(=C)CC1C#C
CC1(C)C=CCC(=C)C1C#C
CC1(C)C(=C)CCC=C1C#C
CC1(C)CC=CC(=C)C1C#C
CC1(C)CC(=C)C=C(C1)C#C
CC1(C)CC(=C)C=CC1C#C
CC1(C)CC(=C)C(C=C1)C#C
CC1(C)CC(=C)CC=C1C#C
CC1(C)CC(=C)CC(=C1)C#C
CC1(C)CCC(=C)C=C1C#C
CC1(C)CCC(=C)C(=C1)C#C
CC1CC(=C)C(C)(C=C1)C#C
CC1=CCCC(C)(C#C)C1=C
CC1(C)C=CCC(C#C)C1=C
CC1(C)CC=CC(C#C)C1=C
CC1(C)CCC=C(C#C)C1=C
CC1C=CCC(C)(C#C)C1=C
CC1CC=CC(C)(C#C)C1=C
CC1=CC(C)(C#C)C(=C)CC1
CC1=CCC(C)(C#C)C(=C)C1
CC1(C)CC=C(C#C)C(=C)C1
CC1(C)CC(C#C)C(=C)C=C1
CC1CC(C)(C#C)C(=C)C=C1
CC=C1C=CC(=C)CC1(C)C
CC=C1C=CCC(=C)C1(C)C
CC=C1C(=C)C=CCC1(C)C
CC=C1C(=C)CC=CC1(C)C
CC=C1CC=CC(=C)C1(C)C
CC=C1CC(=C)C=CC1(C)C
CC=C1C=CC(C)(C)CC1=C
CC=C1C=CCC(C)(C)C1=C
CC=C1CC=CC(C)(C)C1=C
CC=C1CC(C)(C)C=CC1=C
CC=C1CC(=C)C(C)(C)C=C1
CC=C1CC(C)(C)C(=C)C=C1
CC1CC(CC=C1C)=CC#C
CC1=C(C)C(CCC1)=CC#C
CC1=C(C)CC(CC1)=CC#C
CC1C=C(C)CCC1=CC#C
CC1C(CCC=C1C)=CC#C
CC1CC=C(C)C(C1)=CC#C
CC1CC=C(C)CC1=CC#C
CC1CC=CC(C)C1=CC#C
CC1CC(C)=CC(C1)=CC#C
CC1CC(C)=CCC1=CC#C
CC1CC(CC(C)=C1)=CC#C
CC1CCC=C(C)C1=CC#C
CC1CCC(C)=CC1=CC#C
CC1C=CCC(=CC#C)C1C
CC1CC=CC(=CC#C)C1C
CC1CC(=CC#C)C=CC1C
CC1CCC(=CC#C)C=C1C
CC1CC(=CC#C)C(C)C=C1
CC1CC(C)C(=CC#C)C=C1
CC1CCC(=CC#C)C(C)=C1
CC=C1C=C(CCC1C)C#C
CC=C1C=CC(CC1C)C#C
CC=C1C(CCC=C1C)C#C
CC=C1CC=C(CC1C)C#C
CC=C1CC(=CCC1C)C#C
CC=C1CC(C=CC1C)C#C
CC=C1CC(CC=C1C)C#C
CC=C1CCC(=CC1C)C#C
CC=C1CCC(C=C1C)C#C
CC=C1C=C(C)CCC1C#C
CC=C1C=CC(C)CC1C#C
CC=C1C=CCC(C)C1C#C
CC=C1C(C)C=CCC1C#C
CC=C1C(C)CC=CC1C#C
CC=C1C(C)CCC=C1C#C
CC=C1CC=C(C)C(C1)C#C
CC=C1CC=C(C)CC1C#C
CC=C1CC=CC(C)C1C#C
CC=C1CC(C=C(C)C1)C#C
CC=C1CC(C)=CCC1C#C
CC=C1CC(C)C=C(C1)C#C
CC=C1CC(C)C=CC1C#C
CC=C1CC(C)C(C=C1)C#C
CC=C1CC(C)CC=C1C#C
CC=C1CC(C)CC(=C1)C#C
CC=C1CC(CC(C)=C1)C#C
CC=C1CCC=C(C)C1C#C
CC=C1CCC(C)=C(C1)C#C
CC=C1CCC(C)=CC1C#C
CC=C1CCC(C)C=C1C#C
CC=C1CCC(C)C(=C1)C#C
CC=C1CCCC(C)=C1C#C
CC=C1C=CCC(C#C)C1C
CC=C1CC=CC(C#C)C1C
CC=C1CCC=C(C#C)C1C
CC=C1CCCC(C#C)=C1C
CC=C1CC=C(C#C)C(C)C1
CC=C1CC(C#C)C(C)C=C1
CC=C1CCC(C#C)=C(C)C1
CC=C1CCC(C#C)C(C)=C1
CC=C1C=CCC(C)C1=CC
CC=C1CC=C(C)C(C1)=CC
CC=C1CC=C(C)CC1=CC
CC=C1CC=CC(C)C1=CC
CC=C1CC(C)=CC(C1)=CC
CC=C1CC(C)C=CC1=CC
CC=C1CCC=C(C)C1=CC
CC=C1CCC(C)=CC1=CC
CC=C1CC=CC(=CC)C1C
CC=C1CC(=CC)C(C)C=C1
CC=C1CC(C)C(=CC)C=C1
CC=C1CCC(=CC)C(C)=C1
CC1=CC=CC(=C)CC1(C)C
CC1=CC=CCC(=C)C1(C)C
CC1=CC(=C)C=CCC1(C)C
CC1=CC(=C)CC=CC1(C)C
CC1=CCC=CC(=C)C1(C)C
CC1=CCC(=C)C=CC1(C)C
CC1C=CC=CC(=C)C1(C)C
CC1C=CC(=C)C=CC1(C)C
CC1C(=C)C=CC=CC1(C)C
CC1=CC=CC(C)(C)CC1=C
CC1=CC=CCC(C)(C)C1=C
CC1=CC(C)(C)C=CCC1=C
CC1=CC(C)(C)CC=CC1=C
CC1=CCC=CC(C)(C)C1=C
CC1=CCC(C)(C)C=CC1=C
CC1C=CC=CC(C)(C)C1=C
CC1C=CC(C)(C)C=CC1=C
CC1=CC=CC(=C)C(C)(C)C1
CC1=CC=CC(C)(C)C(=C)C1
CC1=CC(=C)C=CC(C)(C)C1
CC1=CC(=C)C(C)(C)C=CC1
CC1=CC(=C)C(C)(C)CC=C1
CC1=CC(=C)CC(C)(C)C=C1
CC1=CC(C)(C)C=CC(=C)C1
CC1=CC(C)(C)C(=C)C=CC1
CC1=CC(C)(C)C(=C)CC=C1
CC1=CC(C)(C)CC(=C)C=C1
CC1=CCC(=C)C(C)(C)C=C1
CC1=CCC(C)(C)C(=C)C=C1
CC1C=CC(=C)C(C)(C)C=C1
CC=C1C=C(C)C=CCC1C
CC=C1C=C(C)CC=CC1C
CC=C1C=C(C)CCC=C1C
CC=C1C=CC=C(C)CC1C
CC=C1C=CC=CC(C)C1C
CC=C1C=CC(C)=CCC1C
CC=C1C=CC(C)C=CC1C
CC=C1C=CC(C)CC=C1C
CC=C1C=CCC=C(C)C1C
CC=C1C=CCC(C)=CC1C
CC=C1C=CCC(C)C=C1C
CC=C1C=CCCC(C)=C1C
CC=C1C(C)=CCCC=C1C
CC=C1C(C)C=CC=CC1C
CC=C1C(C)C=CCC=C1C
CC=C1C(C)CC=CC=C1C
CC=C1CC=C(C)C=CC1C
CC=C1CC=C(C)CC=C1C
CC=C1CC=CC=C(C)C1C
CC=C1CC=CC(C)=CC1C
CC=C1CC=CC(C)C=C1C
CC=C1CC=CCC(C)=C1C
CC=C1CC(C)=CC=CC1C
CC=C1CC(C)=CCC=C1C
CC=C1CC(C)C=CC=C1C
CC=C1CCC=C(C)C=C1C
CC=C1CCC=CC(C)=C1C
CC=C1CCC(C)=CC=C1C
CC=C1C=C(C)CCC(C)=C1
CC=C1C=CC(C)C(C)C=C1
CC=C1C=CC(C)CC(C)=C1
CC=C1C=CCC(C)C(C)=C1
CC=C1CC=C(C)C=C(C)C1
CC=C1CC=C(C)C(C)=CC1
CC=C1CC=C(C)C(C)C=C1
CC=C1CC=C(C)CC(C)=C1
CC=C1CC=CC(C)=C(C)C1
CC=C1CC=CC(C)C(C)=C1
CC=C1CC(C)=C(C)CC=C1
CC=C1CC(C)=CC=C(C)C1
CC=C1CC(C)=CC(C)C=C1
CC=C1CC(C)=CCC(C)=C1
CC=C1CC(C)C=C(C)C=C1
CC=C1CC(C)C=CC(C)=C1
CC=C1CC(C)C(C)=CC=C1
CC=C1CCC=C(C)C(C)=C1
CC=C1CCC(C)=C(C)C=C1
CC=C1CCC(C)=CC(C)=C1
CC1(C)C=CCCC1=CC#C
CC1(C)CC=CC(C1)=CC#C
CC1(C)CC=CCC1=CC#C
CC1(C)CC(CC=C1)=CC#C
CC1(C)CCC=CC1=CC#C
CC1(C)CCC(=CC#C)C=C1
CC=C1C=CCCC1(C)C#C
CC=C1CC=CCC1(C)C#C
CC=C1CCC=CC1(C)C#C
CC=C1CC=CC(C)(C1)C#C
CC=C1CC(C)(CC=C1)C#C
CC=C1CCC(C)(C=C1)C#C
CC=C1C=C(C)CCC1(C)C
CC=C1C=CC(C)CC1(C)C
CC=C1C=CCC(C)C1(C)C
CC=C1C(C)C=CCC1(C)C
CC=C1C(C)CC=CC1(C)C
CC=C1CC=C(C)CC1(C)C
CC=C1CC=CC(C)C1(C)C
CC=C1CC(C)=CCC1(C)C
CC=C1CC(C)C=CC1(C)C
CC=C1CCC=C(C)C1(C)C
CC=C1CCC(C)=CC1(C)C
CC=C1C=CC(C)(C)CC1C
CC=C1C=CCC(C)(C)C1C
CC=C1CC=CC(C)(C)C1C
CC=C1CC(C)(C)C=CC1C
CC=C1CC(C)(C)CC=C1C
CC=C1CCC(C)(C)C=C1C
CC=C1CC=C(C)C(C)(C)C1
CC=C1CC(C)=CC(C)(C)C1
CC=C1CC(C)(C)C(C)C=C1
CC=C1CC(C)C(C)(C)C=C1
CC=C1CCC(C)(C)C(C)=C1
CC=C1C(C)=CCCC1(C)C
CC=C1CC(C)(C)CC(C)=C1
CC(C#C)=C1CCCCC1=C
CC(C#C)=C1CCC(=C)CC1
CC(C#C)=C1CCCC(=C)C1
CC(C)=C1C=CCCCC1=C
CC(C)=C1CC=CCCC1=C
CC(C)=C1CCC=CCC1=C
CC(C)=C1CCCC=CC1=C
CC(C)=C1CC=CCC(=C)C1
CC(C)=C1CC(=C)CCC=C1
CC(C)=C1CCC=CC(=C)C1
CC(C)=C1CCC(=C)C=CC1
CC(C)=C1CCC(=C)CC=C1
CC(C)=C1CCCC(=C)C=C1
CC1CC(CCC1=C)=C(C)C
CC1CCC(CC1=C)=C(C)C
CC1C(=C)CCCC1=C(C)C
CC1CC(=C)CC(C1)=C(C)C
CC1CC(=C)CCC1=C(C)C
CC1CCC(=C)C(C1)=C(C)C
CC1CCC(=C)CC1=C(C)C
CC1CCCC(=C)C1=C(C)C
CC1CCCC(=C(C)C)C1=C
CC1CCC(=C(C)C)C(=C)C1
CC1=CC(=C)CCCC1(C)C
CC1=CCC(=C)CCC1(C)C
CC1=CCCC(=C)CC1(C)C
CC1=CCCCC(=C)C1(C)C
CC1C=CC(=C)CCC1(C)C
CC1C=CCC(=C)CC1(C)C
CC1C=CCCC(=C)C1(C)C
CC1C(=C)C=CCCC1(C)C
CC1C(=C)CC=CCC1(C)C
CC1C(=C)CCC=CC1(C)C
CC1CC=CC(=C)CC1(C)C
CC1CC=CCC(=C)C1(C)C
CC1CC(=C)C=CCC1(C)C
CC1CC(=C)CC=CC1(C)C
CC1CCC=CC(=C)C1(C)C
CC1CCC(=C)C=CC1(C)C
CC1=CC(C)(C)CCCC1=C
CC1=CCC(C)(C)CCC1=C
CC1=CCCC(C)(C)CC1=C
CC1=CCCCC(C)(C)C1=C
CC1C=CC(C)(C)CCC1=C
CC1C=CCC(C)(C)CC1=C
CC1C=CCCC(C)(C)C1=C
CC1CC=CC(C)(C)CC1=C
CC1CC=CCC(C)(C)C1=C
CC1CC(C)(C)C=CCC1=C
CC1CC(C)(C)CC=CC1=C
CC1CCC=CC(C)(C)C1=C
CC1CCC(C)(C)C=CC1=C
CC1=CC(=C)C(C)(C)CCC1
CC1=CC(=C)CC(C)(C)CC1
CC1=CC(=C)CCC(C)(C)C1
CC1=CC(C)(C)C(=C)CCC1
CC1=CC(C)(C)CC(=C)CC1
CC1=CC(C)(C)CCC(=C)C1
CC1=CCC(=C)C(C)(C)CC1
CC1=CCC(=C)CC(C)(C)C1
CC1=CCC(C)(C)C(=C)CC1
CC1=CCC(C)(C)CC(=C)C1
CC1=CCCC(=C)C(C)(C)C1
CC1=CCCC(C)(C)C(=C)C1
CC1CC=CC(=C)C(C)(C)C1
CC1CC=CC(C)(C)C(=C)C1
CC1CC(=C)C=CC(C)(C)C1
CC1CC(=C)C(C)(C)CC=C1
CC1CC(=C)CC(C)(C)C=C1
CC1CC(C)(C)C(=C)CC=C1
CC1CC(C)(C)CC(=C)C=C1
CC1CCC(=C)C(C)(C)C=C1
CC1CCC(C)(C)C(=C)C=C1
CC=C1C=C(C)CCCC1C
CC=C1C=CC(C)CCC1C
CC=C1C=CCC(C)CC1C
CC=C1C=CCCC(C)C1C
CC=C1C(C)CC=CCC1C
CC=C1C(C)CCC=CC1C
CC=C1C(C)CCCC=C1C
CC=C1CC=C(C)CCC1C
CC=C1CC=CC(C)CC1C
CC=C1CC=CCC(C)C1C
CC=C1CC(C)=CCCC1C
CC=C1CC(C)C=CCC1C
CC=C1CC(C)CC=CC1C
CC=C1CC(C)CCC=C1C
CC=C1CCC=C(C)CC1C
CC=C1CCC=CC(C)C1C
CC=C1CCC(C)=CCC1C
CC=C1CCC(C)C=CC1C
CC=C1CCC(C)CC=C1C
CC=C1CCCC=C(C)C1C
CC=C1CCCC(C)=CC1C
CC=C1CCCC(C)C=C1C
CC=C1CCCCC(C)=C1C
CC=C1CC=C(C)CC(C)C1
CC=C1CC=CC(C)C(C)C1
CC=C1CC(C)C=CC(C)C1
CC=C1CC(C)C(C)CC=C1
CC=C1CC(C)CC=C(C)C1
CC=C1CC(C)CC(C)C=C1
CC=C1CC(C)CCC(C)=C1
CC=C1CCC=C(C)C(C)C1
CC=C1CCC(C)=C(C)CC1
CC=C1CCC(C)=CC(C)C1
CC=C1CCC(C)C=C(C)C1
CC=C1CCC(C)C(C)=CC1
CC=C1CCC(C)C(C)C=C1
CC=C1CCC(C)CC(C)=C1
CC=C1CCCC(C)=C(C)C1
CC=C1CCCC(C)C(C)=C1
CC1CCC(CC1C)=C(C)C
CC1CCCC(C1C)=C(C)C
CC1CC(C)CC(C1)=C(C)C
CC1CCC(C(C)C1)=C(C)C
CC1CCC(C)C(C1)=C(C)C
CC1CCCC(C)C1=C(C)C
CC(C)=C1CCCCC1(C)C
CC(C)=C1CCC(C)(C)CC1
CC(C)=C1CCCC(C)(C)C1
CC1CCCC(CC1)=C(C)C
CC1CCCCC(C1)=C(C)C
CC1CCCCCC1=C(C)C
CC(=O)C1=CC=CC=C1C
CC(=O)C1=CC=CC(C)=C1
CC(=O)C1=CC=C(C)C=C1
CC(=O)C1=CC=CCC1=C
CC(=O)C1=CCC=CC1=C
CC(=O)C1C=CC=CC1=C
CC(=O)C1=CC=CC(=C)C1
CC(=O)C1=CC(=C)C=CC1
CC(=O)C1=CC(=C)CC=C1
CC(=O)C1=CCC(=C)C=C1
CC(=O)C1C=CC(=C)C=C1
CC(C)C1=CC=CC(=O)O1
CC(C)C1=CC=COC1=O
CC(C)C1=CC(=O)OC=C1
CC(C)C1=COC(=O)C=C1
CC(=C)C1=CCCOC1=O
CC(=C)C1C=CCOC1=O
CC(=C)C1=CCC(=O)OC1
CC(=C)C1=CCOC(=O)C1
CC(=C)C1=CC(=O)OCC1
CC(=C)C1COC(=O)C=C1
CC(=C)C1OC(=O)CC=C1
CC(=C)C1CC=CC(=O)O1
CC1C(CCC=C1C)C=O
CC1CC(CC=C1C)C=O
CC1=C(C)C(CCC1)C=O
CC1CC=C(C)C(C1)C=O
CC1CCC(C)=C(C1)C=O
CC1CCC(C)=CC1C=O
CC1CCC(C)C(C=O)=C1
CC1CC=CC(C=O)C1C
CC1CCC(C=O)C=C1C
CC1CC=C(C=O)C(C)C1
CC1CC(C=O)C=C(C)C1
CCC1=CCC(C)CC1=O
CCC1=CCCC(C)C1=O
CCC1C=C(C)CCC1=O
CCC1C=CC(C)CC1=O
CCC1C=CCC(C)C1=O
CCC1C(=O)CCC=C1C
CCC1C(C)C=CCC1=O
CCC1C(C)CC=CC1=O
CCC1CC=C(C)CC1=O
CCC1CC=CC(C)C1=O
CCC1CC(C)=CCC1=O
CCC1CC(C)C=CC1=O
CCC1=C(C)CCC(=O)C1
CCC1=CC(C)CC(=O)C1
CCC1=CCC(C)C(=O)C1
CCC1=CCCC(=O)C1C
CCC1C=CCC(=O)C1C
CCC1CC=CC(=O)C1C
CCC1=C(C)CC(=O)CC1
CCC1=CC(C)C(=O)CC1
CCC1CC(C)C(=O)C=C1
CCC1=CCC(=O)CC1C
CCC1C=CC(=O)CC1C
CCC1=CCC(=O)C(C)C1
CCC1CC(=O)CC=C1C
CCC1=CC(=O)C(C)CC1
CCC1=CC(=O)CC(C)C1
CCC1CC(=O)C(C)C=C1
CCC1CC(=O)CC(C)=C1
CC1CC=C(CC1C)C=O
CC1=C(C)CC(CC1)C=O
CC1CC=C(C)CC1C=O
CC1CC(C)C=C(C1)C=O
CC1CCCC(C)=C1C=O
CC1C=CCC(C=O)C1C
CC1CCC=C(C=O)C1C
CC1CCCC(C=O)=C1C
CC1CC(C)C(C=O)C=C1
CC1CCC(C=O)=CC1C
CC1CCC(C=O)=C(C)C1
CC1CCC(C=O)C(C)=C1
CC1CC(C=O)C=CC1C
CC1CC(C=O)C(C)C=C1
CCC1=C(C)CCCC1=O
CCC1=CC(C)CCC1=O
CCC1CCC=C(C)C1=O
CCC1CCC(C)=CC1=O
CCC1CC=C(C)C(=O)C1
CCC1CC(=O)C=C(C)C1
CCC1CCC(=O)C=C1C
CCC1=C(C)C(=O)CCC1
CCC1CCC(=O)C(C)=C1
CCC1=CC(=O)CCC1C
CCC1CC(=O)C=CC1C
CC1CC=CC(C)C1C=O
CC1CC(C)=CCC1C=O
CC1CC(CC(C)=C1)C=O
CC1CCC=C(C)C1C=O
CC1C=C(C)CCC1C=O
CC1=CCCCC1(C)C=O
CC1CC=CCC1(C)C=O
CC1(C)C=CCCC1C=O
CC1(C)CC=CC(C1)C=O
CC1CC=CC(C)(C1)C=O
CC1CC(C)(CC=C1)C=O
CC1(C)CCCC(C=O)=C1
CC1(C)CCC(C=O)C=C1
CC1CCC(C)(C=O)C=C1
CCC1(C)C=CCCC1=O
CCC1(C)CC=CCC1=O
CCC1(C)CCC=CC1=O
CCC1(C)CC=CC(=O)C1
CCC1(C)CC(=O)CC=C1
CC1C=CCCC1(C)C=O
CC1CCC=CC1(C)C=O
CC1=CC(C)(CCC1)C=O
CC1=CCC(C)(CC1)C=O
CC1=CCCC(C)(C1)C=O
CC1(C)CC=CCC1C=O
CC1(C)CC(CC=C1)C=O
CC1(C)CCC=C(C1)C=O
CC1(C)CCC=CC1C=O
CC1(C)CCCC=C1C=O
CC1(C)CCC(C=O)=CC1
CCC1(C)CCC(=O)C=C1
CC1CC=C(CC=C)CO1
CC1CC(CC=C)=CCO1
CC1=C(CC=C)CCOC1
CC1=CC(CC=C)COC1
CC1=CCC(CC=C)OC1
CC1=C(CC=C)COCC1
CC1=CC(CC=C)OCC1
CC1=CCCOC1CC=C
CC1C=CCOC1CC=C
CC1=CCOCC1CC=C
CC1=CCOC(CC=C)C1
CC1COCC=C1CC=C
CC1COC(CC=C)C=C1
CC1COCC(CC=C)=C1
CC1OCC=CC1CC=C
CC1OCCC=C1CC=C
CC1OC(CC=C)CC=C1
CC1OCC(CC=C)C=C1
CC1OCCC(CC=C)=C1
CCC1CC(C=C)=CCO1
CCC1CC=C(CO1)C=C
CCC1CC=CC(O1)C=C
CCC1=C(CCOC1)C=C
CCC1=CC(COC1)C=C
CCC1=CCC(OC1)C=C
CCC1=CCCOC1C=C
CCC1C=CCOC1C=C
CCC1=C(COCC1)C=C
CCC1=CC(OCC1)C=C
CCC1=CCOC(C1)C=C
CCC1=CCOCC1C=C
CCC1COCC=C1C=C
CCC1COC(C=C)C=C1
CCC1COCC(C=C)=C1
CCC1OC(CC=C1)C=C
CCC1OCC=CC1C=C
CCC1OCCC=C1C=C
CCC1OCC(C=C)C=C1
CCC1OCCC(C=C)=C1
CCCC1=CC(=C)COC1
CCCC1=CCOCC1=C
CCCC1OCC=CC1=C
CCCC1OCC(=C)C=C1
CC1CC=CC(CC=C)O1
CCOC1C=CCCC1=C
CCOC1CC=CCC1=C
CCOC1CCC=CC1=C
CCOC1CC=CC(=C)C1
CCOC1CC(=C)CC=C1
CCOC1CCC(=C)C=C1
COC1C=CCCC1C=C
COC1CC=CC(C1)C=C
COC1CC=CCC1C=C
COC1CC(CC=C1)C=C
COC1CCC=C(C1)C=C
COC1CCC=CC1C=C
COC1CCC(C=C)=CC1
COC1CCC(C=C)C=C1
COC1CCCC(C=C)=C1
COCC1=CCCCC1=C
COCC1C=CCCC1=C
COCC1CC=CCC1=C
COCC1CCC=CC1=C
COCC1=CC(=C)CCC1
COCC1=CCCC(=C)C1
COCC1CC=CC(=C)C1
COCC1CC(=C)CC=C1
COCC1CCC(=C)C=C1
COC1CCCC=C1C=C
COCC1=CCC(=C)CC1
CC(=O)C1(C)CCC=CC1
CC(=O)C1(C)CCCC=C1
CC(=C)CC1CC=CCO1
CC(C=C)C1CC=CCO1
CCC(=C)C1CC=CCO1
CC(=C)CC1=CCCOC1
CC(C=C)C1=CCCOC1
CCC(=C)C1=CCCOC1
CC(=C)CC1=CCOCC1
CC(C=C)C1=CCOCC1
CCC(=C)C1=CCOCC1
CC(=C)CC1COCC=C1
CC(C=C)C1COCC=C1
CCC(=C)C1COCC=C1
CC(=C)CC1OCCC=C1
CC(C=C)C1OCCC=C1
CCC(=C)C1OCCC=C1
CC(=O)C1CCCCC1=C
CC(=O)C1CCCC(=C)C1
CC(=C)C1CCCCC1=O
CC(=C)C1CCC(=O)CC1
CC(=O)C1CCC(=C)CC1
CC(=C)C1CCCC(=O)C1
CC(C)C1CCCC(=O)O1
CC(C)C1CCCOC1=O
CC(C)C1CCC(=O)OC1
CC(C)C1CCOC(=O)C1
CC(C)=C1C=CC(O)C=C1
CC(C)=C1C=CC=CC1O
CC(C)=C1CCCC(O)C1
CC(C)=C1CCCCC1O
CC(C)=C1CCC(O)CC1
CC1=CC=CC(=C1)C(=C)C=C
CC1=CC=C(C=C1)C(=C)C=C
CC1=CC=CC=C1C(=C)C=C
CC(=C)C1=CC=CC=C1C=C
CC(=C)C1=CC=C(C=C)C=C1
CC(=C)C1=CC=CC(C=C)=C1
CCC1=CC=C(C=C1)C(C)=C
CCC1=CC=CC=C1C(C)=C
CCC1=CC=CC(=C1)C(C)=C
CC(C)C1=CC=CC=C1C=C
CC(C)C1=CC=CC(C=C)=C1
CC(=C)CC1=CC=CC=C1C
CC(C=C)C1=CC=CC=C1C
CCC(=C)C1=CC=CC=C1C
CC(C=C)C1=CC=C(C)C=C1
CC(C=C)C1=CC=CC(C)=C1
CCC(=C)C1=CC=C(C)C=C1
CCC(=C)C1=CC=CC(C)=C1
CC(C)C1=CC=C(C=C)C=C1
CC(=C)CC1=CC=C(C)C=C1
CC(=C)CC1=CC=CC(C)=C1
C=CC(=C)C1=CC=CCC1=C
C=CC(=C)C1=CCC=CC1=C
C=CC(=C)C1C=CC=CC1=C
C=CC(=C)C1=CC=CC(=C)C1
C=CC(=C)C1=CC(=C)C=CC1
C=CC(=C)C1=CC(=C)CC=C1
C=CC(=C)C1=CCC(=C)C=C1
C=CC(=C)C1C=CC(=C)C=C1
CC(=C)C(=C)C1=CC=CCC1
CC(=C)C(=C)C1=CCC=CC1
CC(=C)C(=C)C1=CCCC=C1
CC(=C)C(=C)C1C=CCC=C1
CC(=C)C(=C)C1CC=CC=C1
CC(C1C=CCC=C1)C(C)=C
CC(C1CC=CC=C1)C(C)=C
CC(C(C)=C)C1=CC=CCC1
CC(C(C)=C)C1=CCC=CC1
CC(C(C)=C)C1=CCCC=C1
CC(C)C(=C)C1=CC=CCC1
CC(C)C(=C)C1=CCC=CC1
CC(C)C(=C)C1=CCCC=C1
CC(C)C(=C)C1C=CCC=C1
CC(C)C(=C)C1CC=CC=C1
CCC1=C(C=CCC1)C(C)C
CCC1=C(CC=CC1)C(C)C
CCC1=C(CCC=C1)C(C)C
CCC1=CC=CC(C1)C(C)C
CCC1=CC=CCC1C(C)C
CCC1=CC(=CCC1)C(C)C
CCC1=CC(C=CC1)C(C)C
CCC1=CC(CC=C1)C(C)C
CCC1=CCC=C(C1)C(C)C
CCC1=CCC=CC1C(C)C
CCC1=CCC(=CC1)C(C)C
CCC1=CCC(C=C1)C(C)C
CCC1=CCCC=C1C(C)C
CCC1=CCCC(=C1)C(C)C
CCC1C=CC=CC1C(C)C
CCC1C=CC(C=C1)C(C)C
CCC1C=CCC=C1C(C)C
CCC1C=CCC(=C1)C(C)C
CCC1CC=C(C=C1)C(C)C
CCC1CC=CC=C1C(C)C
CCC1CC=CC(=C1)C(C)C
CCC1CC(=CC=C1)C(C)C
CC(C)CC1=CC=CCC1C
CC(C)CC1=CCC=CC1C
CC(C)CC1=CCCC=C1C
CC(C)CC1C=CCC=C1C
CC(C)CC1CC=CC=C1C
CCC(C)C1=CC=CCC1C
CCC(C)C1=CCC=CC1C
CCC(C)C1=CCCC=C1C
CCC(C)C1C=CC=CC1C
CCC(C)C1C=CCC=C1C
CCC(C)C1CC=CC=C1C
CC(C)CC1=C(C)C=CCC1
CC(C)CC1=C(C)CC=CC1
CC(C)CC1=C(C)CCC=C1
CC(C)CC1=CC=C(C)CC1
CC(C)CC1=CC=CC(C)C1
CC(C)CC1=CC(C)=CCC1
CC(C)CC1=CC(C)C=CC1
CC(C)CC1=CC(C)CC=C1
CC(C)CC1=CCC=C(C)C1
CC(C)CC1=CCC(C)=CC1
CC(C)CC1=CCC(C)C=C1
CC(C)CC1=CCCC(C)=C1
CC(C)CC1C=CC(C)C=C1
CC(C)CC1C=CCC(C)=C1
CC(C)CC1CC=CC(C)=C1
CC(C)CC1CC(C)=CC=C1
CCC(C)C1=C(C)C=CCC1
CCC(C)C1=C(C)CC=CC1
CCC(C)C1=C(C)CCC=C1
CCC(C)C1=CC=C(C)CC1
CCC(C)C1=CC=CC(C)C1
CCC(C)C1=CC(C)=CCC1
CCC(C)C1=CC(C)C=CC1
CCC(C)C1=CC(C)CC=C1
CCC(C)C1=CCC=C(C)C1
CCC(C)C1=CCC(C)=CC1
CCC(C)C1=CCC(C)C=C1
CCC(C)C1=CCCC(C)=C1
CCC(C)C1C=CC(C)C=C1
CCC(C)C1C=CCC(C)=C1
CCC(C)C1CC=C(C)C=C1
CCC(C)C1CC=CC(C)=C1
CCC(C)C1CC(C)=CC=C1
CCC1=CC=C(CC1)C(C)C
CC(C)CC1C=CC=CC1C
CC(C)CC1CC=C(C)C=C1
CC1=C(CC(CC1)C=C)C=C
CC1=C(CCC(C1)C=C)C=C
CC1=C(CCCC1C=C)C=C
CC1=CC(CC(C1)C=C)C=C
CC1=CC(CCC1C=C)C=C
CC1=CCC(CC1C=C)C=C
CC1C=C(CCC1C=C)C=C
CC1C=CC(CC1C=C)C=C
CC1C(CC=CC1C=C)C=C
CC1C(CCC=C1C=C)C=C
CC1CC=C(CC1C=C)C=C
CC1CC(CC=C1C=C)C=C
CC1=CC(=C)CCC1CC=C
CC1=CCC(=C)CC1CC=C
CC1=CCCC(=C)C1CC=C
CC1C=CC(=C)CC1CC=C
CC1C=CCC(=C)C1CC=C
CC1C(=C)CCC=C1CC=C
CC1CC=CC(=C)C1CC=C
CC1CC(=C)C=CC1CC=C
CC1CC(=C)CC=C1CC=C
CC1CCC(=C)C=C1CC=C
CC1=C(C=C)C(CCC1)C=C
CC1=CC(C=C)C(CC1)C=C
CC1=CCC(C=C)C(C1)C=C
CC1C=CCC(C=C)C1C=C
CC1CC=C(C=C)C(C1)C=C
CC1CC=CC(C=C)C1C=C
CC1CC(C=C)=CCC1C=C
CC1CC(C=C)C=C(C1)C=C
CC1CC(C=C)C=CC1C=C
CC1CC(CC(C=C)=C1)C=C
CC1CCC=C(C=C)C1C=C
CC1CCC(C=C)=C(C1)C=C
CC1CCC(C=C)=CC1C=C
CC1CCC(C=C)C=C1C=C
CC1CCCC(C=C)=C1C=C
CC1=C(CC=C)CCCC1=C
CC1=CC(CC=C)CCC1=C
CC1=CCC(CC=C)CC1=C
CC1=CCCC(CC=C)C1=C
CC1C=C(CC=C)CCC1=C
CC1C=CC(CC=C)CC1=C
CC1C=CCC(CC=C)C1=C
CC1C(CC=C)C=CCC1=C
CC1C(CC=C)CC=CC1=C
CC1CC=C(CC=C)CC1=C
CC1CC=CC(CC=C)C1=C
CC1CC(CC=C)=CCC1=C
CC1CC(CC=C)C=CC1=C
CC1CCC=C(CC=C)C1=C
CC1CCC(CC=C)=CC1=C
CC1=C(CC=C)C(=C)CCC1
CC1=C(CC=C)CC(=C)CC1
CC1=C(CC=C)CCC(=C)C1
CC1=CC(=C)C(CC=C)CC1
CC1=CC(=C)CC(CC=C)C1
CC1=CC(CC=C)C(=C)CC1
CC1=CC(CC=C)CC(=C)C1
CC1=CCC(=C)C(CC=C)C1
CC1=CCC(CC=C)C(=C)C1
CC1CC=C(CC=C)C(=C)C1
CC1CC(=C)C=C(CC=C)C1
CC1CC(=C)C(CC=C)C=C1
CC1CC(=C)CC(CC=C)=C1
CC1CC(C=C)C(C=C)C=C1
CC1CC(CC=C)C(=C)C=C1
CC1CCC(=C)C(CC=C)=C1
CC1CCC(C=C)C(C=C)=C1
CCC1=C(CCCC1=C)C=C
CCC1=CC(CCC1=C)C=C
CCC1=CCC(CC1=C)C=C
CCC1C=C(CCC1=C)C=C
CCC1C=CC(CC1=C)C=C
CCC1C(CC=CC1=C)C=C
CCC1CC=C(CC1=C)C=C
CCC1=C(CC(=C)CC1)C=C
CCC1=C(CCC(=C)C1)C=C
CCC1=CC(=C)C(CC1)C=C
CCC1=CC(=C)CC(C1)C=C
CCC1=CC(=C)CCC1C=C
CCC1=CC(CC(=C)C1)C=C
CCC1=CCC(=C)C(C1)C=C
CCC1=CCC(=C)CC1C=C
CCC1=CCCC(=C)C1C=C
CCC1C=CC(=C)CC1C=C
CCC1C=CCC(=C)C1C=C
CCC1C(=C)CCC=C1C=C
CCC1CC=CC(=C)C1C=C
CCC1CC(=C)C=C(C1)C=C
CCC1CC(=C)C=CC1C=C
CCC1CC(=C)CC=C1C=C
CCC1CCC(=C)C=C1C=C
CCC1=CCCC(C=C)C1=C
CCC1C=CCC(C=C)C1=C
CCC1C(C=C)C=CCC1=C
CCC1CC=CC(C=C)C1=C
CCC1CC(C=C)=CCC1=C
CCC1CC(C=C)C=CC1=C
CCC1CCC=C(C=C)C1=C
CCC1CCC(C=C)=CC1=C
CCC1=C(C=C)C(=C)CCC1
CCC1=CC(C=C)C(=C)CC1
CCC1=CCC(C=C)C(=C)C1
CCC1CC=C(C=C)C(=C)C1
CCC1CC(=C)C(C=C)C=C1
CCC1CC(=C)CC(C=C)=C1
CCC1CC(C=C)C(=C)C=C1
CCC1CCC(=C)C(C=C)=C1
CCCC1=CC(=C)CCC1=C
CCCC1=CCC(=C)CC1=C
CCCC1=CCCC(=C)C1=C
CCCC1C=CC(=C)CC1=C
CCCC1C=CCC(=C)C1=C
CCCC1C(=C)CC=CC1=C
CCCC1CC=CC(=C)C1=C
CCCC1CC(=C)C=CC1=C
CCCC1=CC(=C)C(=C)CC1
CCCC1=CC(=C)CC(=C)C1
CCCC1=CCC(=C)C(=C)C1
CCCC1CC(=C)C(=C)C=C1
CC1=CCCC(C=C)C1C=C
CC1=CC(CCC1)(C=C)C=C
CC1=CCC(CC1)(C=C)C=C
CC1=CCCC(C1)(C=C)C=C
CC1=CCCCC1(C=C)C=C
CC1(CC=CC(C1)C=C)C=C
CC1(CC(CC=C1)C=C)C=C
CC1(CCC=C(C1)C=C)C=C
CC1(CCC=CC1C=C)C=C
CC1(CCCC=C1C=C)C=C
CC1C=CCCC1(C=C)C=C
CC1CC=CC(C1)(C=C)C=C
CC1CC=CCC1(C=C)C=C
CC1CC(CC=C1)(C=C)C=C
CC1CCC=CC1(C=C)C=C
CC1(CCC(C=C)=CC1)C=C
CC1(CCC(C=C)C=C1)C=C
CC1(CCCC(C=C)=C1)C=C
CC1(CC=C)C=CCCC1=C
CC1(CC=C)CC=CCC1=C
CC1(CC=C)CCC=CC1=C
CC1(CC=C)CC=CC(=C)C1
CC1(CC=C)CC(=C)CC=C1
CC1(CC=C)CCC(=C)C=C1
CC1CCC(C=C)(C=C)C=C1
CCC1(CC=CCC1=C)C=C
CCC1(CCC=CC1=C)C=C
CCC1(CC=CC(=C)C1)C=C
CCC1(CC(=C)CC=C1)C=C
CCC1(CCC(=C)C=C1)C=C
CCC1(C=C)C=CCCC1=C
CC1(CC=CCC1C=C)C=C
CC1(C=C)C=CCCC1C=C
C=C1C=CCCC1CCC#C
C=C1CC=CCC1CCC#C
C=C1CCC=CC1CCC#C
C=C1CCCC=C1CCC#C
CC1=C(CCCC1)C#CC=C
CC1=CC(CCC1)C#CC=C
CC1=CCC(CC1)C#CC=C
CC1=CCCC(C1)C#CC=C
CC1=CCCCC1C#CC=C
CC1C=CCCC1C#CC=C
CC1CC=CC(C1)C#CC=C
CC1CC=CCC1C#CC=C
CC1CC(CC=C1)C#CC=C
CC1CCC=C(C1)C#CC=C
CC1CCC=CC1C#CC=C
CC1CCC(=CC1)C#CC=C
CC1CCC(C=C1)C#CC=C
CC1CCCC=C1C#CC=C
CC1CCCC(=C1)C#CC=C
C=C1CC=CC(CCC#C)C1
C=C1CC(CCC#C)CC=C1
C=C1CCC=C(CCC#C)C1
C=C1CCC(CCC#C)=CC1
C=C1CCC(CCC#C)C=C1
C=C1CCCC(CCC#C)=C1
C=CC1=CCCCC1CC#C
C=CC1C=CCCC1CC#C
C=CC1CC=CCC1CC#C
C=CC1CCC=CC1CC#C
C=CC1CCCC=C1CC#C
C=CC1=C(CC#C)CCCC1
C=CC1=CC(CC#C)CCC1
C=CC1=CCC(CC#C)CC1
C=CC1=CCCC(CC#C)C1
C=CC1CC=CC(CC#C)C1
C=CC1CC(CC#C)CC=C1
C=CC1CCC=C(CC#C)C1
C=CC1CCC(CC#C)=CC1
C=CC1CCC(CC#C)C=C1
C=CC1CCCC(CC#C)=C1
C=CCC1=C(CCCC1)C#C
C=CCC1=CC(CCC1)C#C
C=CCC1=CCC(CC1)C#C
C=CCC1=CCCC(C1)C#C
C=CCC1=CCCCC1C#C
C=CCC1C=CCCC1C#C
C=CCC1CC=CC(C1)C#C
C=CCC1CC=CCC1C#C
C=CCC1CC(CC=C1)C#C
C=CCC1CCC=C(C1)C#C
C=CCC1CCC=CC1C#C
C=CCC1CCC(=CC1)C#C
C=CCC1CCC(C=C1)C#C
C=CCC1CCCC=C1C#C
C=CCC1CCCC(=C1)C#C
CC#CC1=C(CCCC1)C=C
CC#CC1=CC(CCC1)C=C
CC#CC1=CCC(CC1)C=C
CC#CC1=CCCC(C1)C=C
CC#CC1=CCCCC1C=C
CC#CC1C=CCCC1C=C
CC#CC1CC=CC(C1)C=C
CC#CC1CC=CCC1C=C
CC#CC1CC(CC=C1)C=C
CC#CC1CCC=C(C1)C=C
CC#CC1CCC=CC1C=C
CC#CC1CCCC=C1C=C
CC#CC1CCC(C=C)=CC1
CC#CC1CCC(C=C)C=C1
CC#CC1CCCC(C=C)=C1
CC#CCC1=CCCCC1=C
CC#CCC1C=CCCC1=C
CC#CCC1CC=CCC1=C
CC#CCC1CCC=CC1=C
CCC#CC1=CCCCC1=C
CCC#CC1C=CCCC1=C
CCC#CC1CC=CCC1=C
CCC#CC1CCC=CC1=C
CC#CCC1=CC(=C)CCC1
CC#CCC1=CCC(=C)CC1
CC#CCC1=CCCC(=C)C1
CC#CCC1CC=CC(=C)C1
CC#CCC1CC(=C)CC=C1
CC#CCC1CCC(=C)C=C1
CCC#CC1=CC(=C)CCC1
CCC#CC1=CCC(=C)CC1
CCC#CC1=CCCC(=C)C1
CCC#CC1CC=CC(=C)C1
CCC#CC1CC(=C)CC=C1
CCC#CC1CCC(=C)C=C1
CC1=C(CCCC1)C=CC=C
CC1=CC(CCC1)=CCC=C
CC1=CC(CCC1)C=CC=C
CC1=CCC(CC1)=CCC=C
CC1=CCC(CC1)C=CC=C
CC1=CCCC(C1)=CCC=C
CC1=CCCC(C1)C=CC=C
CC1=CCCCC1=CCC=C
CC1=CCCCC1C=CC=C
CC1C=CCCC1=CCC=C
CC1C=CCCC1C=CC=C
CC1CC=CC(C1)=CCC=C
CC1CC=CC(C1)C=CC=C
CC1CC=CCC1=CCC=C
CC1CC=CCC1C=CC=C
CC1CC(CC=C1)=CCC=C
CC1CC(CC=C1)C=CC=C
CC1CCC=C(C1)C=CC=C
CC1CCC=CC1=CCC=C
CC1CCC=CC1C=CC=C
CC1CCCC=C1C=CC=C
CC1CCC(=CCC=C)C=C1
CC1CCC(C=CC=C)=CC1
CC1CCC(C=CC=C)C=C1
CC1CCCC(C=CC=C)=C1
CC=C1C=CCCC1CC=C
CC=C1CC=CCC1CC=C
CC=C1CCC=CC1CC=C
CC=C1CCCC=C1CC=C
CCC1=CC(CCC1)=CC=C
CCC1=CCC(CC1)=CC=C
CCC1=CCCC(C1)=CC=C
CCC1=CCCCC1=CC=C
CCC1C=CCCC1=CC=C
CCC1CC=CC(C1)=CC=C
CCC1CC=CCC1=CC=C
CCC1CC(CC=C1)=CC=C
CCC1CCC=CC1=CC=C
CC=C1CC=CC(CC=C)C1
CC=C1CC(CC=C)CC=C1
CC=C1CCC=C(CC=C)C1
CC=C1CCC(CC=C)=CC1
CC=C1CCC(CC=C)C=C1
CC=C1CCCC(CC=C)=C1
CCC1CCC(=CC=C)C=C1
CC=CC1=C(CCCC1)C=C
CC=CC1=CC(CCC1)C=C
CC=CC1=CCC(CC1)C=C
CC=CC1=CCCC(C1)C=C
CC=CC1=CCCCC1C=C
CC=CC1C=CCCC1C=C
CC=CC1CC=CC(C1)C=C
CC=CC1CC(CC=C1)C=C
CC=CC1CCC=C(C1)C=C
CC=CC1CCC=CC1C=C
CC=CC1CCCC=C1C=C
CCC=C1C=CCCC1C=C
CCC=C1CC=CC(C1)C=C
CCC=C1CC=CCC1C=C
CCC=C1CC(CC=C1)C=C
CCC=C1CCC=C(C1)C=C
CCC=C1CCC=CC1C=C
CCC=C1CCCC=C1C=C
CC=CC1CCC(C=C)=CC1
CC=CC1CCC(C=C)C=C1
CC=CC1CCCC(C=C)=C1
CCC=C1CCC(C=C)=CC1
CCC=C1CCC(C=C)C=C1
CCC=C1CCCC(C=C)=C1
CC=CCC1=CCCCC1=C
CC=CCC1C=CCCC1=C
CC=CCC1CC=CCC1=C
CC=CCC1CCC=CC1=C
CCC=CC1=CCCCC1=C
CCC=CC1C=CCCC1=C
CCC=CC1CC=CCC1=C
CCC=CC1CCC=CC1=C
CCCC=C1C=CCCC1=C
CCCC=C1CC=CCC1=C
CCCC=C1CCC=CC1=C
CC=CCC1=CC(=C)CCC1
CC=CCC1=CCC(=C)CC1
CC=CCC1=CCCC(=C)C1
CC=CCC1CC=CC(=C)C1
CC=CCC1CC(=C)CC=C1
CC=CCC1CCC(=C)C=C1
CCC=CC1=CC(=C)CCC1
CCC=CC1=CCC(=C)CC1
CCC=CC1=CCCC(=C)C1
CCC=CC1CC=CC(=C)C1
CCC=CC1CC(=C)CC=C1
CCC=CC1CCC(=C)C=C1
CCCC=C1CC=CC(=C)C1
CCCC=C1CC(=C)CC=C1
CCCC=C1CCC(=C)C=C1
CC=CC1CC=CCC1C=C
CC1(CCC=CC1)C(=C)C=C
CC1(CCCC=C1)C(=C)C=C
CC(=C)C1(CCC=CC1)C=C
CC(=C)C1(CCCC=C1)C=C
C=C(CC1=CCCCC1)C#C
C=C(CC1CCC=CC1)C#C
C=C(CC1CCCC=C1)C#C
C=C(CC#C)C1=CCCCC1
C=C(CC#C)C1CCC=CC1
C=C(CC#C)C1CCCC=C1
C=CC(C#C)C1=CCCCC1
C=CC(C#C)C1CCC=CC1
C=CC(C#C)C1CCCC=C1
CC(=C)C#CC1CCC=CC1
CC(=C)C#CC1CCCC=C1
CC#CC(=C)C1=CCCCC1
CC#CC(=C)C1CCC=CC1
CC#CC(=C)C1CCCC=C1
CC(=C)C#CC1=CCCCC1
CC=C(C=C)C1=CCCCC1
CC=C(C=C)C1CCC=CC1
CC=C(C=C)C1CCCC=C1
CC=CC(=C)C1=CCCCC1
CC=CC(=C)C1CCC=CC1
CC=CC(=C)C1CCCC=C1
CC(=C)C=CC1=CCCCC1
CC(=C)C=CC1CCC=CC1
CC(=C)C=CC1CCCC=C1
CC(=C)CC=C1CCC=CC1
CC(=C)CC=C1CCCC=C1
CC(=CC=C)C1=CCCCC1
CC(=CC=C)C1CCC=CC1
CC(=CC=C)C1CCCC=C1
CC(C=C)=CC1=CCCCC1
CC(C=C)=CC1CCC=CC1
CC(C=C)=CC1CCCC=C1
CC(C=C)C=C1CCC=CC1
CC(C=C)C=C1CCCC=C1
CC(CC=C)=C1CCC=CC1
CC(CC=C)=C1CCCC=C1
CCC(=C)C=C1CCC=CC1
CCC(=C)C=C1CCCC=C1
CCC(C=C)=C1CCC=CC1
CCC(C=C)=C1CCCC=C1
CC1CC=CC(C)C1CC=C
CC1CCC=C(C)C1CC=C
CC1CCC(C)=CC1CC=C
CC1CCCC(C)=C1CC=C
CC1C=CCC(CC=C)C1C
CC1C(CC=C)CCC=C1C
CC1CC=C(CC=C)CC1C
CC1CC=CC(CC=C)C1C
CC1CC(CC=C)C=CC1C
CC1CC(CC=C)CC=C1C
CC1CCC=C(CC=C)C1C
CC1CCC(CC=C)=CC1C
CC1CCC(CC=C)C=C1C
CC1CCCC(CC=C)=C1C
CC1=C(C)C(CC=C)CCC1
CC1CC=C(C)C(CC=C)C1
CC1CC=C(CC=C)C(C)C1
CC1CC(C)C=C(CC=C)C1
CC1CC(C)C(CC=C)C=C1
CC1CC(CC=C)C=C(C)C1
CC1CC(CC=C)C(C)C=C1
CC1CC(CC=C)CC(C)=C1
CC1CCC(C)=C(CC=C)C1
CC1CCC(C)C(CC=C)=C1
CC1CCC(CC=C)=C(C)C1
CC1CCC(CC=C)C(C)=C1
CCC1=C(CCCC1C)C=C
CCC1=CC(CCC1C)C=C
CCC1=CCC(CC1C)C=C
CCC1C=C(CCC1C)C=C
CCC1C=CC(CC1C)C=C
CCC1C(CCC=C1C)C=C
CCC1CC=C(CC1C)C=C
CCC1CC(CC=C1C)C=C
CCC1=C(C)C(CCC1)C=C
CCC1=C(C)CC(CC1)C=C
CCC1=C(C)CCC(C1)C=C
CCC1=C(C)CCCC1C=C
CCC1=C(CC(C)CC1)C=C
CCC1=C(CCC(C)C1)C=C
CCC1=CC(C)C(CC1)C=C
CCC1=CC(C)CC(C1)C=C
CCC1=CC(C)CCC1C=C
CCC1=CC(CC(C)C1)C=C
CCC1=CCC(C)C(C1)C=C
CCC1=CCC(C)CC1C=C
CCC1=CCCC(C)C1C=C
CCC1C=C(C)CCC1C=C
CCC1C=CC(C)CC1C=C
CCC1C=CCC(=C)C1CC
CCC1C=CCC(C)C1C=C
CCC1C(=C)CCC=C1CC
CCC1C(C)C=CCC1C=C
CCC1C(C)CC=CC1C=C
CCC1C(C)CCC=C1C=C
CCC1CC=C(C)C(C1)C=C
CCC1CC=C(C)CC1C=C
CCC1CC=CC(=C)C1CC
CCC1CC=CC(C)C1C=C
CCC1CC(=C)C=CC1CC
CCC1CC(=C)CC=C1CC
CCC1CC(C)=CCC1C=C
CCC1CC(C)C=C(C1)C=C
CCC1CC(C)C=CC1C=C
CCC1CC(C)CC=C1C=C
CCC1CC(CC(C)=C1)C=C
CCC1CCC=C(C)C1C=C
CCC1CCC(=C)C=C1CC
CCC1CCC(C)=C(C1)C=C
CCC1CCC(C)=CC1C=C
CCC1CCC(C)C=C1C=C
CCC1CCCC(C)=C1C=C
CCC1=CCCC(C=C)C1C
CCC1C=C(CC)CCC1=C
CCC1C=CCC(C=C)C1C
CCC1CC=C(CC)CC1=C
CCC1CC=CC(C=C)C1C
CCC1CC=CC(CC)C1=C
CCC1CC(C=C)=CCC1C
CCC1CC(C=C)C=CC1C
CCC1CC(CC)=CCC1=C
CCC1CCC=C(C=C)C1C
CCC1CCC=C(CC)C1=C
CCC1CCC(C=C)=CC1C
CCC1CCC(C=C)C=C1C
CCC1CCC(CC)=CC1=C
CCC1CCCC(C=C)=C1C
CCC1=C(C=C)C(C)CCC1
CCC1=C(CC)C(=C)CCC1
CCC1=C(CC)CC(=C)CC1
CCC1=CC(C=C)C(C)CC1
CCC1=CCC(C=C)C(C)C1
CCC1CC=C(C=C)C(C)C1
CCC1CC=C(CC)C(=C)C1
CCC1CC(=C)C=C(CC)C1
CCC1CC(=C)C(CC)C=C1
CCC1CC(=C)CC(CC)=C1
CCC1CC(C=C)C=C(C)C1
CCC1CC(C=C)C(C)C=C1
CCC1CC(C)C(C=C)C=C1
CCC1CC(C)CC(C=C)=C1
CCC1CC(CC)C(=C)C=C1
CCC1CCC(=C)C(CC)=C1
CCC1CCC(C=C)=C(C)C1
CCC1CCC(C=C)C(C)=C1
CCC1CCC(C)C(C=C)=C1
CCCC1=C(C)CCCC1=C
CCCC1=CC(=C)CCC1C
CCCC1=CC(C)CCC1=C
CCCC1=CCC(=C)CC1C
CCCC1=CCC(C)CC1=C
CCCC1=CCCC(=C)C1C
CCCC1=CCCC(C)C1=C
CCCC1C=C(C)CCC1=C
CCCC1C=CC(=C)CC1C
CCCC1C=CC(C)CC1=C
CCCC1C=CCC(=C)C1C
CCCC1C=CCC(C)C1=C
CCCC1C(=C)CCC=C1C
CCCC1C(C)C=CCC1=C
CCCC1C(C)CC=CC1=C
CCCC1CC=C(C)CC1=C
CCCC1CC=CC(=C)C1C
CCCC1CC=CC(C)C1=C
CCCC1CC(=C)C=CC1C
CCCC1CC(=C)CC=C1C
CCCC1CC(C)=CCC1=C
CCCC1CC(C)C=CC1=C
CCCC1CCC=C(C)C1=C
CCCC1CCC(=C)C=C1C
CCCC1CCC(C)=CC1=C
CCCC1=C(C)C(=C)CCC1
CCCC1=C(C)CC(=C)CC1
CCCC1=C(C)CCC(=C)C1
CCCC1=CC(=C)C(C)CC1
CCCC1=CC(=C)CC(C)C1
CCCC1=CC(C)C(=C)CC1
CCCC1=CC(C)CC(=C)C1
CCCC1=CCC(=C)C(C)C1
CCCC1=CCC(C)C(=C)C1
CCCC1CC=C(C)C(=C)C1
CCCC1CC(=C)C(C)C=C1
CCCC1CC(=C)CC(C)=C1
CCCC1CC(=C)C=C(C)C1
CCCC1CC(C)C(=C)C=C1
CCCC1CCC(=C)C(C)=C1
CC1C=C(C)CCC1CC=C
CC1CC=C(C)CC1CC=C
CC1CC(C)=CCC1CC=C
CC1=C(C)CC(CC=C)CC1
CC1=CCCCC1(C)CC=C
CC1C=CCCC1(C)CC=C
CC1CC=CCC1(C)CC=C
CC1CCC=CC1(C)CC=C
CC1(C)C=CCCC1CC=C
CC1(C)CC=CCC1CC=C
CC1(C)CCC=CC1CC=C
CC1(C)CCCC=C1CC=C
CC1=CC(C)(CC=C)CCC1
CC1=CCCC(C)(CC=C)C1
CC1(C)CC=CC(CC=C)C1
CC1(C)CC(CC=C)CC=C1
CC1(C)CCC=C(CC=C)C1
CC1(C)CCC(CC=C)=CC1
CC1(C)CCC(CC=C)C=C1
CC1(C)CCCC(CC=C)=C1
CC1CC=CC(C)(CC=C)C1
CC1CC(C)(CC=C)CC=C1
CC1CCC(C)(CC=C)C=C1
CCC1=CCCCC1(C)C=C
CCC1(CC=CCC1C)C=C
CCC1(CCC=CC1C)C=C
CCC1(CCCC=C1C)C=C
CCC1C=CCCC1(C)C=C
CCC1CC=CCC1(C)C=C
CCC1CCC=CC1(C)C=C
CCC1=CC(C)(CCC1)C=C
CCC1=CCC(C)(CC1)C=C
CCC1=CCCC(C)(C1)C=C
CCC1(C)C=CCCC1C=C
CCC1(C)CC=CC(C1)C=C
CCC1(C)CC=CCC1C=C
CCC1(C)CC(CC=C1)C=C
CCC1(C)CCC=C(C1)C=C
CCC1(C)CCC=CC1C=C
CCC1(C)CCCC=C1C=C
CCC1(CC=CC(C)C1)C=C
CCC1(CC(C)CC=C1)C=C
CCC1(CCC=C(C)C1)C=C
CCC1(CCC(C)=CC1)C=C
CCC1(CCC(C)C=C1)C=C
CCC1(CCCC(C)=C1)C=C
CCC1CC=CC(C)(C1)C=C
CCC1CC(C)(CC=C1)C=C
CCC1(C=C)C=CCCC1C
CCC1(CC)C=CCCC1=C
CCC1(CC)CC=CCC1=C
CCC1(CC)CCC=CC1=C
CCC1(C)CCC(C=C)=CC1
CCC1(C)CCC(C=C)C=C1
CCC1(C)CCCC(C=C)=C1
CCC1(CC)CC=CC(=C)C1
CCC1(CC)CC(=C)CC=C1
CCC1(CC)CCC(=C)C=C1
CCC1CCC(C)(C=C)C=C1
CCCC1(C)C=CCCC1=C
CCCC1(C)CC=CCC1=C
CCCC1(C)CCC=CC1=C
CCCC1(C)CC=CC(=C)C1
CCCC1(C)CC(=C)CC=C1
CCCC1(C)CCC(=C)C=C1
CC1=CCC(C)(CC=C)CC1
CCC1=C(CCCC1)C=CC
CCC1=CC(CCC1)C=CC
CCC1=CCC(CC1)C=CC
CCC1=CCCC(C1)C=CC
CCC1=CCCCC1C=CC
CCC1C=CCCC1C=CC
CCC1CC=CC(C1)C=CC
CCC1CC=CCC1C=CC
CCC1CC(CC=C1)C=CC
CCC1CCC=C(C1)C=CC
CCC1CCC=CC1C=CC
CCC1CCCC=C1C=CC
CCC1CCC(C=CC)=CC1
CCC1CCC(C=CC)C=C1
CCC1CCCC(C=CC)=C1
CCC=C1C=CCCC1CC
CCC=C1CC=CCC1CC
CCC=C1CCC=CC1CC
CCC=C1CCCC=C1CC
CCCC1=CC(CCC1)=CC
CCCC1=CCC(CC1)=CC
CCCC1=CCCC(C1)=CC
CCCC1=CCCCC1=CC
CCCC1C=CCCC1=CC
CCCC1CC=CC(C1)=CC
CCCC1CC=CCC1=CC
CCCC1CC(CC=C1)=CC
CCCC1CCC=CC1=CC
CCC=C1CC=CC(CC)C1
CCC=C1CC(CC)CC=C1
CCC=C1CCC=C(CC)C1
CCC=C1CCC(CC)=CC1
CCC=C1CCC(CC)C=C1
CCC=C1CCCC(CC)=C1
CCCC1CCC(=CC)C=C1
CC=CCC1=CCCCC1C
CC=CCC1C=CCCC1C
CC=CCC1CC=CCC1C
CC=CCC1CCC=CC1C
CC=CCC1CCCC=C1C
CCC=CC1=CCCCC1C
CCC=CC1C=CCCC1C
CCC=CC1CC=CCC1C
CCC=CC1CCC=CC1C
CCC=CC1CCCC=C1C
CCCC=C1C=CCCC1C
CCCC=C1CC=CCC1C
CCCC=C1CCC=CC1C
CCCC=C1CCCC=C1C
CC=CCC1=C(C)CCCC1
CC=CCC1=CC(C)CCC1
CC=CCC1=CCC(C)CC1
CC=CCC1=CCCC(C)C1
CC=CCC1CC=CC(C)C1
CC=CCC1CC(C)CC=C1
CC=CCC1CCC=C(C)C1
CC=CCC1CCC(C)=CC1
CC=CCC1CCCC(C)=C1
CCC=CC1=C(C)CCCC1
CCC=CC1=CC(C)CCC1
CCC=CC1=CCC(C)CC1
CCC=CC1=CCCC(C)C1
CCC=CC1CC=CC(C)C1
CCC=CC1CC(C)CC=C1
CCC=CC1CCC=C(C)C1
CCC=CC1CCC(C)=CC1
CCC=CC1CCC(C)C=C1
CCC=CC1CCCC(C)=C1
CCCC=C1CC=CC(C)C1
CCCC=C1CC(C)CC=C1
CCCC=C1CCC=C(C)C1
CCCC=C1CCC(C)=CC1
CCCC=C1CCC(C)C=C1
CCCC=C1CCCC(C)=C1
CC=CCC1CCC(C)C=C1
CCC1(CCC=CC1)C(C)=C
CCC1(CCCC=C1)C(C)=C
CC(C)C1(CCC=CC1)C=C
CC(C)C1(CCCC=C1)C=C
CC(=C)CC1(C)CCC=CC1
CC(=C)CC1(C)CCCC=C1
CC(C=C)C1(C)CCC=CC1
CC(C=C)C1(C)CCCC=C1
CCC(=C)C1(C)CCC=CC1
CCC(=C)C1(C)CCCC=C1
CC(C)(C=C)C1=CCCCC1
CC(C)(C=C)C1CCC=CC1
CC(C)(C=C)C1CCCC=C1
CC=C(C)CC1=CCCCC1
CC=C(C)CC1CCC=CC1
CC=C(C)CC1CCCC=C1
CC=CC(C)C1=CCCCC1
CC=CC(C)C1CCC=CC1
CC=CC(C)C1CCCC=C1
CC(C)=CCC1=CCCCC1
CC(C)=CCC1CCC=CC1
CC(C)=CCC1CCCC=C1
CC(C)CC=C1CCC=CC1
CC(C)CC=C1CCCC=C1
CCC=C(C)C1=CCCCC1
CCC=C(C)C1CCC=CC1
CCC=C(C)C1CCCC=C1
CCC(=CC)C1=CCCCC1
CCC(=CC)C1CCC=CC1
CCC(=CC)C1CCCC=C1
CCC(C)=CC1=CCCCC1
CCC(C)=CC1CCC=CC1
CCC(C)=CC1CCCC=C1
CCC(C)C=C1CCC=CC1
CCC(C)C=C1CCCC=C1
CCC(CC)=C1CCC=CC1
CCC(CC)=C1CCCC=C1
CCCC(C)=C1CCC=CC1
CCCC(C)=C1CCCC=C1
CC(C)C=CC1=CCCCC1
CC(C)C=CC1CCC=CC1
CC(C)C=CC1CCCC=C1
CC(C)C(C)C1=CCCCC1
CC(C)C(C)C1CCC=CC1
CC(C)C(C)C1CCCC=C1
C=CC(=C)C1CCCCC1=C
C=CC(=C)C1CCC(=C)CC1
C=CC(=C)C1CCCC(=C)C1
CC(=C)C1C2C=CC=CC12
CC(=C)C1=CC2CC2C=C1
CC(=C)C1=CC=CC2CC12
CC1C2C=CCC12C(C)=C
CC1C=CC2(CC12)C(C)=C
CC1C=CC2CC12C(C)=C
CC(C)C12CC1C=CC2=C
CC(=C)C12CC1C=C(C)C2
CC(=C)C1C2C=CCC12C
CC(=C)C1C2CC=CC12C
CC(=C)C1=CC2CC2(C)C1
CC(=C)C1(C)C2CC=CC12
CC(=C)C1=CCC2CC12C
CC(=C)C1C=CC2CC12C
CC(=C)C1=CCC2(C)CC12
CC(=C)C1C=CC2(C)CC12
CC(=C)C1(C)C=CC2CC12
CC(C)C12CC1C(=C)C=C2
CC(C)C1=CC2CC2C=C1
CC(C)C1=CC=CC2CC12
CC(C)C1C2C=CC=CC12
CC(=C)C(=C)C1CCCCC1
CC(C1CCCCC1)C(C)=C
CC(C)C(=C)C1CCCCC1
CCC1CCCC(C1)C(C)C
CCC1CCC(CC1)C(C)C
CCC1CCCCC1C(C)C
CC(C)CC1CCCCC1C
CCC(C)C1CCCCC1C
CC(C)CC1CCC(C)CC1
CC(C)CC1CCCC(C)C1
CCC(C)C1CCC(C)CC1
CCC(C)C1CCCC(C)C1
CC(=C)C1C2CC=CCC12
CC(=C)C1C2CCC=CC12
CC(=C)C1=CC2CC2CC1
CC(=C)C1CC2CC2C=C1
CC(=C)C1=CCC2CC2C1
CC(=C)C1=CCCC2CC12
CC(=C)C1C=CCC2CC12
CC(=C)C1CC=CC2CC12
CC(C)C1C2CC=CCC12
CC(C)C1C2CCC=CC12
CC(C)C1=CC2CC2CC1
CC(C)C1CC2CC2C=C1
CC(C)C1=CCC2CC2C1
CC(C)C1C=CCC2CC12
CC(C)C1CC=CC2CC12
CC(C)C1=CCCC2CC12
CC1OCC(C=C1C)=C(C)C
CC1OC(C)C(C=C1)=C(C)C
CC1OCC=C(C)C1=C(C)C
CC1OCC(C)=CC1=C(C)C
CC1OCC(=C(C)C)C(C)=C1
CC(C)=C1COCC(C)=C1C
CC(C)=C1C=CCOC1(C)C
CC(C)=C1COC(C)(C)C=C1
CC1CC(CCO1)=C(C)C#C
CC1CCC(CO1)=C(C)C#C
CC1CCOCC1=C(C)C#C
CC1COCC(C1)=C(C)C#C
CC1COCCC1=C(C)C#C
CC1OCCCC1=C(C)C#C
CC(C)=C1CCC(OC1)C#C
CC(C)=C1CCCOC1C#C
CC(C)=C1CCOC(C1)C#C
CC(C)=C1CCOCC1C#C
CC(C)=C1COCC(C1)C#C
CC(C)=C1COCCC1C#C
CC=C1CCOCC1=C(C)C
CC=C1COCC(C1)=C(C)C
CC=C1COCCC1=C(C)C
CC1CC=CC(CO1)=C(C)C
CC1CC(C=CCO1)=C(C)C
CC1C=CCOCC1=C(C)C
CC1COCC=CC1=C(C)C
CC1COCC(C=C1)=C(C)C
CC1OCC=CCC1=C(C)C
CC1OCC(CC=C1)=C(C)C
CC1OCCC=CC1=C(C)C
CC1OCCC(C=C1)=C(C)C
CC(C)=C1CCOCC=C1C
CC(C)=C1CCOCC(C)=C1
CC(C)=C1COCCC=C1C
CC(C)=C1COCC=C(C)C1
CC(C)=C1COCC(C)=CC1
CC(C)=C1COCCC(C)=C1
CC1CC=C(CO1)C(C)=O
CC1CC=CC(O1)C(C)=O
CC1CC(=CCO1)C(C)=O
CC1C=CCOC1C(C)=O
CC1COC(C=C1)C(C)=O
CC1COCC=C1C(C)=O
CC1COCC(=C1)C(C)=O
CC1OCC=CC1C(C)=O
CC1OCC(C=C1)C(C)=O
CC1OCCC=C1C(C)=O
CC1OCCC(=C1)C(C)=O
CC(C)C1=CCOCC1=O
CC(C)C1OCC=CC1=O
CC(C)C1OCC(=O)C=C1
CC(=O)C1CC=C(C)CO1
CC(=O)C1CC(C)=CCO1
CC(=O)C1=C(C)CCOC1
CC(=O)C1=C(C)COCC1
CC(=O)C1COCC=C1C
CC(=O)C1COCC(C)=C1
CC(=O)C1OCCC=C1C
CC(=O)C1OCCC(C)=C1
CC1OC(CC=C1)C(C)=O
CC(C)C1=CC(=O)COC1
CC1=CC(CCC1)=C(C#C)C#C
CC1=CCC(CC1)=C(C#C)C#C
CC1=CCCC(C1)=C(C#C)C#C
CC1=CCCCC1=C(C#C)C#C
CC1C=CCCC1=C(C#C)C#C
CC1CC=CC(C1)=C(C#C)C#C
CC1CC=CCC1=C(C#C)C#C
CC1CC(CC=C1)=C(C#C)C#C
CC1CCC=CC1=C(C#C)C#C
CC1CCC(C=C1)=C(C#C)C#C
CC(C#C)=C1C=CCCC1C#C
CC(C#C)=C1CC=CC(C1)C#C
CC(C#C)=C1CC=CCC1C#C
CC(C#C)=C1CC(CC=C1)C#C
CC(C#C)=C1CCC=C(C1)C#C
CC(C#C)=C1CCC=CC1C#C
CC(C#C)=C1CCC(=CC1)C#C
CC(C#C)=C1CCC(C=C1)C#C
CC(C#C)=C1CCCC=C1C#C
CC(C#C)=C1CCCC(=C1)C#C
CC=C1C=CCCC1=C(C)C#C
CC=C1CC=CC(C1)=C(C)C#C
CC=C1CC=CCC1=C(C)C#C
CC=C1CC(CC=C1)=C(C)C#C
CC=C1CCC=CC1=C(C)C#C
CC=C1CCC(C=C1)=C(C)C#C
CC(C)=C1C=CCCC1=CC#C
CC(C)=C1CC=CC(C1)=CC#C
CC(C)=C1CC=CCC1=CC#C
CC(C)=C1CC(CC=C1)=CC#C
CC(C)=C1CCC=CC1=CC#C
CC(C)=C1CCC(=CC#C)C=C1
CC(C)=C1CC=CC(C1)=C(C)C
CC(C)=C1CC=CCC1=C(C)C
CC(C)=C1CCC=CC1=C(C)C
CC(C)=C1CCC(C=C1)=C(C)C
CC(=C)C1=CC2(CC2)C=C1C
CC1CC11C=CCC1C(C)=C
CC1CC11CC=C(C1)C(C)=C
CC1CC11CC=CC1C(C)=C
CC1CC11CC(C=C1)C(C)=C
CC1CC2(CC2)C=C1C(C)=C
CC1CC2(CC2)C(=C1)C(C)=C
CC1CC2(CC2C(C)=C)C=C1
CC1C=CC2(CC2)C1C(C)=C
CC1C=C(CC11CC1)C(C)=C
CC1C=CCC11CC1C(C)=C
CC1C(=CCC11CC1)C(C)=C
CC1C(C=CC11CC1)C(C)=C
CC1CC=CC11CC1C(C)=C
CC1C(C(C)=C)C11CC=CC1
CC1C(C(C)=C)C11CCC=C1
CC1C=CC(C(C)=C)C11CC1
CC(C)C1CC11C=CCC1=C
CC(C)C1CC11CC=CC1=C
CC(=C)C1CC11CC=C(C)C1
CC(C)C1CC11CC(=C)C=C1
CC(=C)C1CC2(CC2)C=C1C
CC(C)C1=CC2(CC2)CC1=C
CC(=C)C1CC2(CC2)C(C)=C1
CC(C)C1=CCC2(CC2)C1=C
CC(C)C1C=CC2(CC2)C1=C
CC(C)C1=CC(=C)C2(CC2)C1
CC(=C)C1C=C(C)CC11CC1
CC(=C)C1C(C)=CCC11CC1
CC(=C)C1CC=C(C)C11CC1
CC(C)C1=CC(=C)CC11CC1
CC(C)C1C=CC(=C)C11CC1
CC(C)C1C(=C)C=CC11CC1
CC1=C(C=CCC1)C(=O)C#C
CC1=C(CC=CC1)C(=O)C#C
CC1=C(CCC=C1)C(=O)C#C
CC1=CC=C(CC1)C(=O)C#C
CC1=CC=CC(C1)C(=O)C#C
CC1=CC=CCC1C(=O)C#C
CC1=CC(=CCC1)C(=O)C#C
CC1=CC(C=CC1)C(=O)C#C
CC1=CC(CC=C1)C(=O)C#C
CC1=CCC=C(C1)C(=O)C#C
CC1=CCC=CC1C(=O)C#C
CC1=CCC(=CC1)C(=O)C#C
CC1=CCC(C=C1)C(=O)C#C
CC1=CCCC=C1C(=O)C#C
CC1=CCCC(=C1)C(=O)C#C
CC1C=CC=CC1C(=O)C#C
CC1C=CC(C=C1)C(=O)C#C
CC1C=CCC=C1C(=O)C#C
CC1C=CCC(=C1)C(=O)C#C
CC1CC=C(C=C1)C(=O)C#C
CC1CC=CC=C1C(=O)C#C
CC1CC=CC(=C1)C(=O)C#C
CC1CC(=CC=C1)C(=O)C#C
CC(=O)C1=C(C=CCC1)C#C
CC(=O)C1=C(CC=CC1)C#C
CC(=O)C1=C(CCC=C1)C#C
CC(=O)C1=CC=C(CC1)C#C
CC(=O)C1=CC=CC(C1)C#C
CC(=O)C1=CC=CCC1C#C
CC(=O)C1=CC(=CCC1)C#C
CC(=O)C1=CC(C=CC1)C#C
CC(=O)C1=CC(CC=C1)C#C
CC(=O)C1=CCC=C(C1)C#C
CC(=O)C1=CCC=CC1C#C
CC(=O)C1=CCC(=CC1)C#C
CC(=O)C1=CCC(C=C1)C#C
CC(=O)C1=CCCC=C1C#C
CC(=O)C1=CCCC(=C1)C#C
CC(=O)C1C=CC=CC1C#C
CC(=O)C1C=CC(C=C1)C#C
CC(=O)C1C=CCC=C1C#C
CC(=O)C1C=CCC(=C1)C#C
CC(=O)C1CC=C(C=C1)C#C
CC(=O)C1CC=CC=C1C#C
CC(=O)C1CC=CC(=C1)C#C
CC(=O)C1CC(=CC=C1)C#C
CC=C1C=CC=CC1C(C)=O
CC=C1C=CC(C=C1)C(C)=O
CC=C1C=CCC=C1C(C)=O
CC=C1C=CCC(=C1)C(C)=O
CC=C1CC=C(C=C1)C(C)=O
CC=C1CC=CC=C1C(C)=O
CC=C1CC=CC(=C1)C(C)=O
CC=C1CC(=CC=C1)C(C)=O
CC(C)=C1C=CC=CC1C=O
CC(C)=C1C=CCC=C1C=O
CC(C)=C1CC=CC=C1C=O
CC(C)=C1C=CCC(C=O)=C1
CC(C)=C1CC=CC(C=O)=C1
CC(C)=C1C=CC(C=O)C=C1
CC(C)=C1CC=C(C=O)C=C1
CC(C)=C1CC(C=O)=CC=C1
CC(C)OC1C=CC=CC1=C
CC(C)OC1C=CC(=C)C=C1
COC1C=CC=CC1C(C)=C
COC1C=CC(C=C1)C(C)=C
COC1C=CCC=C1C(C)=C
COC1C=CCC(=C1)C(C)=C
COC1CC=C(C=C1)C(C)=C
COC1CC=CC=C1C(C)=C
COC1CC=CC(=C1)C(C)=C
COC1CC(=CC=C1)C(C)=C
COC(C)C1=CC=CCC1=C
COC(C)C1=CCC=CC1=C
COC(C)C1C=CC=CC1=C
COC(C)C1=CC=CC(=C)C1
COC(C)C1=CC(=C)C=CC1
COC(C)C1=CC(=C)CC=C1
COC(C)C1=CCC(=C)C=C1
COC(C)C1C=CC(=C)C=C1
C=CC(=C)C1=CC(=C)COC1
C=CC(=C)C1=CCOCC1=C
C=CC(=C)C1OCC=CC1=C
C=CC(=C)C1OCC(=C)C=C1
C=C1C=CCCC1C(=O)C#C
C=C1CC=CC(C1)C(=O)C#C
C=C1CC=CCC1C(=O)C#C
C=C1CC(CC=C1)C(=O)C#C
C=C1CCC=C(C1)C(=O)C#C
C=C1CCC=CC1C(=O)C#C
C=C1CCC(=CC1)C(=O)C#C
C=C1CCC(C=C1)C(=O)C#C
C=C1CCCC=C1C(=O)C#C
C=C1CCCC(=C1)C(=O)C#C
C=C(C#C)C1=CCCCC1=O
C=C(C#C)C1C=CCCC1=O
C=C(C#C)C1CC=CCC1=O
C=C(C#C)C1CCC=CC1=O
C=C(C#C)C1=CCCC(=O)C1
C=C(C#C)C1CC=CC(=O)C1
C=C(C#C)C1=CCC(=O)CC1
C=C(C#C)C1CCC(=O)C=C1
C=C(C#C)C1=CC(=O)CCC1
C=C(C#C)C1CC(=O)CC=C1
CC(=C)C=C1C=CCCC1=O
CC(=C)C=C1CC=CCC1=O
CC(=C)C=C1CCC=CC1=O
CC(C=C)=C1C=CCCC1=O
CC(C=C)=C1CC=CCC1=O
CC(C=C)=C1CCC=CC1=O
CC(=C)C=C1CC=CC(=O)C1
CC(C=C)=C1CC=CC(=O)C1
CC(=C)C=C1CCC(=O)C=C1
CC(C=C)=C1CCC(=O)C=C1
CC(=C)C=C1CC(=O)CC=C1
CC(C=C)=C1CC(=O)CC=C1
CC(C=O)=C1C=CCCC1=C
CC(C=O)=C1CC=CCC1=C
CC(C=O)=C1CCC=CC1=C
CC(C=O)=C1CC=CC(=C)C1
CC(C=O)=C1CC(=C)CC=C1
CC(C=O)=C1CCC(=C)C=C1
CC(=O)C=C1C=CCCC1=C
CC(=O)C=C1CC=CCC1=C
CC(=O)C=C1CCC=CC1=C
CC(=O)C=C1CC=CC(=C)C1
CC(=O)C=C1CC(=C)CC=C1
CC(=O)C=C1CCC(=C)C=C1
CC1C=C(CCC1=C)C(C)=O
CC1C=CC(CC1=C)C(C)=O
CC1C(C=CCC1=C)C(C)=O
CC1C(CC=CC1=C)C(C)=O
CC1CC=C(CC1=C)C(C)=O
CC1CC(=CCC1=C)C(C)=O
CC1CC(C=CC1=C)C(C)=O
CC1CCC(=CC1=C)C(C)=O
CC1C=C(CCC1=O)C(C)=C
CC1C(C=CCC1=O)C(C)=C
CC1C(CC=CC1=O)C(C)=C
CC1CC=C(CC1=O)C(C)=C
CC1CC(=CCC1=O)C(C)=C
CC1CC(C=CC1=O)C(C)=C
CC1C=CC(=C)CC1C(C)=O
CC1C=CCC(=C)C1C(C)=O
CC1C(=C)CCC=C1C(C)=O
CC1CC=CC(=C)C1C(C)=O
CC1CC(=C)C=C(C1)C(C)=O
CC1CC(=C)C=CC1C(C)=O
CC1CC(=C)C(C=C1)C(C)=O
CC1CC(=C)CC=C1C(C)=O
CC1CC(=C)CC(=C1)C(C)=O
CC1CCC(=C)C=C1C(C)=O
CC1CCC(=C)C(=C1)C(C)=O
CC1C=CCC(C(C)=C)C1=O
CC1CC=CC(C(C)=C)C1=O
CC1CCC=C(C(C)=C)C1=O
CC1C=CCC(C(C)=O)C1=C
CC1CC=CC(C(C)=O)C1=C
CC1CCC=C(C(C)=O)C1=C
CC1CC(C(C)=C)C(=O)C=C1
CC1CC=C(C(C)=O)C(=C)C1
CC1C=CCC(=O)C1C(C)=C
CC1CC=CC(=O)C1C(C)=C
CC1CC(C(C)=O)C(=C)C=C1
CC1C=CC(=O)CC1C(C)=C
CC1CCC(=O)C=C1C(C)=C
CC1CCC(=O)C(=C1)C(C)=C
CC1CC(=O)C=C(C1)C(C)=C
CC1CC(=O)C=CC1C(C)=C
CC1CC(=O)C(C=C1)C(C)=C
CC1CC(=O)CC=C1C(C)=C
CC1CC(=O)CC(=C1)C(C)=C
CC1C(=O)CCC=C1C(C)=C
CC(=C)C1C=C(C)CCC1=O
CC(=C)C1C(=O)CCC=C1C
CC(=C)C1CC(C)=CCC1=O
CC(C)C1=CC(=C)CCC1=O
CC(C)C1=CCC(=C)CC1=O
CC(C)C1=CCCC(=C)C1=O
CC(C)C1C=CC(=C)CC1=O
CC(C)C1C=CCC(=C)C1=O
CC(C)C1C(=C)CC=CC1=O
CC(C)C1CC=CC(=C)C1=O
CC(C)C1CC(=C)C=CC1=O
CC(=C)C1=C(C)CCC(=O)C1
CC(C)C1=CC(=C)CC(=O)C1
CC(C)C1=CCC(=C)C(=O)C1
CC(C)C1=CCCC(=O)C1=C
CC(C)C1C=CCC(=O)C1=C
CC(C)C1CC=CC(=O)C1=C
CC(=C)C1=C(C)CC(=O)CC1
CC(C)C1=CC(=C)C(=O)CC1
CC(C)C1CC(=C)C(=O)C=C1
CC(C)C1=CCC(=O)CC1=C
CC(C)C1C=CC(=O)CC1=C
CC(=C)C1=C(C)C(=O)CCC1
CC(C)C1=CCC(=O)C(=C)C1
CC(=C)C1CC(=O)CC=C1C
CC(C)C1=CC(=O)CCC1=C
CC(C)C1CC(=O)C=CC1=C
CC(=C)C1CC(=O)CC(C)=C1
CC(C)C1=CC(=O)C(=C)CC1
CC(C)C1=CC(=O)CC(=C)C1
CC(C)C1C(=O)CC=CC1=C
CC(=O)C1=C(C)CCCC1=C
CC(=O)C1C=C(C)CCC1=C
CC(=O)C1C(=C)CCC=C1C
CC(=O)C1CC=C(C)CC1=C
CC(=O)C1CC(=C)CC=C1C
CC(=O)C1CCC=C(C)C1=C
CC(=O)C1CCC(=C)C=C1C
CC(=O)C1CCC(C)=CC1=C
CC(=O)C1=C(C)C(=C)CCC1
CC(=O)C1=C(C)CC(=C)CC1
CC(=O)C1=C(C)CCC(=C)C1
CC(=O)C1CC=C(C)C(=C)C1
CC(=O)C1CC(=C)CC(C)=C1
CC(=O)C1CC(=C)C=C(C)C1
CC(=O)C1CCC(=C)C(C)=C1
CC1CCC(=CC1=O)C(C)=C
CC1CC=C(C(C)=C)C(=O)C1
CC(=C)C1=C(C)CCCC1=O
CC(=C)C1CC=C(C)CC1=O
CC(=C)C1CCC=C(C)C1=O
CC(=C)C1CC(=O)C=C(C)C1
CC(=C)C1CCC(=O)C=C1C
CC(=C)C1CCC(=O)C(C)=C1
CC(C)C1CC(=O)C(=C)C=C1
CC(=O)C1CC(C)=CCC1=C
CC1C=CC(CC1=O)C(C)=C
CC(=C)C1CCC(C)=CC1=O
CC(=C)C1CC=C(C)C(=O)C1
CC(=C)C1(C)C=CCCC1=O
CC(=C)C1(C)CC=CCC1=O
CC(=C)C1(C)CCC=CC1=O
CC(=C)C1(C)CC=CC(=O)C1
CC(=C)C1(C)CCC(=O)C=C1
CC(=C)C1(C)CC(=O)CC=C1
CC(=O)C1(C)C=CCCC1=C
CC(=O)C1(C)CC=CCC1=C
CC(=O)C1(C)CCC=CC1=C
CC(=O)C1(C)CC=CC(=C)C1
CC(=O)C1(C)CC(=C)CC=C1
CC(=O)C1(C)CCC(=C)C=C1
CC(C#C)C1CC=CC(=O)O1
CC(C#C)C1=CCCOC1=O
CC(C#C)C1C=CCOC1=O
CC(C#C)C1=CCC(=O)OC1
CC(C#C)C1=CCOC(=O)C1
CC(C#C)C1=CC(=O)OCC1
CC(C#C)C1COC(=O)C=C1
CC(C#C)C1OC(=O)CC=C1
CC=C(C)C1CC=CC(=O)O1
CC(C)=CC1CC=CC(=O)O1
CC=C(C)C1=CCCOC1=O
CC=C(C)C1C=CCOC1=O
CC(C)=CC1=CCCOC1=O
CC(C)=CC1C=CCOC1=O
CC(C)C=C1C=CCOC1=O
CCC(C)=C1C=CCOC1=O
CC=C(C)C1=CCC(=O)OC1
CC(C)=CC1=CCC(=O)OC1
CC=C(C)C1=CCOC(=O)C1
CC(C)=CC1=CCOC(=O)C1
CC=C(C)C1=CC(=O)OCC1
CC=C(C)C1COC(=O)C=C1
CC(C)=CC1COC(=O)C=C1
CC(C)C=C1COC(=O)C=C1
CCC(C)=C1COC(=O)C=C1
CC=C(C)C1OC(=O)CC=C1
CC(C)=CC1OC(=O)CC=C1
CC(C)=CC1=CC(=O)OCC1
CC(=C)C(=C)C1CC=CCO1
CC(=C)C(=C)C1=CCCOC1
CC(=C)C(=C)C1=CCOCC1
CC(=C)C(=C)C1COCC=C1
CC(=C)C(=C)C1OCCC=C1
CC(=O)C(C)=C1CCC=CC1
CC(=O)C(C)=C1CCCC=C1
CC1C=CC=CCC1C(C)=O
CC1C=CCC=CC1C(C)=O
CC1C=CCC(C=C1)C(C)=O
CC1C=CCCC=C1C(C)=O
CC1C=CCCC(=C1)C(C)=O
CC1CC=C(CC=C1)C(C)=O
CC1CC=CC=C(C1)C(C)=O
CC1CC=CC=CC1C(C)=O
CC1CC=CC(=CC1)C(C)=O
CC1CC=CC(C=C1)C(C)=O
CC1CC=CCC=C1C(C)=O
CC1CC=CCC(=C1)C(C)=O
CC1CC(=CCC=C1)C(C)=O
CC1CC(C=CC=C1)C(C)=O
CC1CCC=C(C=C1)C(C)=O
CC1CCC=CC=C1C(C)=O
CC1CCC=CC(=C1)C(C)=O
CC1CCC(=CC=C1)C(C)=O
CC(C)C1=CC=CCCC1=O
CC(C)C1=CCC=CCC1=O
CC(C)C1=CCCC=CC1=O
CC(C)C1C=CC=CCC1=O
CC(C)C1C=CCC=CC1=O
CC(C)C1CC=CC=CC1=O
CC(C)C1=CC=CCC(=O)C1
CC(C)C1=CCC=CC(=O)C1
CC(C)C1=CC=CC(=O)CC1
CC(C)C1=CCCC(=O)C=C1
CC(C)C1C=CCC(=O)C=C1
CC(C)C1CC=CC(=O)C=C1
CC(C)C1=CCC(=O)C=CC1
CC(C)C1=CCC(=O)CC=C1
CC(C)C1=CC(=O)C=CCC1
CC(C)C1=CC(=O)CC=CC1
CC(C)C1=CC(=O)CCC=C1
CC(C)C1CC(=O)C=CC=C1
CC(=O)C1C=CCCC=C1C
CC(=O)C1CCC=CC=C1C
CC(=O)C1=C(C)C=CCCC1
CC(=O)C1=C(C)CC=CCC1
CC(=O)C1=C(C)CCC=CC1
CC(=O)C1=C(C)CCCC=C1
CC(=O)C1=CC=C(C)CCC1
CC(=O)C1=CC(C)=CCCC1
CC(=O)C1=CCC=C(C)CC1
CC(=O)C1=CCC(C)=CCC1
CC(=O)C1=CCCCC(C)=C1
CC(=O)C1C=CCCC(C)=C1
CC(=O)C1CC=C(C)CC=C1
CC(=O)C1CC=CC=C(C)C1
CC(=O)C1CC=CC(C)=CC1
CC(=O)C1CC=CCC(C)=C1
CC(=O)C1CC(C)=CCC=C1
CC(=O)C1CCC=C(C)C=C1
CC(=O)C1CCC=CC(C)=C1
CC(=O)C1CCC(C)=CC=C1
CC(=O)C1=CCCCC=C1C
CC(=O)C1CC=CCC=C1C
CC(=O)C1=CCCC=C(C)C1
CC(=O)C1=CCCC(C)=CC1
CC1C=CCC(C1C)C(C)=O
CC1C(CCC=C1C)C(C)=O
CC1CC=CC(C1C)C(C)=O
CC1CC(C=CC1C)C(C)=O
CC1CC(CC=C1C)C(C)=O
CC1CCC=C(C1C)C(C)=O
CC1CCC(=CC1C)C(C)=O
CC1CCC(C=C1C)C(C)=O
CC1CC=C(C(C)C1)C(C)=O
CC1CC=C(C)C(C1)C(C)=O
CC1CC=C(C)CC1C(C)=O
CC1CC=CC(C)C1C(C)=O
CC1CC(C=C(C)C1)C(C)=O
CC1CC(C)C=C(C1)C(C)=O
CC1CC(C)C(C=C1)C(C)=O
CC1CCC=C(C)C1C(C)=O
CC1CCC(C)=C(C1)C(C)=O
CC1CCC(C)=CC1C(C)=O
CC1CCC(C)C(=C1)C(C)=O
CC1CCCC(C)=C1C(C)=O
CC1CCC(C(C)=O)=C(C)C1
CC1CCC(C(C)=O)C(C)=C1
CC(C)C1=CC(C)CCC1=O
CC(C)C1=CCCC(C)C1=O
CC(C)C1C=C(C)CCC1=O
CC(C)C1C=CCC(C)C1=O
CC(C)C1C(=O)CCC=C1C
CC(C)C1C(C)C=CCC1=O
CC(C)C1C(C)CC=CC1=O
CC(C)C1CC=CC(C)C1=O
CC(C)C1CC(C)=CCC1=O
CC(C)C1CC(C)C=CC1=O
CC(C)C1CCC=C(C)C1=O
CC(C)C1=C(C)CCC(=O)C1
CC(C)C1=CC(C)CC(=O)C1
CC(C)C1=CCCC(=O)C1C
CC(C)C1C=CCC(=O)C1C
CC(C)C1CC=CC(=O)C1C
CC(C)C1=C(C)CC(=O)CC1
CC(C)C1=CCC(=O)CC1C
CC(C)C1=CCC(=O)C(C)C1
CC(C)C1CC(=O)C=CC1C
CC(C)C1CC(=O)CC=C1C
CC(C)C1=CC(=O)CC(C)C1
CC(C)C1CC(=O)CC(C)=C1
CC(=O)C1CCCC(C)=C1C
CC1CC=C(CC1C)C(C)=O
CC1C=C(C)CCC1C(C)=O
CC1CC(C(C)C=C1)C(C)=O
CC1CC(C)=CCC1C(C)=O
CC1CC(CC(C)=C1)C(C)=O
CC1CCCC(C(C)=O)=C1C
CC(C)C1=C(C)CCCC1=O
CC(C)C1C=CC(C)CC1=O
CC(C)C1CC=C(C)CC1=O
CC(C)C1=CCC(C)C(=O)C1
CC(C)C1=CC(C)C(=O)CC1
CC(C)C1C=CC(=O)CC1C
CC(C)C1CCC(=O)C=C1C
CC(C)C1=C(C)C(=O)CCC1
CC(C)C1CCC(=O)C(C)=C1
CC(C)C1=CC(=O)CCC1C
CC(C)C1=CC(=O)C(C)CC1
CC(C)C1CC(=O)C(C)C=C1
CC(=O)C1CCC(C)=C(C)C1
CC(C)C1=CCC(C)CC1=O
CC(C)C1CC=C(C)C(=O)C1
CC(C)C1CC(C)C(=O)C=C1
CC(C)C1CCC(C)=CC1=O
CC(C)C1CC(=O)C=C(C)C1
CC1CC=CCC1(C)C(C)=O
CC1CCC=CC1(C)C(C)=O
CC1CC=CC(C)(C1)C(C)=O
CC1CC(C)(CC=C1)C(C)=O
CC1CCC(C)(C=C1)C(C)=O
CC(C)C1(C)CC=CCC1=O
CC(C)C1(C)CCC=CC1=O
CC(C)C1(C)CC=CC(=O)C1
CC(C)C1(C)CC(=O)CC=C1
CC(=O)C1=CCCCC1(C)C
CC(=O)C1C=CCCC1(C)C
CC(=O)C1CC=CCC1(C)C
CC(=O)C1CCC=CC1(C)C
CC(=O)C1(C)CCCC=C1C
CC(=O)C1(C)CCCC(C)=C1
CC(=O)C1CC(C)(C)CC=C1
CC(=O)C1CCC(C)(C)C=C1
CC1C=CCCC1(C)C(C)=O
CC(C)C1(C)C=CCCC1=O
CC(C)C1(C)CCC(=O)C=C1
CC(=O)C1=CC(C)(C)CCC1
CC(=O)C1=CCC(C)(C)CC1
CC(=O)C1=CCCC(C)(C)C1
CC(=O)C1(C)CCC=C(C)C1
CC(=O)C1(C)CCC(C)=CC1
CC(=O)C1CC=CC(C)(C)C1
CC(C)(C)C1C=CCCC1=O
CC(C)(C)C1=CCCC(=O)C1
CC(C)(C)C1CC(=O)CC=C1
CC(C)(C)C1=CCCCC1=O
CC(C)(C)C1CC=CCC1=O
CC(C)(C)C1CCC=CC1=O
CC(C)(C)C1CC=CC(=O)C1
CC(C)(C)C1=CCC(=O)CC1
CC(C)(C)C1CCC(=O)C=C1
CC(C)(C)C1=CC(=O)CCC1
CC(C1CC=CCO1)C(C)=C
CC(C1COCC=C1)C(C)=C
CC(C1OCCC=C1)C(C)=C
CC(C)C(=C)C1CC=CCO1
CC(C(C)=C)C1=CCCOC1
CC(C)C(=C)C1=CCCOC1
CC(C(C)=C)C1=CCOCC1
CC(C)C(=C)C1=CCOCC1
CC(C)C(=C)C1COCC=C1
CC(C)C(=C)C1OCCC=C1
CCC1CC=C(CO1)C(C)C
CCC1CC=CC(O1)C(C)C
CCC1CC(=CCO1)C(C)C
CCC1=C(CCOC1)C(C)C
CCC1=CC(COC1)C(C)C
CCC1=CCC(OC1)C(C)C
CCC1=CCCOC1C(C)C
CCC1C=CCOC1C(C)C
CCC1=C(COCC1)C(C)C
CCC1=CC(OCC1)C(C)C
CCC1=CCOC(C1)C(C)C
CCC1=CCOCC1C(C)C
CCC1COC(C=C1)C(C)C
CCC1COCC=C1C(C)C
CCC1COCC(=C1)C(C)C
CCC1OC(CC=C1)C(C)C
CCC1OCC=CC1C(C)C
CCC1OCC(C=C1)C(C)C
CCC1OCCC=C1C(C)C
CCC1OCCC(=C1)C(C)C
CC(C)CC1CC=C(C)CO1
CC(C)CC1CC=CC(C)O1
CCC(C)C1CC=C(C)CO1
CCC(C)C1CC=CC(C)O1
CCC(C)C1CC(C)=CCO1
CC(C)CC1=C(C)CCOC1
CC(C)CC1=CC(C)COC1
CC(C)CC1=CCC(C)OC1
CCC(C)C1=C(C)CCOC1
CCC(C)C1=CC(C)COC1
CCC(C)C1=CCC(C)OC1
CC(C)CC1=CCCOC1C
CC(C)CC1C=CCOC1C
CCC(C)C1=CCCOC1C
CCC(C)C1C=CCOC1C
CC(C)CC1=C(C)COCC1
CC(C)CC1=CC(C)OCC1
CCC(C)C1=C(C)COCC1
CCC(C)C1=CC(C)OCC1
CC(C)CC1=CCOCC1C
CCC(C)C1=CCOCC1C
CC(C)CC1=CCOC(C)C1
CCC(C)C1=CCOC(C)C1
CC(C)CC1COCC=C1C
CCC(C)C1COCC=C1C
CC(C)CC1COC(C)C=C1
CC(C)CC1COCC(C)=C1
CCC(C)C1COC(C)C=C1
CCC(C)C1COCC(C)=C1
CC(C)CC1OCC=CC1C
CC(C)CC1OCCC=C1C
CCC(C)C1OCC=CC1C
CCC(C)C1OCCC=C1C
CC(C)CC1OC(C)CC=C1
CC(C)CC1OCC(C)C=C1
CCC(C)C1OC(C)CC=C1
CCC(C)C1OCC(C)C=C1
CCC(C)C1OCCC(C)=C1
CC(C)CC1CC(C)=CCO1
CC(C)CC1OCCC(C)=C1
CC(C)OC1C=CCCC1C
CC(C)OC1CC=CCC1C
CC(C)OC1CCC=CC1C
CC(C)OC1CCCC=C1C
CC(C)OC1CC=CC(C)C1
CC(C)OC1CC(C)CC=C1
CC(C)OC1CCC=C(C)C1
CC(C)OC1CCC(C)=CC1
CC(C)OC1CCC(C)C=C1
CC(C)OC1CCCC(C)=C1
COC1C=CCCC1C(C)C
COC1CC=CC(C1)C(C)C
COC1CC=CCC1C(C)C
COC1CC(CC=C1)C(C)C
COC1CCC=C(C1)C(C)C
COC1CCC=CC1C(C)C
COC1CCC(=CC1)C(C)C
COC1CCC(C=C1)C(C)C
COC1CCCC=C1C(C)C
COC1CCCC(=C1)C(C)C
COC(C)C1=CCCCC1C
COC(C)C1C=CCCC1C
COC(C)C1CC=CCC1C
COC(C)C1CCC=CC1C
COC(C)C1=C(C)CCCC1
COC(C)C1=CC(C)CCC1
COC(C)C1=CCC(C)CC1
COC(C)C1=CCCC(C)C1
COC(C)C1CC=CC(C)C1
COC(C)C1CC(C)CC=C1
COC(C)C1CCC=C(C)C1
COC(C)C1CCC(C)=CC1
COC(C)C1CCC(C)C=C1
COC(C)C1CCCC(C)=C1
COC(C)C1CCCC=C1C
CC1CC(CCO1)C(=C)C=C
CC1CCC(CO1)C(=C)C=C
CC1CCCC(O1)C(=C)C=C
CC1CCC(OC1)C(=C)C=C
CC1CCCOC1C(=C)C=C
CC1CCOC(C1)C(=C)C=C
CC1CCOCC1C(=C)C=C
CC1COCC(C1)C(=C)C=C
CC1COCCC1C(=C)C=C
CC1OCCCC1C(=C)C=C
CC(=C)C1CC(CCO1)C=C
CC(=C)C1CCC(CO1)C=C
CC(=C)C1CCCC(O1)C=C
CC(=C)C1CCC(OC1)C=C
CC(=C)C1CCCOC1C=C
CC(=C)C1CCOC(C1)C=C
CC(=C)C1CCOCC1C=C
CC(=C)C1COCC(C1)C=C
CC(=C)C1COCCC1C=C
CC(=C)C1OCCCC1C=C
CC(=C)CC1CC(=C)CCO1
CC(=C)CC1CCC(=C)CO1
CC(C=C)C1CC(=C)CCO1
CC(C=C)C1CCC(=C)CO1
CCC(=C)C1CC(=C)CCO1
CCC(=C)C1CCC(=C)CO1
CC(=C)CC1CCOCC1=C
CC(C=C)C1CCOCC1=C
CCC(=C)C1CCOCC1=C
CC(=C)CC1COCCC1=C
CC(C=C)C1COCCC1=C
CCC(=C)C1COCCC1=C
CC(=C)CC1COCC(=C)C1
CC(C=C)C1COCC(=C)C1
CCC(=C)C1COCC(=C)C1
CC(=C)CC1OCCCC1=C
CC(C=C)C1OCCCC1=C
CCC(=C)C1OCCCC1=C
CC1CCCCC1C(=O)C#C
CC(C#C)C1CCCC(=O)C1
CC(C#C)C1CCC(=O)CC1
CC(=O)C1CCCC(C1)C#C
CC1CCC(CC1)C(=O)C#C
CC1CCCC(C1)C(=O)C#C
CC(C#C)C1CCCCC1=O
CC(=O)C1CCC(CC1)C#C
CC(=O)C1CCCCC1C#C
CC1CCCC(C1)=C(C)C=O
CC1CCCC(C1)=CC(C)=O
CC1CCCCC1=C(C)C=O
CC1CCCCC1=CC(C)=O
CC=C1CCC(CC1)C(C)=O
CC=C1CCCC(C1)C(C)=O
CC(C)=C1CCC(CC1)C=O
CC(C)=C1CCCC(C1)C=O
CC(C)=C1CCCCC1C=O
CC=C(C)C1CCCC(=O)C1
CC(C)C=C1CCCC(=O)C1
CCC(C)=C1CCCC(=O)C1
CC=C(C)C1CCC(=O)CC1
CC(C)=CC1CCC(=O)CC1
CC1CCC(CC1)=C(C)C=O
CC1CCC(CC1)=CC(C)=O
CC=C1CCCCC1C(C)=O
CC=C(C)C1CCCCC1=O
CC(C)=CC1CCCCC1=O
CCC(C)=C1CCCCC1=O
CC(C)=CC1CCCC(=O)C1
CC(C)C=C1CCC(=O)CC1
CCC(C)=C1CCC(=O)CC1
CC(C)C=C1CCCCC1=O
CC1C=CCCCC1C(C)=O
CC1CC=CCC(C1)C(C)=O
CC1CC=CCCC1C(C)=O
CC1CC(CCC=C1)C(C)=O
CC1CCC=C(CC1)C(C)=O
CC1CCC=CC(C1)C(C)=O
CC1CCC=CCC1C(C)=O
CC1CCC(C=CC1)C(C)=O
CC1CCC(CC=C1)C(C)=O
CC1CCCC=C(C1)C(C)=O
CC1CCCC=CC1C(C)=O
CC1CCCC(=CC1)C(C)=O
CC1CCCC(C=C1)C(C)=O
CC1CCCCC=C1C(C)=O
CC1CCCCC(=C1)C(C)=O
CC(C)C1=CCCCCC1=O
CC(C)C1C=CCCCC1=O
CC(C)C1CC=CCCC1=O
CC(C)C1CCC=CCC1=O
CC(C)C1CCCC=CC1=O
CC(C)C1=CCCCC(=O)C1
CC(C)C1CC=CCC(=O)C1
CC(C)C1CCC=CC(=O)C1
CC(C)C1=CCCC(=O)CC1
CC(C)C1CCCC(=O)C=C1
CC(C)C1=CCC(=O)CCC1
CC(C)C1CCC(=O)CC=C1
CC(C)C1CC(=O)CCC=C1
CC(=O)C1CCCCC=C1C
CC(=O)C1=C(C)CCCCC1
CC(=O)C1CCC=C(C)CC1
CC(=O)C1CCCC=C(C)C1
CC(=O)C1CCCC(C)=CC1
CC(=O)C1CCCCC(C)=C1
CC(C)C1CCC(=O)C=CC1
CC(C)C1=CC(=O)CCCC1
CC1CC(CC(C)=C)CCO1
CC1CCC(CC(C)=C)CO1
CC1CCCC(CC(C)=C)O1
CC1CCC(CC(C)=C)OC1
CC1CCCOC1CC(C)=C
CC1CCOCC1CC(C)=C
CC1COCCC1CC(C)=C
CC1COCC(CC(C)=C)C1
CC1OCCCC1CC(C)=C
CCC1CC(CCO1)C(C)=C
CCC1CCC(CO1)C(C)=C
CCC1CCCC(O1)C(C)=C
CCC1CCC(OC1)C(C)=C
CCC1CCCOC1C(C)=C
CCC1CCOC(C1)C(C)=C
CCC1CCOCC1C(C)=C
CCC1COCC(C1)C(C)=C
CCC1COCCC1C(C)=C
CCC1OCCCC1C(C)=C
CC(C)C1CC(CCO1)C=C
CC(C)C1CCC(CO1)C=C
CC(C)C1CCCC(O1)C=C
CC(C)C1CCC(C=C)OC1
CC(C)C1CCCOC1C=C
CC(C)C1CCOC(C1)C=C
CC(C)C1CCOCC1C=C
CC(C)C1COCC(C1)C=C
CC(C)C1COCCC1C=C
CC(C)C1OCCCC1C=C
CC(C=C)C1CC(C)CCO1
CC(C=C)C1CCC(C)CO1
CC(C=C)C1CCCC(C)O1
CC(C)CC1CCC(=C)CO1
CCC(=C)C1CC(C)CCO1
CCC(=C)C1CCC(C)CO1
CCC(=C)C1CCCC(C)O1
CCC(C)C1CC(=C)CCO1
CCC(C)C1CCC(=C)CO1
CC(C=C)C1CCC(C)OC1
CCC(=C)C1CCC(C)OC1
CC(C=C)C1CCCOC1C
CCC(=C)C1CCCOC1C
CC(C=C)C1CCOCC1C
CC(C)CC1CCOCC1=C
CCC(=C)C1CCOCC1C
CCC(C)C1CCOCC1=C
CC(C=C)C1CCOC(C)C1
CCC(=C)C1CCOC(C)C1
CC(C=C)C1COCCC1C
CC(C)CC1COCCC1=C
CCC(=C)C1COCCC1C
CCC(C)C1COCCC1=C
CC(C=C)C1COCC(C)C1
CC(C)CC1COCC(=C)C1
CCC(=C)C1COCC(C)C1
CCC(C)C1COCC(=C)C1
CC(C=C)C1OCCCC1C
CC(C)CC1OCCCC1=C
CCC(=C)C1OCCCC1C
CCC(C)C1OCCCC1=C
CC1CCOC(CC(C)=C)C1
CC(C)CC1CC(=C)CCO1
CC(C)OC1CCCCC1=C
CC(C)OC1CCC(=C)CC1
CC(C)OC1CCCC(=C)C1
COC1CCC(CC1)C(C)=C
COC1CCCC(C1)C(C)=C
COC1CCCCC1C(C)=C
COC(C)C1CCCCC1=C
COC(C)C1CCC(=C)CC1
COC(C)C1CCCC(=C)C1
CC(C#C)=C1C=CCCC1O
CC(C#C)=C1CC=CCC1O
CC(C#C)=C1CCC=CC1O
CC(C#C)=C1CC=CC(O)C1
CC(C#C)=C1CCC(O)C=C1
CC(C#C)=C1CC(O)CC=C1
CC(=C)C(=C)C1=CCCCC1=C
CC(=C)C(=C)C1C=CCCC1=C
CC(=C)C(=C)C1CC=CCC1=C
CC(=C)C(=C)C1CCC=CC1=C
CC(=C)C(=C)C1=CC(=C)CCC1
CC(=C)C(=C)C1=CCC(=C)CC1
CC(=C)C(=C)C1=CCCC(=C)C1
CC(=C)C(=C)C1CC=CC(=C)C1
CC(=C)C(=C)C1CC(=C)CC=C1
CC(=C)C(=C)C1CCC(=C)C=C1
C=CC1=C(CCCC1)C(=C)C#C
C=CC1=CC(CCC1)C(=C)C#C
C=CC1=CCC(CC1)C(=C)C#C
C=CC1=CCCC(C1)C(=C)C#C
C=CC1=CCCCC1C(=C)C#C
C=CC1C=CCCC1C(=C)C#C
C=CC1CC=CC(C1)C(=C)C#C
C=CC1CC=CCC1C(=C)C#C
C=CC1CC(CC=C1)C(=C)C#C
C=CC1CCC=C(C1)C(=C)C#C
C=CC1CCC=CC1C(=C)C#C
C=CC1CCC(=CC1)C(=C)C#C
C=CC1CCC(C=C1)C(=C)C#C
C=CC1CCCC=C1C(=C)C#C
C=CC1CCCC(=C1)C(=C)C#C
C=C(CC1=CCCCC1=C)C#C
C=C(CC1C=CCCC1=C)C#C
C=C(CC1CC=CCC1=C)C#C
C=C(CC1CCC=CC1=C)C#C
C=C(CC1=CC(=C)CCC1)C#C
C=C(CC1=CCC(=C)CC1)C#C
C=C(CC1=CCCC(=C)C1)C#C
C=C(CC1CC=CC(=C)C1)C#C
C=C(CC1CC(=C)CC=C1)C#C
C=C(CC1CCC(=C)C=C1)C#C
C=CC(=C)C1=C(CCCC1)C#C
C=CC(=C)C1=CC(CCC1)C#C
C=CC(=C)C1=CCC(CC1)C#C
C=CC(=C)C1=CCCC(C1)C#C
C=CC(=C)C1=CCCCC1C#C
C=CC(=C)C1C=CCCC1C#C
C=CC(=C)C1CC=CC(C1)C#C
C=CC(=C)C1CC=CCC1C#C
C=CC(=C)C1CC(CC=C1)C#C
C=CC(=C)C1CCC=C(C1)C#C
C=CC(=C)C1CCC=CC1C#C
C=CC(=C)C1CCC(=CC1)C#C
C=CC(=C)C1CCC(C=C1)C#C
C=CC(=C)C1CCCC=C1C#C
C=CC(=C)C1CCCC(=C1)C#C
C=C(CC#C)C1=CCCCC1=C
C=C(CC#C)C1C=CCCC1=C
C=C(CC#C)C1CC=CCC1=C
C=C(CC#C)C1CCC=CC1=C
C=CC(C#C)C1=CCCCC1=C
C=CC(C#C)C1C=CCCC1=C
C=CC(C#C)C1CC=CCC1=C
C=CC(C#C)C1CCC=CC1=C
CC(=C)C#CC1=CCCCC1=C
CC(=C)C#CC1C=CCCC1=C
CC(=C)C#CC1CC=CCC1=C
CC(=C)C#CC1CCC=CC1=C
CC#CC(=C)C1=CCCCC1=C
CC#CC(=C)C1C=CCCC1=C
CC#CC(=C)C1CC=CCC1=C
CC#CC(=C)C1CCC=CC1=C
C=C(CC#C)C1=CC(=C)CCC1
C=C(CC#C)C1=CCC(=C)CC1
C=C(CC#C)C1=CCCC(=C)C1
C=C(CC#C)C1CC=CC(=C)C1
C=C(CC#C)C1CC(=C)CC=C1
C=C(CC#C)C1CCC(=C)C=C1
C=CC(C#C)C1=CC(=C)CCC1
C=CC(C#C)C1=CCC(=C)CC1
C=CC(C#C)C1=CCCC(=C)C1
C=CC(C#C)C1CC=CC(=C)C1
C=CC(C#C)C1CC(=C)CC=C1
C=CC(C#C)C1CCC(=C)C=C1
CC(=C)C#CC1=CC(=C)CCC1
CC(=C)C#CC1=CCC(=C)CC1
CC(=C)C#CC1=CCCC(=C)C1
CC(=C)C#CC1CC=CC(=C)C1
CC(=C)C#CC1CC(=C)CC=C1
CC(=C)C#CC1CCC(=C)C=C1
CC#CC(=C)C1=CC(=C)CCC1
CC#CC(=C)C1=CCC(=C)CC1
CC#CC(=C)C1=CCCC(=C)C1
CC#CC(=C)C1CC=CC(=C)C1
CC#CC(=C)C1CC(=C)CC=C1
CC#CC(=C)C1CCC(=C)C=C1
CC1=CC(CCC1)=C(C=C)C=C
CC1=CC(CCC1)=CC(=C)C=C
CC1=CCC(CC1)=C(C=C)C=C
CC1=CCC(CC1)=CC(=C)C=C
CC1=CCCC(C1)=C(C=C)C=C
CC1=CCCC(C1)=CC(=C)C=C
CC1=CCCCC1=C(C=C)C=C
CC1=CCCCC1=CC(=C)C=C
CC1C=CCCC1=C(C=C)C=C
CC1C=CCCC1=CC(=C)C=C
CC1CC=CC(C1)=C(C=C)C=C
CC1CC=CC(C1)=CC(=C)C=C
CC1CC=CCC1=C(C=C)C=C
CC1CC=CCC1=CC(=C)C=C
CC1CC(CC=C1)=C(C=C)C=C
CC1CC(CC=C1)=CC(=C)C=C
CC1CCC=CC1=C(C=C)C=C
CC1CCC=CC1=CC(=C)C=C
CC1CCC(C=C1)=C(C=C)C=C
CC1CCC(=CC(=C)C=C)C=C1
CC=C1C=CCCC1C(=C)C=C
CC=C1CC=CC(C1)C(=C)C=C
CC=C1CC=CCC1C(=C)C=C
CC=C1CC(CC=C1)C(=C)C=C
CC=C1CCC=C(C1)C(=C)C=C
CC=C1CCC=CC1C(=C)C=C
CC=C1CCC(=CC1)C(=C)C=C
CC=C1CCC(C=C1)C(=C)C=C
CC=C1CCCC=C1C(=C)C=C
CC=C1CCCC(=C1)C(=C)C=C
CC(=C)C1=CC(CCC1)=CC=C
CC(=C)C1=CCC(CC1)=CC=C
CC(=C)C1=CCCC(C1)=CC=C
CC(=C)C1=CCCCC1=CC=C
CC(=C)C1C=CCCC1=CC=C
CC(=C)C1CC=CC(C1)=CC=C
CC(=C)C1CC=CCC1=CC=C
CC(=C)C1CC(CC=C1)=CC=C
CC(=C)C1CCC=CC1=CC=C
CC(=C)C1CCC(=CC=C)C=C1
CC(=C)C=C1C=CCCC1C=C
CC(=C)C=C1CC=CC(C1)C=C
CC(=C)C=C1CC=CCC1C=C
CC(=C)C=C1CC(CC=C1)C=C
CC(=C)C=C1CCC=C(C1)C=C
CC(=C)C=C1CCC=CC1C=C
CC(=C)C=C1CCCC=C1C=C
CC(C=C)=C1C=CCCC1C=C
CC(C=C)=C1CC=CC(C1)C=C
CC(C=C)=C1CC=CCC1C=C
CC(C=C)=C1CC(CC=C1)C=C
CC(C=C)=C1CCC=C(C1)C=C
CC(C=C)=C1CCC=CC1C=C
CC(C=C)=C1CCCC=C1C=C
CC(=C)C=C1CCC(C=C)=CC1
CC(=C)C=C1CCC(C=C)C=C1
CC(=C)C=C1CCCC(C=C)=C1
CC(C=C)=C1CCC(C=C)=CC1
CC(C=C)=C1CCC(C=C)C=C1
CC(C=C)=C1CCCC(C=C)=C1
CC=C(C=C)C1=CCCCC1=C
CC=C(C=C)C1C=CCCC1=C
CC=C(C=C)C1CC=CCC1=C
CC=C(C=C)C1CCC=CC1=C
CC=CC(=C)C1=CCCCC1=C
CC=CC(=C)C1C=CCCC1=C
CC=CC(=C)C1CC=CCC1=C
CC=CC(=C)C1CCC=CC1=C
CC(=C)C=CC1=CCCCC1=C
CC(=C)C=CC1C=CCCC1=C
CC(=C)C=CC1CC=CCC1=C
CC(=C)C=CC1CCC=CC1=C
CC(=C)CC=C1C=CCCC1=C
CC(=C)CC=C1CC=CCC1=C
CC(=C)CC=C1CCC=CC1=C
CC(=CC=C)C1=CCCCC1=C
CC(=CC=C)C1C=CCCC1=C
CC(=CC=C)C1CC=CCC1=C
CC(=CC=C)C1CCC=CC1=C
CC(C=C)=CC1=CCCCC1=C
CC(C=C)=CC1C=CCCC1=C
CC(C=C)=CC1CC=CCC1=C
CC(C=C)=CC1CCC=CC1=C
CC(C=C)C=C1C=CCCC1=C
CC(C=C)C=C1CC=CCC1=C
CC(C=C)C=C1CCC=CC1=C
CC(CC=C)=C1C=CCCC1=C
CC(CC=C)=C1CC=CCC1=C
CC(CC=C)=C1CCC=CC1=C
CCC(=C)C=C1C=CCCC1=C
CCC(=C)C=C1CC=CCC1=C
CCC(=C)C=C1CCC=CC1=C
CCC(C=C)=C1C=CCCC1=C
CCC(C=C)=C1CC=CCC1=C
CCC(C=C)=C1CCC=CC1=C
CC=C(C=C)C1=CC(=C)CCC1
CC=C(C=C)C1=CCC(=C)CC1
CC=C(C=C)C1=CCCC(=C)C1
CC=C(C=C)C1CC=CC(=C)C1
CC=C(C=C)C1CC(=C)CC=C1
CC=C(C=C)C1CCC(=C)C=C1
CC=CC(=C)C1=CC(=C)CCC1
CC=CC(=C)C1=CCC(=C)CC1
CC=CC(=C)C1=CCCC(=C)C1
CC=CC(=C)C1CC=CC(=C)C1
CC=CC(=C)C1CC(=C)CC=C1
CC=CC(=C)C1CCC(=C)C=C1
CC(=C)C=CC1=CC(=C)CCC1
CC(=C)C=CC1=CCC(=C)CC1
CC(=C)C=CC1=CCCC(=C)C1
CC(=C)C=CC1CC=CC(=C)C1
CC(=C)C=CC1CC(=C)CC=C1
CC(=C)C=CC1CCC(=C)C=C1
CC(=C)CC=C1CC=CC(=C)C1
CC(=C)CC=C1CC(=C)CC=C1
CC(=C)CC=C1CCC(=C)C=C1
CC(=CC=C)C1=CC(=C)CCC1
CC(=CC=C)C1=CCC(=C)CC1
CC(=CC=C)C1=CCCC(=C)C1
CC(=CC=C)C1CC=CC(=C)C1
CC(=CC=C)C1CC(=C)CC=C1
CC(=CC=C)C1CCC(=C)C=C1
CC(C=C)=CC1=CC(=C)CCC1
CC(C=C)=CC1=CCC(=C)CC1
CC(C=C)=CC1=CCCC(=C)C1
CC(C=C)=CC1CC=CC(=C)C1
CC(C=C)=CC1CC(=C)CC=C1
CC(C=C)=CC1CCC(=C)C=C1
CC(C=C)C=C1CC=CC(=C)C1
CC(C=C)C=C1CC(=C)CC=C1
CC(C=C)C=C1CCC(=C)C=C1
CC(CC=C)=C1CC=CC(=C)C1
CC(CC=C)=C1CC(=C)CC=C1
CC(CC=C)=C1CCC(=C)C=C1
CCC(=C)C=C1CC=CC(=C)C1
CCC(=C)C=C1CC(=C)CC=C1
CCC(=C)C=C1CCC(=C)C=C1
CCC(C=C)=C1CC=CC(=C)C1
CCC(C=C)=C1CC(=C)CC=C1
CCC(C=C)=C1CCC(=C)C=C1
CC1C=CCCC1C(=C)C(C)=C
CC1CC=CC(C1)C(=C)C(C)=C
CC1CC=CCC1C(=C)C(C)=C
CC1CC(CC=C1)C(=C)C(C)=C
CC1CCC=C(C1)C(=C)C(C)=C
CC1CCC=CC1C(=C)C(C)=C
CC1CCC(=CC1)C(=C)C(C)=C
CC1CCC(C=C1)C(=C)C(C)=C
CC1CCCC=C1C(=C)C(C)=C
CC1CCCC(=C1)C(=C)C(C)=C
CC(C1C=CCCC1=C)C(C)=C
CC(C1CC=CCC1=C)C(C)=C
CC(C1CCC=CC1=C)C(C)=C
CC(C1CC=CC(=C)C1)C(C)=C
CC(C1CC(=C)CC=C1)C(C)=C
CC(C1CCC(=C)C=C1)C(C)=C
CC(=C)C1=C(CCCC1)C(C)=C
CC(=C)C1CC=CC(C1)C(C)=C
CC(=C)C1CC=CCC1C(C)=C
CC(=C)C1CCC=C(C1)C(C)=C
CC(=C)C1CCC=CC1C(C)=C
CC(=C)C1CCC(=CC1)C(C)=C
CC(=C)C1CCC(C=C1)C(C)=C
CC(=C)C1CCCC=C1C(C)=C
CC(=C)C1CCCC(=C1)C(C)=C
CC(=C)C(=C)C1CCCC=C1C
CC(C(C)=C)C1=CCCCC1=C
CC(C)C(=C)C1=CCCCC1=C
CC(C)C(=C)C1C=CCCC1=C
CC(C)C(=C)C1CC=CCC1=C
CC(C)C(=C)C1CCC=CC1=C
CC(=C)C(=C)C1=C(C)CCCC1
CC(=C)C(=C)C1CCC=C(C)C1
CC(=C)C(=C)C1CCC(C)=CC1
CC(=C)C(=C)C1CCCC(C)=C1
CC(C(C)=C)C1=CC(=C)CCC1
CC(C(C)=C)C1=CCC(=C)CC1
CC(C(C)=C)C1=CCCC(=C)C1
CC(C)C(=C)C1=CC(=C)CCC1
CC(C)C(=C)C1=CCC(=C)CC1
CC(C)C(=C)C1=CCCC(=C)C1
CC(C)C(=C)C1CC=CC(=C)C1
CC(C)C(=C)C1CC(=C)CC=C1
CC(C)C(=C)C1CCC(=C)C=C1
CC1=C(CCCC1)C(=C)CC#C
CC1=C(CCCC1)C(C=C)C#C
CC1=CC(CCC1)C(=C)CC#C
CC1=CC(CCC1)C(C=C)C#C
CC1=CCC(CC1)C(=C)CC#C
CC1=CCC(CC1)C(C=C)C#C
CC1=CCCC(C1)C(=C)CC#C
CC1=CCCC(C1)C(C=C)C#C
CC1=CCCCC1C(=C)CC#C
CC1=CCCCC1C(C=C)C#C
CC1=CCCCC1CC(=C)C#C
CC1C=CCCC1C(=C)CC#C
CC1C=CCCC1C(C=C)C#C
CC1C=CCCC1C#CC(C)=C
CC1C=CCCC1CC(=C)C#C
CC1CC=CC(C1)C(=C)CC#C
CC1CC=CC(C1)C(C=C)C#C
CC1CC=CC(C1)C#CC(C)=C
CC1CC=CCC1C(=C)CC#C
CC1CC=CCC1C(C=C)C#C
CC1CC=CCC1C#CC(C)=C
CC1CC=CCC1CC(=C)C#C
CC1CC(CC=C1)C(=C)CC#C
CC1CC(CC=C1)C(C=C)C#C
CC1CC(CC=C1)C#CC(C)=C
CC1CCC=C(C1)C(=C)CC#C
CC1CCC=C(C1)C(C=C)C#C
CC1CCC=C(C1)C#CC(C)=C
CC1CCC=CC1C(=C)CC#C
CC1CCC=CC1C(C=C)C#C
CC1CCC=CC1C#CC(C)=C
CC1CCC=CC1CC(=C)C#C
CC1CCC(=CC1)C(=C)CC#C
CC1CCC(=CC1)C(C=C)C#C
CC1CCC(=CC1)C#CC(C)=C
CC1CCC(C=C1)C(=C)CC#C
CC1CCC(C=C1)C(C=C)C#C
CC1CCC(C=C1)C#CC(C)=C
CC1CCCC=C1C(=C)CC#C
CC1CCCC=C1C(C=C)C#C
CC1CCCC=C1C#CC(C)=C
CC1CCCC=C1CC(=C)C#C
CC1CCCC(=C1)C(=C)CC#C
CC1CCCC(=C1)C(C=C)C#C
CC1CCCC(=C1)C#CC(C)=C
CC1=C(CC(=C)C#C)CCCC1
CC1=CC(CC(=C)C#C)CCC1
CC1=CCC(CC(=C)C#C)CC1
CC1=CCCC(CC(=C)C#C)C1
CC1CC=CC(CC(=C)C#C)C1
CC1CC(CC(=C)C#C)CC=C1
CC1CCC=C(CC(=C)C#C)C1
CC1CCC(CC(=C)C#C)=CC1
CC1CCC(CC(=C)C#C)C=C1
CC1CCCC(CC(=C)C#C)=C1
CCC1=C(CCCC1)C(=C)C#C
CCC1=CC(CCC1)C(=C)C#C
CCC1=CCC(CC1)C(=C)C#C
CCC1=CCCC(C1)C(=C)C#C
CCC1=CCCCC1C(=C)C#C
CCC1C=CCCC1C(=C)C#C
CCC1CC=CC(C1)C(=C)C#C
CCC1CC=CCC1C(=C)C#C
CCC1CC(CC=C1)C(=C)C#C
CCC1CCC=C(C1)C(=C)C#C
CCC1CCC=CC1C(=C)C#C
CCC1CCC(=CC1)C(=C)C#C
CCC1CCC(C=C1)C(=C)C#C
CCC1CCCC=C1C(=C)C#C
CCC1CCCC(=C1)C(=C)C#C
CC(=C)C1=CCCCC1CC#C
CC(=C)C1C=CCCC1CC#C
CC(=C)C1CC=CCC1CC#C
CC(=C)C1CCC=CC1CC#C
CC(=C)C1CCCC=C1CC#C
CC(CC1=CCCCC1=C)C#C
CC(CC1C=CCCC1=C)C#C
CC(CC1CC=CCC1=C)C#C
CC(CC1CCC=CC1=C)C#C
CC#CC1=C(CCCC1)C(C)=C
CC#CC1=CC(CCC1)C(C)=C
CC#CC1=CCC(CC1)C(C)=C
CC#CC1=CCCC(C1)C(C)=C
CC#CC1=CCCCC1C(C)=C
CC#CC1C=CCCC1C(C)=C
CC#CC1CC=CC(C1)C(C)=C
CC#CC1CC=CCC1C(C)=C
CC#CC1CC(CC=C1)C(C)=C
CC#CC1CCC=C(C1)C(C)=C
CC#CC1CCC=CC1C(C)=C
CC#CC1CCC(=CC1)C(C)=C
CC#CC1CCC(C=C1)C(C)=C
CC#CC1CCCC=C1C(C)=C
CC#CC1CCCC(=C1)C(C)=C
CC(CC1=CC(=C)CCC1)C#C
CC(CC1=CCC(=C)CC1)C#C
CC(CC1=CCCC(=C)C1)C#C
CC(CC1CC=CC(=C)C1)C#C
CC(CC1CC(=C)CC=C1)C#C
CC(CC1CCC(=C)C=C1)C#C
CC(=C)C1=C(CC#C)CCCC1
CC(=C)C1=CC(CC#C)CCC1
CC(=C)C1=CCC(CC#C)CC1
CC(=C)C1=CCCC(CC#C)C1
CC(=C)C1CC=CC(CC#C)C1
CC(=C)C1CC(CC#C)CC=C1
CC(=C)C1CCC=C(CC#C)C1
CC(=C)C1CCC(CC#C)=CC1
CC(=C)C1CCC(CC#C)C=C1
CC(=C)C1CCCC(CC#C)=C1
CC(=C)CC1=C(CCCC1)C#C
CC(=C)CC1=CC(CCC1)C#C
CC(=C)CC1=CCC(CC1)C#C
CC(=C)CC1=CCCC(C1)C#C
CC(=C)CC1=CCCCC1C#C
CC(=C)CC1C=CCCC1C#C
CC(=C)CC1CC=CC(C1)C#C
CC(=C)CC1CC=CCC1C#C
CC(=C)CC1CC(CC=C1)C#C
CC(=C)CC1CCC=C(C1)C#C
CC(=C)CC1CCC=CC1C#C
CC(=C)CC1CCC(=CC1)C#C
CC(=C)CC1CCC(C=C1)C#C
CC(=C)CC1CCCC=C1C#C
CC(=C)CC1CCCC(=C1)C#C
CC(C=C)C1=C(CCCC1)C#C
CC(C=C)C1=CC(CCC1)C#C
CC(C=C)C1=CCC(CC1)C#C
CC(C=C)C1=CCCC(C1)C#C
CC(C=C)C1=CCCCC1C#C
CC(C=C)C1C=CCCC1C#C
CC(C=C)C1CC=CC(C1)C#C
CC(C=C)C1CC=CCC1C#C
CC(C=C)C1CC(CC=C1)C#C
CC(C=C)C1CCC=C(C1)C#C
CC(C=C)C1CCC=CC1C#C
CC(C=C)C1CCC(=CC1)C#C
CC(C=C)C1CCC(C=C1)C#C
CC(C=C)C1CCCC=C1C#C
CC(C=C)C1CCCC(=C1)C#C
CC(C#C)C1=C(CCCC1)C=C
CC(C#C)C1=CC(CCC1)C=C
CC(C#C)C1=CCC(CC1)C=C
CC(C#C)C1=CCCC(C1)C=C
CC(C#C)C1=CCCCC1C=C
CC(C#C)C1C=CCCC1C=C
CC(C#C)C1CC=CC(C1)C=C
CC(C#C)C1CC=CCC1C=C
CC(C#C)C1CC(CC=C1)C=C
CC(C#C)C1CCC=C(C1)C=C
CC(C#C)C1CCC=CC1C=C
CC(C#C)C1CCCC=C1C=C
CCC(=C)C1=C(CCCC1)C#C
CCC(=C)C1=CC(CCC1)C#C
CCC(=C)C1=CCC(CC1)C#C
CCC(=C)C1=CCCC(C1)C#C
CCC(=C)C1=CCCCC1C#C
CCC(=C)C1C=CCCC1C#C
CCC(=C)C1CC=CC(C1)C#C
CCC(=C)C1CC=CCC1C#C
CCC(=C)C1CC(CC=C1)C#C
CCC(=C)C1CCC=C(C1)C#C
CCC(=C)C1CCC=CC1C#C
CCC(=C)C1CCC(=CC1)C#C
CCC(=C)C1CCC(C=C1)C#C
CCC(=C)C1CCCC=C1C#C
CCC(=C)C1CCCC(=C1)C#C
CC(C#C)C1CCC(C=C)=CC1
CC(C#C)C1CCC(C=C)C=C1
CC(C#C)C1CCCC(C=C)=C1
CC(=C)C#CC1CCCC=C1C
CC(C)C#CC1=CCCCC1=C
CC(C)C#CC1C=CCCC1=C
CC(C)C#CC1CC=CCC1=C
CC(C)C#CC1CCC=CC1=C
CC(CC#C)C1=CCCCC1=C
CC(CC#C)C1C=CCCC1=C
CC(CC#C)C1CC=CCC1=C
CC(CC#C)C1CCC=CC1=C
CC#CC(=C)C1=CCCCC1C
CC#CC(=C)C1C=CCCC1C
CC#CC(=C)C1CC=CCC1C
CC#CC(=C)C1CCC=CC1C
CC#CC(=C)C1CCCC=C1C
CC#CC(C)C1=CCCCC1=C
CC#CC(C)C1C=CCCC1=C
CC#CC(C)C1CC=CCC1=C
CC#CC(C)C1CCC=CC1=C
CCC(C#C)C1=CCCCC1=C
CCC(C#C)C1C=CCCC1=C
CCC(C#C)C1CC=CCC1=C
CCC(C#C)C1CCC=CC1=C
CC(=C)C#CC1=C(C)CCCC1
CC(=C)C#CC1CCC=C(C)C1
CC(=C)C#CC1CCC(C)=CC1
CC(=C)C#CC1CCCC(C)=C1
CC(C)C#CC1=CC(=C)CCC1
CC(C)C#CC1=CCC(=C)CC1
CC(C)C#CC1=CCCC(=C)C1
CC(C)C#CC1CC=CC(=C)C1
CC(C)C#CC1CC(=C)CC=C1
CC(C)C#CC1CCC(=C)C=C1
CC(CC#C)C1=CC(=C)CCC1
CC(CC#C)C1=CCC(=C)CC1
CC(CC#C)C1=CCCC(=C)C1
CC(CC#C)C1CC=CC(=C)C1
CC(CC#C)C1CC(=C)CC=C1
CC(CC#C)C1CCC(=C)C=C1
CC#CC(=C)C1=C(C)CCCC1
CC#CC(=C)C1=CC(C)CCC1
CC#CC(=C)C1=CCC(C)CC1
CC#CC(=C)C1=CCCC(C)C1
CC#CC(=C)C1CC=CC(C)C1
CC#CC(=C)C1CC(C)CC=C1
CC#CC(=C)C1CCC=C(C)C1
CC#CC(=C)C1CCC(C)=CC1
CC#CC(=C)C1CCC(C)C=C1
CC#CC(=C)C1CCCC(C)=C1
CC#CC(C)C1=CC(=C)CCC1
CC#CC(C)C1=CCC(=C)CC1
CC#CC(C)C1=CCCC(=C)C1
CC#CC(C)C1CC=CC(=C)C1
CC#CC(C)C1CC(=C)CC=C1
CC#CC(C)C1CCC(=C)C=C1
CCC(C#C)C1=CC(=C)CCC1
CCC(C#C)C1=CCC(=C)CC1
CCC(C#C)C1=CCCC(=C)C1
CCC(C#C)C1CC=CC(=C)C1
CCC(C#C)C1CC(=C)CC=C1
CCC(C#C)C1CCC(=C)C=C1
CC1C=CCCC1=C(C)CC=C
CC1C=CCCC1=CCC(C)=C
CC1C=CCCC1C=C(C)C=C
CC1C=CCCC1C=CC(C)=C
CC1C=CCCC1C(C)=CC=C
CC1CC=CC(C1)=C(C)CC=C
CC1CC=CC(C1)=CCC(C)=C
CC1CC=CC(C1)C=C(C)C=C
CC1CC=CC(C1)C=CC(C)=C
CC1CC=CC(C1)C(C)=CC=C
CC1CC=CCC1=C(C)CC=C
CC1CC=CCC1=CCC(C)=C
CC1CC=CCC1C=C(C)C=C
CC1CC=CCC1C=CC(C)=C
CC1CC=CCC1C(C)=CC=C
CC1CC(CC=C1)=C(C)CC=C
CC1CC(CC=C1)=CCC(C)=C
CC1CC(CC=C1)C=C(C)C=C
CC1CC(CC=C1)C=CC(C)=C
CC1CC(CC=C1)C(C)=CC=C
CC1CCC=C(C1)C=C(C)C=C
CC1CCC=C(C1)C=CC(C)=C
CC1CCC=C(C1)C(C)=CC=C
CC1CCC=CC1=C(C)CC=C
CC1CCC=CC1=CCC(C)=C
CC1CCC=CC1C=C(C)C=C
CC1CCC=CC1C=CC(C)=C
CC1CCC=CC1C(C)=CC=C
CC1CCC(=CC1)C(C)=CC=C
CC1CCC(C=C1)=C(C)CC=C
CC1CCC(C=C1)C(C)=CC=C
CC1CCCC=C1C=C(C)C=C
CC1CCCC=C1C=CC(C)=C
CC1CCCC=C1C(C)=CC=C
CC1CCCC(=C1)C(C)=CC=C
CC1CCC(=CCC(C)=C)C=C1
CC1CCC(C=C(C)C=C)=CC1
CC1CCC(C=C(C)C=C)C=C1
CC1CCC(C=CC(C)=C)=CC1
CC1CCC(C=CC(C)=C)C=C1
CC1CCCC(C=C(C)C=C)=C1
CC1CCCC(C=CC(C)=C)=C1
CC=C1C=CCCC1C(C)C=C
CC=C1C=CCCC1CC(C)=C
CC=C1CC=CC(C1)C(C)C=C
CC=C1CC=CCC1C(C)C=C
CC=C1CC=CCC1CC(C)=C
CC=C1CC(CC=C1)C(C)C=C
CC=C1CCC=C(C1)C(C)C=C
CC=C1CCC=CC1C(C)C=C
CC=C1CCC=CC1CC(C)=C
CC=C1CCC(=CC1)C(C)C=C
CC=C1CCC(C=C1)C(C)C=C
CC=C1CCCC=C1C(C)C=C
CC=C1CCCC=C1CC(C)=C
CC=C1CCCC(=C1)C(C)C=C
CCC1=CC(CCC1)=C(C)C=C
CCC1=CC(CCC1)=CC(C)=C
CCC1=CCC(CC1)=C(C)C=C
CCC1=CCC(CC1)=CC(C)=C
CCC1=CCCC(C1)=C(C)C=C
CCC1=CCCC(C1)=CC(C)=C
CCC1=CCCCC1=C(C)C=C
CCC1=CCCCC1=CC(C)=C
CCC1C=CCCC1=C(C)C=C
CCC1C=CCCC1=CC(C)=C
CCC1CC=CC(C1)=C(C)C=C
CCC1CC=CC(C1)=CC(C)=C
CCC1CC=CCC1=C(C)C=C
CCC1CC=CCC1=CC(C)=C
CCC1CC(CC=C1)=C(C)C=C
CCC1CC(CC=C1)=CC(C)=C
CCC1CCC=CC1=C(C)C=C
CCC1CCC=CC1=CC(C)=C
CCC1CCC(C=C1)=C(C)C=C
CC=C1CC=CC(CC(C)=C)C1
CC=C1CC(CC(C)=C)CC=C1
CC=C1CCC=C(CC(C)=C)C1
CC=C1CCC(CC(C)=C)=CC1
CC=C1CCC(CC(C)=C)C=C1
CC=C1CCCC(CC(C)=C)=C1
CCC1CCC(=CC(C)=C)C=C1
CC=CC1=C(CCCC1)C(C)=C
CC=CC1=CC(CCC1)C(C)=C
CC=CC1=CCC(CC1)C(C)=C
CC=CC1=CCCC(C1)C(C)=C
CC=CC1=CCCCC1C(C)=C
CC=CC1C=CCCC1C(C)=C
CC=CC1CC=CC(C1)C(C)=C
CC=CC1CC=CCC1C(C)=C
CC=CC1CC(CC=C1)C(C)=C
CC=CC1CCC=C(C1)C(C)=C
CC=CC1CCC=CC1C(C)=C
CC=CC1CCC(=CC1)C(C)=C
CC=CC1CCC(C=C1)C(C)=C
CC=CC1CCCC=C1C(C)=C
CC=CC1CCCC(=C1)C(C)=C
CC(C)=C1C=CCCC1CC=C
CC(C)=C1CC=CCC1CC=C
CC(C)=C1CCC=CC1CC=C
CC(C)=C1CCCC=C1CC=C
CC(C)C1=CC(CCC1)=CC=C
CC(C)C1=CCC(CC1)=CC=C
CC(C)C1=CCCC(C1)=CC=C
CC(C)C1=CCCCC1=CC=C
CC(C)C1C=CCCC1=CC=C
CC(C)C1CC=CC(C1)=CC=C
CC(C)C1CC=CCC1=CC=C
CC(C)C1CC(CC=C1)=CC=C
CC(C)C1CCC=CC1=CC=C
CCC=C1C=CCCC1C(C)=C
CCC=C1CC=CC(C1)C(C)=C
CCC=C1CC=CCC1C(C)=C
CCC=C1CC(CC=C1)C(C)=C
CCC=C1CCC=C(C1)C(C)=C
CCC=C1CCC=CC1C(C)=C
CCC=C1CCC(=CC1)C(C)=C
CCC=C1CCC(C=C1)C(C)=C
CCC=C1CCCC=C1C(C)=C
CCC=C1CCCC(=C1)C(C)=C
CC(C)=C1CC=CC(CC=C)C1
CC(C)=C1CC(CC=C)CC=C1
CC(C)=C1CCC=C(CC=C)C1
CC(C)=C1CCC(CC=C)C=C1
CC(C)=C1CCCC(CC=C)=C1
CC(C)C1CCC(=CC=C)C=C1
CC=C(C)C1=C(CCCC1)C=C
CC=C(C)C1=CC(CCC1)C=C
CC=C(C)C1=CCC(CC1)C=C
CC=C(C)C1=CCCC(C1)C=C
CC=C(C)C1=CCCCC1C=C
CC=C(C)C1CC=CC(C1)C=C
CC=C(C)C1CC=CCC1C=C
CC=C(C)C1CC(CC=C1)C=C
CC=C(C)C1CCC=C(C1)C=C
CC=C(C)C1CCC=CC1C=C
CC=C(C)C1CCCC=C1C=C
CC(C)=CC1=C(CCCC1)C=C
CC(C)=CC1=CC(CCC1)C=C
CC(C)=CC1=CCC(CC1)C=C
CC(C)=CC1=CCCC(C1)C=C
CC(C)=CC1=CCCCC1C=C
CC(C)=CC1C=CCCC1C=C
CC(C)=CC1CC=CC(C1)C=C
CC(C)=CC1CC=CCC1C=C
CC(C)=CC1CC(CC=C1)C=C
CC(C)=CC1CCC=C(C1)C=C
CC(C)=CC1CCC=CC1C=C
CC(C)=CC1CCCC=C1C=C
CC(C)C=C1C=CCCC1C=C
CC(C)C=C1CC=CC(C1)C=C
CC(C)C=C1CC=CCC1C=C
CC(C)C=C1CC(CC=C1)C=C
CC(C)C=C1CCC=C(C1)C=C
CC(C)C=C1CCC=CC1C=C
CC(C)C=C1CCCC=C1C=C
CCC(=C)C1=CC(CCC1)=CC
CCC(=C)C1=CCC(CC1)=CC
CCC(=C)C1=CCCC(C1)=CC
CCC(=C)C1=CCCCC1=CC
CCC(=C)C1C=CCCC1=CC
CCC(=C)C1CC=CC(C1)=CC
CCC(=C)C1CC=CCC1=CC
CCC(=C)C1CC(CC=C1)=CC
CCC(=C)C1CCC=CC1=CC
CCC(C)=C1C=CCCC1C=C
CCC(C)=C1CC=CC(C1)C=C
CCC(C)=C1CC=CCC1C=C
CCC(C)=C1CC(CC=C1)C=C
CCC(C)=C1CCC=C(C1)C=C
CCC(C)=C1CCC=CC1C=C
CCC(C)=C1CCCC=C1C=C
CC=C(C)C1CCC(C=C)=CC1
CC=C(C)C1CCC(C=C)C=C1
CC=C(C)C1CCCC(C=C)=C1
CC(C)=CC1CCC(C=C)=CC1
CC(C)=CC1CCC(C=C)C=C1
CC(C)=CC1CCCC(C=C)=C1
CC(C)C=C1CCC(C=C)=CC1
CC(C)C=C1CCC(C=C)C=C1
CC(C)C=C1CCCC(C=C)=C1
CCC(=C)C1CCC(=CC)C=C1
CCC(C)=C1CCC(C=C)=CC1
CCC(C)=C1CCC(C=C)C=C1
CCC(C)=C1CCCC(C=C)=C1
CC=C(C=C)C1=CCCCC1C
CC=C(C=C)C1C=CCCC1C
CC=C(C=C)C1CC=CCC1C
CC=C(C=C)C1CCC=CC1C
CC=C(C=C)C1CCCC=C1C
CC=C(C)CC1=CCCCC1=C
CC=C(C)CC1C=CCCC1=C
CC=C(C)CC1CC=CCC1=C
CC=C(C)CC1CCC=CC1=C
CC=CC(=C)C1=CCCCC1C
CC=CC(=C)C1C=CCCC1C
CC=CC(=C)C1CC=CCC1C
CC=CC(=C)C1CCC=CC1C
CC=CC(=C)C1CCCC=C1C
CC=CC(C)C1=CCCCC1=C
CC=CC(C)C1C=CCCC1=C
CC=CC(C)C1CC=CCC1=C
CC=CC(C)C1CCC=CC1=C
CC(=C)C=CC1CCCC=C1C
CC(=C)CC=C1CCCC=C1C
CC(=CC=C)C1CCCC=C1C
CC(C=C)=CC1CCCC=C1C
CC(C=C)C=C1C=CCCC1C
CC(C=C)C=C1CC=CCC1C
CC(C=C)C=C1CCC=CC1C
CC(C=C)C=C1CCCC=C1C
CC(C)=CCC1C=CCCC1=C
CC(C)=CCC1CC=CCC1=C
CC(C)=CCC1CCC=CC1=C
CC(C)C=CC1=CCCCC1=C
CC(C)C=CC1C=CCCC1=C
CC(C)C=CC1CC=CCC1=C
CC(C)C=CC1CCC=CC1=C
CC(C)CC=C1C=CCCC1=C
CC(C)CC=C1CC=CCC1=C
CC(C)CC=C1CCC=CC1=C
CC(CC=C)=C1CCCC=C1C
CCC=C(C)C1=CCCCC1=C
CCC=C(C)C1C=CCCC1=C
CCC=C(C)C1CC=CCC1=C
CCC=C(C)C1CCC=CC1=C
CCC(=C)C=C1C=CCCC1C
CCC(=C)C=C1CC=CCC1C
CCC(=C)C=C1CCC=CC1C
CCC(=C)C=C1CCCC=C1C
CCC(=CC)C1=CCCCC1=C
CCC(=CC)C1C=CCCC1=C
CCC(=CC)C1CC=CCC1=C
CCC(=CC)C1CCC=CC1=C
CCC(C=C)=C1C=CCCC1C
CCC(C=C)=C1CC=CCC1C
CCC(C=C)=C1CCC=CC1C
CCC(C=C)=C1CCCC=C1C
CCC(C)=CC1=CCCCC1=C
CCC(C)=CC1C=CCCC1=C
CCC(C)=CC1CC=CCC1=C
CCC(C)=CC1CCC=CC1=C
CCC(C)C=C1C=CCCC1=C
CCC(C)C=C1CC=CCC1=C
CCC(C)C=C1CCC=CC1=C
CCC(CC)=C1C=CCCC1=C
CCC(CC)=C1CC=CCC1=C
CCC(CC)=C1CCC=CC1=C
CCCC(C)=C1C=CCCC1=C
CCCC(C)=C1CC=CCC1=C
CCCC(C)=C1CCC=CC1=C
CC=C(C=C)C1=C(C)CCCC1
CC=C(C=C)C1=CC(C)CCC1
CC=C(C=C)C1=CCC(C)CC1
CC=C(C=C)C1=CCCC(C)C1
CC=C(C=C)C1CC=CC(C)C1
CC=C(C=C)C1CC(C)CC=C1
CC=C(C=C)C1CCC=C(C)C1
CC=C(C=C)C1CCC(C)=CC1
CC=C(C=C)C1CCC(C)C=C1
CC=C(C=C)C1CCCC(C)=C1
CC=C(C)CC1=CC(=C)CCC1
CC=C(C)CC1=CCC(=C)CC1
CC=C(C)CC1=CCCC(=C)C1
CC=C(C)CC1CC=CC(=C)C1
CC=C(C)CC1CC(=C)CC=C1
CC=C(C)CC1CCC(=C)C=C1
CC=CC(=C)C1=C(C)CCCC1
CC=CC(=C)C1=CC(C)CCC1
CC=CC(=C)C1=CCC(C)CC1
CC=CC(=C)C1=CCCC(C)C1
CC=CC(=C)C1CC=CC(C)C1
CC=CC(=C)C1CC(C)CC=C1
CC=CC(=C)C1CCC=C(C)C1
CC=CC(=C)C1CCC(C)=CC1
CC=CC(=C)C1CCC(C)C=C1
CC=CC(=C)C1CCCC(C)=C1
CC=CC(C)C1=CC(=C)CCC1
CC=CC(C)C1=CCC(=C)CC1
CC=CC(C)C1=CCCC(=C)C1
CC=CC(C)C1CC=CC(=C)C1
CC=CC(C)C1CC(=C)CC=C1
CC=CC(C)C1CCC(=C)C=C1
CC(=C)C=CC1=C(C)CCCC1
CC(=C)C=CC1CCC=C(C)C1
CC(=C)C=CC1CCC(C)=CC1
CC(=C)C=CC1CCCC(C)=C1
CC(=C)CC=C1CCC=C(C)C1
CC(=C)CC=C1CCC(C)=CC1
CC(=C)CC=C1CCCC(C)=C1
CC(=CC=C)C1=C(C)CCCC1
CC(=CC=C)C1CCC=C(C)C1
CC(=CC=C)C1CCC(C)=CC1
CC(=CC=C)C1CCCC(C)=C1
CC(C=C)=CC1=C(C)CCCC1
CC(C=C)=CC1CCC=C(C)C1
CC(C=C)=CC1CCC(C)=CC1
CC(C=C)=CC1CCCC(C)=C1
CC(C=C)C=C1CC=CC(C)C1
CC(C=C)C=C1CC(C)CC=C1
CC(C=C)C=C1CCC=C(C)C1
CC(C=C)C=C1CCC(C)=CC1
CC(C=C)C=C1CCC(C)C=C1
CC(C=C)C=C1CCCC(C)=C1
CC(C)=CCC1=CC(=C)CCC1
CC(C)=CCC1=CCC(=C)CC1
CC(C)=CCC1=CCCC(=C)C1
CC(C)=CCC1CC=CC(=C)C1
CC(C)=CCC1CC(=C)CC=C1
CC(C)=CCC1CCC(=C)C=C1
CC(C)C=CC1=CC(=C)CCC1
CC(C)C=CC1=CCC(=C)CC1
CC(C)C=CC1=CCCC(=C)C1
CC(C)C=CC1CC=CC(=C)C1
CC(C)C=CC1CC(=C)CC=C1
CC(C)C=CC1CCC(=C)C=C1
CC(C)CC=C1CC=CC(=C)C1
CC(C)CC=C1CC(=C)CC=C1
CC(C)CC=C1CCC(=C)C=C1
CC(CC=C)=C1CCC=C(C)C1
CC(CC=C)=C1CCC(C)=CC1
CC(CC=C)=C1CCCC(C)=C1
CCC=C(C)C1=CC(=C)CCC1
CCC=C(C)C1=CCC(=C)CC1
CCC=C(C)C1=CCCC(=C)C1
CCC=C(C)C1CC=CC(=C)C1
CCC=C(C)C1CC(=C)CC=C1
CCC=C(C)C1CCC(=C)C=C1
CCC(=C)C=C1CC=CC(C)C1
CCC(=C)C=C1CC(C)CC=C1
CCC(=C)C=C1CCC=C(C)C1
CCC(=C)C=C1CCC(C)=CC1
CCC(=C)C=C1CCC(C)C=C1
CCC(=C)C=C1CCCC(C)=C1
CCC(=CC)C1=CC(=C)CCC1
CCC(=CC)C1=CCC(=C)CC1
CCC(=CC)C1=CCCC(=C)C1
CCC(=CC)C1CC=CC(=C)C1
CCC(=CC)C1CC(=C)CC=C1
CCC(=CC)C1CCC(=C)C=C1
CCC(C=C)=C1CC=CC(C)C1
CCC(C=C)=C1CC(C)CC=C1
CCC(C=C)=C1CCC=C(C)C1
CCC(C=C)=C1CCC(C)=CC1
CCC(C=C)=C1CCC(C)C=C1
CCC(C=C)=C1CCCC(C)=C1
CCC(C)=CC1=CC(=C)CCC1
CCC(C)=CC1=CCC(=C)CC1
CCC(C)=CC1=CCCC(=C)C1
CCC(C)=CC1CC=CC(=C)C1
CCC(C)=CC1CC(=C)CC=C1
CCC(C)=CC1CCC(=C)C=C1
CCC(C)C=C1CC=CC(=C)C1
CCC(C)C=C1CC(=C)CC=C1
CCC(C)C=C1CCC(=C)C=C1
CCC(CC)=C1CC=CC(=C)C1
CCC(CC)=C1CC(=C)CC=C1
CCC(CC)=C1CCC(=C)C=C1
CCCC(C)=C1CC=CC(=C)C1
CCCC(C)=C1CC(=C)CC=C1
CCCC(C)=C1CCC(=C)C=C1
CC(C)=C1CCC(CC=C)=CC1
CC=C(C)C1C=CCCC1C=C
CC(C)=CCC1=CCCCC1=C
CC(C1C=CCCC1C)C(C)=C
CC(C1CC=CCC1C)C(C)=C
CC(C1CCC=CC1C)C(C)=C
CC(C1CCCC=C1C)C(C)=C
CC(C1CC=CC(C)C1)C(C)=C
CC(C1CC(C)CC=C1)C(C)=C
CC(C1CCC=C(C)C1)C(C)=C
CC(C1CCC(C)=CC1)C(C)=C
CC(C1CCC(C)C=C1)C(C)=C
CC(C1CCCC(C)=C1)C(C)=C
CC(C)C1=C(CCCC1)C(C)=C
CC(C)C1=CC(CCC1)C(C)=C
CC(C)C1=CCC(CC1)C(C)=C
CC(C)C1=CCCC(C1)C(C)=C
CC(C)C1=CCCCC1C(C)=C
CC(C)C1C=CCCC1C(C)=C
CC(C)C1CC=CC(C1)C(C)=C
CC(C)C1CC=CCC1C(C)=C
CC(C)C1CC(CC=C1)C(C)=C
CC(C)C1CCC=C(C1)C(C)=C
CC(C)C1CCC=CC1C(C)=C
CC(C)C1CCC(=CC1)C(C)=C
CC(C)C1CCC(C=C1)C(C)=C
CC(C)C1CCCC=C1C(C)=C
CC(C)C1CCCC(=C1)C(C)=C
CC(C(C)=C)C1=CCCCC1C
CC(C)C(=C)C1=CCCCC1C
CC(C)C(=C)C1C=CCCC1C
CC(C)C(=C)C1CC=CCC1C
CC(C)C(=C)C1CCC=CC1C
CC(C)C(=C)C1CCCC=C1C
CC(C)C(C)C1=CCCCC1=C
CC(C)C(C)C1C=CCCC1=C
CC(C)C(C)C1CC=CCC1=C
CC(C)C(C)C1CCC=CC1=C
CC(C(C)=C)C1=C(C)CCCC1
CC(C(C)=C)C1=CC(C)CCC1
CC(C(C)=C)C1=CCC(C)CC1
CC(C(C)=C)C1=CCCC(C)C1
CC(C)C(=C)C1=C(C)CCCC1
CC(C)C(=C)C1=CC(C)CCC1
CC(C)C(=C)C1=CCC(C)CC1
CC(C)C(=C)C1=CCCC(C)C1
CC(C)C(=C)C1CC=CC(C)C1
CC(C)C(=C)C1CC(C)CC=C1
CC(C)C(=C)C1CCC=C(C)C1
CC(C)C(=C)C1CCC(C)=CC1
CC(C)C(=C)C1CCC(C)C=C1
CC(C)C(=C)C1CCCC(C)=C1
CC(C)C(C)C1=CC(=C)CCC1
CC(C)C(C)C1=CCC(=C)CC1
CC(C)C(C)C1=CCCC(=C)C1
CC(C)C(C)C1CC=CC(=C)C1
CC(C)C(C)C1CC(=C)CC=C1
CC(C)C(C)C1CCC(=C)C=C1
CC1C=CCCC1CC=C(C)C
CC1CC=CCC1CC=C(C)C
CC1CCC=CC1CC=C(C)C
CC1CCCC=C1CC=C(C)C
CC1CC=CC(CC=C(C)C)C1
CC1CC(CC=C(C)C)CC=C1
CC1CCC=C(CC=C(C)C)C1
CC1CCC(=CC1)CC=C(C)C
CC1CCC(CC=C(C)C)C=C1
CC1CCCC(CC=C(C)C)=C1
CC=C1C=CCCC1CC(C)C
CC=C1CC=CCC1CC(C)C
CC=C1CCC=CC1CC(C)C
CC=C1CCCC=C1CC(C)C
CCC1=C(CCCC1)C=C(C)C
CCC1=C(CCCC1)C(C)=CC
CCC1=CC(CCC1)=CC(C)C
CCC1=CC(CCC1)C=C(C)C
CCC1=CC(CCC1)C(C)=CC
CCC1=CCC(CC1)=CC(C)C
CCC1=CCC(CC1)C=C(C)C
CCC1=CCC(CC1)C(C)=CC
CCC1=CCCC(C1)=CC(C)C
CCC1=CCCC(C1)C=C(C)C
CCC1=CCCC(C1)C(C)=CC
CCC1=CCCCC1=CC(C)C
CCC1=CCCCC1C=C(C)C
CCC1=CCCCC1C(C)=CC
CCC1C=CCCC1=C(C)CC
CCC1C=CCCC1=CC(C)C
CCC1C=CCCC1C=C(C)C
CCC1C=CCCC1C(C)=CC
CCC1CC=CC(C1)=C(C)CC
CCC1CC=CC(C1)=CC(C)C
CCC1CC=CC(C1)C=C(C)C
CCC1CC=CC(C1)C(C)=CC
CCC1CC=CCC1=C(C)CC
CCC1CC=CCC1=CC(C)C
CCC1CC=CCC1C=C(C)C
CCC1CC=CCC1C(C)=CC
CCC1CC(CC=C1)=C(C)CC
CCC1CC(CC=C1)=CC(C)C
CCC1CC(CC=C1)C=C(C)C
CCC1CC(CC=C1)C(C)=CC
CCC1CCC=C(C1)C=C(C)C
CCC1CCC=C(C1)C(C)=CC
CCC1CCC=CC1=C(C)CC
CCC1CCC=CC1=CC(C)C
CCC1CCC=CC1C=C(C)C
CCC1CCC=CC1C(C)=CC
CCC1CCC(=CC1)C(C)=CC
CCC1CCC(C=C1)=C(C)CC
CCC1CCC(C=C1)C(C)=CC
CCC1CCCC=C1C=C(C)C
CCC1CCCC=C1C(C)=CC
CCC1CCCC(=C1)C(C)=CC
CC=C1CC=CC(CC(C)C)C1
CC=C1CC(CC(C)C)CC=C1
CC=C1CCC=C(CC(C)C)C1
CC=C1CCC(CC(C)C)=CC1
CC=C1CCC(CC(C)C)C=C1
CC=C1CCCC(CC(C)C)=C1
CCC1CCC(=CC(C)C)C=C1
CCC1CCC(=CC1)C=C(C)C
CCC1CCC(C=C(C)C)C=C1
CCC1CCCC(C=C(C)C)=C1
CC=CC1=C(CCCC1)C(C)C
CC=CC1=CC(CCC1)C(C)C
CC=CC1=CCC(CC1)C(C)C
CC=CC1=CCCC(C1)C(C)C
CC=CC1=CCCCC1C(C)C
CC=CC1C=CCCC1C(C)C
CC=CC1CC=CC(C1)C(C)C
CC=CC1CC=CCC1C(C)C
CC=CC1CC(CC=C1)C(C)C
CC=CC1CCC=C(C1)C(C)C
CC=CC1CCC=CC1C(C)C
CC=CC1CCC(=CC1)C(C)C
CC=CC1CCC(C=C1)C(C)C
CC=CC1CCCC=C1C(C)C
CC=CC1CCCC(=C1)C(C)C
CCC=C1C=CCCC1C(C)C
CCC=C1CC=CC(C1)C(C)C
CCC=C1CC=CCC1C(C)C
CCC=C1CC(CC=C1)C(C)C
CCC=C1CCC=C(C1)C(C)C
CCC=C1CCC=CC1C(C)C
CCC=C1CCC(=CC1)C(C)C
CCC=C1CCC(C=C1)C(C)C
CCC=C1CCCC=C1C(C)C
CCC=C1CCCC(=C1)C(C)C
CCCC1=CC(CCC1)=C(C)C
CCCC1=CCC(CC1)=C(C)C
CCCC1=CCCC(C1)=C(C)C
CCCC1=CCCCC1=C(C)C
CCCC1C=CCCC1=C(C)C
CCCC1CC=CC(C1)=C(C)C
CCCC1CC=CCC1=C(C)C
CCCC1CC(CC=C1)=C(C)C
CCCC1CCC=CC1=C(C)C
CCCC1CCC(C=C1)=C(C)C
CCC(C)=C1CCCC=C1CC
CCC(C)C1=CC(CCC1)=CC
CCC(C)C1=CCC(CC1)=CC
CCC(C)C1=CCCC(C1)=CC
CCC(C)C1=CCCCC1=CC
CCC(C)C1C=CCCC1=CC
CCC(C)C1CC=CC(C1)=CC
CCC(C)C1CC=CCC1=CC
CCC(C)C1CC(CC=C1)=CC
CCC(C)C1CCC=CC1=CC
CCC(C)=C1CCC=C(CC)C1
CCC(C)=C1CCC(CC)=CC1
CCC(C)=C1CCCC(CC)=C1
CCC(C)C1CCC(=CC)C=C1
CC=C(C)CC1=CCCCC1C
CC=C(C)CC1C=CCCC1C
CC=C(C)CC1CC=CCC1C
CC=C(C)CC1CCC=CC1C
CC=C(C)CC1CCCC=C1C
CC=CC(C)C1=CCCCC1C
CC=CC(C)C1C=CCCC1C
CC=CC(C)C1CC=CCC1C
CC=CC(C)C1CCC=CC1C
CC=CC(C)C1CCCC=C1C
CC(C)=CCC1CCCC=C1C
CC(C)C=CC1=CCCCC1C
CC(C)C=CC1C=CCCC1C
CC(C)C=CC1CC=CCC1C
CC(C)C=CC1CCC=CC1C
CC(C)C=CC1CCCC=C1C
CC(C)CC=C1C=CCCC1C
CC(C)CC=C1CC=CCC1C
CC(C)CC=C1CCC=CC1C
CC(C)CC=C1CCCC=C1C
CCC=C(C)C1=CCCCC1C
CCC=C(C)C1C=CCCC1C
CCC=C(C)C1CC=CCC1C
CCC=C(C)C1CCC=CC1C
CCC=C(C)C1CCCC=C1C
CCC(=CC)C1=CCCCC1C
CCC(=CC)C1C=CCCC1C
CCC(=CC)C1CC=CCC1C
CCC(=CC)C1CCC=CC1C
CCC(=CC)C1CCCC=C1C
CCC(C)=CC1=CCCCC1C
CCC(C)=CC1C=CCCC1C
CCC(C)=CC1CC=CCC1C
CCC(C)=CC1CCC=CC1C
CCC(C)=CC1CCCC=C1C
CCC(C)C=C1C=CCCC1C
CCC(C)C=C1CC=CCC1C
CCC(C)C=C1CCC=CC1C
CCC(C)C=C1CCCC=C1C
CCC(CC)=C1C=CCCC1C
CCC(CC)=C1CC=CCC1C
CCC(CC)=C1CCC=CC1C
CCC(CC)=C1CCCC=C1C
CCCC(C)=C1C=CCCC1C
CCCC(C)=C1CC=CCC1C
CCCC(C)=C1CCC=CC1C
CCCC(C)=C1CCCC=C1C
CC=C(C)CC1=C(C)CCCC1
CC=C(C)CC1=CC(C)CCC1
CC=C(C)CC1=CCC(C)CC1
CC=C(C)CC1=CCCC(C)C1
CC=C(C)CC1CC=CC(C)C1
CC=C(C)CC1CC(C)CC=C1
CC=C(C)CC1CCC=C(C)C1
CC=C(C)CC1CCC(C)=CC1
CC=C(C)CC1CCC(C)C=C1
CC=C(C)CC1CCCC(C)=C1
CC=CC(C)C1=C(C)CCCC1
CC=CC(C)C1=CC(C)CCC1
CC=CC(C)C1=CCC(C)CC1
CC=CC(C)C1=CCCC(C)C1
CC=CC(C)C1CC=CC(C)C1
CC=CC(C)C1CC(C)CC=C1
CC=CC(C)C1CCC=C(C)C1
CC=CC(C)C1CCC(C)=CC1
CC=CC(C)C1CCC(C)C=C1
CC=CC(C)C1CCCC(C)=C1
CC(C)=CCC1=C(C)CCCC1
CC(C)=CCC1CCC=C(C)C1
CC(C)=CCC1CCC(C)=CC1
CC(C)=CCC1CCCC(C)=C1
CC(C)C=CC1=C(C)CCCC1
CC(C)C=CC1=CC(C)CCC1
CC(C)C=CC1=CCC(C)CC1
CC(C)C=CC1=CCCC(C)C1
CC(C)C=CC1CC=CC(C)C1
CC(C)C=CC1CC(C)CC=C1
CC(C)C=CC1CCC=C(C)C1
CC(C)C=CC1CCC(C)=CC1
CC(C)C=CC1CCC(C)C=C1
CC(C)C=CC1CCCC(C)=C1
CC(C)CC=C1CC=CC(C)C1
CC(C)CC=C1CC(C)CC=C1
CC(C)CC=C1CCC=C(C)C1
CC(C)CC=C1CCC(C)=CC1
CC(C)CC=C1CCC(C)C=C1
CC(C)CC=C1CCCC(C)=C1
CCC=C(C)C1=C(C)CCCC1
CCC=C(C)C1=CC(C)CCC1
CCC=C(C)C1=CCC(C)CC1
CCC=C(C)C1=CCCC(C)C1
CCC=C(C)C1CC=CC(C)C1
CCC=C(C)C1CC(C)CC=C1
CCC=C(C)C1CCC=C(C)C1
CCC=C(C)C1CCC(C)=CC1
CCC=C(C)C1CCC(C)C=C1
CCC=C(C)C1CCCC(C)=C1
CCC(=CC)C1=C(C)CCCC1
CCC(=CC)C1=CC(C)CCC1
CCC(=CC)C1=CCC(C)CC1
CCC(=CC)C1=CCCC(C)C1
CCC(=CC)C1CC=CC(C)C1
CCC(=CC)C1CC(C)CC=C1
CCC(=CC)C1CCC=C(C)C1
CCC(=CC)C1CCC(C)=CC1
CCC(=CC)C1CCC(C)C=C1
CCC(=CC)C1CCCC(C)=C1
CCC(C)=CC1=C(C)CCCC1
CCC(C)=CC1=CC(C)CCC1
CCC(C)=CC1=CCC(C)CC1
CCC(C)=CC1=CCCC(C)C1
CCC(C)=CC1CC=CC(C)C1
CCC(C)=CC1CC(C)CC=C1
CCC(C)=CC1CCC=C(C)C1
CCC(C)=CC1CCC(C)=CC1
CCC(C)=CC1CCC(C)C=C1
CCC(C)=CC1CCCC(C)=C1
CCC(C)C=C1CC=CC(C)C1
CCC(C)C=C1CC(C)CC=C1
CCC(C)C=C1CCC=C(C)C1
CCC(C)C=C1CCC(C)=CC1
CCC(C)C=C1CCC(C)C=C1
CCC(C)C=C1CCCC(C)=C1
CCC(CC)=C1CC=CC(C)C1
CCC(CC)=C1CC(C)CC=C1
CCC(CC)=C1CCC=C(C)C1
CCC(CC)=C1CCC(C)=CC1
CCC(CC)=C1CCC(C)C=C1
CCC(CC)=C1CCCC(C)=C1
CCCC(C)=C1CC=CC(C)C1
CCCC(C)=C1CC(C)CC=C1
CCCC(C)=C1CCC=C(C)C1
CCCC(C)=C1CCC(C)=CC1
CCCC(C)=C1CCC(C)C=C1
CCCC(C)=C1CCCC(C)=C1
CC(=C)C1C2C=CC=CC12C
CC(=C)C1=CC2CC2(C)C=C1
CC(=C)C1(C)C2C=CC=CC12
CC(=C)C1=CC=CC2CC12C
CC(=C)C1=CC=CC2(C)CC12
CC1C2C=CCCC12C(C)=C
CC1C2CC=CCC12C(C)=C
CC1CC2(CC2C=C1)C(C)=C
CC1CC2CC2(C=C1)C(C)=C
CC1C=CCC2(CC12)C(C)=C
CC1C=CCC2CC12C(C)=C
CC1CC=CC2(CC12)C(C)=C
CC1CC=CC2CC12C(C)=C
CC(C)C12CC1C=CCC2=C
CC(C)C12CC1CC=CC2=C
CC(=C)C12CC1CC=C(C)C2
CC(=C)C12CC1CC(C)=CC2
CC(C)C12CC1C=CC(=C)C2
CC(C)C12CC1C(=C)C=CC2
CC(C)C12CC1C(=C)CC=C2
CC(C)C12CC1CC(=C)C=C2
CC(=C)C1C2C=CCCC12C
CC(=C)C1C2CC=CCC12C
CC(=C)C1C2CCC=CC12C
CC(=C)C1=CC2CC2(C)CC1
CC(=C)C1CC2CC2(C)C=C1
CC(=C)C1CC2(C)CC2C=C1
CC(=C)C1(C)C2CC=CCC12
CC(=C)C1(C)C2CCC=CC12
CC(=C)C1=CCC2CC2(C)C1
CC(=C)C1(C)CC2CC2C=C1
CC(=C)C1=CCC2(C)CC2C1
CC(=C)C1=CCCC2CC12C
CC(=C)C1C=CCC2CC12C
CC(=C)C1CC=CC2CC12C
CC(=C)C1=CCCC2(C)CC12
CC(=C)C1C=CCC2(C)CC12
CC(=C)C1CC=CC2(C)CC12
CC(=C)C1(C)C=CCC2CC12
CC(=C)C1(C)CC=CC2CC12
OC1C=CCCC1C(=C)C=C
OC1CC=CC(C1)C(=C)C=C
OC1CC=CCC1C(=C)C=C
OC1CC(CC=C1)C(=C)C=C
OC1CCC=C(C1)C(=C)C=C
OC1CCC=CC1C(=C)C=C
OC1CCC(=CC1)C(=C)C=C
OC1CCC(C=C1)C(=C)C=C
OC1CCCC=C1C(=C)C=C
OC1CCCC(=C1)C(=C)C=C
OC(C=C)C1=CCCCC1=C
OC(C=C)C1C=CCCC1=C
OC(C=C)C1CC=CCC1=C
OC(C=C)C1CCC=CC1=C
OCC(=C)C1=CCCCC1=C
OCC(=C)C1C=CCCC1=C
OCC(=C)C1CC=CCC1=C
OCC(=C)C1CCC=CC1=C
OC(C=C)C1=CC(=C)CCC1
OC(C=C)C1=CCC(=C)CC1
OC(C=C)C1=CCCC(=C)C1
OC(C=C)C1CC=CC(=C)C1
OC(C=C)C1CC(=C)CC=C1
OC(C=C)C1CCC(=C)C=C1
OCC(=C)C1=CC(=C)CCC1
OCC(=C)C1=CCC(=C)CC1
OCC(=C)C1=CCCC(=C)C1
OCC(=C)C1CC=CC(=C)C1
OCC(=C)C1CC(=C)CC=C1
OCC(=C)C1CCC(=C)C=C1
CC1=C(CCCC1)C(=C)CO
CC1=CC(CCC1)C(=C)CO
CC1=CCCC(C1)C(=C)CO
CC1=CCCCC1C(=C)CO
CC1C=CCCC1C(=C)CO
CC1CC=CC(C1)C(=C)CO
CC1CC=CCC1C(=C)CO
CC1CC(CC=C1)C(=C)CO
CC1CCC=C(C1)C(=C)CO
CC1CCC=CC1C(=C)CO
CC1CCC(=CC1)C(=C)CO
CC1CCC(C=C1)C(=C)CO
CC1CCCC=C1C(=C)CO
CC1CCCC(=C1)C(=C)CO
CC1=C(CCCC1)C(O)C=C
CC1=CC(CCC1)C(O)C=C
CC1=CCC(CC1)C(O)C=C
CC1=CCCC(C1)C(O)C=C
CC1=CCCCC1C(O)C=C
CC1C=CCCC1C(O)C=C
CC1CC=CC(C1)C(O)C=C
CC1CC=CCC1C(O)C=C
CC1CC(CC=C1)C(O)C=C
CC1CCC=C(C1)C(O)C=C
CC1CCC=CC1C(O)C=C
CC1CCC(=CC1)C(O)C=C
CC1CCC(C=C1)C(O)C=C
CC1CCCC=C1C(O)C=C
CC1CCCC(=C1)C(O)C=C
CC(=C)C1=CCCCC1CO
CC(=C)C1C=CCCC1CO
CC(=C)C1CC=CCC1CO
CC(=C)C1CCC=CC1CO
CC(=C)C1CCCC=C1CO
CC(=C)C1=CCCC(CO)C1
CC(=C)C1CC=CC(CO)C1
CC(=C)C1CCC=C(CO)C1
CC(=C)C1CCCC(CO)=C1
CC(=C)C1=CC(CO)CCC1
CC(=C)C1CC(CO)CC=C1
CC(=C)C1=C(CO)CCCC1
CC(=C)CC1=CCCCC1O
CC(=C)CC1CC=CCC1O
CC(=C)CC1CCC=CC1O
CC(C=C)C1=CCCCC1O
CC(C=C)C1CC=CCC1O
CC(C=C)C1CCC=CC1O
CCC(=C)C1=CCCCC1O
CCC(=C)C1C=CCCC1O
CCC(=C)C1CC=CCC1O
CCC(=C)C1CCC=CC1O
CC(=C)CC1=CCCC(O)C1
CC(=C)CC1CC=CC(O)C1
CC(C=C)C1=CCCC(O)C1
CC(C=C)C1CC=CC(O)C1
CCC(=C)C1=CCCC(O)C1
CCC(=C)C1CC=CC(O)C1
CC(=C)CC1=CCC(O)CC1
CC(C=C)C1=CCC(O)CC1
CC(C=C)C1CCC(O)C=C1
CCC(=C)C1=CCC(O)CC1
CCC(=C)C1CCC(O)C=C1
CC(=C)CC1=CC(O)CCC1
CC(=C)CC1CC(O)CC=C1
CC(C=C)C1=CC(O)CCC1
CC(C=C)C1CC(O)CC=C1
CCC(=C)C1=CC(O)CCC1
CCC(=C)C1CC(O)CC=C1
CC(CO)C1=CCCCC1=C
CC(CO)C1C=CCCC1=C
CC(CO)C1CC=CCC1=C
CC(CO)C1CCC=CC1=C
CCC(O)C1=CCCCC1=C
CCC(O)C1C=CCCC1=C
CCC(O)C1CC=CCC1=C
CCC(O)C1CCC=CC1=C
CC(CO)C1=CC(=C)CCC1
CC(CO)C1=CCC(=C)CC1
CC(CO)C1=CCCC(=C)C1
CC(CO)C1CC=CC(=C)C1
CC(CO)C1CC(=C)CC=C1
CC(CO)C1CCC(=C)C=C1
CCC(O)C1=CC(=C)CCC1
CCC(O)C1=CCC(=C)CC1
CCC(O)C1=CCCC(=C)C1
CCC(O)C1CC=CC(=C)C1
CCC(O)C1CC(=C)CC=C1
CCC(O)C1CCC(=C)C=C1
CC(O)C1=C(CCCC1)C=C
CC(O)C1=CC(CCC1)C=C
CC(O)C1=CCCC(C1)C=C
CC(O)C1=CCCCC1C=C
CC(O)C1C=CCCC1C=C
CC(O)C1CC=CC(C1)C=C
CC(O)C1CC=CCC1C=C
CC(O)C1CC(CC=C1)C=C
CC(O)C1CCC=C(C1)C=C
CC(O)C1CCC=CC1C=C
CC(O)C1CCCC=C1C=C
CC(O)C1CCC(C=C)=CC1
CC(O)C1CCC(C=C)C=C1
CC(O)C1CCCC(C=C)=C1
CC(O)CC1=CCCCC1=C
CC(O)CC1C=CCCC1=C
CC(O)CC1CC=CCC1=C
CC(O)CC1CCC=CC1=C
CC(O)CC1=CC(=C)CCC1
CC(O)CC1=CCC(=C)CC1
CC(O)CC1=CCCC(=C)C1
CC(O)CC1CC=CC(=C)C1
CC(O)CC1CC(=C)CC=C1
CC(O)CC1CCC(=C)C=C1
CC1=CCC(CC1)C(=C)CO
CC(=C)C1=CCC(CO)CC1
CC(=C)C1CCC(CO)C=C1
CC(=C)CC1C=CCCC1O
CC(C=C)C1C=CCCC1O
CC(=C)CC1CCC(O)C=C1
CC(O)C1=CCC(CC1)C=C
CC(=C)C1CCC(CO)=CC1
CC(=C)C1CC=CC1
CC(=C)C1=CCCC1
CC(=C)C1CCC=C1
CC1CC(C1)C(C)=C
CC1CCC1C(C)=C
CC(C)C1=CCCC1
CC(C)C1CC=CC1
CC(C)C1CCC=C1
CC(=C)C1CCCC1
CC(C)C1CCCC1
CC(=C)C1=CC=CC1=C
CC(=C)C1=CC(=C)C=C1
CC1=CC=CC=C1C=C
CC1=CC=CC(C=C)=C1
CC1=CC=C(C=C)C=C1
CC(=C)C1=CC=CC=C1
CC(=C)C1=CC(C)=CS1
CC(=C)C1=C(C)SC=C1
CC(=C)C1=CSC=C1C
CC(=C)C1=CSC(C)=C1
CC(=C)C1=C(C)C=CS1
CC(=C)C1=CC=C(C)S1
CC(=C)C1=C(C)C=CO1
CC(=C)C1=CC(C)=CO1
CC(=C)C1=C(C)OC=C1
CC(=C)C1=COC=C1C
CC(=C)C1=COC(C)=C1
CC(=C)C1=CC=C(C)O1
CC(=C)C1(C)C=CC=C1
CC=C(C)C1=CC=CC1
CC=C(C)C1=CCC=C1
CC=C(C)C1C=CC=C1
CC(C)=CC1=CC=CC1
CC(C)=CC1=CCC=C1
CC(C)=CC1C=CC=C1
CC(C)C=C1C=CC=C1
CCC(C)=C1C=CC=C1
CCC1=CC=CC=C1C
CCC1=CC=CC(C)=C1
CCC1=CC=C(C)C=C1
CC(C)C1=CC=CC=C1
CC(C)C1C=CC=C1C
CC(C)C1=C(C)CC=C1
CC(C)C1=CC(C)C=C1
CC(C)C1=CC=CC1C
CC(C)C1=CCC=C1C
CC(C)C1=C(C)C=CC1
CC(C)C1=CC=C(C)C1
CC(C)C1=CC(C)=CC1
CC(C)C1=CCC(C)=C1
CC(C)C1C=CC(C)=C1
C=CC1=CC=CCC1=C
C=CC1=CCC=CC1=C
C=CC1C=CC=CC1=C
C=CC1=CC(=C)C=CC1
C=CC1=CC=CC(=C)C1
C=CC1=CC(=C)CC=C1
C=CC1=CCC(=C)C=C1
C=CC1C=CC(=C)C=C1
C=C(C#C)C1CC=CC1
C=C(C#C)C1CCC=C1
C=C(C#C)C1=CCCC1
CC(=C)C=C1CC=CC1
CC(=C)C=C1CCC=C1
CC(C=C)=C1CC=CC1
CC(C=C)=C1CCC=C1
CC1CC(C1)C(=C)C#C
CC1CCC1C(=C)C#C
CC(=C)C1CC(C1)C#C
CC(=C)C1CCC1C#C
CC1=C(C)C(CC1)C=C
CC1CC=C(C)C1C=C
CC1CC(C)=C(C1)C=C
CC1CC(C)=CC1C=C
CC1CCC(C)=C1C=C
CC1C=CC(C=C)C1C
CC1CC=C(C=C)C1C
CC1CC(C=C)=CC1C
CC1CC(C=C)C=C1C
CC1CCC(C=C)=C1C
CC1CC(C=C)C(C)=C1
CC1CC(C)C(C=C)=C1
CCC1=CC(=C)CC1C
CCC1=CC(C)CC1=C
CCC1=CCC(=C)C1C
CCC1=CCC(C)C1=C
CCC1C=C(C)CC1=C
CCC1C=CC(=C)C1C
CCC1C=CC(C)C1=C
CCC1C(=C)CC=C1C
CCC1C(C)C=CC1=C
CCC1CC=C(C)C1=C
CCC1CC(=C)C=C1C
CCC1CC(C)=CC1=C
CCC1=C(C)C(=C)CC1
CCC1=C(C)CC(=C)C1
CCC1=CC(=C)C(C)C1
CCC1=CC(C)C(=C)C1
CCC1CC(=C)C(C)=C1
CC1C(CC=C1C)C=C
CC1=C(C)CC(C1)C=C
CC1C=C(C)CC1C=C
CC1C=CC(C)C1C=C
CCC1=C(C)CCC1=C
CC1=CCCC1(C)C=C
CC1C=CCC1(C)C=C
CC1CC=CC1(C)C=C
CC1=CC(C)(CC1)C=C
CC1=CCC(C)(C1)C=C
CC1(C)C=CCC1C=C
CC1(C)CC=C(C1)C=C
CC1(C)CC=CC1C=C
CC1(C)CCC=C1C=C
CC1(C)CC(C=C)C=C1
CC1(C)CCC(C=C)=C1
CC1CC(C)(C=C)C=C1
CCC1(C)C=CCC1=C
CCC1(C)CC=CC1=C
CCC1(C)CC(=C)C=C1
CCC1=CCC(C1)=CC
CCC1=CCCC1=CC
CCC1C=CCC1=CC
CCC1CC=CC1=CC
CCC1CC(=CC)C=C1
CC=CC1=CCCC1C
CC=CC1C=CCC1C
CC=CC1CC=CC1C
CC=CC1CCC=C1C
CCC=C1C=CCC1C
CCC=C1CC=CC1C
CCC=C1CCC=C1C
CC=CC1=C(C)CCC1
CC=CC1=CC(C)CC1
CC=CC1=CCC(C)C1
CC=CC1CC=C(C)C1
CC=CC1CC(C)C=C1
CC=CC1CCC(C)=C1
CCC=C1CC=C(C)C1
CCC=C1CC(C)C=C1
CCC=C1CCC(C)=C1
CCC1=CC(CC1)=CC
CC(C#C)C1=CCCC1
CC(C#C)C1CC=CC1
CC(C#C)C1CCC=C1
CC1CC(C1)C=C(C)C
CC1CCC1C=C(C)C
CC=C(C)C1CCC1C
CC=C(C)C1CC(C)C1
CC(C)=C(C)C1CCC1
CC(C)C1(C)CCC=C1
CC(C)C1(C)CC=CC1
CC(C)(C)C1=CCCC1
CC(C)(C)C1CC=CC1
CC(C)(C)C1CCC=C1
C=C(C#C)C1CCCC1
CC(C=C)=C1CCCC1
CC(=C)C=C1CCCC1
CC1(CCCC=C1)C=C
CC1(CCC=CC1)C=C
CC=CC1CCCC=C1
CCC=C1CCCC=C1
CC=CC1CCC=CC1
CCC=C1CCC=CC1
CC=CC1=CCCCC1
CC1CC(C)C(C1)C=C
CC1CCC(C)C1C=C
CC1CCC(C=C)C1C
CCC1C(C)CCC1=C
CCC1CC(=C)CC1C
CCC1CC(C)CC1=C
CCC1CCC(=C)C1C
CCC1CCC(C)C1=C
CCC1CC(C)C(=C)C1
CC1CC(CC1C)C=C
CC1CCCC1(C)C=C
CC1(C)CCC(C1)C=C
CC1(C)CCCC1C=C
CC1CCC(C)(C1)C=C
CCC1(C)CCCC1=C
CCC1(C)CCC(=C)C1
CCC1CCC(C1)=CC
CCC1CCCC1=CC
CC=CC1CCCC1C
CCC=C1CCCC1C
CC=CC1CCC(C)C1
CCC=C1CCC(C)C1
CC(C#C)C1CCCC1
CCC1(C)CCC=CC1
CCC1(C)CCCC=C1
CC(C)C1(C)CCCC1
CC(C)(C)C1CCCC1
C=CC1CCCC(=C)C1
C=CC1CCCCC1=C
C=CC1CCC(=C)CC1
CC1OC(C=C1)C(C)=C
CC1OCC=C1C(C)=C
CC1OCC(=C1)C(C)=C
CC(=C)C1=C(C)COC1
CC(=C)C1OCC(C)=C1
CC(=C)C1OCC=C1C
CC1CC(C=C)=CCO1
CC1CC=CC(O1)C=C
CC1=C(CCOC1)C=C
CC1=CC(COC1)C=C
CC1=CCC(OC1)C=C
CC1=CCCOC1C=C
CC1C=CCOC1C=C
CC1=C(COCC1)C=C
CC1=CC(OCC1)C=C
CC1=CCOCC1C=C
CC1COCC=C1C=C
CC1COC(C=C)C=C1
CC1COCC(C=C)=C1
CC1OC(CC=C1)C=C
CC1OCC=CC1C=C
CC1OCCC=C1C=C
CC1OCC(C=C)C=C1
CC1OCCC(C=C)=C1
CCC1=CC(=C)COC1
CCC1=CCOCC1=C
CCC1OCC=CC1=C
CCC1OCC(=C)C=C1
CC1CC=C(CO1)C=C
CC1=CCOC(C1)C=C
COC1C=CCCC1=C
COC1CC=CCC1=C
COC1CCC=CC1=C
COC1CC=CC(=C)C1
COC1CC(=C)CC=C1
COC1CCC(=C)C=C1
CC(=C)C1CC=CCO1
CC(=C)C1=CCCOC1
CC(=C)C1=CCOCC1
CC(=C)C1COCC=C1
CC(=C)C1OCCC=C1
CC1CC(CO1)C(C)=C
CC1CCOC1C(C)=C
CC1COC(C1)C(C)=C
CC1COCC1C(C)=C
CC1OCCC1C(C)=C
CC(C)C1CC(=C)CO1
CC(C)C1COCC1=C
CC(C)C1OCCC1=C
CC1CCC(O1)C(C)=C
CCC1CC=C(C)CO1
CCC1CC=CC(C)O1
CCC1CC(C)=CCO1
CCC1=C(C)CCOC1
CCC1=CC(C)COC1
CCC1=CCC(C)OC1
CCC1=CCCOC1C
CCC1C=CCOC1C
CCC1=C(C)COCC1
CCC1=CC(C)OCC1
CCC1=CCOCC1C
CCC1=CCOC(C)C1
CCC1COCC=C1C
CCC1COC(C)C=C1
CCC1COCC(C)=C1
CCC1OCCC=C1C
CCC1OC(C)CC=C1
CCC1OCC(C)C=C1
CCC1OCC=CC1C
CCC1OCCC(C)=C1
COC1CCC=CC1C
COC1CCCC=C1C
COC1CC=CC(C)C1
COC1CC(C)CC=C1
COC1C=CCCC1C
COC1CC=CCC1C
COC1CCC=C(C)C1
COC1CCC(C)C=C1
COC1CCCC(C)=C1
COC1CCC(C)=CC1
CC(C)C1CC=CCO1
CC(C)C1=CCCOC1
CC(C)C1=CCOCC1
CC(C)C1COCC=C1
CC(C)C1OCCC=C1
C=C(C#C)C1=CC=CC1=C
C=C(C#C)C1=CC(=C)C=C1
C=CC1=CC=C(C=C1)C#C
C=CC1=CC=CC=C1C#C
C=CC1=CC=CC(=C1)C#C
C=C(C#C)C1=CC=CC=C1
CC(=C)C1=CC=C(C)C1=C
CC(=C)C1=CC(=C)C=C1C
CC(=C)C1=CC(C)=CC1=C
CC(=C)C1=C(C)C(=C)C=C1
CC(=C)C1=CC(=C)C(C)=C1
CC(=C)C1=C(C)C=CC1=C
CC1=C(C=CS1)C(=C)C#C
CC1=CC=C(S1)C(=C)C#C
CC1=CC(=CS1)C(=C)C#C
CC1=C(SC=C1)C(=C)C#C
CC1=CSC=C1C(=C)C#C
CC1=CSC(=C1)C(=C)C#C
CC(=C)C1=C(C=CS1)C#C
CC(=C)C1=CC=C(S1)C#C
CC(=C)C1=CC(=CS1)C#C
CC(=C)C1=C(SC=C1)C#C
CC(=C)C1=CSC=C1C#C
CC(=C)C1=CSC(=C1)C#C
CC1=C(C=CO1)C(=C)C#C
CC1=CC=C(O1)C(=C)C#C
CC1=CC(=CO1)C(=C)C#C
CC1=C(OC=C1)C(=C)C#C
CC1=COC=C1C(=C)C#C
CC1=COC(=C1)C(=C)C#C
CC(=C)C1=C(C=CO1)C#C
CC(=C)C1=CC=C(O1)C#C
CC(=C)C1=CC(=CO1)C#C
CC(=C)C1=C(OC=C1)C#C
CC(=C)C1=COC=C1C#C
CC(=C)C1=COC(=C1)C#C
CC1(C=CC=C1)C(=C)C#C
CC(=C)C1(C=CC=C1)C#C
CC(=CC1=CC=CC1)C#C
CC(=CC1=CCC=C1)C#C
CC(=CC1C=CC=C1)C#C
CC(C=C1C=CC=C1)C#C
CC=C(C#C)C1=CC=CC1
CC=C(C#C)C1=CCC=C1
CC=C(C#C)C1C=CC=C1
CC(=CC#C)C1=CC=CC1
CC(=CC#C)C1=CCC=C1
CC(=CC#C)C1C=CC=C1
CC#CC(C)=C1C=CC=C1
CCC(C#C)=C1C=CC=C1
CC(CC#C)=C1C=CC=C1
CC=C(C)C=C1C=CC=C1
CC(C)=CC=C1C=CC=C1
CC=CC(C)=C1C=CC=C1
CC1=CC=CC=C1CC#C
CC1=CC=C(CC#C)C=C1
CC1=CC=CC(CC#C)=C1
CCC1=CC=CC=C1C#C
CCC1=CC=CC(=C1)C#C
CC#CC1=CC=CC=C1C
CC#CC1=CC=C(C)C=C1
CC#CC1=CC=CC(C)=C1
CCC1=CC=C(C=C1)C#C
CC(C#C)C1=CC=CC=C1
CC1C=C(C=C1C)C(C)=C
CC1C=C(C)C=C1C(C)=C
CC1C=C(C)C(=C1)C(C)=C
CC1C=CC(C)=C1C(C)=C
CC1C=CC(C(C)=C)=C1C
CC(=C)C1=C(C)CC=C1C
CC(=C)C1=CCC(C)=C1C
CC(=C)C1C=C(C)C=C1C
CC(=C)C1C=CC(C)=C1C
CC(=C)C1C(C)=CC=C1C
CC(C)C1=C(C)C=CC1=C
CC(C)C1=CC=C(C)C1=C
CC(C)C1=CC(=C)C=C1C
CC(C)C1=CC(C)=CC1=C
CC(=C)C1=C(C)C=C(C)C1
CC(=C)C1=C(C)C(C)=CC1
CC(=C)C1=CC(C)=C(C)C1
CC(=C)C1C=C(C)C(C)=C1
CC(C)C1=C(C)C(=C)C=C1
CC(C)C1=CC(=C)C(C)=C1
CC1C(C)=CC=C1C(C)=C
CC(=C)C1=C(C)CC(C)=C1
CC(=C)C1=CC=CC1(C)C
CC(=C)C1(C)C=CC=C1C
CC(=C)C1=CC(C)(C)C=C1
CC(=C)C1(C)C=CC(C)=C1
CC(C)(C)C1=CC=CC1=C
CC(C)(C)C1=CC(=C)C=C1
CC=C(C)C1=C(C)C=CS1
CC(C)=CC1=C(C)C=CS1
CC(C)=CC1=CC=C(C)S1
CC(C)=CC1=CC(C)=CS1
CC=C(C)C1=C(C)SC=C1
CC(C)=CC1=C(C)SC=C1
CC=C(C)C1=CSC=C1C
CC(C)=CC1=CSC=C1C
CC(C)=CC1=CSC(C)=C1
CC=C(C)C1=CC=C(C)S1
CC=C(C)C1=CC(C)=CS1
CC=C(C)C1=CSC(C)=C1
CC=C(C)C1=C(C)C=CO1
CC=C(C)C1=CC=C(C)O1
CC=C(C)C1=CC(C)=CO1
CC(C)=CC1=C(C)C=CO1
CC=C(C)C1=C(C)OC=C1
CC(C)=CC1=C(C)OC=C1
CC=C(C)C1=COC=C1C
CC(C)=CC1=COC=C1C
CC=C(C)C1=COC(C)=C1
CC(C)=CC1=COC(C)=C1
CC(C)=CC1=CC=C(C)O1
CC(C)=CC1=CC(C)=CO1
CC(C)C1=C(C=CC1)C#C
CC(C)C1=C(CC=C1)C#C
CC(C)C1=CC=C(C1)C#C
CC(C)C1=CC=CC1C#C
CC(C)C1=CC(=CC1)C#C
CC(C)C1=CC(C=C1)C#C
CC(C)C1=CCC=C1C#C
CC(C)C1=CCC(=C1)C#C
CC(C)C1C=CC=C1C#C
CC(C)C1C=CC(=C1)C#C
CC(C#C)C1=CC=CC1C
CC(C#C)C1=CCC=C1C
CC(C#C)C1C=CC=C1C
CC(C#C)C1=C(C)C=CC1
CC(C#C)C1=C(C)CC=C1
CC(C#C)C1=CC=C(C)C1
CC(C#C)C1=CC(C)=CC1
CC(C#C)C1=CC(C)C=C1
CC(C#C)C1=CCC(C)=C1
CC(C#C)C1C=CC(C)=C1
CCC1=C(C)C=CC=C1C
CCC1=CC=C(C)C=C1C
CCC1=CC=CC(C)=C1C
CCC1=CC(C)=CC=C1C
CCC1=CC=C(C)C(C)=C1
CCC1=CC(C)=CC(C)=C1
CC(C)=C(C)C1=CC=CS1
CC(C)=C(C)C1=CSC=C1
CC(C)=C(C)C1=CC=CO1
CC(C)=C(C)C1=COC=C1
CC=C(C)C1(C)C=CC=C1
CC(C)=CC1(C)C=CC=C1
CC(C)(C)C=C1C=CC=C1
CC(C)(C)C1=CC=CC=C1
C=CC1=CC=CC(=C)C1=C
C=CC1=CC(=C)C=CC1=C
C=CC1=CC(=C)C(=C)C=C1
C=CC=C1C=CC=CC1=C
C=CC=C1C=CC(=C)C=C1
CC(=C)C1=CC(=C)CC1=C
CC(=C)C1=CCC(=C)C1=C
CC(=C)C1C=CC(=C)C1=C
CC(=C)C1C(=C)C=CC1=C
CC(=C)C1=CC(=C)C(=C)C1
C=C(C=C1CC=CC1)C#C
C=C(C=C1CCC=C1)C#C
C=CC(C#C)=C1CC=CC1
C=CC(C#C)=C1CCC=C1
CC1=C(CC=CC=C1)C=C
CC1=CC=C(CC=C1)C=C
CC1=CC=CC=C(C1)C=C
CC1=CC=CC=CC1C=C
CC1=CC=CCC=C1C=C
CC1=CCC=CC=C1C=C
CC1C=CC=CC=C1C=C
CC1=C(C=C)C=CC=CC1
CC1=C(C=C)C=CCC=C1
CC1=CC=C(C=C)C=CC1
CC1=CC=CC(C=C)=CC1
CC1=CC=CC(C=C)C=C1
CC1=CC=CCC(C=C)=C1
CC1=CC(C=C)=CC=CC1
CC1=CC(C=C)=CCC=C1
CC1=CC(C=C)C=CC=C1
CC1=CCC=C(C=C)C=C1
CC1=CCC=CC(C=C)=C1
CC1=CCC(C=C)=CC=C1
CC1C=CC=C(C=C)C=C1
CC1C=CC=CC(C=C)=C1
CCC1=CC=CC=CC1=C
CCC1=CC=CC(=C)C=C1
CCC1=CC(=C)C=CC=C1
CC(=C)C1=CC=CC=CC1
CC(=C)C1=CC=CCC=C1
CC(=C)C1=CCC=CC=C1
CC(=C)C1C=CC=CC=C1
CC1=CC(=C)CC1(C)C=C
CC1=CC(C)(CC1=C)C=C
CC1=CCC(=C)C1(C)C=C
CC1(C)C=C(CC1=C)C=C
CC1C=CC(=C)C1(C)C=C
CC1C(=C)C=CC1(C)C=C
CC1=CC(=C)C(C)(C1)C=C
CC1(C)C=CC(=C)C1C=C
CC1(C)C(=C)CC=C1C=C
CC1(C)CC(=C)C=C1C=C
CC1=CCC(C)(C=C)C1=C
CC1(C)C(C=C)C=CC1=C
CC1(C)CC(C=C)=CC1=C
CC1C=CC(C)(C=C)C1=C
CC1=CC(C)(C=C)C(=C)C1
CC1(C)CC(=C)C(C=C)=C1
CCC1(C)C=CC(=C)C1=C
CCC1(C)C(=C)C=CC1=C
CC1(C)C=CC(C=C)C1=C
CC1(C)CC=C(C=C)C1=C
C=C(C#C)C1CC(C1)C#C
C=C(C#C)C1CCC1C#C
CC1=C(CC(C1)C=C)C#C
CC1=C(CC(C1)C#C)C=C
CC1=C(CCC1C=C)C#C
CC1=C(CCC1C#C)C=C
CC1=CC(CC1C=C)C#C
CC1=CC(CC1C#C)C=C
CC1C=C(CC1C=C)C#C
CC1C=C(CC1C#C)C=C
CC1C(CC=C1C=C)C#C
CC1C(CC=C1C#C)C=C
CC1CC(=CC1C=C)C#C
CC1CC(C=C1C=C)C#C
CC1=CC(=C)CC1CC#C
CC1C=CC(=C)C1CC#C
CC1C(=C)CC=C1CC#C
CC1CC(=C)C=C1CC#C
CC1=C(C=C)C(CC1)C#C
CC1=C(C#C)C(CC1)C=C
CC1=CC(C=C)C(C1)C#C
CC1=CC(C#C)C(C1)C=C
CC1=CCC(C=C)C1C#C
CC1=CCC(C#C)C1C=C
CC1C=CC(C=C)C1C#C
CC1C=CC(C#C)C1C=C
CC1C(C=C)C=CC1C#C
CC1CC=C(C=C)C1C#C
CC1CC=C(C#C)C1C=C
CC1CC(C=C)=C(C1)C#C
CC1CC(C=C)=CC1C#C
CC1CC(C=C)C=C1C#C
CC1CC(C=C)C(=C1)C#C
CC1CCC(C=C)=C1C#C
CC1CCC(C#C)=C1C=C
CC1=C(CC#C)CCC1=C
CC1=CC(CC#C)CC1=C
CC1=CCC(CC#C)C1=C
CC1C=C(CC#C)CC1=C
CC1C=CC(CC#C)C1=C
CC1C(CC#C)C=CC1=C
CC1CC=C(CC#C)C1=C
CC1CC(CC#C)=CC1=C
CC1=C(CC#C)CC(=C)C1
CC1=CC(=C)C(CC#C)C1
CC1=CC(CC#C)C(=C)C1
CC1CC(=C)C(CC#C)=C1
CC1CC(C#C)C(C=C)=C1
CCC1=C(CCC1=C)C#C
CCC1=CC(CC1=C)C#C
CCC1C=C(CC1=C)C#C
CCC1C(C=CC1=C)C#C
CCC1CC(=CC1=C)C#C
CCC1=C(CC(=C)C1)C#C
CCC1=CC(=C)C(C1)C#C
CCC1=CC(=C)CC1C#C
CCC1=CCC(=C)C1C#C
CCC1C=CC(=C)C1C#C
CCC1C(=C)CC=C1C#C
CCC1CC(=C)C=C1C#C
CCC1CC(=C)C(=C1)C#C
CCC1=CCC(C#C)C1=C
CCC1C=CC(C#C)C1=C
CCC1CC=C(C#C)C1=C
CCC1=C(C#C)C(=C)CC1
CCC1=CC(C#C)C(=C)C1
CC#CC1=CC(=C)CC1C
CC#CC1=CC(C)CC1=C
CC#CC1=CCC(=C)C1C
CC#CC1=CCC(C)C1=C
CC#CC1C=C(C)CC1=C
CC#CC1C=CC(=C)C1C
CC#CC1C=CC(C)C1=C
CC#CC1C(=C)CC=C1C
CC#CC1C(C)C=CC1=C
CC#CC1CC=C(C)C1=C
CC#CC1CC(=C)C=C1C
CC#CC1CC(C)=CC1=C
CC#CC1=C(C)C(=C)CC1
CC#CC1=C(C)CC(=C)C1
CC#CC1=CC(=C)C(C)C1
CC#CC1=CC(C)C(=C)C1
CC#CC1CC(=C)C(C)=C1
CC1=CCC(=C)C1CC#C
CC1=C(CC#C)C(=C)CC1
CC#CC1=C(C)CCC1=C
CC1=C(C)C(CC1)=CC=C
CC1=C(C)CC(C1)=CC=C
CC1C=C(C)CC1=CC=C
CC1C=CC(C)C1=CC=C
CC1C(CC=C1C)=CC=C
CC1CC=C(C)C1=CC=C
CC1CC(C)=CC1=CC=C
CC1C=CC(=CC=C)C1C
CC1CC(=CC=C)C=C1C
CC1CC(=CC=C)C(C)=C1
CC=C1C=C(CC1C)C=C
CC=C1C(CC=C1C)C=C
CCC1=CC(CC1=C)=CC
CC=C1C=C(C)CC1C=C
CC=C1C=CC(C)C1C=C
CC=C1C(C)C=CC1C=C
CC=C1C(C)CC=C1C=C
CC=C1CC=C(C)C1C=C
CC=C1CC(C)=C(C1)C=C
CC=C1CC(C)=CC1C=C
CC=C1CC(C)C=C1C=C
CC=C1CCC(C)=C1C=C
CCC1=CC(=C)C(C1)=CC
CCC1=CC(=C)CC1=CC
CCC1=CCC(=C)C1=CC
CCC1C=CC(=C)C1=CC
CCC1C(=C)C=CC1=CC
CC=C1C=CC(C=C)C1C
CC=C1CC=C(C=C)C1C
CC=C1CC(C=C)=CC1C
CC=C1CC(C=C)C=C1C
CCC1=CCC(=CC)C1=C
CCC1C=CC(=CC)C1=C
CC=C1CC(C=C)C(C)=C1
CC=C1CC(C)C(C=C)=C1
CCC1=CC(=CC)C(=C)C1
CC=CC1=C(C)CCC1=C
CC=CC1=CC(=C)CC1C
CC=CC1=CC(C)CC1=C
CC=CC1=CCC(=C)C1C
CC=CC1=CCC(C)C1=C
CC=CC1C=C(C)CC1=C
CC=CC1C=CC(=C)C1C
CC=CC1C=CC(C)C1=C
CC=CC1C(=C)CC=C1C
CC=CC1C(C)C=CC1=C
CC=CC1CC=C(C)C1=C
CC=CC1CC(=C)C=C1C
CC=CC1CC(C)=CC1=C
CCC=C1C=C(C)CC1=C
CCC=C1C=CC(=C)C1C
CCC=C1C=CC(C)C1=C
CCC=C1C(=C)CC=C1C
CCC=C1C(C)C=CC1=C
CCC=C1CC=C(C)C1=C
CCC=C1CC(=C)C=C1C
CCC=C1CC(C)=CC1=C
CC=CC1=C(C)C(=C)CC1
CC=CC1=C(C)CC(=C)C1
CC=CC1=CC(=C)C(C)C1
CC=CC1=CC(C)C(=C)C1
CC=CC1CC(=C)C(C)=C1
CCC=C1CC(=C)C(C)=C1
CC=C1CCC(C=C)=C1C
CC1=CC(CC1)(C=C)C#C
CC1=CCC(C1)(C=C)C#C
CC1=CCCC1(C=C)C#C
CC1(C=CCC1C=C)C#C
CC1(CC=C(C1)C=C)C#C
CC1(CC=C(C1)C#C)C=C
CC1(CC=CC1C=C)C#C
CC1(CC=CC1C#C)C=C
CC1(CC(C=C1)C#C)C=C
CC1(CCC=C1C=C)C#C
CC1(CCC=C1C#C)C=C
CC1(CCC(=C1)C#C)C=C
CC1C=CCC1(C=C)C#C
CC1CC=CC1(C=C)C#C
CC1(C=C)C=CCC1C#C
CC1(CC(C=C)C=C1)C#C
CC1(CCC(C=C)=C1)C#C
CC1CC(C=C)(C=C1)C#C
CC1(CC#C)C=CCC1=C
CC1(CC#C)CC=CC1=C
CC1(CC#C)CC(=C)C=C1
CCC1(C=CCC1=C)C#C
CCC1(CC=CC1=C)C#C
CCC1(CC(=C)C=C1)C#C
CC#CC1(C)C=CCC1=C
CC#CC1(C)CC=CC1=C
CC#CC1(C)CC(=C)C=C1
CC1(C)C=CCC1=CC=C
CC1(C)CC=CC1=CC=C
CC1(C)CC(=CC=C)C=C1
CC=C1C=CCC1(C)C=C
CC=C1CC=CC1(C)C=C
CC=C1CC(C)(C=C)C=C1
CC=CC1(C)C=CCC1=C
CC=CC1(C)CC=CC1=C
CC=CC1(C)CC(=C)C=C1
CC1=C(CCC1)C=CC#C
CC1=CC(CC1)=CCC#C
CC1=CC(CC1)C=CC#C
CC1=CCC(C1)=CCC#C
CC1=CCC(C1)C=CC#C
CC1=CCCC1=CCC#C
CC1=CCCC1C=CC#C
CC1C=CCC1=CCC#C
CC1C=CCC1C=CC#C
CC1CC=C(C1)C=CC#C
CC1CC=CC1=CCC#C
CC1CC=CC1C=CC#C
CC1CCC=C1C=CC#C
CC1CC(=CCC#C)C=C1
CC1CC(C=CC#C)C=C1
CC1CCC(C=CC#C)=C1
CC=C1C=CCC1C#CC
CC=C1C=CCC1CC#C
CC=C1CC=C(C1)C#CC
CC=C1CC=CC1C#CC
CC=C1CC=CC1CC#C
CC=C1CC(C=C1)C#CC
CC=C1CCC=C1C#CC
CC=C1CCC=C1CC#C
CC=C1CCC(=C1)C#CC
CCC1=CC(CC1)=CC#C
CCC1=CCC(C1)=CC#C
CCC1=CCCC1=CC#C
CCC1C=CCC1=CC#C
CCC1CC=CC1=CC#C
CC=C1CC=C(CC#C)C1
CC=C1CC(CC#C)C=C1
CC=C1CCC(CC#C)=C1
CCC1CC(=CC#C)C=C1
CC=CC1=C(CCC1)C#C
CC=CC1=CC(CC1)C#C
CC=CC1=CCC(C1)C#C
CC=CC1=CCCC1C#C
CC=CC1C=CCC1C#C
CC=CC1CC=C(C1)C#C
CC=CC1CC=CC1C#C
CC=CC1CC(C=C1)C#C
CC=CC1CCC=C1C#C
CC=CC1CCC(=C1)C#C
CCC=C1C=CCC1C#C
CCC=C1CC=C(C1)C#C
CCC=C1CC=CC1C#C
CCC=C1CC(C=C1)C#C
CCC=C1CCC=C1C#C
CCC=C1CCC(=C1)C#C
CC#CC=C1C=CCC1C
CC#CC=C1CC=CC1C
CC#CC=C1CCC=C1C
CC#CC=C1CC=C(C)C1
CC#CC=C1CC(C)C=C1
CC#CC=C1CCC(C)=C1
CC=CC1=CCC(C1)=CC
CC=CC1=CCCC1=CC
CC=CC1C=CCC1=CC
CC=CC1CC=CC1=CC
CCC=C1C=CCC1=CC
CCC=C1CC=CC1=CC
CC=CC1CC(=CC)C=C1
CCC=C1CC(=CC)C=C1
CC=CC=C1C=CCC1C
CC=CC=C1CC=CC1C
CC=CC=C1CCC=C1C
CC=CC=C1CC=C(C)C1
CC=CC=C1CC(C)C=C1
CC=CC=C1CCC(C)=C1
CC=CC1=CC(CC1)=CC
C#CC(C#C)C1=CCCC1
C#CC(C#C)C1CC=CC1
C#CC(C#C)C1CCC=C1
CCC1=CC=CC=CC1C
CCC1=CC=CCC=C1C
CCC1=CCC=CC=C1C
CCC1=C(C)C=CC=CC1
CCC1=C(C)C=CCC=C1
CCC1=CC=C(C)C=CC1
CCC1=CC=C(C)CC=C1
CCC1=CC=CC(C)=CC1
CCC1=CC=CC(C)C=C1
CCC1=CC=CCC(C)=C1
CCC1=CC(C)=CC=CC1
CCC1=CC(C)=CCC=C1
CCC1=CC(C)C=CC=C1
CCC1=CCC=C(C)C=C1
CCC1=CCC=CC(C)=C1
CCC1=CCC(C)=CC=C1
CCC1C=CC=C(C)C=C1
CCC1C=CC=CC(C)=C1
CCC1C=CC=CC=C1C
CCC1=C(C)CC=CC=C1
CCC1=CC=CC=C(C)C1
CC=CC1(C)C=CCC=C1
CC=CC1(C)CC=CC=C1
CC(C)C1=CC=CC=CC1
CC(C)C1=CC=CCC=C1
CC(C)C1=CCC=CC=C1
CC(C)C1C=CC=CC=C1
CC1=C(CCC1(C)C)C=C
CC1=CC(CC1(C)C)C=C
CC1C=C(CC1(C)C)C=C
CC1C=C(C)CC1(C)C=C
CC1C=CC(C)C1(C)C=C
CC1C(C)=CCC1(C)C=C
CC1CC=C(C)C1(C)C=C
CC1CC(C)=CC1(C)C=C
CC1=C(C)C(C)(CC1)C=C
CC1=C(C)CC(C)(C1)C=C
CC1=CC(C)(C)C(C1)C=C
CC1=CC(C)(C)CC1C=C
CC1=CCC(C)(C)C1C=C
CC1C=CC(C=C)C1(C)C
CC1C=CC(C)(C)C1C=C
CC1C(C=C)=CCC1(C)C
CC1C(C=C)C=CC1(C)C
CC1CC=C(C=C)C1(C)C
CC1CC(C=C)=CC1(C)C
CC1C=CC(C)(C=C)C1C
CC1CC(C)(C=C)C=C1C
CC1=CC(C=C)C(C)(C)C1
CC1CC(C)(C=C)C(C)=C1
CCC1=CC(=C)CC1(C)C
CCC1=CCC(=C)C1(C)C
CCC1C=CC(=C)C1(C)C
CCC1C(=C)C=CC1(C)C
CCC1=CC(C)(C)CC1=C
CCC1=CCC(C)(C)C1=C
CCC1(C)C=C(C)CC1=C
CCC1(C)C=CC(=C)C1C
CCC1(C)C=CC(C)C1=C
CCC1(C)C(=C)CC=C1C
CCC1(C)C(C)C=CC1=C
CCC1(C)CC=C(C)C1=C
CCC1(C)CC(=C)C=C1C
CCC1(C)CC(C)=CC1=C
CCC1C=CC(C)(C)C1=C
CCC1=CC(=C)C(C)(C)C1
CCC1=CC(C)(C)C(=C)C1
CCC1(C)CC(=C)C(C)=C1
CC1=C(CC(C)(C)C1)C=C
CC1=CCC(C=C)C1(C)C
CC1CC(C)(C)C=C1C=C
CC1=C(C=C)C(C)(C)CC1
CC1CC(C)(C)C(C=C)=C1
CC1CC(C1)C=C(C)C#C
CC1CC(C1)C(C)=CC#C
CC1CCC1C=C(C)C#C
CC1CCC1C(C)=CC#C
CC=C(C)C1CC(C1)C#C
CC=C(C)C1CCC1C#C
CC(C)=CC1CC(C1)C#C
CC(C)=CC1CCC1C#C
CC=C(C#C)C1CCC1C
CC=C(C#C)C1CC(C)C1
CCC1=CC(CC1C)=CC
CCC1=C(C)C(CC1)=CC
CCC1=C(C)CC(C1)=CC
CCC1=C(C)CCC1=CC
CCC1=CC(C)C(C1)=CC
CCC1=CC(C)CC1=CC
CCC1=CCC(C)C1=CC
CCC1C=C(C)CC1=CC
CCC1C=CC(C)C1=CC
CCC1C(CC=C1C)=CC
CCC1C(C)C=CC1=CC
CCC1CC=C(C)C1=CC
CCC1CC(C)=CC1=CC
CCC1=CCC(=CC)C1C
CCC1C=CC(=CC)C1C
CCC1CC(=CC)C=C1C
CCC1=CC(=CC)C(C)C1
CCC1CC(=CC)C(C)=C1
CC=CC1=C(C)CCC1C
CC=CC1=CC(C)CC1C
CC=CC1=CCC(C)C1C
CC=CC1C=C(C)CC1C
CC=CC1C=CC(C)C1C
CC=CC1C(C)C=CC1C
CC=CC1C(C)CC=C1C
CC=CC1CC=C(C)C1C
CC=CC1CC(C)=CC1C
CC=CC1CC(C)C=C1C
CC=CC1CCC(C)=C1C
CCC=C1C=C(C)CC1C
CCC=C1C=CC(C)C1C
CCC=C1C(C)C=CC1C
CCC=C1C(C)CC=C1C
CCC=C1CC=C(C)C1C
CCC=C1CC(C)C=C1C
CC=CC1=C(C)C(C)CC1
CC=CC1=C(C)CC(C)C1
CC=CC1=CC(C)C(C)C1
CC=CC1CC(C)=C(C)C1
CC=CC1CC(C)C(C)=C1
CCC=C1CC(C)=C(C)C1
CCC=C1CC(C)C(C)=C1
CCC=C1CC(C)=CC1C
CCC=C1CCC(C)=C1C
CC(C)=C(C#C)C1CCC1
CC(C#C)=C(C)C1CCC1
CCC1(C)C=CCC1=CC
CCC1(C)CC=CC1=CC
CCC1(C)CC(=CC)C=C1
CC=CC1=CCCC1(C)C
CC=CC1C=CCC1(C)C
CC=CC1CC=CC1(C)C
CCC=C1C=CCC1(C)C
CCC=C1CC=CC1(C)C
CC=CC1(C)C=CCC1C
CC=CC1(C)CC=CC1C
CC=CC1(C)CCC=C1C
CC=CC1=CC(C)(C)CC1
CC=CC1=CCC(C)(C)C1
CC=CC1(C)CC=C(C)C1
CC=CC1(C)CC(C)C=C1
CC=CC1(C)CCC(C)=C1
CC=CC1CC(C)(C)C=C1
CCC=C1CC(C)(C)C=C1
CC(C)C1(CC=CC1)C#C
CC(C)C1(CCC=C1)C#C
CC(C#C)C1(C)CC=CC1
CC(C#C)C1(C)CCC=C1
CC(C)(C#C)C1=CCCC1
CC(C)(C#C)C1CC=CC1
CC(C)(C#C)C1CCC=C1
CC1CC(C1)C(C)=C(C)C
CC1CCC1C(C)=C(C)C
CC(C)C1=CC(C)CC1C
CC(C)C1C=C(C)CC1C
CC(C)C1C=CC(C)C1C
CC(C)C1CC(C)=CC1C
CC(C)C1CC(C)C=C1C
CC(C)C1=C(C)CC(C)C1
CC(C)C1=CC(C)C(C)C1
CC(C)C1CC(C)=C(C)C1
CC(C)C1CC(C)C(C)=C1
CC(C)C1=C(C)CCC1C
CC(C)C1=CCC(C)C1C
CC(C)C1C(C)C=CC1C
CC(C)C1C(C)CC=C1C
CC(C)C1CC=C(C)C1C
CC(C)C1CCC(C)=C1C
CC(C)C1=C(C)C(C)CC1
CC(C)C1(C)C=CCC1C
CC(C)C1(C)CC=CC1C
CC(C)C1(C)CCC=C1C
CC(C)C1(C)CC=C(C)C1
CC(C)C1(C)CC(C)C=C1
CC(C)C1(C)CCC(C)=C1
CC(C)C1CC(C)(C)C=C1
CC(C)C1=CCCC1(C)C
CC(C)C1C=CCC1(C)C
CC(C)C1CC=CC1(C)C
CC(C)C1=CC(C)(C)CC1
CC(C)C1=CCC(C)(C)C1
CC1=C(CCC1)C(C)(C)C
CC1=CC(CC1)C(C)(C)C
CC1=CCC(C1)C(C)(C)C
CC1=CCCC1C(C)(C)C
CC1C=CCC1C(C)(C)C
CC1CC=C(C1)C(C)(C)C
CC1CC=CC1C(C)(C)C
CC1CC(C=C1)C(C)(C)C
CC1CCC(=C1)C(C)(C)C
CC1CCC=C1C(C)(C)C
C=CC1=CC=CCCC1=C
C=CC1=CCC=CCC1=C
C=CC1=CCCC=CC1=C
C=CC1C=CC=CCC1=C
C=CC1C=CCC=CC1=C
C=CC1CC=CC=CC1=C
C=CC1=CC=CC(=C)CC1
C=CC1=CC=CCC(=C)C1
C=CC1=CC(=C)C=CCC1
C=CC1=CC(=C)CC=CC1
C=CC1=CC(=C)CCC=C1
C=CC1=CCC=CC(=C)C1
C=CC1=CCC(=C)C=CC1
C=CC1=CCC(=C)CC=C1
C=CC1=CCCC(=C)C=C1
C=CC1C=CCC(=C)C=C1
C=CC1CC=CC(=C)C=C1
C=CC1CC(=C)C=CC=C1
CC(=C)C1C(=C)CCC1=C
CC(=C)C1CC(=C)CC1=C
CC(=C)C1CCC(=C)C1=C
CC(=C)C1CC(=C)C(=C)C1
C=C(C=C1CCCC1)C#C
C=CC(C#C)=C1CCCC1
C=CC1(CCC=CC1)C#C
C=CC1(CCCC=C1)C#C
C#CC=CC1=CCCCC1
C#CC=CC1CCC=CC1
C#CC=CC1CCCC=C1
C#CCC=C1CCC=CC1
C#CCC=C1CCCC=C1
CC#CC=C1CCC=CC1
CC#CC=C1CCCC=C1
CC=CC=C1CCC=CC1
CC=CC=C1CCCC=C1
CC1(C)C(CCC1=C)C=C
CC1(C)CC(CC1=C)C=C
CC1C(=C)CCC1(C)C=C
CC1CC(=C)CC1(C)C=C
CC1CC(C)(CC1=C)C=C
CC1CCC(=C)C1(C)C=C
CC1(C)CC(=C)CC1C=C
CC1(C)CCC(=C)C1C=C
CC1CC(=C)C(C)(C1)C=C
CC1(C)CCC(C=C)C1=C
CC1CCC(C)(C=C)C1=C
CC1(C)CC(C=C)C(=C)C1
CCC1(C)C(=C)CCC1=C
CCC1(C)CC(=C)CC1=C
CCC1(C)CCC(=C)C1=C
CCC1(C)CC(=C)C(=C)C1
CC1C(CCC1C#C)C=C
CC1CC(CC1C=C)C#C
CC1CC(CC1C#C)C=C
CC1CC(=C)CC1CC#C
CC1CCC(=C)C1CC#C
CC1CC(C=C)C(C1)C#C
CC1CCC(C=C)C1C#C
CC1CCC(C#C)C1C=C
CC1C(CC#C)CCC1=C
CC1CC(CC#C)CC1=C
CC1CCC(CC#C)C1=C
CC1CC(CC#C)C(=C)C1
CCC1C(CCC1=C)C#C
CCC1CC(CC1=C)C#C
CCC1CC(=C)CC1C#C
CCC1CCC(=C)C1C#C
CCC1CCC(C#C)C1=C
CCC1CC(C#C)C(=C)C1
CC#CC1C(C)CCC1=C
CC#CC1CC(=C)CC1C
CC#CC1CC(C)CC1=C
CC#CC1CCC(=C)C1C
CC#CC1CCC(C)C1=C
CC#CC1CC(C)C(=C)C1
CC1CC(CC1C)=CC=C
CC1CC(C)C(C1)=CC=C
CC1CCC(C)C1=CC=C
CC1CCC(=CC=C)C1C
CC=C1CC(CC1C)C=C
CCC1CC(CC1=C)=CC
CC=C1C(C)CCC1C=C
CC=C1CC(C)C(C1)C=C
CC=C1CC(C)CC1C=C
CC=C1CCC(C)C1C=C
CCC1C(=C)CCC1=CC
CCC1CC(=C)C(C1)=CC
CCC1CC(=C)CC1=CC
CCC1CCC(=C)C1=CC
CC=C1CCC(C=C)C1C
CCC1CCC(=CC)C1=C
CC=CC1C(C)CCC1=C
CC=CC1CC(=C)CC1C
CC=CC1CC(C)CC1=C
CC=CC1CCC(=C)C1C
CC=CC1CCC(C)C1=C
CCC=C1C(C)CCC1=C
CCC=C1CC(=C)CC1C
CCC=C1CC(C)CC1=C
CCC=C1CCC(=C)C1C
CCC=C1CCC(C)C1=C
CC=CC1CC(C)C(=C)C1
CCC=C1CC(C)C(=C)C1
CC1(CCC(C1)C=C)C#C
CC1(CCC(C1)C#C)C=C
CC1(CCCC1C=C)C#C
CC1(CCCC1C#C)C=C
CC1CCC(C1)(C=C)C#C
CC1CCCC1(C=C)C#C
CC1(CC#C)CCCC1=C
CC1(CC#C)CCC(=C)C1
CCC1(CCCC1=C)C#C
CCC1(CCC(=C)C1)C#C
CC#CC1(C)CCCC1=C
CC#CC1(C)CCC(=C)C1
CC1(C)CCC(C1)=CC=C
CC1(C)CCCC1=CC=C
CC=C1CCCC1(C)C=C
CC=C1CCC(C)(C1)C=C
CC=CC1(C)CCCC1=C
CC=CC1(C)CCC(=C)C1
CC1CCC(C1)=CCC#C
CC1CCC(C1)C=CC#C
CC1CCCC1=CCC#C
CC1CCCC1C=CC#C
CC=C1CCC(C1)C#CC
CC=C1CCCC1C#CC
CC=C1CCCC1CC#C
CCC1CCC(C1)=CC#C
CCC1CCCC1=CC#C
CC=C1CCC(CC#C)C1
CC=CC1CCC(C1)C#C
CC=CC1CCCC1C#C
CCC=C1CCC(C1)C#C
CCC=C1CCCC1C#C
CC#CC=C1CCCC1C
CC#CC=C1CCC(C)C1
CC=CC1CCC(C1)=CC
CC=CC1CCCC1=CC
CCC=C1CCC(C1)=CC
CCC=C1CCCC1=CC
CC=CC=C1CCCC1C
CC=CC=C1CCC(C)C1
C#CC(C#C)C1CCCC1
CC1(CC#C)CCC=CC1
CC1(CC#C)CCCC=C1
CCC1(CCC=CC1)C#C
CCC1(CCCC=C1)C#C
CC#CC1(C)CCC=CC1
CC#CC1(C)CCCC=C1
CC1C(CCC1(C)C)C=C
CC1CC(CC1(C)C)C=C
CC1CC(C)(CC1C)C=C
CC1CCC(C)C1(C)C=C
CC1CC(C)(C)CC1C=C
CC1CC(C)C(C)(C1)C=C
CC1CCC(C=C)C1(C)C
CC1CCC(C)(C)C1C=C
CC1CCC(C)(C=C)C1C
CC1CC(C=C)C(C)(C)C1
CCC1C(=C)CCC1(C)C
CCC1CC(=C)CC1(C)C
CCC1CCC(=C)C1(C)C
CCC1(C)C(C)CCC1=C
CCC1(C)CC(=C)CC1C
CCC1(C)CC(C)CC1=C
CCC1(C)CCC(=C)C1C
CCC1(C)CCC(C)C1=C
CCC1CC(C)(C)CC1=C
CCC1CCC(C)(C)C1=C
CCC1(C)CC(C)C(=C)C1
CCC1CC(=C)C(C)(C)C1
CCC1CC(CC1C)=CC
CCC1C(C)CCC1=CC
CCC1CC(C)C(C1)=CC
CCC1CC(C)CC1=CC
CCC1CCC(C)C1=CC
CCC1CCC(=CC)C1C
CC=CC1C(C)CCC1C
CC=CC1CCC(C)C1C
CCC=C1C(C)CCC1C
CCC=C1CC(C)CC1C
CCC=C1CCC(C)C1C
CC=CC1CC(C)C(C)C1
CCC=C1CC(C)C(C)C1
CC=CC1CC(C)CC1C
CCC1(C)CCC(C1)=CC
CCC=C1CCCC1(C)C
CC=CC1(C)CCCC1C
CC=CC1(C)CCC(C)C1
CC=CC1CCC(C)(C)C1
CCC=C1CCC(C)(C)C1
CCC1(C)CCCC1=CC
CC=CC1CCCC1(C)C
CC(C)C1(CCCC1)C#C
CC(C#C)C1(C)CCCC1
CC(C)(C#C)C1CCCC1
CC(C)C1CC(C)CC1C
CC(C)C1C(C)CCC1C
CC(C)C1CCC(C)C1C
CC(C)C1CC(C)C(C)C1
CC(C)C1CCCC1(C)C
CC(C)C1(C)CCCC1C
CC(C)C1(C)CCC(C)C1
CC(C)C1CCC(C)(C)C1
CC1CCC(C1)C(C)(C)C
CC1CCCC1C(C)(C)C
C=CC1C(=C)CCCC1=C
C=CC1CC(=C)CCC1=C
C=CC1CCC(=C)CC1=C
C=CC1CCCC(=C)C1=C
C=CC1CC(=C)CC(=C)C1
C=CC1CCC(=C)C(=C)C1
C=CC=C1CCC(=C)CC1
C=CC=C1CCCC(=C)C1
C=CC=C1CCCCC1=C
C=CC1=CCCCCC1=C
C=CC1C=CCCCC1=C
C=CC1CC=CCCC1=C
C=CC1CCC=CCC1=C
C=CC1CCCC=CC1=C
C=CC1=CC(=C)CCCC1
C=CC1=CCC(=C)CCC1
C=CC1=CCCC(=C)CC1
C=CC1=CCCCC(=C)C1
C=CC1CC=CCC(=C)C1
C=CC1CC(=C)CCC=C1
C=CC1CCC=CC(=C)C1
C=CC1CCC(=C)C=CC1
C=CC1CCC(=C)CC=C1
C=CC1CCCC(=C)C=C1
CC=CC1(C)CCCCC1
CC1CCCC(CC1)C=C
CC1CCCCC(C1)C=C
CC1CCCCCC1C=C
CCC1CCCCCC1=C
CCC1CCCCC(=C)C1
CCC1CCCC(=C)CC1
CC(=C)C1CCCCCC1
CCC1CCCCCC1C
CCC1CCCC(C)CC1
CCC1CCCCC(C)C1
CC(C)C1CCCCCC1
C=CC(=C)CC1=CCCC1
C=CC(=C)CC1CC=CC1
C=CC(=C)CC1CCC=C1
C=CC(C=C)C1=CCCC1
C=CC(C=C)C1CC=CC1
C=CC(C=C)C1CCC=C1
C=CCC(=C)C1=CCCC1
C=CCC(=C)C1CC=CC1
C=CCC(=C)C1CCC=C1
CC(CC1=CCCC1)C=C
CC(CC1CC=CC1)C=C
CC(CC1CCC=C1)C=C
CC(=C)CCC1=CCCC1
CC(=C)CCC1CC=CC1
CC(=C)CCC1CCC=C1
CC(CC=C)C1=CCCC1
CC(CC=C)C1CC=CC1
CC(CC=C)C1CCC=C1
CCC(=C)CC1=CCCC1
CCC(=C)CC1CC=CC1
CCC(=C)CC1CCC=C1
CCC(C=C)C1=CCCC1
CCC(C=C)C1CC=CC1
CCC(C=C)C1CCC=C1
CCCC(=C)C1=CCCC1
CCCC(=C)C1CC=CC1
CCCC(=C)C1CCC=C1
C=CC(=C)CC1CCCC1
C=CC(C=C)C1CCCC1
C=CCC(=C)C1CCCC1
C=CCCC1CCC=CC1
C=CCCC1CCCC=C1
C=CCCC1=CCCCC1
CC(CC1CCCC1)C=C
CCC(=C)CC1CCCC1
CCC(C=C)C1CCCC1
CCCC(=C)C1CCCC1
CC(=C)CCC1CCCC1
CC(CC=C)C1CCCC1
CC1CC1C1=CC=CC1=C
CC1CC1C1=CC(=C)C=C1
CC1=C(C2CC2)C(=C)C=C1
CC1=C(C=CC1=C)C1CC1
CC1=CC(=CC1=C)C1CC1
CC1=CC=C(C2CC2)C1=C
CC1=CC(=C)C=C1C1CC1
CC1=CC(=C)C(=C1)C1CC1
CC(C1CC1)=C1C=CC=C1
CC1CC1C1=CC=CC1C
CC1CC1C1=CCC=C1C
CC1CC1C1C=CC=C1C
CC1CC1C1=C(C)C=CC1
CC1CC1C1=C(C)CC=C1
CC1CC1C1=CC=C(C)C1
CC1CC1C1=CC(C)=CC1
CC1CC1C1=CC(C)C=C1
CC1CC1C1=CCC(C)=C1
CC1CC1C1C=CC(C)=C1
CC1=CCC(C)=C1C1CC1
CC1C(C)C1C1=CC=CC1
CC1C(C)C1C1=CCC=C1
CC1C(C)C1C1C=CC=C1
CC1=CC(C2CC2)=C(C)C1
CC1=CC(C2CC2)C(C)=C1
CC1=CC(C=C1C)C1CC1
CC1C=C(C=C1C)C1CC1
CC1=CCC(C2CC2)=C1C
CC1C=CC(C2CC2)=C1C
CC1=C(C)C=C(C1)C1CC1
CC1=C(C)C(=CC1)C1CC1
CC1=C(C)C(C=C1)C1CC1
CC1=CC=C(C)C1C1CC1
CC1=CC(C)=C(C1)C1CC1
CC1C=C(C)C=C1C1CC1
CC1C=C(C)C(=C1)C1CC1
CC1C=CC(C)=C1C1CC1
CC1C(C)=CC=C1C1CC1
CC1CC1C1(C)C=CC=C1
CC1CC1(C)C1C=CC=C1
CC1(C)CC1C1=CC=CC1
CC1(C)CC1C1C=CC=C1
CC1=CC=C(C1)C1(C)CC1
CC1=CC=CC1C1(C)CC1
CC1=CC=CC1(C)C1CC1
CC1=CC(C)(C=C1)C1CC1
CC1(C)C=CC=C1C1CC1
CC1(C)C=CC(=C1)C1CC1
CC1CC1C1=CCCC1=C
CC1CC1C1C=CCC1=C
CC1CC1C1CC=CC1=C
CC1CC1C1=CC(=C)CC1
CC1CC1C1=CCC(=C)C1
CC1CC1C1CC(=C)C=C1
CC1=C(C2CC2)C(=C)CC1
CC1=CC(C2CC2)C(=C)C1
CC1=C(CCC1=C)C1CC1
CC1=CC(CC1=C)C1CC1
CC1C=C(CC1=C)C1CC1
CC1C(C=CC1=C)C1CC1
CC1CC(=CC1=C)C1CC1
CC1=CCC(C2CC2)C1=C
CC1C=CC(C2CC2)C1=C
CC1CC=C(C2CC2)C1=C
CC1=C(CC(=C)C1)C1CC1
CC1=CC(=C)CC1C1CC1
CC1=CC(=C)C(C1)C1CC1
CC1=CCC(=C)C1C1CC1
CC1C=CC(=C)C1C1CC1
CC1C(=C)CC=C1C1CC1
CC1CC(=C)C=C1C1CC1
CC1CC(=C)C(=C1)C1CC1
CC1(CC1)C1C=CCC1=C
CC1(CC1)C1CC=CC1=C
CC1(CC1)C1=CCC(=C)C1
CC1(CC1)C1CC(=C)C=C1
CC1(C=CCC1=C)C1CC1
CC1(CC=CC1=C)C1CC1
CC1(CC(=C)C=C1)C1CC1
CC(C1CC1)=C1CC=CC1
CC(C1CC1)=C1CCC=C1
CC1CC1C1=CCCC1C
CC1CC1C1C=CCC1C
CC1CC1C1CC=CC1C
CC1CC1C1CCC=C1C
CC1CC1C1=C(C)CCC1
CC1CC1C1=CC(C)CC1
CC1CC1C1=CCC(C)C1
CC1CC1C1CC=C(C)C1
CC1CC1C1CC(C)C=C1
CC1CC1C1CCC(C)=C1
CC1C(C)C1C1=CCCC1
CC1C(C)C1C1CC=CC1
CC1C(C)C1C1CCC=C1
CC1CC(C2CC2)C(C)=C1
CC1C(CC=C1C)C1CC1
CC1CC(=CC1C)C1CC1
CC1CC(C=C1C)C1CC1
CC1C=CC(C2CC2)C1C
CC1CC=C(C2CC2)C1C
CC1CCC(C2CC2)=C1C
CC1=C(C)C(CC1)C1CC1
CC1=C(C)CC(C1)C1CC1
CC1C=C(C)CC1C1CC1
CC1C=CC(C)C1C1CC1
CC1CC=C(C)C1C1CC1
CC1CC(C)=CC1C1CC1
CC1CC(C)=C(C1)C1CC1
CC1CC(C)C(=C1)C1CC1
CC1CCC(C)=C1C1CC1
CC1CC1C1(C)CC=CC1
CC1CC1C1(C)CCC=C1
CC1CC1(C)C1CC=CC1
CC1CC1(C)C1CCC=C1
CC1(C)CC1C1=CCCC1
CC1(C)CC1C1CC=CC1
CC1(C)CC1C1CCC=C1
CC1=CCC(C1)C1(C)CC1
CC1=CCCC1C1(C)CC1
CC1C=CCC1C1(C)CC1
CC1CC=C(C1)C1(C)CC1
CC1CC=CC1C1(C)CC1
CC1CC(C=C1)C1(C)CC1
CC1=CCCC1(C)C1CC1
CC1C=CCC1(C)C1CC1
CC1CC=CC1(C)C1CC1
CC1=CC(C)(CC1)C1CC1
CC1=CCC(C)(C1)C1CC1
CC1(C)C=CCC1C1CC1
CC1(C)CC=CC1C1CC1
CC1(C)CC=C(C1)C1CC1
CC1(C)CC(C=C1)C1CC1
CC1(C)CCC=C1C1CC1
CC1(C)CCC(=C1)C1CC1
CC1CC(C)(C=C1)C1CC1
CC1=C(COC1)C(=C)C#C
CC1=CC(OC1)C(=C)C#C
CC1=CCOC1C(=C)C#C
CC1OC(C=C1)C(=C)C#C
CC1OCC=C1C(=C)C#C
CC1OCC(=C1)C(=C)C#C
CC(=C)C1=C(COC1)C#C
CC(=C)C1=CC(OC1)C#C
CC(=C)C1=CCOC1C#C
CC(=C)C1OC(C=C1)C#C
CC(=C)C1OCC=C1C#C
CC(=C)C1OCC(=C1)C#C
COC1C=C(C)C=CC1=C
COC1C=CC=C(C)C1=C
COC1C=CC(=C)C=C1C
COC1C=CC(C)=CC1=C
COC1C(=C)C=CC=C1C
COC1C=CC(=C)C(C)=C1
COC1(C)C=CC=CC1=C
COC1(C)C=CC(=C)C=C1
COC1C=CC=CC1=CC
COC1C=CC(=CC)C=C1
CC1OCC=C1C=C(C)C
CC1OC(C=C(C)C)C=C1
CC1OCC(C=C(C)C)=C1
CC=C(C)C1=C(C)COC1
CC=C(C)C1=CC(C)OC1
CC(C)=CC1=C(C)COC1
CC=C(C)C1=CCOC1C
CC(C)=CC1OCC=C1C
CC=C(C)C1OC(C)C=C1
CC=C(C)C1OCC(C)=C1
CC(C)=CC1OCC(C)=C1
CC=C(C)C1OCC=C1C
COC1C=CCC1=C(C)C
COC1CC=CC1=C(C)C
COC1CC(C=C1)=C(C)C
CC(C)=C(C)C1=CCOC1
CC(C)=C(C)C1OCC=C1
CC1=C(C=C)C(=C)COC1
CC1=CC(=C)C(OC1)C=C
CC1=CC(=C)COC1C=C
CC1=C(COCC1=C)C=C
CC1=CC(OCC1=C)C=C
CC1=CCOC(C=C)C1=C
CC1OCC(=C)C=C1C=C
CC1OC(C=C)C=CC1=C
CC1OCC=C(C=C)C1=C
CC1OCC(C=C)=CC1=C
CC1OC(C=C)C(=C)C=C1
CC1OCC(=C)C(C=C)=C1
COC1C=CC(=C)CC1=C
COC1C=CCC(=C)C1=C
COC1C(=C)CC=CC1=C
COC1CC=CC(=C)C1=C
COC1CC(=C)C=CC1=C
COC1CC(=C)C(=C)C=C1
CC(C)=C1C=CCOC1=O
CC(C)=C1COC(=O)C=C1
CC1(OCC=CC1=C)C=C
CC1(OCC(=C)C=C1)C=C
C=C1C=CCOC1CC#C
C=C1COCC=C1CC#C
C=C1COC(CC#C)C=C1
C=C1COCC(CC#C)=C1
C=CC1CC=C(CO1)C#C
C=CC1CC=CC(O1)C#C
C=CC1CC(=CCO1)C#C
C=CC1=C(CCOC1)C#C
C=CC1=CC(COC1)C#C
C=CC1=CCC(OC1)C#C
C=CC1=CCCOC1C#C
C=CC1C=CCOC1C#C
C=CC1=C(COCC1)C#C
C=CC1=CC(OCC1)C#C
C=CC1=CCOC(C1)C#C
C=CC1=CCOCC1C#C
C=CC1COC(C=C1)C#C
C=CC1COCC=C1C#C
C=CC1COCC(=C1)C#C
C=CC1OC(CC=C1)C#C
C=CC1OCC=CC1C#C
C=CC1OCC(C=C1)C#C
C=CC1OCCC=C1C#C
C=CC1OCCC(=C1)C#C
CC#CC1=CC(=C)COC1
CC#CC1=CCOCC1=C
CC#CC1OCC=CC1=C
CC#CC1OCC(=C)C=C1
CC1=CC(COC1)=CC=C
CC1=CCOCC1=CC=C
CC1OCC=CC1=CC=C
CC1OCC(=CC=C)C=C1
CC=C1C=CCOC1C=C
CC=C1COCC=C1C=C
CC=C1COC(C=C)C=C1
CC=CC1=CC(=C)COC1
CC=CC1=CCOCC1=C
CC=CC1OCC=CC1=C
CC=CC1OCC(=C)C=C1
CC=C1COCC(C=C)=C1
C=C(C#C)C1CC=CCO1
C=C(C#C)C1=CCCOC1
C=C(C#C)C1=CCOCC1
C=C(C#C)C1COCC=C1
C=C(C#C)C1OCCC=C1
CC(=C)C=C1COCC=C1
CC(C=C)=C1COCC=C1
CC1CC=CC(C)(C)C1=O
CC1C=CCC(=O)C1(C)C
CC1CC=CC(=O)C1(C)C
CC1=CCC(=O)C(C)(C)C1
CC1CC(=O)C(C)(C)C=C1
CC1C(=O)C=CCC1(C)C
CC1=CCC(C)(C)CC1=O
CC1=CCCC(C)(C)C1=O
CC1C=CC(C)(C)CC1=O
CC1C=CCC(C)(C)C1=O
CC1CC(C)(C)C=CC1=O
CC1=CCC(C)(C)C(=O)C1
CC1=CC(C)(C)C(=O)CC1
CC1CC(C)(C)C(=O)C=C1
CC1=CCCC(=O)C1(C)C
CC1=CCC(=O)CC1(C)C
CC1C=CC(=O)CC1(C)C
CC1=CC(=O)CCC1(C)C
CC1CC(=O)C=CC1(C)C
CC1=CC(=O)C(C)(C)CC1
CC1C(=O)CC=CC1(C)C
CC1=CC(C)(C)CC(=O)C1
CC1=CC(C)(C)CCC1=O
CC1=CC(=O)CC(C)(C)C1
CC1CC(CO1)C(=C)C#C
CC1CCC(O1)C(=C)C#C
CC1CCOC1C(=C)C#C
CC1COC(C1)C(=C)C#C
CC1COCC1C(=C)C#C
CC1OCCC1C(=C)C#C
CC(=C)C1CC(CO1)C#C
CC(=C)C1CCC(O1)C#C
CC(=C)C1CCOC1C#C
CC(=C)C1COC(C1)C#C
CC(=C)C1COCC1C#C
CC(=C)C1OCCC1C#C
CC(C#C)C1CC(=C)CO1
CC(C#C)C1COCC1=C
CC(C#C)C1OCCC1=C
CC1CC(CO1)=C(C)C=C
CC1CC(CO1)=CC(C)=C
CC1COCC1=C(C)C=C
CC1COCC1=CC(C)=C
CC1OCCC1=C(C)C=C
CC1OCCC1=CC(C)=C
CC=C1CCOC1C(C)=C
CC=C1COC(C1)C(C)=C
CC=C1COCC1C(C)=C
CC(C)=C1CCOC1C=C
CC(C)=C1COC(C1)C=C
CC(C)=C1COCC1C=C
CC=C(C)C1CC(=C)CO1
CC=C(C)C1COCC1=C
CC(C)=CC1COCC1=C
CC(C)C=C1COCC1=C
CCC(C)=C1COCC1=C
CC=C(C)C1OCCC1=C
CC(C)=CC1OCCC1=C
CC(C)=CC1CC(=C)CO1
CC(=C)C(C)=C1CCOC1
CC1CC=C(CC#C)CO1
CC1CC=CC(CC#C)O1
CC1CC(CC#C)=CCO1
CC1=C(CC#C)CCOC1
CC1=CC(CC#C)COC1
CC1=CCC(CC#C)OC1
CC1=C(CC#C)COCC1
CC1=CC(CC#C)OCC1
CC1=CCCOC1CC#C
CC1C=CCOC1CC#C
CC1=CCOCC1CC#C
CC1=CCOC(CC#C)C1
CC1COCC=C1CC#C
CC1COC(CC#C)C=C1
CC1COCC(CC#C)=C1
CC1OCC=CC1CC#C
CC1OCCC=C1CC#C
CC1OC(CC#C)CC=C1
CC1OCC(CC#C)C=C1
CC1OCCC(CC#C)=C1
CCC1CC=C(CO1)C#C
CCC1CC=CC(O1)C#C
CCC1CC(=CCO1)C#C
CCC1=C(CCOC1)C#C
CCC1=CC(COC1)C#C
CCC1=CCC(OC1)C#C
CCC1=CCCOC1C#C
CCC1C=CCOC1C#C
CCC1=C(COCC1)C#C
CCC1=CC(OCC1)C#C
CCC1=CCOC(C1)C#C
CCC1=CCOCC1C#C
CCC1COC(C=C1)C#C
CCC1COCC=C1C#C
CCC1COCC(=C1)C#C
CCC1OC(CC=C1)C#C
CCC1OCC=CC1C#C
CCC1OCC(C=C1)C#C
CCC1OCCC=C1C#C
CCC1OCCC(=C1)C#C
CC#CC1CC=C(C)CO1
CC#CC1CC=CC(C)O1
CC#CC1CC(C)=CCO1
CC#CC1=C(C)CCOC1
CC#CC1=CC(C)COC1
CC#CC1=CCC(C)OC1
CC#CC1=CCCOC1C
CC#CC1C=CCOC1C
CC#CC1=C(C)COCC1
CC#CC1=CC(C)OCC1
CC#CC1=CCOCC1C
CC#CC1=CCOC(C)C1
CC#CC1COCC=C1C
CC#CC1COC(C)C=C1
CC#CC1COCC(C)=C1
CC#CC1OCC=CC1C
CC#CC1OCCC=C1C
CC#CC1OC(C)CC=C1
CC#CC1OCC(C)C=C1
CC#CC1OCCC(C)=C1
COC1C=CCCC1C#C
COC1CC=CC(C1)C#C
COC1CC=CCC1C#C
COC1CC(CC=C1)C#C
COC1CCC=C(C1)C#C
COC1CCC=CC1C#C
COC1CCC(=CC1)C#C
COC1CCC(C=C1)C#C
COC1CCCC=C1C#C
COC1CCCC(=C1)C#C
CC(C#C)C1CC=CCO1
CC(C#C)C1=CCCOC1
CC(C#C)C1=CCOCC1
CC(C#C)C1COCC=C1
CC(C#C)C1OCCC=C1
CC1CC(CO1)C=C(C)C
CC1CCOC1C=C(C)C
CC1COCC1C=C(C)C
CC1OCCC1C=C(C)C
CCC1CC(CO1)=C(C)C
CC=C1CCOC1C(C)C
CC=C1COC(C1)C(C)C
CC=C1COCC1C(C)C
CCC1COCC1=C(C)C
CCC1OCCC1=C(C)C
CC=C(C)C1CC(C)CO1
CC=C(C)C1CCC(C)O1
CC=C(C)C1CCOC1C
CC(C)C=C1CCOC1C
CCC(C)=C1CCOC1C
CC=C(C)C1COCC1C
CC(C)C=C1COCC1C
CCC(C)=C1COCC1C
CC=C(C)C1COC(C)C1
CC(C)C=C1COC(C)C1
CCC(C)=C1COC(C)C1
CC=C(C)C1OCCC1C
CC1CCC(O1)C=C(C)C
CC1COC(C1)C=C(C)C
COC1CCC(C1)=C(C)C
COC1CCCC1=C(C)C
CCC1CC=C(C)C(C)O1
CCC1CC(C)=C(C)CO1
CCC1CC(C)=CC(C)O1
CCC1=C(C)C(C)COC1
CCC1=C(C)CC(C)OC1
CCC1=CC(C)C(C)OC1
CCC1=C(C)CCOC1C
CCC1=CC(C)COC1C
CCC1C=C(C)COC1C
CCC1C=CC(C)OC1C
CCC1=C(C)C(C)OCC1
CCC1=C(C)COCC1C
CCC1=CC(C)OCC1C
CCC1=C(C)COC(C)C1
CCC1=CC(C)OC(C)C1
CCC1=CCOC(C)C1C
CCC1C(C)OCC=C1C
CCC1COC(C)C=C1C
CCC1COCC(C)=C1C
CCC1COC(C)C(C)=C1
CCC1OCC=C(C)C1C
CCC1OCC(C)=CC1C
CCC1OCC(C)C=C1C
CCC1OCCC(C)=C1C
CCC1OC(C)C(C)C=C1
CCC1OC(C)CC(C)=C1
CCC1OCC(C)C(C)=C1
CCC1=CCC(C)OC1C
CCC1OC(C)C=CC1C
CCC1OC(C)CC=C1C
COC1C=C(C)CCC1C
COC1C=CC(C)CC1C
COC1C=CCC(C)C1C
COC1C(C)CC=CC1C
COC1C(C)CCC=C1C
COC1CC=C(C)CC1C
COC1CC=CC(C)C1C
COC1CC(C)=CCC1C
COC1CC(C)CC=C1C
COC1CCC=C(C)C1C
COC1CCC(C)C=C1C
COC1CCCC(C)=C1C
COC1CC=C(C)C(C)C1
COC1CC(C)C=C(C)C1
COC1CC(C)C(C)C=C1
COC1CC(C)CC(C)=C1
COC1CCC(C)=C(C)C1
COC1CCC(C)C(C)=C1
COC1CC(C)C=CC1C
COC1CCC(C)=CC1C
CC(C)=C(C)C1CCOC1
CC(C)C(C)=C1CCOC1
CC(C)=C(C)C1CCCO1
CCC1(C)CC=C(C)CO1
CCC1(C)CC=CC(C)O1
CCC1CC=CC(C)(C)O1
CCC1=CC(C)(C)COC1
CCC1=CCC(C)(C)OC1
CCC1(C)C=CCOC1C
CCC1=CC(C)(C)OCC1
CCC1=CCCOC1(C)C
CCC1C=CCOC1(C)C
CCC1=CCOCC1(C)C
CCC1(C)COCC=C1C
CCC1=CCOC(C)(C)C1
CCC1(C)COC(C)C=C1
CCC1(C)COCC(C)=C1
CCC1(C)OCCC=C1C
CCC1(C)OC(C)CC=C1
CCC1(C)OCC(C)C=C1
CCC1COC(C)(C)C=C1
CCC1OCC=CC1(C)C
CCC1OC(C)(C)CC=C1
CCC1OCC(C)(C)C=C1
CCC1(C)CC(C)=CCO1
CCC1(C)OCC=CC1C
CCC1(C)OCCC(C)=C1
COC1CC=CCC1(C)C
COC1CCC=CC1(C)C
COC1(C)C=CCCC1C
COC1(C)CC=CCC1C
COC1(C)CCC=CC1C
COC1(C)CCCC=C1C
COC1(C)CC=CC(C)C1
COC1(C)CC(C)CC=C1
COC1(C)CCC=C(C)C1
COC1(C)CCC(C)=CC1
COC1(C)CCC(C)C=C1
COC1(C)CCCC(C)=C1
COC1CC=CC(C)(C)C1
COC1CC(C)(C)CC=C1
COC1C=CCCC1(C)C
COC1CCC(C)(C)C=C1
CC(C)C1(C)CC=CCO1
CC(C)C1(C)COCC=C1
CC(C)C1(C)OCCC=C1
CC(C)(C)C1COCC=C1
CC(C)(C)C1OCCC=C1
CC(C)(C)C1CC=CCO1
CC(C)(C)C1=CCCOC1
CC(C)(C)C1=CCOCC1
CC(C)=C1CCCC(=O)C1
CC(C)=C1CCC(=O)CC1
CC(C)=C1CCCCC1=O
CC1CC(C=C)C(C)CO1
CC1CCC(C=C)C(C)O1
CC1CC(C)C(CO1)C=C
CC1CC(CC(C)O1)C=C
CC1CCC(C)C(O1)C=C
CC1CC(COC1C)C=C
CC1CCC(OC1C)C=C
CC1CC(C)OC(C1)C=C
CC1COC(CC1C)C=C
CC1COC(C)C(C1)C=C
CC1COCC(C)C1C=C
CC1COCC(C=C)C1C
CC1COC(C=C)C(C)C1
CC1OCCC(C=C)C1C
CCC1CC(=C)C(C)CO1
CCC1CC(=C)CC(C)O1
CCC1CC(C)C(=C)CO1
CCC1CCC(=C)C(C)O1
CCC1CC(=C)COC1C
CCC1C(C)COCC1=C
CCC1CC(C)OCC1=C
CCC1C(C)OCCC1=C
CCC1CCOC(C)C1=C
CCC1COC(C)CC1=C
CCC1COCC(=C)C1C
CCC1COCC(C)C1=C
CCC1COC(C)C(=C)C1
CCC1OC(C)CCC1=C
CCC1OCC(=C)CC1C
CCC1OCC(C)CC1=C
CCC1OCCC(=C)C1C
CCC1OCCC(C)C1=C
CC1CCOC(C)C1C=C
CC1CCOC(C=C)C1C
COC1C(C)CCCC1=C
COC1CC(=C)CCC1C
COC1CC(C)CCC1=C
COC1CCC(=C)CC1C
COC1CCC(C)CC1=C
COC1CCCC(=C)C1C
COC1CCCC(C)C1=C
COC1CC(C)CC(=C)C1
COC1CCC(=C)C(C)C1
COC1CCC(C)C(=C)C1
CC1(C)CC(CCO1)C=C
CC1(C)CCC(CO1)C=C
CC1CC(C)(CCO1)C=C
CC1CCC(C)(CO1)C=C
CC1CCCC(C)(O1)C=C
CC1(C)CCC(OC1)C=C
CC1(C)CCCOC1C=C
CC1CCC(C)(OC1)C=C
CC1(C)CCOC(C1)C=C
CC1(C)CCOCC1C=C
CC1CCOCC1(C)C=C
CC1(C)COCC(C1)C=C
CC1(C)COCCC1C=C
CC1CCOC(C)(C1)C=C
CC1COCCC1(C)C=C
CC1COCC(C)(C1)C=C
CC1OCCCC1(C)C=C
CCC1(C)CCC(=C)CO1
CCC1(C)CCOCC1=C
CCC1(C)COCCC1=C
CCC1(C)COCC(=C)C1
CCC1(C)OCCCC1=C
CC1(C)CCCC(O1)C=C
CC1CCCOC1(C)C=C
CC1(C)OCCCC1C=C
CCC1(C)CC(=C)CCO1
COC1(C)CCCCC1=C
COC1(C)CCCC(=C)C1
COC1(C)CCC(=C)CC1
CCC1CC(CCO1)=CC
CCC1CCC(CO1)=CC
CCC1CCOCC1=CC
CCC1COCC(C1)=CC
CCC1COCCC1=CC
CCC1OCCCC1=CC
CC=CC1CCC(C)CO1
CC=CC1CCC(C)OC1
CCC=C1CCC(C)OC1
CC=CC1CCCOC1C
CCC=C1CCCOC1C
CC=CC1CCOCC1C
CCC=C1CCOCC1C
CC=CC1CCOC(C)C1
CCC=C1CCOC(C)C1
CC=CC1COCCC1C
CCC=C1COCCC1C
CC=CC1COCC(C)C1
CCC=C1COCC(C)C1
CC=CC1OCCCC1C
CC=CC1CC(C)CCO1
CC=CC1CCCC(C)O1
COC1CCC(CC1)=CC
COC1CCCC(C1)=CC
COC1CCCCC1=CC
CC(=C)C1(C)CCCCO1
CC(=C)C1(C)CCCOC1
CC(=C)C1(C)CCOCC1
CC=C(C)C1CCCCO1
CC=C(C)C1CCCOC1
CC(C)=CC1CCCOC1
CC(C)C=C1CCCOC1
CCC(C)=C1CCCOC1
CC=C(C)C1CCOCC1
CC(C)=CC1CCOCC1
CC(C)C=C1CCOCC1
CC(C)=CC1CCCCO1
CCC(C)=C1CCOCC1
CC(=C)C1=C(C)C=CC=C1C
CC(=C)C1=CC=C(C)C=C1C
CC(=C)C1=CC=CC(C)=C1C
CC(=C)C1=CC(C)=CC=C1C
CC(=C)C1=CC=C(C)C(C)=C1
CC(=C)C1=CC(C)=CC(C)=C1
CC(C#C)C1=CC=CC=C1C
CC(C#C)C1=CC=C(C)C=C1
CC(C#C)C1=CC=CC(C)=C1
CC(C)C1=CC=CC=C1C#C
CC(C)C1=CC=CC(=C1)C#C
CC(C)C1=CC=C(C=C1)C#C
CC(C)=C(C)C1=CC=CC=C1
CC(=C)C1=CC=CC(=C)C1=C
CC(=C)C1=CC(=C)C=CC1=C
CC(=C)C1=CC(=C)C(=C)C=C1
CC(=C)C1=CC=CC=CC1=C
CC(=C)C1=CC=CC(=C)C=C1
CC(=C)C1=CC(=C)C=CC=C1
CC(=C)C(C)=C1C=CCC1=C
CC(=C)C(C)=C1CC=CC1=C
CC(=C)C(C)=C1CC(=C)C=C1
CC1=CC=CC(=C)C1(C)C=C
CC1=CC(=C)C=CC1(C)C=C
CC1(C)C=CC(=C)C=C1C=C
CC1(C)C(=C)C=CC=C1C=C
CC1=CC=CC(C)(C=C)C1=C
CC1=CC(C)(C=C)C=CC1=C
CC1(C)C=C(C=C)C=CC1=C
CC1(C)C=CC=C(C=C)C1=C
CC1(C)C=CC(C=C)=CC1=C
CC1=CC(=C)C(C)(C=C)C=C1
CC1=CC(C)(C=C)C(=C)C=C1
CC1(C)C=CC(=C)C(C=C)=C1
C=C1C=CCC1C(C#C)C#C
C=C1CC=C(C1)C(C#C)C#C
C=C1CC=CC1C(C#C)C#C
C=C1CC(C=C1)C(C#C)C#C
C=C1CCC=C1C(C#C)C#C
C=C1CCC(=C1)C(C#C)C#C
C=C(C#C)C1=C(CCC1)C#C
C=C(C#C)C1=CC(CC1)C#C
C=C(C#C)C1=CCC(C1)C#C
C=C(C#C)C1=CCCC1C#C
C=C(C#C)C1C=CCC1C#C
C=C(C#C)C1CC=C(C1)C#C
C=C(C#C)C1CC=CC1C#C
C=C(C#C)C1CC(C=C1)C#C
C=C(C#C)C1CCC=C1C#C
C=C(C#C)C1CCC(=C1)C#C
CC1=CC(CC1)=C(C=C)C#C
CC1=CC(CC1)=CC(=C)C#C
CC1=CCC(C1)=C(C=C)C#C
CC1=CCC(C1)=CC(=C)C#C
CC1=CCCC1=C(C=C)C#C
CC1=CCCC1=CC(=C)C#C
CC1C=CCC1=C(C=C)C#C
CC1C=CCC1=CC(=C)C#C
CC1CC=CC1=C(C=C)C#C
CC1CC=CC1=CC(=C)C#C
CC1CC(C=C1)=C(C=C)C#C
CC1CC(=CC(=C)C#C)C=C1
CC=C1C=CCC1C(=C)C#C
CC=C1CC=C(C1)C(=C)C#C
CC=C1CC=CC1C(=C)C#C
CC=C1CC(C=C1)C(=C)C#C
CC=C1CCC=C1C(=C)C#C
CC=C1CCC(=C1)C(=C)C#C
CC(=C)C1=CC(CC1)=CC#C
CC(=C)C1=CCC(C1)=CC#C
CC(=C)C1=CCCC1=CC#C
CC(=C)C1C=CCC1=CC#C
CC(=C)C1CC=CC1=CC#C
CC(=CC1=CCCC1=C)C#C
CC(=CC1C=CCC1=C)C#C
CC(=CC1CC=CC1=C)C#C
CC(C=C1C=CCC1=C)C#C
CC(C=C1CC=CC1=C)C#C
CC(=CC1=CC(=C)CC1)C#C
CC(=CC1=CCC(=C)C1)C#C
CC(=CC1CC(=C)C=C1)C#C
CC(C=C1CC(=C)C=C1)C#C
CC(=C)C1CC(=CC#C)C=C1
CC(=C)C=C1C=CCC1C#C
CC(=C)C=C1CC=C(C1)C#C
CC(=C)C=C1CC=CC1C#C
CC(=C)C=C1CC(C=C1)C#C
CC(=C)C=C1CCC=C1C#C
CC(=C)C=C1CCC(=C1)C#C
CC(C=C)=C1C=CCC1C#C
CC(C=C)=C1CC=C(C1)C#C
CC(C=C)=C1CC=CC1C#C
CC(C=C)=C1CC(C=C1)C#C
CC(C=C)=C1CCC=C1C#C
CC(C=C)=C1CCC(=C1)C#C
CC(C#C)=C1C=CCC1C=C
CC(C#C)=C1CC=C(C1)C=C
CC(C#C)=C1CC=CC1C=C
CC(C#C)=C1CCC=C1C=C
CC(C#C)=C1CC(C=C)C=C1
CC(C#C)=C1CCC(C=C)=C1
CC=C(C#C)C1=CCCC1=C
CC=C(C#C)C1C=CCC1=C
CC=C(C#C)C1CC=CC1=C
CC(=CC#C)C1=CCCC1=C
CC(=CC#C)C1C=CCC1=C
CC(=CC#C)C1CC=CC1=C
CC(CC#C)=C1C=CCC1=C
CC(CC#C)=C1CC=CC1=C
CC#CC(C)=C1C=CCC1=C
CC#CC(C)=C1CC=CC1=C
CCC(C#C)=C1C=CCC1=C
CCC(C#C)=C1CC=CC1=C
CC=C(C#C)C1=CC(=C)CC1
CC=C(C#C)C1=CCC(=C)C1
CC=C(C#C)C1CC(=C)C=C1
CC(=CC#C)C1=CC(=C)CC1
CC(=CC#C)C1=CCC(=C)C1
CC(=CC#C)C1CC(=C)C=C1
CC(CC#C)=C1CC(=C)C=C1
CC#CC(C)=C1CC(=C)C=C1
CCC(C#C)=C1CC(=C)C=C1
CC=C1C=CCC1=C(C)C=C
CC=C1C=CCC1=CC(C)=C
CC=C1CC=CC1=C(C)C=C
CC=C1CC=CC1=CC(C)=C
CC=C1CC(C=C1)=C(C)C=C
CC=C1CC(=CC(C)=C)C=C1
CC(C)=C1C=CCC1=CC=C
CC(C)=C1CC=CC1=CC=C
CC(C)=C1CC(=CC=C)C=C1
CC=C(C)C=C1C=CCC1=C
CC=C(C)C=C1CC=CC1=C
CC=CC(C)=C1C=CCC1=C
CC=CC(C)=C1CC=CC1=C
CC(C)=CC=C1C=CCC1=C
CC(C)=CC=C1CC=CC1=C
CC=C(C)C=C1CC(=C)C=C1
CC=CC(C)=C1CC(=C)C=C1
CC(C)=CC=C1CC(=C)C=C1
CC1=C(C=C(CC1)C=C)C#C
CC1=C(C=CC(C1)C=C)C#C
CC1=C(C=CCC1C=C)C#C
CC1=C(CC=C(C1)C=C)C#C
CC1=C(CC=C(C1)C#C)C=C
CC1=C(CC=CC1C=C)C#C
CC1=C(CC=CC1C#C)C=C
CC1=C(CC(=CC1)C#C)C=C
CC1=C(CC(C=C1)C#C)C=C
CC1=C(CCC=C1C=C)C#C
CC1=C(CCC=C1C#C)C=C
CC1=C(CCC(=C1)C#C)C=C
CC1=CC=C(CC1C=C)C#C
CC1=CC=C(CC1C#C)C=C
CC1=CC(=CC(C1)C=C)C#C
CC1=CC(=CCC1C=C)C#C
CC1=CC(C=C(C1)C=C)C#C
CC1=CC(C=CC1C=C)C#C
CC1=CC(CC=C1C=C)C#C
CC1=CC(CC=C1C#C)C=C
CC1=CC(CC(=C1)C#C)C=C
CC1=CCC(=CC1C=C)C#C
CC1=CCC(C=C1C=C)C#C
CC1C=C(C=CC1C=C)C#C
CC1C=C(CC=C1C=C)C#C
CC1C=C(CC=C1C#C)C=C
CC1C=C(CC(=C1)C#C)C=C
CC1C=CC(=CC1C=C)C#C
CC1C=CC(C=C1C=C)C#C
CC1C(C=CC=C1C=C)C#C
CC1CC=C(C=C1C=C)C#C
CC1CC(=CC=C1C=C)C#C
CC1=CC=CC(=C)C1CC#C
CC1=CC(=C)C=CC1CC#C
CC1=CC(=C)CC=C1CC#C
CC1=CCC(=C)C=C1CC#C
CC1C=CC(=C)C=C1CC#C
CC1C(=C)C=CC=C1CC#C
CC1=C(C=C)C=C(CC1)C#C
CC1=C(C=C)C=CC(C1)C#C
CC1=C(C=C)C=CCC1C#C
CC1=C(C=C)C(=CCC1)C#C
CC1=C(C=C)C(C=CC1)C#C
CC1=C(C=C)C(CC=C1)C#C
CC1=C(C#C)C(CC=C1)C=C
CC1=C(CC(C=C)=CC1)C#C
CC1=C(CC(C=C)C=C1)C#C
CC1=C(CCC(C=C)=C1)C#C
CC1=CC=C(C=C)C(C1)C#C
CC1=CC=C(C#C)C(C1)C=C
CC1=CC=CC(C=C)C1C#C
CC1=CC=CC(C#C)C1C=C
CC1=CC(C=C)=C(CC1)C#C
CC1=CC(C=C)=CC(C1)C#C
CC1=CC(C=C)=CCC1C#C
CC1=CC(C=C)C=C(C1)C#C
CC1=CC(C=C)C=CC1C#C
CC1=CC(C=C)C(=CC1)C#C
CC1=CC(C=C)C(C=C1)C#C
CC1=CC(C#C)=C(CC1)C=C
CC1=CC(CC(C=C)=C1)C#C
CC1=CCC=C(C=C)C1C#C
CC1=CCC=C(C#C)C1C=C
CC1=CCC(C=C)=C(C1)C#C
CC1=CCC(C=C)=CC1C#C
CC1=CCC(C=C)C=C1C#C
CC1=CCC(C=C)C(=C1)C#C
CC1=CCC(C#C)=C(C1)C=C
CC1=CCCC(C=C)=C1C#C
CC1=CCCC(C#C)=C1C=C
CC1C=C(C=C)C=CC1C#C
CC1C=CC=C(C=C)C1C#C
CC1C=CC=C(C#C)C1C=C
CC1C=CC(C=C)=CC1C#C
CC1C=CC(C=C)C=C1C#C
CC1C=CC(C=C)C(=C1)C#C
CC1C=CCC(C=C)=C1C#C
CC1C=CCC(C#C)=C1C=C
CC1C(C=C)=CCC=C1C#C
CC1C(C=C)C=CC=C1C#C
CC1CC=C(C=C)C=C1C#C
CC1CC=C(C=C)C(=C1)C#C
CC1CC=CC(C=C)=C1C#C
CC1CC=CC(C#C)=C1C=C
CC1CC(=CC(C=C)=C1)C#C
CC1CC(C=C)=C(C=C1)C#C
CC1CC(C=C)=CC=C1C#C
CC1CC(C=C)=CC(=C1)C#C
CC1=C(CC#C)C=CCC1=C
CC1=C(CC#C)CC=CC1=C
CC1=CC=C(CC#C)CC1=C
CC1=CC=CC(CC#C)C1=C
CC1=CC(CC#C)=CCC1=C
CC1=CC(CC#C)C=CC1=C
CC1=CCC=C(CC#C)C1=C
CC1=CCC(CC#C)=CC1=C
CC1C=C(CC#C)C=CC1=C
CC1C=CC=C(CC#C)C1=C
CC1C=CC(CC#C)=CC1=C
CC1=C(C#C)C(C=C)=CCC1
CC1=C(C#C)C(C=C)C=CC1
CC1=C(CC#C)C=CC(=C)C1
CC1=C(CC#C)C(=C)C=CC1
CC1=C(CC#C)C(=C)CC=C1
CC1=C(CC#C)CC(=C)C=C1
CC1=CC=C(CC#C)C(=C)C1
CC1=CC(=C)C=C(CC#C)C1
CC1=CC(=C)C(CC#C)=CC1
CC1=CC(=C)C(CC#C)C=C1
CC1=CC(=C)CC(CC#C)=C1
CC1=CC(C#C)C(C=C)=CC1
CC1=CC(C#C)C(C=C)C=C1
CC1=CC(CC#C)=CC(=C)C1
CC1=CC(CC#C)C(=C)C=C1
CC1=CCC(=C)C(CC#C)=C1
CC1=CCC(C#C)C(C=C)=C1
CC1C=CC(=C)C(CC#C)=C1
CC1C=CC(C#C)C(C=C)=C1
CC1CC=C(C#C)C(C=C)=C1
CC1CC(C#C)=C(C=C)C=C1
CCC1=C(C=CCC1=C)C#C
CCC1=C(CC=CC1=C)C#C
CCC1=CC=C(CC1=C)C#C
CCC1=CC(=CCC1=C)C#C
CCC1=CC(C=CC1=C)C#C
CCC1=CCC(=CC1=C)C#C
CCC1C=C(C=CC1=C)C#C
CCC1C=CC(=CC1=C)C#C
CCC1=C(C=CC(=C)C1)C#C
CCC1=C(CC(=C)C=C1)C#C
CCC1=CC=CC(=C)C1C#C
CCC1=CC(=C)C=C(C1)C#C
CCC1=CC(=C)C=CC1C#C
CCC1=CC(=C)C(=CC1)C#C
CCC1=CC(=C)C(C=C1)C#C
CCC1=CC(=C)CC=C1C#C
CCC1=CC(=C)CC(=C1)C#C
CCC1=CC(=CC(=C)C1)C#C
CCC1=CCC(=C)C=C1C#C
CCC1=CCC(=C)C(=C1)C#C
CCC1C=CC(=C)C=C1C#C
CCC1C=CC(=C)C(=C1)C#C
CCC1C(=C)C=CC=C1C#C
CCC1=CC=CC(C#C)C1=C
CCC1=CCC=C(C#C)C1=C
CCC1C=CC=C(C#C)C1=C
CCC1=C(C#C)C(=C)C=CC1
CCC1=C(C#C)C(=C)CC=C1
CCC1=CC=C(C#C)C(=C)C1
CCC1=CC(C#C)C(=C)C=C1
CC#CC1=C(C)C=CCC1=C
CC#CC1=C(C)CC=CC1=C
CC#CC1=CC=C(C)CC1=C
CC#CC1=CC=CC(=C)C1C
CC#CC1=CC=CC(C)C1=C
CC#CC1=CC(=C)C=CC1C
CC#CC1=CC(=C)CC=C1C
CC#CC1=CC(C)=CCC1=C
CC#CC1=CC(C)C=CC1=C
CC#CC1=CCC=C(C)C1=C
CC#CC1=CCC(=C)C=C1C
CC#CC1=CCC(C)=CC1=C
CC#CC1C=C(C)C=CC1=C
CC#CC1C=CC=C(C)C1=C
CC#CC1C=CC(=C)C=C1C
CC#CC1C=CC(C)=CC1=C
CC#CC1C(=C)C=CC=C1C
CC#CC1=C(C)C=CC(=C)C1
CC#CC1=C(C)C(=C)C=CC1
CC#CC1=C(C)C(=C)CC=C1
CC#CC1=C(C)CC(=C)C=C1
CC#CC1=CC=C(C)C(=C)C1
CC#CC1=CC(=C)C=C(C)C1
CC#CC1=CC(=C)C(C)=CC1
CC#CC1=CC(=C)C(C)C=C1
CC#CC1=CC(=C)CC(C)=C1
CC#CC1=CC(C)=CC(=C)C1
CC#CC1=CC(C)C(=C)C=C1
CC#CC1=CCC(=C)C(C)=C1
CC#CC1C=CC(=C)C(C)=C1
CC1=C(C)C=CC(C1)=CC=C
CC1=C(C)C(CC=C1)=CC=C
CC1=CC=C(C)C(C1)=CC=C
CC1=CC(C)=CC(C1)=CC=C
CC1=CCC=C(C)C1=CC=C
CC1C=C(C)C=CC1=CC=C
CC1C=CC=C(C)C1=CC=C
CC1C=CC(C)=CC1=CC=C
CC1C(C)=CC=CC1=CC=C
CC1=CCC(=CC=C)C=C1C
CC1C=CC(=CC=C)C=C1C
CC1=C(C)C(=CC=C)C=CC1
CC1=CC(=CC=C)C=C(C)C1
CC1=CC(=CC=C)C(C)=CC1
CC1=CCC(=CC=C)C(C)=C1
CC1C=CC(=CC=C)C(C)=C1
CC=C1C=C(CC=C1C)C=C
CC=C1C=C(C)C=CC1C=C
CC=C1C=C(C)CC=C1C=C
CC=C1C=CC=C(C)C1C=C
CC=C1C=CC(C)=CC1C=C
CC=C1C=CC(C)C=C1C=C
CC=C1C=CCC(C)=C1C=C
CC=C1C(C)=CCC=C1C=C
CC=C1C(C)C=CC=C1C=C
CC=C1CC=C(C)C=C1C=C
CC=C1CC=CC(C)=C1C=C
CC=C1CC(C)=CC=C1C=C
CCC1=CC=CC(=C)C1=CC
CCC1=CC(=C)C=CC1=CC
CC=C1C=C(C=C)C=CC1C
CC=C1C=CC=C(C=C)C1C
CC=C1C=CC(C=C)=CC1C
CC=C1C=CC(C=C)C=C1C
CC=C1C=CCC(C=C)=C1C
CC=C1C(C=C)C=CC=C1C
CC=C1CC=C(C=C)C=C1C
CC=C1CC=CC(C=C)=C1C
CC=C1CC(C=C)=CC=C1C
CCC1=CC=CC(=CC)C1=C
CCC1=CC(=CC)C=CC1=C
CC=C1C=C(C)CC(C=C)=C1
CC=C1C=CC(C=C)C(C)=C1
CC=C1C=CC(C)C(C=C)=C1
CC=C1CC=C(C=C)C(C)=C1
CC=C1CC=C(C)C(C=C)=C1
CC=C1CC(C=C)=C(C)C=C1
CC=C1CC(C=C)=CC(C)=C1
CC=C1CC(C)=C(C=C)C=C1
CC=C1CC(C)=CC(C=C)=C1
CCC1=CC(=C)C(=CC)C=C1
CCC1=CC(=CC)C(=C)C=C1
CC=CC1=C(C)C=CCC1=C
CC=CC1=C(C)CC=CC1=C
CC=CC1=CC=C(C)CC1=C
CC=CC1=CC=CC(=C)C1C
CC=CC1=CC=CC(C)C1=C
CC=CC1=CC(=C)C=CC1C
CC=CC1=CC(=C)CC=C1C
CC=CC1=CC(C)=CCC1=C
CC=CC1=CC(C)C=CC1=C
CC=CC1=CCC=C(C)C1=C
CC=CC1=CCC(=C)C=C1C
CC=CC1=CCC(C)=CC1=C
CC=CC1C=C(C)C=CC1=C
CC=CC1C=CC=C(C)C1=C
CC=CC1C=CC(=C)C=C1C
CC=CC1C=CC(C)=CC1=C
CC=CC1C(=C)C=CC=C1C
CCC=C1C=C(C)C=CC1=C
CCC=C1C=CC=C(C)C1=C
CCC=C1C=CC(=C)C=C1C
CCC=C1C=CC(C)=CC1=C
CCC=C1C(=C)C=CC=C1C
CC=CC1=C(C)C=CC(=C)C1
CC=CC1=C(C)C(=C)C=CC1
CC=CC1=C(C)C(=C)CC=C1
CC=CC1=C(C)CC(=C)C=C1
CC=CC1=CC=C(C)C(=C)C1
CC=CC1=CC(=C)C=C(C)C1
CC=CC1=CC(=C)C(C)=CC1
CC=CC1=CC(=C)C(C)C=C1
CC=CC1=CC(=C)CC(C)=C1
CC=CC1=CC(C)=CC(=C)C1
CC=CC1=CC(C)C(=C)C=C1
CC=CC1=CCC(=C)C(C)=C1
CC=CC1C=CC(=C)C(C)=C1
CCC=C1C=CC(=C)C(C)=C1
CC(=C)C(C#C)=C1CC=CC1
CC(=C)C(C#C)=C1CCC=C1
CC(C(=C)C#C)=C1CC=CC1
CC(C(=C)C#C)=C1CCC=C1
CC1=C(C)C=C(CC=C1)C=C
CC1=C(C)C=CC=C(C1)C=C
CC1=CC=C(C)C=C(C1)C=C
CC1=CC=CC=C(C)C1C=C
CC1=CC=CC(C)=C(C1)C=C
CC1=CC(C)=C(CC=C1)C=C
CC1=CC(C)=CC=C(C1)C=C
CC1=CCC=CC(C)=C1C=C
CC1C=C(C)C=CC=C1C=C
CC1C=CC=C(C)C=C1C=C
CC1C=CC=CC(C)=C1C=C
CC1C=CC(C)=CC=C1C=C
CC1C(C)=CC=CC=C1C=C
CC1=CC=CC(C=C)C=C1C
CC1=CC=CCC(C=C)=C1C
CC1=CCC=C(C=C)C=C1C
CC1=CCC=CC(C=C)=C1C
CC1=CCC(C=C)=CC=C1C
CC1C=C(C=C)C=CC=C1C
CC1C=CC=C(C=C)C=C1C
CC1C=CC=CC(C=C)=C1C
CC1C=CC(C=C)=CC=C1C
CC1=C(C=C)C=C(C)C=CC1
CC1=C(C=C)C=CC(C)=CC1
CC1=C(C=C)C(C)=CC=CC1
CC1=C(C)C=C(C=C)C=CC1
CC1=C(C)C=CC(C=C)=CC1
CC1=C(C)C=CC(C=C)C=C1
CC1=C(C)C(C=C)=CC=CC1
CC1=C(C)C(C=C)=CCC=C1
CC1=C(C)C(C=C)C=CC=C1
CC1=CC=C(C=C)C=C(C)C1
CC1=CC=C(C=C)C(C)=CC1
CC1=CC=C(C)C(C=C)=CC1
CC1=CC=C(C)C(C=C)C=C1
CC1=CC=CC(C=C)=C(C)C1
CC1=CC=CC(C=C)C(C)=C1
CC1=CC(C=C)=C(C)C=CC1
CC1=CC(C=C)=CC(C)=CC1
CC1=CC(C=C)C=C(C)C=C1
CC1=CC(C=C)C(C)=CC=C1
CC1=CC(C)=C(C=C)C=CC1
CC1=CC(C)=CC(C=C)=CC1
CC1=CC(C=C)C=CC(C)=C1
CC1=CCC=C(C=C)C(C)=C1
CC1=CCC=C(C)C(C=C)=C1
CC1=CCC(C=C)=C(C)C=C1
CC1=CCC(C=C)=CC(C)=C1
CC1C=C(C)C=CC(C=C)=C1
CC1C=CC=C(C=C)C(C)=C1
CC1C=CC=C(C)C(C=C)=C1
CC1C=CC(C=C)=CC(C)=C1
CC1C=CC(C)=C(C=C)C=C1
CC1C=CC(C)=CC(C=C)=C1
CCC1=C(C)C=CC=CC1=C
CCC1=CC=C(C)C=CC1=C
CCC1=CC=CC=C(C)C1=C
CCC1=CC=CC(=C)C=C1C
CCC1=CC=CC(C)=CC1=C
CCC1=CC(=C)C=CC=C1C
CCC1=CC(C)=CC=CC1=C
CCC1=C(C)C=CC(=C)C=C1
CCC1=C(C)C(=C)C=CC=C1
CCC1=CC=C(C)C(=C)C=C1
CCC1=CC=CC(=C)C(C)=C1
CCC1=CC(=C)C=C(C)C=C1
CCC1=CC(=C)C=CC(C)=C1
CCC1=CC(=C)C(C)=CC=C1
CCC1=CC(C)=CC(=C)C=C1
CC1=CC=CC(C1)(C=C)C#C
CC1=CC=CCC1(C=C)C#C
CC1=CC(CC=C1)(C=C)C#C
CC1=CCC=CC1(C=C)C#C
CC1(C=CC=CC1C=C)C#C
CC1(C=CCC=C1C=C)C#C
CC1(CC=C(C=C1)C#C)C=C
CC1(CC=CC=C1C=C)C#C
CC1(CC=CC=C1C#C)C=C
CC1(CC=CC(=C1)C#C)C=C
CC1(CC(=CC=C1)C#C)C=C
CC1C=CC=CC1(C=C)C#C
CC1=CC(C=C)(C=CC1)C#C
CC1=CCC(C=C)(C=C1)C#C
CC1(C=C)C=CC=CC1C#C
CC1(C=C)C=CC(C=C1)C#C
CC1(C=C)C=CCC=C1C#C
CC1(C=C)C=CCC(=C1)C#C
CC1(C=CC(C=C)C=C1)C#C
CC1(C=CCC(C=C)=C1)C#C
CC1(CC=C(C=C)C=C1)C#C
CC1(CC=CC(C=C)=C1)C#C
CC1(CC(C=C)=CC=C1)C#C
CC1C=CC(C=C)(C=C1)C#C
CC1(CC#C)C=CC=CC1=C
CCC1(C=CC=CC1=C)C#C
CCC1(C=CC(=C)C=C1)C#C
CC#CC1(C)C=CC=CC1=C
CC#CC1(C)C=CC(=C)C=C1
CC1(CC#C)C=CC(=C)C=C1
CC1(C)C=CC=CC1=CC=C
CC1(C)C=CC(=CC=C)C=C1
CC=C1C=CC=CC1(C)C=C
CC=C1C=CC(C)(C=C)C=C1
CC=CC1(C)C=CC=CC1=C
CC=CC1(C)C=CC(=C)C=C1
CC1=C(CC=CC1)C=CC#C
CC1=C(CCC=C1)C=CC#C
CC1=CC=C(CC1)C=CC#C
CC1=CC=CC(C1)=CCC#C
CC1=CC=CC(C1)C=CC#C
CC1=CC=CCC1=CCC#C
CC1=CC=CCC1C=CC#C
CC1=CC(CC=C1)=CCC#C
CC1=CC(CC=C1)C=CC#C
CC1=CCC=C(C1)C=CC#C
CC1=CCC=CC1=CCC#C
CC1=CCC=CC1C=CC#C
CC1=CCCC=C1C=CC#C
CC1C=CC=CC1=CCC#C
CC1C=CC=CC1C=CC#C
CC1C=CCC=C1C=CC#C
CC1CC=CC=C1C=CC#C
CC1=C(C=CC#C)C=CCC1
CC1=CC(=CCC#C)C=CC1
CC1=CC(C=CC#C)=CCC1
CC1=CC(C=CC#C)C=CC1
CC1=CCC(=CCC#C)C=C1
CC1=CCC(C=CC#C)=CC1
CC1=CCC(C=CC#C)C=C1
CC1=CCCC(C=CC#C)=C1
CC1C=CC(=CCC#C)C=C1
CC1C=CC(C=CC#C)C=C1
CC1C=CCC(C=CC#C)=C1
CC1CC=C(C=CC#C)C=C1
CC1CC=CC(C=CC#C)=C1
CC1CC(C=CC#C)=CC=C1
CC=C1C=CC=CC1C#CC
CC=C1C=CC=CC1CC#C
CC=C1C=CC(C=C1)C#CC
CC=C1C=CCC=C1C#CC
CC=C1C=CCC=C1CC#C
CC=C1C=CCC(=C1)C#CC
CC=C1CC=C(C=C1)C#CC
CC=C1CC=CC=C1C#CC
CC=C1CC=CC=C1CC#C
CC=C1CC=CC(=C1)C#CC
CC=C1CC(=CC=C1)C#CC
CCC1=CC=CC(C1)=CC#C
CCC1=CC=CCC1=CC#C
CCC1=CC(CC=C1)=CC#C
CCC1=CCC=CC1=CC#C
CCC1C=CC=CC1=CC#C
CC=C1C=CC(CC#C)C=C1
CC=C1C=CCC(CC#C)=C1
CC=C1CC=C(CC#C)C=C1
CC=C1CC=CC(CC#C)=C1
CC=C1CC(CC#C)=CC=C1
CCC1=CC(=CC#C)C=CC1
CCC1=CCC(=CC#C)C=C1
CCC1C=CC(=CC#C)C=C1
CC=CC1=C(C=CCC1)C#C
CC=CC1=C(CC=CC1)C#C
CC=CC1=C(CCC=C1)C#C
CC=CC1=CC=C(CC1)C#C
CC=CC1=CC=CC(C1)C#C
CC=CC1=CC=CCC1C#C
CC=CC1=CC(=CCC1)C#C
CC=CC1=CC(C=CC1)C#C
CC=CC1=CC(CC=C1)C#C
CC=CC1=CCC=C(C1)C#C
CC=CC1=CCC=CC1C#C
CC=CC1=CCC(=CC1)C#C
CC=CC1=CCC(C=C1)C#C
CC=CC1=CCCC=C1C#C
CC=CC1=CCCC(=C1)C#C
CC=CC1C=CC=CC1C#C
CC=CC1C=CC(C=C1)C#C
CC=CC1C=CCC=C1C#C
CC=CC1C=CCC(=C1)C#C
CC=CC1CC=C(C=C1)C#C
CC=CC1CC=CC=C1C#C
CC=CC1CC=CC(=C1)C#C
CC=CC1CC(=CC=C1)C#C
CCC=C1C=CC=CC1C#C
CCC=C1C=CC(C=C1)C#C
CCC=C1C=CCC=C1C#C
CCC=C1C=CCC(=C1)C#C
CCC=C1CC=C(C=C1)C#C
CCC=C1CC=CC=C1C#C
CCC=C1CC=CC(=C1)C#C
CCC=C1CC(=CC=C1)C#C
CC#CC=C1C=CC=CC1C
CC#CC=C1C=CCC=C1C
CC#CC=C1CC=CC=C1C
CC#CC=C1C=CC(C)C=C1
CC#CC=C1C=CCC(C)=C1
CC#CC=C1CC=C(C)C=C1
CC#CC=C1CC=CC(C)=C1
CC#CC=C1CC(C)=CC=C1
CC=CC1=CC=CC(C1)=CC
CC=CC1=CC=CCC1=CC
CC=CC1=CC(CC=C1)=CC
CC=CC1=CCC=CC1=CC
CC=CC1C=CC=CC1=CC
CCC=C1C=CC=CC1=CC
CC=CC1=CC(=CC)C=CC1
CC=CC1=CCC(=CC)C=C1
CC=CC1C=CC(=CC)C=C1
CCC=C1C=CC(=CC)C=C1
CC=CC=C1C=CC=CC1C
CC=CC=C1C=CCC=C1C
CC=CC=C1CC=CC=C1C
CC=CC=C1C=CC(C)C=C1
CC=CC=C1C=CCC(C)=C1
CC=CC=C1CC=C(C)C=C1
CC=CC=C1CC=CC(C)=C1
CC=CC=C1CC(C)=CC=C1
CC1(C=CCC=C1)C(=C)C#C
CC1(CC=CC=C1)C(=C)C#C
CC(=C)C1(C=CCC=C1)C#C
CC(=C)C1(CC=CC=C1)C#C
CC(=CC1=CC=CCC1)C#C
CC(=CC1=CCC=CC1)C#C
CC(=CC1=CCCC=C1)C#C
CC(=CC1C=CCC=C1)C#C
CC(=CC1CC=CC=C1)C#C
CC(C=C1C=CCC=C1)C#C
CC(C=C1CC=CC=C1)C#C
CC=C(C#C)C1=CC=CCC1
CC=C(C#C)C1=CCC=CC1
CC=C(C#C)C1=CCCC=C1
CC=C(C#C)C1C=CCC=C1
CC=C(C#C)C1CC=CC=C1
CC(=CC#C)C1=CC=CCC1
CC(=CC#C)C1=CCC=CC1
CC(=CC#C)C1=CCCC=C1
CC(=CC#C)C1C=CCC=C1
CC(=CC#C)C1CC=CC=C1
CC(CC#C)=C1C=CCC=C1
CC(CC#C)=C1CC=CC=C1
CC#CC(C)=C1C=CCC=C1
CC#CC(C)=C1CC=CC=C1
CCC(C#C)=C1C=CCC=C1
CCC(C#C)=C1CC=CC=C1
CC=C(C)C=C1C=CCC=C1
CC=C(C)C=C1CC=CC=C1
CC=CC(C)=C1C=CCC=C1
CC=CC(C)=C1CC=CC=C1
CC(C)=CC=C1C=CCC=C1
CC(C)=CC=C1CC=CC=C1
CC1C=CCC1=C(C)C(C)=C
CC1CC=CC1=C(C)C(C)=C
CC1CC(C=C1)=C(C)C(C)=C
CC(=C)C1CC=CC1=C(C)C
CC(=C)C1=CCC(C1)=C(C)C
CC(=C)C1C=CCC1=C(C)C
CC(=C)C1CC(C=C1)=C(C)C
CC(=C)C1=CCCC1=C(C)C
CC(=C)C1=CC(CC1)=C(C)C
CC(=C)C(C)=C1CCC=C1C
CC(C)=C(C)C1=CCCC1=C
CC(C)=C(C)C1C=CCC1=C
CC(C)=C(C)C1CC=CC1=C
CC(C)C(C)=C1C=CCC1=C
CC(C)C(C)=C1CC=CC1=C
CC(=C)C(C)=C1CC=C(C)C1
CC(=C)C(C)=C1CCC(C)=C1
CC(C)=C(C)C1=CC(=C)CC1
CC(C)=C(C)C1=CCC(=C)C1
CC(C)=C(C)C1CC(=C)C=C1
CC(C)C(C)=C1CC(=C)C=C1
CC1=C(CC=CC1(C)C)C=C
CC1=CC=C(CC1(C)C)C=C
CC1=CCC=C(C)C1(C)C=C
CC1C=C(C)C=CC1(C)C=C
CC1C=CC=C(C)C1(C)C=C
CC1C=CC(C)=CC1(C)C=C
CC1C(C)=CC=CC1(C)C=C
CC1=C(C=C)C=CCC1(C)C
CC1=C(C)C=CC(C)(C1)C=C
CC1=C(C)C(C)(CC=C1)C=C
CC1=C(CC(C)(C)C=C1)C=C
CC1=CC=C(C)C(C)(C1)C=C
CC1=CC=CC(C=C)C1(C)C
CC1=CC=CC(C)(C)C1C=C
CC1=CC(C=C)=CCC1(C)C
CC1=CC(C=C)C=CC1(C)C
CC1=CC(C)=CC(C)(C1)C=C
CC1=CC(C)(C)C=C(C1)C=C
CC1=CC(C)(C)CC=C1C=C
CC1=CCC=C(C=C)C1(C)C
CC1=CCC(C=C)=CC1(C)C
CC1=CCC(C)(C)C=C1C=C
CC1C=C(C=C)C=CC1(C)C
CC1C=CC=C(C=C)C1(C)C
CC1C=CC(C=C)=CC1(C)C
CC1C=CC(C)(C)C=C1C=C
CC1C(C=C)=CC=CC1(C)C
CC1=CCC(C)(C=C)C=C1C
CC1C=CC(C)(C=C)C=C1C
CC1=C(C=C)C=CC(C)(C)C1
CC1=C(C=C)C(C)(C)C=CC1
CC1=C(C=C)C(C)(C)CC=C1
CC1=C(C)C(C)(C=C)C=CC1
CC1=CC=C(C=C)C(C)(C)C1
CC1=CC(C=C)=CC(C)(C)C1
CC1=CC(C=C)C(C)(C)C=C1
CC1=CC(C)(C=C)C=C(C)C1
CC1=CC(C)(C=C)C(C)=CC1
CC1=CC(C)(C)C(C=C)=CC1
CC1=CC(C)(C)C(C=C)C=C1
CC1=CC(C)(C)CC(C=C)=C1
CC1=CCC(C)(C=C)C(C)=C1
CC1=CCC(C)(C)C(C=C)=C1
CC1C=CC(C)(C=C)C(C)=C1
CC1C=CC(C)(C)C(C=C)=C1
CCC1=CC=CC(=C)C1(C)C
CCC1=CC(=C)C=CC1(C)C
CCC1=CC(C)(C)C=CC1=C
CCC1(C)C=C(C)C=CC1=C
CCC1(C)C=CC=C(C)C1=C
CCC1(C)C=CC(=C)C=C1C
CCC1(C)C=CC(C)=CC1=C
CCC1(C)C(=C)C=CC=C1C
CCC1=CC(=C)C(C)(C)C=C1
CCC1=CC(C)(C)C(=C)C=C1
CCC1(C)C=CC(=C)C(C)=C1
CC1=CC(C)(C)C=CC1C=C
CCC1=CC=CC(C)(C)C1=C
CC1C=CCC1=C(C)CC#C
CC1C=CCC1C=C(C)C#C
CC1C=CCC1C(C)=CC#C
CC1CC=C(C1)C=C(C)C#C
CC1CC=C(C1)C(C)=CC#C
CC1CC=CC1=C(C)CC#C
CC1CC=CC1C=C(C)C#C
CC1CC=CC1C(C)=CC#C
CC1CC(C=C1)=C(C)CC#C
CC1CC(C=C1)C(C)=CC#C
CC1CCC=C1C=C(C)C#C
CC1CCC=C1C(C)=CC#C
CC1CCC(=C1)C(C)=CC#C
CC1CC(C=C(C)C#C)C=C1
CC1CCC(C=C(C)C#C)=C1
CC=C1C=CCC1C(C)C#C
CC=C1CC=C(C1)C(C)C#C
CC=C1CC=CC1C(C)C#C
CC=C1CC(C=C1)C(C)C#C
CC=C1CCC=C1C(C)C#C
CC=C1CCC(=C1)C(C)C#C
CCC1=CC(CC1)=C(C)C#C
CCC1=CCC(C1)=C(C)C#C
CCC1=CCCC1=C(C)C#C
CCC1C=CCC1=C(C)C#C
CCC1CC=CC1=C(C)C#C
CCC1CC(C=C1)=C(C)C#C
CC(=CC1CCC=C1C)C#C
CC(C=C1C=CCC1C)C#C
CC(C=C1CC=CC1C)C#C
CC(C=C1CCC=C1C)C#C
CC(C)=C1C=CCC1CC#C
CC(C)=C1CC=CC1CC#C
CC(C)=C1CCC=C1CC#C
CC(C)C1=CC(CC1)=CC#C
CC(C)C1=CCC(C1)=CC#C
CC(C)C1=CCCC1=CC#C
CC(C)C1C=CCC1=CC#C
CC(C)C1CC=CC1=CC#C
CC#CC1=CC(CC1)=C(C)C
CC#CC1=CCC(C1)=C(C)C
CC#CC1=CCCC1=C(C)C
CC#CC1C=CCC1=C(C)C
CC#CC1CC=CC1=C(C)C
CC#CC1CC(C=C1)=C(C)C
CC(=CC1=C(C)CCC1)C#C
CC(=CC1CC=C(C)C1)C#C
CC(=CC1CCC(C)=C1)C#C
CC(C=C1CC=C(C)C1)C#C
CC(C=C1CC(C)C=C1)C#C
CC(C=C1CCC(C)=C1)C#C
CC(C)=C1CC=C(CC#C)C1
CC(C)=C1CC(CC#C)C=C1
CC(C)=C1CCC(CC#C)=C1
CC(C)C1CC(=CC#C)C=C1
CC=C(C)C1=C(CCC1)C#C
CC=C(C)C1=CC(CC1)C#C
CC=C(C)C1=CCC(C1)C#C
CC=C(C)C1=CCCC1C#C
CC=C(C)C1C=CCC1C#C
CC=C(C)C1CC=C(C1)C#C
CC=C(C)C1CC=CC1C#C
CC=C(C)C1CC(C=C1)C#C
CC=C(C)C1CCC=C1C#C
CC=C(C)C1CCC(=C1)C#C
CC(C)=CC1=C(CCC1)C#C
CC(C)=CC1=CC(CC1)C#C
CC(C)=CC1=CCC(C1)C#C
CC(C)=CC1=CCCC1C#C
CC(C)=CC1C=CCC1C#C
CC(C)=CC1CC=C(C1)C#C
CC(C)=CC1CC=CC1C#C
CC(C)=CC1CC(C=C1)C#C
CC(C)=CC1CCC=C1C#C
CC(C)=CC1CCC(=C1)C#C
CC(C)C=C1C=CCC1C#C
CC(C)C=C1CC=C(C1)C#C
CC(C)C=C1CC=CC1C#C
CC(C)C=C1CC(C=C1)C#C
CC(C)C=C1CCC=C1C#C
CC(C)C=C1CCC(=C1)C#C
CCC(C)=C1C=CCC1C#C
CCC(C)=C1CC=C(C1)C#C
CCC(C)=C1CC=CC1C#C
CCC(C)=C1CC(C=C1)C#C
CCC(C)=C1CCC=C1C#C
CCC(C)=C1CCC(=C1)C#C
CC=C(C#C)C1=CCCC1C
CC=C(C#C)C1C=CCC1C
CC=C(C#C)C1CC=CC1C
CC=C(C#C)C1CCC=C1C
CC(=CC#C)C1CCC=C1C
CC(CC#C)=C1CCC=C1C
CC#CC(C)=C1C=CCC1C
CC#CC(C)=C1CC=CC1C
CC#CC(C)=C1CCC=C1C
CCC(C#C)=C1C=CCC1C
CCC(C#C)=C1CC=CC1C
CCC(C#C)=C1CCC=C1C
CC=C(C#C)C1=C(C)CCC1
CC=C(C#C)C1=CC(C)CC1
CC=C(C#C)C1=CCC(C)C1
CC=C(C#C)C1CC=C(C)C1
CC=C(C#C)C1CC(C)C=C1
CC=C(C#C)C1CCC(C)=C1
CC(=CC#C)C1=C(C)CCC1
CC(=CC#C)C1CC=C(C)C1
CC(=CC#C)C1CCC(C)=C1
CC(CC#C)=C1CC=C(C)C1
CC(CC#C)=C1CCC(C)=C1
CC#CC(C)=C1CC=C(C)C1
CC#CC(C)=C1CC(C)C=C1
CC#CC(C)=C1CCC(C)=C1
CCC(C#C)=C1CC=C(C)C1
CCC(C#C)=C1CC(C)C=C1
CCC(C#C)=C1CCC(C)=C1
CC1C=CCC1=CC=C(C)C
CC1CC=CC1=CC=C(C)C
CC1CC(=CC=C(C)C)C=C1
CC=C1C=CCC1=CC(C)C
CC=C1C=CCC1C=C(C)C
CC=C1CC=C(C1)C=C(C)C
CC=C1CC=CC1=CC(C)C
CC=C1CC=CC1C=C(C)C
CC=C1CCC=C1C=C(C)C
CC=C1CC(=CC(C)C)C=C1
CC=C1CC(C=C(C)C)C=C1
CC=C1CCC(C=C(C)C)=C1
CC=CC1=CC(CC1)=C(C)C
CC=CC1=CCC(C1)=C(C)C
CC=CC1=CCCC1=C(C)C
CC=CC1C=CCC1=C(C)C
CC=CC1CC=CC1=C(C)C
CC=CC1CC(C=C1)=C(C)C
CCC=C1C=CCC1=C(C)C
CCC=C1CC=CC1=C(C)C
CCC=C1CC(C=C1)=C(C)C
CC=C(C)C1=CC(CC1)=CC
CC=C(C)C1=CCC(C1)=CC
CC=C(C)C1=CCCC1=CC
CC=C(C)C1C=CCC1=CC
CC=C(C)C1CC=CC1=CC
CCC(C)=C1C=CCC1=CC
CCC(C)=C1CC=CC1=CC
CC=C(C)C1CC(=CC)C=C1
CCC(C)=C1CC(=CC)C=C1
CC=C(C)C=C1C=CCC1C
CC=C(C)C=C1CC=CC1C
CC=C(C)C=C1CCC=C1C
CC=CC(C)=C1C=CCC1C
CC=CC(C)=C1CC=CC1C
CC=CC(C)=C1CCC=C1C
CC(C)=CC=C1CCC=C1C
CC=C(C)C=C1CC=C(C)C1
CC=C(C)C=C1CC(C)C=C1
CC=C(C)C=C1CCC(C)=C1
CC=CC(C)=C1CC=C(C)C1
CC=CC(C)=C1CC(C)C=C1
CC=CC(C)=C1CCC(C)=C1
CC(C)=CC=C1CC=C(C)C1
CC(C)=CC=C1CCC(C)=C1
CCC1=CC(CC=C1C)=CC
CCC1=C(C)C=CC(C1)=CC
CCC1=C(C)C=CCC1=CC
CCC1=C(C)C(CC=C1)=CC
CCC1=C(C)CC=CC1=CC
CCC1=CC=C(C)C(C1)=CC
CCC1=CC=C(C)CC1=CC
CCC1=CC=CC(C)C1=CC
CCC1=CC(C)=CC(C1)=CC
CCC1=CC(C)=CCC1=CC
CCC1=CC(C)C=CC1=CC
CCC1=CC(CC(C)=C1)=CC
CCC1=CCC=C(C)C1=CC
CCC1=CCC(C)=CC1=CC
CCC1C=C(C)C=CC1=CC
CCC1C=CC=C(C)C1=CC
CCC1C=CC(C)=CC1=CC
CCC1C(C)=CC=CC1=CC
CCC1=CC=CC(=CC)C1C
CCC1=CC(=CC)C=CC1C
CCC1=CCC(=CC)C=C1C
CCC1C=CC(=CC)C=C1C
CCC1=C(C)C(=CC)C=CC1
CCC1=C(C)CC(=CC)C=C1
CCC1=CC(=CC)C=C(C)C1
CCC1=CC(=CC)C(C)=CC1
CCC1=CC(=CC)C(C)C=C1
CCC1=CC(C)C(=CC)C=C1
CCC1=CCC(=CC)C(C)=C1
CCC1C=CC(=CC)C(C)=C1
CC=CC1=C(C)C=CCC1C
CC=CC1=C(C)CC=CC1C
CC=CC1=C(C)CCC=C1C
CC=CC1=CC=C(C)CC1C
CC=CC1=CC=CC(C)C1C
CC=CC1=CC(C)=CCC1C
CC=CC1=CC(C)C=CC1C
CC=CC1=CC(C)CC=C1C
CC=CC1=CCC=C(C)C1C
CC=CC1=CCC(C)=CC1C
CC=CC1=CCC(C)C=C1C
CC=CC1=CCCC(C)=C1C
CC=CC1C=C(C)C=CC1C
CC=CC1C=C(C)CC=C1C
CC=CC1C=CC=C(C)C1C
CC=CC1C=CC(C)=CC1C
CC=CC1C=CC(C)C=C1C
CC=CC1C=CCC(C)=C1C
CC=CC1C(C)=CCC=C1C
CC=CC1C(C)C=CC=C1C
CC=CC1CC=C(C)C=C1C
CC=CC1CC=CC(C)=C1C
CCC=C1C=C(C)C=CC1C
CCC=C1C=C(C)CC=C1C
CCC=C1C=CC=C(C)C1C
CCC=C1C=CC(C)=CC1C
CCC=C1C=CC(C)C=C1C
CCC=C1C=CCC(C)=C1C
CCC=C1C(C)=CCC=C1C
CCC=C1C(C)C=CC=C1C
CCC=C1CC=C(C)C=C1C
CCC=C1CC=CC(C)=C1C
CCC=C1CC(C)=CC=C1C
CC=CC1=C(C)C=C(C)CC1
CC=CC1=C(C)C=CC(C)C1
CC=CC1=C(C)C(C)=CCC1
CC=CC1=C(C)C(C)C=CC1
CC=CC1=C(C)C(C)CC=C1
CC=CC1=C(C)CC=C(C)C1
CC=CC1=C(C)CC(C)=CC1
CC=CC1=C(C)CC(C)C=C1
CC=CC1=C(C)CCC(C)=C1
CC=CC1=CC=C(C)C(C)C1
CC=CC1=CC(C)=C(C)CC1
CC=CC1=CC(C)=CC(C)C1
CC=CC1=CC(C)C=C(C)C1
CC=CC1=CC(C)C(C)=CC1
CC=CC1=CC(C)C(C)C=C1
CC=CC1=CC(C)CC(C)=C1
CC=CC1=CCC(C)=C(C)C1
CC=CC1=CCC(C)C(C)=C1
CC=CC1C=C(C)CC(C)=C1
CC=CC1C=CC(C)C(C)=C1
CC=CC1CC=C(C)C(C)=C1
CC=CC1CC(C)=C(C)C=C1
CC=CC1CC(C)=CC(C)=C1
CCC=C1C=C(C)CC(C)=C1
CCC=C1C=CC(C)C(C)=C1
CCC=C1CC=C(C)C(C)=C1
CCC=C1CC(C)=C(C)C=C1
CCC=C1CC(C)=CC(C)=C1
CC=CC1CC(C)=CC=C1C
CC(C)=C(C#C)C1=CCCC1
CC(C)=C(C#C)C1CC=CC1
CC(C)=C(C#C)C1CCC=C1
CC(C)C(C#C)=C1CC=CC1
CC(C)C(C#C)=C1CCC=C1
CC(C#C)=C(C)C1=CCCC1
CC(C#C)=C(C)C1CC=CC1
CC(C#C)=C(C)C1CCC=C1
CC(C#C)C(C)=C1CC=CC1
CC(C#C)C(C)=C1CCC=C1
CC=C(C)C(C)=C1CC=CC1
CC=C(C)C(C)=C1CCC=C1
CC(C)=C(C)C=C1CC=CC1
CC(C)=C(C)C=C1CCC=C1
CC(C)=CC(C)=C1CC=CC1
CC(C)=CC(C)=C1CCC=C1
CCC1(C)C=CC=CC1=CC
CCC1(C)C=CC(=CC)C=C1
CC=CC1=CC=CCC1(C)C
CC=CC1=CCC=CC1(C)C
CCC=C1C=CC=CC1(C)C
CC=CC1(C)C=CC=CC1C
CC=CC1(C)C=CCC=C1C
CC=CC1(C)CC=CC=C1C
CC=CC1=CC=CC(C)(C)C1
CC=CC1=CC(C)(C)C=CC1
CC=CC1=CC(C)(C)CC=C1
CC=CC1=CCC(C)(C)C=C1
CC=CC1(C)C=CC(C)C=C1
CC=CC1(C)C=CCC(C)=C1
CC=CC1(C)CC=C(C)C=C1
CC=CC1(C)CC=CC(C)=C1
CC=CC1(C)CC(C)=CC=C1
CC=CC1C=CC(C)(C)C=C1
CCC=C1C=CC(C)(C)C=C1
CC=CC1C=CC=CC1(C)C
CC(C)C1=CC=CC=CC1C
CC(C)C1=CC=CCC=C1C
CC(C)C1=CCC=CC=C1C
CC(C)C1C=CC=CC=C1C
CC(C)C1=C(C)C=CC=CC1
CC(C)C1=C(C)C=CCC=C1
CC(C)C1=C(C)CC=CC=C1
CC(C)C1=CC=C(C)C=CC1
CC(C)C1=CC=C(C)CC=C1
CC(C)C1=CC=CC=C(C)C1
CC(C)C1=CC=CC(C)=CC1
CC(C)C1=CC=CC(C)C=C1
CC(C)C1=CC=CCC(C)=C1
CC(C)C1=CC(C)=CC=CC1
CC(C)C1=CC(C)=CCC=C1
CC(C)C1=CC(C)C=CC=C1
CC(C)C1=CCC=C(C)C=C1
CC(C)C1=CCC=CC(C)=C1
CC(C)C1=CCC(C)=CC=C1
CC(C)C1C=CC=C(C)C=C1
CC(C)C1C=CC=CC(C)=C1
CC=C(C)C1(C)C=CCC=C1
CC=C(C)C1(C)CC=CC=C1
CC(C)=CC1(C)C=CCC=C1
CC(C)=CC1(C)CC=CC=C1
CC(C)(C)C=C1C=CCC=C1
CC(C)(C)C=C1CC=CC=C1
CC1C=CCC1C(C)=C(C)C
CC1CC=C(C1)C(C)=C(C)C
CC1CC=CC1C(C)=C(C)C
CC1CC(C=C1)C(C)=C(C)C
CC1CCC=C1C(C)=C(C)C
CC1CCC(=C1)C(C)=C(C)C
CC(C)C1=CC(CC1)=C(C)C
CC(C)C1=CCC(C1)=C(C)C
CC(C)C1=CCCC1=C(C)C
CC(C)C1C=CCC1=C(C)C
CC(C)C1CC=CC1=C(C)C
CC(C)C1CC(C=C1)=C(C)C
CC(C)=C(C)C1CCC=C1C
CC(C)C(C)=C1C=CCC1C
CC(C)C(C)=C1CC=CC1C
CC(C)C(C)=C1CCC=C1C
CC(C)=C(C)C1=C(C)CCC1
CC(C)=C(C)C1CC=C(C)C1
CC(C)=C(C)C1CCC(C)=C1
CC(C)C(C)=C1CC=C(C)C1
CC(C)C(C)=C1CC(C)C=C1
CC(C)C(C)=C1CCC(C)=C1
CC(C)C1=C(C)C=CCC1C
CC(C)C1=C(C)CC=CC1C
CC(C)C1=C(C)CCC=C1C
CC(C)C1=CC=C(C)CC1C
CC(C)C1=CC=CC(C)C1C
CC(C)C1=CC(C)=CCC1C
CC(C)C1=CC(C)C=CC1C
CC(C)C1=CC(C)CC=C1C
CC(C)C1=CCC=C(C)C1C
CC(C)C1=CCC(C)=CC1C
CC(C)C1=CCC(C)C=C1C
CC(C)C1=CCCC(C)=C1C
CC(C)C1C=C(C)C=CC1C
CC(C)C1C=C(C)CC=C1C
CC(C)C1C=CC=C(C)C1C
CC(C)C1C=CC(C)=CC1C
CC(C)C1C=CC(C)C=C1C
CC(C)C1C=CCC(C)=C1C
CC(C)C1C(C)=CCC=C1C
CC(C)C1C(C)C=CC=C1C
CC(C)C1CC=C(C)C=C1C
CC(C)C1CC=CC(C)=C1C
CC(C)C1=C(C)C=C(C)CC1
CC(C)C1=C(C)C=CC(C)C1
CC(C)C1=C(C)C(C)=CCC1
CC(C)C1=C(C)C(C)C=CC1
CC(C)C1=C(C)C(C)CC=C1
CC(C)C1=C(C)CC(C)C=C1
CC(C)C1=C(C)CCC(C)=C1
CC(C)C1=CC=C(C)C(C)C1
CC(C)C1=CC(C)=C(C)CC1
CC(C)C1=CC(C)=CC(C)C1
CC(C)C1=CC(C)C=C(C)C1
CC(C)C1=CC(C)C(C)=CC1
CC(C)C1=CC(C)C(C)C=C1
CC(C)C1=CC(C)CC(C)=C1
CC(C)C1=CCC(C)=C(C)C1
CC(C)C1=CCC(C)C(C)=C1
CC(C)C1C=C(C)CC(C)=C1
CC(C)C1C=CC(C)C(C)=C1
CC(C)C1CC=C(C)C(C)=C1
CC(C)C1CC(C)=C(C)C=C1
CC(C)C1CC(C)=CC(C)=C1
CC(C)C1CC(C)=CC=C1C
CC(C)C1=C(C)CC=C(C)C1
CC(C)C1=C(C)CC(C)=CC1
CC(C)C1C=CC=CC1(C)C
CC(C)C1(C)C=CC=CC1C
CC(C)C1(C)C=CCC=C1C
CC(C)C1(C)CC=CC=C1C
CC(C)C1=CC=CC(C)(C)C1
CC(C)C1(C)C=CC(C)C=C1
CC(C)C1(C)C=CCC(C)=C1
CC(C)C1(C)CC=C(C)C=C1
CC(C)C1(C)CC=CC(C)=C1
CC(C)C1=CC=CCC1(C)C
CC(C)C1=CCC=CC1(C)C
CC(C)C1=CC(C)(C)C=CC1
CC(C)C1=CC(C)(C)CC=C1
CC(C)C1=CCC(C)(C)C=C1
CC(C)C1(C)CC(C)=CC=C1
CC(C)C1C=CC(C)(C)C=C1
CC(=C1CC=CC1)C(C)(C)C
CC(=C1CCC=C1)C(C)(C)C
CC1=C(C=CCC1)C(C)(C)C
CC1=C(CC=CC1)C(C)(C)C
CC1=C(CCC=C1)C(C)(C)C
CC1=CC=CC(C1)C(C)(C)C
CC1=CC=CCC1C(C)(C)C
CC1=CC(=CCC1)C(C)(C)C
CC1=CC(C=CC1)C(C)(C)C
CC1=CC(CC=C1)C(C)(C)C
CC1=CCC=C(C1)C(C)(C)C
CC1=CCC=CC1C(C)(C)C
CC1=CCCC=C1C(C)(C)C
CC1=CCCC(=C1)C(C)(C)C
CC1C=CC=CC1C(C)(C)C
CC1C=CC(C=C1)C(C)(C)C
CC1C=CCC=C1C(C)(C)C
CC1C=CCC(=C1)C(C)(C)C
CC1CC=CC=C1C(C)(C)C
CC1CC=CC(=C1)C(C)(C)C
CC1CC(=CC=C1)C(C)(C)C
CC1=CC=C(CC1)C(C)(C)C
CC1=CCC(=CC1)C(C)(C)C
CC1=CCC(C=C1)C(C)(C)C
CC1CC=C(C=C1)C(C)(C)C
CC1(CC=CC(=C)C1=C)C=C
CC1(CC(=C)C=CC1=C)C=C
CC1(CC(=C)C(=C)C=C1)C=C
CC1(C=C)C=CC(=C)CC1=C
CC1(C=C)C=CCC(=C)C1=C
CC1(C=C)C(=C)CC=CC1=C
C=C1CC=CC(=C)C1CC#C
C=C1C=CCC(CC#C)C1=C
C=C1CC=C(CC#C)CC1=C
C=C1CC=CC(CC#C)C1=C
C=C1CC(CC#C)C=CC1=C
C=C1CCC=C(CC#C)C1=C
C=C1CCC(CC#C)=CC1=C
C=C1CC=C(CC#C)C(=C)C1
C=C1CC(=C)C=C(CC#C)C1
C=C1CC(=C)C(CC#C)C=C1
C=C1CC(CC#C)C(=C)C=C1
C=C1CCC(=C)C(CC#C)=C1
C=CC1=C(CCCC1=C)C#C
C=CC1=CC(CCC1=C)C#C
C=CC1=CCC(CC1=C)C#C
C=CC1C=C(CCC1=C)C#C
C=CC1C=CC(CC1=C)C#C
C=CC1C(C=CCC1=C)C#C
C=CC1C(CC=CC1=C)C#C
C=CC1CC=C(CC1=C)C#C
C=CC1CC(=CCC1=C)C#C
C=CC1CC(C=CC1=C)C#C
C=CC1CCC(=CC1=C)C#C
C=CC1=C(CC(=C)CC1)C#C
C=CC1=C(CCC(=C)C1)C#C
C=CC1=CC(=C)C(CC1)C#C
C=CC1=CC(=C)CC(C1)C#C
C=CC1=CC(=C)CCC1C#C
C=CC1=CC(CC(=C)C1)C#C
C=CC1=CCC(=C)C(C1)C#C
C=CC1=CCC(=C)CC1C#C
C=CC1=CCCC(=C)C1C#C
C=CC1C=CC(=C)CC1C#C
C=CC1C=CCC(=C)C1C#C
C=CC1C(=C)CCC=C1C#C
C=CC1CC=CC(=C)C1C#C
C=CC1CC(=C)C=C(C1)C#C
C=CC1CC(=C)C=CC1C#C
C=CC1CC(=C)C(C=C1)C#C
C=CC1CC(=C)CC=C1C#C
C=CC1CC(=C)CC(=C1)C#C
C=CC1CCC(=C)C=C1C#C
C=CC1CCC(=C)C(=C1)C#C
C=CC1=CCCC(C#C)C1=C
C=CC1C=CCC(C#C)C1=C
C=CC1CC=CC(C#C)C1=C
C=CC1CCC=C(C#C)C1=C
C=CC1=C(C#C)C(=C)CCC1
C=CC1=CC(C#C)C(=C)CC1
C=CC1=CCC(C#C)C(=C)C1
C=CC1CC=C(C#C)C(=C)C1
C=CC1CC(C#C)C(=C)C=C1
CC#CC1=CC(=C)CCC1=C
CC#CC1=CCC(=C)CC1=C
CC#CC1=CCCC(=C)C1=C
CC#CC1C=CC(=C)CC1=C
CC#CC1C=CCC(=C)C1=C
CC#CC1C(=C)CC=CC1=C
CC#CC1CC=CC(=C)C1=C
CC#CC1CC(=C)C=CC1=C
CC#CC1=CC(=C)C(=C)CC1
CC#CC1=CC(=C)CC(=C)C1
CC#CC1=CCC(=C)C(=C)C1
CC#CC1CC(=C)C(=C)C=C1
CC1=CC(CCC1=C)=CC=C
CC1=CCC(CC1=C)=CC=C
CC1C=CC(CC1=C)=CC=C
CC1C(=C)C=CCC1=CC=C
CC1=CC(=C)C(CC1)=CC=C
CC1=CC(=C)CC(C1)=CC=C
CC1=CC(=C)CCC1=CC=C
CC1=CC(CC(=C)C1)=CC=C
CC1=CCC(=C)C(C1)=CC=C
CC1=CCC(=C)CC1=CC=C
CC1=CCCC(=C)C1=CC=C
CC1C=CC(=C)CC1=CC=C
CC1C=CCC(=C)C1=CC=C
CC1C(=C)CC=CC1=CC=C
CC1CC=CC(=C)C1=CC=C
CC1CC(=C)C=CC1=CC=C
CC1=CCCC(=CC=C)C1=C
CC1C=CCC(=CC=C)C1=C
CC1CC=CC(=CC=C)C1=C
CC1CC(=CC=C)C=CC1=C
CC1=CC(=CC=C)C(=C)CC1
CC1=CCC(=CC=C)C(=C)C1
CC1CC(=C)C(=CC=C)C=C1
CC1CC(=CC=C)C(=C)C=C1
CC=C1C=C(CCC1=C)C=C
CC=C1C=CC(CC1=C)C=C
CC=C1C(CC=CC1=C)C=C
CC=C1CC=C(CC1=C)C=C
CC=C1C=CC(=C)CC1C=C
CC=C1C=CCC(=C)C1C=C
CC=C1C(=C)CCC=C1C=C
CC=C1CC=CC(=C)C1C=C
CC=C1CC(=C)C=C(C1)C=C
CC=C1CC(=C)C=CC1C=C
CC=C1CC(=C)CC=C1C=C
CC=C1CCC(=C)C=C1C=C
CC=C1C=CCC(C=C)C1=C
CC=C1C(C=C)C=CCC1=C
CC=C1CC=CC(C=C)C1=C
CC=C1CC(C=C)=CCC1=C
CC=C1CC(C=C)C=CC1=C
CC=C1CCC=C(C=C)C1=C
CC=C1CCC(C=C)=CC1=C
CC=C1CC=C(C=C)C(=C)C1
CC=C1CC(=C)C(C=C)C=C1
CC=C1CC(=C)CC(C=C)=C1
CC=C1CC(C=C)C(=C)C=C1
CC=C1CCC(=C)C(C=C)=C1
CC=CC1=CC(=C)CCC1=C
CC=CC1=CCC(=C)CC1=C
CC=CC1=CCCC(=C)C1=C
CC=CC1C=CC(=C)CC1=C
CC=CC1C=CCC(=C)C1=C
CC=CC1C(=C)CC=CC1=C
CC=CC1CC=CC(=C)C1=C
CC=CC1CC(=C)C=CC1=C
CCC=C1C=CC(=C)CC1=C
CCC=C1C=CCC(=C)C1=C
CCC=C1C(=C)CC=CC1=C
CCC=C1CC=CC(=C)C1=C
CCC=C1CC(=C)C=CC1=C
CC=CC1=CC(=C)C(=C)CC1
CC=CC1=CC(=C)CC(=C)C1
CC=CC1=CCC(=C)C(=C)C1
CC=CC1CC(=C)C(=C)C=C1
CCC=C1CC(=C)C(=C)C=C1
CC1=C(CC=CCC1=C)C=C
CC1=C(CCC=CC1=C)C=C
CC1=CC=C(CCC1=C)C=C
CC1=CC=CC(CC1=C)C=C
CC1=CC(CC=CC1=C)C=C
CC1=CCC=C(CC1=C)C=C
CC1C=C(CC=CC1=C)C=C
CC1C=CC=C(CC1=C)C=C
CC1=C(CC=CC(=C)C1)C=C
CC1=C(CC(=C)C=CC1)C=C
CC1=C(CC(=C)CC=C1)C=C
CC1=C(CCC(=C)C=C1)C=C
CC1=CC=C(CC(=C)C1)C=C
CC1=CC=CC(=C)C(C1)C=C
CC1=CC=CC(=C)CC1C=C
CC1=CC=CCC(=C)C1C=C
CC1=CC(=C)C=C(CC1)C=C
CC1=CC(=C)C=CC(C1)C=C
CC1=CC(=C)C=CCC1C=C
CC1=CC(=C)C(CC=C1)C=C
CC1=CC(=C)CC=C(C1)C=C
CC1=CC(=C)CC=CC1C=C
CC1=CC(=C)CCC=C1C=C
CC1=CC(CC(=C)C=C1)C=C
CC1=CCC=CC(=C)C1C=C
CC1=CCC(=C)C=C(C1)C=C
CC1=CCC(=C)C=CC1C=C
CC1=CCC(=C)CC=C1C=C
CC1=CCCC(=C)C=C1C=C
CC1C=CC=CC(=C)C1C=C
CC1C=CC(=C)C=CC1C=C
CC1C=CC(=C)CC=C1C=C
CC1C=CCC(=C)C=C1C=C
CC1C(=C)C=CCC=C1C=C
CC1C(=C)CC=CC=C1C=C
CC1CC=CC(=C)C=C1C=C
CC1CC(=C)C=CC=C1C=C
CC1=C(C=C)C=CCCC1=C
CC1=CC=CCC(C=C)C1=C
CC1=CC(C=C)=CCCC1=C
CC1=CC(C=C)C=CCC1=C
CC1=CCC=CC(C=C)C1=C
CC1=CCC(C=C)=CCC1=C
CC1=CCC(C=C)C=CC1=C
CC1=CCCC=C(C=C)C1=C
CC1=CCCC(C=C)=CC1=C
CC1C=C(C=C)C=CCC1=C
CC1C=CC=CC(C=C)C1=C
CC1C=CC(C=C)=CCC1=C
CC1C=CC(C=C)C=CC1=C
CC1C=CCC=C(C=C)C1=C
CC1C=CCC(C=C)=CC1=C
CC1C(C=C)C=CC=CC1=C
CC1CC=C(C=C)C=CC1=C
CC1CC=CC=C(C=C)C1=C
CC1CC=CC(C=C)=CC1=C
CC1CC(C=C)=CC=CC1=C
CC1=C(C=C)C=CC(=C)CC1
CC1=C(C=C)C=CCC(=C)C1
CC1=C(C=C)C(=C)C=CCC1
CC1=C(C=C)C(=C)CC=CC1
CC1=C(C=C)C(=C)CCC=C1
CC1=CC=C(C=C)C(=C)CC1
CC1=CC=CC(C=C)C(=C)C1
CC1=CC(=C)C(C=C)=CCC1
CC1=CC(=C)C(C=C)C=CC1
CC1=CC(=C)CC(C=C)=CC1
CC1=CC(=C)CC(C=C)C=C1
CC1=CC(=C)CCC(C=C)=C1
CC1=CC(C=C)=CC(=C)CC1
CC1=CC(C=C)=CCC(=C)C1
CC1=CC(C=C)C=CC(=C)C1
CC1=CC(C=C)C(=C)C=CC1
CC1=CC(C=C)C(=C)CC=C1
CC1=CCC=C(C=C)C(=C)C1
CC1=CCC(=C)C(C=C)=CC1
CC1=CCC(=C)C(C=C)C=C1
CC1=CCC(=C)CC(C=C)=C1
CC1=CCC(C=C)=CC(=C)C1
CC1=CCC(C=C)C(=C)C=C1
CC1=CCCC(=C)C(C=C)=C1
CC1C=CC(=C)CC(C=C)=C1
CC1C=CC(C=C)C(=C)C=C1
CC1C=CCC(=C)C(C=C)=C1
CC1CC=C(C=C)C(=C)C=C1
CC1CC=CC(=C)C(C=C)=C1
CC1CC(=C)C=C(C=C)C=C1
CC1CC(=C)C=CC(C=C)=C1
CC1CC(=C)C(C=C)=CC=C1
CC1CC(C=C)=CC(=C)C=C1
CCC1=CC=CC(=C)CC1=C
CCC1=CC=CCC(=C)C1=C
CCC1=CC(=C)C=CCC1=C
CCC1=CC(=C)CC=CC1=C
CCC1=CCC=CC(=C)C1=C
CCC1=CCC(=C)C=CC1=C
CCC1C=CC=CC(=C)C1=C
CCC1C=CC(=C)C=CC1=C
CCC1C(=C)C=CC=CC1=C
CCC1=CC=CC(=C)C(=C)C1
CCC1=CC(=C)C=CC(=C)C1
CCC1=CC(=C)C(=C)C=CC1
CCC1=CC(=C)C(=C)CC=C1
CCC1=CC(=C)CC(=C)C=C1
CCC1=CCC(=C)C(=C)C=C1
CCC1C=CC(=C)C(=C)C=C1
C=CC1(C=CCCC1=C)C#C
C=CC1(CC=CCC1=C)C#C
C=CC1(CCC=CC1=C)C#C
C=CC1(CC=CC(=C)C1)C#C
C=CC1(CC(=C)CC=C1)C#C
C=CC1(CCC(=C)C=C1)C#C
C=C1C=CCCC1C#CC#C
C=C1CC=CC(C1)C#CC#C
C=C1CC=CCC1C#CC#C
C=C1CC(CC=C1)C#CC#C
C=C1CCC=C(C1)C#CC#C
C=C1CCC=CC1C#CC#C
C=C1CCC(=CC1)C#CC#C
C=C1CCC(C=C1)C#CC#C
C=C1CCCC=C1C#CC#C
C=C1CCCC(=C1)C#CC#C
C=C1C=CCCC1=CCC#C
C=C1C=CCCC1C=CC#C
C=C1CC=CC(C1)=CCC#C
C=C1CC=CC(C1)C=CC#C
C=C1CC=CCC1=CCC#C
C=C1CC=CCC1C=CC#C
C=C1CC(CC=C1)=CCC#C
C=C1CC(CC=C1)C=CC#C
C=C1CCC=C(C1)C=CC#C
C=C1CCC=CC1=CCC#C
C=C1CCC=CC1C=CC#C
C=C1CCCC=C1C=CC#C
C=C1CCC(=CCC#C)C=C1
C=C1CCC(C=CC#C)=CC1
C=C1CCC(C=CC#C)C=C1
C=C1CCCC(C=CC#C)=C1
C=CC1=CC(CCC1)=CC#C
C=CC1=CCC(CC1)=CC#C
C=CC1=CCCC(C1)=CC#C
C=CC1=CCCCC1=CC#C
C=CC1C=CCCC1=CC#C
C=CC1CC=CC(C1)=CC#C
C=CC1CC=CCC1=CC#C
C=CC1CC(CC=C1)=CC#C
C=CC1CCC=CC1=CC#C
C=CC1CCC(=CC#C)C=C1
C=CC=C1C=CCCC1C#C
C=CC=C1CC=CC(C1)C#C
C=CC=C1CC=CCC1C#C
C=CC=C1CC(CC=C1)C#C
C=CC=C1CCC=C(C1)C#C
C=CC=C1CCC=CC1C#C
C=CC=C1CCC(=CC1)C#C
C=CC=C1CCC(C=C1)C#C
C=CC=C1CCCC=C1C#C
C=CC=C1CCCC(=C1)C#C
CC#CC=C1C=CCCC1=C
CC#CC=C1CC=CCC1=C
CC#CC=C1CCC=CC1=C
CC#CC=C1CC=CC(=C)C1
CC#CC=C1CC(=C)CC=C1
CC#CC=C1CCC(=C)C=C1
CC=C1C=CCCC1=CC=C
CC=C1CC=CC(C1)=CC=C
CC=C1CC=CCC1=CC=C
CC=C1CC(CC=C1)=CC=C
CC=C1CCC=CC1=CC=C
CC=C1CCC(=CC=C)C=C1
CC=CC=C1C=CCCC1=C
CC=CC=C1CC=CCC1=C
CC=CC=C1CCC=CC1=C
CC=CC=C1CC=CC(=C)C1
CC=CC=C1CC(=C)CC=C1
CC=CC=C1CCC(=C)C=C1
C=C(C=C1CCC=CC1)C#C
C=C(C=C1CCCC=C1)C#C
C=CC(C#C)=C1CCC=CC1
C=CC(C#C)=C1CCCC=C1
CC1C=C(C)C(CC1=C)C=C
CC1C=C(CC(=C)C1C)C=C
CC1C(CC=C(C)C1=C)C=C
CC1C(CC(=C)C=C1C)C=C
CC1C(CC(C)=CC1=C)C=C
CC1CC(C)=C(CC1=C)C=C
CC1=C(C)C(=C)C(CC1)C=C
CC1=C(C)C(=C)CC(C1)C=C
CC1=C(C)C(=C)CCC1C=C
CC1=C(C)C(CC(=C)C1)C=C
CC1=C(C)CC(=C)C(C1)C=C
CC1C=C(C)C(=C)CC1C=C
CC1C=C(C)CC(=C)C1C=C
CC1C=CC(=C)C(C)C1C=C
CC1C=CC(C)C(=C)C1C=C
CC1C(=C)CCC(C)=C1C=C
CC1C(C=C)C=CC(=C)C1C
CC1CC=C(C)C(=C)C1C=C
CC1CC(=C)C=C(C)C1C=C
CC1CC(=C)C(C)=C(C1)C=C
CC1CC(=C)C(C)=CC1C=C
CC1CC(=C)C(C)C=C1C=C
CC1CC(=C)CC(C)=C1C=C
CC1CC(C)=CC(=C)C1C=C
CC1CCC(=C)C(C)=C1C=C
CC1C=C(C)CC(C=C)C1=C
CC1C=CC(=C)C(C=C)C1C
CC1C=CC(C=C)C(=C)C1C
CC1C=CC(C=C)C(C)C1=C
CC1C(=C)CC(C=C)C=C1C
CC1C(=C)CCC(C=C)=C1C
CC1C(C=C)C=C(C)CC1=C
CC1C(C=C)C(=C)CC=C1C
CC1C(C=C)C(C)=CCC1=C
CC1C(=C)C(CC=C1C)C=C
CC1C(C)C(C=C)=CCC1=C
CC1CC=C(C=C)C(=C)C1C
CC1CC=C(C=C)C(C)C1=C
CC1CC=C(C)C(C=C)C1=C
CC1CC(=C)C=C(C=C)C1C
CC1CC(=C)C(C=C)=CC1C
CC1CC(=C)C(C=C)C=C1C
CC1CC(=C)CC(C=C)=C1C
CC1CC(C=C)=C(C)CC1=C
CC1CC(C=C)=CC(=C)C1C
CC1CC(C=C)=CC(C)C1=C
CC1CC(C=C)C=C(C)C1=C
CC1CC(C=C)C(=C)C=C1C
CC1CC(C=C)C(C)=CC1=C
CC1CC(C)=CC(C=C)C1=C
CC1CC(C)C(C=C)=CC1=C
CC1CCC(=C)C(C=C)=C1C
CC1CCC(C=C)=C(C)C1=C
CC1CCC(C)=C(C=C)C1=C
CC1=C(C)C(C=C)C(=C)CC1
CC1CC(=C)C(C=C)C(C)=C1
CC1CC(=C)C(C)C(C=C)=C1
CC1CC(C=C)C(=C)C(C)=C1
CC1CC(=C)C(C=C)=C(C)C1
CC1CC(C)C(=C)C(C=C)=C1
CCC1=C(C)C(=C)CCC1=C
CCC1=C(C)CC(=C)CC1=C
CCC1=C(C)CCC(=C)C1=C
CCC1=CC(=C)C(=C)CC1C
CCC1=CC(=C)C(C)CC1=C
CCC1=CC(=C)CC(=C)C1C
CCC1=CC(=C)CC(C)C1=C
CCC1=CC(C)C(=C)CC1=C
CCC1=CC(C)CC(=C)C1=C
CCC1=CCC(=C)C(=C)C1C
CCC1=CCC(=C)C(C)C1=C
CCC1=CCC(C)C(=C)C1=C
CCC1C=C(C)C(=C)CC1=C
CCC1C=C(C)CC(=C)C1=C
CCC1C=CC(=C)C(=C)C1C
CCC1C=CC(=C)C(C)C1=C
CCC1C=CC(C)C(=C)C1=C
CCC1C(=C)C=CC(C)C1=C
CCC1C(=C)CC=C(C)C1=C
CCC1C(=C)CC(C)=CC1=C
CCC1C(=C)CC(=C)C=C1C
CCC1C(=C)C(=C)CC=C1C
CCC1C(C)C=CC(=C)C1=C
CCC1C(C)C(=C)C=CC1=C
CCC1CC=C(C)C(=C)C1=C
CCC1CC(=C)C=C(C)C1=C
CCC1CC(=C)C(=C)C=C1C
CCC1CC(=C)C(C)=CC1=C
CCC1CC(C)=CC(=C)C1=C
CCC1=C(C)C(=C)C(=C)CC1
CCC1=C(C)C(=C)CC(=C)C1
CCC1=C(C)CC(=C)C(=C)C1
CCC1=CC(=C)C(=C)C(C)C1
CCC1=CC(=C)C(C)C(=C)C1
CCC1=CC(C)C(=C)C(=C)C1
CCC1CC(=C)C(=C)C(C)=C1
CC(=C)C(C)=C1CCCC1=C
CC(=C)C(C)=C1CCC(=C)C1
C=C1CCC(C1)C(C#C)C#C
C=C1CCCC1C(C#C)C#C
C=C(C#C)C1CCC(C1)C#C
C=C(C#C)C1CCCC1C#C
CC1CCC(C1)=C(C=C)C#C
CC1CCC(C1)=CC(=C)C#C
CC1CCCC1=C(C=C)C#C
CC1CCCC1=CC(=C)C#C
CC=C1CCC(C1)C(=C)C#C
CC=C1CCCC1C(=C)C#C
CC(=C)C1CCC(C1)=CC#C
CC(=C)C1CCCC1=CC#C
CC(=CC1CCCC1=C)C#C
CC(C=C1CCCC1=C)C#C
CC(=CC1CCC(=C)C1)C#C
CC(C=C1CCC(=C)C1)C#C
CC(=C)C=C1CCC(C1)C#C
CC(=C)C=C1CCCC1C#C
CC(C=C)=C1CCC(C1)C#C
CC(C=C)=C1CCCC1C#C
CC(C#C)=C1CCC(C1)C=C
CC(C#C)=C1CCCC1C=C
CC=C(C#C)C1CCCC1=C
CC(=CC#C)C1CCCC1=C
CC(CC#C)=C1CCCC1=C
CC#CC(C)=C1CCCC1=C
CCC(C#C)=C1CCCC1=C
CC=C(C#C)C1CCC(=C)C1
CC(=CC#C)C1CCC(=C)C1
CC(CC#C)=C1CCC(=C)C1
CC#CC(C)=C1CCC(=C)C1
CCC(C#C)=C1CCC(=C)C1
CC=C1CCC(C1)=C(C)C=C
CC=C1CCC(C1)=CC(C)=C
CC=C1CCCC1=C(C)C=C
CC=C1CCCC1=CC(C)=C
CC(C)=C1CCC(C1)=CC=C
CC(C)=C1CCCC1=CC=C
CC=C(C)C=C1CCCC1=C
CC=CC(C)=C1CCCC1=C
CC(C)=CC=C1CCCC1=C
CC=C(C)C=C1CCC(=C)C1
CC=CC(C)=C1CCC(=C)C1
CC(C)=CC=C1CCC(=C)C1
CC(=C)C(C#C)=C1CCCC1
CC(C(=C)C#C)=C1CCCC1
CC1=C(CCCC1)C#CC#C
CC1=CC(CCC1)C#CC#C
CC1=CCC(CC1)C#CC#C
CC1=CCCC(C1)C#CC#C
CC1=CCCCC1C#CC#C
CC1C=CCCC1C#CC#C
CC1CC=CC(C1)C#CC#C
CC1CC=CCC1C#CC#C
CC1CC(CC=C1)C#CC#C
CC1CCC=C(C1)C#CC#C
CC1CCC=CC1C#CC#C
CC1CCC(=CC1)C#CC#C
CC1CCC(C=C1)C#CC#C
CC1CCCC=C1C#CC#C
CC1CCCC(=C1)C#CC#C
C#CCC1=C(CCCC1)C#C
C#CCC1=CC(CCC1)C#C
C#CCC1=CCC(CC1)C#C
C#CCC1=CCCC(C1)C#C
C#CCC1=CCCCC1C#C
C#CCC1C=CCCC1C#C
C#CCC1CC=CC(C1)C#C
C#CCC1CC=CCC1C#C
C#CCC1CC(CC=C1)C#C
C#CCC1CCC=C(C1)C#C
C#CCC1CCC=CC1C#C
C#CCC1CCC(=CC1)C#C
C#CCC1CCC(C=C1)C#C
C#CCC1CCCC=C1C#C
C#CCC1CCCC(=C1)C#C
CC#CC1=CC(CCC1)C#C
CC#CC1=CCC(CC1)C#C
CC#CC1=CCCC(C1)C#C
CC#CC1=CCCCC1C#C
CC#CC1C=CCCC1C#C
CC#CC1CC=CC(C1)C#C
CC#CC1CC=CCC1C#C
CC#CC1CC(CC=C1)C#C
CC#CC1CCC=C(C1)C#C
CC#CC1CCC=CC1C#C
CC#CC1CCC(=CC1)C#C
CC#CC1CCC(C=C1)C#C
CC#CC1CCCC=C1C#C
CC#CC1CCCC(=C1)C#C
CC#CC1=C(CCCC1)C#C
CC1=CC=CCCC1(C)C=C
CC1=CCC=CCC1(C)C=C
CC1=CCCC=CC1(C)C=C
CC1C=CC=CCC1(C)C=C
CC1C=CCC=CC1(C)C=C
CC1CC=CC=CC1(C)C=C
CC1=CC=CC(C)(CC1)C=C
CC1=CC=CCC(C)(C1)C=C
CC1=CC(C)(CC=CC1)C=C
CC1=CC(C)(CCC=C1)C=C
CC1=CCC=CC(C)(C1)C=C
CC1=CCC(C)(CC=C1)C=C
CC1(C)C=CC=CCC1C=C
CC1(C)C=CCC=CC1C=C
CC1(C)C=CCCC=C1C=C
CC1(C)CC=C(CC=C1)C=C
CC1(C)CC=CC=C(C1)C=C
CC1(C)CC=CC=CC1C=C
CC1(C)CC=CCC=C1C=C
CC1(C)CCC=CC=C1C=C
CC1=CC(C)(C=C)C=CCC1
CC1=CCC(C)(C=C)C=CC1
CC1=CCCC(C)(C=C)C=C1
CC1(C)C=CCC(C=C)C=C1
CC1(C)C=CCCC(C=C)=C1
CC1(C)CC=CC(C=C)=CC1
CC1(C)CC=CC(C=C)C=C1
CC1(C)CC=CCC(C=C)=C1
CC1(C)CC(C=C)=CCC=C1
CC1(C)CC(C=C)C=CC=C1
CC1(C)CCC=C(C=C)C=C1
CC1(C)CCC=CC(C=C)=C1
CC1(C)CCC(C=C)=CC=C1
CC1C=CCC(C)(C=C)C=C1
CC1CC=CC(C)(C=C)C=C1
CC1CC(C)(C=C)C=CC=C1
CCC1(C)C=CC=CCC1=C
CCC1(C)C=CCC=CC1=C
CCC1(C)CC=CC=CC1=C
CCC1(C)C=CCC(=C)C=C1
CCC1(C)CC=CC(=C)C=C1
CCC1(C)CC(=C)C=CC=C1
C#CC(C#C)C1=CCCCC1
C#CC(C#C)C1CCC=CC1
C#CC(C#C)C1CCCC=C1
CCC1=CC=CC(CC1)=CC
CCC1=CC=CCC(C1)=CC
CCC1=CC=CCCC1=CC
CCC1=CC(CC=CC1)=CC
CCC1=CC(CCC=C1)=CC
CCC1=CCC=CC(C1)=CC
CCC1=CCC=CCC1=CC
CCC1=CCC(CC=C1)=CC
CCC1=CCCC=CC1=CC
CCC1C=CC=CCC1=CC
CCC1C=CCC=CC1=CC
CCC1CC=CC=CC1=CC
CCC1=CC(=CC)C=CCC1
CCC1=CCC(=CC)C=CC1
CCC1=CCCC(=CC)C=C1
CCC1C=CCC(=CC)C=C1
CCC1CC=CC(=CC)C=C1
CCC1CC(=CC)C=CC=C1
CC=CC1=CC=CCCC1C
CC=CC1=CCC=CCC1C
CC=CC1=CCCC=CC1C
CC=CC1=CCCCC=C1C
CC=CC1C=CC=CCC1C
CC=CC1C=CCC=CC1C
CC=CC1C=CCCC=C1C
CC=CC1CC=CC=CC1C
CC=CC1CC=CCC=C1C
CC=CC1CCC=CC=C1C
CCC=C1C=CC=CCC1C
CCC=C1C=CCC=CC1C
CCC=C1C=CCCC=C1C
CCC=C1CC=CC=CC1C
CCC=C1CC=CCC=C1C
CCC=C1CCC=CC=C1C
CC=CC1=C(C)C=CCCC1
CC=CC1=C(C)CC=CCC1
CC=CC1=C(C)CCC=CC1
CC=CC1=C(C)CCCC=C1
CC=CC1=CC=C(C)CCC1
CC=CC1=CC=CC(C)CC1
CC=CC1=CC=CCC(C)C1
CC=CC1=CC(C)=CCCC1
CC=CC1=CC(C)C=CCC1
CC=CC1=CC(C)CC=CC1
CC=CC1=CC(C)CCC=C1
CC=CC1=CCC=C(C)CC1
CC=CC1=CCC=CC(C)C1
CC=CC1=CCC(C)=CCC1
CC=CC1=CCC(C)C=CC1
CC=CC1=CCC(C)CC=C1
CC=CC1=CCCC=C(C)C1
CC=CC1=CCCC(C)=CC1
CC=CC1=CCCC(C)C=C1
CC=CC1=CCCCC(C)=C1
CC=CC1C=CCC(C)C=C1
CC=CC1C=CCCC(C)=C1
CC=CC1CC=C(C)CC=C1
CC=CC1CC=CC=C(C)C1
CC=CC1CC=CC(C)=CC1
CC=CC1CC=CC(C)C=C1
CC=CC1CC=CCC(C)=C1
CC=CC1CC(C)=CCC=C1
CC=CC1CC(C)C=CC=C1
CC=CC1CCC=C(C)C=C1
CC=CC1CCC=CC(C)=C1
CC=CC1CCC(C)=CC=C1
CCC=C1C=CCC(C)C=C1
CCC=C1C=CCCC(C)=C1
CCC=C1CC=C(C)CC=C1
CCC=C1CC=CC=C(C)C1
CCC=C1CC=CC(C)=CC1
CCC=C1CC=CC(C)C=C1
CCC=C1CC=CCC(C)=C1
CCC=C1CC(C)=CCC=C1
CCC=C1CC(C)C=CC=C1
CCC=C1CCC=C(C)C=C1
CCC=C1CCC=CC(C)=C1
CCC=C1CCC(C)=CC=C1
CC(=C)C1(C)C=CCCC=C1
CC(=C)C1(C)CC=CC=CC1
CC(=C)C1(C)CC=CCC=C1
CC(=C)C1(C)CCC=CC=C1
CC=C(C)C1=CC=CCCC1
CC=C(C)C1=CCC=CCC1
CC=C(C)C1=CCCC=CC1
CC=C(C)C1=CCCCC=C1
CC=C(C)C1C=CCCC=C1
CC=C(C)C1CC=CC=CC1
CC=C(C)C1CC=CCC=C1
CC=C(C)C1CCC=CC=C1
CC(C)=CC1=CC=CCCC1
CC(C)=CC1=CCC=CCC1
CC(C)=CC1=CCCC=CC1
CC(C)=CC1=CCCCC=C1
CC(C)=CC1C=CCCC=C1
CC(C)=CC1CC=CC=CC1
CC(C)=CC1CC=CCC=C1
CC(C)=CC1CCC=CC=C1
CC(C)C=C1C=CCCC=C1
CC(C)C=C1CC=CC=CC1
CC(C)C=C1CC=CCC=C1
CC(C)C=C1CCC=CC=C1
CCC(C)=C1C=CCCC=C1
CCC(C)=C1CC=CC=CC1
CCC(C)=C1CC=CCC=C1
CCC(C)=C1CCC=CC=C1
CC1C(CC=C(C)C1C)C=C
CC1C(CCC(C)=C1C)C=C
CC1CC(C)=C(CC1C)C=C
CC1CC(CC(C)=C1C)C=C
CC1CC=C(C)C(C)C1C=C
CC1CC(C)=CC(C)C1C=C
CC1CC(C)C(C)=C(C1)C=C
CC1CC(C)C(C)=CC1C=C
CC1CCC(C)=C(C)C1C=C
CC1C=C(C)CC(C=C)C1C
CC1C=CC(C=C)C(C)C1C
CC1CC=C(C=C)C(C)C1C
CC1CC=C(C)C(C=C)C1C
CC1CC(C=C)=CC(C)C1C
CC1CC(C=C)C=C(C)C1C
CC1CC(C=C)C(C)=CC1C
CC1CC(C=C)C(C)C=C1C
CC1CC(C)=CC(C=C)C1C
CC1CC(C)C(C=C)=CC1C
CC1CCC(C=C)=C(C)C1C
CC1CCC(C=C)C(C)=C1C
CC1CCC(C)=C(C=C)C1C
CC1CCC(C)C(C=C)=C1C
CC1CC(C=C)C(C)=C(C)C1
CC1CC(C=C)C(C)C(C)=C1
CC1CC(C)C(C=C)=C(C)C1
CC1CC(C)C(C=C)C(C)=C1
CC1CC(C)C(C)C(C=C)=C1
CCC1=C(C)C(=C)CCC1C
CCC1=C(C)C(C)CCC1=C
CCC1=C(C)CC(=C)CC1C
CCC1=C(C)CC(C)CC1=C
CCC1=C(C)CCC(=C)C1C
CCC1=C(C)CCC(C)C1=C
CCC1=CC(=C)C(C)CC1C
CCC1=CC(=C)CC(C)C1C
CCC1=CC(C)C(=C)CC1C
CCC1=CC(C)C(C)CC1=C
CCC1=CC(C)CC(=C)C1C
CCC1=CC(C)CC(C)C1=C
CCC1=CCC(=C)C(C)C1C
CCC1=CCC(C)C(=C)C1C
CCC1=CCC(C)C(C)C1=C
CCC1C=C(C)C(=C)CC1C
CCC1C=C(C)C(C)CC1=C
CCC1C=C(C)CC(=C)C1C
CCC1C=C(C)CC(C)C1=C
CCC1C=CC(=C)C(C)C1C
CCC1C=CC(C)C(=C)C1C
CCC1C=CC(C)C(C)C1=C
CCC1C(=C)CCC(C)=C1C
CCC1C(=C)CC(C)C=C1C
CCC1C(=C)C(C)CC=C1C
CCC1C(C)C=C(C)CC1=C
CCC1C(C)C=CC(=C)C1C
CCC1C(C)C=CC(C)C1=C
CCC1C(C)C(=C)CC=C1C
CCC1C(C)C(C)=CCC1=C
CCC1C(C)C(C)C=CC1=C
CCC1C(C)CC=C(C)C1=C
CCC1C(C)CC(=C)C=C1C
CCC1C(C)CC(C)=CC1=C
CCC1CC=C(C)C(=C)C1C
CCC1CC=C(C)C(C)C1=C
CCC1CC(=C)C=C(C)C1C
CCC1CC(=C)C(C)=CC1C
CCC1CC(=C)C(C)C=C1C
CCC1CC(=C)CC(C)=C1C
CCC1CC(C)=C(C)CC1=C
CCC1CC(C)=CC(=C)C1C
CCC1CC(C)=CC(C)C1=C
CCC1CC(C)C=C(C)C1=C
CCC1CC(C)C(=C)C=C1C
CCC1CC(C)C(C)=CC1=C
CCC1CCC(=C)C(C)=C1C
CCC1CCC(C)=C(C)C1=C
CCC1=C(C)C(=C)C(C)CC1
CCC1=C(C)C(=C)CC(C)C1
CCC1=C(C)C(C)C(=C)CC1
CCC1=C(C)C(C)CC(=C)C1
CCC1=C(C)CC(=C)C(C)C1
CCC1=C(C)CC(C)C(=C)C1
CCC1=CC(=C)C(C)C(C)C1
CCC1=CC(C)C(=C)C(C)C1
CCC1=CC(C)C(C)C(=C)C1
CCC1CC(=C)C(C)C(C)=C1
CCC1CC(=C)C(C)=C(C)C1
CCC1CC(C)C(=C)C(C)=C1
CC1CC(C)=C(C)CC1C=C
CC1C=CC(C)C(C=C)C1C
CC1CCC(C1)=C(C)C(C)=C
CC1CCCC1=C(C)C(C)=C
CC(=C)C1CCC(C1)=C(C)C
CC(=C)C1CCCC1=C(C)C
CC(C)=C(C)C1CCCC1=C
CC(C)C(C)=C1CCCC1=C
CC(C)=C(C)C1CCC(=C)C1
CC(C)C(C)=C1CCC(=C)C1
CC1CCC(C1)=C(C)CC#C
CC1CCC(C1)C=C(C)C#C
CC1CCC(C1)C(C)=CC#C
CC1CCCC1=C(C)CC#C
CC1CCCC1C=C(C)C#C
CC1CCCC1C(C)=CC#C
CC=C1CCC(C1)C(C)C#C
CC=C1CCCC1C(C)C#C
CCC1CCC(C1)=C(C)C#C
CCC1CCCC1=C(C)C#C
CC(C=C1CCCC1C)C#C
CC(C)=C1CCCC1CC#C
CC(C)C1CCC(C1)=CC#C
CC(C)C1CCCC1=CC#C
CC#CC1CCC(C1)=C(C)C
CC#CC1CCCC1=C(C)C
CC(C=C1CCC(C)C1)C#C
CC(C)=C1CCC(CC#C)C1
CC=C(C)C1CCC(C1)C#C
CC=C(C)C1CCCC1C#C
CC(C)=CC1CCC(C1)C#C
CC(C)=CC1CCCC1C#C
CC(C)C=C1CCC(C1)C#C
CC(C)C=C1CCCC1C#C
CCC(C)=C1CCC(C1)C#C
CCC(C)=C1CCCC1C#C
CC=C(C#C)C1CCCC1C
CC#CC(C)=C1CCCC1C
CCC(C#C)=C1CCCC1C
CC=C(C#C)C1CCC(C)C1
CC#CC(C)=C1CCC(C)C1
CCC(C#C)=C1CCC(C)C1
CC1CCC(C1)=CC=C(C)C
CC1CCCC1=CC=C(C)C
CC=C1CCC(C1)=CC(C)C
CC=C1CCC(C1)C=C(C)C
CC=C1CCCC1=CC(C)C
CC=C1CCCC1C=C(C)C
CC=CC1CCC(C1)=C(C)C
CC=CC1CCCC1=C(C)C
CCC=C1CCC(C1)=C(C)C
CCC=C1CCCC1=C(C)C
CC=C(C)C1CCC(C1)=CC
CC=C(C)C1CCCC1=CC
CCC(C)=C1CCC(C1)=CC
CCC(C)=C1CCCC1=CC
CC=C(C)C=C1CCCC1C
CC=CC(C)=C1CCCC1C
CC=C(C)C=C1CCC(C)C1
CC=CC(C)=C1CCC(C)C1
CC1C=C(C)CCC1CC#C
CC1CC=C(C)CC1CC#C
CC1CC=CC(C)C1CC#C
CC1CC(C)=CCC1CC#C
CC1CCC=C(C)C1CC#C
CC1CCC(C)=CC1CC#C
CC1CCCC(C)=C1CC#C
CC1C=CCC(CC#C)C1C
CC1C(CC#C)CCC=C1C
CC1CC=C(CC#C)CC1C
CC1CC=CC(CC#C)C1C
CC1CC(CC#C)C=CC1C
CC1CC(CC#C)CC=C1C
CC1CCC=C(CC#C)C1C
CC1CCC(CC#C)=CC1C
CC1CCC(CC#C)C=C1C
CC1CCCC(CC#C)=C1C
CC1=C(C)C(CC#C)CCC1
CC1=C(C)CC(CC#C)CC1
CC1CC=C(C)C(CC#C)C1
CC1CC=C(CC#C)C(C)C1
CC1CC(C)C=C(CC#C)C1
CC1CC(C)C(CC#C)C=C1
CC1CC(CC#C)C=C(C)C1
CC1CC(CC#C)C(C)C=C1
CC1CC(CC#C)CC(C)=C1
CC1CCC(C)=C(CC#C)C1
CC1CCC(C)C(CC#C)=C1
CC1CCC(CC#C)=C(C)C1
CC1CCC(CC#C)C(C)=C1
CCC1=C(CCCC1C)C#C
CCC1=CC(CCC1C)C#C
CCC1=CCC(CC1C)C#C
CCC1C=C(CCC1C)C#C
CCC1C=CC(CC1C)C#C
CCC1C(CCC=C1C)C#C
CCC1CC=C(CC1C)C#C
CCC1CC(=CCC1C)C#C
CCC1CC(C=CC1C)C#C
CCC1CC(CC=C1C)C#C
CCC1CCC(=CC1C)C#C
CCC1CCC(C=C1C)C#C
CCC1=C(C)C(CCC1)C#C
CCC1=C(C)CC(CC1)C#C
CCC1=C(C)CCC(C1)C#C
CCC1=C(C)CCCC1C#C
CCC1=C(CC(C)CC1)C#C
CCC1=C(CCC(C)C1)C#C
CCC1=CC(C)C(CC1)C#C
CCC1=CC(C)CC(C1)C#C
CCC1=CC(C)CCC1C#C
CCC1=CC(CC(C)C1)C#C
CCC1=CCC(C)C(C1)C#C
CCC1=CCC(C)CC1C#C
CCC1=CCCC(C)C1C#C
CCC1C=C(C)CCC1C#C
CCC1C=CC(C)CC1C#C
CCC1C=CCC(C)C1C#C
CCC1C(C)C=CCC1C#C
CCC1C(C)CC=CC1C#C
CCC1C(C)CCC=C1C#C
CCC1CC=C(C)C(C1)C#C
CCC1CC=C(C)CC1C#C
CCC1CC=CC(C)C1C#C
CCC1CC(C=C(C)C1)C#C
CCC1CC(C)=CCC1C#C
CCC1CC(C)C=C(C1)C#C
CCC1CC(C)C=CC1C#C
CCC1CC(C)C(C=C1)C#C
CCC1CC(C)CC=C1C#C
CCC1CC(C)CC(=C1)C#C
CCC1CC(CC(C)=C1)C#C
CCC1CCC=C(C)C1C#C
CCC1CCC(C)=C(C1)C#C
CCC1CCC(C)=CC1C#C
CCC1CCC(C)C=C1C#C
CCC1CCC(C)C(=C1)C#C
CCC1CCCC(C)=C1C#C
CCC1=CCCC(C#C)C1C
CCC1C=CCC(C#C)C1C
CCC1CC=CC(C#C)C1C
CCC1CCC=C(C#C)C1C
CCC1CCCC(C#C)=C1C
CCC1=C(C#C)C(C)CCC1
CCC1=CC(C#C)C(C)CC1
CCC1=CCC(C#C)C(C)C1
CCC1CC=C(C#C)C(C)C1
CCC1CC(C#C)C(C)C=C1
CCC1CCC(C#C)=C(C)C1
CCC1CCC(C#C)C(C)=C1
CC#CC1=C(C)CCCC1C
CC#CC1=CC(C)CCC1C
CC#CC1=CCC(C)CC1C
CC#CC1=CCCC(C)C1C
CC#CC1C=C(C)CCC1C
CC#CC1C=CC(C)CC1C
CC#CC1C=CCC(C)C1C
CC#CC1C(C)CC=CC1C
CC#CC1C(C)CCC=C1C
CC#CC1CC=C(C)CC1C
CC#CC1CC=CC(C)C1C
CC#CC1CC(C)=CCC1C
CC#CC1CC(C)C=CC1C
CC#CC1CC(C)CC=C1C
CC#CC1CCC=C(C)C1C
CC#CC1CCC(C)=CC1C
CC#CC1CCC(C)C=C1C
CC#CC1CCCC(C)=C1C
CC#CC1=C(C)C(C)CCC1
CC#CC1=C(C)CC(C)CC1
CC#CC1=C(C)CCC(C)C1
CC#CC1=CC(C)C(C)CC1
CC#CC1=CC(C)CC(C)C1
CC#CC1=CCC(C)C(C)C1
CC#CC1CC=C(C)C(C)C1
CC#CC1CC(C)C=C(C)C1
CC#CC1CC(C)C(C)C=C1
CC#CC1CC(C)CC(C)=C1
CC#CC1CCC(C)=C(C)C1
CC#CC1CCC(C)C(C)=C1
CC1(CCC=CC1(C)C)C=C
CC1(C)CC=CCC1(C)C=C
CC1(C)CCC=CC1(C)C=C
CC1(C)CC=CC(C)(C1)C=C
CC1(CC=CC(C)(C)C1)C=C
CC1(C)CCC(C)(C=C)C=C1
CC(C)=C(C#C)C1CCCC1
CC(C)C(C#C)=C1CCCC1
CC(C#C)=C(C)C1CCCC1
CC(C#C)C(C)=C1CCCC1
CC=C(C)C(C)=C1CCCC1
CC(C)=C(C)C=C1CCCC1
CC(C)=CC(C)=C1CCCC1
CCC1=C(C)C=CCCC1C
CCC1=C(C)CC=CCC1C
CCC1=C(C)CCC=CC1C
CCC1=C(C)CCCC=C1C
CCC1=CC=C(C)CCC1C
CCC1=CC=CC(C)CC1C
CCC1=CC=CCC(C)C1C
CCC1=CC(C)=CCCC1C
CCC1=CC(C)C=CCC1C
CCC1=CC(C)CC=CC1C
CCC1=CC(C)CCC=C1C
CCC1=CCC=C(C)CC1C
CCC1=CCC=CC(C)C1C
CCC1=CCC(C)=CCC1C
CCC1=CCC(C)C=CC1C
CCC1=CCC(C)CC=C1C
CCC1=CCCC=C(C)C1C
CCC1=CCCC(C)=CC1C
CCC1=CCCC(C)C=C1C
CCC1=CCCCC(C)=C1C
CCC1C=C(C)C=CCC1C
CCC1C=C(C)CC=CC1C
CCC1C=C(C)CCC=C1C
CCC1C=CC=C(C)CC1C
CCC1C=CC=CC(C)C1C
CCC1C=CC(C)=CCC1C
CCC1C=CC(C)C=CC1C
CCC1C=CC(C)CC=C1C
CCC1C=CCC=C(C)C1C
CCC1C=CCC(C)=CC1C
CCC1C=CCC(C)C=C1C
CCC1C=CCCC(C)=C1C
CCC1C(C)=CCCC=C1C
CCC1C(C)C=CC=CC1C
CCC1C(C)C=CCC=C1C
CCC1C(C)CC=CC=C1C
CCC1CC=C(C)C=CC1C
CCC1CC=C(C)CC=C1C
CCC1CC=CC=C(C)C1C
CCC1CC=CC(C)=CC1C
CCC1CC=CC(C)C=C1C
CCC1CC=CCC(C)=C1C
CCC1CC(C)=CC=CC1C
CCC1CC(C)=CCC=C1C
CCC1CC(C)C=CC=C1C
CCC1CCC=C(C)C=C1C
CCC1CCC=CC(C)=C1C
CCC1CCC(C)=CC=C1C
CCC1=C(C)C=C(C)CCC1
CCC1=C(C)C=CC(C)CC1
CCC1=C(C)C=CCC(C)C1
CCC1=C(C)C(C)=CCCC1
CCC1=C(C)C(C)C=CCC1
CCC1=C(C)C(C)CC=CC1
CCC1=C(C)C(C)CCC=C1
CCC1=C(C)CC=C(C)CC1
CCC1=C(C)CC=CC(C)C1
CCC1=C(C)CC(C)=CCC1
CCC1=C(C)CC(C)C=CC1
CCC1=C(C)CC(C)CC=C1
CCC1=C(C)CCC=C(C)C1
CCC1=C(C)CCC(C)=CC1
CCC1=C(C)CCC(C)C=C1
CCC1=C(C)CCCC(C)=C1
CCC1=CC=C(C)C(C)CC1
CCC1=CC=C(C)CC(C)C1
CCC1=CC=CC(C)C(C)C1
CCC1=CC(C)=C(C)CCC1
CCC1=CC(C)=CC(C)CC1
CCC1=CC(C)=CCC(C)C1
CCC1=CC(C)C=C(C)CC1
CCC1=CC(C)C=CC(C)C1
CCC1=CC(C)C(C)=CCC1
CCC1=CC(C)C(C)C=CC1
CCC1=CC(C)C(C)CC=C1
CCC1=CC(C)CC=C(C)C1
CCC1=CC(C)CC(C)=CC1
CCC1=CC(C)CC(C)C=C1
CCC1=CC(C)CCC(C)=C1
CCC1=CCC=C(C)C(C)C1
CCC1=CCC(C)=C(C)CC1
CCC1=CCC(C)=CC(C)C1
CCC1=CCC(C)C=C(C)C1
CCC1=CCC(C)C(C)=CC1
CCC1=CCC(C)C(C)C=C1
CCC1=CCC(C)CC(C)=C1
CCC1=CCCC(C)=C(C)C1
CCC1=CCCC(C)C(C)=C1
CCC1C=C(C)CCC(C)=C1
CCC1C=CC(C)C(C)C=C1
CCC1C=CC(C)CC(C)=C1
CCC1C=CCC(C)C(C)=C1
CCC1CC=C(C)C=C(C)C1
CCC1CC=C(C)C(C)=CC1
CCC1CC=C(C)C(C)C=C1
CCC1CC=C(C)CC(C)=C1
CCC1CC=CC(C)=C(C)C1
CCC1CC=CC(C)C(C)=C1
CCC1CC(C)=C(C)CC=C1
CCC1CC(C)=CC=C(C)C1
CCC1CC(C)=CC(C)C=C1
CCC1CC(C)=CCC(C)=C1
CCC1CC(C)C=C(C)C=C1
CCC1CC(C)C=CC(C)=C1
CCC1CC(C)C(C)=CC=C1
CCC1CCC=C(C)C(C)=C1
CCC1CCC(C)=C(C)C=C1
CCC1CCC(C)=CC(C)=C1
CC1=CCCCC1(C)CC#C
CC1C=CCCC1(C)CC#C
CC1CC=CCC1(C)CC#C
CC1CCC=CC1(C)CC#C
CC1(C)C=CCCC1CC#C
CC1(C)CC=CCC1CC#C
CC1(C)CCC=CC1CC#C
CC1(C)CCCC=C1CC#C
CC1=CC(C)(CC#C)CCC1
CC1=CCC(C)(CC#C)CC1
CC1=CCCC(C)(CC#C)C1
CC1(C)CC=CC(CC#C)C1
CC1(C)CC(CC#C)CC=C1
CC1(C)CCC=C(CC#C)C1
CC1(C)CCC(CC#C)=CC1
CC1(C)CCC(CC#C)C=C1
CC1(C)CCCC(CC#C)=C1
CC1CC=CC(C)(CC#C)C1
CC1CC(C)(CC#C)CC=C1
CC1CCC(C)(CC#C)C=C1
CCC1=CCCCC1(C)C#C
CCC1(C=CCCC1C)C#C
CCC1(CC=CCC1C)C#C
CCC1(CCC=CC1C)C#C
CCC1(CCCC=C1C)C#C
CCC1C=CCCC1(C)C#C
CCC1CC=CCC1(C)C#C
CCC1CCC=CC1(C)C#C
CCC1=CC(C)(CCC1)C#C
CCC1=CCC(C)(CC1)C#C
CCC1=CCCC(C)(C1)C#C
CCC1(C)C=CCCC1C#C
CCC1(C)CC=CC(C1)C#C
CCC1(C)CC=CCC1C#C
CCC1(C)CC(CC=C1)C#C
CCC1(C)CCC=C(C1)C#C
CCC1(C)CCC=CC1C#C
CCC1(C)CCC(=CC1)C#C
CCC1(C)CCC(C=C1)C#C
CCC1(C)CCCC=C1C#C
CCC1(C)CCCC(=C1)C#C
CCC1(CC=CC(C)C1)C#C
CCC1(CC(C)CC=C1)C#C
CCC1(CCC=C(C)C1)C#C
CCC1(CCC(C)=CC1)C#C
CCC1(CCC(C)C=C1)C#C
CCC1(CCCC(C)=C1)C#C
CCC1CC=CC(C)(C1)C#C
CCC1CC(C)(CC=C1)C#C
CCC1CCC(C)(C=C1)C#C
CC#CC1=CCCCC1(C)C
CC#CC1C=CCCC1(C)C
CC#CC1CC=CCC1(C)C
CC#CC1CCC=CC1(C)C
CC#CC1(C)C=CCCC1C
CC#CC1(C)CC=CCC1C
CC#CC1(C)CCC=CC1C
CC#CC1(C)CCCC=C1C
CC#CC1=CC(C)(C)CCC1
CC#CC1=CCC(C)(C)CC1
CC#CC1=CCCC(C)(C)C1
CC#CC1(C)CC=CC(C)C1
CC#CC1(C)CC(C)CC=C1
CC#CC1(C)CCC=C(C)C1
CC#CC1(C)CCC(C)=CC1
CC#CC1(C)CCC(C)C=C1
CC#CC1(C)CCCC(C)=C1
CC#CC1CC=CC(C)(C)C1
CC#CC1CC(C)(C)CC=C1
CC#CC1CCC(C)(C)C=C1
CC(C)C1(CCC=CC1)C#C
CC(C)C1(CCCC=C1)C#C
CC(C#C)C1(C)CCC=CC1
CC(C#C)C1(C)CCCC=C1
CC(C)(C#C)C1=CCCCC1
CC(C)(C#C)C1CCC=CC1
CC(C)(C#C)C1CCCC=C1
CC1CCC(C1)C(C)=C(C)C
CC1CCCC1C(C)=C(C)C
CC(C)C(C)=C1CCCC1C
CC(C)C(C)=C1CCC(C)C1
CC(C)C1CCC(C1)=C(C)C
CC(C)C1CCCC1=C(C)C
CCC1=CC(C)CCC1(C)C
CCC1=CCC(C)CC1(C)C
CCC1=CCCC(C)C1(C)C
CCC1C=C(C)CCC1(C)C
CCC1C=CC(C)CC1(C)C
CCC1C=CCC(C)C1(C)C
CCC1C(C)=CCCC1(C)C
CCC1C(C)C=CCC1(C)C
CCC1C(C)CC=CC1(C)C
CCC1CC(C)C=CC1(C)C
CCC1CCC=C(C)C1(C)C
CCC1CCC(C)=CC1(C)C
CCC1=CC(C)(C)CCC1C
CCC1=CCC(C)(C)CC1C
CCC1=CCCC(C)(C)C1C
CCC1(C)C=C(C)CCC1C
CCC1(C)C=CC(C)CC1C
CCC1(C)C=CCC(C)C1C
CCC1(C)C(C)CC=CC1C
CCC1(C)CC=C(C)CC1C
CCC1(C)CC=CC(C)C1C
CCC1(C)CC(C)=CCC1C
CCC1(C)CC(C)C=CC1C
CCC1(C)CC(C)CC=C1C
CCC1(C)CCC=C(C)C1C
CCC1(C)CCC(C)=CC1C
CCC1(C)CCC(C)C=C1C
CCC1(C)CCCC(C)=C1C
CCC1C=CC(C)(C)CC1C
CCC1C=CCC(C)(C)C1C
CCC1CC=CC(C)(C)C1C
CCC1CC(C)(C)C=CC1C
CCC1CC(C)(C)CC=C1C
CCC1CCC(C)(C)C=C1C
CCC1=C(C)C(C)(C)CCC1
CCC1=C(C)CC(C)(C)CC1
CCC1=CC(C)(C)C(C)CC1
CCC1=CC(C)(C)CC(C)C1
CCC1=CC(C)C(C)(C)CC1
CCC1=CC(C)CC(C)(C)C1
CCC1=CCC(C)(C)C(C)C1
CCC1=CCC(C)C(C)(C)C1
CCC1(C)CC=C(C)C(C)C1
CCC1(C)CC(C)C=C(C)C1
CCC1(C)CC(C)C(C)C=C1
CCC1(C)CC(C)CC(C)=C1
CCC1(C)CCC(C)=C(C)C1
CCC1(C)CCC(C)C(C)=C1
CCC1CC=C(C)C(C)(C)C1
CCC1CC(C)=CC(C)(C)C1
CCC1CC(C)(C)C(C)C=C1
CCC1CC(C)(C)CC(C)=C1
CCC1CC(C)C(C)(C)C=C1
CCC1CCC(C)(C)C(C)=C1
CCC1=C(C)CCCC1(C)C
CCC1CC=C(C)CC1(C)C
CCC1CC=CC(C)C1(C)C
CCC1CC(C)=CCC1(C)C
CCC1(C)C(C)CCC=C1C
CCC1=C(C)CCC(C)(C)C1
CC(=C1CCCC1)C(C)(C)C
CC(=C)C1C(=C)CCCC1=C
CC(=C)C1CC(=C)CCC1=C
CC(=C)C1CCC(=C)CC1=C
CC(=C)C1CCCC(=C)C1=C
CC(=C)C1CC(=C)CC(=C)C1
CC(=C)C1CCC(=C)C(=C)C1
CC1=C(CCCCC1=C)C=C
CC1=CC(CCCC1=C)C=C
CC1=CCC(CCC1=C)C=C
CC1=CCCC(CC1=C)C=C
CC1C=C(CCCC1=C)C=C
CC1C=CC(CCC1=C)C=C
CC1C=CCC(CC1=C)C=C
CC1C(CC=CCC1=C)C=C
CC1C(CCC=CC1=C)C=C
CC1CC=C(CCC1=C)C=C
CC1CC=CC(CC1=C)C=C
CC1CC(CC=CC1=C)C=C
CC1CCC=C(CC1=C)C=C
CC1=C(CC(=C)CCC1)C=C
CC1=C(CCC(=C)CC1)C=C
CC1=C(CCCC(=C)C1)C=C
CC1=CC(=C)C(CCC1)C=C
CC1=CC(=C)CC(CC1)C=C
CC1=CC(=C)CCC(C1)C=C
CC1=CC(=C)CCCC1C=C
CC1=CC(CC(=C)CC1)C=C
CC1=CC(CCC(=C)C1)C=C
CC1=CCC(=C)C(CC1)C=C
CC1=CCC(=C)CC(C1)C=C
CC1=CCC(=C)CCC1C=C
CC1=CCC(CC(=C)C1)C=C
CC1=CCCC(=C)C(C1)C=C
CC1=CCCC(=C)CC1C=C
CC1=CCCCC(=C)C1C=C
CC1C=CC(=C)CCC1C=C
CC1C=CCC(=C)CC1C=C
CC1C=CCCC(=C)C1C=C
CC1C(=C)CCCC=C1C=C
CC1CC=C(CC(=C)C1)C=C
CC1CC=CC(=C)C(C1)C=C
CC1CC=CC(=C)CC1C=C
CC1CC=CCC(=C)C1C=C
CC1CC(=C)C=CCC1C=C
CC1CC(=C)C(CC=C1)C=C
CC1CC(=C)CC=C(C1)C=C
CC1CC(=C)CC=CC1C=C
CC1CC(=C)CCC=C1C=C
CC1CC(CC(=C)C=C1)C=C
CC1CCC=CC(=C)C1C=C
CC1CCC(=C)C=C(C1)C=C
CC1CCC(=C)C=CC1C=C
CC1CCC(=C)CC=C1C=C
CC1CCCC(=C)C=C1C=C
CC1=CCCCC(C=C)C1=C
CC1C=CCCC(C=C)C1=C
CC1C(C=C)C=CCCC1=C
CC1CC=CCC(C=C)C1=C
CC1CC(C=C)=CCCC1=C
CC1CC(C=C)C=CCC1=C
CC1CCC=CC(C=C)C1=C
CC1CCC(C=C)=CCC1=C
CC1CCC(C=C)C=CC1=C
CC1CCCC=C(C=C)C1=C
CC1CCCC(C=C)=CC1=C
CC1=C(C=C)C(=C)CCCC1
CC1=CC(C=C)C(=C)CCC1
CC1=CCC(C=C)C(=C)CC1
CC1=CCCC(C=C)C(=C)C1
CC1CC=CC(C=C)C(=C)C1
CC1CC(=C)CC(C=C)C=C1
CC1CC(=C)CCC(C=C)=C1
CC1CC(C=C)C=CC(=C)C1
CC1CC(C=C)C(=C)CC=C1
CC1CCC=C(C=C)C(=C)C1
CC1CCC(=C)C(C=C)=CC1
CC1CCC(=C)C(C=C)C=C1
CC1CCC(=C)CC(C=C)=C1
CC1CCC(C=C)=CC(=C)C1
CC1CCC(C=C)C(=C)C=C1
CC1CCCC(=C)C(C=C)=C1
CCC1=CC(=C)CCCC1=C
CCC1=CCC(=C)CCC1=C
CCC1=CCCC(=C)CC1=C
CCC1=CCCCC(=C)C1=C
CCC1C=CC(=C)CCC1=C
CCC1C=CCC(=C)CC1=C
CCC1C=CCCC(=C)C1=C
CCC1C(=C)CC=CCC1=C
CCC1C(=C)CCC=CC1=C
CCC1CC=CC(=C)CC1=C
CCC1CC=CCC(=C)C1=C
CCC1CC(=C)C=CCC1=C
CCC1CC(=C)CC=CC1=C
CCC1CCC=CC(=C)C1=C
CCC1CCC(=C)C=CC1=C
CCC1=CC(=C)C(=C)CCC1
CCC1=CC(=C)CC(=C)CC1
CCC1=CC(=C)CCC(=C)C1
CCC1=CCC(=C)C(=C)CC1
CCC1=CCC(=C)CC(=C)C1
CCC1=CCCC(=C)C(=C)C1
CCC1CC=CC(=C)C(=C)C1
CCC1CC(=C)C=CC(=C)C1
CCC1CC(=C)C(=C)CC=C1
CCC1CC(=C)CC(=C)C=C1
CCC1CCC(=C)C(=C)C=C1
CC1(C)C(CCCC1=C)C=C
CC1(C)CC(CCC1=C)C=C
CC1(C)CCC(CC1=C)C=C
CC1C(=C)CCCC1(C)C=C
CC1CC(=C)CCC1(C)C=C
CC1CC(C)(CCC1=C)C=C
CC1CCC(=C)CC1(C)C=C
CC1CCC(C)(CC1=C)C=C
CC1CCCC(=C)C1(C)C=C
CC1(C)CC(=C)CCC1C=C
CC1(C)CC(CC(=C)C1)C=C
CC1(C)CCC(=C)C(C1)C=C
CC1(C)CCC(=C)CC1C=C
CC1CC(=C)CC(C)(C1)C=C
CC1CCC(=C)C(C)(C1)C=C
CC1(C)CCCC(C=C)C1=C
CC1CCCC(C)(C=C)C1=C
CC1(C)CCC(C=C)C(=C)C1
CC1CCC(C)(C=C)C(=C)C1
CCC1(C)C(=C)CCCC1=C
CCC1(C)CC(=C)CCC1=C
CCC1(C)CCC(=C)CC1=C
CCC1(C)CCCC(=C)C1=C
CCC1(C)CC(=C)CC(=C)C1
CCC1(C)CCC(=C)C(=C)C1
CC1(C)CCCC(=C)C1C=C
CC1C(CCCC1C#C)C=C
CC1CC(CC(C1)C#C)C=C
CC1CC(CCC1C=C)C#C
CC1CC(CCC1C#C)C=C
CC1CCC(CC1C=C)C#C
CC1CCC(CC1C#C)C=C
CC1CC(=C)CCC1CC#C
CC1CCC(=C)CC1CC#C
CC1CCCC(=C)C1CC#C
CC1CCC(C=C)C(C1)C#C
CC1CCC(C#C)C(C1)C=C
CC1CCCC(C=C)C1C#C
CC1CCCC(C#C)C1C=C
CC1C(CC#C)CCCC1=C
CC1CC(CC#C)CCC1=C
CC1CCC(CC#C)CC1=C
CC1CCCC(CC#C)C1=C
CC1CC(CC#C)CC(=C)C1
CC1CCC(=C)C(CC#C)C1
CC1CCC(CC#C)C(=C)C1
CCC1C(CCCC1=C)C#C
CCC1CC(CCC1=C)C#C
CCC1CCC(CC1=C)C#C
CCC1CC(=C)CCC1C#C
CCC1CC(CC(=C)C1)C#C
CCC1CCC(=C)C(C1)C#C
CCC1CCC(=C)CC1C#C
CCC1CCCC(=C)C1C#C
CCC1CCCC(C#C)C1=C
CCC1CCC(C#C)C(=C)C1
CC#CC1C(C)CCCC1=C
CC#CC1CC(=C)CCC1C
CC#CC1CC(C)CCC1=C
CC#CC1CCC(=C)CC1C
CC#CC1CCC(C)CC1=C
CC#CC1CCCC(=C)C1C
CC#CC1CCCC(C)C1=C
CC#CC1CC(C)CC(=C)C1
CC#CC1CCC(=C)C(C)C1
CC#CC1CCC(C)C(=C)C1
CC1CCC(CC1C)=CC=C
CC1CC(C)CC(C1)=CC=C
CC1CCC(C)C(C1)=CC=C
CC1CCCC(C)C1=CC=C
CC1CCCC(=CC=C)C1C
CC1CCC(=CC=C)C(C)C1
CC=C1CC(CCC1C)C=C
CC=C1CCC(CC1C)C=C
CCC1CC(CCC1=C)=CC
CCC1CCC(CC1=C)=CC
CC=C1C(C)CCCC1C=C
CC=C1CC(C)CC(C1)C=C
CC=C1CC(C)CCC1C=C
CC=C1CCC(C)C(C1)C=C
CC=C1CCC(C)CC1C=C
CC=C1CCCC(C)C1C=C
CCC1C(=C)CCCC1=CC
CCC1CC(=C)CC(C1)=CC
CCC1CC(=C)CCC1=CC
CCC1CCC(=C)C(C1)=CC
CCC1CCC(=C)CC1=CC
CCC1CCCC(=C)C1=CC
CC=C1CCCC(C=C)C1C
CCC1CCCC(=CC)C1=C
CC=C1CCC(C=C)C(C)C1
CCC1CCC(=CC)C(=C)C1
CC=CC1C(C)CCCC1=C
CC=CC1CC(=C)CCC1C
CC=CC1CC(C)CCC1=C
CC=CC1CCC(=C)CC1C
CC=CC1CCC(C)CC1=C
CC=CC1CCCC(=C)C1C
CC=CC1CCCC(C)C1=C
CCC=C1C(C)CCCC1=C
CCC=C1CC(=C)CCC1C
CCC=C1CC(C)CCC1=C
CCC=C1CCC(=C)CC1C
CCC=C1CCC(C)CC1=C
CCC=C1CCCC(=C)C1C
CCC=C1CCCC(C)C1=C
CC=CC1CC(C)CC(=C)C1
CC=CC1CCC(=C)C(C)C1
CC=CC1CCC(C)C(=C)C1
CCC=C1CC(C)CC(=C)C1
CCC=C1CCC(=C)C(C)C1
CCC=C1CCC(C)C(=C)C1
CC1(CCC(CC1)C=C)C#C
CC1(CCC(CC1)C#C)C=C
CC1(CCCC(C1)C=C)C#C
CC1(CCCC(C1)C#C)C=C
CC1(CCCCC1C=C)C#C
CC1(CCCCC1C#C)C=C
CC1CCC(CC1)(C=C)C#C
CC1CCCC(C1)(C=C)C#C
CC1CCCCC1(C=C)C#C
CC1(CC#C)CCCCC1=C
CC1(CC#C)CCC(=C)CC1
CC1(CC#C)CCCC(=C)C1
CCC1(CCCCC1=C)C#C
CCC1(CCC(=C)CC1)C#C
CCC1(CCCC(=C)C1)C#C
CC#CC1(C)CCCCC1=C
CC#CC1(C)CCC(=C)CC1
CC#CC1(C)CCCC(=C)C1
CC1(C)CCC(CC1)=CC=C
CC1(C)CCCC(C1)=CC=C
CC1(C)CCCCC1=CC=C
CC=C1CCCCC1(C)C=C
CC=C1CCC(C)(CC1)C=C
CC=C1CCCC(C)(C1)C=C
CC=CC1(C)CCCCC1=C
CC=CC1(C)CCC(=C)CC1
CC=CC1(C)CCCC(=C)C1
CC1CCC(CC1)=CCC#C
CC1CCC(CC1)C=CC#C
CC1CCCC(C1)=CCC#C
CC1CCCC(C1)C=CC#C
CC1CCCCC1=CCC#C
CC1CCCCC1C=CC#C
CC=C1CCC(CC1)C#CC
CC=C1CCCC(C1)C#CC
CC=C1CCCCC1C#CC
CC=C1CCCCC1CC#C
CCC1CCC(CC1)=CC#C
CCC1CCCC(C1)=CC#C
CCC1CCCCC1=CC#C
CC=C1CCC(CC#C)CC1
CC=C1CCCC(CC#C)C1
CC=CC1CCC(CC1)C#C
CC=CC1CCCC(C1)C#C
CC=CC1CCCCC1C#C
CCC=C1CCC(CC1)C#C
CCC=C1CCCC(C1)C#C
CCC=C1CCCCC1C#C
CC#CC=C1CCCCC1C
CC#CC=C1CCC(C)CC1
CC#CC=C1CCCC(C)C1
CC=CC1CCC(CC1)=CC
CC=CC1CCCC(C1)=CC
CC=CC1CCCCC1=CC
CCC=C1CCC(CC1)=CC
CCC=C1CCCC(C1)=CC
CCC=C1CCCCC1=CC
CC=CC=C1CCCC(C)C1
CC=CC=C1CCCCC1C
CC=CC=C1CCC(C)CC1
CC1(CCCCC1)C(=C)C#C
CC(=C)C1(CCCCC1)C#C
CC1=CCCCCC1(C)C=C
CC1C=CCCCC1(C)C=C
CC1CC=CCCC1(C)C=C
CC1CCC=CCC1(C)C=C
CC1CCCC=CC1(C)C=C
CC1=CC(C)(CCCC1)C=C
CC1=CCC(C)(CCC1)C=C
CC1=CCCC(C)(CC1)C=C
CC1=CCCCC(C)(C1)C=C
CC1(C)C=CCCCC1C=C
CC1(C)CC=CCC(C1)C=C
CC1(C)CC=CCCC1C=C
CC1(C)CC(CCC=C1)C=C
CC1(C)CCC=C(CC1)C=C
CC1(C)CCC=CC(C1)C=C
CC1(C)CCC=CCC1C=C
CC1(C)CCC(CC=C1)C=C
CC1(C)CCCC=C(C1)C=C
CC1(C)CCCC=CC1C=C
CC1(C)CCCCC=C1C=C
CC1CC=CCC(C)(C1)C=C
CC1CC(C)(CCC=C1)C=C
CC1CCC=CC(C)(C1)C=C
CC1CCC(C)(CC=C1)C=C
CC1(C)CCC(C=C)C=CC1
CC1(C)CCCC(C=C)=CC1
CC1(C)CCCC(C=C)C=C1
CC1(C)CCCCC(C=C)=C1
CC1CCC(C)(C=C)C=CC1
CC1CCCC(C)(C=C)C=C1
CCC1(C)C=CCCCC1=C
CCC1(C)CC=CCCC1=C
CCC1(C)CCC=CCC1=C
CCC1(C)CCCC=CC1=C
CCC1(C)CC=CCC(=C)C1
CCC1(C)CC(=C)CCC=C1
CCC1(C)CCC=CC(=C)C1
CCC1(C)CCC(=C)C=CC1
CCC1(C)CCC(=C)CC=C1
CCC1(C)CCCC(=C)C=C1
CC(=CC1CCCCC1)C#C
CC(C=C1CCCCC1)C#C
CC=C(C#C)C1CCCCC1
CC(=CC#C)C1CCCCC1
CC(CC#C)=C1CCCCC1
CC#CC(C)=C1CCCCC1
CCC(C#C)=C1CCCCC1
CC=C(C)C=C1CCCCC1
CC=CC(C)=C1CCCCC1
CC(C)=CC=C1CCCCC1
CCC1=CC(CCCC1)=CC
CCC1=CCC(CCC1)=CC
CCC1=CCCC(CC1)=CC
CCC1=CCCCC(C1)=CC
CCC1=CCCCCC1=CC
CCC1C=CCCCC1=CC
CCC1CC=CCC(C1)=CC
CCC1CC=CCCC1=CC
CCC1CC(CCC=C1)=CC
CCC1CCC=CC(C1)=CC
CCC1CCC=CCC1=CC
CCC1CCC(CC=C1)=CC
CCC1CCCC=CC1=CC
CCC1CCC(=CC)C=CC1
CCC1CCCC(=CC)C=C1
CC=CC1=CCCCCC1C
CC=CC1C=CCCCC1C
CC=CC1CC=CCCC1C
CC=CC1CCC=CCC1C
CC=CC1CCCC=CC1C
CC=CC1CCCCC=C1C
CCC=C1C=CCCCC1C
CCC=C1CC=CCCC1C
CCC=C1CCC=CCC1C
CCC=C1CCCC=CC1C
CCC=C1CCCCC=C1C
CC=CC1=C(C)CCCCC1
CC=CC1=CC(C)CCCC1
CC=CC1=CCC(C)CCC1
CC=CC1=CCCC(C)CC1
CC=CC1=CCCCC(C)C1
CC=CC1CC=CCC(C)C1
CC=CC1CC(C)CCC=C1
CC=CC1CCC=C(C)CC1
CC=CC1CCC=CC(C)C1
CC=CC1CCC(C)C=CC1
CC=CC1CCC(C)CC=C1
CC=CC1CCCC=C(C)C1
CC=CC1CCCC(C)=CC1
CC=CC1CCCC(C)C=C1
CC=CC1CCCCC(C)=C1
CCC=C1CC=CCC(C)C1
CCC=C1CC(C)CCC=C1
CCC=C1CCC=C(C)CC1
CCC=C1CCC=CC(C)C1
CCC=C1CCC(C)C=CC1
CCC=C1CCC(C)CC=C1
CCC=C1CCCC=C(C)C1
CCC=C1CCCC(C)=CC1
CCC=C1CCCC(C)C=C1
CCC=C1CCCCC(C)=C1
CC(=C)C1(C)CCC=CCC1
CC(=C)C1(C)CCCC=CC1
CC(=C)C1(C)CCCCC=C1
CC=C(C)C1CCC=CCC1
CC=C(C)C1CCCC=CC1
CC=C(C)C1CCCCC=C1
CC(C)=CC1=CCCCCC1
CC(C)=CC1CCC=CCC1
CC(C)=CC1CCCC=CC1
CC(C)=CC1CCCCC=C1
CC(C)C=C1CCC=CCC1
CC(C)C=C1CCCC=CC1
CC(C)C=C1CCCCC=C1
CCC(C)=C1CCC=CCC1
CCC(C)=C1CCCC=CC1
CC=C(C)C1=CCCCCC1
CCC(C)=C1CCCCC=C1
CC1C(CCCC1(C)C)C=C
CC1CC(CCC1(C)C)C=C
CC1CCC(CC1(C)C)C=C
CC1CCC(C)(CC1C)C=C
CC1CCCC(C)C1(C)C=C
CC1CC(C)(C)CCC1C=C
CC1CC(C)CC(C)(C1)C=C
CC1CC(CC(C)(C)C1)C=C
CC1CCC(C)(C)C(C1)C=C
CC1CCC(C)(C)CC1C=C
CC1CCC(C)C(C)(C1)C=C
CC1CCCC(C=C)C1(C)C
CC1CCCC(C)(C)C1C=C
CC1CCCC(C)(C=C)C1C
CC1CCC(C=C)C(C)(C)C1
CC1CCC(C)(C=C)C(C)C1
CCC1CC(=C)CCC1(C)C
CCC1CCC(=C)CC1(C)C
CCC1CCCC(=C)C1(C)C
CCC1(C)C(C)CCCC1=C
CCC1(C)CC(=C)CCC1C
CCC1(C)CC(C)CCC1=C
CCC1(C)CCC(=C)CC1C
CCC1(C)CCC(C)CC1=C
CCC1(C)CCCC(=C)C1C
CCC1CC(C)(C)CCC1=C
CCC1CCC(C)(C)CC1=C
CCC1CCCC(C)(C)C1=C
CCC1(C)CC(C)CC(=C)C1
CCC1(C)CCC(=C)C(C)C1
CCC1(C)CCC(C)C(=C)C1
CCC1CC(=C)CC(C)(C)C1
CCC1CCC(=C)C(C)(C)C1
CCC1CCC(C)(C)C(=C)C1
CCC1C(=C)CCCC1(C)C
CCC1(C)CCCC(C)C1=C
CCC1CC(CCC1C)=CC
CCC1CCC(CC1C)=CC
CCC1C(C)CCCC1=CC
CCC1CC(C)CC(C1)=CC
CCC1CC(C)CCC1=CC
CCC1CCC(C)C(C1)=CC
CCC1CCC(C)CC1=CC
CCC1CCCC(C)C1=CC
CCC1CCCC(=CC)C1C
CCC1CCC(=CC)C(C)C1
CC=CC1C(C)CCCC1C
CC=CC1CC(C)CCC1C
CC=CC1CCC(C)CC1C
CC=CC1CCCC(C)C1C
CCC=C1C(C)CCCC1C
CCC=C1CC(C)CCC1C
CCC=C1CCC(C)CC1C
CCC=C1CCCC(C)C1C
CC=CC1CC(C)CC(C)C1
CC=CC1CCC(C)C(C)C1
CCC=C1CC(C)CC(C)C1
CCC=C1CCC(C)C(C)C1
CCC1=C(C)CCCCC1C
CCC1=CC(C)CCCC1C
CCC1=CCC(C)CCC1C
CCC1=CCCC(C)CC1C
CCC1=CCCCC(C)C1C
CCC1C=C(C)CCCC1C
CCC1C=CC(C)CCC1C
CCC1C=CCC(C)CC1C
CCC1C=CCCC(C)C1C
CCC1C(C)CC=CCC1C
CCC1C(C)CCC=CC1C
CCC1C(C)CCCC=C1C
CCC1CC=C(C)CCC1C
CCC1CC=CC(C)CC1C
CCC1CC=CCC(C)C1C
CCC1CC(C)=CCCC1C
CCC1CC(C)C=CCC1C
CCC1CC(C)CC=CC1C
CCC1CC(C)CCC=C1C
CCC1CCC=C(C)CC1C
CCC1CCC=CC(C)C1C
CCC1CCC(C)=CCC1C
CCC1CCC(C)C=CC1C
CCC1CCC(C)CC=C1C
CCC1CCCC=C(C)C1C
CCC1CCCC(C)=CC1C
CCC1CCCC(C)C=C1C
CCC1CCCCC(C)=C1C
CCC1=C(C)C(C)CCCC1
CCC1=C(C)CC(C)CCC1
CCC1=C(C)CCC(C)CC1
CCC1=C(C)CCCC(C)C1
CCC1=CC(C)C(C)CCC1
CCC1=CC(C)CC(C)CC1
CCC1=CC(C)CCC(C)C1
CCC1=CCC(C)C(C)CC1
CCC1=CCC(C)CC(C)C1
CCC1=CCCC(C)C(C)C1
CCC1CC=C(C)CC(C)C1
CCC1CC=CC(C)C(C)C1
CCC1CC(C)C=CC(C)C1
CCC1CC(C)C(C)CC=C1
CCC1CC(C)CC=C(C)C1
CCC1CC(C)CC(C)C=C1
CCC1CC(C)CCC(C)=C1
CCC1CCC=C(C)C(C)C1
CCC1CCC(C)=C(C)CC1
CCC1CCC(C)=CC(C)C1
CCC1CCC(C)C=C(C)C1
CCC1CCC(C)C(C)=CC1
CCC1CCC(C)C(C)C=C1
CCC1CCC(C)CC(C)=C1
CCC1CCCC(C)=C(C)C1
CCC1CCCC(C)C(C)=C1
CCC1(C)CCCC(C1)=CC
CCC1(C)CCCCC1=CC
CC=CC1CCCCC1(C)C
CCC=C1CCCCC1(C)C
CC=CC1(C)CCCCC1C
CC=CC1(C)CCC(C)CC1
CC=CC1(C)CCCC(C)C1
CC=CC1CCC(C)(C)CC1
CC=CC1CCCC(C)(C)C1
CCC=C1CCCC(C)(C)C1
CCC1(C)CCC(CC1)=CC
CCC=C1CCC(C)(C)CC1
CC=C(C)C1(C)CCCCC1
CC(C)=CC1(C)CCCCC1
CC(C)(C)C=C1CCCCC1
CC(C)C1C(C)CCCC1C
CC(C)C1CC(C)CCC1C
CC(C)C1CCC(C)CC1C
CC(C)C1CCCC(C)C1C
CC(C)C1CC(C)CC(C)C1
CC(C)C1CCC(C)C(C)C1
CC(C)C1CCCCC1(C)C
CC(C)C1(C)CCCCC1C
CC(C)C1(C)CCC(C)CC1
CC(C)C1(C)CCCC(C)C1
CC(C)C1CCC(C)(C)CC1
CC(C)C1CCCC(C)(C)C1
CC1CCC(CC1)C(C)(C)C
CC1CCCC(C1)C(C)(C)C
CC1CCCCC1C(C)(C)C
CC(C)=C1CC2CC2C=C1
CC(C)=C1C=CCC2CC12
CC(C)=C1CC=CC2CC12
CC(=C)C1CCCCCC1=C
CC(=C)C1CCCC(=C)CC1
CC(=C)C1CCCCC(=C)C1
CC1CCC(CCC1C)C=C
CC1CCCC(CC1C)C=C
CC1CCC(C)C(CC1)C=C
CC1CCC(C)CC(C1)C=C
CC1CCC(CC(C)C1)C=C
CC1CCCC(C)C(C1)C=C
CC1CCCCC(C)C1C=C
CC1CCCCC(C=C)C1C
CC1CCCC(C=C)C(C)C1
CCC1C(C)CCCCC1=C
CCC1CC(=C)CCCC1C
CCC1CC(C)CCCC1=C
CCC1CCC(=C)CCC1C
CCC1CCC(C)CCC1=C
CCC1CCCC(=C)CC1C
CCC1CCCC(C)CC1=C
CCC1CCCCC(=C)C1C
CCC1CCCCC(C)C1=C
CCC1CC(C)CCC(=C)C1
CCC1CCC(=C)CC(C)C1
CCC1CCC(C)C(=C)CC1
CCC1CCC(C)CC(=C)C1
CCC1CCCC(=C)C(C)C1
CCC1CCCC(C)C(=C)C1
CC(C)C1CCCCCC1C
CC(C)C1CCCC(C)CC1
CC(C)C1CCCCC(C)C1
CC1=CCCCC1CC=O
CC1C=CCCC1CC=O
CC1CC=CCC1CC=O
CC1CCC=CC1CC=O
CC1CC=CC(CC=O)C1
CC1CCC=C(CC=O)C1
CC1CCCC(CC=O)=C1
CC1=CCC(CC=O)CC1
CC1CCC(CC=O)=CC1
CC1CCC(CC=O)C=C1
CC1=C(CC=O)CCCC1
CCC1=C(CCCC1)C=O
CCC1=CC(CCC1)C=O
CCC1=CCC(CC1)C=O
CCC1=CCCC(C1)C=O
CCC1=CCCCC1C=O
CCC1CC=CC(C1)C=O
CCC1CC=CCC1C=O
CCC1CC(CC=C1)C=O
CCC1CCC=C(C1)C=O
CCC1CCC=CC1C=O
CCC1CCCC=C1C=O
CCC1CCCC(C=O)=C1
CCC1CCC(C=O)=CC1
CCC1CCC(C=O)C=C1
CCCC1CC=CCC1=O
CCCC1=CCCC(=O)C1
CCCC1CC=CC(=O)C1
CCCC1=CCC(=O)CC1
CCCC1CC(=O)CC=C1
CC1CCCC=C1CC=O
CC1=CCCC(CC=O)C1
CC1=CC(CC=O)CCC1
CC1CC(CC=O)CC=C1
CCC1C=CCCC1C=O
CCCC1=CCCCC1=O
CCCC1C=CCCC1=O
CCCC1CCC=CC1=O
CCCC1CCC(=O)C=C1
CCCC1=CC(=O)CCC1
CC(C=O)C1CCCC=C1
CC(C=O)C1=CCCCC1
CC(C=O)C1CCC=CC1
CCC(=O)C1=CCCCC1
CCC(=O)C1CCC=CC1
CCC(=O)C1CCCC=C1
CC(=O)CC1CCC=CC1
CC(=O)CC1CCCC=C1
CC(=O)CC1=CCCCC1
CC(=C)C1=CC=CC=C1O
CC(=C)C1=CC=CC(O)=C1
CC(=C)C1=CC=C(O)C=C1
CC(C)C1=CC=CCC1O
CC(C)C1=CCC=CC1O
CC(C)C1C=CC=CC1O
CC(C)C1=CC=CC(O)C1
CC(C)C1=CCC(O)C=C1
CC(C)C1C=CC(O)C=C1
CC(C)C1=CC(O)C=CC1
CC(C)C1=CC(O)CC=C1
CC(O)C1=CC=CCC1C
CC(O)C1=CCC=CC1C
CC(O)C1=CCCC=C1C
CC(O)C1C=CCC=C1C
CC(O)C1CC=CC=C1C
CC(O)C1=C(C)C=CCC1
CC(O)C1=C(C)CC=CC1
CC(O)C1=C(C)CCC=C1
CC(O)C1=CC=C(C)CC1
CC(O)C1=CC=CC(C)C1
CC(O)C1=CC(C)=CCC1
CC(O)C1=CC(C)C=CC1
CC(O)C1=CC(C)CC=C1
CC(O)C1=CCC=C(C)C1
CC(O)C1=CCC(C)=CC1
CC(O)C1=CCC(C)C=C1
CC(O)C1=CCCC(C)=C1
CC(O)C1C=CC(C)C=C1
CC(O)C1C=CCC(C)=C1
CC(O)C1CC=CC(C)=C1
CC(O)C1CC(C)=CC=C1
CC(O)C1C=CC=CC1C
CC(O)C1CC=C(C)C=C1
CC1=C(CCCC1O)C=C
CC1=CC(CCC1O)C=C
CC1=CCC(CC1O)C=C
CC1C=C(CCC1O)C=C
CC1C=CC(CC1O)C=C
CC1CC=C(CC1O)C=C
CC1=CC(=C)CCC1CO
CC1=CCC(=C)CC1CO
CC1=CCCC(=C)C1CO
CC1C=CC(=C)CC1CO
CC1C=CCC(=C)C1CO
CC1C(=C)CCC=C1CO
CC1CC=CC(=C)C1CO
CC1CC(=C)C=CC1CO
CC1CC(=C)CC=C1CO
CC1CCC(=C)C=C1CO
CC1=CCCC(C=C)C1O
CC1C=CCC(C=C)C1O
CC1CC=CC(C=C)C1O
CC1CC(C=C)=CCC1O
CC1CC(C=C)C=CC1O
CC1CCC(C=C)=CC1O
CC1=CC(=C)CC(CO)C1
CC1=CCC(=C)C(CO)C1
CC1=CCC(C=C)C(O)C1
CC1CC=C(C=C)C(O)C1
CC1CC(=C)C=C(CO)C1
CC1CC(=C)CC(CO)=C1
CC1CCC(=C)C(CO)=C1
CC1=CCCC(CO)C1=C
CC1C=CCC(CO)C1=C
CC1CC=CC(CO)C1=C
CC1CCC=C(CO)C1=C
CC1=CC(=C)C(CO)CC1
CC1=CC(C=C)C(O)CC1
CC1CC(=C)C(CO)C=C1
CC1CC(C=C)C(O)C=C1
CC1=C(CCC(O)C1)C=C
CC1=CC(CC(O)C1)C=C
CC1=CCCC(O)C1C=C
CC1C=CCC(O)C1C=C
CC1CC=CC(O)C1C=C
CC1=CCC(CO)CC1=C
CC1C=CC(CO)CC1=C
CC1CC=C(CO)CC1=C
CC1CCC(CO)=CC1=C
CC1=C(C=C)C(O)CCC1
CC1=CCC(CO)C(=C)C1
CC1CC=C(CO)C(=C)C1
CC1=C(CC(O)CC1)C=C
CC1=CCC(O)C(C1)C=C
CC1=CCC(O)CC1C=C
CC1C=CC(O)CC1C=C
CC1CCC(O)C=C1C=C
CC1=CC(CO)CCC1=C
CC1C=C(CO)CCC1=C
CC1CC(CO)=CCC1=C
CC1CC(CO)C=CC1=C
CC1=CC(CO)C(=C)CC1
CC1=CC(CO)CC(=C)C1
CC1CC(CO)C(=C)C=C1
CC1CCC(O)C(C=C)=C1
CC1=CC(O)C(CC1)C=C
CC1=CC(O)CC(C1)C=C
CC1=CC(O)CCC1C=C
CC1CC(O)C=CC1C=C
CC1CC(O)CC=C1C=C
CC1=C(CO)CCCC1=C
CC1C(CO)C=CCC1=C
CC1C(CO)CC=CC1=C
CC1=C(CO)C(=C)CCC1
CC1=C(CO)CC(=C)CC1
CC1=C(CO)CCC(=C)C1
CC1CC(O)C(C=C)C=C1
CC1CC(O)CC(C=C)=C1
CC1C(O)C=CCC1C=C
CC1C(O)CC=CC1C=C
CC1C(O)CCC=C1C=C
CCC1=CC(=C)CCC1O
CCC1=CCC(=C)CC1O
CCC1=CCCC(=C)C1O
CCC1C=CC(=C)CC1O
CCC1C=CCC(=C)C1O
CCC1CC=CC(=C)C1O
CCC1CC(=C)C=CC1O
CCC1=CC(=C)CC(O)C1
CCC1=CCC(=C)C(O)C1
CCC1=CCCC(O)C1=C
CCC1C=CCC(O)C1=C
CCC1CC=CC(O)C1=C
CCC1=CC(=C)C(O)CC1
CCC1CC(=C)C(O)C=C1
CCC1=CCC(O)CC1=C
CCC1C=CC(O)CC1=C
CCC1=CCC(O)C(=C)C1
CCC1=CC(O)CCC1=C
CCC1CC(O)C=CC1=C
CCC1=CC(O)C(=C)CC1
CCC1=CC(O)CC(=C)C1
CCC1CC(O)C(=C)C=C1
CCC1C(O)C=CCC1=C
CCC1C(O)CC=CC1=C
CC1CCC=C(C=C)C1O
CC1CC(O)C=C(C1)C=C
CC1=CCCCC1(O)C=C
CC1(CC=CCC1O)C=C
CC1(CCC=CC1O)C=C
CC1C=CCCC1(O)C=C
CC1CC=CCC1(O)C=C
CC1CCC=CC1(O)C=C
CC1(C=C)C=CCCC1O
CC1=CCCC(O)(C1)C=C
CC1(CC=CC(O)C1)C=C
CC1CC=CC(O)(C1)C=C
CC1=CCC(O)(CC1)C=C
CC1(CCC(O)C=C1)C=C
CC1CCC(O)(C=C)C=C1
CC1(CC(O)CC=C1)C=C
CC1CC(O)(CC=C1)C=C
CC1(CO)C=CCCC1=C
CC1(CO)CC=CCC1=C
CC1(CO)CCC=CC1=C
CC1(CO)CC=CC(=C)C1
CC1(CO)CC(=C)CC=C1
CC1(CO)CCC(=C)C=C1
CC1(O)C=CCCC1C=C
CC1(O)CC=CC(C1)C=C
CC1(O)CC=CCC1C=C
CC1(O)CC(CC=C1)C=C
CC1(O)CCC=C(C1)C=C
CC1(O)CCC=CC1C=C
CC1(O)CCCC=C1C=C
CC1(O)CCC(C=C)C=C1
CC1(O)CCCC(C=C)=C1
CCC1(O)C=CCCC1=C
CCC1(O)CC=CCC1=C
CCC1(O)CCC=CC1=C
CCC1(O)CC=CC(=C)C1
CCC1(O)CC(=C)CC=C1
CCC1(O)CCC(=C)C=C1
CC1(O)CCC(C=C)=CC1
CC1=CC(O)(CCC1)C=C
CC1=CC(CCC1)=CCO
CC1=CCC(CC1)=CCO
CC1=CCCC(C1)=CCO
CC1=CCCCC1=CCO
CC1C=CCCC1=CCO
CC1CC=CC(C1)=CCO
CC1CC=CCC1=CCO
CC1CC(CC=C1)=CCO
CC1CCC=CC1=CCO
CC1CCC(=CCO)C=C1
CC=C1C=CCCC1CO
CC=C1CC=CCC1CO
CC=C1CCC=CC1CO
CC=C1CCCC=C1CO
CC=C1CC=CC(CO)C1
CC=C1CCC=C(CO)C1
CC=C1CCCC(CO)=C1
CC=C1CCC(CO)=CC1
CC=C1CCC(CO)C=C1
CC=C1CC(CO)CC=C1
CC=CC1=CCCCC1O
CC=CC1C=CCCC1O
CC=CC1CC=CCC1O
CC=CC1CCC=CC1O
CCC=C1C=CCCC1O
CCC=C1CC=CCC1O
CCC=C1CCC=CC1O
CC=CC1=CCCC(O)C1
CC=CC1CC=CC(O)C1
CCC=C1CC=CC(O)C1
CC=CC1=CCC(O)CC1
CC=CC1CCC(O)C=C1
CCC=C1CCC(O)C=C1
CC=CC1=CC(O)CCC1
CC=CC1CC(O)CC=C1
CCC=C1CC(O)CC=C1
CC(=C)C1(O)CCC=CC1
CC(=C)C1(O)CCCC=C1
CC(CO)=C1CCC=CC1
CC(CO)=C1CCCC=C1
CC(O)C=C1CCC=CC1
CC(O)C=C1CCCC=C1
CC(C)C1CCCC(O)C1
CC(O)C1CCCCC1C
CC(O)C1CCCC(C)C1
CC(C)C1CCCCC1O
CC(C)C1CCC(O)CC1
CC(O)C1CCC(C)CC1
CC1CC(OCO1)C(C)=C
CC1CCOC(O1)C(C)=C
CC1COC(CO1)C(C)=C
CC1COCC(O1)C(C)=C
CC1COC(OC1)C(C)=C
CC1COCOC1C(C)=C
CC1OCC(CO1)C(C)=C
CC1OCCC(O1)C(C)=C
CC1OCCOC1C(C)=C
CC1OCOCC1C(C)=C
CC(C)C1OCOCC1=C
CC(C)C1OCC(=C)CO1
C=CCC1=C(CCCC1)C=C
C=CCC1=CC(CCC1)C=C
C=CCC1=CCC(CC1)C=C
C=CCC1=CCCC(C1)C=C
C=CCC1=CCCCC1C=C
C=CCC1C=CCCC1C=C
C=CCC1CC=CC(C1)C=C
C=CCC1CC=CCC1C=C
C=CCC1CC(CC=C1)C=C
C=CCC1CCC=C(C1)C=C
C=CCC1CCC=CC1C=C
C=CCC1CCCC=C1C=C
C=CCC1CCC(C=C)=CC1
C=CCC1CCC(C=C)C=C1
C=CCC1CCCC(C=C)=C1
C=CCCC1=CCCCC1=C
C=CCCC1C=CCCC1=C
C=CCCC1CC=CCC1=C
C=CCCC1CCC=CC1=C
C=CCCC1=CC(=C)CCC1
C=CCCC1=CCC(=C)CC1
C=CCCC1=CCCC(=C)C1
C=CCCC1CC=CC(=C)C1
C=CCCC1CC(=C)CC=C1
C=CCCC1CCC(=C)C=C1
C=CC(=C)CC1=CCCCC1
C=CC(=C)CC1CCC=CC1
C=CC(=C)CC1CCCC=C1
C=CC(C=C)C1=CCCCC1
C=CC(C=C)C1CCC=CC1
C=CC(C=C)C1CCCC=C1
C=CCC(=C)C1CCC=CC1
C=CCC(=C)C1CCCC=C1
C=CCC(=C)C1=CCCCC1
CC1=CCCCC1CCC=C
CC1C=CCCC1CCC=C
CC1CC=CCC1CCC=C
CC1CCC=CC1CCC=C
CC1CCCC=C1CCC=C
CC1=CC(CCC=C)CCC1
CC1=CCC(CCC=C)CC1
CC1=CCCC(CCC=C)C1
CC1CC=CC(CCC=C)C1
CC1CC(CCC=C)CC=C1
CC1CCC=C(CCC=C)C1
CC1CCC(CCC=C)=CC1
CC1CCC(CCC=C)C=C1
CC1CCCC(CCC=C)=C1
CCC1=CCCCC1CC=C
CCC1C=CCCC1CC=C
CCC1CC=CCC1CC=C
CCC1CCC=CC1CC=C
CCC1CCCC=C1CC=C
CCC1=C(CC=C)CCCC1
CCC1=CC(CC=C)CCC1
CCC1=CCC(CC=C)CC1
CCC1=CCCC(CC=C)C1
CCC1CC=CC(CC=C)C1
CCC1CC(CC=C)CC=C1
CCC1CCC=C(CC=C)C1
CCC1CCC(CC=C)=CC1
CCC1CCC(CC=C)C=C1
CCC1CCCC(CC=C)=C1
CCCC1=C(CCCC1)C=C
CCCC1=CC(CCC1)C=C
CCCC1=CCCC(C1)C=C
CCCC1=CCCCC1C=C
CCCC1C=CCCC1C=C
CCCC1CC=CC(C1)C=C
CCCC1CC=CCC1C=C
CCCC1CC(CC=C1)C=C
CCCC1CCC=C(C1)C=C
CCCC1CCC=CC1C=C
CCCC1CCCC=C1C=C
CCCC1CCC(C=C)=CC1
CCCC1CCC(C=C)C=C1
CCCC1CCCC(C=C)=C1
CCCCC1=CCCCC1=C
CCCCC1C=CCCC1=C
CCCCC1CC=CCC1=C
CCCCC1CCC=CC1=C
CCCCC1=CC(=C)CCC1
CCCCC1=CCC(=C)CC1
CCCCC1=CCCC(=C)C1
CCCCC1CC=CC(=C)C1
CCCCC1CC(=C)CC=C1
CCCCC1CCC(=C)C=C1
CC1=C(CCC=C)CCCC1
CCCC1=CCC(CC1)C=C
CC(CC1=CCCCC1)C=C
CC(CC1CCC=CC1)C=C
CC(CC1CCCC=C1)C=C
CC(=C)CCC1=CCCCC1
CC(=C)CCC1CCC=CC1
CC(=C)CCC1CCCC=C1
CC(CC=C)C1CCC=CC1
CC(CC=C)C1CCCC=C1
CCC(=C)CC1=CCCCC1
CCC(=C)CC1CCC=CC1
CCC(=C)CC1CCCC=C1
CCC(C=C)C1=CCCCC1
CCC(C=C)C1CCC=CC1
CCC(C=C)C1CCCC=C1
CCCC(=C)C1=CCCCC1
CCCC(=C)C1CCC=CC1
CCCC(=C)C1CCCC=C1
CC(CC=C)C1=CCCCC1
CC1(C)CC1C1=CC=CC1=C
CC1=CC=C(C1=C)C1(C)CC1
CC1CC1C(C)=C1C=CC=C1
CC(C1CC1)=C1C=CC=C1C
CC(C1CC1)=C1C=CC(C)=C1
CC(C)=C1C=CC=C1C1CC1
CC(C)=C1C=CC(=C1)C1CC1
CC1CC1C1(C)C=CCC1=C
CC1CC1C1(C)CC=CC1=C
CC1CC1C1(C)CC(=C)C=C1
CC1CC1(C)C1C=CCC1=C
CC1CC1(C)C1CC=CC1=C
CC1CC1(C)C1=CCC(=C)C1
CC1CC1(C)C1CC(=C)C=C1
CC1(C)CC1C1=CCCC1=C
CC1(C)CC1C1C=CCC1=C
CC1(C)CC1C1CC=CC1=C
CC1(C)CC1C1=CCC(=C)C1
CC1(C)CC1C1CC(=C)C=C1
CC1=CC(CC1=C)C1(C)CC1
CC1=CCC(C1=C)C1(C)CC1
CC1C=CC(C1=C)C1(C)CC1
CC1C(C=CC1=C)C1(C)CC1
CC1CC=C(C1=C)C1(C)CC1
CC1=CC(C)(C2CC2)C(=C)C1
CC1=CC(=C)C(C1)C1(C)CC1
CC1=CC(=C)CC1C1(C)CC1
CC1=CC(C(=C)C1)C1(C)CC1
CC1=CCC(=C)C1C1(C)CC1
CC1C=CC(=C)C1C1(C)CC1
CC1C(=C)CC=C1C1(C)CC1
CC1=CC(=C)CC1(C)C1CC1
CC1=CC(C)(CC1=C)C1CC1
CC1=CCC(=C)C1(C)C1CC1
CC1(C)C=C(CC1=C)C1CC1
CC1(C)C(C=CC1=C)C1CC1
CC1(C)CC(=CC1=C)C1CC1
CC1C=CC(=C)C1(C)C1CC1
CC1C(=C)C=CC1(C)C1CC1
CC1=CCC(C)(C2CC2)C1=C
CC1(C)C=CC(C2CC2)C1=C
CC1(C)CC=C(C2CC2)C1=C
CC1C=CC(C)(C2CC2)C1=C
CC1=CC(=C)C(C)(C1)C1CC1
CC1(C)C=CC(=C)C1C1CC1
CC1(C)C(=C)CC=C1C1CC1
CC1(C)CC(=C)C=C1C1CC1
CC1(C)CC(=C)C(=C1)C1CC1
CC1CC1C(C)=C1CC=CC1
CC1CC1C(C)=C1CCC=C1
CC1C=CCC1=C(C)C1CC1
CC1CC=CC1=C(C)C1CC1
CC1CC(C=C1)=C(C)C1CC1
CC(C1CC1)=C1CCC=C1C
CC(C1CC1)=C1CC=C(C)C1
CC(C1CC1)=C1CCC(C)=C1
CC(C)=C1C=CCC1C1CC1
CC(C)=C1CC=CC1C1CC1
CC(C)=C1CC=C(C1)C1CC1
CC(C)=C1CC(C=C1)C1CC1
CC(C)=C1CCC=C1C1CC1
CC(C)=C1CCC(=C1)C1CC1
CC(C#C)=C1C=CCCC1=O
CC(C#C)=C1CC=CCC1=O
CC(C#C)=C1CCC=CC1=O
CC(C#C)=C1CC=CC(=O)C1
CC(C#C)=C1CCC(=O)C=C1
CC(C#C)=C1CC(=O)CC=C1
CC1C=CC(CC1=O)=C(C)C
CC1CC(C=CC1=O)=C(C)C
CC1C=CCC(=C(C)C)C1=O
CC1CC=CC(=C(C)C)C1=O
CC1CC(=C(C)C)C(=O)C=C1
CC1C=CCC(=O)C1=C(C)C
CC1CC=CC(=O)C1=C(C)C
CC1C=CC(=O)CC1=C(C)C
CC1CC(=O)C=CC1=C(C)C
CC1CC(=O)C(C=C1)=C(C)C
CC1C(=O)C=CCC1=C(C)C
CC1C(=O)CC=CC1=C(C)C
CC(C)=C1C=C(C)CCC1=O
CC(C)=C1C(=O)CCC=C1C
CC(C)=C1CC=C(C)CC1=O
CC(C)=C1CC(C)=CCC1=O
CC(C)=C1CC=C(C)C(=O)C1
CC(C)=C1CC(=O)C=C(C)C1
CC(C)=C1CCC(=O)C=C1C
CC(C)=C1CCC(=O)C(C)=C1
CC(C)=C1CC(=O)CC=C1C
CC(C)=C1CC(=O)CC(C)=C1
CC(C)=C1CCC=C(C)C1=O
CC(C)=C1CCC(C)=CC1=O
CC1=CC(=C)C(C)(OC1)C=C
CC1=CC(=C)COC1(C)C=C
CC1=CC(C)(OCC1=C)C=C
CC1=CCOC(C)(C=C)C1=C
CC1(C)OCC(=C)C=C1C=C
CC1(C)OC(C=C)C=CC1=C
CC1(C)OCC=C(C=C)C1=C
CC1(C)OCC(C=C)=CC1=C
CC1(C)OC(C=C)C(=C)C=C1
CC1(C)OCC(=C)C(C=C)=C1
CC1OC(C)(C=C)C=CC1=C
CC1OC(C)(C=C)C(=C)C=C1
COC1(C)C=CC(=C)CC1=C
COC1(C)C=CCC(=C)C1=C
COC1(C)C(=C)CC=CC1=C
COC1(C)CC=CC(=C)C1=C
COC1(C)CC(=C)C=CC1=C
COC1(C)CC(=C)C(=C)C=C1
CC1=C(CC#C)C(=C)COC1
CC1=CC(=C)C(CC#C)OC1
CC1CC=C(C=C)C(O1)C#C
CC1CC=C(C#C)C(O1)C=C
CC1CC(C=C)=C(CO1)C#C
CC1CC(C=C)=CC(O1)C#C
CC1CC(C#C)=C(CO1)C=C
CC1=C(C=C)C(COC1)C#C
CC1=C(C#C)C(COC1)C=C
CC1=CC(C=C)C(OC1)C#C
CC1=CC(C#C)C(OC1)C=C
CC1=C(CC#C)COCC1=C
CC1=CC(CC#C)OCC1=C
CC1CC(=CC(O1)C=C)C#C
CC1=CC(=C)COC1CC#C
CC1=C(C=C)C(OCC1)C#C
CC1=C(C#C)C(OCC1)C=C
CC1=C(CC(OC1)C=C)C#C
CC1=C(CC(OC1)C#C)C=C
CC1=C(CCOC1C=C)C#C
CC1=C(CCOC1C#C)C=C
CC1=CC(COC1C=C)C#C
CC1=CC(COC1C#C)C=C
CC1=CCC(OC1C=C)C#C
CC1=CCC(OC1C#C)C=C
CC1C=C(COC1C=C)C#C
CC1C=C(COC1C#C)C=C
CC1C=CC(OC1C=C)C#C
CC1C=CC(OC1C#C)C=C
CC1=C(COC(C1)C=C)C#C
CC1=C(COC(C1)C#C)C=C
CC1=C(COCC1C=C)C#C
CC1=C(COCC1C#C)C=C
CC1=CC(OC(C1)C=C)C#C
CC1=CC(OC(C1)C#C)C=C
CC1=CC(OCC1C=C)C#C
CC1=CC(OCC1C#C)C=C
CC1=CCOC(C=C)C1C#C
CC1=CCOC(C#C)C1C=C
CC1=CCOC(CC#C)C1=C
CC1C(OCC=C1C=C)C#C
CC1C(OCC=C1C#C)C=C
CC1COC(C=C1C=C)C#C
CC1COC(C=C)C=C1C#C
CC1COC(C=C)C(=C1)C#C
CC1COCC(C=C)=C1C#C
CC1COCC(C#C)=C1C=C
CC1COC(C#C)C(C=C)=C1
CC1OC(C=CC1C=C)C#C
CC1OC(CC=C1C=C)C#C
CC1OC(CC=C1C#C)C=C
CC1OC(CC(=C1)C#C)C=C
CC1OCC(=CC1C=C)C#C
CC1OCC(C=C1C=C)C#C
CC1OCC(=C)C=C1CC#C
CC1OC(C=C)C=CC1C#C
CC1OC(C=C)C(C=C1)C#C
CC1OC(CC(C=C)=C1)C#C
CC1OCC=C(C=C)C1C#C
CC1OCC=C(C#C)C1C=C
CC1OCC(C=C)=CC1C#C
CC1OCC(C=C)C=C1C#C
CC1OCC(C=C)C(=C1)C#C
CC1OCCC(C=C)=C1C#C
CC1OCCC(C#C)=C1C=C
CC1OC(CC#C)C=CC1=C
CC1OCC=C(CC#C)C1=C
CC1OCC(CC#C)=CC1=C
CC1OC(C#C)C(C=C)C=C1
CC1OC(CC#C)C(=C)C=C1
CC1OCC(=C)C(CC#C)=C1
CC1OCC(C#C)C(C=C)=C1
CCC1=C(C#C)C(=C)COC1
CCC1=CC(=C)C(OC1)C#C
CCC1=CC(=C)COC1C#C
CCC1=C(COCC1=C)C#C
CCC1=CC(OCC1=C)C#C
CCC1=CCOC(C#C)C1=C
CCC1OC(C=CC1=C)C#C
CCC1OCC(=CC1=C)C#C
CCC1OCC(=C)C=C1C#C
CCC1OCC(=C)C(=C1)C#C
CCC1OCC=C(C#C)C1=C
CCC1OC(C#C)C(=C)C=C1
CC#CC1=C(C)C(=C)COC1
CC#CC1=CC(=C)C(C)OC1
CC#CC1=CC(=C)COC1C
CC#CC1=C(C)COCC1=C
CC#CC1=CC(C)OCC1=C
CC#CC1=CCOC(C)C1=C
CC#CC1OC(C)C=CC1=C
CC#CC1OCC=C(C)C1=C
CC#CC1OCC(=C)C=C1C
CC#CC1OCC(C)=CC1=C
CC#CC1OC(C)C(=C)C=C1
CC#CC1OCC(=C)C(C)=C1
COC1C=C(CCC1=C)C#C
COC1C=CC(CC1=C)C#C
COC1C(C=CCC1=C)C#C
COC1C(CC=CC1=C)C#C
COC1CC=C(CC1=C)C#C
COC1CC(=CCC1=C)C#C
COC1CC(C=CC1=C)C#C
COC1CCC(=CC1=C)C#C
COC1C=CC(=C)CC1C#C
COC1C=CCC(=C)C1C#C
COC1C(=C)CCC=C1C#C
COC1CC=CC(=C)C1C#C
COC1CC(=C)C=C(C1)C#C
COC1CC(=C)C=CC1C#C
COC1CC(=C)C(C=C1)C#C
COC1CC(=C)CC=C1C#C
COC1CC(=C)CC(=C1)C#C
COC1CCC(=C)C=C1C#C
COC1CCC(=C)C(=C1)C#C
COC1C=CCC(C#C)C1=C
COC1CC=CC(C#C)C1=C
COC1CCC=C(C#C)C1=C
COC1CC=C(C#C)C(=C)C1
COC1CC(C#C)C(=C)C=C1
CC1=C(C)C(COC1)=CC=C
CC1OCC=C(C)C1=CC=C
CC1OCC(C)=CC1=CC=C
CC1OCC(=CC=C)C=C1C
CC1OC(C)C(=CC=C)C=C1
CC1OCC(=CC=C)C(C)=C1
CC=C1C=C(C)COC1C=C
CC=C1C=CC(C)OC1C=C
CC=C1C=C(COC1C)C=C
CC=C1C=CC(OC1C)C=C
CC=C1C(C)OCC=C1C=C
CC=C1C(OCC=C1C)C=C
CC=C1COC(C)C=C1C=C
CC=C1COCC(C)=C1C=C
CC=C1COC(C=C)C=C1C
CC=C1COCC(C=C)=C1C
CC=C1COC(C=C)C(C)=C1
CC=C1COC(C)C(C=C)=C1
CC=CC1=C(C)C(=C)COC1
CC=CC1=CC(=C)C(C)OC1
CC=CC1=CC(=C)COC1C
CC=CC1=C(C)COCC1=C
CC=CC1=CC(C)OCC1=C
CC=CC1=CCOC(C)C1=C
CC=CC1OC(C)C=CC1=C
CC=CC1OCC=C(C)C1=C
CC=CC1OCC(=C)C=C1C
CC=CC1OCC(C)=CC1=C
CC=CC1OC(C)C(=C)C=C1
CC=CC1OCC(=C)C(C)=C1
COC1C=CC(CC1=C)=CC
COC1C=CC(=C)CC1=CC
COC1C=CCC(=C)C1=CC
COC1C(=C)C=CCC1=CC
COC1C(=C)CC=CC1=CC
COC1CC=CC(=C)C1=CC
COC1CC(=C)C=CC1=CC
COC1C=CCC(=CC)C1=C
COC1CC=CC(=CC)C1=C
COC1CC(=CC)C=CC1=C
COC1CC(=C)C(=CC)C=C1
COC1CC(=CC)C(=C)C=C1
CC1=C(C=C)C(C)=CCOC1
CC1=C(C)C(C=C)=CCOC1
CC1=CC(C=C)=C(C)COC1
CC1=C(C)C=C(COC1)C=C
CC1=C(C)C=CC(OC1)C=C
CC1=CC=C(C)C(OC1)C=C
CC1=CC(C)=C(COC1)C=C
CC1=CC(C)=CC(OC1)C=C
CC1=C(C)C(OCC=C1)C=C
CC1=CCOC(C=C)C=C1C
CC1=CCOCC(C=C)=C1C
CC1=CCOC(C=C)C(C)=C1
CC1OCC=C(C)C=C1C=C
CC1OCC=CC(C)=C1C=C
CC1OCC(C)=CC=C1C=C
CC1OC(C=C)C=CC=C1C
CC1OCC=C(C=C)C=C1C
CC1OCC=CC(C=C)=C1C
CC1OCC(C=C)=CC=C1C
CC1OC(C=C)C=C(C)C=C1
CC1OC(C=C)C=CC(C)=C1
CC1OC(C=C)C(C)=CC=C1
CC1OC(C)C=C(C=C)C=C1
CC1OC(C)C(C=C)=CC=C1
CC1OCC=C(C=C)C(C)=C1
CC1OCC=C(C)C(C=C)=C1
CC1OCC(C=C)=C(C)C=C1
CC1OCC(C=C)=CC(C)=C1
CC1OCC(C)=C(C=C)C=C1
CC1OCC(C)=CC(C=C)=C1
COC1C=C(C)C=CCC1=C
COC1C=C(C)CC=CC1=C
COC1C=CC=C(C)CC1=C
COC1C=CC=CC(=C)C1C
COC1C=CC=CC(C)C1=C
COC1C=CC(=C)C=CC1C
COC1C=CC(=C)CC=C1C
COC1C=CC(C)=CCC1=C
COC1C=CC(C)C=CC1=C
COC1C=CCC=C(C)C1=C
COC1C=CCC(=C)C=C1C
COC1C=CCC(C)=CC1=C
COC1C(=C)CC=CC=C1C
COC1C(=C)C=CCC=C1C
COC1C(C)C=CC=CC1=C
COC1CC=C(C)C=CC1=C
COC1CC=CC=C(C)C1=C
COC1CC=CC(=C)C=C1C
COC1CC=CC(C)=CC1=C
COC1CC(=C)C=CC=C1C
COC1CC(C)=CC=CC1=C
COC1C=CC(=C)CC(C)=C1
COC1C=CC(C)C(=C)C=C1
COC1C=CCC(=C)C(C)=C1
COC1CC=C(C)C(=C)C=C1
COC1CC=CC(=C)C(C)=C1
COC1CC(=C)C=C(C)C=C1
COC1CC(=C)C=CC(C)=C1
COC1CC(=C)C(C)=CC=C1
COC1CC(C)=CC(=C)C=C1
CC1(CC(C=C)=CCO1)C#C
CC1(C=C)C=CCOC1C#C
CC1(CC=C(CO1)C=C)C#C
CC1(CC=C(CO1)C#C)C=C
CC1(CC=CC(O1)C=C)C#C
CC1(CC=CC(O1)C#C)C=C
CC1(CC(=CCO1)C#C)C=C
CC1CC=CC(O1)(C=C)C#C
CC1=CC(COC1)(C=C)C#C
CC1=CCC(OC1)(C=C)C#C
CC1=CCCOC1(C=C)C#C
CC1(C=CCOC1C=C)C#C
CC1C=CCOC1(C=C)C#C
CC1(CC#C)OCC=CC1=C
CC1(CC#C)OCC(=C)C=C1
CC1=CC(OCC1)(C=C)C#C
CC1=CCOC(C1)(C=C)C#C
CC1=CCOCC1(C=C)C#C
CC1(COC(C=C1)C#C)C=C
CC1(COCC=C1C=C)C#C
CC1(COCC=C1C#C)C=C
CC1(COCC(=C1)C#C)C=C
CC1(COC(C=C)C=C1)C#C
CC1(COCC(C=C)=C1)C#C
CC1COC(C=C)(C=C1)C#C
CC1(OC(CC=C1)C=C)C#C
CC1(OC(CC=C1)C#C)C=C
CC1(OCC=CC1C=C)C#C
CC1(OCC=CC1C#C)C=C
CC1(OCC(C=C1)C#C)C=C
CC1(OCCC=C1C=C)C#C
CC1(OCCC=C1C#C)C=C
CC1(OCCC(=C1)C#C)C=C
CC1OC(CC=C1)(C=C)C#C
CC1OCC=CC1(C=C)C#C
CC1(OCC(C=C)C=C1)C#C
CC1(OCCC(C=C)=C1)C#C
CC1OCC(C=C)(C=C1)C#C
CCC1(OCC=CC1=C)C#C
CCC1(OCC(=C)C=C1)C#C
CC#CC1(C)OCC=CC1=C
CC#CC1(C)OCC(=C)C=C1
COC1(C=CCCC1=C)C#C
COC1(CC=CCC1=C)C#C
COC1(CCC=CC1=C)C#C
COC1(CC=CC(=C)C1)C#C
COC1(CC(=C)CC=C1)C#C
COC1(CCC(=C)C=C1)C#C
CC1(C)OCC=CC1=CC=C
CC1(C)OCC(=CC=C)C=C1
CC=C1C=CCOC1(C)C=C
CC=C1COC(C)(C=C)C=C1
CC=CC1(C)OCC=CC1=C
CC=CC1(C)OCC(=C)C=C1
CC1CC(C=CC#C)=CCO1
CC1CC=C(CO1)C=CC#C
CC1CC=CC(O1)C=CC#C
CC1=C(CCOC1)C=CC#C
CC1=CC(COC1)=CCC#C
CC1=CC(COC1)C=CC#C
CC1=CCC(OC1)C=CC#C
CC1=CCCOC1C=CC#C
CC1C=CCOC1C=CC#C
CC1=C(COCC1)C=CC#C
CC1=CC(OCC1)C=CC#C
CC1=CCOC(C1)C=CC#C
CC1=CCOCC1=CCC#C
CC1=CCOCC1C=CC#C
CC1COCC=C1C=CC#C
CC1COC(C=CC#C)C=C1
CC1COCC(C=CC#C)=C1
CC1OC(CC=C1)C=CC#C
CC1OCC=CC1=CCC#C
CC1OCC=CC1C=CC#C
CC1OCCC=C1C=CC#C
CC1OCC(=CCC#C)C=C1
CC1OCC(C=CC#C)C=C1
CC1OCCC(C=CC#C)=C1
CC=C1C=CCOC1C#CC
CC=C1C=CCOC1CC#C
CCC1=CC(COC1)=CC#C
CCC1=CCOCC1=CC#C
CC=C1COC(C=C1)C#CC
CC=C1COCC=C1C#CC
CC=C1COCC=C1CC#C
CC=C1COCC(=C1)C#CC
CC=C1COC(CC#C)C=C1
CC=C1COCC(CC#C)=C1
CCC1OCC=CC1=CC#C
CCC1OCC(=CC#C)C=C1
CC=CC1CC=C(CO1)C#C
CC=CC1CC=CC(O1)C#C
CC=CC1CC(=CCO1)C#C
CC=CC1=C(CCOC1)C#C
CC=CC1=CC(COC1)C#C
CC=CC1=CCC(OC1)C#C
CC=CC1=CCCOC1C#C
CC=CC1C=CCOC1C#C
CCC=C1C=CCOC1C#C
CC=CC1=C(COCC1)C#C
CC=CC1=CC(OCC1)C#C
CC=CC1=CCOC(C1)C#C
CC=CC1=CCOCC1C#C
CC=CC1COC(C=C1)C#C
CC=CC1COCC=C1C#C
CC=CC1COCC(=C1)C#C
CCC=C1COC(C=C1)C#C
CCC=C1COCC=C1C#C
CCC=C1COCC(=C1)C#C
CC=CC1OC(CC=C1)C#C
CC=CC1OCC=CC1C#C
CC=CC1OCC(C=C1)C#C
CC=CC1OCCC=C1C#C
CC=CC1OCCC(=C1)C#C
CC#CC=C1C=CCOC1C
CC#CC=C1COCC=C1C
CC#CC=C1COC(C)C=C1
CC#CC=C1COCC(C)=C1
COC1C=CCCC1=CC#C
COC1CC=CC(C1)=CC#C
COC1CC=CCC1=CC#C
COC1CC(CC=C1)=CC#C
COC1CCC=CC1=CC#C
COC1CCC(=CC#C)C=C1
CC=CC1=CC(COC1)=CC
CC=CC1=CCOCC1=CC
CC=CC1OCC=CC1=CC
CC=CC1OCC(=CC)C=C1
CC=CC=C1C=CCOC1C
CC=CC=C1COCC=C1C
CC=CC=C1COC(C)C=C1
CC=CC=C1COCC(C)=C1
CC1(CC=CCO1)C(=C)C#C
CC1(COCC=C1)C(=C)C#C
CC1(OCCC=C1)C(=C)C#C
CC(=C)C1(CC=CCO1)C#C
CC(=C)C1(COCC=C1)C#C
CC(=C)C1(OCCC=C1)C#C
CC(=CC1CC=CCO1)C#C
CC(=CC1=CCCOC1)C#C
CC(=CC1=CCOCC1)C#C
CC(=CC1COCC=C1)C#C
CC(C=C1COCC=C1)C#C
CC(=CC1OCCC=C1)C#C
CC=C(C#C)C1CC=CCO1
CC(=CC#C)C1CC=CCO1
CC=C(C#C)C1=CCCOC1
CC(=CC#C)C1=CCCOC1
CC=C(C#C)C1=CCOCC1
CC(=CC#C)C1=CCOCC1
CC=C(C#C)C1COCC=C1
CC(=CC#C)C1COCC=C1
CC(CC#C)=C1COCC=C1
CC#CC(C)=C1COCC=C1
CCC(C#C)=C1COCC=C1
CC=C(C#C)C1OCCC=C1
CC(=CC#C)C1OCCC=C1
CC=C(C)C=C1COCC=C1
CC=CC(C)=C1COCC=C1
CC(C)=CC=C1COCC=C1
CC1CC=C(C=C)C(C)(C)O1
CC1CC(C=C)=CC(C)(C)O1
CC1=C(C=C)C(C)(C)COC1
CC1=CC(C=C)C(C)(C)OC1
CC1CC=C(C)C(C)(O1)C=C
CC1CC(C)=CC(C)(O1)C=C
CC1=C(C=C)C(C)(C)OCC1
CC1=C(C)C(C)(COC1)C=C
CC1=C(C)CC(C)(OC1)C=C
CC1=C(CC(C)(C)OC1)C=C
CC1=CC(C)(C)C(OC1)C=C
CC1=CC(C)(C)COC1C=C
CC1=CCC(C)(C)OC1C=C
CC1C=CC(C)(C)OC1C=C
CC1C(C=C)=CCOC1(C)C
CC1C=C(C)COC1(C)C=C
CC1C(C)=CCOC1(C)C=C
CC1=C(C)C(C)(OCC1)C=C
CC1=CC(C)(C)OC(C1)C=C
CC1=CC(C)(C)OCC1C=C
CC1=C(CCOC1(C)C)C=C
CC1=CC(COC1(C)C)C=C
CC1=CCC(OC1(C)C)C=C
CC1C=C(COC1(C)C)C=C
CC1C=CC(OC1(C)C)C=C
CC1=C(COCC1(C)C)C=C
CC1=CC(OCC1(C)C)C=C
CC1=C(COC(C)(C)C1)C=C
CC1=CC(OC(C)(C)C1)C=C
CC1=CCOC(C=C)C1(C)C
CC1=CCOC(C)(C)C1C=C
CC1COC(C)(C)C=C1C=C
CC1COC(C)(C=C)C=C1C
CC1COC(C)(C=C)C(C)=C1
CC1COC(C)(C)C(C=C)=C1
CC1OC(C)(CC=C1C)C=C
CC1OCC=C(C)C1(C)C=C
CC1OCC(C)=CC1(C)C=C
CC1OC(C=C)C=CC1(C)C
CC1OC(C)(C)C=CC1C=C
CC1OC(C)(C)CC=C1C=C
CC1OC(C)(CC(C)=C1)C=C
CC1OCC=C(C=C)C1(C)C
CC1OCC(C=C)=CC1(C)C
CC1OCC(C)(C)C=C1C=C
CC1OC(C)(C=C)C=CC1C
CC1OCC(C)(C=C)C=C1C
CC1OC(C=C)C(C)(C)C=C1
CC1OC(C)(C=C)C(C)C=C1
CC1OC(C)(C)C(C=C)C=C1
CC1OC(C)(C)CC(C=C)=C1
CC1OC(C)C(C)(C=C)C=C1
CC1OCC(C)(C=C)C(C)=C1
CC1OCC(C)(C)C(C=C)=C1
CCC1=CC(=C)C(C)(C)OC1
CCC1=CC(=C)COC1(C)C
CCC1=CC(C)(C)OCC1=C
CCC1=CCOC(C)(C)C1=C
CCC1(C)OC(C)C=CC1=C
CCC1(C)OCC=C(C)C1=C
CCC1(C)OCC(=C)C=C1C
CCC1(C)OCC(C)=CC1=C
CCC1(C)OC(C)C(=C)C=C1
CCC1(C)OCC(=C)C(C)=C1
CCC1OC(C)(C)C=CC1=C
CCC1OC(C)(C)C(=C)C=C1
COC1C=CC(=C)CC1(C)C
COC1C=CCC(=C)C1(C)C
COC1C(=C)C=CCC1(C)C
COC1C(=C)CC=CC1(C)C
COC1CC=CC(=C)C1(C)C
COC1CC(=C)C=CC1(C)C
COC1(C)C=C(C)CCC1=C
COC1(C)C=CC(=C)CC1C
COC1(C)C=CC(C)CC1=C
COC1(C)C=CCC(=C)C1C
COC1(C)C=CCC(C)C1=C
COC1(C)C(=C)CCC=C1C
COC1(C)C(C)C=CCC1=C
COC1(C)C(C)CC=CC1=C
COC1(C)CC=C(C)CC1=C
COC1(C)CC=CC(=C)C1C
COC1(C)CC=CC(C)C1=C
COC1(C)CC(=C)C=CC1C
COC1(C)CC(=C)CC=C1C
COC1(C)CC(C)=CCC1=C
COC1(C)CC(C)C=CC1=C
COC1(C)CCC=C(C)C1=C
COC1(C)CCC(=C)C=C1C
COC1(C)CCC(C)=CC1=C
COC1C=CC(C)(C)CC1=C
COC1C=CCC(C)(C)C1=C
COC1CC=CC(C)(C)C1=C
COC1CC(C)(C)C=CC1=C
COC1(C)CC=C(C)C(=C)C1
COC1(C)CC(=C)C(C)C=C1
COC1(C)CC(=C)CC(C)=C1
COC1(C)CC(=C)C=C(C)C1
COC1(C)CC(C)C(=C)C=C1
COC1(C)CCC(=C)C(C)=C1
COC1CC(=C)C(C)(C)C=C1
COC1CC(C)(C)C(=C)C=C1
CCC1=CC(=CC)C(C)OC1
CCC1=C(C)C(COC1)=CC
CCC1=CC(COC1C)=CC
CCC1=C(C)COCC1=CC
CCC1=CC(C)OCC1=CC
CCC1=CCOC(C)C1=CC
CCC1OC(C)C=CC1=CC
CCC1OCC=C(C)C1=CC
CCC1OCC(C)=CC1=CC
CCC1OCC(=CC)C=C1C
CCC1OC(C)C(=CC)C=C1
CCC1OCC(=CC)C(C)=C1
CC=CC1CC=C(C)C(C)O1
CC=CC1CC(C)=C(C)CO1
CC=CC1CC(C)=CC(C)O1
CC=CC1=C(C)C(C)COC1
CC=CC1=C(C)CC(C)OC1
CC=CC1=CC(C)C(C)OC1
CC=CC1=C(C)CCOC1C
CC=CC1=CC(C)COC1C
CC=CC1=CCC(C)OC1C
CC=CC1C=C(C)COC1C
CC=CC1C=CC(C)OC1C
CCC=C1C=C(C)COC1C
CCC=C1C=CC(C)OC1C
CC=CC1=C(C)C(C)OCC1
CC=CC1=C(C)COCC1C
CC=CC1=CC(C)OCC1C
CC=CC1=C(C)COC(C)C1
CC=CC1=CC(C)OC(C)C1
CC=CC1=CCOC(C)C1C
CC=CC1C(C)OCC=C1C
CCC=C1C(C)OCC=C1C
CC=CC1COC(C)C=C1C
CC=CC1COCC(C)=C1C
CCC=C1COC(C)C=C1C
CCC=C1COCC(C)=C1C
CC=CC1COC(C)C(C)=C1
CCC=C1COC(C)C(C)=C1
CC=CC1OC(C)C=CC1C
CC=CC1OC(C)CC=C1C
CC=CC1OCC=C(C)C1C
CC=CC1OCC(C)=CC1C
CC=CC1OCC(C)C=C1C
CC=CC1OCCC(C)=C1C
CC=CC1OC(C)C(C)C=C1
CC=CC1OC(C)CC(C)=C1
CC=CC1OCC(C)C(C)=C1
COC1C=CC(CC1C)=CC
COC1CC(CC=C1C)=CC
COC1C=C(C)CCC1=CC
COC1C=CC(C)CC1=CC
COC1C=CCC(C)C1=CC
COC1C(CCC=C1C)=CC
COC1C(C)C=CCC1=CC
COC1C(C)CC=CC1=CC
COC1CC=C(C)C(C1)=CC
COC1CC=C(C)CC1=CC
COC1CC=CC(C)C1=CC
COC1CC(C)=CC(C1)=CC
COC1CC(C)=CCC1=CC
COC1CC(C)C=CC1=CC
COC1CC(CC(C)=C1)=CC
COC1CCC=C(C)C1=CC
COC1CCC(C)=CC1=CC
COC1C=CCC(=CC)C1C
COC1CC=CC(=CC)C1C
COC1CC(=CC)C=CC1C
COC1CCC(=CC)C=C1C
COC1CC(=CC)C(C)C=C1
COC1CC(C)C(=CC)C=C1
COC1CCC(=CC)C(C)=C1
CCC1(C)OCC=CC1=CC
CCC1(C)OCC(=CC)C=C1
CC=CC1(C)CC=C(C)CO1
CC=CC1(C)CC=CC(C)O1
CC=CC1(C)CC(C)=CCO1
CC=CC1CC=CC(C)(C)O1
CC=CC1=CC(C)(C)COC1
CC=CC1=CCC(C)(C)OC1
CC=CC1(C)C=CCOC1C
CC=CC1=CC(C)(C)OCC1
CC=CC1=CCCOC1(C)C
CC=CC1C=CCOC1(C)C
CCC=C1C=CCOC1(C)C
CC=CC1=CCOCC1(C)C
CC=CC1(C)COCC=C1C
CC=CC1=CCOC(C)(C)C1
CC=CC1(C)COC(C)C=C1
CC=CC1(C)COCC(C)=C1
CC=CC1(C)OCC=CC1C
CC=CC1(C)OCCC=C1C
CC=CC1(C)OC(C)CC=C1
CC=CC1(C)OCC(C)C=C1
CC=CC1(C)OCCC(C)=C1
CC=CC1COC(C)(C)C=C1
CCC=C1COC(C)(C)C=C1
CC=CC1OCC=CC1(C)C
CC=CC1OC(C)(C)CC=C1
CC=CC1OCC(C)(C)C=C1
COC1(C)C=CCCC1=CC
COC1(C)CC=CC(C1)=CC
COC1(C)CC=CCC1=CC
COC1(C)CC(CC=C1)=CC
COC1(C)CCC=CC1=CC
COC1(C)CCC(=CC)C=C1
CC(C)C1=C(C)C=CCOC1
CC(C)C1=CC=C(C)COC1
CC(C)C1=CC=CC(C)OC1
CC(C)C1=CC(C)=CCOC1
CC(C)C1=CC=CCOC1C
CC(C)C1=C(C)COCC=C1
CC(C)C1=CC(C)OCC=C1
CC(C)C1=CCOCC=C1C
CC(C)C1=CCOC(C)C=C1
CC(C)C1=CCOCC(C)=C1
CC(C)C1OCC=CC=C1C
CC(C)C1OC(C)C=CC=C1
CC(C)C1OCC=C(C)C=C1
CC(C)C1OCC=CC(C)=C1
CC(C)C1OCC(C)=CC=C1
CC=C(C)C1(C)CC=CCO1
CC(C)=CC1(C)CC=CCO1
CC=C(C)C1(C)COCC=C1
CC(C)=CC1(C)COCC=C1
CC=C(C)C1(C)OCCC=C1
CC(C)=CC1(C)OCCC=C1
CC(C)(C)C=C1COCC=C1
CC(C)C1CC(C)=C(C)CO1
CC(C)C1CC(C)=CC(C)O1
CC(C)C1=C(C)C(C)COC1
CC(C)C1=C(C)CC(C)OC1
CC(C)C1=CC(C)C(C)OC1
CC(C)C1=C(C)CCOC1C
CC(C)C1=CC(C)COC1C
CC(C)C1=CCC(C)OC1C
CC(C)C1C=C(C)COC1C
CC(C)C1C=CC(C)OC1C
CC(C)C1=C(C)C(C)OCC1
CC(C)C1=C(C)COCC1C
CC(C)C1=CC(C)OCC1C
CC(C)C1=C(C)COC(C)C1
CC(C)C1=CC(C)OC(C)C1
CC(C)C1=CCOC(C)C1C
CC(C)C1C(C)OCC=C1C
CC(C)C1COC(C)C=C1C
CC(C)C1COCC(C)=C1C
CC(C)C1COC(C)C(C)=C1
CC(C)C1OC(C)C=CC1C
CC(C)C1OC(C)CC=C1C
CC(C)C1OCC=C(C)C1C
CC(C)C1OCC(C)=CC1C
CC(C)C1OCC(C)C=C1C
CC(C)C1OCCC(C)=C1C
CC(C)C1OC(C)CC(C)=C1
CC(C)C1OCC(C)C(C)=C1
CC(C)C1CC=C(C)C(C)O1
CC(C)C1OC(C)C(C)C=C1
CC(C)C1(C)CC=C(C)CO1
CC(C)C1(C)CC=CC(C)O1
CC(C)C1(C)CC(C)=CCO1
CC(C)C1CC=CC(C)(C)O1
CC(C)C1=CC(C)(C)COC1
CC(C)C1=CCC(C)(C)OC1
CC(C)C1(C)C=CCOC1C
CC(C)C1=CC(C)(C)OCC1
CC(C)C1=CCCOC1(C)C
CC(C)C1C=CCOC1(C)C
CC(C)C1=CCOCC1(C)C
CC(C)C1(C)COCC=C1C
CC(C)C1=CCOC(C)(C)C1
CC(C)C1(C)COC(C)C=C1
CC(C)C1(C)COCC(C)=C1
CC(C)C1(C)OCC=CC1C
CC(C)C1(C)OCCC=C1C
CC(C)C1(C)OC(C)CC=C1
CC(C)C1(C)OCC(C)C=C1
CC(C)C1(C)OCCC(C)=C1
CC(C)C1COC(C)(C)C=C1
CC(C)C1OCC=CC1(C)C
CC(C)C1OC(C)(C)CC=C1
CC(C)C1OCC(C)(C)C=C1
CC1OCC(=CC1)C(C)(C)C
CC1CC=CC(O1)C(C)(C)C
CC1CC(=CCO1)C(C)(C)C
CC1=C(CCOC1)C(C)(C)C
CC1=CC(COC1)C(C)(C)C
CC1=CCC(OC1)C(C)(C)C
CC1=CCCOC1C(C)(C)C
CC1C=CCOC1C(C)(C)C
CC1=C(COCC1)C(C)(C)C
CC1=CC(OCC1)C(C)(C)C
CC1=CCOCC1C(C)(C)C
CC1COC(C=C1)C(C)(C)C
CC1COCC=C1C(C)(C)C
CC1COCC(=C1)C(C)(C)C
CC1OC(CC=C1)C(C)(C)C
CC1OCC=CC1C(C)(C)C
CC1OCC(C=C1)C(C)(C)C
CC1OCCC=C1C(C)(C)C
CC1OCCC(=C1)C(C)(C)C
CC1=CCOC(C1)C(C)(C)C
C=C(C#C)C1CC(=C)CCO1
C=C(C#C)C1CCC(=C)CO1
C=C(C#C)C1CCOCC1=C
C=C(C#C)C1COCCC1=C
C=C(C#C)C1COCC(=C)C1
C=C(C#C)C1OCCCC1=C
CC(=C)C=C1CCOCC1=C
CC(C=C)=C1CCOCC1=C
CC(=C)C=C1COCCC1=C
CC(C=C)=C1COCCC1=C
CC(=C)C=C1COCC(=C)C1
CC(C=C)=C1COCC(=C)C1
CC(=C)C1CC=CC(=C)CO1
CC(=C)C1CC(=C)C=CCO1
CC(=C)C1=CC(=C)CCOC1
CC(=C)C1=CCC(=C)COC1
CC(=C)C1=CC(=C)COCC1
CC(=C)C1=CCCOCC1=C
CC(=C)C1C=CCOCC1=C
CC(=C)C1=CCOCCC1=C
CC(=C)C1=CCOCC(=C)C1
CC(=C)C1COCC=CC1=C
CC(=C)C1COCC(=C)C=C1
CC(=C)C1OCC=CCC1=C
CC(=C)C1OCCC=CC1=C
CC(=C)C1OCC(=C)CC=C1
CC(=C)C1OCCC(=C)C=C1
CC1CC(C(C)=C)C(=C)CO1
CC1CC(=C)C(CO1)C(C)=C
CC1CC(=C)CC(O1)C(C)=C
CC1CCC(=C)C(O1)C(C)=C
CC1CC(=C)COC1C(C)=C
CC1C(COCC1=C)C(C)=C
CC1CC(OCC1=C)C(C)=C
CC1CCOC(C(C)=C)C1=C
CC1C(OCCC1=C)C(C)=C
CC1COC(CC1=C)C(C)=C
CC1COCC(=C)C1C(C)=C
CC1COCC(C(C)=C)C1=C
CC1COC(C(C)=C)C(=C)C1
CC1OC(CCC1=C)C(C)=C
CC1OCC(CC1=C)C(C)=C
CC1OCC(=C)CC1C(C)=C
CC1OCCC(=C)C1C(C)=C
CC1OCCC(C(C)=C)C1=C
CC(C)C1CC(=C)C(=C)CO1
CC(C)C1C(=C)COCC1=C
CC(C)C1COCC(=C)C1=C
CC(C)C1OCC(=C)CC1=C
CC(C)C1OCCC(=C)C1=C
CC(=C)C1(C)CC(=C)CCO1
CC(=C)C1(C)CCC(=C)CO1
CC(=C)C1(C)CCOCC1=C
CC(=C)C1(C)COCCC1=C
CC(=C)C1(C)COCC(=C)C1
CC(=C)C1(C)OCCCC1=C
CC1CC=C(C=C)C(C)CO1
CC1CC=CC(C=C)C(C)O1
CC1CC(C=C)=C(C)CCO1
CC1CC(C=C)=CC(C)CO1
CC1CC(C=C)C=C(C)CO1
CC1CC(C=C)C=CC(C)O1
CC1CC(C=C)C(C)=CCO1
CC1CC(C)C(C=C)=CCO1
CC1CCC=C(C=C)C(C)O1
CC1CCC(C=C)=C(C)CO1
CC1CCC(C=C)=CC(C)O1
CC1CC=C(C)C(CO1)C=C
CC1CC=C(C)CC(O1)C=C
CC1CC=C(CC(C)O1)C=C
CC1CC=CC(C)C(O1)C=C
CC1CC(C)=C(CCO1)C=C
CC1CC(C)=CC(CO1)C=C
CC1CC(C)=CCC(O1)C=C
CC1CC(C)C=C(CO1)C=C
CC1CC(C)C=CC(O1)C=C
CC1CCC=C(C)C(O1)C=C
CC1CCC(C)=C(CO1)C=C
CC1CCC(C)=CC(O1)C=C
CC1CC(C=C)=CCOC1C
CC1=C(C)C(CCOC1)C=C
CC1=C(C)CC(COC1)C=C
CC1C=C(C)CCOC1C=C
CC1CC=C(C)COC1C=C
CC1OC(C=C)C(C)CC=C1
CC1CC(C)=CCOC1C=C
CC1CC=C(COC1C)C=C
CC1CC=CC(OC1C)C=C
CC1=C(C)C(COCC1)C=C
CC1=C(C)CC(OCC1)C=C
CC1C=C(C)COCC1C=C
CC1=C(C)C(OCCC1)C=C
CC1=C(C)COC(CC1)C=C
CC1C=CCOC(C=C)C1C
CC1C(COCC=C1C)C=C
CC1CC(OCC=C1C)C=C
CC1CC(OC(C)C=C1)C=C
CC1CC(OCC(C)=C1)C=C
CC1CCOCC(C)=C1C=C
CC1CCOC(C=C)C=C1C
CC1CCOCC(C=C)=C1C
CC1CCOC(C=C)C(C)=C1
CC1CCOC(C)C(C=C)=C1
CC1C(OCCC=C1C)C=C
CC1COC(CC=C1C)C=C
CC1COC(C)C=C(C1)C=C
CC1OCC(C)C(C=C)C=C1
CC1COC(CC(C)=C1)C=C
CC1COCC=C(C)C1C=C
CC1COCC(C)=C(C1)C=C
CC1COCC(C)=CC1C=C
CC1COCCC(C)=C1C=C
CC1COC(C=C)C=CC1C
CC1COCC=C(C=C)C1C
CC1COCC(C=C)=CC1C
CC1COCC(C=C)C=C1C
CC1COCCC(C=C)=C1C
CC1COC(C=C)C=C(C)C1
CC1COC(C=C)C(C)=CC1
CC1COC(C=C)C(C)C=C1
CC1COC(C)C(C=C)=CC1
CC1COC(C)C(C=C)C=C1
CC1COCC(C=C)=C(C)C1
CC1COCC(C=C)C(C)=C1
CC1COCC(C)C(C=C)=C1
CC1OC(CC=CC1C)C=C
CC1OC(CCC=C1C)C=C
CC1OCC(CC=C1C)C=C
CC1OC(C)C(CC=C1)C=C
CC1OC(CCC(C)=C1)C=C
CC1OCC=C(C)CC1C=C
CC1OCC=CC(C)C1C=C
CC1OCC(C)=CCC1C=C
CC1OCC(CC(C)=C1)C=C
CC1OCCC=C(C)C1C=C
CC1OCCC(C)=CC1C=C
CC1OCCCC(C)=C1C=C
CC1OCC=CC(C=C)C1C
CC1OCC(C=C)C=CC1C
CC1OCCC=C(C=C)C1C
CC1OCCC(C=C)=CC1C
CC1OCCC(C=C)C=C1C
CC1OCCCC(C=C)=C1C
CC1OCC(C=C)C(C)C=C1
CC1OCCC(C=C)C(C)=C1
CC1OCCC(C)C(C=C)=C1
CCC1CC=C(C)C(=C)CO1
CCC1CC=CC(=C)C(C)O1
CCC1CC(=C)C=C(C)CO1
CCC1CC(=C)C=CC(C)O1
CCC1CC(=C)C(C)=CCO1
CCC1CC(C)=CC(=C)CO1
CCC1=C(C)C(=C)CCOC1
CCC1=C(C)CC(=C)COC1
CCC1=CC(=C)C(C)COC1
CCC1=CC(=C)CC(C)OC1
CCC1=CC(C)C(=C)COC1
CCC1=CCC(=C)C(C)OC1
CCC1=CC(=C)CCOC1C
CCC1=CCC(=C)COC1C
CCC1C=CC(=C)COC1C
CCC1=C(C)C(=C)COCC1
CCC1=CC(=C)C(C)OCC1
CCC1=C(C)CCOCC1=C
CCC1=CC(=C)COCC1C
CCC1=CC(C)COCC1=C
CCC1=CCC(C)OCC1=C
CCC1C=C(C)COCC1=C
CCC1C=CC(C)OCC1=C
CCC1C(=C)COCC=C1C
CCC1=CC(=C)COC(C)C1
CCC1=C(C)COCCC1=C
CCC1=CC(C)OCCC1=C
CCC1=CCCOC(C)C1=C
CCC1C=CCOC(C)C1=C
CCC1=C(C)COCC(=C)C1
CCC1=CC(C)OCC(=C)C1
CCC1=CCOC(C)CC1=C
CCC1=CCOCC(=C)C1C
CCC1=CCOCC(C)C1=C
CCC1C(C)OCC=CC1=C
CCC1=CCOC(C)C(=C)C1
CCC1COC(C)C=CC1=C
CCC1COCC=C(C)C1=C
CCC1COCC(=C)C=C1C
CCC1COCC(C)=CC1=C
CCC1COC(C)C(=C)C=C1
CCC1COCC(=C)C(C)=C1
CCC1OC(C)C=CCC1=C
CCC1OC(C)CC=CC1=C
CCC1OCC=C(C)CC1=C
CCC1OCC=CC(=C)C1C
CCC1OCC=CC(C)C1=C
CCC1OCC(=C)C=CC1C
CCC1OCC(=C)CC=C1C
CCC1OCC(C)=CCC1=C
CCC1OCC(C)C=CC1=C
CCC1OCCC=C(C)C1=C
CCC1OCCC(=C)C=C1C
CCC1OCCC(C)=CC1=C
CCC1OC(C)C(=C)CC=C1
CCC1OC(C)CC(=C)C=C1
CCC1OCC(=C)C(C)C=C1
CCC1OCC(=C)CC(C)=C1
CCC1OCC(C)C(=C)C=C1
CCC1OCCC(=C)C(C)=C1
COC1C=C(C)CCCC1=C
COC1C=CC(=C)CCC1C
COC1C=CC(C)CCC1=C
COC1C=CCC(=C)CC1C
COC1C=CCC(C)CC1=C
COC1C=CCCC(=C)C1C
COC1C=CCCC(C)C1=C
COC1C(=C)CCCC=C1C
COC1C(C)C=CCCC1=C
COC1C(C)CC=CCC1=C
COC1C(C)CCC=CC1=C
COC1CC=C(C)CCC1=C
COC1CC=CC(=C)CC1C
COC1CC=CC(C)CC1=C
COC1CC=CCC(=C)C1C
COC1CC=CCC(C)C1=C
COC1CC(=C)C=CCC1C
COC1CC(=C)CC=CC1C
COC1CC(=C)CCC=C1C
COC1CC(C)=CCCC1=C
COC1CC(C)C=CCC1=C
COC1CC(C)CC=CC1=C
COC1CCC=C(C)CC1=C
COC1CCC=CC(=C)C1C
COC1CCC=CC(C)C1=C
COC1CCC(=C)C=CC1C
COC1CCC(=C)CC=C1C
COC1CCC(C)=CCC1=C
COC1CCC(C)C=CC1=C
COC1CCCC=C(C)C1=C
COC1CCCC(=C)C=C1C
COC1CCCC(C)=CC1=C
COC1CC=C(C)CC(=C)C1
COC1CC=CC(=C)C(C)C1
COC1CC=CC(C)C(=C)C1
COC1CC(=C)C(C)CC=C1
COC1CC(=C)CC=C(C)C1
COC1CC(=C)CC(C)C=C1
COC1CC(=C)CCC(C)=C1
COC1CC(C)C=CC(=C)C1
COC1CC(C)C(=C)CC=C1
COC1CC(C)CC(=C)C=C1
COC1CCC=C(C)C(=C)C1
COC1CCC(=C)C=C(C)C1
COC1CCC(=C)C(C)=CC1
COC1CCC(=C)C(C)C=C1
COC1CCC(=C)CC(C)=C1
COC1CCC(C)=CC(=C)C1
COC1CCC(C)C(=C)C=C1
COC1CCCC(=C)C(C)=C1
CC(=C)C(C)=C1CCCOC1
CC(=C)C(C)=C1CCOCC1
CC1CC(C(C)CO1)C(C)=C
CC1CC(C)C(CO1)C(C)=C
CC1CC(CC(C)O1)C(C)=C
CC1CCC(C)C(O1)C(C)=C
CC1CC(COC1C)C(C)=C
CC1CCC(OC1C)C(C)=C
CC1CC(C)OC(C1)C(C)=C
CC1CCOC(C1C)C(C)=C
CC1CCOC(C)C1C(C)=C
CC1COC(CC1C)C(C)=C
CC1COCC(C1C)C(C)=C
CC1COC(C(C)C1)C(C)=C
CC1COC(C)C(C1)C(C)=C
CC1COCC(C)C1C(C)=C
CC1OCCC(C1C)C(C)=C
CC(C)C1CC(=C)C(C)CO1
CC(C)C1CC(=C)CC(C)O1
CC(C)C1CC(C)C(=C)CO1
CC(C)C1CCC(=C)C(C)O1
CC(C)C1CC(=C)COC1C
CC(C)C1C(C)COCC1=C
CC(C)C1CC(C)OCC1=C
CC(C)C1C(C)OCCC1=C
CC(C)C1CCOC(C)C1=C
CC(C)C1COC(C)CC1=C
CC(C)C1COCC(=C)C1C
CC(C)C1COCC(C)C1=C
CC(C)C1COC(C)C(=C)C1
CC(C)C1OC(C)CCC1=C
CC(C)C1OCC(=C)CC1C
CC(C)C1OCC(C)CC1=C
CC(C)C1OCCC(=C)C1C
CC(C)C1OCCC(C)C1=C
CC1CCC(C(C)O1)C(C)=C
CC1CC(C)(CCO1)C(C)=C
CC1CCC(C)(CO1)C(C)=C
CC1CCCC(C)(O1)C(C)=C
CC1CCC(C)(OC1)C(C)=C
CC1CCCOC1(C)C(C)=C
CC1CCOCC1(C)C(C)=C
CC1CCOC(C)(C1)C(C)=C
CC1COCCC1(C)C(C)=C
CC1COCC(C)(C1)C(C)=C
CC1OCCCC1(C)C(C)=C
CC(=C)C1CC(C)(C)CCO1
CC(=C)C1CCC(C)(C)CO1
CC(=C)C1CCCC(C)(C)O1
CC(C)C1(C)CC(=C)CCO1
CC(C)C1(C)CCC(=C)CO1
CC(=C)C1CCCOC1(C)C
CC(C)C1(C)CCOCC1=C
CC(=C)C1CCOCC1(C)C
CC(C)C1(C)COCCC1=C
CC(=C)C1CCOC(C)(C)C1
CC(C)C1(C)COCC(=C)C1
CC(=C)C1COCCC1(C)C
CC(C)C1(C)OCCCC1=C
CC(=C)C1COCC(C)(C)C1
CC(=C)C1OCCCC1(C)C
CC(=C)C1CCC(C)(C)OC1
CC(C)(C)C1CC(=C)CCO1
CC(C)(C)C1CCC(=C)CO1
CC(C)(C)C1CCOCC1=C
CC(C)(C)C1COCCC1=C
CC(C)(C)C1COCC(=C)C1
CC(C)(C)C1OCCCC1=C
CC(C)C1CC(CCO1)C#C
CC(C)C1CCC(CO1)C#C
CC(C)C1CCCC(O1)C#C
CC(C)C1CCC(C#C)OC1
CC(C)C1CCCOC1C#C
CC(C)C1CCOC(C1)C#C
CC(C)C1CCOCC1C#C
CC(C)C1COCC(C1)C#C
CC(C)C1COCCC1C#C
CC(C)C1OCCCC1C#C
CC(C#C)C1CC(C)CCO1
CC(C#C)C1CCC(C)CO1
CC(C#C)C1CCCC(C)O1
CC(C#C)C1CCC(C)OC1
CC(C#C)C1CCCOC1C
CC(C#C)C1CCOCC1C
CC(C#C)C1CCOC(C)C1
CC(C#C)C1COCCC1C
CC(C#C)C1COCC(C)C1
CC(C#C)C1OCCCC1C
CC(C)=C(C)C1CCCOC1
CC(C)C(C)=C1CCCOC1
CC(C)=C(C)C1CCOCC1
CC(C)C(C)=C1CCOCC1
CC(C)=C(C)C1CCCCO1
CC(C)C1CC=C(C)CCO1
CC(C)C1CC=CC(C)CO1
CC(C)C1CC=CCC(C)O1
CC(C)C1CC(C)=CCCO1
CC(C)C1CC(C)C=CCO1
CC(C)C1CCC=C(C)CO1
CC(C)C1CCC=CC(C)O1
CC(C)C1CCC(C)=CCO1
CC(C)C1=C(C)CCCOC1
CC(C)C1=CC(C)CCOC1
CC(C)C1=CCC(C)COC1
CC(C)C1=CCCC(C)OC1
CC(C)C1=CCCCOC1C
CC(C)C1C=CCCOC1C
CC(C)C1CC=CCOC1C
CC(C)C1=C(C)CCOCC1
CC(C)C1=CC(C)COCC1
CC(C)C1=CCC(C)OCC1
CC(C)C1=CCCOCC1C
CC(C)C1C=CCOCC1C
CC(C)C1=C(C)COCCC1
CC(C)C1=CC(C)OCCC1
CC(C)C1=CCCOC(C)C1
CC(C)C1CC(C)OCC=C1
CC(C)C1=CCOCCC1C
CC(C)C1CCOCC=C1C
CC(C)C1=CCOC(C)CC1
CC(C)C1=CCOCC(C)C1
CC(C)C1CCOC(C)C=C1
CC(C)C1CCOCC(C)=C1
CC(C)C1COCC=CC1C
CC(C)C1COCCC=C1C
CC(C)C1COC(C)C=CC1
CC(C)C1COC(C)CC=C1
CC(C)C1COCC=C(C)C1
CC(C)C1COCC(C)=CC1
CC(C)C1COCC(C)C=C1
CC(C)C1COCCC(C)=C1
CC(C)C1OCC=CCC1C
CC(C)C1OCCC=CC1C
CC(C)C1OCCCC=C1C
CC(C)C1OC(C)CCC=C1
CC(C)C1OCC(C)CC=C1
CC(C)C1OCCC(C)C=C1
CC(C)C1OCCCC(C)=C1
CC1CC(CCCO1)C(C)=C
CC1CCC(CCO1)C(C)=C
CC1CCCC(CO1)C(C)=C
CC1CCCCC(O1)C(C)=C
CC1CCC(COC1)C(C)=C
CC1CCCC(OC1)C(C)=C
CC1CCCCOC1C(C)=C
CC1CCCOC(C1)C(C)=C
CC1CCCOCC1C(C)=C
CC1CCOC(CC1)C(C)=C
CC1CCOCC(C1)C(C)=C
CC1CCOCCC1C(C)=C
CC1COCCC(C1)C(C)=C
CC1COCCCC1C(C)=C
CC1OCCCCC1C(C)=C
CC(C)C1CC(=C)CCCO1
CC(C)C1CCC(=C)CCO1
CC(C)C1CCCC(=C)CO1
CC(C)C1CCC(=C)COC1
CC(C)C1CCCOCC1=C
CC(C)C1CCOCCC1=C
CC(C)C1CCOCC(=C)C1
CC(C)C1COCCCC1=C
CC(C)C1COCCC(=C)C1
CC(C)C1OCCCCC1=C
CC(=C)C1=CCOCC1O
CC(=C)C1=CC(O)COC1
CC(=C)C1OCC=CC1O
CC(=C)C1OCC(O)C=C1
CC(O)C1=CC(=C)COC1
CC(O)C1=CCOCC1=C
CC(O)C1OCC=CC1=C
CC(O)C1OCC(=C)C=C1
CC(=C)C(C)=C1C=CC=CC1=C
CC(=C)C(C)=C1C=CC(=C)C=C1
C=C1C=CC=CC1C(C#C)C#C
C=C1C=CC(C=C1)C(C#C)C#C
C=C1C=CCC=C1C(C#C)C#C
C=C1C=CCC(=C1)C(C#C)C#C
C=C1CC=C(C=C1)C(C#C)C#C
C=C1CC=CC=C1C(C#C)C#C
C=C1CC=CC(=C1)C(C#C)C#C
C=C1CC(=CC=C1)C(C#C)C#C
C=C(C#C)C1=C(C=CCC1)C#C
C=C(C#C)C1=C(CC=CC1)C#C
C=C(C#C)C1=C(CCC=C1)C#C
C=C(C#C)C1=CC=C(CC1)C#C
C=C(C#C)C1=CC=CC(C1)C#C
C=C(C#C)C1=CC=CCC1C#C
C=C(C#C)C1=CC(=CCC1)C#C
C=C(C#C)C1=CC(C=CC1)C#C
C=C(C#C)C1=CC(CC=C1)C#C
C=C(C#C)C1=CCC=C(C1)C#C
C=C(C#C)C1=CCC=CC1C#C
C=C(C#C)C1=CCC(=CC1)C#C
C=C(C#C)C1=CCC(C=C1)C#C
C=C(C#C)C1=CCCC=C1C#C
C=C(C#C)C1=CCCC(=C1)C#C
C=C(C#C)C1C=CC=CC1C#C
C=C(C#C)C1C=CC(C=C1)C#C
C=C(C#C)C1C=CCC=C1C#C
C=C(C#C)C1C=CCC(=C1)C#C
C=C(C#C)C1CC=C(C=C1)C#C
C=C(C#C)C1CC=CC=C1C#C
C=C(C#C)C1CC=CC(=C1)C#C
C=C(C#C)C1CC(=CC=C1)C#C
CC1=CC=CC(C1)=C(C=C)C#C
CC1=CC=CC(C1)=CC(=C)C#C
CC1=CC=CCC1=C(C=C)C#C
CC1=CC=CCC1=CC(=C)C#C
CC1=CC(C=CC1)=C(C=C)C#C
CC1=CC(CC=C1)=C(C=C)C#C
CC1=CC(CC=C1)=CC(=C)C#C
CC1=CCC=CC1=C(C=C)C#C
CC1=CCC=CC1=CC(=C)C#C
CC1=CCC(C=C1)=C(C=C)C#C
CC1C=CC=CC1=C(C=C)C#C
CC1C=CC=CC1=CC(=C)C#C
CC1C=CC(C=C1)=C(C=C)C#C
CC1=CC(=CC(=C)C#C)C=CC1
CC1=CCC(=CC(=C)C#C)C=C1
CC1C=CC(=CC(=C)C#C)C=C1
CC=C1C=CC=CC1C(=C)C#C
CC=C1C=CC(C=C1)C(=C)C#C
CC=C1C=CCC=C1C(=C)C#C
CC=C1C=CCC(=C1)C(=C)C#C
CC=C1CC=C(C=C1)C(=C)C#C
CC=C1CC=CC=C1C(=C)C#C
CC=C1CC=CC(=C1)C(=C)C#C
CC=C1CC(=CC=C1)C(=C)C#C
CC(=C)C1=CC=CC(C1)=CC#C
CC(=C)C1=CC=CCC1=CC#C
CC(=C)C1=CC(CC=C1)=CC#C
CC(=C)C1=CCC=CC1=CC#C
CC(=C)C1C=CC=CC1=CC#C
CC(=CC1=CC=CCC1=C)C#C
CC(=CC1=CCC=CC1=C)C#C
CC(=CC1C=CC=CC1=C)C#C
CC(C=C1C=CC=CC1=C)C#C
CC(=CC1=CC=CC(=C)C1)C#C
CC(=CC1=CC(=C)C=CC1)C#C
CC(=CC1=CC(=C)CC=C1)C#C
CC(=CC1=CCC(=C)C=C1)C#C
CC(=CC1C=CC(=C)C=C1)C#C
CC(C=C1C=CC(=C)C=C1)C#C
CC(=C)C1=CC(=CC#C)C=CC1
CC(=C)C1=CCC(=CC#C)C=C1
CC(=C)C1C=CC(=CC#C)C=C1
CC(=C)C=C1C=CC=CC1C#C
CC(=C)C=C1C=CC(C=C1)C#C
CC(=C)C=C1C=CCC=C1C#C
CC(=C)C=C1C=CCC(=C1)C#C
CC(=C)C=C1CC=C(C=C1)C#C
CC(=C)C=C1CC=CC=C1C#C
CC(=C)C=C1CC=CC(=C1)C#C
CC(=C)C=C1CC(=CC=C1)C#C
CC(C=C)=C1C=CC=CC1C#C
CC(C=C)=C1C=CC(C=C1)C#C
CC(C=C)=C1C=CCC=C1C#C
CC(C=C)=C1C=CCC(=C1)C#C
CC(C=C)=C1CC=C(C=C1)C#C
CC(C=C)=C1CC=CC=C1C#C
CC(C=C)=C1CC=CC(=C1)C#C
CC(C=C)=C1CC(=CC=C1)C#C
CC(C#C)=C1C=CC=CC1C=C
CC(C#C)=C1C=CCC=C1C=C
CC(C#C)=C1CC=CC=C1C=C
CC(C#C)=C1C=CC(C=C)C=C1
CC(C#C)=C1C=CCC(C=C)=C1
CC(C#C)=C1CC=C(C=C)C=C1
CC(C#C)=C1CC=CC(C=C)=C1
CC(C#C)=C1CC(C=C)=CC=C1
CC=C(C#C)C1=CC=CCC1=C
CC=C(C#C)C1=CCC=CC1=C
CC=C(C#C)C1C=CC=CC1=C
CC(=CC#C)C1=CC=CCC1=C
CC(=CC#C)C1=CCC=CC1=C
CC(=CC#C)C1C=CC=CC1=C
CC(CC#C)=C1C=CC=CC1=C
CC#CC(C)=C1C=CC=CC1=C
CCC(C#C)=C1C=CC=CC1=C
CC=C(C#C)C1=CC=CC(=C)C1
CC=C(C#C)C1=CC(=C)C=CC1
CC=C(C#C)C1=CC(=C)CC=C1
CC=C(C#C)C1=CCC(=C)C=C1
CC=C(C#C)C1C=CC(=C)C=C1
CC(=CC#C)C1=CC=CC(=C)C1
CC(=CC#C)C1=CC(=C)C=CC1
CC(=CC#C)C1=CC(=C)CC=C1
CC(=CC#C)C1=CCC(=C)C=C1
CC(=CC#C)C1C=CC(=C)C=C1
CC(CC#C)=C1C=CC(=C)C=C1
CC#CC(C)=C1C=CC(=C)C=C1
CCC(C#C)=C1C=CC(=C)C=C1
CC=C1C=CC=CC1=C(C)C=C
CC=C1C=CC=CC1=CC(C)=C
CC=C1C=CC(C=C1)=C(C)C=C
CC=C1C=CC(=CC(C)=C)C=C1
CC(C)=C1C=CC=CC1=CC=C
CC(C)=C1C=CC(=CC=C)C=C1
CC=C(C)C=C1C=CC=CC1=C
CC=CC(C)=C1C=CC=CC1=C
CC(C)=CC=C1C=CC=CC1=C
CC=C(C)C=C1C=CC(=C)C=C1
CC=CC(C)=C1C=CC(=C)C=C1
CC(C)=CC=C1C=CC(=C)C=C1
CC1C=CC=CC1=C(C)C(C)=C
CC1C=CC(C=C1)=C(C)C(C)=C
CC(=C)C1C=CC=CC1=C(C)C
CC(=C)C1C=CC(C=C1)=C(C)C
CC(=C)C1=CCC=CC1=C(C)C
CC(=C)C1=CC(C=CC1)=C(C)C
CC(=C)C1=CCC(C=C1)=C(C)C
CC(=C)C1=CC=CCC1=C(C)C
CC(=C)C1=CC(CC=C1)=C(C)C
CC(=C)C1=CC=CC(C1)=C(C)C
CC(=C)C(C)=C1C=CCC=C1C
CC(=C)C(C)=C1CC=CC=C1C
CC(C)=C(C)C1=CC=CCC1=C
CC(C)=C(C)C1=CCC=CC1=C
CC(C)=C(C)C1C=CC=CC1=C
CC(C)C(C)=C1C=CC=CC1=C
CC(=C)C(C)=C1C=CCC(C)=C1
CC(=C)C(C)=C1CC=C(C)C=C1
CC(=C)C(C)=C1CC=CC(C)=C1
CC(=C)C(C)=C1CC(C)=CC=C1
CC(C)=C(C)C1=CC=CC(=C)C1
CC(C)=C(C)C1=CC(=C)C=CC1
CC(C)=C(C)C1=CC(=C)CC=C1
CC(C)=C(C)C1=CCC(=C)C=C1
CC(C)=C(C)C1C=CC(=C)C=C1
CC(C)C(C)=C1C=CC(=C)C=C1
CC1C=CC=CC1=C(C)CC#C
CC1C=CC=CC1C=C(C)C#C
CC1C=CC=CC1C(C)=CC#C
CC1C=CC(C=C1)=C(C)CC#C
CC1C=CC(C=C1)C(C)=CC#C
CC1C=CCC=C1C=C(C)C#C
CC1C=CCC=C1C(C)=CC#C
CC1C=CCC(=C1)C(C)=CC#C
CC1CC=C(C=C1)C(C)=CC#C
CC1CC=CC=C1C=C(C)C#C
CC1CC=CC=C1C(C)=CC#C
CC1CC=CC(=C1)C(C)=CC#C
CC1CC(=CC=C1)C(C)=CC#C
CC1C=CC(C=C(C)C#C)C=C1
CC1C=CCC(C=C(C)C#C)=C1
CC1CC=C(C=C(C)C#C)C=C1
CC1CC=CC(C=C(C)C#C)=C1
CC1CC(C=C(C)C#C)=CC=C1
CC=C1C=CC=CC1C(C)C#C
CC=C1C=CC(C=C1)C(C)C#C
CC=C1C=CCC=C1C(C)C#C
CC=C1C=CCC(=C1)C(C)C#C
CC=C1CC=C(C=C1)C(C)C#C
CC=C1CC=CC=C1C(C)C#C
CC=C1CC=CC(=C1)C(C)C#C
CC=C1CC(=CC=C1)C(C)C#C
CCC1=CC=CC(C1)=C(C)C#C
CCC1=CC=CCC1=C(C)C#C
CCC1=CC(C=CC1)=C(C)C#C
CCC1=CC(CC=C1)=C(C)C#C
CCC1=CCC=CC1=C(C)C#C
CCC1=CCC(C=C1)=C(C)C#C
CCC1C=CC=CC1=C(C)C#C
CCC1C=CC(C=C1)=C(C)C#C
CC(=CC1=CCCC=C1C)C#C
CC(=CC1C=CCC=C1C)C#C
CC(=CC1CC=CC=C1C)C#C
CC(C=C1C=CC=CC1C)C#C
CC(C=C1C=CCC=C1C)C#C
CC(C=C1CC=CC=C1C)C#C
CC(C)=C1C=CC=CC1CC#C
CC(C)=C1C=CCC=C1CC#C
CC(C)=C1CC=CC=C1CC#C
CC(C)C1=CC=CC(C1)=CC#C
CC(C)C1=CC=CCC1=CC#C
CC(C)C1=CC(CC=C1)=CC#C
CC(C)C1=CCC=CC1=CC#C
CC(C)C1C=CC=CC1=CC#C
CC#CC1=CC=CC(C1)=C(C)C
CC#CC1=CC=CCC1=C(C)C
CC#CC1=CC(C=CC1)=C(C)C
CC#CC1=CC(CC=C1)=C(C)C
CC#CC1=CCC=CC1=C(C)C
CC#CC1=CCC(C=C1)=C(C)C
CC#CC1C=CC=CC1=C(C)C
CC#CC1C=CC(C=C1)=C(C)C
CC(=CC1=C(C)C=CCC1)C#C
CC(=CC1=C(C)CC=CC1)C#C
CC(=CC1=C(C)CCC=C1)C#C
CC(=CC1=CC=C(C)CC1)C#C
CC(=CC1=CC(C)=CCC1)C#C
CC(=CC1=CCC=C(C)C1)C#C
CC(=CC1=CCC(C)=CC1)C#C
CC(=CC1=CCCC(C)=C1)C#C
CC(=CC1C=CCC(C)=C1)C#C
CC(=CC1CC=C(C)C=C1)C#C
CC(=CC1CC=CC(C)=C1)C#C
CC(=CC1CC(C)=CC=C1)C#C
CC(C=C1C=CC(C)C=C1)C#C
CC(C=C1C=CCC(C)=C1)C#C
CC(C=C1CC=C(C)C=C1)C#C
CC(C=C1CC=CC(C)=C1)C#C
CC(C=C1CC(C)=CC=C1)C#C
CC(C)=C1C=CC(CC#C)C=C1
CC(C)=C1C=CCC(CC#C)=C1
CC(C)=C1CC=C(CC#C)C=C1
CC(C)=C1CC=CC(CC#C)=C1
CC(C)=C1CC(CC#C)=CC=C1
CC(C)C1=CC(=CC#C)C=CC1
CC(C)C1=CCC(=CC#C)C=C1
CC(C)C1C=CC(=CC#C)C=C1
CC=C(C)C1=C(C=CCC1)C#C
CC=C(C)C1=C(CC=CC1)C#C
CC=C(C)C1=C(CCC=C1)C#C
CC=C(C)C1=CC=C(CC1)C#C
CC=C(C)C1=CC=CC(C1)C#C
CC=C(C)C1=CC=CCC1C#C
CC=C(C)C1=CC(=CCC1)C#C
CC=C(C)C1=CC(C=CC1)C#C
CC=C(C)C1=CC(CC=C1)C#C
CC=C(C)C1=CCC=C(C1)C#C
CC=C(C)C1=CCC=CC1C#C
CC=C(C)C1=CCC(=CC1)C#C
CC=C(C)C1=CCC(C=C1)C#C
CC=C(C)C1=CCCC=C1C#C
CC=C(C)C1=CCCC(=C1)C#C
CC=C(C)C1C=CC=CC1C#C
CC=C(C)C1C=CC(C=C1)C#C
CC=C(C)C1C=CCC=C1C#C
CC=C(C)C1C=CCC(=C1)C#C
CC=C(C)C1CC=C(C=C1)C#C
CC=C(C)C1CC=CC=C1C#C
CC=C(C)C1CC=CC(=C1)C#C
CC=C(C)C1CC(=CC=C1)C#C
CC(C)=CC1=C(C=CCC1)C#C
CC(C)=CC1=C(CC=CC1)C#C
CC(C)=CC1=C(CCC=C1)C#C
CC(C)=CC1=CC=C(CC1)C#C
CC(C)=CC1=CC=CC(C1)C#C
CC(C)=CC1=CC=CCC1C#C
CC(C)=CC1=CC(=CCC1)C#C
CC(C)=CC1=CC(C=CC1)C#C
CC(C)=CC1=CC(CC=C1)C#C
CC(C)=CC1=CCC=C(C1)C#C
CC(C)=CC1=CCC=CC1C#C
CC(C)=CC1=CCC(=CC1)C#C
CC(C)=CC1=CCC(C=C1)C#C
CC(C)=CC1=CCCC=C1C#C
CC(C)=CC1=CCCC(=C1)C#C
CC(C)=CC1C=CC=CC1C#C
CC(C)=CC1C=CC(C=C1)C#C
CC(C)=CC1C=CCC=C1C#C
CC(C)=CC1C=CCC(=C1)C#C
CC(C)=CC1CC=C(C=C1)C#C
CC(C)=CC1CC=CC=C1C#C
CC(C)=CC1CC=CC(=C1)C#C
CC(C)=CC1CC(=CC=C1)C#C
CC(C)C=C1C=CC=CC1C#C
CC(C)C=C1C=CC(C=C1)C#C
CC(C)C=C1C=CCC=C1C#C
CC(C)C=C1C=CCC(=C1)C#C
CC(C)C=C1CC=C(C=C1)C#C
CC(C)C=C1CC=CC=C1C#C
CC(C)C=C1CC=CC(=C1)C#C
CC(C)C=C1CC(=CC=C1)C#C
CCC(C)=C1C=CC=CC1C#C
CCC(C)=C1C=CC(C=C1)C#C
CCC(C)=C1C=CCC=C1C#C
CCC(C)=C1C=CCC(=C1)C#C
CCC(C)=C1CC=C(C=C1)C#C
CCC(C)=C1CC=CC=C1C#C
CCC(C)=C1CC=CC(=C1)C#C
CCC(C)=C1CC(=CC=C1)C#C
CC=C(C#C)C1=CC=CCC1C
CC=C(C#C)C1=CCC=CC1C
CC=C(C#C)C1=CCCC=C1C
CC=C(C#C)C1C=CC=CC1C
CC=C(C#C)C1C=CCC=C1C
CC=C(C#C)C1CC=CC=C1C
CC(=CC#C)C1=CCCC=C1C
CC(=CC#C)C1C=CCC=C1C
CC(=CC#C)C1CC=CC=C1C
CC(CC#C)=C1C=CCC=C1C
CC(CC#C)=C1CC=CC=C1C
CC#CC(C)=C1C=CC=CC1C
CC#CC(C)=C1C=CCC=C1C
CC#CC(C)=C1CC=CC=C1C
CCC(C#C)=C1C=CC=CC1C
CCC(C#C)=C1C=CCC=C1C
CCC(C#C)=C1CC=CC=C1C
CC=C(C#C)C1=C(C)C=CCC1
CC=C(C#C)C1=C(C)CC=CC1
CC=C(C#C)C1=C(C)CCC=C1
CC=C(C#C)C1=CC=C(C)CC1
CC=C(C#C)C1=CC=CC(C)C1
CC=C(C#C)C1=CC(C)=CCC1
CC=C(C#C)C1=CC(C)C=CC1
CC=C(C#C)C1=CC(C)CC=C1
CC=C(C#C)C1=CCC=C(C)C1
CC=C(C#C)C1=CCC(C)=CC1
CC=C(C#C)C1=CCC(C)C=C1
CC=C(C#C)C1=CCCC(C)=C1
CC=C(C#C)C1C=CC(C)C=C1
CC=C(C#C)C1C=CCC(C)=C1
CC=C(C#C)C1CC=C(C)C=C1
CC=C(C#C)C1CC=CC(C)=C1
CC=C(C#C)C1CC(C)=CC=C1
CC(=CC#C)C1=C(C)C=CCC1
CC(=CC#C)C1=C(C)CC=CC1
CC(=CC#C)C1=C(C)CCC=C1
CC(=CC#C)C1=CC=C(C)CC1
CC(=CC#C)C1=CC(C)=CCC1
CC(=CC#C)C1=CCC=C(C)C1
CC(=CC#C)C1=CCC(C)=CC1
CC(=CC#C)C1=CCCC(C)=C1
CC(=CC#C)C1C=CCC(C)=C1
CC(=CC#C)C1CC=C(C)C=C1
CC(=CC#C)C1CC=CC(C)=C1
CC(=CC#C)C1CC(C)=CC=C1
CC(CC#C)=C1C=CCC(C)=C1
CC(CC#C)=C1CC=C(C)C=C1
CC(CC#C)=C1CC=CC(C)=C1
CC(CC#C)=C1CC(C)=CC=C1
CC#CC(C)=C1C=CC(C)C=C1
CC#CC(C)=C1C=CCC(C)=C1
CC#CC(C)=C1CC=C(C)C=C1
CC#CC(C)=C1CC=CC(C)=C1
CC#CC(C)=C1CC(C)=CC=C1
CCC(C#C)=C1C=CC(C)C=C1
CCC(C#C)=C1C=CCC(C)=C1
CCC(C#C)=C1CC=C(C)C=C1
CCC(C#C)=C1CC=CC(C)=C1
CCC(C#C)=C1CC(C)=CC=C1
CC1C=CC=CC1=CC=C(C)C
CC1C=CC(=CC=C(C)C)C=C1
CC=C1C=CC=CC1=CC(C)C
CC=C1C=CC=CC1C=C(C)C
CC=C1C=CCC=C1C=C(C)C
CC=C1CC=CC=C1C=C(C)C
CC=C1C=CC(=CC(C)C)C=C1
CC=C1C=CC(C=C(C)C)C=C1
CC=C1C=CCC(C=C(C)C)=C1
CC=C1CC=C(C=C(C)C)C=C1
CC=C1CC=CC(C=C(C)C)=C1
CC=C1CC(C=C(C)C)=CC=C1
CC=CC1=CC=CC(C1)=C(C)C
CC=CC1=CC=CCC1=C(C)C
CC=CC1=CC(C=CC1)=C(C)C
CC=CC1=CC(CC=C1)=C(C)C
CC=CC1=CCC=CC1=C(C)C
CC=CC1=CCC(C=C1)=C(C)C
CC=CC1C=CC=CC1=C(C)C
CC=CC1C=CC(C=C1)=C(C)C
CCC=C1C=CC=CC1=C(C)C
CCC=C1C=CC(C=C1)=C(C)C
CC=C(C)C1=CC=CC(C1)=CC
CC=C(C)C1=CC=CCC1=CC
CC=C(C)C1=CC(CC=C1)=CC
CC=C(C)C1=CCC=CC1=CC
CC=C(C)C1C=CC=CC1=CC
CCC(C)=C1C=CC=CC1=CC
CC=C(C)C1=CC(=CC)C=CC1
CC=C(C)C1=CCC(=CC)C=C1
CC=C(C)C1C=CC(=CC)C=C1
CCC(C)=C1C=CC(=CC)C=C1
CC=C(C)C=C1C=CC=CC1C
CC=C(C)C=C1C=CCC=C1C
CC=C(C)C=C1CC=CC=C1C
CC=CC(C)=C1C=CC=CC1C
CC=CC(C)=C1C=CCC=C1C
CC=CC(C)=C1CC=CC=C1C
CC(C)=CC=C1C=CCC=C1C
CC(C)=CC=C1CC=CC=C1C
CC=C(C)C=C1C=CC(C)C=C1
CC=C(C)C=C1C=CCC(C)=C1
CC=C(C)C=C1CC=C(C)C=C1
CC=C(C)C=C1CC=CC(C)=C1
CC=C(C)C=C1CC(C)=CC=C1
CC=CC(C)=C1C=CC(C)C=C1
CC=CC(C)=C1C=CCC(C)=C1
CC=CC(C)=C1CC=C(C)C=C1
CC=CC(C)=C1CC=CC(C)=C1
CC=CC(C)=C1CC(C)=CC=C1
CC(C)=CC=C1C=CCC(C)=C1
CC(C)=CC=C1CC=C(C)C=C1
CC(C)=CC=C1CC=CC(C)=C1
CC(C)=CC=C1CC(C)=CC=C1
CC1C=CC=CC1C(C)=C(C)C
CC1C=CC(C=C1)C(C)=C(C)C
CC1C=CCC=C1C(C)=C(C)C
CC1C=CCC(=C1)C(C)=C(C)C
CC1CC=C(C=C1)C(C)=C(C)C
CC1CC=CC=C1C(C)=C(C)C
CC1CC=CC(=C1)C(C)=C(C)C
CC1CC(=CC=C1)C(C)=C(C)C
CC(C)C1=CC=CC(C1)=C(C)C
CC(C)C1=CC=CCC1=C(C)C
CC(C)C1=CC(C=CC1)=C(C)C
CC(C)C1=CC(CC=C1)=C(C)C
CC(C)C1=CCC=CC1=C(C)C
CC(C)C1C=CC=CC1=C(C)C
CC(C)C1C=CC(C=C1)=C(C)C
CC(C)=C(C)C1=CCCC=C1C
CC(C)=C(C)C1C=CCC=C1C
CC(C)=C(C)C1CC=CC=C1C
CC(C)C(C)=C1C=CC=CC1C
CC(C)C(C)=C1C=CCC=C1C
CC(C)C(C)=C1CC=CC=C1C
CC(C)=C(C)C1=C(C)C=CCC1
CC(C)=C(C)C1=C(C)CC=CC1
CC(C)=C(C)C1=C(C)CCC=C1
CC(C)=C(C)C1=CC=C(C)CC1
CC(C)=C(C)C1=CC(C)=CCC1
CC(C)=C(C)C1=CCC=C(C)C1
CC(C)=C(C)C1=CCC(C)=CC1
CC(C)=C(C)C1=CCCC(C)=C1
CC(C)=C(C)C1C=CCC(C)=C1
CC(C)=C(C)C1CC=C(C)C=C1
CC(C)=C(C)C1CC=CC(C)=C1
CC(C)=C(C)C1CC(C)=CC=C1
CC(C)C(C)=C1C=CC(C)C=C1
CC(C)C(C)=C1C=CCC(C)=C1
CC(C)C(C)=C1CC=C(C)C=C1
CC(C)C(C)=C1CC=CC(C)=C1
CC(C)C(C)=C1CC(C)=CC=C1
CC(C)C1=CCC(C=C1)=C(C)C
C=C(C=C1C=CCCC1=C)C#C
C=C(C=C1CC=CCC1=C)C#C
C=C(C=C1CCC=CC1=C)C#C
C=C(C=C1CC=CC(=C)C1)C#C
C=C(C=C1CC(=C)CC=C1)C#C
C=C(C=C1CCC(=C)C=C1)C#C
C=CC(C#C)=C1C=CCCC1=C
C=CC(C#C)=C1CC=CCC1=C
C=CC(C#C)=C1CCC=CC1=C
C=CC(C#C)=C1CC=CC(=C)C1
C=CC(C#C)=C1CC(=C)CC=C1
C=CC(C#C)=C1CCC(=C)C=C1
CC(=C)C1(C)C=CC(=C)CC1=C
CC(=C)C1(C)C=CCC(=C)C1=C
CC(=C)C1(C)C(=C)CC=CC1=C
CC(=C)C1(C)CC=CC(=C)C1=C
CC(=C)C1(C)CC(=C)C=CC1=C
CC(=C)C1(C)CC(=C)C(=C)C=C1
CC1=C(CCCC1=C)C(=C)C#C
CC1=CC(CCC1=C)C(=C)C#C
CC1=CCC(CC1=C)C(=C)C#C
CC1C=C(CCC1=C)C(=C)C#C
CC1C=CC(CC1=C)C(=C)C#C
CC1C(C=CCC1=C)C(=C)C#C
CC1C(CC=CC1=C)C(=C)C#C
CC1CC=C(CC1=C)C(=C)C#C
CC1CC(=CCC1=C)C(=C)C#C
CC1CC(C=CC1=C)C(=C)C#C
CC1CCC(=CC1=C)C(=C)C#C
CC1=C(CC(=C)CC1)C(=C)C#C
CC1=C(CCC(=C)C1)C(=C)C#C
CC1=CC(=C)C(CC1)C(=C)C#C
CC1=CC(=C)CC(C1)C(=C)C#C
CC1=CC(=C)CCC1C(=C)C#C
CC1=CC(CC(=C)C1)C(=C)C#C
CC1=CCC(=C)C(C1)C(=C)C#C
CC1=CCC(=C)CC1C(=C)C#C
CC1=CCCC(=C)C1C(=C)C#C
CC1C=CC(=C)CC1C(=C)C#C
CC1C=CCC(=C)C1C(=C)C#C
CC1C(=C)CCC=C1C(=C)C#C
CC1CC=CC(=C)C1C(=C)C#C
CC1CC(=C)C=C(C1)C(=C)C#C
CC1CC(=C)C=CC1C(=C)C#C
CC1CC(=C)C(C=C1)C(=C)C#C
CC1CC(=C)CC=C1C(=C)C#C
CC1CC(=C)CC(=C1)C(=C)C#C
CC1CCC(=C)C=C1C(=C)C#C
CC1CCC(=C)C(=C1)C(=C)C#C
CC1=CCCC(C(=C)C#C)C1=C
CC1C=CCC(C(=C)C#C)C1=C
CC1CC=CC(C(=C)C#C)C1=C
CC1CCC=C(C(=C)C#C)C1=C
CC1=C(C(=C)C#C)C(=C)CCC1
CC1=CC(C(=C)C#C)C(=C)CC1
CC1=CCC(C(=C)C#C)C(=C)C1
CC1CC=C(C(=C)C#C)C(=C)C1
CC1CC(C(=C)C#C)C(=C)C=C1
CC(=C)C1=C(CCCC1=C)C#C
CC(=C)C1=CC(CCC1=C)C#C
CC(=C)C1=CCC(CC1=C)C#C
CC(=C)C1C=C(CCC1=C)C#C
CC(=C)C1C=CC(CC1=C)C#C
CC(=C)C1C(C=CCC1=C)C#C
CC(=C)C1C(CC=CC1=C)C#C
CC(=C)C1CC=C(CC1=C)C#C
CC(=C)C1CC(=CCC1=C)C#C
CC(=C)C1CC(C=CC1=C)C#C
CC(=C)C1CCC(=CC1=C)C#C
CC(=C)C1=C(CC(=C)CC1)C#C
CC(=C)C1=C(CCC(=C)C1)C#C
CC(=C)C1=CC(=C)C(CC1)C#C
CC(=C)C1=CC(=C)CC(C1)C#C
CC(=C)C1=CC(=C)CCC1C#C
CC(=C)C1=CC(CC(=C)C1)C#C
CC(=C)C1=CCC(=C)C(C1)C#C
CC(=C)C1=CCC(=C)CC1C#C
CC(=C)C1=CCCC(=C)C1C#C
CC(=C)C1C=CC(=C)CC1C#C
CC(=C)C1C=CCC(=C)C1C#C
CC(=C)C1C(=C)CCC=C1C#C
CC(=C)C1CC=CC(=C)C1C#C
CC(=C)C1CC(=C)C=C(C1)C#C
CC(=C)C1CC(=C)C=CC1C#C
CC(=C)C1CC(=C)C(C=C1)C#C
CC(=C)C1CC(=C)CC=C1C#C
CC(=C)C1CC(=C)CC(=C1)C#C
CC(=C)C1CCC(=C)C=C1C#C
CC(=C)C1CCC(=C)C(=C1)C#C
CC(=C)C1=CCCC(C#C)C1=C
CC(=C)C1C=CCC(C#C)C1=C
CC(=C)C1CC=CC(C#C)C1=C
CC(=C)C1CCC=C(C#C)C1=C
CC(=C)C1=C(C#C)C(=C)CCC1
CC(=C)C1=CC(C#C)C(=C)CC1
CC(=C)C1=CCC(C#C)C(=C)C1
CC(=C)C1CC=C(C#C)C(=C)C1
CC(=C)C1CC(C#C)C(=C)C=C1
CC(C#C)C1=CC(=C)CCC1=C
CC(C#C)C1=CCC(=C)CC1=C
CC(C#C)C1=CCCC(=C)C1=C
CC(C#C)C1C=CC(=C)CC1=C
CC(C#C)C1C=CCC(=C)C1=C
CC(C#C)C1C(=C)CC=CC1=C
CC(C#C)C1CC=CC(=C)C1=C
CC(C#C)C1CC(=C)C=CC1=C
CC(C#C)C1=CC(=C)C(=C)CC1
CC(C#C)C1=CC(=C)CC(=C)C1
CC(C#C)C1=CCC(=C)C(=C)C1
CC(C#C)C1CC(=C)C(=C)C=C1
CC1C=CC(CC1=C)=C(C)C=C
CC1C=CC(CC1=C)=CC(C)=C
CC1C(=C)C=CCC1=CC(C)=C
CC1CC(C=CC1=C)=C(C)C=C
CC1C=CC(=C)CC1=C(C)C=C
CC1C=CC(=C)CC1=CC(C)=C
CC1C=CCC(=C)C1=C(C)C=C
CC1C=CCC(=C)C1=CC(C)=C
CC1C(=C)C=CCC1=C(C)C=C
CC1C(=C)CC=CC1=C(C)C=C
CC1C(=C)CC=CC1=CC(C)=C
CC1CC=CC(=C)C1=C(C)C=C
CC1CC=CC(=C)C1=CC(C)=C
CC1CC(=C)C=CC1=C(C)C=C
CC1CC(=C)C=CC1=CC(C)=C
CC1CC(=C)C(C=C1)=C(C)C=C
CC1C=CCC(=C(C)C=C)C1=C
CC1C=CCC(=CC(C)=C)C1=C
CC1CC=CC(=C(C)C=C)C1=C
CC1CC=CC(=CC(C)=C)C1=C
CC1CC(=CC(C)=C)C=CC1=C
CC1CC(=C(C)C=C)C(=C)C=C1
CC1CC(=C)C(=CC(C)=C)C=C1
CC1CC(=CC(C)=C)C(=C)C=C1
CC=C1C=C(CCC1=C)C(C)=C
CC=C1C=CC(CC1=C)C(C)=C
CC=C1C(C=CCC1=C)C(C)=C
CC=C1C(CC=CC1=C)C(C)=C
CC=C1CC=C(CC1=C)C(C)=C
CC=C1CC(=CCC1=C)C(C)=C
CC=C1CC(C=CC1=C)C(C)=C
CC=C1CCC(=CC1=C)C(C)=C
CC=C1C=CC(=C)CC1C(C)=C
CC=C1C=CCC(=C)C1C(C)=C
CC=C1C(=C)CCC=C1C(C)=C
CC=C1CC=CC(=C)C1C(C)=C
CC=C1CC(=C)C=C(C1)C(C)=C
CC=C1CC(=C)C=CC1C(C)=C
CC=C1CC(=C)C(C=C1)C(C)=C
CC=C1CC(=C)CC=C1C(C)=C
CC=C1CC(=C)CC(=C1)C(C)=C
CC=C1CCC(=C)C=C1C(C)=C
CC=C1CCC(=C)C(=C1)C(C)=C
CC=C1C=CCC(C(C)=C)C1=C
CC=C1CC=CC(C(C)=C)C1=C
CC=C1CCC=C(C(C)=C)C1=C
CC=C1CC=C(C(C)=C)C(=C)C1
CC=C1CC(C(C)=C)C(=C)C=C1
CC(C)=C1C=C(CCC1=C)C=C
CC(C)=C1C=CC(CC1=C)C=C
CC(C)=C1C(CC=CC1=C)C=C
CC(C)=C1CC=C(CC1=C)C=C
CC(C)=C1C=CC(=C)CC1C=C
CC(C)=C1C=CCC(=C)C1C=C
CC(C)=C1C(=C)CCC=C1C=C
CC(C)=C1CC=CC(=C)C1C=C
CC(C)=C1CC(=C)C=C(C1)C=C
CC(C)=C1CC(=C)C=CC1C=C
CC(C)=C1CC(=C)CC=C1C=C
CC(C)=C1CCC(=C)C=C1C=C
CC(C)=C1C=CCC(C=C)C1=C
CC(C)=C1C(C=C)C=CCC1=C
CC(C)=C1CC=CC(C=C)C1=C
CC(C)=C1CC(C=C)=CCC1=C
CC(C)=C1CC(C=C)C=CC1=C
CC(C)=C1CCC=C(C=C)C1=C
CC(C)=C1CCC(C=C)=CC1=C
CC(C)=C1CC=C(C=C)C(=C)C1
CC(C)=C1CC(=C)C(C=C)C=C1
CC(C)=C1CC(=C)CC(C=C)=C1
CC(C)=C1CC(C=C)C(=C)C=C1
CC(C)=C1CCC(=C)C(C=C)=C1
CC=C(C)C1=CC(=C)CCC1=C
CC=C(C)C1=CCC(=C)CC1=C
CC=C(C)C1=CCCC(=C)C1=C
CC=C(C)C1C=CC(=C)CC1=C
CC=C(C)C1C=CCC(=C)C1=C
CC=C(C)C1C(=C)CC=CC1=C
CC=C(C)C1CC=CC(=C)C1=C
CC=C(C)C1CC(=C)C=CC1=C
CC(=C)C=C1C=C(C)CCC1=C
CC(=C)C=C1C(=C)CCC=C1C
CC(=C)C=C1CC=C(C)CC1=C
CC(=C)C=C1CC(=C)CC=C1C
CC(=C)C=C1CC(C)=CCC1=C
CC(=C)C=C1CCC=C(C)C1=C
CC(=C)C=C1CCC(=C)C=C1C
CC(=C)C=C1CCC(C)=CC1=C
CC(C=C)=C1C=C(C)CCC1=C
CC(C=C)=C1C(=C)CCC=C1C
CC(C=C)=C1CC=C(C)CC1=C
CC(C=C)=C1CC(=C)CC=C1C
CC(C=C)=C1CC(C)=CCC1=C
CC(C=C)=C1CCC=C(C)C1=C
CC(C=C)=C1CCC(=C)C=C1C
CC(C=C)=C1CCC(C)=CC1=C
CC(C)=CC1=CC(=C)CCC1=C
CC(C)=CC1=CCC(=C)CC1=C
CC(C)=CC1=CCCC(=C)C1=C
CC(C)=CC1C=CC(=C)CC1=C
CC(C)=CC1C=CCC(=C)C1=C
CC(C)=CC1C(=C)CC=CC1=C
CC(C)=CC1CC=CC(=C)C1=C
CC(C)=CC1CC(=C)C=CC1=C
CC(C)C=C1C=CC(=C)CC1=C
CC(C)C=C1C=CCC(=C)C1=C
CC(C)C=C1C(=C)CC=CC1=C
CC(C)C=C1CC=CC(=C)C1=C
CC(C)C=C1CC(=C)C=CC1=C
CCC(C)=C1C=CC(=C)CC1=C
CCC(C)=C1C=CCC(=C)C1=C
CCC(C)=C1C(=C)CC=CC1=C
CCC(C)=C1CC=CC(=C)C1=C
CCC(C)=C1CC(=C)C=CC1=C
CC=C(C)C1=CC(=C)C(=C)CC1
CC=C(C)C1=CC(=C)CC(=C)C1
CC=C(C)C1=CCC(=C)C(=C)C1
CC=C(C)C1CC(=C)C(=C)C=C1
CC(=C)C=C1CC=C(C)C(=C)C1
CC(=C)C=C1CC(=C)CC(C)=C1
CC(=C)C=C1CC(=C)C=C(C)C1
CC(=C)C=C1CCC(=C)C(C)=C1
CC(C=C)=C1CC=C(C)C(=C)C1
CC(C=C)=C1CC(=C)CC(C)=C1
CC(C=C)=C1CC(=C)C=C(C)C1
CC(C=C)=C1CCC(=C)C(C)=C1
CC(C)=CC1=CC(=C)C(=C)CC1
CC(C)=CC1=CC(=C)CC(=C)C1
CC(C)=CC1=CCC(=C)C(=C)C1
CC(C)=CC1CC(=C)C(=C)C=C1
CC(C)C=C1CC(=C)C(=C)C=C1
CCC(C)=C1CC(=C)C(=C)C=C1
CC1C=C(C=CCC1=C)C(C)=C
CC1C=C(CC=CC1=C)C(C)=C
CC1C=CC=C(CC1=C)C(C)=C
CC1C=CC(=CCC1=C)C(C)=C
CC1C=CC(C=CC1=C)C(C)=C
CC1C=CCC(=CC1=C)C(C)=C
CC1C(C=CC=CC1=C)C(C)=C
CC1CC=C(C=CC1=C)C(C)=C
CC1CC=CC(=CC1=C)C(C)=C
CC1CC(=CC=CC1=C)C(C)=C
CC1C=CC=CC(=C)C1C(C)=C
CC1C=CC(=C)C=CC1C(C)=C
CC1C=CC(=C)CC=C1C(C)=C
CC1C=CC(=C)CC(=C1)C(C)=C
CC1C=CCC(=C)C=C1C(C)=C
CC1C=CCC(=C)C(=C1)C(C)=C
CC1C(=C)C=CCC=C1C(C)=C
CC1C(=C)CC=CC=C1C(C)=C
CC1CC=CC(=C)C=C1C(C)=C
CC1CC=CC(=C)C(=C1)C(C)=C
CC1CC(=C)C=C(C=C1)C(C)=C
CC1CC(=C)C=CC=C1C(C)=C
CC1CC(=C)C=CC(=C1)C(C)=C
CC1CC(=C)C(=CC=C1)C(C)=C
CC1CC(=CC(=C)C=C1)C(C)=C
CC1C=CC=CC(C(C)=C)C1=C
CC1C=CCC=C(C(C)=C)C1=C
CC1CC=CC=C(C(C)=C)C1=C
CC1C=CC(C(C)=C)C(=C)C=C1
CC1CC=C(C(C)=C)C(=C)C=C1
CC(=C)C1=C(C)C=CCCC1=C
CC(=C)C1=C(C)CC=CCC1=C
CC(=C)C1=C(C)CCC=CC1=C
CC(=C)C1=CC=C(C)CCC1=C
CC(=C)C1=CC(=C)CCC=C1C
CC(=C)C1=CC(C)=CCCC1=C
CC(=C)C1=CCC=C(C)CC1=C
CC(=C)C1=CCC(=C)CC=C1C
CC(=C)C1=CCC(C)=CCC1=C
CC(=C)C1=CCCC=C(C)C1=C
CC(=C)C1=CCCC(=C)C=C1C
CC(=C)C1=CCCC(C)=CC1=C
CC(=C)C1C=C(C)C=CCC1=C
CC(=C)C1C=C(C)CC=CC1=C
CC(=C)C1C=CC=C(C)CC1=C
CC(=C)C1C=CC(=C)CC=C1C
CC(=C)C1C=CC(C)=CCC1=C
CC(=C)C1C=CCC=C(C)C1=C
CC(=C)C1C=CCC(=C)C=C1C
CC(=C)C1C=CCC(C)=CC1=C
CC(=C)C1C(=C)CC=CC=C1C
CC(=C)C1C(=C)C=CCC=C1C
CC(=C)C1CC=C(C)C=CC1=C
CC(=C)C1CC=CC=C(C)C1=C
CC(=C)C1CC=CC(=C)C=C1C
CC(=C)C1CC=CC(C)=CC1=C
CC(=C)C1CC(=C)C=CC=C1C
CC(=C)C1CC(C)=CC=CC1=C
CC(C)C1=CC=CC(=C)CC1=C
CC(C)C1=CC=CCC(=C)C1=C
CC(C)C1=CC(=C)C=CCC1=C
CC(C)C1=CC(=C)CC=CC1=C
CC(C)C1=CCC=CC(=C)C1=C
CC(C)C1=CCC(=C)C=CC1=C
CC(C)C1C=CC=CC(=C)C1=C
CC(C)C1C=CC(=C)C=CC1=C
CC(C)C1C(=C)C=CC=CC1=C
CC(=C)C1=C(C)C=CC(=C)CC1
CC(=C)C1=C(C)C=CCC(=C)C1
CC(=C)C1=C(C)C(=C)C=CCC1
CC(=C)C1=C(C)C(=C)CC=CC1
CC(=C)C1=C(C)C(=C)CCC=C1
CC(=C)C1=C(C)CC=CC(=C)C1
CC(=C)C1=C(C)CC(=C)C=CC1
CC(=C)C1=C(C)CC(=C)CC=C1
CC(=C)C1=C(C)CCC(=C)C=C1
CC(=C)C1=CC=C(C)C(=C)CC1
CC(=C)C1=CC=C(C)CC(=C)C1
CC(=C)C1=CC(=C)C=C(C)CC1
CC(=C)C1=CC(=C)C(C)=CCC1
CC(=C)C1=CC(=C)CC=C(C)C1
CC(=C)C1=CC(=C)CC(C)=CC1
CC(=C)C1=CC(=C)CCC(C)=C1
CC(=C)C1=CC(C)=CC(=C)CC1
CC(=C)C1=CC(C)=CCC(=C)C1
CC(=C)C1=CCC=C(C)C(=C)C1
CC(=C)C1=CCC(=C)C=C(C)C1
CC(=C)C1=CCC(=C)C(C)=CC1
CC(=C)C1=CCC(=C)CC(C)=C1
CC(=C)C1=CCC(C)=CC(=C)C1
CC(=C)C1=CCCC(=C)C(C)=C1
CC(=C)C1C=CC(=C)CC(C)=C1
CC(=C)C1C=CCC(=C)C(C)=C1
CC(=C)C1CC=C(C)C(=C)C=C1
CC(=C)C1CC=CC(=C)C(C)=C1
CC(=C)C1CC(=C)C=C(C)C=C1
CC(=C)C1CC(=C)C=CC(C)=C1
CC(=C)C1CC(=C)C(C)=CC=C1
CC(=C)C1CC(C)=CC(=C)C=C1
CC(C)C1=CC=CC(=C)C(=C)C1
CC(C)C1=CC(=C)C=CC(=C)C1
CC(C)C1=CC(=C)C(=C)C=CC1
CC(C)C1=CC(=C)C(=C)CC=C1
CC(C)C1=CC(=C)CC(=C)C=C1
CC(C)C1=CCC(=C)C(=C)C=C1
CC(C)C1C=CC(=C)C(=C)C=C1
CC1(C=CCCC1=C)C(=C)C#C
CC1(CC=CCC1=C)C(=C)C#C
CC1(CCC=CC1=C)C(=C)C#C
CC1(CC=CC(=C)C1)C(=C)C#C
CC1(CC(=C)CC=C1)C(=C)C#C
CC1(CCC(=C)C=C1)C(=C)C#C
CC(=C)C1(C=CCCC1=C)C#C
CC(=C)C1(CC=CCC1=C)C#C
CC(=C)C1(CCC=CC1=C)C#C
CC(=C)C1(CC=CC(=C)C1)C#C
CC(=C)C1(CC(=C)CC=C1)C#C
CC(=C)C1(CCC(=C)C=C1)C#C
CC(=C)C(C#C)=C1CCC=CC1
CC(=C)C(C#C)=C1CCCC=C1
CC(C(=C)C#C)=C1CCC=CC1
CC(C(=C)C#C)=C1CCCC=C1
CC1=C(C=CCCC1)C(=C)C#C
CC1=C(CC=CCC1)C(=C)C#C
CC1=C(CCC=CC1)C(=C)C#C
CC1=C(CCCC=C1)C(=C)C#C
CC1=CC=C(CCC1)C(=C)C#C
CC1=CC=CC(CC1)C(=C)C#C
CC1=CC=CCC(C1)C(=C)C#C
CC1=CC=CCCC1C(=C)C#C
CC1=CC(=CCCC1)C(=C)C#C
CC1=CC(C=CCC1)C(=C)C#C
CC1=CC(CC=CC1)C(=C)C#C
CC1=CC(CCC=C1)C(=C)C#C
CC1=CCC=C(CC1)C(=C)C#C
CC1=CCC=CC(C1)C(=C)C#C
CC1=CCC=CCC1C(=C)C#C
CC1=CCC(=CCC1)C(=C)C#C
CC1=CCC(C=CC1)C(=C)C#C
CC1=CCC(CC=C1)C(=C)C#C
CC1=CCCC=C(C1)C(=C)C#C
CC1=CCCC=CC1C(=C)C#C
CC1=CCCC(=CC1)C(=C)C#C
CC1=CCCC(C=C1)C(=C)C#C
CC1=CCCCC=C1C(=C)C#C
CC1=CCCCC(=C1)C(=C)C#C
CC1C=CC=CCC1C(=C)C#C
CC1C=CCC=CC1C(=C)C#C
CC1C=CCC(C=C1)C(=C)C#C
CC1C=CCCC=C1C(=C)C#C
CC1C=CCCC(=C1)C(=C)C#C
CC1CC=C(CC=C1)C(=C)C#C
CC1CC=CC=C(C1)C(=C)C#C
CC1CC=CC=CC1C(=C)C#C
CC1CC=CC(=CC1)C(=C)C#C
CC1CC=CC(C=C1)C(=C)C#C
CC1CC=CCC=C1C(=C)C#C
CC1CC=CCC(=C1)C(=C)C#C
CC1CC(=CCC=C1)C(=C)C#C
CC1CC(C=CC=C1)C(=C)C#C
CC1CCC=C(C=C1)C(=C)C#C
CC1CCC=CC=C1C(=C)C#C
CC1CCC=CC(=C1)C(=C)C#C
CC1CCC(=CC=C1)C(=C)C#C
CC(=C)C1=C(C=CCCC1)C#C
CC(=C)C1=C(CC=CCC1)C#C
CC(=C)C1=C(CCC=CC1)C#C
CC(=C)C1=C(CCCC=C1)C#C
CC(=C)C1=CC=C(CCC1)C#C
CC(=C)C1=CC=CC(CC1)C#C
CC(=C)C1=CC=CCC(C1)C#C
CC(=C)C1=CC=CCCC1C#C
CC(=C)C1=CC(=CCCC1)C#C
CC(=C)C1=CC(C=CCC1)C#C
CC(=C)C1=CC(CC=CC1)C#C
CC(=C)C1=CC(CCC=C1)C#C
CC(=C)C1=CCC=C(CC1)C#C
CC(=C)C1=CCC=CC(C1)C#C
CC(=C)C1=CCC=CCC1C#C
CC(=C)C1=CCC(=CCC1)C#C
CC(=C)C1=CCC(C=CC1)C#C
CC(=C)C1=CCC(CC=C1)C#C
CC(=C)C1=CCCC=C(C1)C#C
CC(=C)C1=CCCC=CC1C#C
CC(=C)C1=CCCC(=CC1)C#C
CC(=C)C1=CCCC(C=C1)C#C
CC(=C)C1=CCCCC=C1C#C
CC(=C)C1=CCCCC(=C1)C#C
CC(=C)C1C=CC=CCC1C#C
CC(=C)C1C=CCC=CC1C#C
CC(=C)C1C=CCC(C=C1)C#C
CC(=C)C1C=CCCC=C1C#C
CC(=C)C1C=CCCC(=C1)C#C
CC(=C)C1CC=C(CC=C1)C#C
CC(=C)C1CC=CC=C(C1)C#C
CC(=C)C1CC=CC=CC1C#C
CC(=C)C1CC=CC(=CC1)C#C
CC(=C)C1CC=CC(C=C1)C#C
CC(=C)C1CC=CCC=C1C#C
CC(=C)C1CC=CCC(=C1)C#C
CC(=C)C1CC(=CCC=C1)C#C
CC(=C)C1CC(C=CC=C1)C#C
CC(=C)C1CCC=C(C=C1)C#C
CC(=C)C1CCC=CC=C1C#C
CC(=C)C1CCC=CC(=C1)C#C
CC(=C)C1CCC(=CC=C1)C#C
CC(C#C)C1=CC=CCCC1=C
CC(C#C)C1=CCC=CCC1=C
CC(C#C)C1=CCCC=CC1=C
CC(C#C)C1C=CC=CCC1=C
CC(C#C)C1C=CCC=CC1=C
CC(C#C)C1CC=CC=CC1=C
CC(C#C)C1=CC=CC(=C)CC1
CC(C#C)C1=CC=CCC(=C)C1
CC(C#C)C1=CC(=C)C=CCC1
CC(C#C)C1=CC(=C)CC=CC1
CC(C#C)C1=CC(=C)CCC=C1
CC(C#C)C1=CCC=CC(=C)C1
CC(C#C)C1=CCC(=C)C=CC1
CC(C#C)C1=CCC(=C)CC=C1
CC(C#C)C1=CCCC(=C)C=C1
CC(C#C)C1C=CCC(=C)C=C1
CC(C#C)C1CC=CC(=C)C=C1
CC(C#C)C1CC(=C)C=CC=C1
CC1C=CC=CCC1=C(C)C=C
CC1C=CC=CCC1=CC(C)=C
CC1C=CCC=CC1=C(C)C=C
CC1C=CCC=CC1=CC(C)=C
CC1C=CCC(C=C1)=C(C)C=C
CC1CC=CC=CC1=C(C)C=C
CC1CC=CC=CC1=CC(C)=C
CC1CC=CC(C=C1)=C(C)C=C
CC1CC(C=CC=C1)=C(C)C=C
CC1C=CCC(=CC(C)=C)C=C1
CC1CC=CC(=CC(C)=C)C=C1
CC1CC(=CC(C)=C)C=CC=C1
CC=C1C=CC=CCC1C(C)=C
CC=C1C=CCC=CC1C(C)=C
CC=C1C=CCC(C=C1)C(C)=C
CC=C1C=CCCC=C1C(C)=C
CC=C1C=CCCC(=C1)C(C)=C
CC=C1CC=C(CC=C1)C(C)=C
CC=C1CC=CC=C(C1)C(C)=C
CC=C1CC=CC=CC1C(C)=C
CC=C1CC=CC(=CC1)C(C)=C
CC=C1CC=CC(C=C1)C(C)=C
CC=C1CC=CCC=C1C(C)=C
CC=C1CC=CCC(=C1)C(C)=C
CC=C1CC(=CCC=C1)C(C)=C
CC=C1CC(C=CC=C1)C(C)=C
CC=C1CCC=C(C=C1)C(C)=C
CC=C1CCC=CC=C1C(C)=C
CC=C1CCC=CC(=C1)C(C)=C
CC=C1CCC(=CC=C1)C(C)=C
CC(C)=C1C=CC=CCC1C=C
CC(C)=C1C=CCC=CC1C=C
CC(C)=C1C=CCCC=C1C=C
CC(C)=C1CC=C(CC=C1)C=C
CC(C)=C1CC=CC=C(C1)C=C
CC(C)=C1CC=CC=CC1C=C
CC(C)=C1CC=CCC=C1C=C
CC(C)=C1CCC=CC=C1C=C
CC(C)=C1C=CCC(C=C)C=C1
CC(C)=C1C=CCCC(C=C)=C1
CC(C)=C1CC=CC(C=C)=CC1
CC(C)=C1CC=CC(C=C)C=C1
CC(C)=C1CC=CCC(C=C)=C1
CC(C)=C1CC(C=C)=CCC=C1
CC(C)=C1CC(C=C)C=CC=C1
CC(C)=C1CCC=C(C=C)C=C1
CC(C)=C1CCC=CC(C=C)=C1
CC(C)=C1CCC(C=C)=CC=C1
CC=C(C)C1=CC=CCCC1=C
CC=C(C)C1=CCC=CCC1=C
CC=C(C)C1=CCCC=CC1=C
CC=C(C)C1C=CC=CCC1=C
CC=C(C)C1C=CCC=CC1=C
CC=C(C)C1CC=CC=CC1=C
CC(=C)C=C1C=CCCC=C1C
CC(=C)C=C1CC=CCC=C1C
CC(=C)C=C1CCC=CC=C1C
CC(C=C)=C1C=CCCC=C1C
CC(C=C)=C1CC=CCC=C1C
CC(C=C)=C1CCC=CC=C1C
CC(C)=CC1=CC=CCCC1=C
CC(C)=CC1=CCC=CCC1=C
CC(C)=CC1=CCCC=CC1=C
CC(C)=CC1C=CC=CCC1=C
CC(C)=CC1C=CCC=CC1=C
CC(C)=CC1CC=CC=CC1=C
CC(C)C=C1C=CC=CCC1=C
CC(C)C=C1C=CCC=CC1=C
CC(C)C=C1CC=CC=CC1=C
CCC(C)=C1C=CC=CCC1=C
CCC(C)=C1C=CCC=CC1=C
CCC(C)=C1CC=CC=CC1=C
CC=C(C)C1=CC=CC(=C)CC1
CC=C(C)C1=CC=CCC(=C)C1
CC=C(C)C1=CC(=C)C=CCC1
CC=C(C)C1=CC(=C)CC=CC1
CC=C(C)C1=CC(=C)CCC=C1
CC=C(C)C1=CCC=CC(=C)C1
CC=C(C)C1=CCC(=C)C=CC1
CC=C(C)C1=CCC(=C)CC=C1
CC=C(C)C1=CCCC(=C)C=C1
CC=C(C)C1C=CCC(=C)C=C1
CC=C(C)C1CC=CC(=C)C=C1
CC=C(C)C1CC(=C)C=CC=C1
CC(=C)C=C1C=CCCC(C)=C1
CC(=C)C=C1CC=C(C)CC=C1
CC(=C)C=C1CC=CC=C(C)C1
CC(=C)C=C1CC=CC(C)=CC1
CC(=C)C=C1CC=CCC(C)=C1
CC(=C)C=C1CC(C)=CCC=C1
CC(=C)C=C1CCC=C(C)C=C1
CC(=C)C=C1CCC=CC(C)=C1
CC(=C)C=C1CCC(C)=CC=C1
CC(C=C)=C1C=CCCC(C)=C1
CC(C=C)=C1CC=C(C)CC=C1
CC(C=C)=C1CC=CC=C(C)C1
CC(C=C)=C1CC=CC(C)=CC1
CC(C=C)=C1CC=CCC(C)=C1
CC(C=C)=C1CC(C)=CCC=C1
CC(C=C)=C1CCC=C(C)C=C1
CC(C=C)=C1CCC=CC(C)=C1
CC(C=C)=C1CCC(C)=CC=C1
CC(C)=CC1=CC=CC(=C)CC1
CC(C)=CC1=CC=CCC(=C)C1
CC(C)=CC1=CC(=C)C=CCC1
CC(C)=CC1=CC(=C)CC=CC1
CC(C)=CC1=CC(=C)CCC=C1
CC(C)=CC1=CCC=CC(=C)C1
CC(C)=CC1=CCC(=C)C=CC1
CC(C)=CC1=CCC(=C)CC=C1
CC(C)=CC1=CCCC(=C)C=C1
CC(C)=CC1C=CCC(=C)C=C1
CC(C)=CC1CC=CC(=C)C=C1
CC(C)=CC1CC(=C)C=CC=C1
CC(C)C=C1C=CCC(=C)C=C1
CC(C)C=C1CC=CC(=C)C=C1
CC(C)C=C1CC(=C)C=CC=C1
CCC(C)=C1C=CCC(=C)C=C1
CCC(C)=C1CC=CC(=C)C=C1
CCC(C)=C1CC(=C)C=CC=C1
CC1C=CC=CC=CC1C(C)=C
CC1C=CC=CC(C=C1)C(C)=C
CC1C=CC=CCC=C1C(C)=C
CC1C=CC=CCC(=C1)C(C)=C
CC1C=CCC=C(C=C1)C(C)=C
CC1C=CCC=CC=C1C(C)=C
CC1C=CCC=CC(=C1)C(C)=C
CC1C=CCC(=CC=C1)C(C)=C
CC1CC=C(C=CC=C1)C(C)=C
CC1CC=CC=C(C=C1)C(C)=C
CC1CC=CC=CC=C1C(C)=C
CC1CC=CC=CC(=C1)C(C)=C
CC1CC=CC(=CC=C1)C(C)=C
CC1CC(=CC=CC=C1)C(C)=C
CC(=C)C1=CC=CCCC=C1C
CC(=C)C1=CCC=CCC=C1C
CC(=C)C1=CCCC=CC=C1C
CC(=C)C1C=CC=CCC=C1C
CC(=C)C1C=CCC=CC=C1C
CC(=C)C1CC=CC=CC=C1C
CC(C)C1=CC=CC=CCC1=C
CC(C)C1=CC=CCC=CC1=C
CC(C)C1=CCC=CC=CC1=C
CC(C)C1C=CC=CC=CC1=C
CC(=C)C1=C(C)C=CC=CCC1
CC(=C)C1=C(C)C=CCC=CC1
CC(=C)C1=C(C)C=CCCC=C1
CC(=C)C1=C(C)CC=CC=CC1
CC(=C)C1=C(C)CC=CCC=C1
CC(=C)C1=C(C)CCC=CC=C1
CC(=C)C1=CC=C(C)C=CCC1
CC(=C)C1=CC=C(C)CC=CC1
CC(=C)C1=CC=C(C)CCC=C1
CC(=C)C1=CC=CC=C(C)CC1
CC(=C)C1=CC=CC(C)=CCC1
CC(=C)C1=CC=CCC=C(C)C1
CC(=C)C1=CC=CCC(C)=CC1
CC(=C)C1=CC=CCCC(C)=C1
CC(=C)C1=CC(C)=CC=CCC1
CC(=C)C1=CC(C)=CCC=CC1
CC(=C)C1=CC(C)=CCCC=C1
CC(=C)C1=CCC=C(C)C=CC1
CC(=C)C1=CCC=C(C)CC=C1
CC(=C)C1=CCC=CC=C(C)C1
CC(=C)C1=CCC=CC(C)=CC1
CC(=C)C1=CCC=CCC(C)=C1
CC(=C)C1=CCC(C)=CC=CC1
CC(=C)C1=CCC(C)=CCC=C1
CC(=C)C1=CCCC=C(C)C=C1
CC(=C)C1=CCCC=CC(C)=C1
CC(=C)C1=CCCC(C)=CC=C1
CC(=C)C1C=CC=CCC(C)=C1
CC(=C)C1C=CCC=C(C)C=C1
CC(=C)C1C=CCC=CC(C)=C1
CC(=C)C1C=CCC(C)=CC=C1
CC(=C)C1CC=C(C)C=CC=C1
CC(=C)C1CC=CC=C(C)C=C1
CC(=C)C1CC=CC=CC(C)=C1
CC(=C)C1CC=CC(C)=CC=C1
CC(=C)C1CC(C)=CC=CC=C1
CC(C)C1=CC=CC=CC(=C)C1
CC(C)C1=CC=CC(=C)C=CC1
CC(C)C1=CC=CC(=C)CC=C1
CC(C)C1=CC=CCC(=C)C=C1
CC(C)C1=CC(=C)C=CC=CC1
CC(C)C1=CC(=C)C=CCC=C1
CC(C)C1=CC(=C)CC=CC=C1
CC(C)C1=CCC=CC(=C)C=C1
CC(C)C1=CCC(=C)C=CC=C1
CC(C)C1C=CC=CC(=C)C=C1
CC1C=CC(=C)CC1(C)C(C)=C
CC1C=CC(C)(CC1=C)C(C)=C
CC1C=CCC(=C)C1(C)C(C)=C
CC1C(=C)C=CCC1(C)C(C)=C
CC1C(=C)CC=CC1(C)C(C)=C
CC1CC=CC(=C)C1(C)C(C)=C
CC1CC(=C)C=CC1(C)C(C)=C
CC1CC(C)(C=CC1=C)C(C)=C
CC1CC(=C)C(C)(C=C1)C(C)=C
CC1C=CCC(C)(C(C)=C)C1=C
CC1CC=CC(C)(C(C)=C)C1=C
CC1CC(C)(C(C)=C)C(=C)C=C1
CC(=C)C1=CC(=C)CCC1(C)C
CC(=C)C1=CCC(=C)CC1(C)C
CC(=C)C1=CCCC(=C)C1(C)C
CC(=C)C1C=CC(=C)CC1(C)C
CC(=C)C1C=CCC(=C)C1(C)C
CC(=C)C1C(=C)C=CCC1(C)C
CC(=C)C1C(=C)CC=CC1(C)C
CC(=C)C1CC=CC(=C)C1(C)C
CC(=C)C1CC(=C)C=CC1(C)C
CC(=C)C1=CC(C)(C)CCC1=C
CC(=C)C1=CCC(C)(C)CC1=C
CC(=C)C1=CCCC(C)(C)C1=C
CC(=C)C1(C)C=C(C)CCC1=C
CC(=C)C1(C)C(=C)CCC=C1C
CC(=C)C1(C)CC=C(C)CC1=C
CC(=C)C1(C)CC(=C)CC=C1C
CC(=C)C1(C)CC(C)=CCC1=C
CC(=C)C1(C)CCC=C(C)C1=C
CC(=C)C1(C)CCC(=C)C=C1C
CC(=C)C1(C)CCC(C)=CC1=C
CC(=C)C1C=CC(C)(C)CC1=C
CC(=C)C1C=CCC(C)(C)C1=C
CC(=C)C1CC=CC(C)(C)C1=C
CC(=C)C1CC(C)(C)C=CC1=C
CC(C)C1(C)C=CC(=C)CC1=C
CC(C)C1(C)C=CCC(=C)C1=C
CC(C)C1(C)C(=C)CC=CC1=C
CC(C)C1(C)CC=CC(=C)C1=C
CC(C)C1(C)CC(=C)C=CC1=C
CC(=C)C1=CC(=C)C(C)(C)CC1
CC(=C)C1=CC(=C)CC(C)(C)C1
CC(=C)C1=CC(C)(C)C(=C)CC1
CC(=C)C1=CC(C)(C)CC(=C)C1
CC(=C)C1=CCC(=C)C(C)(C)C1
CC(=C)C1=CCC(C)(C)C(=C)C1
CC(=C)C1(C)CC=C(C)C(=C)C1
CC(=C)C1(C)CC(=C)CC(C)=C1
CC(=C)C1(C)CC(=C)C=C(C)C1
CC(=C)C1(C)CCC(=C)C(C)=C1
CC(=C)C1CC(=C)C(C)(C)C=C1
CC(=C)C1CC(C)(C)C(=C)C=C1
CC(C)C1(C)CC(=C)C(=C)C=C1
CC1C=C(CCC1C(C)=C)C#C
CC1C=C(CCC1C#C)C(C)=C
CC1C=CC(CC1C(C)=C)C#C
CC1C=CC(CC1C#C)C(C)=C
CC1C=CCC(C1C)C(=C)C#C
CC1C=CCC(C1C#C)C(C)=C
CC1C(C=CCC1C(C)=C)C#C
CC1C(CC=CC1C(C)=C)C#C
CC1C(CCC=C1C(C)=C)C#C
CC1C(CCC=C1C)C(=C)C#C
CC1C(CCC=C1C#C)C(C)=C
CC1CC=C(C(C1)C#C)C(C)=C
CC1CC=C(CC1C(C)=C)C#C
CC1CC=C(CC1C)C(=C)C#C
CC1CC=C(CC1C#C)C(C)=C
CC1CC=CC(C1C)C(=C)C#C
CC1CC=CC(C1C#C)C(C)=C
CC1CC(=CCC1C(C)=C)C#C
CC1CC(=CCC1C#C)C(C)=C
CC1CC(C=C(C1)C(C)=C)C#C
CC1CC(C=C(C1)C#C)C(C)=C
CC1CC(C=CC1C(C)=C)C#C
CC1CC(C=CC1C)C(=C)C#C
CC1CC(C=CC1C#C)C(C)=C
CC1CC(C(C=C1)C#C)C(C)=C
CC1CC(CC=C1C(C)=C)C#C
CC1CC(CC=C1C)C(=C)C#C
CC1CC(CC=C1C#C)C(C)=C
CC1CC(CC(=C1)C(C)=C)C#C
CC1CC(CC(=C1)C#C)C(C)=C
CC1CCC=C(C1C)C(=C)C#C
CC1CCC=C(C1C#C)C(C)=C
CC1CCC(=CC1C(C)=C)C#C
CC1CCC(=CC1C)C(=C)C#C
CC1CCC(=CC1C#C)C(C)=C
CC1CCC(C=C1C(C)=C)C#C
CC1CCC(C=C1C)C(=C)C#C
CC1CCC(C=C1C#C)C(C)=C
CC1=C(C)C(CCC1)C(=C)C#C
CC1=C(C)CC(CC1)C(=C)C#C
CC1C=C(C)CCC1C(=C)C#C
CC1CC=C(C(C)C1)C(=C)C#C
CC1CC=C(C)C(C1)C(=C)C#C
CC1CC=C(C)CC1C(=C)C#C
CC1CC=CC(C)C1C(=C)C#C
CC1CC(C=C(C)C1)C(=C)C#C
CC1CC(C(C)C=C1)C(=C)C#C
CC1CC(C)=CCC1C(=C)C#C
CC1CC(C)C=C(C1)C(=C)C#C
CC1CC(C)C(C=C1)C(=C)C#C
CC1CC(CC(C)=C1)C(=C)C#C
CC1CCC=C(C)C1C(=C)C#C
CC1CCC(C)=C(C1)C(=C)C#C
CC1CCC(C)=CC1C(=C)C#C
CC1CCC(C)C(=C1)C(=C)C#C
CC1CCCC(C)=C1C(=C)C#C
CC1C=CCC(C#C)C1C(C)=C
CC1CC=C(C#C)C(C1)C(C)=C
CC1CC=CC(C#C)C1C(C)=C
CC1CC(C#C)C(C=C1)C(C)=C
CC1CCC=C(C#C)C1C(C)=C
CC1CCC(C#C)=C(C1)C(C)=C
CC1CCC(C#C)C(=C1)C(C)=C
CC1CCCC(C#C)=C1C(C)=C
CC1CCC(C(C)=C)=C(C1)C#C
CC1CCC(C(C)=C)C(=C1)C#C
CC1CCCC(C(C)=C)=C1C#C
CC1CCCC(C(=C)C#C)=C1C
CC1CCC(C(=C)C#C)=C(C)C1
CC1CCC(C(=C)C#C)C(C)=C1
CC(=C)C1C(CCC=C1C)C#C
CC(=C)C1CC(CC=C1C)C#C
CC(=C)C1CCC(C=C1C)C#C
CC(C)C1=C(CCCC1=C)C#C
CC(C)C1=CC(CCC1=C)C#C
CC(C)C1=CCC(CC1=C)C#C
CC(C)C1C=C(CCC1=C)C#C
CC(C)C1C=CC(CC1=C)C#C
CC(C)C1C(C=CCC1=C)C#C
CC(C)C1C(CC=CC1=C)C#C
CC(C)C1CC=C(CC1=C)C#C
CC(C)C1CC(=CCC1=C)C#C
CC(C)C1CC(C=CC1=C)C#C
CC(C)C1CCC(=CC1=C)C#C
CC(=C)C1=C(C)C(CCC1)C#C
CC(=C)C1=C(C)CC(CC1)C#C
CC(=C)C1=C(C)CCC(C1)C#C
CC(=C)C1=C(C)CCCC1C#C
CC(=C)C1C=C(C)CCC1C#C
CC(=C)C1CC=C(C)C(C1)C#C
CC(=C)C1CC=C(C)CC1C#C
CC(=C)C1CC(C=C(C)C1)C#C
CC(=C)C1CC(C)=CCC1C#C
CC(=C)C1CC(CC(C)=C1)C#C
CC(=C)C1CCC=C(C)C1C#C
CC(=C)C1CCC(C)=C(C1)C#C
CC(=C)C1CCC(C)=CC1C#C
CC(=C)C1CCCC(C)=C1C#C
CC(C)C1=C(CC(=C)CC1)C#C
CC(C)C1=C(CCC(=C)C1)C#C
CC(C)C1=CC(=C)C(CC1)C#C
CC(C)C1=CC(=C)CC(C1)C#C
CC(C)C1=CC(=C)CCC1C#C
CC(C)C1=CC(CC(=C)C1)C#C
CC(C)C1=CCC(=C)C(C1)C#C
CC(C)C1=CCC(=C)CC1C#C
CC(C)C1=CCCC(=C)C1C#C
CC(C)C1C=CC(=C)CC1C#C
CC(C)C1C=CCC(=C)C1C#C
CC(C)C1C(=C)CCC=C1C#C
CC(C)C1CC=CC(=C)C1C#C
CC(C)C1CC(=C)C=C(C1)C#C
CC(C)C1CC(=C)C=CC1C#C
CC(C)C1CC(=C)C(C=C1)C#C
CC(C)C1CC(=C)CC=C1C#C
CC(C)C1CC(=C)CC(=C1)C#C
CC(C)C1CCC(=C)C=C1C#C
CC(C)C1CCC(=C)C(=C1)C#C
CC(=C)C1CCCC(C#C)=C1C
CC(C)C1=CCCC(C#C)C1=C
CC(C)C1C=CCC(C#C)C1=C
CC(C)C1CC=CC(C#C)C1=C
CC(C)C1CCC=C(C#C)C1=C
CC(=C)C1CCC(C#C)=C(C)C1
CC(=C)C1CCC(C#C)C(C)=C1
CC(C)C1=C(C#C)C(=C)CCC1
CC(C)C1=CC(C#C)C(=C)CC1
CC(C)C1=CCC(C#C)C(=C)C1
CC(C)C1CC=C(C#C)C(=C)C1
CC(C)C1CC(C#C)C(=C)C=C1
CC(C#C)C1=C(C)CCCC1=C
CC(C#C)C1=CC(=C)CCC1C
CC(C#C)C1=CC(C)CCC1=C
CC(C#C)C1=CCC(=C)CC1C
CC(C#C)C1=CCC(C)CC1=C
CC(C#C)C1=CCCC(=C)C1C
CC(C#C)C1=CCCC(C)C1=C
CC(C#C)C1C=C(C)CCC1=C
CC(C#C)C1C=CC(=C)CC1C
CC(C#C)C1C=CC(C)CC1=C
CC(C#C)C1C=CCC(=C)C1C
CC(C#C)C1C=CCC(C)C1=C
CC(C#C)C1C(=C)CCC=C1C
CC(C#C)C1C(C)C=CCC1=C
CC(C#C)C1C(C)CC=CC1=C
CC(C#C)C1CC=C(C)CC1=C
CC(C#C)C1CC=CC(=C)C1C
CC(C#C)C1CC=CC(C)C1=C
CC(C#C)C1CC(=C)C=CC1C
CC(C#C)C1CC(=C)CC=C1C
CC(C#C)C1CC(C)=CCC1=C
CC(C#C)C1CC(C)C=CC1=C
CC(C#C)C1CCC=C(C)C1=C
CC(C#C)C1CCC(=C)C=C1C
CC(C#C)C1CCC(C)=CC1=C
CC(C#C)C1=C(C)C(=C)CCC1
CC(C#C)C1=C(C)CC(=C)CC1
CC(C#C)C1=C(C)CCC(=C)C1
CC(C#C)C1=CC(=C)C(C)CC1
CC(C#C)C1=CC(=C)CC(C)C1
CC(C#C)C1=CC(C)C(=C)CC1
CC(C#C)C1=CC(C)CC(=C)C1
CC(C#C)C1=CCC(=C)C(C)C1
CC(C#C)C1=CCC(C)C(=C)C1
CC(C#C)C1CC=C(C)C(=C)C1
CC(C#C)C1CC(=C)C(C)C=C1
CC(C#C)C1CC(=C)CC(C)=C1
CC(C#C)C1CC(=C)C=C(C)C1
CC(C#C)C1CC(C)C(=C)C=C1
CC(C#C)C1CCC(=C)C(C)=C1
CC1C=C(CCC1=C(C)C)C=C
CC1C=C(CCC1=C)C=C(C)C
CC1C=CC(CC1=C(C)C)C=C
CC1C=CC(CC1=C)C=C(C)C
CC1C=CC(CC1C=C)=C(C)C
CC1C=CCC(C1C=C)=C(C)C
CC1C=CCC(C1C)=C(C)C=C
CC1C(CC=CC1=C(C)C)C=C
CC1C(CC=CC1=C)C=C(C)C
CC1CC=C(CC1=C(C)C)C=C
CC1CC=C(CC1=C)C=C(C)C
CC1CC=CC(C1C=C)=C(C)C
CC1CC=CC(C1C)=C(C)C=C
CC1CC(C=CC1C=C)=C(C)C
CC1CC(C=CC1C)=C(C)C=C
CC1CC(CC=C1C=C)=C(C)C
CC1CC(CC=C1C)=C(C)C=C
CC1CC(CC=C1C)=CC(C)=C
CC1CCC(C=C1C=C)=C(C)C
CC1CCC(C=C1C)=C(C)C=C
CC1C=C(C)CCC1=C(C)C=C
CC1C=C(C)CCC1=CC(C)=C
CC1C=CC(=C)CC1C=C(C)C
CC1C=CCC(=C)C1C=C(C)C
CC1C(=C)CCC=C1C=C(C)C
CC1C(C)=CCCC1=C(C)C=C
CC1C(CCC=C1C)=CC(C)=C
CC1CC=C(C)C(C1)=C(C)C=C
CC1CC=C(C)C(C1)=CC(C)=C
CC1CC=C(C)CC1=C(C)C=C
CC1CC=C(C)CC1=CC(C)=C
CC1CC=CC(=C)C1C=C(C)C
CC1CC=CC(C)C1=C(C)C=C
CC1CC=CC(C)C1=CC(C)=C
CC1CC(=C)C=C(C1)C=C(C)C
CC1CC(=C)C=CC1C=C(C)C
CC1CC(=C)CC=C1C=C(C)C
CC1CC(C(C)C=C1)=C(C)C=C
CC1CC(C)=CC(C1)=C(C)C=C
CC1CC(C)=CC(C1)=CC(C)=C
CC1CC(C)=CCC1=C(C)C=C
CC1CC(C)=CCC1=CC(C)=C
CC1CC(C)C(C=C1)=C(C)C=C
CC1CC(CC(C)=C1)=C(C)C=C
CC1CC(CC(C)=C1)=CC(C)=C
CC1CCC=C(C)C1=C(C)C=C
CC1CCC=C(C)C1=CC(C)=C
CC1CCC(=C)C=C1C=C(C)C
CC1CCC(C)=CC1=C(C)C=C
CC1CCC(C)=CC1=CC(C)=C
CC1C=CCC(C=C)C1=C(C)C
CC1C(C=C)=CCCC1=C(C)C
CC1C(C=C)C=CCC1=C(C)C
CC1CC=C(C=C)C(C1)=C(C)C
CC1CC=CC(C=C)C1=C(C)C
CC1CC(C=C)=CC(C1)=C(C)C
CC1CC(C=C)=CCC1=C(C)C
CC1CC(C=C)C=CC1=C(C)C
CC1CC(C=C)C(C=C1)=C(C)C
CC1CC(C(C=C)C=C1)=C(C)C
CC1CC(CC(C=C)=C1)=C(C)C
CC1CCC=C(C=C)C1=C(C)C
CC1CCC(C=C)=CC1=C(C)C
CC1C=CCC(=CC(C)=C)C1C
CC1C=CCC(C=C(C)C)C1=C
CC1C(C=C(C)C)C=CCC1=C
CC1CC=CC(=CC(C)=C)C1C
CC1CC=CC(C=C(C)C)C1=C
CC1CC(=CC(C)=C)C=CC1C
CC1CC(C=C(C)C)=CCC1=C
CC1CC(C=C(C)C)C=CC1=C
CC1CCC=C(C=C(C)C)C1=C
CC1CCC(=CC(C)=C)C=C1C
CC1CCC(C=C(C)C)=CC1=C
CC1CC=C(C=C(C)C)C(=C)C1
CC1CC(=C)C(C=C(C)C)C=C1
CC1CC(=C)CC(C=C(C)C)=C1
CC1CC(=CC(C)=C)C(C)C=C1
CC1CC(C=C(C)C)C(=C)C=C1
CC1CC(C)C(=CC(C)=C)C=C1
CC1CCC(=C(C)C=C)C(C)=C1
CC1CCC(=C(C)C)C(C=C)=C1
CC1CCC(=C)C(C=C(C)C)=C1
CC1CCC(=CC(C)=C)C(C)=C1
CC=C1C=C(CCC1=C)C(C)C
CC=C1C=C(CCC1C)C(C)=C
CC=C1C=CC(CC1=C)C(C)C
CC=C1C=CC(CC1C)C(C)=C
CC=C1C=CCC(C1C)C(C)=C
CC=C1C(C=CCC1=C)C(C)C
CC=C1C(CC=CC1=C)C(C)C
CC=C1C(CCC=C1C)C(C)=C
CC=C1CC=C(CC1=C)C(C)C
CC=C1CC=C(CC1C)C(C)=C
CC=C1CC=CC(C1C)C(C)=C
CC=C1CC(=CCC1=C)C(C)C
CC=C1CC(=CCC1C)C(C)=C
CC=C1CC(C=CC1=C)C(C)C
CC=C1CC(C=CC1C)C(C)=C
CC=C1CC(CC=C1C)C(C)=C
CC=C1CCC=C(C1C)C(C)=C
CC=C1CCC(=CC1=C)C(C)C
CC=C1CCC(=CC1C)C(C)=C
CC=C1CCC(C=C1C)C(C)=C
CCC1=CC(CCC1=C)=C(C)C
CCC1=CCC(CC1=C)=C(C)C
CCC1C=CC(CC1=C)=C(C)C
CCC1CC(C=CC1=C)=C(C)C
CC=C1C=C(C)CCC1C(C)=C
CC=C1C=CC(=C)CC1C(C)C
CC=C1C=CC(C)CC1C(C)=C
CC=C1C=CCC(=C)C1C(C)C
CC=C1C=CCC(C)C1C(C)=C
CC=C1C(=C)CCC=C1C(C)C
CC=C1C(C)C=CCC1C(C)=C
CC=C1C(C)CC=CC1C(C)=C
CC=C1C(C)CCC=C1C(C)=C
CC=C1CC=C(C(C)C1)C(C)=C
CC=C1CC=C(C)C(C1)C(C)=C
CC=C1CC=C(C)CC1C(C)=C
CC=C1CC=CC(=C)C1C(C)C
CC=C1CC=CC(C)C1C(C)=C
CC=C1CC(=C)C=C(C1)C(C)C
CC=C1CC(=C)C=CC1C(C)C
CC=C1CC(=C)C(C=C1)C(C)C
CC=C1CC(=C)CC=C1C(C)C
CC=C1CC(=C)CC(=C1)C(C)C
CC=C1CC(C=C(C)C1)C(C)=C
CC=C1CC(C(C)C=C1)C(C)=C
CC=C1CC(C)=CCC1C(C)=C
CC=C1CC(C)C=C(C1)C(C)=C
CC=C1CC(C)C=CC1C(C)=C
CC=C1CC(C)C(C=C1)C(C)=C
CC=C1CC(C)CC=C1C(C)=C
CC=C1CC(C)CC(=C1)C(C)=C
CC=C1CC(CC(C)=C1)C(C)=C
CC=C1CCC=C(C)C1C(C)=C
CC=C1CCC(=C)C=C1C(C)C
CC=C1CCC(=C)C(=C1)C(C)C
CC=C1CCC(C)=C(C1)C(C)=C
CC=C1CCC(C)=CC1C(C)=C
CC=C1CCC(C)C=C1C(C)=C
CC=C1CCC(C)C(=C1)C(C)=C
CC=C1CCCC(C)=C1C(C)=C
CCC1=CC(=C)C(CC1)=C(C)C
CCC1=CC(=C)CC(C1)=C(C)C
CCC1=CC(=C)CCC1=C(C)C
CCC1=CC(CC(=C)C1)=C(C)C
CCC1=CCC(=C)C(C1)=C(C)C
CCC1=CCC(=C)CC1=C(C)C
CCC1=CCCC(=C)C1=C(C)C
CCC1C=CC(=C)CC1=C(C)C
CCC1C=CCC(=C)C1=C(C)C
CCC1C(=C)C=CCC1=C(C)C
CCC1C(=C)CC=CC1=C(C)C
CCC1CC=CC(=C)C1=C(C)C
CCC1CC(=C)C=CC1=C(C)C
CCC1CC(=C)C(C=C1)=C(C)C
CC=C1C=CCC(C(C)C)C1=C
CC=C1CC=CC(C(C)C)C1=C
CC=C1CCC=C(C(C)C)C1=C
CC=C1CCCC(C(C)=C)=C1C
CCC1=CCCC(=C(C)C)C1=C
CCC1C=CCC(=C(C)C)C1=C
CCC1CC=CC(=C(C)C)C1=C
CC=C1CC=C(C(C)C)C(=C)C1
CC=C1CC(C(C)C)C(=C)C=C1
CC=C1CCC(C(C)=C)=C(C)C1
CC=C1CCC(C(C)=C)C(C)=C1
CCC1=CC(=C(C)C)C(=C)CC1
CCC1=CCC(=C(C)C)C(=C)C1
CCC1CC(=C(C)C)C(=C)C=C1
CC(C)=C1C(CCC=C1C)C=C
CC(C)=C1CC(CC=C1C)C=C
CC(C)=C1C=C(C)CCC1C=C
CC(C)=C1CC=C(C)C(C1)C=C
CC(C)=C1CC=C(C)CC1C=C
CC(C)=C1CC(C)=CCC1C=C
CC(C)=C1CC(CC(C)=C1)C=C
CC(C)=C1CCC=C(C)C1C=C
CC(C)=C1CCC(C)=C(C1)C=C
CC(C)=C1CCC(C)=CC1C=C
CC(C)=C1CCCC(C)=C1C=C
CC(C)=C1CCC(C=C)C=C1C
CC(C)=C1CCCC(C=C)=C1C
CC(C)=C1CC(C=C)C=C(C)C1
CC(C)=C1CCC(C=C)=C(C)C1
CC(C)=C1CCC(C=C)C(C)=C1
CC=C(C)C1=C(C)CCCC1=C
CC=C(C)C1=CC(=C)CCC1C
CC=C(C)C1=CC(C)CCC1=C
CC=C(C)C1=CCC(=C)CC1C
CC=C(C)C1=CCC(C)CC1=C
[truncated: 992,136 more chars]
