# Supplementary material for: Expanding the fragrance chemical space for virtual screening
Source: J Cheminform. 2014 May 22;6:27. doi: 10.1186/1758-2946-6-27 (PMC4037718; doi:10.1186/1758-2946-6-27)
Supplement: Additional file 4 — SMILES for the MQN-browser search examples in Table 3. [file 1758-2946-6-27-S4.zip › Limonene.ZincIso.smi]

CC1CCC(C=C1)C(C)=C
CC(=C)C1CCC(C)=CC1
CC(C)=C1CCC(C)=CC1
CC(C)C1CC=C(C)C=C1
CC(C)C1=CC=C(C)CC1
CC(C)C1=CCC(C)=CC1
CC1=CCC(C)(CC1)C=C
CC(C)(C)C1=CC=CCC1
CC1=CC(C)=CC(C)(C)C1
CC1=C(C)CC(C)=C(C)C1
CC1=CCCC(C)=CCC1
CC(C)C12CC1C(=C)CC2
CC(C)C1=CC2CCCC12
CC1=CCC(=C1)C(C)(C)C
CCC=C=C1CCCCC1
CC1=CC2C(CC1)C2(C)C
CC1CC2C(C=C1)C2(C)C
CC1=CCC2C(C1)C2(C)C
