# Supplementary material for: Expanding the fragrance chemical space for virtual screening
Source: J Cheminform. 2014 May 22;6:27. doi: 10.1186/1758-2946-6-27 (PMC4037718; doi:10.1186/1758-2946-6-27)
Supplement: Additional file 4 — SMILES for the MQN-browser search examples in Table 3. [file 1758-2946-6-27-S4.zip › Limonene.Zinc.smi]

CC1CCC(C=C1)C(C)=C
CC(=C)C1CCC(C)=CC1
CC(C)=C1CCC(C)=CC1
CC(C)C1=CCC(C)CC1
CC(C)C1CCC(C)=CC1
CC(C)C1CCC(C)C=C1
CC(=C)C1=CC=CC(C)=C1
CC(=C)C1=CC=C(C)C=C1
CC(=C)C1=C(C)C=CC=C1
CC(C)C1CC=C(C)C=C1
CC(C)C1=CC=C(C)CC1
CC(C)C1=CCC(C)=CC1
CC1=CCC(C)(CC1)C=C
CC(C)C1CCC(C)CC1
CC(C)C1=CCC(=O)CC1
CC(C)C1=CC(=O)CCC1
CC(C)C1CCC(=O)C=C1
CC(=O)C1CCC(C)=CC1
CC(C)C1=CCCCC1
CC(=S)C1=CC=C(C)C=C1
CC(C)C1=CC=CC(C)=C1
CC(C)C1=CC=C(C)C=C1
CC(C)C1=C(C)C=CC=C1
CC(C)(C)C1=CCCCC1
CC(C)(C)C1CCC=CC1
CC1CCC(C)=CC1(C)C
CCC1CCC(CC1)C=C
CC1CCC(CC1)C(C)=O
CC(C)C1CCCCC1=O
CC(C)C1CCCC(=O)C1
CC(C)C1CCC(=O)CC1
CCC1CCCCC1C
CCC1CCC(C)CC1
CCC1CCCC(C)C1
CC(C)C1CCCCC1
CC1=CC(C)=CC(C=C)=C1
CC1=CC(C=C)=C(C)C=C1
CC1=CC(C)=C(C=C)C=C1
CC(C)=CC1=CC=CC=C1
CC=C(C)C1=CC=CC=C1
CC(C)(C)C1=CC=CCC1
CC(=C)C1CCCC1(C)C
C=C(C#C)C1CCCCC1
CC(C)(C)C1CCCCC1
CC(O)C1CCCC=C1C
CC1CCOC(C1)C=C(C)C
CC(=C)C1CCC(C=O)=CC1
CC1C=CCCC1CC(C)=O
CC1CC=CCC1C
CC1=C(C)CCCC1
CC(C)=C1C=CC(C)=C1
CC1C=C(C)CC(C)=C1
CC1CCCC(C)C1C
CC1CC(C)CC(C)C1
CC1CCC(C)C(C)C1
CC1CCC(C)(C)CC1
CC1CCCC(C)(C)C1
CC(=C)CC1CCCC1
CC1=CC(C)=CC(C)(C)C1
CC1(C)CC=CCC1(C)C
CC1CC(C)CC(C)(C)C1
CC1=CC=C(CC=C)C=C1
CCC1=CC=C(C=C)C=C1
CC1=C(CC=C)C=CC=C1
CC1=CC(CC=C)=CC=C1
CC(=C)CC1=CC=CC=C1
CC(C)CC1CCCCC1
CCC(C)C1CCCCC1
CC(C)C1=CC=C([S-])C=C1
CC(C)C1=C([S-])C=CC=C1
CC(=O)C1=CC=CC(C)=C1
CC(=O)C1=CC=C(C)C=C1
CC(=O)C1=C(C)C=CC=C1
CC1CC=CC(C)C1C=O
CC1CC(C)=CCC1C=O
CC1CC(CC(C)=C1)C=O
CC1CCC=C(C)C1C=O
CC1C=C(C)CCC1C=O
CCC1(C)CCC(=O)C=C1
CC(=O)C1(C)CCCC=C1
CC(=C)C1CCCC(=O)C1
CC(C)C1CCC(=O)OC1
CC(C)C1CCOC(=O)C1
CC(C)C1=CC=C(C=C)C=C1
CC(=C)CC1=CC=C(C)C=C1
CC(=C)CC1=CC=CC(C)=C1
CC(=C)CC1=C(C)C=CC=C1
CC(C=C)C1CCCCC1S
CC1C=CC(CC1=O)C(C)=C
CC(=C)C1CCC(C)=CC1=O
CC(=C)C1CC=C(C)C(=O)C1
CC(C)C1=CCC(C)CC1=O
CC(C)C1CC=C(C)C(=O)C1
CC(C)C1CC(C)C(=O)C=C1
CC(C)C1CCC(C)=CC1=O
CC(C)C1CC(=O)C=C(C)C1
CC(C)(C)C1=CC(=O)CCC1
COC(C)C1CCCC=C1C
CC(C)C=C1CCCCC1=O
CC(=C)C1CCC(CO)=CC1
CC(C)C1CCC=C1
CC1=CC=C(C=C)C=C1
CC1=C(C=C)C=CC=C1
CC1=CC(C=C)=CC=C1
CC(=C)C1=CC=CC=C1
CCC1=CC=C(C)C=C1
CCC1=C(C)C=CC=C1
CCC1=CC(C)=CC=C1
CC(C)C1=CC=CC=C1
CC(C)(C)C1CCC=C1
CC=CC1=CCCCC1
CC(C)(C)C1CCCC1
COC1CCC(C)=CC1
CC(=C=C)C1=CC=CC=C1
CCC1=CC=C(C=C1)C#C
CCC1=C(C=CC=C1)C#C
CCC1=CC(=CC=C1)C#C
CCC1=CC(C)=CC(C)=C1
CCC1=C(C)C=C(C)C=C1
CCC1=C(C)C=CC(C)=C1
CCC1=C(C)C(C)=CC=C1
CCC1=CC(C)=C(C)C=C1
CC(C)(C)C1=CC=CC=C1
CC(S)C1=CC=C(C)C=C1
CC(S)C1=C(C)C=CC=C1
CC1=CC(C)(C)CCC1=O
CC1=CC(=O)CC(C)(C)C1
CC(C)=C1CCCCC1=O
CC(=C)C1=C(C)C=C(C)C=C1
CC(C)C1=CC=C(C=C1)C#C
CC(C)C1=C(C=CC=C1)C#C
CC(C)=C(C)C1=CC=CC=C1
CCCC1=CC(=O)CCC1
CC(=C)C1=CC=C(O)C=C1
CC1=CC(O)(CCC1)C=C
CC(C)C1CCCCC1O
CC(C)C1CCC(O)CC1
CC(O)C1CCC(C)CC1
CC1CCC(=CC1)C(C)(C)S
CC1=CCC(CC1)C(C)(C)S
CC(=O)OC1CCC(C)=CC1
COC(=O)C1CCC(C)=CC1
CCC(C)C1CCCCC1=O
CC(=C)C1CC=C(C)C(O)C1
CC(=C)C1CCC(C)(O)C=C1
CC(C)C=C1CCCCC1O
CC1CCCCC1C
CC1CCC(C)CC1
CC1CCCC(C)C1
CC1=CC=CC(C)=C1C
CC1=CC(C)=CC(C)=C1
CC1=CC(C)=C(C)C=C1
CC1=CC(C)=CCCC1
CC(C)CC1CCC=C1
CCC(C)C1CCC=C1
CCC(C)C1CCCC1
CC1=CC=CC(C)=C1C#C
CC1=CC(=CC(C)=C1)C#C
CC1=C(C)C=C(C=C1)C#C
CC1=C(C)C(=CC=C1)C#C
CC1=CC(C)=C(C=C1)C#C
CC1=CC(C#C)=C(C)C=C1
CC1=C(C)CC(C)=C(C)C1
CC1=CC=CC=C(C)CC1
CC1=CCCC(C)=CCC1
CC1CCCC(C)(C)CC1
CC(=O)C1=C(C)CCC1
CC1=CCC(CC1)C=O
CC1CC=CCC1C=O
CC1CCCC(C=O)=C1
CC(=O)C1=CCCCC1
CC1CCCC1C(C)=O
CC(C)C1CCCC1=O
C=CC1=CC(C=C)=CC=C1
C=CC1=CC=C(C=C)C=C1
C=CC1=C(C=C)C=CC=C1
CC1=CC=C(SC=C)C=C1
CCCC1=CC=C(C)C=C1
CCC1=CC=C(CC)C=C1
CCC1=CC(CC)=CC=C1
CCC1=C(CC)C=CC=C1
CCCC1=C(C)C=CC=C1
CCCC1=CC(C)=CC=C1
CC(C)CC1=CC=CC=C1
CCC(C)C1=CC=CC=C1
C=CC#CC1=CCCCC1
SC1CCCCC1CC=C
CC1=CC=C(C=C1)S(C)=O
CC1=CC(=CC=C1)S(C)=O
CC1=C(C=O)C(C)=CCC1
CC(C)OC1=CCCCC1
CC(C)OC1CCCC=C1
CC1CCC(C=O)C(C)C1
CC1(C)CCC(CC1)C=O
CCC1(C)CCC(=O)CC1
CC(C)(C)C(=C)C1CCCC1
CCC(C)(C)C1CCC=CC1
C=C(CC1CCCCC1)C#C
CC(C)C12CC1C(=C)CC2
CC(C)C1=CC2CCCC12
CC(=O)C1=CC=C(C=C1)C#C
CC(=O)C1=CC(=CC=C1)C#C
COC1=CC=C(C=C1)C(C)=C
COC1=CCC(=CC1)C(C)C
CC1=C(C)CC(C)(CC1)C=O
CC1=CCCC(C)(C)C1C=O
CCC1=CC(=O)CC(C)(C)C1
CC1=C(C=O)C(C)(C)CCC1
CC1CCC(CC1=O)C(C)=C
CC(C)C1CCC(C)C(=O)C1
CC(C)C1CCC(C)CC1=O
CC(C)(C)C1CCCCC1=O
CC(C)(C)C1CCCC(=O)C1
CC(C)(C)C1CCC(=O)CC1
CC1=CCC(CC1)C([O-])=O
CC1C=CCCC1C([O-])=O
CC1CC=CCC1C([O-])=O
CC1CCC(=CC1)C([O-])=O
CC(C)(C)C1CCC(C=C)=CC1
CC(C)C1CCC(=CC1)C(C)C
CC(CO)C1CCC(C)=CC1
CC(C)C1=CC=CC1
C=CC1CCC=CC1
CCC1CCC(C)C1
CSC1=CC=C(C)C=C1
CSC1=CC=CC(C)=C1
CSC1=C(C)C=CC=C1
CC(C)(C)C1=CC=CC1
CC(S)C1CCCCC1
COC1=C(C)CC=CC1
CC1CCC=C(C)C1=O
CC1CC(=O)CC(C)=C1
CC1(C)CCC=CC1=O
CC1(C)CCC(=O)C=C1
COC1CCC(C)CC1
CSC1=C(C)C=CC=C1C
CSC1=CC(C)=CC(C)=C1
CSC1=C(C)C=C(C)C=C1
CSC1=C(C)C=CC(C)=C1
CSC1=CC(C)=C(C)C=C1
CC1=CCC(=C1)C(C)(C)C
CCC=C=C1CCCCC1
CC1CC=CCC1CO
CC1=CCC(CO)CC1
CC(O)C1CCCC=C1
CC(C)CCC1CCC=C1
CC1CC1C1=CC=CC=C1
CC1=CC=C(C=C1)C1CC1
CC1=C(C=CC=C1)C1CC1
CC1=CC(=CC=C1)C1CC1
CC1=CC(C)(C)OC(=O)C1
CC1=CC(=O)OC(C)(C)C1
CC1CC(C)(C)CCC1=O
CC1CC(=O)CC(C)(C)C1
CC1CCCC(C)(C)C1=O
CC=CC1=CC(C)=C(C)C=C1
CC(C)C1=CC(C)=CC(C)=C1
CC(C)C1=C(C)C=CC(C)=C1
CC(C)C1=CC(C)=C(C)C=C1
CC1=CC=C(C=C1)C(C)(C)C
CC1=C(C=CC=C1)C(C)(C)C
CC1=CC(=CC=C1)C(C)(C)C
CC1=CC2C(CC1)C2(C)C
CC1CC2C(C=C1)C2(C)C
CC1=CCC2C(C1)C2(C)C
C=CCC1=CCC(=O)CC1
C=CCC1CCC(=O)C=C1
CC(=O)OC1=CCCCC1
CC(=O)OC1CCCC=C1
COC(=O)C1=CCCCC1
COC(=O)C1CCC=CC1
CC(C)C(=O)C1CCCC1
CCCC1CCCCC1=O
CCCC1CCC(=O)CC1
CC(C=O)C1CCCCC1
CCC(=O)C1CCCCC1
CC(=O)CC1CCCCC1
CC(=O)C1=CC=C([S-])C=C1
CC(=O)C1=CC([S-])=CC=C1
CC1=C(C=CC=C1)C(O)=S
CC(O)C1=CC=C(C)C=C1
CC(O)C1=CC=CC(C)=C1
CC(C)C1=CC=C(O)C=C1
CC(C)C1=CC(O)=CC=C1
CC(C)C1=C(O)C=CC=C1
CC(O)C1=C(C)C=CC=C1
CC1(C)CC1C1=CC=CC=C1
CCCC1CCC(CC1)C=C
CC1CCC(CC1)C(C)(C)S
CC1=CC=CC(C)(C)CC1=O
CC1CCC(=C(C)C)C(=O)C1
CC1=CCC(C)(C)CCC1=O
CC(=O)C1=CCCCC1=O
CC(=C)C1=CC=C(C=O)C=C1
CC(=O)C1=CC=C(C=C)C=C1
CC(C=O)C1=CC=C(C)C=C1
CCC(=O)C1=CC=C(C)C=C1
CC(=O)CC1=CC=C(C)C=C1
CC(=O)CC1=CC=CC(C)=C1
CCC1=CC=C(C=C1)C(C)=O
CC(C)C1=CC=C(C=O)C=C1
CCC1=CC(=CC=C1)C(C)=O
CC(C)C1=CC(C=O)=CC=C1
CC(C)C1=C(C=O)C=CC=C1
CCC(=O)C1=C(C)C=CC=C1
CCC(=O)C1=CC(C)=CC=C1
CC(=O)CC1=C(C)C=CC=C1
CC(C=O)=CC1CCC=CC1
CC(=O)C=CC1CCC=CC1
CCCC1CC(=O)C=C(C)C1
CC1CCCCC1OC(C)=O
COC(=O)C1CCC(C)CC1
CC(C1CCCCC1)C(C)=O
CC(C)C(=O)C1CCCCC1
CC(C)=CC1=CC=C(O)C=C1
CC(C)C1(O)CCC(C)=CC1
CC(C)(C)C1CC=CC(O)C1
CC1=CCC(CC1)C(C)(C)O
CC(=C)C1CCC(=C)C(O)C1
CC1CCC(CC1O)C(C)=C
CC1CCC(C(O)C1)C(C)=C
CC(=C)C1CCC(C)(O)CC1
CC(C)OC1=CC(=O)CCC1
