# Supplementary material for: Expanding the fragrance chemical space for virtual screening
Source: J Cheminform. 2014 May 22;6:27. doi: 10.1186/1758-2946-6-27 (PMC4037718; doi:10.1186/1758-2946-6-27)
Supplement: Additional file 4 — SMILES for the MQN-browser search examples in Table 3. [file 1758-2946-6-27-S4.zip › Menthol.GDB13Iso.smi]

CC(C)C1C(C)CCCC1O
CC(C)C1CC(C)CCC1O
CC(C)C1CCCC(C)C1O
CC(C)C1CC(C)CC(O)C1
CC(C)C1CCCC(O)C1C
CC(C)C1CCC(O)CC1C
CC(C)C1CCC(O)C(C)C1
CC(C)C1CC(O)CCC1C
CC(O)C1C(C)CCCC1C
CC(O)C1CC(C)CCC1C
CC(O)C1CCC(C)CC1C
CC(O)C1CCCC(C)C1C
CC(O)C1CC(C)CC(C)C1
CC(O)C1CCC(C)C(C)C1
CC(C)C1CCC(C)C(O)C1
CC(C)C1CCC(C)CC1O
CC(C)C1CC(C)C(C)CO1
CC(C)C1CC(C)CC(C)O1
CC(C)C1C(C)CCOC1C
CC(C)C1CC(C)COC1C
CC(C)C1CCC(C)OC1C
CC(C)C1CC(C)OCC1C
CC(C)C1COC(C)CC1C
CC(C)C1COCC(C)C1C
CC(C)C1COC(C)C(C)C1
CC(C)C1OC(C)CCC1C
CC(C)C1OCC(C)CC1C
CC(C)C1OCCC(C)C1C
CC(C)C1CCC(C)C(C)O1
CC(C)C1C(C)COCC1C
CC(C)C1CC(C)OC(C)C1
CC(C)C1CCOC(C)C1C
CC1CCC(C)C(CO)C1C
CC1CC(C)C(CO)CC1C
CC1CCC(CO)C(C)C1C
CC1CC(CO)CC(C)C1C
CC1CC(C)C(CO)C(C)C1
CCC1C(O)CCC(C)C1C
CCC1C(C)CC(C)CC1O
CCC1C(C)CCC(C)C1O
CCC1CC(C)C(C)CC1O
CCC1CC(C)CC(C)C1O
CCC1CCC(C)C(C)C1O
CCC1CC(C)C(C)C(O)C1
CCC1C(C)CCC(O)C1C
CCC1CC(C)CC(O)C1C
CCC1CCC(C)C(O)C1C
CCC1C(C)CC(O)CC1C
CCC1CC(C)C(O)CC1C
CCC1CC(C)C(O)C(C)C1
CCC1CCC(O)C(C)C1C
CCC1CC(O)C(C)CC1C
CCC1CC(O)CC(C)C1C
CC1CC(C)C(C)C(CO)C1
CC1CCCC(C)C1(C)CO
CC1CC(C)(C)CCC1CO
CC1CCC(C)(C)CC1CO
CC1CC(C)CC(C)(CO)C1
CC1CCC(C)(C)C(CO)C1
CC1CCC(C)C(C)(CO)C1
CC1CCCC(C)(CO)C1C
CC1CCCC(CO)C1(C)C
CC1CCC(C)(CO)CC1C
CC1CCC(CO)CC1(C)C
CC1C(CO)CCCC1(C)C
CCC1C(C)CCCC1(C)O
CCC1CC(C)CCC1(C)O
CCC1CCC(C)CC1(C)O
CCC1CCCC(C)C1(C)O
CCC1(C)C(C)CCCC1O
CCC1(C)CC(C)CCC1O
CCC1(C)CCC(C)CC1O
CCC1(C)CCCC(C)C1O
CCC1(C)CC(C)CC(O)C1
CCC1(C)CCC(C)C(O)C1
CCC1CCC(C)C(C)(O)C1
CCC1(C)CCCC(O)C1C
CCC1CCCC(C)(O)C1C
CCC1(C)CCC(O)CC1C
CCC1CCC(C)(O)CC1C
CCC1(C)CCC(O)C(C)C1
CCC1CCC(C)(O)C(C)C1
CCC1(C)CC(O)CCC1C
CCC1CC(C)(O)CCC1C
CCC1(O)C(C)CCCC1C
CC1CCCC(C)(C)C1CO
CC1CCC(CO)C(C)(C)C1
CC1CC(CO)CCC1(C)C
CC1CC(CO)CC(C)(C)C1
CCC1CC(C)(C)CCC1O
CCC1CCC(C)(C)CC1O
CCC1CCCC(C)(C)C1O
CCC1CC(C)CC(C)(O)C1
CCC1CCC(C)(C)C(O)C1
CCC1CCCC(O)C1(C)C
CCC1CCC(O)CC1(C)C
CCC1CCC(O)C(C)(C)C1
CCC1CC(O)CCC1(C)C
CCC1CC(O)CC(C)(C)C1
CCC1C(O)CCCC1(C)C
CCC1(O)CC(C)CCC1C
CCC1(O)CCC(C)CC1C
CCC1(O)CCCC(C)C1C
CCC1(O)CC(C)CC(C)C1
CCC1(O)CCC(C)C(C)C1
CC1CCC(C)(CO)C(C)C1
CC(O)C1CCCCC1(C)C
CC(O)C1(C)CCCCC1C
CC(O)C1(C)CCC(C)CC1
CC(O)C1(C)CCCC(C)C1
CC(C)C1CCCCC1(C)O
CC(C)C1(C)CCCCC1O
CC(C)C1(C)CCCC(O)C1
CC(C)C1CCCC(C)(O)C1
CC(C)C1(C)CCC(O)CC1
CC(C)C1CCC(C)(O)CC1
CC(C)C1(O)CCCCC1C
CC(C)C1(O)CCC(C)CC1
CC(C)C1(O)CCCC(C)C1
CC(O)C1CCC(C)(C)CC1
CC(O)C1CCCC(C)(C)C1
CC1CCCC(C1)C(C)(C)O
CC1CCCCC1C(C)(C)O
CC(C)(C)C1CCCC(O)C1
CC1CCC(CC1)C(C)(C)O
CC(C)(C)C1CCCCC1O
CC(C)(C)C1CCC(O)CC1
CC1CC(C)(C)C(C)CC1O
CC1CC(C)(C)CC(C)C1O
CC1CCC(C)(C)C(C)C1O
CC1CC(C)(C)CC(O)C1C
CC1CC(C)C(O)C(C)(C)C1
CC1CCC(O)C(C)C1(C)C
CC1CCC(O)C(C)(C)C1C
CC1CC(O)CC(C)C1(C)C
CC1CC(O)C(C)(C)CC1C
CC1CC(O)CC(C)(C)C1C
CC1CC(O)C(C)C(C)(C)C1
CC1CC(C)C(C)(C)CC1O
CC1CCC(C)C(C)(C)C1O
CC1CC(C)C(C)(C)C(O)C1
CC1CC(C)C(C)C(C)(O)C1
CC1CCC(C)(C)C(O)C1C
CC1CCC(C)C(C)(O)C1C
CC1CC(C)C(C)(O)CC1C
CC1CC(C)C(C)(O)C(C)C1
CC1CCC(C)(O)C(C)C1C
CC1CC(C)(O)CC(C)C1C
CC1C(O)CCC(C)(C)C1C
CC1CCCC(C)C1CCO
CC1CCC(C)C(CCO)C1
CC1CCCC(CCO)C1C
CCC1C(C)CCCC1CO
CCC1CC(C)CCC1CO
CCC1CCC(C)CC1CO
CCC1CCCC(C)C1CO
CCC1CC(C)CC(CO)C1
CCC1CCC(C)C(CO)C1
CCC1CCCC(CO)C1C
CCC1CCC(CO)CC1C
CCC1CC(CO)CCC1C
CC1CCC(CCO)CC1C
CC1CCC(CCO)C(C)C1
CCC1CCCC(CC)C1O
CCC1CCC(CC)C(O)C1
CCC1CCCC(O)C1CC
CCC1CCC(CO)C(C)C1
CCC1CCC(O)CC1CC
CCC1CCC(O)C(CC)C1
CCC1CC(O)CC(CC)C1
CCCC1C(C)CCCC1O
CCCC1CC(C)CCC1O
CCCC1CCCC(C)C1O
CCCC1CC(C)CC(O)C1
CCCC1CCC(C)C(O)C1
CCCC1CCCC(O)C1C
CCCC1CCC(O)CC1C
CCCC1CCC(O)C(C)C1
CCCC1CC(O)CCC1C
CC1CC(C)CC(CCO)C1
CCCC1CCC(C)CC1O
CC(CO)C1CCCCC1C
CCC(O)C1CCCCC1C
CC(CO)C1CCCC(C)C1
CC(O)CC1CCCCC1C
CC(O)CC1CCCC(C)C1
CCC1CCC(CC1)C(C)O
CCC1CCCC(C1)C(C)O
CCC1CCCCC1C(C)O
CC(C)C1CCCCC1CO
CC(C)C1CCCC(CO)C1
CC(C)CC1CCCCC1O
CC(C)CC1CCCC(O)C1
CCC(C)C1CCCC(O)C1
CC(C)CC1CCC(O)CC1
CC(CO)C1CCC(C)CC1
CCC(O)C1CCC(C)CC1
CCC(O)C1CCCC(C)C1
CC(O)CC1CCC(C)CC1
CC(C)C1CCC(CO)CC1
CCC(C)C1CCCCC1O
CCC(C)C1CCC(O)CC1
COC1CC(C)C(C)CC1C
COC1CCC(C)C(C)C1C
COC1CC(C)C(C)C(C)C1
COC1C(C)CC(C)CC1C
COC1C(C)CCC(C)C1C
COC1CC(C)CC(C)C1C
COC1C(C)CCCC1(C)C
COC1CCCC(C)C1(C)C
COC1(C)C(C)CCCC1C
COC1(C)CC(C)CCC1C
COC1(C)CCC(C)CC1C
COC1(C)CCCC(C)C1C
COC1CC(C)(C)CCC1C
COC1CCC(C)(C)CC1C
COC1CCCC(C)(C)C1C
COC1(C)CC(C)CC(C)C1
COC1(C)CCC(C)C(C)C1
COC1CCC(C)C(C)(C)C1
COC1CC(C)CCC1(C)C
COC1CCC(C)CC1(C)C
COC1CC(C)CC(C)(C)C1
COC1CCC(C)(C)C(C)C1
CCC1CC(CCC1C)OC
CCC1CCC(CC1C)OC
CCC1C(C)CCCC1OC
CCC1CC(C)CCC1OC
CCC1CC(C)CC(C1)OC
CCC1CCC(C)CC1OC
CCC1CCC(C)C(C1)OC
CCC1CCCC(C)C1OC
CCC1CCCC(OC)C1C
CCC1CCC(OC)C(C)C1
CCOC1C(C)CCCC1C
CCOC1CCCC(C)C1C
CCOC1CC(C)CC(C)C1
CCOC1CCC(C)C(C)C1
COCC1CC(C)CCC1C
COCC1CCC(C)CC1C
COCC1CCCC(C)C1C
COCC1CC(C)CC(C)C1
COCC1CCC(C)C(C)C1
CCOC1CC(C)CCC1C
CCOC1CCC(C)CC1C
COCC1C(C)CCCC1C
COC(C)C1CCCCC1C
COC(C)C1CCCC(C)C1
CC(C)OC1CCCCC1C
CC(C)OC1CCC(C)CC1
CC(C)OC1CCCC(C)C1
COC1CCC(CC1)C(C)C
COC1CCCC(C1)C(C)C
COC1CCCCC1C(C)C
COC(C)C1CCC(C)CC1
CC1CC(O)C(C)C(C)C1C
CC1CC(C)C(C)C(O)C1C
CC1CC(C)C(O)C(C)C1C
CC1CCC(C)(C)CC1(C)O
CC1CCCC(C)(C)C1(C)O
CC1C(C)(C)CCCC1(C)O
CC1CC(C)(C)CCC1(C)O
CC1(C)CCC(C)(C)C(O)C1
CC1CC(C)(C)CC(C)(O)C1
CC1CCC(C)(C)C(C)(O)C1
CC1(C)CCCC(O)C1(C)C
CC1CCCC(C)(O)C1(C)C
CC1(C)CCC(O)CC1(C)C
CC1CCC(C)(O)CC1(C)C
CC1(C)CCC(O)C(C)(C)C1
CC1CCC(C)(O)C(C)(C)C1
CC1CC(C)(O)CCC1(C)C
CC1(C)CCCC(C)(C)C1O
CC1(C)CC(O)CC(C)(C)C1
CC1CC(O)CC(C)C(C)C1
CC1CCC(C)C(C)C(O)C1
CC1CCCC(C)C(O)C1C
CC1CCC(C)C(O)CC1C
CC1CC(C)CC(O)C(C)C1
CC1CCC(C)C(O)C(C)C1
CC1CCC(O)C(C)CC1C
CC1CCC(O)CC(C)C1C
CC1CCC(O)C(C)C(C)C1
CC1CCCC(O)C(C)C1C
CCC1CC(CC1C)C(C)O
CCC1CC(CC1O)C(C)C
CCC1C(C)CCC1C(C)O
CCC1CC(C)C(C1)C(C)O
CCC1CC(C)CC1C(C)O
CCC1CCC(C)C1C(C)O
CCC1CCC(C(C)C)C1O
CCC1CCC(C(C)O)C1C
CCC1CCC(O)C1C(C)C
CCC1CC(O)C(C1)C(C)C
CCC1CC(O)CC1C(C)C
CCC1C(O)CCC1C(C)C
CC(C)C1C(C)CCC1CO
CC(C)C1CC(C)C(CO)C1
CC(C)C1CCC(CO)C1C
CC(C)CC1C(C)CCC1O
CC(C)CC1CCC(C)C1O
CCC(C)C1C(C)CCC1O
CCC(C)C1CC(C)CC1O
CCC(C)C1CCC(C)C1O
CC(C)CC1CC(C)C(O)C1
CCC(C)C1CC(C)C(O)C1
CCC(C)C1CCC(O)C1C
CC(C)CC1CC(O)CC1C
CCC(C)C1CC(O)CC1C
CC(CO)C1CC(C)CC1C
CCC(O)C1C(C)CCC1C
CCC(O)C1CC(C)CC1C
CCC(O)C1CCC(C)C1C
CC(CO)C1CC(C)C(C)C1
CCC(O)C1CC(C)C(C)C1
CC(O)CC1C(C)CCC1C
CC(O)CC1CC(C)CC1C
CC(O)CC1CCC(C)C1C
CC(O)CC1CC(C)C(C)C1
CC(C)C1CC(C)CC1CO
CC(C)C1CCC(C)C1CO
CC(C)C1CC(CO)CC1C
CC(C)CC1CC(C)CC1O
CC(C)CC1CCC(O)C1C
CC(CO)C1C(C)CCC1C
CC(CO)C1CCC(C)C1C
CC(C)C1CCCC1C(C)O
CC(C)C(C)C1CCC(O)C1
CC(C)C(O)C1CCCC1C
CC(O)C(C)C1CCCC1C
CC(O)C(C)C1CCC(C)C1
CC(C)C1CCC(C1)C(C)O
CC(C)C(C)C1CCCC1O
CC(C)C(O)C1CCC(C)C1
CC(O)C(C)C1CCCCC1
CC(C)C(O)C1CCCCC1
CCC1C(C)CC(C)OC1C
CCC1C(C)COC(C)C1C
CCC1CC(C)OC(C)C1C
CCC1C(C)OCC(C)C1C
CCC1COC(C)C(C)C1C
CCC1OC(C)C(C)CC1C
CCC1OC(C)CC(C)C1C
CCC1CC(C)C(C)C(C)O1
CCC1CC(C)C(C)OC1C
CCC1OCC(C)C(C)C1C
CCC1(C)CC(C)CC(C)O1
CCC1(C)CCC(C)C(C)O1
CCC1CC(C)(C)C(C)CO1
CCC1CC(C)(C)CC(C)O1
CCC1CC(C)C(C)(C)CO1
CCC1CC(C)CC(C)(C)O1
CCC1CCC(C)(C)C(C)O1
CCC1CCC(C)C(C)(C)O1
CCC1(C)C(C)CCOC1C
CCC1(C)CC(C)COC1C
CCC1(C)CCC(C)OC1C
CCC1CC(C)(C)COC1C
CCC1C(C)CCOC1(C)C
CCC1CC(C)COC1(C)C
CCC1CCC(C)OC1(C)C
CCC1(C)C(C)COCC1C
CCC1(C)CC(C)OCC1C
CCC1CC(C)(C)OCC1C
CCC1(C)CC(C)OC(C)C1
CCC1C(C)COCC1(C)C
CCC1CC(C)OCC1(C)C
CCC1(C)CCOC(C)C1C
CCC1CC(C)OC(C)(C)C1
CCC1C(C)OCCC1(C)C
CCC1CCOC(C)C1(C)C
CCC1(C)COCC(C)C1C
CCC1CCOC(C)(C)C1C
CCC1(C)COC(C)C(C)C1
CCC1COC(C)CC1(C)C
CCC1COCC(C)C1(C)C
CCC1(C)OC(C)CCC1C
CCC1(C)OCC(C)CC1C
CCC1COC(C)(C)CC1C
CCC1COCC(C)(C)C1C
CCC1COC(C)(C)C(C)C1
CCC1COC(C)C(C)(C)C1
CCC1OC(C)CCC1(C)C
CCC1OCC(C)CC1(C)C
CCC1OCCC(C)C1(C)C
CCC1OC(C)(C)CCC1C
CCC1OCC(C)(C)CC1C
CCC1OCCC(C)(C)C1C
CCC1(C)CC(C)C(C)CO1
CCC1CCC(C)(C)OC1C
CCC1(C)COC(C)CC1C
CCC1(C)OCCC(C)C1C
CC(C)C1(C)CC(C)CCO1
CC(C)C1(C)CCC(C)CO1
CC(C)C1CCC(C)(C)CO1
CC(C)C1CCCC(C)(C)O1
CC(C)C1(C)CCC(C)OC1
CC(C)C1CCC(C)(C)OC1
CC(C)C1(C)CCCOC1C
CC(C)C1CCCOC1(C)C
CC(C)C1(C)CCOCC1C
CC(C)C1(C)CCOC(C)C1
CC(C)C1CCOCC1(C)C
CC(C)C1(C)COCCC1C
CC(C)C1(C)COCC(C)C1
CC(C)C1COCCC1(C)C
CC(C)C1(C)OCCCC1C
CC(C)C1COCC(C)(C)C1
CC(C)C1(C)CCCC(C)O1
CC(C)C1CC(C)(C)CCO1
CC(C)C1CCOC(C)(C)C1
CC(C)C1OCCCC1(C)C
CC1CC(CCO1)C(C)(C)C
CC1CCC(CO1)C(C)(C)C
CC1CCCC(O1)C(C)(C)C
CC1CCC(OC1)C(C)(C)C
CC1CCCOC1C(C)(C)C
CC1CCOC(C1)C(C)(C)C
CC1CCOCC1C(C)(C)C
CC1OCCCC1C(C)(C)C
CC1COCC(C1)C(C)(C)C
CC1COCCC1C(C)(C)C
CC(C)C1C(C)CC(C)C1O
CC(C)C1CC(C)C(C)C1O
CC(C)C1C(C)CC(O)C1C
CC(C)C1CC(C)C(O)C1C
CC(C)C1CC(O)C(C)C1C
CC(C)C1C(O)CC(C)C1C
CC(O)C1C(C)CC(C)C1C
CC(O)C1CC(C)C(C)C1C
CC(C)C1C(C)CCC1(C)O
CC(C)C1CC(C)CC1(C)O
CC(C)C1(C)C(C)CCC1O
CC(C)C1(C)CC(C)CC1O
CC(C)C1(C)CCC(C)C1O
CC(C)C1CC(C)(C)CC1O
CC(C)C1CCC(C)(C)C1O
CC(C)C1(C)CC(C)C(O)C1
CC(C)C1(C)CCC(O)C1C
CC(C)C1CCC(O)C1(C)C
CC(C)C1(C)CC(O)CC1C
CC(C)C1CC(C)(O)CC1C
CC(C)C1CC(O)CC1(C)C
CC(C)C1CC(O)C(C)(C)C1
CC(C)C1C(O)CCC1(C)C
CC(C)C1(O)C(C)CCC1C
CC(C)C1(O)CC(C)CC1C
CC(C)C1(O)CCC(C)C1C
CC(C)C1(O)CC(C)C(C)C1
CC(O)C1C(C)CCC1(C)C
CC(O)C1CC(C)CC1(C)C
CC(O)C1(C)C(C)CCC1C
CC(O)C1(C)CC(C)CC1C
CC(O)C1(C)CCC(C)C1C
CC(O)C1CC(C)(C)CC1C
CC(O)C1CCC(C)(C)C1C
CC(O)C1(C)CC(C)C(C)C1
CC(O)C1CC(C)C(C)(C)C1
CC(C)C1CCC(C)C1(C)O
CC(C)C1CC(C)C(C)(O)C1
CC(C)C1CCC(C)(O)C1C
CC(O)C1CCC(C)C1(C)C
CC1CC(CC1O)C(C)(C)C
CC1CC(C)C(C1)C(C)(C)O
CC1CCC(C)C1C(C)(C)O
CC1CCC(O)C1C(C)(C)C
CC1CC(O)C(C1)C(C)(C)C
CC1CC(O)CC1C(C)(C)C
CC1CC(CC1C)C(C)(C)O
CC1CCC(C1C)C(C)(C)O
CC1CCC(C1O)C(C)(C)C
CC1C(O)CCC1C(C)(C)C
CC1(C)CCC(C)(CO)CC1
CCC1(C)CCCC(C)(O)C1
CC1(C)CCCCC1(C)CO
CC1(C)CCCC(C)(CO)C1
CCC1(C)CCCCC1(C)O
CCC1(C)CCC(C)(O)CC1
CCC1(O)CCCCC1(C)C
CCC1(O)CCC(C)(C)CC1
CCC1(O)CCCC(C)(C)C1
CC(C)(C)C1(O)CCCCC1
CC(C)(O)C1(C)CCCCC1
CC1CCCCC(C)C1CO
CC1CCC(C)CC(CO)C1
CC1CCCC(C)C(CO)C1
CC1CCCCC(CO)C1C
CC1CCC(C)C(CO)CC1
CC1CCCC(CO)CC1C
CC1CCCC(CO)C(C)C1
CC1CCC(CO)CCC1C
CC1CCC(CO)CC(C)C1
CCC1C(C)CCCCC1O
CCC1CC(C)CCCC1O
CCC1CCC(C)CCC1O
CCC1CCCC(C)CC1O
CCC1CCCCC(C)C1O
CCC1CC(C)CCC(O)C1
CCC1CCC(C)CC(O)C1
CCC1CCCC(C)C(O)C1
CCC1CCCCC(O)C1C
CCC1CCC(C)C(O)CC1
CCC1CCCC(O)CC1C
CCC1CCCC(O)C(C)C1
CCC1CCC(O)CCC1C
CCC1CCC(O)CC(C)C1
CCC1CC(O)CCCC1C
CC(O)C1CCCCCC1C
CC(O)C1CCCCC(C)C1
CC(C)C1CCCCCC1O
CC(C)C1CCCCC(O)C1
CC(C)C1CCCC(O)CC1
CC(O)C1CCCC(C)CC1
CC1CC(C)C(C)(C)C(C)O1
CC1CC(C)C(C)C(C)(C)O1
CC1CC(C)(C)C(C)OC1C
CC1CC(C)C(C)(C)OC1C
CC1CC(C)(C)OC(C)C1C
CC1COC(C)(C)C(C)C1C
CC1COC(C)C(C)(C)C1C
CC1OCC(C)(C)C(C)C1C
CC1OCC(C)C(C)(C)C1C
CC1CC(C)(C)C(C)C(C)O1
COC1CC(CC1C)C(C)C
COC1C(C)CCC1C(C)C
COC1CC(C)C(C1)C(C)C
COC1CC(C)CC1C(C)C
COC1CCC(C)C1C(C)C
COC1CCC(C(C)C)C1C
COC(C)C1C(C)CCC1C
COC(C)C1CC(C)CC1C
COC(C)C1CCC(C)C1C
COC(C)C1CC(C)C(C)C1
CC(C)OC1C(C)CCC1C
CC(C)OC1CC(C)CC1C
CC(C)OC1CCC(C)C1C
CC(C)OC1CC(C)C(C)C1
CCC1CC(C)C(CC)CO1
CCC1CC(CC)C(C)CO1
CCC1CCC(C)C(CC)O1
CCC1CCC(CC)C(C)O1
CCC1CC(C)COC1CC
CCC1CCC(C)OC1CC
CCC1CC(C)OC(CC)C1
CCC1CCOC(C)C1CC
CCC1CCOC(CC)C1C
CCC1COC(C)CC1CC
CCC1COCC(C)C1CC
CCC1COC(C)C(CC)C1
CCC1COC(CC)C(C)C1
CCC1OCCC(C)C1CC
CCCC1CC(C)C(C)CO1
CCCC1C(C)CCOC1C
CCCC1CC(C)COC1C
CCCC1C(C)COCC1C
CCCC1CC(C)OCC1C
CCCC1CCOC(C)C1C
CCCC1COC(C)CC1C
CCCC1COCC(C)C1C
CCCC1COC(C)C(C)C1
CCCC1OC(C)CCC1C
CCCC1OCC(C)CC1C
CCCC1OCCC(C)C1C
CCC1CC(C)CC(CC)O1
CCC1COCC(CC)C1C
CCCC1CC(C)CC(C)O1
CCCC1CCC(C)C(C)O1
CCCC1CCC(C)OC1C
CCCC1CC(C)OC(C)C1
CCC1CC(CCO1)C(C)C
CCC1CCC(CO1)C(C)C
CCC1CCC(OC1)C(C)C
CCC1CCCOC1C(C)C
CCC1CCOC(C1)C(C)C
CCC1CCOCC1C(C)C
CCC1COCC(C1)C(C)C
CCC1OCCCC1C(C)C
CC(C)CC1CCC(C)CO1
CC(C)CC1CCCC(C)O1
CCC(C)C1CCC(C)CO1
CCC(C)C1CCCC(C)O1
CC(C)CC1CCC(C)OC1
CCC(C)C1CCC(C)OC1
CC(C)CC1CCOCC1C
CCC(C)C1CCOCC1C
CC(C)CC1CCOC(C)C1
CCC(C)C1CCOC(C)C1
CC(C)CC1COCCC1C
CCC(C)C1COCCC1C
CC(C)CC1COCC(C)C1
CCC(C)C1COCC(C)C1
CCC1CCCC(O1)C(C)C
CCC1COCCC1C(C)C
CC(C)CC1CC(C)CCO1
CCC(C)C1CC(C)CCO1
CC(C)CC1CCCOC1C
CCC(C)C1CCCOC1C
CC(C)CC1OCCCC1C
CCC(C)C1OCCCC1C
CC1CCCCC(C)C1(C)O
CC1CC(C)(C)CCCC1O
CC1CCC(C)(C)CCC1O
CC1CCCCC(C)(C)C1O
CC1CCC(C)(C)CC(O)C1
CC1CCC(C)CC(C)(O)C1
CC1CCCC(C)(C)C(O)C1
CC1CCCC(C)C(C)(O)C1
CC1CCCCC(C)(O)C1C
CC1CCC(C)C(C)(O)CC1
CC1CCCCC(O)C1(C)C
CC1CCCC(C)(O)CC1C
CC1CCCC(C)(O)C(C)C1
CC1CCCC(O)CC1(C)C
CC1CCC(C)(O)CCC1C
CC1CCC(C)(O)CC(C)C1
CC1CCCC(O)C(C)(C)C1
CC1CCC(O)CCC1(C)C
CC1CCC(O)C(C)(C)CC1
CC1CC(O)CCCC1(C)C
CC1CC(O)CCC(C)(C)C1
CC1C(O)CCCCC1(C)C
CC1CCCC(C)(C)CC1O
CC1CCC(O)CC(C)(C)C1
CCC1(CCCC1C)C(C)O
CCC1CCCC1(C)C(C)O
CCC1(CCCC1O)C(C)C
CCC1CCCC1(O)C(C)C
CCC1(C)CCC(C1)C(C)O
CCC1(C)CCCC1C(C)O
CCC1(CCC(C)C1)C(C)O
CCC1CCC(C)(C1)C(C)O
CCC1(CCC(O)C1)C(C)C
CCC1(O)CCC(C1)C(C)C
CCC1(O)CCCC1C(C)C
CC(C)C1CCCC1(C)CO
CC(C)C1(C)CCC(CO)C1
CC(C)CC1CCCC1(C)O
CCC(C)C1CCCC1(C)O
CC(C)CC1(C)CCCC1O
CCC(C)C1(C)CCCC1O
CC(C)CC1(C)CCC(O)C1
CCC(C)C1(C)CCC(O)C1
CCC(C)C1(O)CCCC1C
CCC(C)C1(O)CCC(C)C1
CC(CO)C1CCCC1(C)C
CCC(O)C1CCCC1(C)C
CC(CO)C1(C)CCCC1C
CCC(O)C1(C)CCCC1C
CC(CO)C1(C)CCC(C)C1
CC(CO)C1CCC(C)(C)C1
CCC(O)C1(C)CCC(C)C1
CCC(O)C1CCC(C)(C)C1
CC(O)CC1CCCC1(C)C
CC(O)CC1(C)CCCC1C
CC(O)CC1(C)CCC(C)C1
CC(O)CC1CCC(C)(C)C1
CCC1CCC(O)(C1)C(C)C
CC(C)C1(C)CCCC1CO
CC(C)C1CCC(C)(CO)C1
CC(C)C1(CO)CCCC1C
CC(C)C1(CO)CCC(C)C1
CC(C)CC1CCC(C)(O)C1
CCC(C)C1CCC(C)(O)C1
CC(C)CC1(O)CCCC1C
CC(C)CC1(O)CCC(C)C1
CC1CCC(C1)C(C)(C)CO
CC1CCCC1C(C)(C)CO
CC1CCCC1CC(C)(C)O
CCC1CCCC1C(C)(C)O
CC(C)(C)C1CCCC1CO
CC(C)(C)C1CCC(CO)C1
CC(C)(C)CC1CCCC1O
CCC(C)(C)C1CCCC1O
CCC(C)(C)C1CCC(O)C1
CCC(C)(O)C1CCCC1C
CCC(C)(O)C1CCC(C)C1
CC1CCC(CC(C)(C)O)C1
CCC1CCC(C1)C(C)(C)O
CC(C)(C)CC1CCC(O)C1
CC(O)C(C)(C)C1CCCC1
CC(C1CCCC1)C(C)(C)O
CC(C)C(C)(O)C1CCCC1
CC(C)(C)C(O)C1CCCC1
CC1CCCCC1(C)CCO
CC1(C)CCCCC1CCO
CC1CCCC(C)(CCO)C1
CCC1CCCCC1(C)CO
CCC1(CC)CCCCC1O
CCC1(C)CCCC(CO)C1
CCC1(CC)CCCC(O)C1
CCC1(C)CCC(CO)CC1
CCC1CCC(C)(CO)CC1
CCC1(CO)CCC(C)CC1
CCC1(CO)CCCC(C)C1
CCCC1(C)CCCCC1O
CCCC1(C)CCCC(O)C1
CCCC1(C)CCC(O)CC1
CC1(C)CCCC(CCO)C1
CC1(C)CCC(CCO)CC1
CC1CCC(C)(CCO)CC1
CCC1(C)CCCCC1CO
CCC1CCCC(C)(CO)C1
CCC1(CC)CCC(O)CC1
CCC1CCCC(O)(CC)C1
CCC1CCC(O)(CC)CC1
CCC1(CO)CCCCC1C
CCCC1CCCCC1(C)O
CCCC1CCCC(C)(O)C1
CCCC1CCC(C)(O)CC1
CCCC1(O)CCCCC1C
CCCC1(O)CCC(C)CC1
CCCC1(O)CCCC(C)C1
CCC1CCCCC1(O)CC
CC(CO)C1(C)CCCCC1
CCC(O)C1(C)CCCCC1
CC(O)CC1(C)CCCCC1
CCC1(CCCCC1)C(C)O
CC(C)C1(CO)CCCCC1
CC(C)CC1(O)CCCCC1
CCC(C)C1(O)CCCCC1
CC(C)(CO)C1CCCCC1
CCC(C)(O)C1CCCCC1
CC(C)(O)CC1CCCCC1
COC1(C)CCCCC1(C)C
COC1(C)CCC(C)(C)CC1
COC1(C)CCCC(C)(C)C1
COC1C(C)CCCCC1C
COC1CC(C)CCCC1C
COC1CCC(C)CCC1C
COC1CCCC(C)CC1C
COC1CCCCC(C)C1C
COC1CC(C)CCC(C)C1
COC1CCC(C)C(C)CC1
COC1CCC(C)CC(C)C1
COC1CCCC(C)C(C)C1
CC1CC(C)(C)C(C)C1CO
CC1CC(C)C(C)(C)C1CO
CC1CC(C)(C)C(CO)C1C
CC1CC(C)C(C)(CO)C1C
CC1CC(C)(CO)C(C)C1C
CC1CC(CO)C(C)C1(C)C
CCC1C(C)C(C)CC1(C)O
CCC1C(C)CC(C)C1(C)O
CCC1CC(C)C(C)C1(C)O
CCC1(C)C(O)CC(C)C1C
CCC1(C)C(C)CC(C)C1O
CCC1(C)CC(C)C(C)C1O
CCC1C(O)CC(C)(C)C1C
CCC1C(C)CC(C)(C)C1O
CCC1CC(C)(C)C(C)C1O
CCC1CC(C)C(C)(C)C1O
CCC1(C)C(C)CC(O)C1C
CCC1(C)CC(C)C(O)C1C
CCC1C(C)CC(C)(O)C1C
CCC1CC(C)(C)C(O)C1C
CCC1CC(C)C(C)(O)C1C
CCC1C(C)CC(O)C1(C)C
CCC1CC(C)C(O)C1(C)C
CCC1C(C)C(O)CC1(C)C
CCC1(C)CC(O)C(C)C1C
CCC1CC(C)(O)C(C)C1C
CCC1CC(O)C(C)C1(C)C
CCC1CC(O)C(C)(C)C1C
CCC1C(O)C(C)CC1(C)C
CCC1C(O)CC(C)C1(C)C
CCC1(O)C(C)CC(C)C1C
CCC1(O)CC(C)C(C)C1C
CC1C(CO)CC(C)(C)C1C
CC1CC(CO)C(C)(C)C1C
CC(C)C1(C)CCCC1(C)O
CC(C)C1(C)CCC(C)(O)C1
CC(C)C1(O)CCCC1(C)C
CC(C)C1(O)CCC(C)(C)C1
CC(O)C1(C)CCCC1(C)C
CC(O)C1(C)CCC(C)(C)C1
CC1CCCC1(C)C(C)(C)O
CC1CCC(C)(C1)C(C)(C)O
CC(C)(C)C1CCCC1(C)O
CC(C)(C)C1(C)CCCC1O
CC(C)(C)C1(C)CCC(O)C1
CC(C)(C)C1CCC(C)(O)C1
CC(C)(O)C1CCCC1(C)C
CC(C)(O)C1CCC(C)(C)C1
CC1CCCC1(O)C(C)(C)C
CC1CCC(O)(C1)C(C)(C)C
CCC1CCC(C1)C(C)CO
CCC1CCCC1C(C)CO
CCC1CCCC1CC(C)O
CCC1CCC(CC(C)O)C1
CC(C)C1CCCC1CCO
CCCC1CCC(C1)C(C)O
CCCC1CCCC1C(C)O
CC(C)C1CCC(CCO)C1
CC(C)CC1CCCC1CO
CCC(C)C1CCCC1CO
CC(C)CC1CCC(CO)C1
CCC(C)C1CCC(CO)C1
CCC(CC)C1CCCC1O
CCCC(C)C1CCC(O)C1
CC(CCO)C1CCCC1C
CCC(CO)C1CCCC1C
CCCC(O)C1CCCC1C
CC(CCO)C1CCC(C)C1
CCC(CO)C1CCC(C)C1
CCC(O)C1CCCC1CC
CC(CO)CC1CCCC1C
CCC(O)CC1CCCC1C
CC(CO)CC1CCC(C)C1
CCC(O)CC1CCC(C)C1
CC(O)CCC1CCCC1C
CC(O)CCC1CCC(C)C1
CC(C)CCC1CCCC1O
CCC(C)CC1CCCC1O
CCCC(C)C1CCCC1O
CC(C)CCC1CCC(O)C1
CCC(C)CC1CCC(O)C1
CCC(CC)C1CCC(O)C1
CCCC(O)C1CCC(C)C1
CCC(O)C1CCC(CC)C1
CCCC1CCCCC1CO
CCCC1CCCC(CO)C1
CC1CCCCC1CCCO
CC1CCCC(CCCO)C1
CC1CCC(CCCO)CC1
CCC1CCCCC1CCO
CCC1CCCC(CCO)C1
CCC1CCC(CCO)CC1
CCCCC1CCCC(O)C1
CCCC1CCC(CO)CC1
CCCCC1CCCCC1O
CCCCC1CCC(O)CC1
CC(CCO)C1CCCCC1
CCC(CO)C1CCCCC1
CC(CO)CC1CCCCC1
CCC(O)CC1CCCCC1
CCCC(O)C1CCCCC1
CC(O)CCC1CCCCC1
CC1OC(C)C(C)C(C)C1C
CC1CC(C)(C)CC(C)(C)O1
CC1CCC(C)(C)C(C)(C)O1
CC1C(C)(C)CCOC1(C)C
CC1CC(C)(C)COC1(C)C
CC1CCC(C)(C)OC1(C)C
CC1C(C)(C)COCC1(C)C
CC1CC(C)(C)OCC1(C)C
CC1CCOC(C)(C)C1(C)C
CC1COC(C)(C)CC1(C)C
CC1COCC(C)(C)C1(C)C
CC1COC(C)(C)C(C)(C)C1
CC1OC(C)(C)CCC1(C)C
CC1OCC(C)(C)CC1(C)C
CC1OCCC(C)(C)C1(C)C
CC1CC(C)(C)C(C)(C)CO1
CC1CC(C)(C)OC(C)(C)C1
CC1CC(C)C(C)C(C)CO1
CC1CC(C)C(C)CC(C)O1
CC1CCC(C)C(C)C(C)O1
CC1CCC(C)C(C)OC1C
CC1CC(C)OC(C)C(C)C1
CC1CCOC(C)C(C)C1C
CC1COC(C)C(C)CC1C
CC1COCC(C)C(C)C1C
CC1COC(C)C(C)C(C)C1
CCC1CC(C(C)C)C(C)O1
CCC1CC(C)C(O1)C(C)C
CCC1C(C)COC1C(C)C
CCC1CC(C)OC1C(C)C
CCC1CC(OC1C)C(C)C
CCC1C(C)OCC1C(C)C
CCC1COC(C)C1C(C)C
CCC1COC(C(C)C)C1C
CCC1OC(CC1C)C(C)C
CCC1OC(C)CC1C(C)C
CCC1OCC(C)C1C(C)C
CCC1OCC(C(C)C)C1C
CC(C)CC1CC(C)C(C)O1
CCC(C)C1CC(C)C(C)O1
CC(C)CC1C(C)COC1C
CC(C)CC1CC(C)OC1C
CCC(C)C1C(C)COC1C
CCC(C)C1CC(C)OC1C
CC(C)CC1COC(C)C1C
CCC(C)C1COC(C)C1C
CC(C)CC1OC(C)CC1C
CC(C)CC1OCC(C)C1C
CCC(C)C1OC(C)CC1C
CCC(C)C1OCC(C)C1C
CC(C)C(C)C1CC(C)CO1
CC(C)C(C)C1CCC(C)O1
CC(C)C(C)C1CCOC1C
CC(C)C(C)C1COCC1C
CC(C)C(C)C1COC(C)C1
CC(C)C(C)C1OCCC1C
CC(C)C1CCC(O1)C(C)C
CC(C)C1CCOC1C(C)C
CC(C)C1COC(C1)C(C)C
CC(C)C1COCC1C(C)C
CC(C)OC1CCCC1(C)C
CC(C)OC1(C)CCCC1C
CC(C)OC1(C)CCC(C)C1
CC(C)OC1CCC(C)(C)C1
COC1(CCCC1C)C(C)C
COC1CCCC1(C)C(C)C
COC1(C)CCC(C1)C(C)C
COC1(C)CCCC1C(C)C
COC1(CCC(C)C1)C(C)C
COC1CCC(C)(C1)C(C)C
COC(C)C1CCCC1(C)C
COC(C)C1(C)CCCC1C
COC(C)C1(C)CCC(C)C1
COC(C)C1CCC(C)(C)C1
COC1CCCC1C(C)(C)C
COC(C)(C)C1CCCC1C
COC(C)(C)C1CCC(C)C1
CC1CCC(C1)OC(C)(C)C
CC1CCCC1OC(C)(C)C
COC1CCC(C1)C(C)(C)C
CCC1(CCCCC1C)OC
CCC1CCCCC1(C)OC
CCC1(C)CCCCC1OC
CCC1(C)CCCC(C1)OC
CCC1(CCC(C)CC1)OC
CCC1(CCCC(C)C1)OC
CCC1CCC(C)(CC1)OC
CCC1CCCC(C)(C1)OC
CCOC1(C)CCCCC1C
CCOC1(C)CCC(C)CC1
CCOC1(C)CCCC(C)C1
CCOC1CCCC(C)(C)C1
COCC1CCCCC1(C)C
COCC1(C)CCCCC1C
COCC1(C)CCC(C)CC1
COCC1(C)CCCC(C)C1
COCC1CCC(C)(C)CC1
COCC1CCCC(C)(C)C1
CCC1(C)CCC(CC1)OC
CCOC1CCCCC1(C)C
CCOC1CCC(C)(C)CC1
CC(C)C(C)C1CCCCO1
CC(C)C(C)C1CCCOC1
CC(C)C(C)C1CCOCC1
COC(C)C1(C)CCCCC1
CC(C)OC1(C)CCCCC1
COC1(CCCCC1)C(C)C
CC(C)(C)OC1CCCCC1
COC(C)(C)C1CCCCC1
CC1CCCCCC(C)C1O
CC1CCCCC(C)C(O)C1
CC1CCCCCC(O)C1C
CC1CCC(C)CC(O)CC1
CC1CCCCC(O)CC1C
CC1CCCC(O)CCC1C
CC1CCCC(O)CC(C)C1
CC1CCC(O)CCC(C)C1
CC1CCCC(C)CC(O)C1
CC1CCCC(C)C(O)CC1
CC1CCCCC(O)C(C)C1
CC1CCCC(O)C(C)CC1
CC(C)C1C(C)CC1C(C)O
CC(C)C1CC(C)C1C(C)O
CC(C)C1CC(C(C)C)C1O
CC(C)C1CC(C(C)O)C1C
CC(C)C1CC(O)C1C(C)C
CC(C)C(C)C1C(C)CC1O
CC(C)C(C)C1CC(C)C1O
CC(C)C(C)C1CC(O)C1C
CC(C)C(O)C1C(C)CC1C
CC(C)C(O)C1CC(C)C1C
CC(O)C(C)C1C(C)CC1C
CC(O)C(C)C1CC(C)C1C
CC1CC(C1)C(O)C(C)(C)C
CC1CCC1C(O)C(C)(C)C
CC(C1CCC1C)C(C)(C)O
CC(C1CCC1O)C(C)(C)C
CC(C1CC(C)C1)C(C)(C)O
CC(C1CC(O)C1)C(C)(C)C
CC(C)C1CC(C1)C(C)(C)O
CC(C)C1CCC1C(C)(C)O
CC(C)C(C)(C)C1CCC1O
CC(C)C(C)(C)C1CC(O)C1
CC(C)C(C)(O)C1CCC1C
CC(C)C(C)(O)C1CC(C)C1
CC(O)C1CC(C1)C(C)(C)C
CC(O)C1CCC1C(C)(C)C
CC(O)C(C)(C)C1CCC1C
CC(O)C(C)(C)C1CC(C)C1
CC1CC(C)C(CCO)C1C
CC1CC(CCO)C(C)C1C
CCC1C(CO)CC(C)C1C
CCC1CC(C)C(C)C1CO
CCC1CC(C)C(CC)C1O
CCC1C(C)CC(CO)C1C
CCC1CC(C)C(CO)C1C
CCC1CC(CC)C(O)C1C
CCC1C(C)CC(O)C1CC
CCC1CC(C)C(O)C1CC
CCC1CC(CO)C(C)C1C
CCC1CC(O)C(CC)C1C
CCCC1C(O)CC(C)C1C
CCCC1C(C)CC(C)C1O
CCCC1CC(C)C(C)C1O
CCCC1C(C)CC(O)C1C
CCCC1CC(C)C(O)C1C
CCCC1CC(O)C(C)C1C
CCC1C(C)CC(C)C1CO
CCC1CC(O)C(C)C1CC
CC1CCC(C)C1(C)CCO
CC1CC(C)(C)CC1CCO
CC1CCC(C)(C)C1CCO
CC1CC(C)C(C)(CCO)C1
CC1CCC(C)(CCO)C1C
CC1CC(C)(CCO)CC1C
CC1CC(CCO)CC1(C)C
CC1CC(CCO)C(C)(C)C1
CC1C(CCO)CCC1(C)C
CCC1C(C)CCC1(C)CO
CCC1CC(C)CC1(C)CO
CCC1CCC(C)C1(C)CO
CCC1C(C)CCC1(O)CC
CCC1CC(C)CC1(O)CC
CCC1CCC(C)C1(O)CC
CCC1(C)C(C)CCC1CO
CCC1(C)CC(C)CC1CO
CCC1(C)CCC(C)C1CO
CCC1CC(C)(C)CC1CO
CCC1CCC(C)(C)C1CO
CCC1CCC(CC)C1(C)O
CCC1(CC)C(C)CCC1O
CCC1(CC)CC(C)CC1O
CCC1(CC)CCC(C)C1O
CCC1CC(C)(CC)CC1O
CCC1CCC(C)(CC)C1O
CCC1(C)CC(C)C(CO)C1
CCC1(CC)CC(C)C(O)C1
CCC1CC(C)C(C)(CO)C1
CCC1CC(CC)C(C)(O)C1
CCC1(C)CCC(CO)C1C
CCC1(CC)CCC(O)C1C
CCC1CCC(C)(CO)C1C
CCC1CCC(C)(O)C1CC
CCC1CCC(CO)C1(C)C
CCC1(C)CC(CO)CC1C
CCC1(CC)CC(O)CC1C
CCC1CC(C)(CO)CC1C
CCC1CC(C)C(O)(CC)C1
CCC1CCC(O)C1(C)CC
CCC1CC(CO)CC1(C)C
CCC1CCC(O)(CC)C1C
CCC1CC(CO)C(C)(C)C1
CCC1CC(O)CC1(C)CC
CCC1C(CO)CCC1(C)C
CCC1CC(O)(CC)CC1C
CCC1CC(O)C(C)(CC)C1
CCC1C(O)CCC1(C)CC
CCC1(CO)C(C)CCC1C
CCC1(CO)CC(C)CC1C
CCC1(CO)CCC(C)C1C
CCC1(CO)CC(C)C(C)C1
CCCC1C(C)CCC1(C)O
CCCC1CC(C)CC1(C)O
CCCC1CCC(C)C1(C)O
CCCC1(C)C(C)CCC1O
CCCC1(C)CC(C)CC1O
CCCC1(C)CCC(C)C1O
CCCC1CC(C)(C)CC1O
CCCC1CCC(C)(C)C1O
CCCC1(C)CC(C)C(O)C1
CCCC1CC(C)C(C)(O)C1
CCCC1(C)CCC(O)C1C
CCCC1CCC(C)(O)C1C
CCCC1CCC(O)C1(C)C
CCCC1(C)CC(O)CC1C
CCCC1CC(C)(O)CC1C
CCCC1CC(O)CC1(C)C
CCCC1CC(O)C(C)(C)C1
CCCC1C(O)CCC1(C)C
CCCC1(O)C(C)CCC1C
CCCC1(O)CC(C)CC1C
CCCC1(O)CCC(C)C1C
CCCC1(O)CC(C)C(C)C1
CC1CCC(CCO)C1(C)C
CCC1CC(C)(O)CC1CC
CC(C)C1(CCCC1)C(C)O
CC(C)C(C)C1(O)CCCC1
CC(O)C(C)C1(C)CCCC1
CC(C)C(O)C1(C)CCCC1
CC(C)C1C(C)OC(C)C1C
CC(C)C1OC(C)C(C)C1C
COC1C(C)C(C)CC1(C)C
COC1C(C)CC(C)C1(C)C
COC1CC(C)C(C)C1(C)C
COC1(C)C(C)CC(C)C1C
COC1(C)CC(C)C(C)C1C
COC1C(C)CC(C)(C)C1C
COC1CC(C)(C)C(C)C1C
COC1CC(C)C(C)(C)C1C
CC(C)C1(C)CC(C)C(C)O1
CC(C)C1CC(C)(C)C(C)O1
CC(C)C1(C)C(C)COC1C
CC(C)C1(C)CC(C)OC1C
CC(C)C1CC(C)(C)OC1C
CC(C)C1C(C)COC1(C)C
CC(C)C1CC(C)OC1(C)C
CC(C)C1C(C)OCC1(C)C
CC(C)C1(C)COC(C)C1C
CC(C)C1COC(C)C1(C)C
CC(C)C1(C)OC(C)CC1C
CC(C)C1(C)OCC(C)C1C
CC(C)C1COC(C)(C)C1C
CC(C)C1OC(C)CC1(C)C
CC(C)C1OCC(C)C1(C)C
CC(C)C1OC(C)(C)CC1C
CC(C)C1OCC(C)(C)C1C
CC(C)C1CC(C)C(C)(C)O1
CC1CC(C(C)O1)C(C)(C)C
CC1CC(C)C(O1)C(C)(C)C
CC1CC(OC1C)C(C)(C)C
CC1COC(C1C)C(C)(C)C
CC1COC(C)C1C(C)(C)C
CC1OCC(C1C)C(C)(C)C
CCC1(C)CC(C)(C)CCO1
CCC1(C)CCC(C)(C)CO1
CCC1(C)CCC(C)(C)OC1
CCC1(C)CCCOC1(C)C
CCC1(C)CCOCC1(C)C
CCC1(C)CCOC(C)(C)C1
CCC1(C)COCCC1(C)C
CCC1(C)OCCCC1(C)C
CCC1(C)COCC(C)(C)C1
CCC1(C)CCCC(C)(C)O1
CC(C)(C)C1(C)CCCOC1
CC(C)(C)C1(C)CCCCO1
CC(C)(C)C1(C)CCOCC1
CCC1CC(C)C(C)CCO1
CCC1CC(C)CC(C)CO1
CCC1CC(C)CCC(C)O1
CCC1CCC(C)C(C)CO1
CCC1CCC(C)CC(C)O1
CCC1CCCC(C)C(C)O1
CCC1CCC(C)C(C)OC1
CCC1C(C)CCCOC1C
CCC1CC(C)CCOC1C
CCC1CCC(C)COC1C
CCC1CCCC(C)OC1C
CCC1C(C)CCOCC1C
CCC1CC(C)COCC1C
CCC1CCC(C)OCC1C
CCC1CC(C)COC(C)C1
CCC1CCC(C)OC(C)C1
CCC1CC(C)OCCC1C
CCC1CCCOC(C)C1C
CCC1CCOC(C)CC1C
CCC1CCOCC(C)C1C
CCC1CCOC(C)C(C)C1
CCC1COC(C)CCC1C
CCC1COCC(C)CC1C
CCC1COCCC(C)C1C
CCC1COC(C)CC(C)C1
CCC1COCC(C)C(C)C1
CCC1OC(C)CCCC1C
CCC1OCC(C)CCC1C
CCC1OCCC(C)CC1C
CCC1OCCCC(C)C1C
CC(C)C1CC(C)CCCO1
CC(C)C1CCCC(C)CO1
CC(C)C1CCCCC(C)O1
CC(C)C1CCC(C)COC1
CC(C)C1CCCC(C)OC1
CC(C)C1CCCCOC1C
CC(C)C1CCCOCC1C
CC(C)C1CCCOC(C)C1
CC(C)C1CCOCCC1C
CC(C)C1CCOC(C)CC1
CC(C)C1CCOCC(C)C1
CC(C)C1COCCCC1C
CC(C)C1COCCC(C)C1
CC(C)C1OCCCCC1C
CC(C)C1CCC(C)CCO1
CCC1CCC(C1)C(C)OC
CCC1CCCC1C(C)OC
CCC1CCCC1OC(C)C
CCC(C)C1CCC(C1)OC
CC(C)COC1CCCC1C
CCC(C)OC1CCCC1C
CC(C)COC1CCC(C)C1
CCC(C)OC1CCC(C)C1
CC(C)OCC1CCCC1C
CCC(OC)C1CCCC1C
CC(C)OCC1CCC(C)C1
CCC(OC)C1CCC(C)C1
CCOC1CCCC1C(C)C
CCOC(C)C1CCCC1C
CCOC(C)C1CCC(C)C1
COC1CCCC1CC(C)C
COC1CCC(CC(C)C)C1
COCC1CCC(C1)C(C)C
COCC1CCCC1C(C)C
COC(C)CC1CCCC1C
COCC(C)C1CCCC1C
COC(C)CC1CCC(C)C1
COCC(C)C1CCC(C)C1
CCC1CCC(C1)OC(C)C
CCC(C)C1CCCC1OC
CCOC1CCC(C1)C(C)C
CCC1CCCCC1COC
CCCC1CCCCC1OC
CCCC1CCCC(C1)OC
CCCOC1CCCCC1C
CCOC1CCCCC1CC
CCOC1CCCC(CC)C1
CCOCC1CCCCC1C
CCOCC1CCCC(C)C1
COCCC1CCCCC1C
COCCC1CCCC(C)C1
CCC1CCCC(COC)C1
CCC1CCC(COC)CC1
CCCC1CCC(CC1)OC
CCCOC1CCC(C)CC1
CCCOC1CCCC(C)C1
CCOC1CCC(CC)CC1
CCOCC1CCC(C)CC1
COCCC1CCC(C)CC1
CCC(OC)C1CCCCC1
COC(C)CC1CCCCC1
CC(C)COC1CCCCC1
CCC(C)OC1CCCCC1
CC(C)OCC1CCCCC1
CCOC(C)C1CCCCC1
COCC(C)C1CCCCC1
CC(C)C1C(C)C(C)C1(C)O
CC(C)C1(C)C(C)C(C)C1O
CC(C)C1C(C)C(C)(C)C1O
CC(C)C1(C)C(C)C(O)C1C
CC(C)C1C(C)C(C)(O)C1C
CC(C)C1C(C)C(O)C1(C)C
CC(C)C1C(O)C(C)C1(C)C
CC(C)C1(O)C(C)C(C)C1C
CC(O)C1C(C)C(C)C1(C)C
CC(O)C1(C)C(C)C(C)C1C
CC(O)C1C(C)C(C)(C)C1C
CCC1C(C)C(C)C(C)C1O
CCC1C(C)C(C)C(O)C1C
CC1C(C)C(C)C(CO)C1C
CC1C(C)(C)CCC1(C)CO
CC1CC(C)(C)CC1(C)CO
CC1CCC(C)(C)C1(C)CO
CC1CC(C)(C)C(C)(CO)C1
CC1(C)CC(CO)CC1(C)C
CC1CC(C)(CO)CC1(C)C
CC1(C)CC(CO)C(C)(C)C1
CCC1(C)C(C)CCC1(C)O
CCC1(C)CC(C)CC1(C)O
CCC1(C)CCC(C)C1(C)O
CCC1C(C)(C)CCC1(C)O
CCC1CC(C)(C)CC1(C)O
CCC1(C)CC(C)(C)CC1O
CCC1(C)CCC(C)(C)C1O
CCC1(C)CC(C)C(C)(O)C1
CCC1CC(C)(C)C(C)(O)C1
CCC1(C)CCC(C)(O)C1C
CCC1(C)CCC(O)C1(C)C
CCC1CCC(C)(O)C1(C)C
CCC1(C)CC(C)(O)CC1C
CCC1(C)CC(O)CC1(C)C
CCC1CC(C)(O)CC1(C)C
CCC1(C)CC(O)C(C)(C)C1
CCC1(C)C(O)CCC1(C)C
CCC1(O)C(C)CCC1(C)C
CCC1(O)CC(C)CC1(C)C
CCC1(O)CCC(C)C1(C)C
CCC1(O)CC(C)(C)CC1C
CCC1(O)CCC(C)(C)C1C
CCC1(O)CC(C)C(C)(C)C1
CC1(C)CCC(C)(C)C1CO
CC1(C)CCC(CO)C1(C)C
CCC1CCC(C)(C)C1(C)O
CC1CCC(C)(CO)C1(C)C
CC1CCCCCC1(C)CO
CC1(C)CCCCCC1CO
CC1(C)CCCCC(CO)C1
CC1CCCCC(C)(CO)C1
CC1CCCC(C)(CO)CC1
CCC1CCCCCC1(C)O
CCC1(C)CCCCCC1O
CCC1CCCCC(C)(O)C1
CCC1(C)CCCC(O)CC1
CCC1(O)CCCCCC1C
CCC1(O)CCCCC(C)C1
CC1(C)CCCC(CO)CC1
CCC1(C)CCCCC(O)C1
CCC1CCCC(C)(O)CC1
CCC1(O)CCCC(C)CC1
CC(O)C1(C)CCCCCC1
CC(C)C1(O)CCCCCC1
CC(C)(O)C1CCCCCC1
CCC1C(C)CC1C(C)CO
CCC1C(C)CC1CC(C)O
CCC1CC(C)C1C(C)CO
CCC1CC(C)C1CC(C)O
CCC1CC(CC)C1C(C)O
CCC1CC(C(C)C)C1CO
CCC1CC(C(C)CO)C1C
CCC1CC(CC(C)O)C1C
CCC1CC(C(C)O)C1CC
CCC1CC(CO)C1C(C)C
CCC1CC(O)C1CC(C)C
CCC1C(CO)CC1C(C)C
CCC1C(O)CC1CC(C)C
CC(C)C1C(C)CC1CCO
CC(C)C1CC(C)C1CCO
CCCC1C(C)CC1C(C)O
CCCC1CC(C)C1C(C)O
CCCC1CC(C(C)C)C1O
CC(C)C1CC(CCO)C1C
CCCC1CC(C(C)O)C1C
CCCC1CC(O)C1C(C)C
CCCC1C(O)CC1C(C)C
CC(C)CC1C(C)CC1CO
CC(C)CC1CC(C)C1CO
CCC(C)C1C(C)CC1CO
CCC(C)C1CC(C)C1CO
CCC(C)C1CC(CC)C1O
CC(C)CC1CC(CO)C1C
CCC(C)C1CC(CO)C1C
CCC(C)C1CC(O)C1CC
CCC(C)C1C(O)CC1CC
CC(C)CCC1C(C)CC1O
CC(C)CCC1CC(C)C1O
CCC(C)CC1C(C)CC1O
CCC(C)CC1CC(C)C1O
CCC(CC)C1C(C)CC1O
CCC(CC)C1CC(C)C1O
CCCC(C)C1C(C)CC1O
CCCC(C)C1CC(C)C1O
CC(C)CCC1CC(O)C1C
CCC(C)CC1CC(O)C1C
CCC(CC)C1CC(O)C1C
CCCC(C)C1CC(O)C1C
CC(CCO)C1C(C)CC1C
CC(CCO)C1CC(C)C1C
CCC(CO)C1C(C)CC1C
CCC(CO)C1CC(C)C1C
CCCC(O)C1C(C)CC1C
CCCC(O)C1CC(C)C1C
CCC(O)C1C(C)CC1CC
CCC(O)C1CC(C)C1CC
CCC(O)C1CC(CC)C1C
CC(CO)CC1C(C)CC1C
CC(CO)CC1CC(C)C1C
CCC(O)CC1C(C)CC1C
CCC(O)CC1CC(C)C1C
CC(O)CCC1C(C)CC1C
CC(O)CCC1CC(C)C1C
CCC1CC(CC(C)C)C1O
CCC1CC(C1)C(C)C(C)O
CCC1CCC1C(C)C(C)O
CCC1CC(C1)C(O)C(C)C
CCC1CCC1C(O)C(C)C
CC(C)C1CC(C1)C(C)CO
CC(C)C1CCC1C(C)CO
CC(C)CC1CC(C1)C(C)O
CC(C)CC1CCC1C(C)O
CCC(C)C1CC(C1)C(C)O
CCC(C)C1CCC1C(C)O
CC(C)C(C)C1CCC1CO
CC(C)C(C)C1CC(CO)C1
CC(C)C(C)CC1CCC1O
CC(C)CC(C)C1CCC1O
CCC(C(C)C)C1CCC1O
CCC(C)C(C)C1CCC1O
CC(C)C(C)CC1CC(O)C1
CC(C)CC(C)C1CC(O)C1
CCC(C(C)C)C1CC(O)C1
CCC(C)C(C)C1CC(O)C1
CC(C)C(CO)C1CCC1C
CC(C)CC(O)C1CCC1C
CCC(C(C)O)C1CCC1C
CCC(C)C(O)C1CCC1C
CC(C)C(CO)C1CC(C)C1
CC(C)CC(O)C1CC(C)C1
CCC(C(C)O)C1CC(C)C1
CCC(C)C(O)C1CC(C)C1
CC(C)C(O)CC1CCC1C
CC(C)C(O)CC1CC(C)C1
CCC(O)C1CC(C1)C(C)C
CCC(O)C1CCC1C(C)C
CC(CO)C(C)C1CCC1C
CCC(O)C(C)C1CCC1C
CC(CO)C(C)C1CC(C)C1
CCC(O)C(C)C1CC(C)C1
CC(O)CC1CC(C1)C(C)C
CC(O)CC1CCC1C(C)C
CC(O)C(C)CC1CCC1C
CC(O)CC(C)C1CCC1C
CC(O)C(C)CC1CC(C)C1
CC(O)CC(C)C1CC(C)C1
CC(C)C(C(C)O)C1CCC1
CC(C)C(C)C(O)C1CCC1
CC(C)C(O)C(C)C1CCC1
CC(O)C(C)C(C)C1CCC1
CC(C1CCC1)C(C)(C)CO
CC(CC1CCC1)C(C)(C)O
CCC(C1CCC1)C(C)(C)O
CC(C)(C)C(CO)C1CCC1
CC(C)(C)CC(O)C1CCC1
CC(C)C(C)(CO)C1CCC1
CC(CC(C)(C)O)C1CCC1
CCC(C)(C(C)O)C1CCC1
CCC(C)(C)C(O)C1CCC1
CCC(C)C(C)(O)C1CCC1
CC(C)C(C)(O)CC1CCC1
CCC(C)(O)C(C)C1CCC1
CC(CO)C(C)(C)C1CCC1
CCC(O)C(C)(C)C1CCC1
CC(O)C(C)(C)CC1CCC1
CC(O)CC(C)(C)C1CCC1
CC(C)CC(C)(O)C1CCC1
CC(C)(C)C(O)CC1CCC1
CCC(O)(C(C)C)C1CCC1
CC1CCC(C)C1CCCO
CC1CC(C)C(CCCO)C1
CC1CCC(CCCO)C1C
CC1CC(CCCO)CC1C
CCC1C(C)CCC1CCO
CCC1CC(C)CC1CCO
CCC1CCC(C)C1CCO
CCC1CCC(CC)C1CO
CCC1CC(C)C(CCO)C1
CCC1CCC(CCO)C1C
CCC1CCC(CO)C1CC
CCC1CC(CCO)CC1C
CCC1CC(CO)CC1CC
CCCC1C(C)CCC1CO
CCCC1CCC(C)C1CO
CCCC1CC(CC)CC1O
CCCC1CCC(CC)C1O
CCCC1CC(C)C(CO)C1
CCCC1CCC(CO)C1C
CCCC1CCC(O)C1CC
CCCC1CC(CO)CC1C
CCCC1CC(O)CC1CC
CCCC1C(O)CCC1CC
CCCCC1C(C)CCC1O
CCCCC1CC(C)CC1O
CCCCC1CCC(C)C1O
CCCCC1CC(C)C(O)C1
CCCCC1CC(O)CC1C
CCC1CC(CC)C(CO)C1
CCCC1CC(C)CC1CO
CCCC1CC(O)C(CC)C1
CCCCC1CCC(O)C1C
CCC(C(C)O)C1CCCC1
CC(CO)C(C)C1CCCC1
CC(C)C(CO)C1CCCC1
CC(C)CC(O)C1CCCC1
CCC(C)C(O)C1CCCC1
CC(C)C(O)CC1CCCC1
CCC(O)C(C)C1CCCC1
CC(O)C(C)CC1CCCC1
CC(O)CC(C)C1CCCC1
