# Supplementary material for: Expanding the fragrance chemical space for virtual screening
Source: J Cheminform. 2014 May 22;6:27. doi: 10.1186/1758-2946-6-27 (PMC4037718; doi:10.1186/1758-2946-6-27)
Supplement: Additional file 4 — SMILES for the MQN-browser search examples in Table 3. [file 1758-2946-6-27-S4.zip › Menthol.ZincIso.smi]

CC(C)C1CCC(C)C(O)C1
CC(C)C1CCC(C)CC1O
CC1CC(C)C(C)C(CO)C1
CC1CCC(C)(CO)C(C)C1
CC1CCC(CC1)C(C)(C)O
CC(C)(C)C1CCCCC1O
CC(C)(C)C1CCC(O)CC1
CC1CC(C)CC(CCO)C1
CCCC1CCC(C)CC1O
CC(C)C1CCC(CO)CC1
CCC(C)C1CCCCC1O
CCC(C)C1CCC(O)CC1
CC1(C)CCCC(C)(C)C1O
CC1(C)CC(O)CC(C)(C)C1
CC(O)C(C)C1CCCCC1
CC(C)C(O)C1CCCCC1
CC1C(O)CCC1C(C)(C)C
CC(C)(C)C(O)C1CCCC1
CCC1CCCCC1(O)CC
CCCC1CCC(CO)CC1
CCCCC1CCCCC1O
CCCCC1CCC(O)CC1
CCCC(O)C1CCCCC1
CC(O)CCC1CCCCC1
CCC1(C)CCCC(C)(C)O1
CC1CCC(C)(CO)C1(C)C
