# Supplementary material for: Expanding the fragrance chemical space for virtual screening
Source: J Cheminform. 2014 May 22;6:27. doi: 10.1186/1758-2946-6-27 (PMC4037718; doi:10.1186/1758-2946-6-27)
Supplement: Additional file 4 — SMILES for the MQN-browser search examples in Table 3. [file 1758-2946-6-27-S4.zip › Menthol.Zinc.smi]

CC(C)C1CCC(C)C(O)C1
CC(C)C1CCC(C)CC1O
CC1CCC(CC1O)C(C)=C
CC1CCC(C(O)C1)C(C)=C
CC1CCC(C(O)C1)=C(C)C
CC(=C)C1CC=C(C)C(O)C1
CC(=C)C1CCC(=C)C(O)C1
CC1CC(C)C(C)C(CO)C1
CC1CCC(C)(CO)C(C)C1
CC1CCC(CC1)C(C)(C)O
CC(C)(C)C1CCCCC1O
CC(C)(C)C1CCC(O)CC1
CC(C)C1CCC(C)C(=O)C1
CC(C)C1CCC(C)CC1=O
CC1CC(C)CC(CCO)C1
CCCC1CCC(C)CC1O
CC(C)C1CCC(CO)CC1
CCC(C)C1CCCCC1O
CCC(C)C1CCC(O)CC1
CCC(C)C1CCC(O)CC1C
CC1CCCC(C)C1CO
CC1CCC(CO)C(C)C1
CC(C)C1CCCCC1O
CC(C)C1CCC(O)CC1
CC(O)C1CCC(C)CC1
CC(C)C1=CC(C)=CC(O)=C1
CC(O)C1=C(C)C=CC=C1C
CC(O)C1=CC=CC(C)=C1C
CC(C)C1=CC=CC(C)=C1O
CC(C)C1=C(C)C=C(O)C=C1
CC(C)C1=C(O)C=CC(C)=C1
CC(O)C1=C(C)C=C(C)C=C1
CC(O)C1=C(C)C=CC(C)=C1
CC(O)C1=CC(C)=C(C)C=C1
CC(C)C1=CC(O)=C(C)C=C1
CC(C)C1=C(O)C=C(C)C=C1
CC1=CCCC(C)(C)C1CO
CC1=C(CO)C(C)(C)CCC1
CC(C)C1(O)CCC(C)=CC1
CC(C)(C)C1CC=CC(O)C1
CC1=CCC(CC1)C(C)(C)O
CC(=C)C1CCC(C)(O)CC1
CC(C)C=C1CCCCC1O
CCC1CC(O)C(C)C(C)S1
CCC1SC(C)CC(O)C1C
CCC1(O)CC(C)SCC1C
CC1CCC(CC1(C)O)C(C)=C
CC(C)(C)C1CCC(=C)C(O)C1
CC(C)C1CCC(C)CC1(C)O
CC1CCC(C(O)C1)C(C)(C)C
CC1CC(O)CC(C)(C)C1
CC(C)C1=CCC(C)CC1=O
CC(C)C1CC=C(C)C(=O)C1
CC(C)C1CC(C)C(=O)C=C1
CC(C)C1CCC(C)=CC1=O
CC(C)C1CC(=O)C=C(C)C1
CC1CCC(CC1=O)C(C)=C
CC1(C)CCCC(C)(C)C1O
CC1(C)CC(O)CC(C)(C)C1
CC(CO)C1CCC(C)=CC1
CC1CCCC(=C)C1CCO
CC(O)C(C)C1CCCCC1
CC(C)C(O)C1CCCCC1
COC1CC(C)CCC1C(C)C
COC1CCC(C(C)C)C(C)C1
CC1CCC(C(=O)C1)C(C)(C)S
CC(O)C1CCCC=C1C
CC1CCC(CC1)C(C)(C)S
CC1CCC(=C(C)C)C(=O)C1
CC(=C)C1CCC(C)(O)C=C1
CC1C(O)CCC1C(C)(C)C
CC(=C)C1CC=C(C)C(C)(O)C1
CC1CC(O)(C=C)C(C)C(C)S1
CCC1(O)CC(C)SC(C)C1C
CC1CCCC(C)C1O
CC1CC(C)CC(O)C1
CC1CCC(C)C(O)C1
CC1CCCC(O)C1C
CC1CCC(O)CC1C
CC1CCC(O)C(C)C1
CC1=CC(O)CC(C)(C)C1
CC1C=CC(CC1=O)C(C)=C
CC(=C)C1CCC(C)=CC1=O
CC(=C)C1CC=C(C)C(=O)C1
COC(C)C1CCCC=C1C
CC(C)(C)C1CCCCC1=O
CC(C)(C)C1CCCC(=O)C1
CC(C)(C)C1CCC(=O)CC1
CC(C)=C1CC(C)(C)CC1O
CC(C)C1=CCC(CO)C=C1
CC(C)C1CCC(C)=C1CO
CC(C)C1CC=C(C1)C(C)O
CC(C)C(O)C1=CCC(C)C1
CC(=C)C1CCC(CO)=CC1
CC(C)C(O)C1CCCC=C1
CC(C)(C)C(O)C1CCCC1
CCC1CCCCC1(O)CC
CC(C)C1OCCCC1CO
CC(C)OC1CCCCC1O
CC=C1CCCCC1CC(C)O
CCC(C)(C)C1CCCCC1O
CCC(C)(C)C1CCC(O)CC1
CC(C)(C)C(O)C1CCCCC1
CC(C)C12CC1C(C)C(O)C2
CC(C)(C)C1CCC(=O)CC1O
CC(C)C1CCC(C)CC1
CC1=CCC(C1)C(C)(C)O
CC1(C)CCC(CO)CC1
CCC1(O)CCCC(C)C1
CC(C)C1(O)CCCCC1
CC(C)(O)C1CCCCC1
CC(S)C1=CC(C)=C(C)C=C1
CC1CCC(=CC1)C(C)(C)S
CC1=CCC(CC1)C(C)(C)S
CC1CCC(C)C(C)(C)C1=O
CC1CCOC(C1)C=C(C)C
CCC(C)C1CCCCC1=O
CC1=CC(C)=C(CO)C(C)=C1
CC1=CC(CO)=CC(C)=C1C
CC1=CC(C)=C(C)C=C1CO
CCC1=C(O)C=C(C)C(C)=C1
CC1=CC=C(C=C1)C(C)(C)O
CC(C)(C)C1=CC=C(O)C=C1
CC1=C(C=CC=C1)C(C)(C)O
CC(C)(C)C1=CC(O)=CC=C1
CC(C)(C)C1=C(O)C=CC=C1
CC#CC1(O)CCC(C)CC1
CCCC1CCC(CO)CC1
CCCCC1CCCCC1O
CCCCC1CCC(O)CC1
CCCC(O)C1CCCCC1
CC(O)CCC1CCCCC1
CC(C)(C)C1CCC(C)(O)CC1
CC(C)(O)C1CCC(C)(C)CC1
CC(C)C(O)(C1CC1)C1CC1
CCC1CCC(CO)C(CC)C1
CC(C)CCC1CCCCC1O
CCCC(C)C1CCC(O)CC1
CC(O)C1(C)CCC(C)=C(C)O1
CC(C)C1CCC(C)C(O)(C1)C#C
CC(C)C(O)C1CCCCC1=O
CC1CC(C)CC(C)(C)C1
CC(C)C1CC(=O)CC1C
CC1CCC(C=O)C(C)C1
CC1CCC(CC1)C(C)=O
CC(C)C1CCCCC1=O
CC(C)C1CCCC(=O)C1
CC(C)C1CCC(=O)CC1
CCC1CCC(CC)C1O
CC1CCCC(CCO)C1
CC1CCC(CCO)CC1
CCCC1CCC(O)CC1
CCCC1CCCCC1O
CC(CO)C1CCCCC1
CCC(O)C1CCCCC1
CC(C=C)C1CCCCC1S
CC(=O)C1=C(C)C=CC=C1C
CC(=O)C1=CC=CC(C)=C1C
CC(=O)C1=CC(C)=CC(C)=C1
CC(=O)C1=C(C)C=CC(C)=C1
CC(=O)C1=CC(C)=C(C)C=C1
CC(=O)C1=C(C)C=C(C)C=C1
COC1=CCC(=CC1)C(C)C
CC1CC(C)=C(C)CC1C=O
CC1CC(C)=CC(C)C1C=O
CC1C=C(C)CC(C=O)C1C
CCC1=C(C)CC(C)CC1=O
CC1=C(C)CC(C)(CC1)C=O
CC1=CCCC(C)(C)C1C=O
CCC1=CC(=O)CC(C)(C)C1
CC1=C(C=O)C(C)(C)CCC1
CC(C)(C)C1=CC(=O)CCC1
CC(C)C=C1CCCCC1=O
CCC1SC(C)CC(=O)C1C
CC1=CC(CCO)=CC(C)=C1
CCC1=CC=CC(CC)=C1O
CC1=CC(C)=C(CCO)C=C1
CC1=CC(CCO)=C(C)C=C1
CCC1=CC(CC)=C(O)C=C1
CCCC1=C(O)C=CC(C)=C1
CCCC1=C(O)C(C)=CC=C1
CCC1=CC=C(C=C1)C(C)O
CC(CO)C1=CC=C(C)C=C1
CCC(O)C1=CC=C(C)C=C1
CC(C)C1=CC=C(CO)C=C1
CC(C)CC1=CC=C(O)C=C1
CCC(C)C1=CC=C(O)C=C1
CCC(C)C1=CC(O)=CC=C1
CCC(C)C1=C(O)C=CC=C1
CC1(C)CCC=C1C(O)C=C
CC(C)C1=CC(C)(CO)CC1
CC1CCCCC1(O)CC=C
OCC1CCC(CC#C)CC1
CC(C=C)C1(O)CCCCC1
CC=CC(O)C1CCCCC1
CC(C)C1CCC(C)C(=C)C1=O
COC1(C)CCC(CC1)C(C)=C
CC1CCCC(C)(C)C1(O)C#C
CC(=C)C1CC=C(O)C(=O)C1
CC(=C)CC1=C(O)C=CC(C)=C1
CC(C)CC1=C(O)C=CC(C)=C1
CC(C)C12CC1C(C)(O)CC2
CC(C)C1CCC(C)CC1OC#C
CC(C)C1CC(=O)C(C)=C(O)C1
CC1=CCC(CC1=O)C(C)(C)O
CC(=C)C1CCC(C)(O)C(=O)C1
CC(C)C1CCC(C)C(O)(C1)C=C
CCC1(O)CC(CCC1C)C(C)C
CC(C)C1CCC(CC1)C(C)(C)O
CC(C)C1=CCC(C)CC1
CC(C)C1CCC(C)=CC1
CC(C)C1CCC(C)C=C1
CC1CCCCC1CO
CC1CCC(CO)CC1
CCC1CCCCC1O
CCC1CCCC(O)C1
CCC1CCC(O)CC1
CC(O)C1CCCCC1
CC1CC(C)(C)CCC1=O
CC1CC(=O)CC(C)(C)C1
CC1CCCC(C)(C)C1=O
CC(C)C1=CC(C)=CC(C)=C1
CC(C)C1=C(C)C=CC(C)=C1
CC(C)C1=CC(C)=C(C)C=C1
CC1=CC(C)=CC(CO)=C1
CC1=CC=CC(C)=C1CO
CC1=C(C)C=C(CO)C=C1
CC1=CC(C)=C(CO)C=C1
CC1=C(C)C(CO)=CC=C1
CC1=CC(CO)=C(C)C=C1
CCC1=CC(O)=CC(C)=C1
CCC1=C(O)C(C)=CC=C1
CC(O)C1=CC=C(C)C=C1
CC(O)C1=CC=CC(C)=C1
CC(C)C1=CC=C(O)C=C1
CC(C)C1=CC(O)=CC=C1
CC(C)C1=C(O)C=CC=C1
CC(O)C1=C(C)C=CC=C1
COC1=C(C)C=C(C)C=C1C
COC1=C(C)C(C)=CC(C)=C1
CC=C(C)C1CCC(C)(C)O1
CC1(C)CCCC(C)(C)C1=O
CC1(C)CC(=O)CC(C)(C)C1
CCC1(C)CCCC(C)(C)O1
CC(C)C1CC=C(C1)C(C)=O
CC1CCC(C1C=O)C(C)=C
CCCC1CC(=O)C=C(C)C1
CC1C=CCCC1CC(C)=O
CC(C)C1CCC(C)(C1)C=O
CC1CCCCC1OC(C)=O
COC(=O)C1CCC(C)CC1
CC(C1CCCCC1)C(C)=O
CC(C)C(=O)C1CCCCC1
CC(C)=CC1=CC=C(O)C=C1
CSC1=C(C)C=C(O)C=C1C
CSC1=CC(C)=C(O)C(C)=C1
CC1CCC(C)(CO)C1(C)C
CCC1OC(C)CC(C)(C)O1
CC(C)C1OCOCC1(C)C
CC(C)=C1CC(C)(C)CCC1=O
CC(O)CCC1CCC=CC1
CC(C)C1CC(=O)CC(=O)C1
CC1CC(CC(C)(C)C1)OC=O
CCC(C)(C)C1CCC(=O)CC1
CC(O)C1=C(C)C=C(C)C=C1C
CC(O)C1=CC(C)=C(C)C=C1C
CC1=CC=CC(C)=C1C(C)(C)O
CC1=CC(C)=CC(=C1)C(C)(C)O
CC1=CC(O)=CC(=C1)C(C)(C)C
CC1=CC(C)=C(C=C1)C(C)(C)O
CC1=CC(=C(O)C=C1)C(C)(C)C
CC1=CC(O)=C(C=C1)C(C)(C)C
CC1=C(O)C=C(C=C1)C(C)(C)C
CC1=C(O)C=CC(=C1)C(C)(C)C
CC1=C(O)C(=CC=C1)C(C)(C)C
CC(C)(C)C1=CCC(C)(O)CC1
CC1CC2C(CC1O)C2(C)C
CC(C)C1OC(C)CC(C)(C)O1
CC1=CCC(CC1)C(=C)CCO
CC(C)CC(O)C1CCCCC1
CC1(C)OC(C)(CCC1O)C=C
CC(C)C1CCC(C)CC1C(C)=O
