# Supplementary material for: Expanding the fragrance chemical space for virtual screening
Source: J Cheminform. 2014 May 22;6:27. doi: 10.1186/1758-2946-6-27 (PMC4037718; doi:10.1186/1758-2946-6-27)
Supplement: Additional file 4 — SMILES for the MQN-browser search examples in Table 3. [file 1758-2946-6-27-S4.zip › Menthone.GDBIso.smi]

CC(C)C1CCCC(C)C1=O
CC(C)C1CCCC(=O)C1C
CC(C)C1CC(=O)CCC1C
CC1CCC(CC1C)C(C)=O
CC1CCCC(C1C)C(C)=O
CC1CC(C)CC(C1)C(C)=O
CC1CCC(C(C)C1)C(C)=O
CC1CCC(C)C(C1)C(C)=O
CC1CCCC(C)C1C(C)=O
CC(C)C1C(C)CCCC1=O
CC(C)C1CC(C)CCC1=O
CC(C)C1CC(C)CC(=O)C1
CC(C)C1CCC(=O)CC1C
CC(C)C1CCC(=O)C(C)C1
CC(C)C1CCC(C)C(=O)C1
CC(C)C1CCC(C)CC1=O
CC1CC(C(C)CO1)C(C)=C
CC1CC(C)C(CO1)C(C)=C
CC1CC(CC(C)O1)C(C)=C
CC1CCC(C)C(O1)C(C)=C
CC1CC(COC1C)C(C)=C
CC1CCC(OC1C)C(C)=C
CC1CC(C)OC(C1)C(C)=C
CC1CCOC(C1C)C(C)=C
CC1CCOC(C)C1C(C)=C
CC1COC(CC1C)C(C)=C
CC1COCC(C1C)C(C)=C
CC1COC(C(C)C1)C(C)=C
CC1COC(C)C(C1)C(C)=C
CC1COCC(C)C1C(C)=C
CC1OCCC(C1C)C(C)=C
CC(C)C1CC(=C)C(C)CO1
CC(C)C1CC(=C)CC(C)O1
CC(C)C1CC(C)C(=C)CO1
CC(C)C1CCC(=C)C(C)O1
CC(C)C1CC(=C)COC1C
CC(C)C1C(C)COCC1=C
CC(C)C1CC(C)OCC1=C
CC(C)C1C(C)OCCC1=C
CC(C)C1CCOC(C)C1=C
CC(C)C1COC(C)CC1=C
CC(C)C1COCC(=C)C1C
CC(C)C1COCC(C)C1=C
CC(C)C1COC(C)C(=C)C1
CC(C)C1OC(C)CCC1=C
CC(C)C1OCC(=C)CC1C
CC(C)C1OCC(C)CC1=C
CC(C)C1OCCC(=C)C1C
CC(C)C1OCCC(C)C1=C
CC1CCC(C(C)O1)C(C)=C
CC(C)C1CC(=C)CCC1O
CC(C)C1CCCC(=C)C1O
CC(C)C1CCC(O)CC1=C
CC(C)C1CCC(O)C(=C)C1
CC(C)C1CC(O)CCC1=C
CC(C)C1CC(O)CC(=C)C1
CC(C)C1C(O)CCCC1=C
CC(O)C1C(C)CCCC1=C
CC(O)C1CC(=C)CCC1C
CC(O)C1CC(C)CCC1=C
CC(O)C1CCC(=C)CC1C
CC(O)C1CCC(C)CC1=C
CC(O)C1CCCC(=C)C1C
CC(O)C1CCCC(C)C1=C
CC(O)C1CC(C)CC(=C)C1
CC(O)C1CCC(=C)C(C)C1
CC(O)C1CCC(C)C(=C)C1
CC1CC(CCC1O)C(C)=C
CC1CCCC(C1O)C(C)=C
CC1CCCC(O)C1C(C)=C
CC1CCC(O)C(C1)C(C)=C
CC1CCC(O)CC1C(C)=C
CC1CC(O)CC(C1)C(C)=C
CC1CC(O)CCC1C(C)=C
CC1C(O)CCCC1C(C)=C
CC(C)C1CCC(=C)CC1O
CC(C)C1CCC(=C)C(O)C1
CC(C)C1CCCC(O)C1=C
CC1CCC(CC1O)C(C)=C
CC1CCC(C(O)C1)C(C)=C
CC1CC(C(C)CO1)=C(C)C
CC1CC(C)C(CO1)=C(C)C
CC1CC(CC(C)O1)=C(C)C
CC1CCC(C(C)O1)=C(C)C
CC1CC(COC1C)=C(C)C
CC1CCOC(C)C1=C(C)C
CC1COCC(C1C)=C(C)C
CC1COC(C)C(C1)=C(C)C
CC1COCC(C)C1=C(C)C
CC1OCCC(C1C)=C(C)C
CC1CC(C)C(CC1C)C=O
CC1CC(CC(C)C1C)C=O
CC1CC(C)C(C)C(C1)C=O
CC1CCC(C=O)C(C)C1C
CCC1C(C)C(C)CCC1=O
CCC1C(C)CC(C)CC1=O
CCC1C(C)CCC(C)C1=O
CCC1CC(C)C(C)CC1=O
CCC1CC(C)CC(C)C1=O
CCC1CCC(C)C(C)C1=O
CCC1CC(C)C(C)C(=O)C1
CCC1C(C)CCC(=O)C1C
CCC1CC(C)CC(=O)C1C
CCC1CCC(C)C(=O)C1C
CCC1C(C)CC(=O)CC1C
CCC1CC(C)C(=O)CC1C
CCC1CC(C)C(=O)C(C)C1
CCC1CCC(=O)C(C)C1C
CCC1CC(=O)C(C)CC1C
CCC1CC(=O)CC(C)C1C
CC1CCC(C)C(C=O)C1C
CC1CC(C)C(C=O)C(C)C1
CC1C(CCCC1(C)C)C=O
CC1CC(CCC1(C)C)C=O
CC1CCC(CC1(C)C)C=O
CC1CCCC(C)C1(C)C=O
CC1CC(C)CC(C)(C1)C=O
CC1CCC(C)(C)C(C1)C=O
CC1CCC(C)(C)CC1C=O
CC1CCC(C)C(C)(C1)C=O
CC1CCCC(C)(C=O)C1C
CC1CCCC(C=O)C1(C)C
CC1CCC(C)(C=O)C(C)C1
CCC1(C)C(C)CCCC1=O
CCC1(C)CC(C)CCC1=O
CCC1(C)CCC(C)CC1=O
CCC1CCC(C)(C)C(=O)C1
CCC1(C)CCCC(=O)C1C
CCC1CCCC(=O)C1(C)C
CCC1(C)CCC(=O)C(C)C1
CCC1CCC(=O)CC1(C)C
CCC1(C)CC(=O)CCC1C
CC1CCC(C)(CC1C)C=O
CC1CC(C)(C)CCC1C=O
CC1CC(CC(C)(C)C1)C=O
CC1CCCC(C)(C)C1C=O
CC1CCC(C=O)C(C)(C)C1
CCC1(C)CCCC(C)C1=O
CCC1CC(C)(C)CCC1=O
CCC1CCC(C)(C)CC1=O
CCC1CCCC(C)(C)C1=O
CCC1(C)CC(C)CC(=O)C1
CCC1(C)CCC(C)C(=O)C1
CCC1(C)CCC(=O)CC1C
CCC1CCC(=O)C(C)(C)C1
CCC1CC(=O)CCC1(C)C
CCC1CC(=O)CC(C)(C)C1
CCC1C(=O)CCCC1(C)C
CC1CCCCC1(C)C(C)=O
CC1CCC(C)(CC1)C(C)=O
CC1CCCC(C)(C1)C(C)=O
CC(C)C1(C)CCCCC1=O
CC(C)C1(C)CCCC(=O)C1
CC(C)C1(C)CCC(=O)CC1
CC(=O)C1CCCCC1(C)C
CC(=O)C1CCC(C)(C)CC1
CC(=O)C1CCCC(C)(C)C1
CC(C)(C)C1CCCCC1=O
CC(C)(C)C1CCCC(=O)C1
CC(C)(C)C1CCC(=O)CC1
CC1CC(CCC1O)=C(C)C
CC1CCCC(C1O)=C(C)C
CC1CCCC(O)C1=C(C)C
CC1CCC(O)C(C1)=C(C)C
CC1CCC(O)CC1=C(C)C
CC1CC(O)CC(C1)=C(C)C
CC1CC(O)CCC1=C(C)C
CC1C(O)CCCC1=C(C)C
CC1CCC(CC1O)=C(C)C
CC1CCC(C(O)C1)=C(C)C
CC1CC(C)(C)CC(C)C1=O
CC1CC(C)C(C)(C)CC1=O
CC1CCC(C)(C)C(C)C1=O
CC1CC(C)C(C)(C)C(=O)C1
CC1CCC(=O)C(C)(C)C1C
CC1CC(=O)C(C)(C)CC1C
CC1CC(=O)CC(C)(C)C1C
CC1CC(=O)C(C)C(C)(C)C1
CC1C(C)C(C)(C)CCC1=O
CC1CC(C)(C)C(C)CC1=O
CC1CC(C)(C)CC(=O)C1C
CC1CCC(C)(C)C(=O)C1C
CC1CC(C)C(=O)C(C)(C)C1
CC1CCC(=O)C(C)C1(C)C
CC1CC(=O)CC(C)C1(C)C
CC1CCC(C)C(C)(C)C1=O
COC1C(C)C(C)CCC1=C
COC1C(C)CC(=C)CC1C
COC1C(C)CC(C)CC1=C
COC1C(C)CCC(=C)C1C
COC1C(C)CCC(C)C1=C
COC1CC(=C)C(C)CC1C
COC1CC(=C)CC(C)C1C
COC1CC(C)C(=C)CC1C
COC1CC(C)C(C)CC1=C
COC1CC(C)CC(=C)C1C
COC1CC(C)CC(C)C1=C
COC1CCC(=C)C(C)C1C
COC1CCC(C)C(=C)C1C
COC1CCC(C)C(C)C1=C
COC1CC(C)C(=C)C(C)C1
COC1CC(C)C(C)C(=C)C1
COC1C(=C)CCCC1(C)C
COC1CC(=C)CCC1(C)C
COC1CCC(=C)CC1(C)C
COC1CCCC(=C)C1(C)C
COC1(C)C(C)CCCC1=C
COC1(C)CC(=C)CCC1C
COC1(C)CC(C)CCC1=C
COC1(C)CCC(=C)CC1C
COC1(C)CCC(C)CC1=C
COC1(C)CCCC(=C)C1C
COC1(C)CCCC(C)C1=C
COC1CC(C)(C)CCC1=C
COC1CCC(C)(C)CC1=C
COC1CCCC(C)(C)C1=C
COC1(C)CC(C)CC(=C)C1
COC1(C)CCC(=C)C(C)C1
COC1(C)CCC(C)C(=C)C1
COC1CC(=C)CC(C)(C)C1
COC1CCC(=C)C(C)(C)C1
COC1CCC(C)(C)C(=C)C1
COC1CC(CCC1C)=CC
COC1CCC(CC1C)=CC
COC1C(C)CCCC1=CC
COC1CC(C)CCC1=CC
COC1CCC(C)C(C1)=CC
COC1CCC(C)CC1=CC
COC1CCCC(C)C1=CC
COC1CCCC(=CC)C1C
COC1CCC(=CC)C(C)C1
COC1CC(C)CC(C1)=CC
COC1CCC(CC1)=C(C)C
COC1CCCC(C1)=C(C)C
COC1CCCCC1=C(C)C
CC1CCCC(C)C1CC=O
CC1CCC(C)C(CC=O)C1
CC1CCCC(CC=O)C1C
CC1CCC(CC=O)C(C)C1
CCC1CC(CCC1C)C=O
CCC1CCC(CC1C)C=O
CCC1C(C)CCCC1C=O
CCC1CC(C)CCC1C=O
CCC1CCC(C)C(C1)C=O
CCC1CCC(C)CC1C=O
CCC1CCCC(C)C1C=O
CCC1CCCC(C=O)C1C
CCC1CCCC(=O)C1CC
CCC1CCC(C=O)C(C)C1
CCC1CCC(=O)CC1CC
CCCC1C(C)CCCC1=O
CCCC1CC(=O)CCC1C
CC1CC(C)CC(CC=O)C1
CC1CCC(CC=O)CC1C
CCC1CC(C)CC(C1)C=O
CCC1CCCC(CC)C1=O
CCC1CC(CC)CC(=O)C1
CCC1CCC(CC)C(=O)C1
CCC1CCC(=O)C(CC)C1
CCCC1CC(C)CCC1=O
CCCC1CCC(C)CC1=O
CCCC1CCCC(C)C1=O
CCCC1CC(C)CC(=O)C1
CCCC1CCC(C)C(=O)C1
CCCC1CCCC(=O)C1C
CCCC1CCC(=O)CC1C
CCCC1CCC(=O)C(C)C1
CC(C)C1CCCCC1C=O
CC(C=O)C1CCCCC1C
CC(C=O)C1CCC(C)CC1
CC(C=O)C1CCCC(C)C1
CC1CCCCC1CC(C)=O
CC1CCCC(CC(C)=O)C1
CC1CCC(CC(C)=O)CC1
CCC1CCC(CC1)C(C)=O
CCC1CCCC(C1)C(C)=O
CCC1CCCCC1C(C)=O
CC(C)C1CCC(CC1)C=O
CC(C)C1CCCC(C1)C=O
CC(C)CC1CCCCC1=O
CC(C)CC1CCCC(=O)C1
CCC(C)C1CCCC(=O)C1
CC(C)CC1CCC(=O)CC1
CCC(C)C1CCC(=O)CC1
CCC(=O)C1CCCCC1C
CCC(=O)C1CCC(C)CC1
CCC(=O)C1CCCC(C)C1
CCC(C)C1CCCCC1=O
CCC1C(CCCC1=C)OC
CCC1CC(CCC1=C)OC
CCC1CCC(CC1=C)OC
CCC1CC(=C)CCC1OC
CCC1CC(CC(=C)C1)OC
CCC1CCC(=C)CC1OC
CCC1CCC(=C)C(C1)OC
CCC1CCCC(=C)C1OC
CCC1CCCC(OC)C1=C
CCC1CCC(OC)C(=C)C1
CCOC1C(C)CCCC1=C
CCOC1CC(=C)CCC1C
CCOC1CC(C)CCC1=C
CCOC1CCC(=C)CC1C
CCOC1CCC(C)CC1=C
CCOC1CCCC(=C)C1C
CCOC1CCCC(C)C1=C
CCOC1CC(C)CC(=C)C1
CCOC1CCC(=C)C(C)C1
CCOC1CCC(C)C(=C)C1
COC1CC(CCC1C)C=C
COC1CCC(CC1C)C=C
COC1CC(C)CC(C1)C=C
COC1CC(C)CCC1C=C
COC1CCC(C)C(C1)C=C
COC1CCC(C)CC1C=C
COC1CCCC(C)C1C=C
COC1CCCC(C=C)C1C
COC1CCC(C=C)C(C)C1
COCC1C(C)CCCC1=C
COCC1CC(=C)CCC1C
COCC1CC(C)CCC1=C
COCC1CCC(=C)CC1C
COCC1CCC(C)CC1=C
COCC1CCCC(=C)C1C
COCC1CCCC(C)C1=C
COCC1CC(C)CC(=C)C1
COCC1CCC(=C)C(C)C1
COCC1CCC(C)C(=C)C1
COC1C(C)CCCC1C=C
CC(C)OC1CCCCC1=C
CC(C)OC1CCC(=C)CC1
CC(C)OC1CCCC(=C)C1
COC1CCC(CC1)C(C)=C
COC1CCCC(C1)C(C)=C
COC1CCCCC1C(C)=C
COC(C)C1CCCCC1=C
COC(C)C1CCC(=C)CC1
COC(C)C1CCCC(=C)C1
COC1CC(CC1C)=C(C)C
COC1CCC(C1C)=C(C)C
COC1C(C)CCC1=C(C)C
COC1CC(C)C(C1)=C(C)C
COC1CC(C)CC1=C(C)C
COC1CCC(C)C1=C(C)C
CC(C)C1CC(C)=C(C)CO1
CC(C)C1CC(C)=CC(C)O1
CC(C)C1=C(C)C(C)COC1
CC(C)C1=C(C)CC(C)OC1
CC(C)C1=CC(C)C(C)OC1
CC(C)C1=C(C)CCOC1C
CC(C)C1=CC(C)COC1C
CC(C)C1=CCC(C)OC1C
CC(C)C1C=C(C)COC1C
CC(C)C1C=CC(C)OC1C
CC(C)C1=C(C)C(C)OCC1
CC(C)C1=C(C)COCC1C
CC(C)C1=CC(C)OCC1C
CC(C)C1=C(C)COC(C)C1
CC(C)C1=CC(C)OC(C)C1
CC(C)C1=CCOC(C)C1C
CC(C)C1C(C)OCC=C1C
CC(C)C1COC(C)C=C1C
CC(C)C1COCC(C)=C1C
CC(C)C1COC(C)C(C)=C1
CC(C)C1OC(C)C=CC1C
CC(C)C1OC(C)CC=C1C
CC(C)C1OCC=C(C)C1C
CC(C)C1OCC(C)=CC1C
CC(C)C1OCC(C)C=C1C
CC(C)C1OCCC(C)=C1C
CC(C)C1OC(C)CC(C)=C1
CC(C)C1OCC(C)C(C)=C1
CC(C)C1CC=C(C)C(C)O1
CC(C)C1OC(C)C(C)C=C1
CC1CC(C)C(C)C(=O)C1C
CC1CC(C)C(=O)C(C)C1C
CC1CC(=O)C(C)C(C)C1C
CC1CC(C=C)C(C)C(C)O1
CC1CC(C)C(C=C)C(C)O1
CC1CC(C)C(C)C(O1)C=C
CC1CC(C=C)C(C)OC1C
CC1CC(C)C(OC1C)C=C
CC1CC(OC(C)C1C)C=C
CC1COC(C)C(C)C1C=C
CC1OCC(C=C)C(C)C1C
CCC1CC(=C)C(C)C(C)O1
CCC1CC(C)C(=C)C(C)O1
CCC1CC(=C)C(C)OC1C
CCC1C(C)C(C)OCC1=C
CCC1C(C)COC(C)C1=C
CCC1CC(C)OC(C)C1=C
CCC1C(C)OC(C)CC1=C
CCC1C(C)OCC(=C)C1C
CCC1C(C)OCC(C)C1=C
CCC1COC(C)C(=C)C1C
CCC1COC(C)C(C)C1=C
CCC1OC(C)C(=C)CC1C
CCC1OC(C)C(C)CC1=C
CCC1OC(C)CC(=C)C1C
CCC1OC(C)CC(C)C1=C
CCC1OCC(=C)C(C)C1C
CCC1OCC(C)C(=C)C1C
CCC1OCC(C)C(C)C1=C
CC1COC(C=C)C(C)C1C
CC1COC(C)C(C=C)C1C
CC1(C)CCC(C)(C)C(=O)C1
CC1(C)CCCC(=O)C1(C)C
CC1(C)CCC(=O)CC1(C)C
CC1(C)CCC(=O)C(C)(C)C1
CC1(C)CCCC(C)(C)C1=O
CC1(C)CC(=O)CC(C)(C)C1
CC1CC(C=C)C(C)(C)CO1
CC1CC(C)(C=C)C(C)CO1
CC1CCC(C=C)C(C)(C)O1
CC1CCC(C)(C=C)C(C)O1
CC1CC(C)(C)C(CO1)C=C
CC1CC(C)(C)CC(O1)C=C
CC1CC(C)(CC(C)O1)C=C
CC1CC(C)C(C)(CO1)C=C
CC1CC(CC(C)(C)O1)C=C
CC1CCC(C)(C)C(O1)C=C
CC1CCC(C)C(C)(O1)C=C
CC1CC(C)(C)COC1C=C
CC1CCC(C)(C)OC1C=C
CC1CC(C)(COC1C)C=C
CC1CCC(C)(OC1C)C=C
CC1CC(C)(C)OCC1C=C
CC1C(CCOC1(C)C)C=C
CC1CC(COC1(C)C)C=C
CC1CC(C)OC(C)(C1)C=C
CC1C(COCC1(C)C)C=C
CC1CC(OCC1(C)C)C=C
CC1CCOC(C)C1(C)C=C
CC1CC(OC(C)(C)C1)C=C
CC1CCOC(C=C)C1(C)C
CC1CCOC(C)(C)C1C=C
CC1CCOC(C)(C=C)C1C
CC1C(OCCC1(C)C)C=C
CC1COC(CC1(C)C)C=C
CC1COC(C)(CC1C)C=C
CC1COCC(C)C1(C)C=C
CC1COC(C)(C)C(C1)C=C
CC1COC(C)(C)CC1C=C
CC1COC(C)C(C)(C1)C=C
CC1COCC(C=C)C1(C)C
CC1COCC(C)(C)C1C=C
CC1COCC(C)(C=C)C1C
CC1COC(C=C)C(C)(C)C1
CC1COC(C)(C=C)C(C)C1
CC1OC(CCC1(C)C)C=C
CC1OCC(CC1(C)C)C=C
CC1OC(C)(C)CCC1C=C
CC1OCC(C)(C)CC1C=C
CC1OCCC(C=C)C1(C)C
CC1OCCC(C)(C)C1C=C
CC1OCCC(C)(C=C)C1C
CCC1(C)CC(=C)C(C)CO1
CCC1(C)CC(=C)CC(C)O1
CCC1(C)CC(C)C(=C)CO1
CCC1(C)CCC(=C)C(C)O1
CCC1OCC(C)(C)C(=C)C1
CCC1CC(=C)CC(C)(C)O1
CCC1CC(C)(C)C(=C)CO1
CCC1CCC(=C)C(C)(C)O1
CCC1(C)CC(=C)COC1C
CCC1C(=C)CCOC1(C)C
CCC1CC(=C)COC1(C)C
CCC1(C)C(C)COCC1=C
CCC1(C)CC(C)OCC1=C
CCC1CC(C)(C)OCC1=C
CCC1C(=C)COCC1(C)C
CCC1(C)C(C)OCCC1=C
CCC1(C)CCOC(C)C1=C
CCC1(C)COC(C)CC1=C
CCC1(C)COCC(=C)C1C
CCC1(C)COCC(C)C1=C
CCC1CCOC(C)(C)C1=C
CCC1(C)COC(C)C(=C)C1
CCC1COCC(=C)C1(C)C
CCC1(C)OC(C)CCC1=C
CCC1(C)OCC(=C)CC1C
CCC1(C)OCC(C)CC1=C
CCC1(C)OCCC(=C)C1C
CCC1(C)OCCC(C)C1=C
CCC1COC(C)(C)CC1=C
CCC1COCC(C)(C)C1=C
CCC1COC(C)(C)C(=C)C1
CCC1OCC(=C)CC1(C)C
CCC1OCCC(=C)C1(C)C
CCC1OC(C)(C)CCC1=C
CCC1OCC(C)(C)CC1=C
CCC1OCCC(C)(C)C1=C
CC1CCC(OC1(C)C)C=C
CCC1CC(=CC)C(C)CO1
CCC1CCC(=CC)C(C)O1
CCC1CC(C)C(CO1)=CC
CCC1CC(CC(C)O1)=CC
CCC1CC(COC1C)=CC
CCC1C(C)COCC1=CC
CCC1CC(C)OCC1=CC
CCC1C(C)OCCC1=CC
CCC1CCOC(C)C1=CC
CCC1COC(C)C(C1)=CC
CCC1COC(C)CC1=CC
CCC1COCC(C)C1=CC
CCC1COCC(=CC)C1C
CCC1OCC(CC1C)=CC
CCC1OC(C)CCC1=CC
CCC1OCC(C)CC1=CC
CCC1OCCC(C)C1=CC
CCC1OCCC(=CC)C1C
CC=CC1CC(C)C(C)CO1
CC=CC1CC(C)CC(C)O1
CC=CC1CCC(C)C(C)O1
CC=CC1C(C)CCOC1C
CC=CC1CC(C)COC1C
CC=CC1CCC(C)OC1C
CCC=C1C(C)CCOC1C
CCC=C1CC(C)COC1C
CCC=C1CCC(C)OC1C
CC=CC1C(C)COCC1C
CC=CC1CC(C)OCC1C
CCC=C1C(C)COCC1C
CCC=C1CC(C)OCC1C
CC=CC1CC(C)OC(C)C1
CCC=C1CC(C)OC(C)C1
CC=CC1CCOC(C)C1C
CCC=C1CCOC(C)C1C
CC=CC1COC(C)CC1C
CC=CC1COCC(C)C1C
CCC=C1COC(C)CC1C
CCC=C1COCC(C)C1C
CC=CC1COC(C)C(C)C1
CCC=C1COC(C)C(C)C1
CC=CC1OC(C)CCC1C
CC=CC1OCC(C)CC1C
CC=CC1OCCC(C)C1C
CC1CC(C)(CCO1)C(C)=C
CC1CCC(C)(CO1)C(C)=C
CC1CCCC(C)(O1)C(C)=C
CC1CCC(C)(OC1)C(C)=C
CC1CCCOC1(C)C(C)=C
CC1CCOCC1(C)C(C)=C
CC1CCOC(C)(C1)C(C)=C
CC1COCCC1(C)C(C)=C
CC1COCC(C)(C1)C(C)=C
CC1OCCCC1(C)C(C)=C
CC(=C)C1CC(C)(C)CCO1
CC(=C)C1CCC(C)(C)CO1
CC(=C)C1CCCC(C)(C)O1
CC(C)C1(C)CC(=C)CCO1
CC(C)C1(C)CCC(=C)CO1
CC(=C)C1CCCOC1(C)C
CC(C)C1(C)CCOCC1=C
CC(=C)C1CCOCC1(C)C
CC(C)C1(C)COCCC1=C
CC(=C)C1CCOC(C)(C)C1
CC(C)C1(C)COCC(=C)C1
CC(=C)C1COCCC1(C)C
CC(C)C1(C)OCCCC1=C
CC(=C)C1COCC(C)(C)C1
CC(=C)C1OCCCC1(C)C
CC(=C)C1CCC(C)(C)OC1
CC(C)(C)C1CC(=C)CCO1
CC(C)(C)C1CCC(=C)CO1
CC(C)(C)C1CCOCC1=C
CC(C)(C)C1COCCC1=C
CC(C)(C)C1COCC(=C)C1
CC(C)(C)C1OCCCC1=C
CC1CC(CCO1)C=C(C)C
CC1CCC(CO1)C=C(C)C
CC1CCCC(O1)C=C(C)C
CC1CCOCC1C=C(C)C
CC1COCC(C1)C=C(C)C
CC1COCCC1C=C(C)C
CCC1CC(CCO1)=C(C)C
CCC1CCC(CO1)=C(C)C
CC=C1CCC(OC1)C(C)C
CC=C1CCCOC1C(C)C
CC=C1CCOC(C1)C(C)C
CC=C1CCOCC1C(C)C
CCC1CCOCC1=C(C)C
CC=C1COCC(C1)C(C)C
CC=C1COCCC1C(C)C
CCC1COCC(C1)=C(C)C
CCC1COCCC1=C(C)C
CCC1OCCCC1=C(C)C
CC=C(C)C1CCC(C)CO1
CC=C(C)C1CCCC(C)O1
CC=C(C)C1CCC(C)OC1
CC(C)C=C1CCC(C)OC1
CCC(C)=C1CCC(C)OC1
CC(C)C=C1CCCOC1C
CCC(C)=C1CCCOC1C
CC=C(C)C1CCOCC1C
CC(C)C=C1CCOCC1C
CCC(C)=C1CCOCC1C
CC=C(C)C1CCOC(C)C1
CC(C)C=C1CCOC(C)C1
CCC(C)=C1CCOC(C)C1
CC=C(C)C1COCCC1C
CC(C)C=C1COCCC1C
CCC(C)=C1COCCC1C
CC=C(C)C1COCC(C)C1
CC(C)C=C1COCC(C)C1
CCC(C)=C1COCC(C)C1
CC=C(C)C1OCCCC1C
CC1CCC(OC1)C=C(C)C
CC1CCCOC1C=C(C)C
CC1OCCCC1C=C(C)C
CC=C(C)C1CC(C)CCO1
CC=C(C)C1CCCOC1C
CC1CCOC(C1)C=C(C)C
CC1CC(C)C(C)CC(=O)C1
CC1CCC(C)C(C)C(=O)C1
CC1CCC(C)C(=O)CC1C
CC1CC(C)CC(=O)C(C)C1
CC1CCC(C)C(=O)C(C)C1
CC1CCCC(=O)C(C)C1C
CC1CCC(=O)C(C)CC1C
CC1CCC(=O)CC(C)C1C
CC1CCC(=O)C(C)C(C)C1
CC1CCCC(C)C(=O)C1C
CC1CCC(C)C1CC(C)=O
CC1CC(C)C(CC(C)=O)C1
CC1CCC(CC(C)=O)C1C
CC1CC(CC(C)=O)CC1C
CCC1CC(CC1C)C(C)=O
CCC1CCC(C1C)C(C)=O
CCC1C(CCC1=O)C(C)C
CCC1CC(CC1=O)C(C)C
CCC1C(C)CCC1C(C)=O
CCC1CC(C)C(C1)C(C)=O
CCC1CC(C)CC1C(C)=O
CCC1CCC(C)C1C(C)=O
CCC1CCC(C(C)C)C1=O
CCC1CC(C(C)C)C(=O)C1
CCC1CCC(=O)C1C(C)C
CCC1CC(=O)CC1C(C)C
CC(C)C1CC(CC1C)C=O
CC(C)C1C(C)CCC1C=O
CC(C)C1CC(C)C(C1)C=O
CC(C)C1CC(C)CC1C=O
CC(C)C1CCC(C)C1C=O
CC(C)CC1C(C)CCC1=O
CC(C)CC1CCC(C)C1=O
CCC(C)C1C(C)CCC1=O
CCC(C)C1CC(C)CC1=O
CCC(C)C1CCC(C)C1=O
CCC(C)C1CC(C)C(=O)C1
CCC(C)C1CCC(=O)C1C
CCC(C)C1CC(=O)CC1C
CC(C=O)C1C(C)CCC1C
CC(C=O)C1CC(C)CC1C
CC(C=O)C1CCC(C)C1C
CCC(=O)C1C(C)CCC1C
CCC(=O)C1CC(C)CC1C
CCC(=O)C1CCC(C)C1C
CC(C=O)C1CC(C)C(C)C1
CCC(=O)C1CC(C)C(C)C1
CC(C)C1CCC(C=O)C1C
CC(C)CC1CC(C)CC1=O
CC(C)CC1CC(C)C(=O)C1
CC(C)CC1CCC(=O)C1C
CC(C)CC1CC(=O)CC1C
CC(C1CCCC1C)C(C)=O
CC(C1CCC(C)C1)C(C)=O
CC(C)C(C)C1CCC(=O)C1
CC(C)C(=O)C1CCCC1C
CC(C)C1CCC(C1)C(C)=O
CC(C)C1CCCC1C(C)=O
CC(C)C(C)C1CCCC1=O
CC(C)C(=O)C1CCC(C)C1
CC(C1CCCCC1)C(C)=O
CC(C)C(=O)C1CCCCC1
CC(C)C1=C(C)CCCC1O
CC(C)C1=CC(C)CCC1O
CC(C)C1=CCCC(C)C1O
CC(C)C1C=C(C)CCC1O
CC(C)C1C=CC(C)CC1O
CC(C)C1C=CCC(C)C1O
CC(C)C1C(O)CC=CC1C
CC(C)C1C(C)CC=CC1O
CC(C)C1CC=CC(C)C1O
CC(C)C1CC(C)=CCC1O
CC(C)C1CC(C)C=CC1O
CC(C)C1CCC=C(C)C1O
CC(C)C1=C(C)CCC(O)C1
CC(C)C1=CC(C)CC(O)C1
CC(C)C1=CCCC(O)C1C
CC(C)C1C=CCC(O)C1C
CC(C)C1CC=CC(O)C1C
CC(C)C1=C(C)CC(O)CC1
CC(C)C1=CC(C)C(O)CC1
CC(C)C1CC(C)C(O)C=C1
CC(C)C1=CCC(O)CC1C
CC(C)C1C=CC(O)CC1C
CC(C)C1CCC(O)C=C1C
CC(C)C1=C(C)C(O)CCC1
CC(C)C1=CCC(O)C(C)C1
CC(C)C1=CC(O)CCC1C
CC(C)C1CC(O)C=CC1C
CC(C)C1CC(O)CC=C1C
CC(C)C1=CC(O)CC(C)C1
CC(C)C1CC(O)C=C(C)C1
CC(C)C1CC(O)C(C)C=C1
CC(C)C1CC(O)CC(C)=C1
CC(C)C1C(O)CCC=C1C
CC(O)C1=C(C)CCCC1C
CC(O)C1=CC(C)CCC1C
CC(O)C1=CCC(C)CC1C
CC(O)C1=CCCC(C)C1C
CC(O)C1C=C(C)CCC1C
CC(O)C1C=CC(C)CC1C
CC(O)C1C=CCC(C)C1C
CC(O)C1C(C)CC=CC1C
CC(O)C1C(C)CCC=C1C
CC(O)C1CC=C(C)CC1C
CC(O)C1CC=CC(C)C1C
CC(O)C1CC(C)=CCC1C
CC(O)C1CC(C)C=CC1C
CC(O)C1CC(C)CC=C1C
CC(O)C1CCC=C(C)C1C
CC(O)C1CCC(C)=CC1C
CC(O)C1CCC(C)C=C1C
CC(O)C1CCCC(C)=C1C
CC(O)C1=C(C)C(C)CCC1
CC(O)C1=C(C)CC(C)CC1
CC(O)C1=C(C)CCC(C)C1
CC(O)C1=CC(C)C(C)CC1
CC(O)C1=CC(C)CC(C)C1
CC(O)C1=CCC(C)C(C)C1
CC(O)C1CC=C(C)C(C)C1
CC(O)C1CC(C)C=C(C)C1
CC(O)C1CC(C)C(C)C=C1
CC(O)C1CC(C)CC(C)=C1
CC(O)C1CCC(C)=C(C)C1
CC(O)C1CCC(C)C(C)=C1
CC(C)C1=CCC(C)CC1O
CC(C)C1CC=C(C)CC1O
CC(C)C1=CCC(C)C(O)C1
CC(C)C1CC=C(C)C(O)C1
CC(C)C1CCC(O)C(C)=C1
CC(C)C1=CC(O)C(C)CC1
CC(C)C1CCC(C)=CC1O
CC1C(CO)CCC(=C)C1C
CC1CC(=C)C(C)CC1CO
CC1CC(=C)CC(C)C1CO
CC1CC(C)C(=C)CC1CO
CC1CCC(=C)C(C)C1CO
CC1CCC(C)C(=C)C1CO
CC1CC(C)C(=C)C(CO)C1
CC1CC(=C)CC(CO)C1C
CC1CCC(=C)C(CO)C1C
CC1CC(C)C(CO)C(=C)C1
CC1CCC(CO)C(=C)C1C
CC1CCC(CO)C(C)C1=C
CC1CC(CO)C(=C)CC1C
CC1CC(CO)CC(=C)C1C
CC1CC(CO)CC(C)C1=C
CC1CC(CO)C(C)C(=C)C1
CCC1C(O)CCC(=C)C1C
CCC1C(C)CC(=C)CC1O
CCC1C(C)CCC(=C)C1O
CCC1CC(=C)C(C)CC1O
CCC1CC(=C)CC(C)C1O
CCC1CC(C)CC(=C)C1O
CCC1CCC(=C)C(C)C1O
CCC1CCC(C)C(=C)C1O
CCC1CC(C)C(=C)C(O)C1
CCC1C(C)CCC(O)C1=C
CCC1CC(=C)CC(O)C1C
CCC1CC(C)CC(O)C1=C
CCC1CCC(=C)C(O)C1C
CCC1CCC(C)C(O)C1=C
CCC1C(C)CC(O)CC1=C
CCC1CC(=C)C(O)CC1C
CCC1CC(C)C(O)CC1=C
CCC1CC(C)C(O)C(=C)C1
CCC1C(C)C(O)CCC1=C
CCC1CCC(O)C(=C)C1C
CCC1CCC(O)C(C)C1=C
CCC1CC(O)C(=C)CC1C
CCC1CC(O)C(C)CC1=C
CCC1CC(O)CC(=C)C1C
CCC1CC(O)CC(C)C1=C
CCC1CC(O)C(C)C(=C)C1
CCC1C(O)C(C)CCC1=C
CCC1C(O)CC(C)CC1=C
CCC1C(O)CCC(C)C1=C
CC1C(O)CCC(C=C)C1C
CC1CC(C)C(CC1O)C=C
CC1CC(CC(C)C1O)C=C
CC1CC(C=C)C(C)CC1O
CC1CCC(C=C)C(C)C1O
CC1CCC(C)C(C=C)C1O
CC1CC(C)C(C=C)C(O)C1
CC1CCC(C=C)C(O)C1C
CC1CC(CC(O)C1C)C=C
CC1CC(C)C(O)C(C1)C=C
CC1CCC(O)C(C)C1C=C
CC1CCC(O)C(C=C)C1C
CC1CC(O)C(CC1C)C=C
CC1CC(O)C(C)C(C1)C=C
CC1CC(O)CC(C)C1C=C
CC1CC(O)CC(C=C)C1C
CCC1CC(C)C(=C)CC1O
CC1C(CCCC1(C)O)C=C
CC1CC(CCC1(C)O)C=C
CC1CCC(CC1(C)O)C=C
CC1C(=C)CCCC1(C)CO
CC1CC(=C)CCC1(C)CO
CC1CCC(=C)CC1(C)CO
CC1CCCC(=C)C1(C)CO
CC1(C)CC(=C)CCC1CO
CC1(C)CCC(=C)CC1CO
CC1CCCC(C=C)C1(C)O
CC1(C)CCC(=C)C(CO)C1
CC1CC(=C)CC(C)(CO)C1
CC1CCC(=C)C(C)(CO)C1
CC1CCC(C=C)C(C)(O)C1
CC1CCCC(C)(CO)C1=C
CC1CC(CC(C)(O)C1)C=C
CC1CCCC(C)(O)C1C=C
CC1(C)CCC(CO)CC1=C
CC1CCC(C)(CO)CC1=C
CC1(C)CCC(CO)C(=C)C1
CC1CCC(C)(CO)C(=C)C1
CC1CCC(C)(O)C(C1)C=C
CC1CCC(C)(O)CC1C=C
CC1(C)CC(CO)CCC1=C
CC1CC(C)(CO)CCC1=C
CC1(C)CC(CO)CC(=C)C1
CC1CC(C)(O)CCC1C=C
CC1(C)C(CO)CCCC1=C
CCC1C(=C)CCCC1(C)O
CCC1CC(=C)CCC1(C)O
CCC1CCC(=C)CC1(C)O
CCC1CCCC(=C)C1(C)O
CCC1(C)CC(=C)CCC1O
CCC1(C)CCC(=C)CC1O
CCC1(C)CCCC(=C)C1O
CCC1(C)CCC(=C)C(O)C1
CCC1CC(=C)CC(C)(O)C1
CCC1CCC(=C)C(C)(O)C1
CCC1(C)CCCC(O)C1=C
CCC1CCCC(C)(O)C1=C
CCC1(C)CCC(O)CC1=C
CCC1CCC(C)(O)CC1=C
CCC1(C)CCC(O)C(=C)C1
CCC1CCC(C)(O)C(=C)C1
CCC1(C)CC(O)CCC1=C
CCC1CC(C)(O)CCC1=C
CCC1(C)CC(O)CC(=C)C1
CCC1(C)C(O)CCCC1=C
CCC1(O)C(C)CCCC1=C
CCC1(O)CC(=C)CCC1C
CCC1(O)CC(C)CCC1=C
CCC1(O)CCC(=C)CC1C
CCC1(O)CCC(C)CC1=C
CCC1(O)CCCC(=C)C1C
CCC1(O)CCCC(C)C1=C
CCC1(O)CC(C)CC(=C)C1
CCC1(O)CCC(=C)C(C)C1
CCC1(O)CCC(C)C(=C)C1
CC1(C)CC(CCC1O)C=C
CC1(C)CCC(CC1O)C=C
CC1CC(C)(CCC1O)C=C
CC1CCC(C)(CC1O)C=C
CC1CCCC(C)C1(O)C=C
CC1(C)CCCC(=C)C1CO
CC1(C)CCCC(C=C)C1O
CC1CCCC(C)(C=C)C1O
CC1(C)CCC(C=C)C(O)C1
CC1CCC(C)(C=C)C(O)C1
CC1(C)CCCC(CO)C1=C
CC1(C)CCCC(O)C1C=C
CC1CC(C)CC(O)(C1)C=C
CC1CCC(C)C(O)(C1)C=C
CC1CCCC(O)C1(C)C=C
CC1(C)CCC(O)C(C1)C=C
CC1(C)CCC(O)CC1C=C
CC1CCCC(O)(C=C)C1C
CC1CCC(O)(CC1C)C=C
CC1CCC(O)CC1(C)C=C
CC1(C)CC(O)CC(C1)C=C
CC1(C)CC(O)CCC1C=C
CC1CCC(O)C(C)(C1)C=C
CC1CCC(O)(C=C)C(C)C1
CC1CC(O)CCC1(C)C=C
CC1(C)C(O)CCCC1C=C
CC1CC(O)CC(C)(C1)C=C
CC1C(O)CCCC1(C)C=C
CC1CCC(CC1C)=CCO
CC1CCC(C)C(C1)=CCO
CC1CCCC(C)C1=CCO
CC1CCCC(=CCO)C1C
CC1CCC(=CCO)C(C)C1
CCC1CC(CCC1O)=CC
CCC1CCC(CC1O)=CC
CC=C1C(C)CCCC1CO
CC=C1CC(C)CCC1CO
CC=C1CCC(C)CC1CO
CC=C1CCCC(C)C1CO
CCC1CCCC(=CC)C1O
CC=C1CC(C)CC(CO)C1
CC=C1CCC(C)C(CO)C1
CCC1CCC(=CC)C(O)C1
CC=C1CCCC(CO)C1C
CCC1CCCC(O)C1=CC
CC=C1CCC(CO)CC1C
CC=C1CCC(CO)C(C)C1
CCC1CCC(O)C(C1)=CC
CCC1CCC(O)CC1=CC
CC=C1CC(CO)CCC1C
CCC1CC(O)CC(C1)=CC
CCC1CC(O)CCC1=CC
CCC1C(O)CCCC1=CC
CC=CC1C(C)CCCC1O
CC=CC1CC(C)CCC1O
CC=CC1CCC(C)CC1O
CC=CC1CCCC(C)C1O
CCC=C1C(C)CCCC1O
CCC=C1CC(C)CCC1O
CCC=C1CCC(C)CC1O
CCC=C1CCCC(C)C1O
CC=CC1CC(C)CC(O)C1
CC=CC1CCC(C)C(O)C1
CCC=C1CC(C)CC(O)C1
CCC=C1CCC(C)C(O)C1
CC=CC1CCCC(O)C1C
CCC=C1CCCC(O)C1C
CC=CC1CCC(O)CC1C
CCC=C1CCC(O)CC1C
CC=CC1CCC(O)C(C)C1
CCC=C1CCC(O)C(C)C1
CC=CC1CC(O)CCC1C
CCC=C1CC(O)CCC1C
CC1CC(C)CC(C1)=CCO
CC1CCCCC1(O)C(C)=C
CC(=C)C1(C)CCCC(O)C1
CC(=C)C1CCCC(C)(O)C1
CC(=C)C1(C)CCC(O)CC1
CC(C)C1(O)CCCCC1=C
CC(C)C1(O)CCCC(=C)C1
CC(O)C1(C)CCCCC1=C
CC(O)C1(C)CCC(=C)CC1
CC(O)C1(C)CCCC(=C)C1
CC1CCCC(O)(C1)C(C)=C
CC1CCC(O)(CC1)C(C)=C
CC(=C)C1CCCCC1(C)O
CC(=C)C1(C)CCCCC1O
CC(C)C1(O)CCC(=C)CC1
CC(=C)C1CCC(C)(O)CC1
CC(C)(O)C1CCCCC1=C
CC(C)(O)C1CCCC(=C)C1
CC(C)(O)C1CCC(=C)CC1
CC1CCCC(C1)=C(C)CO
CC1CCCCC1=C(C)CO
CC=C1CCC(CC1)C(C)O
CC=C1CCCC(C1)C(C)O
CC=C1CCCCC1C(C)O
CC(C)=C1CCCCC1CO
CC(C)=C1CCCC(CO)C1
CCC(C)=C1CCCCC1O
CC(C)C=C1CCCC(O)C1
CCC(C)=C1CCCC(O)C1
CC(C)C=C1CCC(O)CC1
CCC(C)=C1CCC(O)CC1
CC(O)C=C1CCCCC1C
CC(O)C=C1CCC(C)CC1
CC(O)C=C1CCCC(C)C1
CC1CCC(CC1)=C(C)CO
CC(C)=C1CCC(CO)CC1
CC=C(C)C1CCCCC1O
CC(C)=CC1CCCCC1O
CC=C(C)C1CCCC(O)C1
CC(C)=CC1CCCC(O)C1
CC=C(C)C1CCC(O)CC1
CC(C)=CC1CCC(O)CC1
CC(C)C=C1CCCCC1O
CC1CC(=C)C(C)(C)C(C)O1
CC1CC(=C)C(C)C(C)(C)O1
CC1CC(C)(C)C(=C)C(C)O1
CC1CC(C)C(=C)C(C)(C)O1
CC1CC(=C)C(C)(C)OC1C
CC1OC(C)(C)C(C)CC1=C
CC1C(C)C(C)(C)OCC1=C
CC1CC(C)(C)OC(C)C1=C
CC1OCC(C)C(C)(C)C1=C
CC1COC(C)(C)C(=C)C1C
CC1COC(C)(C)C(C)C1=C
CC1COC(C)C(C)(C)C1=C
CC1OCC(=C)C(C)C1(C)C
CC1OC(C)(C)CC(=C)C1C
CC1OC(C)C(C)(C)CC1=C
CC1OCC(=C)C(C)(C)C1C
CC1OCC(C)(C)C(=C)C1C
CC1OCC(C)(C)C(C)C1=C
CC=C1C(C)CC(C)OC1C
CC=C1CC(C)C(C)OC1C
CC=C1C(C)COC(C)C1C
CC=C1CC(C)OC(C)C1C
CC=C1C(C)OCC(C)C1C
CC=C1COC(C)C(C)C1C
CC=C1CC(C)(C)COC1C
CC=C1CCC(C)(C)OC1C
CC=C1C(C)CCOC1(C)C
CC=C1CC(C)COC1(C)C
CC=C1CCC(C)OC1(C)C
CC=C1CC(C)(C)OCC1C
CC=C1C(C)COCC1(C)C
CC=C1CC(C)OCC1(C)C
CC=C1CC(C)OC(C)(C)C1
CC=C1C(C)OCCC1(C)C
CC=C1CCOC(C)C1(C)C
CC=C1CCOC(C)(C)C1C
CC=C1COC(C)CC1(C)C
CC=C1COCC(C)C1(C)C
CC=C1COC(C)(C)CC1C
CC=C1COCC(C)(C)C1C
CC=C1COC(C)(C)C(C)C1
CC=C1COC(C)C(C)(C)C1
CC(C)=C1CCC(C)(C)OC1
CC(C)=C1CCCOC1(C)C
CC(C)=C1CCOCC1(C)C
CC(C)=C1CCOC(C)(C)C1
CC(C)=C1COCCC1(C)C
CC(C)=C1COCC(C)(C)C1
CC1CC(C(C)C1C)C(C)=O
CC1CC(C)C(C1C)C(C)=O
CC(C)C1C(C)C(C)CC1=O
CC(C)C1C(C)CC(C)C1=O
CC(C)C1CC(C)C(C)C1=O
CC(C)C1CC(C)C(=O)C1C
CC(C)C1C(C)CC(=O)C1C
CC(C)C1CC(=O)C(C)C1C
CC1C(CCC1(C)C)C(C)=O
CC1CC(CC1(C)C)C(C)=O
CC1CC(C)(CC1C)C(C)=O
CC1CCC(C)(C1C)C(C)=O
CC1CC(C)(C)CC1C(C)=O
CC1CC(C)C(C)(C1)C(C)=O
CC1CCC(C)(C)C1C(C)=O
CC1CC(C(C)=O)C(C)(C)C1
CC(C)C1(C)C(C)CCC1=O
CC(C)C1(C)CC(C)CC1=O
CC(C)C1(C)CCC(C)C1=O
CC(C)C1(C)CCC(=O)C1C
CC(C)C1(C)CC(=O)CC1C
CC(C)C1CC(=O)CC1(C)C
CC(C)C1CC(=O)C(C)(C)C1
CC(C)C1C(=O)CCC1(C)C
CC1CCC(C)C1(C)C(C)=O
CC1CCC(C(C)=O)C1(C)C
CC(C)C1CC(C)(C)CC1=O
CC(C)C1CCC(C)(C)C1=O
CC(C)C1(C)CC(C)C(=O)C1
CC(C)C1CCC(=O)C1(C)C
CC1CC(CC1=O)C(C)(C)C
CC1CCC(C1=O)C(C)(C)C
CC1CCC(=O)C1C(C)(C)C
CC1C(CCC1=O)C(C)(C)C
CC1CC(C(=O)C1)C(C)(C)C
CC1CC(=O)CC1C(C)(C)C
CC(C)OC1C(C)CCC1=C
CC(C)OC1CC(=C)CC1C
CC(C)OC1CC(C)CC1=C
CC(C)OC1CCC(=C)C1C
CC(C)OC1CCC(C)C1=C
CC(C)OC1CC(C)C(=C)C1
COC1C(CCC1=C)C(C)C
COC1CC(CC1=C)C(C)C
COC1CC(CC1C)C(C)=C
COC1CCC(C1C)C(C)=C
COC1C(C)CCC1C(C)=C
COC1CC(=C)CC1C(C)C
COC1CC(C)C(C1)C(C)=C
COC1CC(C)CC1C(C)=C
COC1CCC(=C)C1C(C)C
COC1CCC(C)C1C(C)=C
COC1CCC(C(C)C)C1=C
COC1CC(C(C)C)C(=C)C1
COC(C)C1C(C)CCC1=C
COC(C)C1CC(=C)CC1C
COC(C)C1CC(C)CC1=C
COC(C)C1CCC(=C)C1C
COC(C)C1CCC(C)C1=C
COC(C)C1CC(C)C(=C)C1
CC1CC(C)C(CC=C)CO1
CC1CC(CC=C)C(C)CO1
CC1CC(CC=C)CC(C)O1
CC1CCC(C)C(CC=C)O1
CC1CCC(CC=C)C(C)O1
CC1CC(CC=C)COC1C
CC1CC(C)OC(CC=C)C1
CC1CCOC(C)C1CC=C
CC1CCOC(CC=C)C1C
CC1COCC(C)C1CC=C
CC1COC(CC=C)CC1C
CC1COCC(CC=C)C1C
CC1COC(C)C(CC=C)C1
CC1COC(CC=C)C(C)C1
CC1OCCC(CC=C)C1C
CCC1CC(=C)C(CC)CO1
CCC1CC(=C)CC(CC)O1
CCC1CC(C=C)C(C)CO1
CCC1CC(CC)C(=C)CO1
CCC1CCC(=C)C(CC)O1
CCC1CCC(C=C)C(C)O1
CCC1CC(C)C(CO1)C=C
CCC1CC(C)CC(O1)C=C
CCC1CC(CC(C)O1)C=C
CCC1CCC(C)C(O1)C=C
CCC1C(C)CCOC1C=C
CCC1CC(=C)COC1CC
CCC1CC(C)COC1C=C
CCC1CCC(C)OC1C=C
CCC1CC(COC1C)C=C
CCC1CCC(OC1C)C=C
CCC1C(C)COCC1C=C
CCC1CC(C)OC(C1)C=C
CCC1CC(C)OCC1C=C
CCC1CC(OCC1C)C=C
CCC1C(C)OCCC1C=C
CCC1CCOC(C)C1C=C
CCC1CCOC(C=C)C1C
CCC1CCOC(CC)C1=C
CCC1COC(CC1C)C=C
CCC1COC(C)C(C1)C=C
CCC1COC(C)CC1C=C
CCC1COCC(=C)C1CC
CCC1COCC(C)C1C=C
CCC1COCC(C=C)C1C
CCC1COCC(CC)C1=C
CCC1COC(C=C)C(C)C1
CCC1COC(CC)C(=C)C1
CCC1OC(CCC1C)C=C
CCC1OCC(CC1C)C=C
CCC1OC(C)CCC1C=C
CCC1OCC(C)CC1C=C
CCC1OCCC(=C)C1CC
CCC1OCCC(C)C1C=C
CCC1OCCC(C=C)C1C
CCCC1CC(=C)C(C)CO1
CCCC1CC(=C)CC(C)O1
CCCC1CC(C)C(=C)CO1
CCCC1CCC(=C)C(C)O1
CCCC1CC(=C)COC1C
CCCC1C(C)COCC1=C
CCCC1CC(C)OCC1=C
CCCC1C(C)OCCC1=C
CCCC1CCOC(C)C1=C
CCCC1COC(C)CC1=C
CCCC1COCC(=C)C1C
CCCC1COCC(C)C1=C
CCCC1COC(C)C(=C)C1
CCCC1OC(C)CCC1=C
CCCC1OCC(=C)CC1C
CCCC1OCC(C)CC1=C
CCCC1OCCC(=C)C1C
CCCC1OCCC(C)C1=C
CC1CCC(CC=C)OC1C
CC1(C)CCC(C)(CC1)C=O
CC1(C)CCCCC1(C)C=O
CC1(C)CCCC(C)(C1)C=O
CC1CC(CC(C)=C)CCO1
CC1CCC(CC(C)=C)CO1
CC1CCCC(CC(C)=C)O1
CC1CCC(CC(C)=C)OC1
CC1CCCOC1CC(C)=C
CC1CCOCC1CC(C)=C
CC1COCCC1CC(C)=C
CC1COCC(CC(C)=C)C1
CC1OCCCC1CC(C)=C
CCC1CC(CCO1)C(C)=C
CCC1CCC(CO1)C(C)=C
CCC1CCCC(O1)C(C)=C
CCC1CCC(OC1)C(C)=C
CCC1CCCOC1C(C)=C
CCC1CCOC(C1)C(C)=C
CCC1CCOCC1C(C)=C
CCC1COCC(C1)C(C)=C
CCC1COCCC1C(C)=C
CCC1OCCCC1C(C)=C
CC(C)C1CC(CCO1)C=C
CC(C)C1CCC(CO1)C=C
CC(C)C1CCCC(O1)C=C
CC(C)C1CCC(C=C)OC1
CC(C)C1CCCOC1C=C
CC(C)C1CCOC(C1)C=C
CC(C)C1CCOCC1C=C
CC(C)C1COCC(C1)C=C
CC(C)C1COCCC1C=C
CC(C)C1OCCCC1C=C
CC(C=C)C1CC(C)CCO1
CC(C=C)C1CCC(C)CO1
CC(C=C)C1CCCC(C)O1
CC(C)CC1CCC(=C)CO1
CCC(=C)C1CC(C)CCO1
CCC(=C)C1CCC(C)CO1
CCC(=C)C1CCCC(C)O1
CCC(C)C1CC(=C)CCO1
CCC(C)C1CCC(=C)CO1
CC(C=C)C1CCC(C)OC1
CCC(=C)C1CCC(C)OC1
CC(C=C)C1CCCOC1C
CCC(=C)C1CCCOC1C
CC(C=C)C1CCOCC1C
CC(C)CC1CCOCC1=C
CCC(=C)C1CCOCC1C
CCC(C)C1CCOCC1=C
CC(C=C)C1CCOC(C)C1
CCC(=C)C1CCOC(C)C1
CC(C=C)C1COCCC1C
CC(C)CC1COCCC1=C
CCC(=C)C1COCCC1C
CCC(C)C1COCCC1=C
CC(C=C)C1COCC(C)C1
CC(C)CC1COCC(=C)C1
CCC(=C)C1COCC(C)C1
CCC(C)C1COCC(=C)C1
CC(C=C)C1OCCCC1C
CC(C)CC1OCCCC1=C
CCC(=C)C1OCCCC1C
CCC(C)C1OCCCC1=C
CC1CCOC(CC(C)=C)C1
CC(C)CC1CC(=C)CCO1
CC1CCC(CCC1C)C=O
CC1CCCC(CC1C)C=O
CC1CCC(C)C(CC1)C=O
CC1CCC(C)CC(C1)C=O
CC1CCC(CC(C)C1)C=O
CC1CCCC(C)C(C1)C=O
CC1CCCCC(C)C1C=O
CC1CCCCC(C=O)C1C
CC1CCCC(C=O)C(C)C1
CCC1C(C)CCCCC1=O
CCC1CC(C)CCCC1=O
CCC1CCC(C)CCC1=O
CCC1CCCC(C)CC1=O
CCC1CCCCC(C)C1=O
CCC1CC(C)CCC(=O)C1
CCC1CCC(C)CC(=O)C1
CCC1CCCC(C)C(=O)C1
CCC1CCCCC(=O)C1C
CCC1CCC(C)C(=O)CC1
CCC1CCCC(=O)CC1C
CCC1CCCC(=O)C(C)C1
CCC1CCC(=O)CCC1C
CCC1CCC(=O)CC(C)C1
CCC1CC(=O)CCCC1C
CC1CCCCC(C1)C(C)=O
CC1CCCCCC1C(C)=O
CC1CCCC(CC1)C(C)=O
CC(C)C1CCCCCC1=O
CC(C)C1CCCCC(=O)C1
CC(C)C1CCCC(=O)CC1
CC1CC(=C)CC(C)C1(C)O
CC1CCC(=C)C(C)C1(C)O
CC1CC(=C)C(C)(C)CC1O
CC1CC(=C)CC(C)(C)C1O
CC1CC(C)(C)CC(=C)C1O
CC1CCC(=C)C(C)(C)C1O
CC1CCC(C)(C)C(=C)C1O
CC1CC(=C)C(C)C(C)(O)C1
CC1CC(=C)CC(C)(O)C1C
CC1CC(C)(C)CC(O)C1=C
CC1CCC(=C)C(C)(O)C1C
CC1CCC(C)(C)C(O)C1=C
CC1CCC(C)C(C)(O)C1=C
CC1C(=C)CCC(O)C1(C)C
CC1CC(=C)CC(O)C1(C)C
CC1CCC(=C)C(O)C1(C)C
CC1CC(=C)C(C)(O)CC1C
CC1CC(C)(C)C(O)CC1=C
CC1CC(C)C(C)(O)CC1=C
CC1CC(C)C(C)(O)C(=C)C1
CC1C(=C)CC(O)CC1(C)C
CC1CC(=C)C(O)CC1(C)C
CC1C(C)C(C)(O)CCC1=C
CC1CCC(C)(O)C(=C)C1C
CC1CCC(C)(O)C(C)C1=C
CC1CC(=C)C(O)C(C)(C)C1
CC1C(=C)C(O)CCC1(C)C
CC1CCC(O)C(=C)C1(C)C
CC1CC(C)(O)C(C)CC1=C
CC1CC(C)(O)CC(=C)C1C
CC1CCC(O)C(C)(C)C1=C
CC1CC(O)C(=C)CC1(C)C
CC1CC(O)CC(=C)C1(C)C
CC1CC(O)C(C)(C)CC1=C
CC1CC(O)C(=C)C(C)(C)C1
CC1CC(O)C(C)(C)C(=C)C1
CC1C(O)C(=C)CCC1(C)C
CC1C(O)CC(=C)CC1(C)C
CC1C(O)CCC(=C)C1(C)C
CC1C(O)C(C)(C)CCC1=C
CC1C(O)CC(C)(C)CC1=C
CC1C(O)CCC(C)(C)C1=C
CC1CC(C)(C)C(=C)CC1O
CC1CC(C)C(=C)C(C)(O)C1
CC1CC(C)(O)CC(C)C1=C
CC1CC(O)CC(C)(C)C1=C
CC=C1C(C)CC(C)CC1O
CC=C1C(C)CCC(C)C1O
CC=C1CC(C)C(C)CC1O
CC=C1CC(C)CC(C)C1O
CC=C1CCC(C)C(C)C1O
CC=C1CC(C)C(C)C(O)C1
CC=C1C(C)CCC(O)C1C
CC=C1CC(C)CC(O)C1C
CC=C1CCC(C)C(O)C1C
CC=C1C(C)CC(O)CC1C
CC=C1CC(C)C(O)CC1C
CC=C1CC(C)C(O)C(C)C1
CC=C1CCC(O)C(C)C1C
CC=C1CC(O)C(C)CC1C
CC=C1CC(O)CC(C)C1C
CC=C1C(O)CCC(C)C1C
CC=C1C(C)CCCC1(C)O
CC=C1CC(C)CCC1(C)O
CC=C1CCC(C)CC1(C)O
CC=C1CCCC(C)C1(C)O
CC=C1CCC(C)(C)CC1O
CC=C1CC(C)CC(C)(O)C1
CC=C1CCC(C)(C)C(O)C1
CC=C1CCC(C)C(C)(O)C1
CC=C1CCCC(C)(O)C1C
CC=C1CCCC(O)C1(C)C
CC=C1CCC(C)(O)CC1C
CC=C1CCC(C)(O)C(C)C1
CC=C1CCC(O)CC1(C)C
CC=C1CC(C)(O)CCC1C
CC=C1CCC(O)C(C)(C)C1
CC=C1CC(O)CC(C)(C)C1
CC=C1C(O)CCCC1(C)C
CC=C1CC(C)(C)CCC1O
CC=C1CCCC(C)(C)C1O
CC=C1CC(O)CCC1(C)C
CC(C)=C1CCCCC1(C)O
CC(C)=C1CCCC(C)(O)C1
CC(C)=C1CCC(C)(O)CC1
CC1CC(CCC1CO)C=C
CC1CCC(CC1CO)C=C
CC1CC(=C)CCC1CCO
CC1CCC(=C)CC1CCO
CC1CCCC(C=C)C1CO
CC1CC(CC=C)CCC1O
CC1CCC(CC=C)CC1O
CC1CCCC(CC=C)C1O
CC1CCC(=C)C(CCO)C1
CC1CCC(C=C)C(CO)C1
CC1CCC(CC=C)C(O)C1
CC1CCCC(CCO)C1=C
CC1CCCC(CO)C1C=C
CC1CCC(CCO)CC1=C
CC1CCC(CCO)C(=C)C1
CC1CCC(CO)C(C1)C=C
CC1CCC(CO)CC1C=C
CC1CC(CCO)CCC1=C
CC1CC(CCO)CC(=C)C1
CC1CCC(O)CC1CC=C
CC1CC(CO)CC(C1)C=C
CC1CC(CO)CCC1C=C
CC1C(CCO)CCCC1=C
CC1CC(O)CCC1CC=C
CC1C(CO)CCCC1C=C
CC1CC(O)CC(CC=C)C1
CC1C(O)CCCC1CC=C
CCC1CC(CCC1O)C=C
CCC1CCC(CC1O)C=C
CCC1CC(=C)CCC1CO
CCC1CCC(=C)CC1CO
CCC1CCCC(=C)C1CO
CCC1CCCC(C=C)C1O
CCC1CCC(=C)C(CO)C1
CCC1CCC(C=C)C(O)C1
CCC1CCCC(CO)C1=C
CCC1CCCC(O)C1C=C
CCC1CCC(CO)CC1=C
CCC1CCC(CO)C(=C)C1
CCC1CCC(O)C(C1)C=C
CCC1CCC(O)CC1C=C
CCC1CC(CO)CCC1=C
CCC1CC(CO)CC(=C)C1
CCC1CC(O)CC(C1)C=C
CCC1CC(O)CCC1C=C
CCC1C(CO)CCCC1=C
CCC1C(O)CCCC1C=C
CCCC1CC(=C)CCC1O
CCCC1CCC(=C)CC1O
CCCC1CCCC(=C)C1O
CCCC1CCC(=C)C(O)C1
CCCC1CCCC(O)C1=C
CCCC1CCC(O)CC1=C
CCCC1CCC(O)C(=C)C1
CCCC1CC(O)CCC1=C
CCCC1CC(O)CC(=C)C1
CCCC1C(O)CCCC1=C
CC1CCCC(O)C1CC=C
CC1CCC(O)C(CC=C)C1
CC1CCCC(=C)C1CCO
CC1CCCC(C1)C(=C)CO
CC1CCCCC1C(=C)CO
CC1CCCCC1C(O)C=C
CC(=C)C1CCCCC1CO
CC(=C)C1CCCC(CO)C1
CCC(=C)C1CCCCC1O
CCC(=C)C1CCCC(O)C1
CCC(=C)C1CCC(O)CC1
CC(CO)C1CCCCC1=C
CCC(O)C1CCCCC1=C
CC(CO)C1CCCC(=C)C1
CCC(O)C1CCC(=C)CC1
CCC(O)C1CCCC(=C)C1
CC(O)C1CCC(CC1)C=C
CC(O)C1CCCC(C1)C=C
CC(O)C1CCCCC1C=C
CC(O)CC1CCCCC1=C
CC(O)CC1CCC(=C)CC1
CC(O)CC1CCCC(=C)C1
CC1CCC(CC1)C(=C)CO
CC1CCC(CC1)C(O)C=C
CC1CCCC(C1)C(O)C=C
CC(=C)C1CCC(CO)CC1
CC(=C)CC1CCCCC1O
CC(C=C)C1CCCCC1O
CC(=C)CC1CCCC(O)C1
CC(C=C)C1CCCC(O)C1
CC(=C)CC1CCC(O)CC1
CC(C=C)C1CCC(O)CC1
CC(CO)C1CCC(=C)CC1
CC1CC(C=C(C)C)C(C)O1
CC1CC(C)C(O1)C=C(C)C
CC1CC(OC1C)C=C(C)C
CC1COC(C)C1C=C(C)C
CC1COC(C=C(C)C)C1C
CC1OCC(C=C(C)C)C1C
CCC1CC(C(C)O1)=C(C)C
CC=C1C(C)COC1C(C)C
CC=C1CC(C)OC1C(C)C
CC=C1CC(OC1C)C(C)C
CC=C1C(C)OCC1C(C)C
CCC1C(C)OCC1=C(C)C
CC=C1COC(C)C1C(C)C
CCC1COC(C)C1=C(C)C
CC=C1COC(C(C)C)C1C
CCC1OCC(C1C)=C(C)C
CCC1OC(C)CC1=C(C)C
CCC1OCC(C)C1=C(C)C
CC=C(C)C1CC(C)C(C)O1
CC=C(C)C1C(C)COC1C
CC=C(C)C1CC(C)OC1C
CC(C)C=C1C(C)COC1C
CC(C)C=C1CC(C)OC1C
CCC(C)=C1C(C)COC1C
CCC(C)=C1CC(C)OC1C
CC=C(C)C1COC(C)C1C
CC(C)C=C1COC(C)C1C
CCC(C)=C1COC(C)C1C
CC=C(C)C1OC(C)CC1C
CC=C(C)C1OCC(C)C1C
COC1C=C(C)C(C)CC1C
COC1C=CC(C)C(C)C1C
COC1C(C)C=CC(C)C1C
COC1C(C)C(C)CC=C1C
COC1C(C)CC=C(C)C1C
COC1C(C)CC(C)=CC1C
COC1C(C)CC(C)C=C1C
COC1C(C)CCC(C)=C1C
COC1CC=C(C)C(C)C1C
COC1CC(C)=C(C)CC1C
COC1CC(C)C=C(C)C1C
COC1CC(C)C(C)=CC1C
COC1CC(C)C(C)C=C1C
COC1CC(C)CC(C)=C1C
COC1CCC(C)=C(C)C1C
COC1CCC(C)C(C)=C1C
COC1CC(C)C(C)=C(C)C1
COC1CC(C)C(C)C(C)=C1
COC1C=C(C)CC(C)C1C
COC1CC(C)=CC(C)C1C
CC1CC(CO1)C(C)=C(C)C
CC1CCC(O1)C(C)=C(C)C
CC1CCOC1C(C)=C(C)C
CC1COC(C1)C(C)=C(C)C
CC1COCC1C(C)=C(C)C
CC1OCCC1C(C)=C(C)C
CC(C)C1CC(CO1)=C(C)C
CC(C)C1COCC1=C(C)C
CC(C)C1OCCC1=C(C)C
CC(C)C(C)=C1CCOC1C
CC(C)C(C)=C1COCC1C
CC(C)C(C)=C1COC(C)C1
COC1(C)CCC(C1)=C(C)C
COC1(C)CCCC1=C(C)C
COC1C=CC(C)CC1(C)C
COC1C=CCC(C)C1(C)C
COC1C(C)=CCCC1(C)C
COC1C(C)C=CCC1(C)C
COC1C(C)CC=CC1(C)C
COC1CC=C(C)CC1(C)C
COC1CC=CC(C)C1(C)C
COC1CC(C)=CCC1(C)C
COC1CC(C)C=CC1(C)C
COC1CCC=C(C)C1(C)C
COC1CCC(C)=CC1(C)C
COC1(C)C=C(C)CCC1C
COC1(C)C=CC(C)CC1C
COC1(C)C=CCC(C)C1C
COC1(C)C(C)CC=CC1C
COC1(C)C(C)CCC=C1C
COC1(C)CC=C(C)CC1C
COC1(C)CC=CC(C)C1C
COC1(C)CC(C)=CCC1C
COC1(C)CC(C)C=CC1C
COC1(C)CC(C)CC=C1C
COC1(C)CCC=C(C)C1C
COC1(C)CCC(C)=CC1C
COC1(C)CCC(C)C=C1C
COC1(C)CCCC(C)=C1C
COC1C=CC(C)(C)CC1C
COC1C=CCC(C)(C)C1C
COC1CC=CC(C)(C)C1C
COC1CC(C)(C)C=CC1C
COC1CC(C)(C)CC=C1C
COC1CCC(C)(C)C=C1C
COC1(C)CC=C(C)C(C)C1
COC1(C)CC(C)C=C(C)C1
COC1(C)CC(C)C(C)C=C1
COC1(C)CC(C)CC(C)=C1
COC1(C)CCC(C)=C(C)C1
COC1(C)CCC(C)C(C)=C1
COC1CC=C(C)C(C)(C)C1
COC1CC(C)=CC(C)(C)C1
COC1CC(C)(C)C(C)C=C1
COC1CC(C)C(C)(C)C=C1
COC1CCC(C)(C)C(C)=C1
COC1C=C(C)CCC1(C)C
COC1CC(C)(C)CC(C)=C1
COC1C=C(C)CCCC1C
COC1C=CC(C)CCC1C
COC1C=CCC(C)CC1C
COC1C=CCCC(C)C1C
COC1C(C)CC=CCC1C
COC1C(C)CCC=CC1C
COC1C(C)CCCC=C1C
COC1CC=C(C)CCC1C
COC1CC=CC(C)CC1C
COC1CC=CCC(C)C1C
COC1CC(C)=CCCC1C
COC1CC(C)C=CCC1C
COC1CC(C)CC=CC1C
COC1CC(C)CCC=C1C
COC1CCC=C(C)CC1C
COC1CCC=CC(C)C1C
COC1CCC(C)=CCC1C
COC1CCC(C)C=CC1C
COC1CCC(C)CC=C1C
COC1CCCC=C(C)C1C
COC1CCCC(C)=CC1C
COC1CCCC(C)C=C1C
COC1CCCCC(C)=C1C
COC1CC=C(C)CC(C)C1
COC1CC=CC(C)C(C)C1
COC1CC(C)C=CC(C)C1
COC1CC(C)C(C)CC=C1
COC1CC(C)CC=C(C)C1
COC1CC(C)CC(C)C=C1
COC1CC(C)CCC(C)=C1
COC1CCC=C(C)C(C)C1
COC1CCC(C)=C(C)CC1
COC1CCC(C)=CC(C)C1
COC1CCC(C)C=C(C)C1
COC1CCC(C)C(C)=CC1
COC1CCC(C)C(C)C=C1
COC1CCC(C)CC(C)=C1
COC1CCCC(C)=C(C)C1
COC1CCCC(C)C(C)=C1
COC1(C)CCC(CC1)=CC
COC1(C)CCCC(C1)=CC
COC1(C)CCCCC1=CC
CC(C)=C(C)C1CCCOC1
CC(C)C(C)=C1CCCOC1
CC(C)=C(C)C1CCOCC1
CC(C)C(C)=C1CCOCC1
CC(C)=C(C)C1CCCCO1
CC1CC(C)(C)CCCC1=O
CC1CCC(C)(C)CC(=O)C1
CC1CCCC(=O)CC1(C)C
CC1CCCC(=O)C(C)(C)C1
CC1CCC(=O)CCC1(C)C
CC1CC(=O)CCCC1(C)C
CC1C(=O)CCCCC1(C)C
CC1CCC(C)(C)CCC1=O
CC1CCCCC(C)(C)C1=O
CC1CCCC(C)(C)C(=O)C1
CC1CCCCC(=O)C1(C)C
CC1CCC(=O)C(C)(C)CC1
CC1CCCC(C)(C)CC1=O
CC1CCC(=O)CC(C)(C)C1
CC1CC(=O)CCC(C)(C)C1
COC1C(C)CCCCC1=C
COC1CC(=C)CCCC1C
COC1CC(C)CCCC1=C
COC1CCC(=C)CCC1C
COC1CCC(C)CCC1=C
COC1CCCC(=C)CC1C
COC1CCCC(C)CC1=C
COC1CCCCC(=C)C1C
COC1CCCCC(C)C1=C
COC1CC(C)CCC(=C)C1
COC1CCC(=C)CC(C)C1
COC1CCC(C)C(=C)CC1
COC1CCC(C)CC(=C)C1
COC1CCCC(=C)C(C)C1
COC1CCCC(C)C(=C)C1
CC1CCCC1(C)CC(C)=O
CC1CCC(C)(CC(C)=O)C1
CCC1(CCCC1C)C(C)=O
CCC1CCCC1(C)C(C)=O
CCC1(CCCC1=O)C(C)C
CCC1(C)CCC(C1)C(C)=O
CCC1(C)CCCC1C(C)=O
CCC1(CCC(C)C1)C(C)=O
CCC1CCC(C)(C1)C(C)=O
CCC1(CCC(=O)C1)C(C)C
CC(C)C1(CCCC1C)C=O
CC(C)C1CCCC1(C)C=O
CC(C)C1(C)CCC(C1)C=O
CC(C)C1(C)CCCC1C=O
CC(C)C1(CCC(C)C1)C=O
CC(C)CC1(C)CCCC1=O
CCC(C)C1(C)CCCC1=O
CC(C)CC1(C)CCC(=O)C1
CCC(C)C1(C)CCC(=O)C1
CC(C=O)C1CCCC1(C)C
CCC(=O)C1CCCC1(C)C
CC(C=O)C1(C)CCCC1C
CCC(=O)C1(C)CCCC1C
CC(C=O)C1(C)CCC(C)C1
CC(C=O)C1CCC(C)(C)C1
CCC(=O)C1(C)CCC(C)C1
CCC(=O)C1CCC(C)(C)C1
CC(=O)CC1CCC(C)(C)C1
CC(=O)CC1CCCC1(C)C
CC(C)C1CCC(C)(C1)C=O
CC1CCC(C1)C(C)(C)C=O
CC1CCCC1C(C)(C)C=O
CC(C)(C)C1CCC(C1)C=O
CC(C)(C)C1CCCC1C=O
CC(C)(C)CC1CCCC1=O
CCC(C)(C)C1CCCC1=O
CC(C)(C)CC1CCC(=O)C1
CCC(C)(C)C1CCC(=O)C1
CC(C)(C)C(=O)C1CCCC1
CC(=O)C(C)(C)C1CCCC1
CC1CCCCC1(C)CC=O
CC1(C)CCCCC1CC=O
CC1CCCC(C)(CC=O)C1
CC1CCC(C)(CC=O)CC1
CCC1(CCCCC1C)C=O
CCC1CCCCC1(C)C=O
CCC1(C)CCC(CC1)C=O
CCC1(C)CCCC(C1)C=O
CCC1(C)CCCCC1C=O
CCC1(CCC(C)CC1)C=O
CCC1(CCCC(C)C1)C=O
CCC1CCC(C)(CC1)C=O
CCC1CCCC(C)(C1)C=O
CCCC1(C)CCCC(=O)C1
CCCC1(C)CCC(=O)CC1
CC1(C)CCCC(CC=O)C1
CC1(C)CCC(CC=O)CC1
CCC1(CC)CCCCC1=O
CCC1(CC)CCCC(=O)C1
CCC1(CC)CCC(=O)CC1
CCCC1(C)CCCCC1=O
CC(C)C1(CCCCC1)C=O
CC(C=O)C1(C)CCCCC1
CCC(=O)C1(C)CCCCC1
CCC1(CCCCC1)C(C)=O
CC(=O)CC1(C)CCCCC1
CC(C)(C=O)C1CCCCC1
CC1CC(CC1C)=C(C)CO
CC1CCC(C1C)=C(C)CO
CC1CC(CC1CO)=C(C)C
CC1CC(CC1O)C=C(C)C
CC1CC(C)C(C1)=C(C)CO
CC1CCC(C)C1=C(C)CO
CC1CCC(C=C(C)C)C1O
CC1CCC(CO)C1=C(C)C
CC1CCC(O)C1C=C(C)C
CC1CC(CO)C(C1)=C(C)C
CC1CC(CO)CC1=C(C)C
CC1CC(O)C(C1)C=C(C)C
CC1CC(O)CC1C=C(C)C
CC1C(CO)CCC1=C(C)C
CC1C(O)CCC1C=C(C)C
CC=C1CC(CC1C)C(C)O
CC=C1CC(CC1O)C(C)C
CCC1CC(CC1O)=C(C)C
CCC1CCC(C1O)=C(C)C
CC=C1C(C)CCC1C(C)O
CC=C1CC(C)C(C1)C(C)O
CC=C1CC(C)CC1C(C)O
CC=C1CCC(C)C1C(C)O
CC=C1CCC(C(C)C)C1O
CC=C1CCC(C(C)O)C1C
CC=C1CCC(O)C1C(C)C
CCC1CCC(O)C1=C(C)C
CC=C1CC(O)C(C1)C(C)C
CC=C1CC(O)CC1C(C)C
CCC1CC(O)C(C1)=C(C)C
CCC1CC(O)CC1=C(C)C
CC=C1C(O)CCC1C(C)C
CCC1C(O)CCC1=C(C)C
CC=C(C)C1C(C)CCC1O
CC=C(C)C1CC(C)CC1O
CC=C(C)C1CCC(C)C1O
CC(C)C=C1C(C)CCC1O
CC(C)C=C1CC(C)CC1O
CC(C)C=C1CCC(C)C1O
CCC(C)=C1C(C)CCC1O
CCC(C)=C1CC(C)CC1O
CCC(C)=C1CCC(C)C1O
CC=C(C)C1CC(C)C(O)C1
CC(C)C=C1CC(C)C(O)C1
CCC(C)=C1CC(C)C(O)C1
CC=C(C)C1CCC(O)C1C
CC(C)C=C1CCC(O)C1C
CCC(C)=C1CCC(O)C1C
CC=C(C)C1CC(O)CC1C
CC(C)C=C1CC(O)CC1C
CCC(C)=C1CC(O)CC1C
CC(O)C=C1C(C)CCC1C
CC(O)C=C1CC(C)CC1C
CC(O)C=C1CCC(C)C1C
CC(O)C=C1CC(C)C(C)C1
CC1CCC(C1CO)=C(C)C
CC(C)=C(C)C1CCCC1O
CC(C)C(C)=C1CCCC1O
CC(C)=C(C)C1CCC(O)C1
CC(C)C(C)=C1CCC(O)C1
CC(O)C1CCC(C1)=C(C)C
CC(O)C1CCCC1=C(C)C
CC(O)C(C)=C1CCCC1C
CC(O)C(C)=C1CCC(C)C1
CC(O)C(C)=C1CCCCC1
CC1OC(C)C(=C)C(C)C1C
CC1OC(C)C(C)C(=C)C1C
CC1(C)CC(=C)C(C)(C)CO1
CC1(C)CC(C)(C)C(=C)CO1
CC1(C)CCC(=C)C(C)(C)O1
CC1(C)CC(=C)COC1(C)C
CC1(C)CCOC(C)(C)C1=C
CC1(C)COCC(=C)C1(C)C
CC1(C)COCC(C)(C)C1=C
CC1(C)COC(C)(C)C(=C)C1
CC1(C)OCCC(=C)C1(C)C
CC1(C)CC(=C)CC(C)(C)O1
CC1CC=C(C)C(C)C(C)O1
CC1CC(C)=C(C)C(C)CO1
CC1CC(C)=C(C)CC(C)O1
CC1CC(C)=CC(C)C(C)O1
CC1CC(C)C=C(C)C(C)O1
CC1CC(C)C(C)=C(C)CO1
CC1CC(C)C(C)=CC(C)O1
CC1CCC(C)=C(C)C(C)O1
CC1CC=C(C)C(C)OC1C
CC1CC(C)=C(C)COC1C
CC1CCOC(C)C(C)=C1C
CC1COC(C)C(C)=CC1C
CC1COC(C)C(C)C=C1C
CC1COCC(C)=C(C)C1C
CC1COCC(C)C(C)=C1C
CC1COC(C)C(C)=C(C)C1
CC1COC(C)C(C)C(C)=C1
CC1OC(C)C(C)C=CC1C
CC1OCC=C(C)C(C)C1C
CC1OCC(C)=CC(C)C1C
CC1OCCC(C)=C(C)C1C
CC1OC(C)C(C)C(C)C=C1
CC1OC(C)C(C)CC(C)=C1
CC1OCC(C)C(C)C(C)=C1
CC1CC(=C)C(C)C(C)CO1
CC1CC(=C)CC(C)C(C)O1
CC1CC(C)C(=C)C(C)CO1
CC1CC(C)C(=C)CC(C)O1
CC1CC(C)C(C)C(=C)CO1
CC1CCC(=C)C(C)C(C)O1
CC1CCC(C)C(=C)C(C)O1
CC1CC(=C)C(C)COC1C
CC1CC(C)C(=C)COC1C
CC1CCC(=C)C(C)OC1C
CC1CC(=C)COC(C)C1C
CC1CC(C)OC(C)C(=C)C1
CC1CCOC(C)C(=C)C1C
CC1CCOC(C)C(C)C1=C
CC1COC(C)C(=C)CC1C
CC1COCC(=C)C(C)C1C
CC1COCC(C)C(=C)C1C
CC1COC(C)C(=C)C(C)C1
CC1COC(C)C(C)C(=C)C1
CC1OCCC(=C)C(C)C1C
CC1CC(C)(C)C(C)C1C=O
CC1CC(C)C(C)(C)C1C=O
CC1CC(C)(C)C(C=O)C1C
CC1CC(C)C(C)(C=O)C1C
CC1CC(C)(C=O)C(C)C1C
CC1CC(C=O)C(C)C1(C)C
CC1CC(C=O)C(C)(C)C1C
CCC1(C)C(C)C(C)CC1=O
CCC1(C)C(C)CC(C)C1=O
CCC1(C)CC(C)C(C)C1=O
CCC1C(C)C(C)(C)CC1=O
CCC1C(C)CC(C)(C)C1=O
CCC1CC(C)(C)C(C)C1=O
CCC1CC(C)C(C)(C)C1=O
CCC1(C)C(C)CC(=O)C1C
CCC1(C)CC(C)C(=O)C1C
CCC1CC(C)(C)C(=O)C1C
CCC1C(C)CC(=O)C1(C)C
CCC1CC(C)C(=O)C1(C)C
CCC1C(C)C(=O)CC1(C)C
CCC1CC(=O)C(C)(C)C1C
CCC1C(=O)C(C)CC1(C)C
CC1C(CC(C)(C)C1C)C=O
CCC1(C)CC(=O)C(C)C1C
CCC1CC(=O)C(C)C1(C)C
CCC1C(=O)CC(C)C1(C)C
CC1CC(C)C(CC(C)=C)O1
CC1CC(CC(C)=C)C(C)O1
CC1CC(CC(C)=C)OC1C
CC1COC(C)C1CC(C)=C
CC1COC(CC(C)=C)C1C
CC1OCC(CC(C)=C)C1C
CCC1CC(=C)C(O1)C(C)C
CCC1CC(C(C)O1)C(C)=C
CCC1CC(C)C(O1)C(C)=C
CCC1C(C)COC1C(C)=C
CCC1CC(C)OC1C(C)=C
CCC1CC(OC1C)C(C)=C
CCC1C(C)OCC1C(C)=C
CCC1C(=C)COC1C(C)C
CCC1COC(C1C)C(C)=C
CCC1COC(C)C1C(C)=C
CCC1COC(C(C)C)C1=C
CCC1OC(CC1=C)C(C)C
CCC1OC(CC1C)C(C)=C
CCC1OCC(C1C)C(C)=C
CCC1OC(C)CC1C(C)=C
CCC1OCC(=C)C1C(C)C
CCC1OCC(C)C1C(C)=C
CCC1OCC(C(C)C)C1=C
CC(C)C1CC(C=C)C(C)O1
CC(C)C1CC(C)C(O1)C=C
CC(C)C1C(C)COC1C=C
CC(C)C1CC(C)OC1C=C
CC(C)C1CC(OC1C)C=C
CC(C)C1C(C)OCC1C=C
CC(C)C1COC(C)C1C=C
CC(C)C1COC(C=C)C1C
CC(C)C1OC(CC1C)C=C
CC(C)C1OC(C)CC1C=C
CC(C)C1OCC(C)C1C=C
CC(C)C1OCC(C=C)C1C
CC(C=C)C1CC(C)C(C)O1
CC(C)CC1CC(=C)C(C)O1
CCC(=C)C1CC(C)C(C)O1
CCC(C)C1CC(=C)C(C)O1
CC(C=C)C1C(C)COC1C
CC(C=C)C1CC(C)OC1C
CCC(=C)C1C(C)COC1C
CCC(=C)C1CC(C)OC1C
CC(C)CC1C(C)OCC1=C
CCC(C)C1C(C)OCC1=C
CC(C=C)C1COC(C)C1C
CC(C)CC1COC(C)C1=C
CCC(=C)C1COC(C)C1C
CCC(C)C1COC(C)C1=C
CC(C=C)C1OC(C)CC1C
CC(C=C)C1OCC(C)C1C
CC(C)CC1OC(C)CC1=C
CC(C)CC1OCC(=C)C1C
CC(C)CC1OCC(C)C1=C
CCC(=C)C1OC(C)CC1C
CCC(=C)C1OCC(C)C1C
CCC(C)C1OC(C)CC1=C
CCC(C)C1OCC(=C)C1C
CCC(C)C1OCC(C)C1=C
CC(=O)C1(C)CCC(C)(C)C1
CC(=O)C1(C)CCCC1(C)C
CC(C)(C)C1(C)CCC(=O)C1
CC(C)(C)C1(C)CCCC1=O
CC(C1CC(C)CO1)C(C)=C
CC(C1CCC(C)O1)C(C)=C
CC(C1CCOC1C)C(C)=C
CC(C1COCC1C)C(C)=C
CC(C1COC(C)C1)C(C)=C
CC(C1OCCC1C)C(C)=C
CC(C)C1CC(CO1)C(C)=C
CC(C)C1CCC(O1)C(C)=C
CC(C)C1CCOC1C(C)=C
CC(C)C1COC(C1)C(C)=C
CC(C)C1COCC1C(C)=C
CC(C)C1OCCC1C(C)=C
CC(C)C(=C)C1CC(C)CO1
CC(C)C(=C)C1CCC(C)O1
CC(C)C(C)C1CC(=C)CO1
CC(C)C(=C)C1CCOC1C
CC(C)C(=C)C1COCC1C
CC(C)C(C)C1COCC1=C
CC(C)C(=C)C1COC(C)C1
CC(C)C(=C)C1OCCC1C
CC(C)C(C)C1OCCC1=C
CC(C)OC1(C)CCCC1=C
CC(C)OC1(C)CCC(=C)C1
COC1(CCCC1=C)C(C)C
COC1(CCCC1C)C(C)=C
COC1CCCC1(C)C(C)=C
COC1(C)CCC(C1)C(C)=C
COC1(C)CCCC1C(C)=C
COC1(CCC(=C)C1)C(C)C
COC1(CCC(C)C1)C(C)=C
COC1CCC(C)(C1)C(C)=C
COC(C)C1(C)CCCC1=C
COC(C)C1(C)CCC(=C)C1
CC(C)(C)OC1CCCC1=C
CC(C)(C)OC1CCC(=C)C1
COC(C)(C)C1CCCC1=C
COC(C)(C)C1CCC(=C)C1
CC=C1CCC(C1)OC(C)C
CC=C1CCCC1OC(C)C
CCC(C)=C1CCCC1OC
CCC(C)=C1CCC(C1)OC
CCOC1CCC(C1)=C(C)C
CCOC1CCCC1=C(C)C
COC1CCC(C1)=CC(C)C
COC1CCC(C1)C=C(C)C
COC1CCC(C1)C(C)=CC
COC1CCCC1=CC(C)C
COC1CCCC1C=C(C)C
COC1CCCC1C(C)=CC
COCC1CCC(C1)=C(C)C
COCC1CCCC1=C(C)C
COC(C)C1CCC(C1)=CC
COC(C)C1CCCC1=CC
COC(C)C=C1CCCC1C
COCC(C)=C1CCCC1C
COC(C)C=C1CCC(C)C1
COCC(C)=C1CCC(C)C1
CCC1=CC(CCC1C)OC
CCC1=CCC(CC1C)OC
CCC1C=CC(CC1C)OC
CCC1C(CCC=C1C)OC
CCC1CC(CC=C1C)OC
CCC1=C(C)CCCC1OC
CCC1=C(C)C(CCC1)OC
CCC1=C(C)CC(CC1)OC
CCC1=C(C)CCC(C1)OC
CCC1=CC(C)CCC1OC
CCC1=CC(C)C(CC1)OC
CCC1=CC(C)CC(C1)OC
CCC1=CC(CC(C)C1)OC
CCC1=CCC(C)CC1OC
CCC1=CCC(C)C(C1)OC
CCC1=CCCC(C)C1OC
CCC1C=C(C)CCC1OC
CCC1C=CC(C)CC1OC
CCC1C=CCC(C)C1OC
CCC1C(CC=CC1C)OC
CCC1C(C)CC=CC1OC
CCC1CC=C(C)CC1OC
CCC1CC=C(C)C(C1)OC
CCC1CC=CC(C)C1OC
CCC1CC(C)=CCC1OC
CCC1CC(C)C=CC1OC
CCC1CC(CC(C)=C1)OC
CCC1CCC=C(C)C1OC
CCC1CCC(C)=CC1OC
CCC1=CCCC(OC)C1C
CCC1C=CCC(OC)C1C
CCC1CC=CC(OC)C1C
CCC1CC(C)C(OC)C=C1
CCC1CCC(OC)C=C1C
CCC1=CCC(OC)C(C)C1
CCC1CCC(OC)C(C)=C1
CCC1CC(OC)C=CC1C
CCC1=CC(OC)C(C)CC1
CCC1CC(OC)C=C(C)C1
CCC1CC(OC)C(C)C=C1
CCOC1C=C(C)CCC1C
CCOC1C=CC(C)CC1C
CCOC1C=CCC(C)C1C
CCOC1C(C)CC=CC1C
CCOC1C(C)CCC=C1C
CCOC1CC=C(C)CC1C
CCOC1CC=CC(C)C1C
CCOC1CC(C)=CCC1C
CCOC1CC(C)C=CC1C
CCOC1CC(C)CC=C1C
CCOC1CCC=C(C)C1C
CCOC1CCC(C)=CC1C
CCOC1CCC(C)C=C1C
CCOC1CCCC(C)=C1C
CCOC1CC=C(C)C(C)C1
CCOC1CC(C)C=C(C)C1
CCOC1CC(C)C(C)C=C1
CCOC1CC(C)CC(C)=C1
CCOC1CCC(C)=C(C)C1
CCOC1CCC(C)C(C)=C1
COCC1=C(C)CCCC1C
COCC1=CC(C)CCC1C
COCC1=CCC(C)CC1C
COCC1=CCCC(C)C1C
COCC1C=C(C)CCC1C
COCC1C=CC(C)CC1C
COCC1C=CCC(C)C1C
COCC1C(C)CC=CC1C
COCC1C(C)CCC=C1C
COCC1CC=C(C)CC1C
COCC1CC=CC(C)C1C
COCC1CC(C)=CCC1C
COCC1CC(C)C=CC1C
COCC1CC(C)CC=C1C
COCC1CCC=C(C)C1C
COCC1CCC(C)=CC1C
COCC1CCC(C)C=C1C
COCC1CCCC(C)=C1C
COCC1=C(C)C(C)CCC1
COCC1=C(C)CC(C)CC1
COCC1=C(C)CCC(C)C1
COCC1=CC(C)C(C)CC1
COCC1=CC(C)CC(C)C1
COCC1=CCC(C)C(C)C1
COCC1CC=C(C)C(C)C1
COCC1CC(C)C=C(C)C1
COCC1CC(C)C(C)C=C1
COCC1CC(C)CC(C)=C1
COCC1CCC(C)C(C)=C1
COCC1CCC(C)=C(C)C1
CC(C)OC1C=CCCC1C
CC(C)OC1CC=CCC1C
CC(C)OC1CCC=CC1C
CC(C)OC1CCCC=C1C
CC(C)OC1CC=CC(C)C1
CC(C)OC1CC(C)CC=C1
CC(C)OC1CCC=C(C)C1
CC(C)OC1CCC(C)=CC1
CC(C)OC1CCC(C)C=C1
CC(C)OC1CCCC(C)=C1
COC1C=CCCC1C(C)C
COC1CC=CC(C1)C(C)C
COC1CC=CCC1C(C)C
COC1CC(CC=C1)C(C)C
COC1CCC=C(C1)C(C)C
COC1CCC=CC1C(C)C
COC1CCC(=CC1)C(C)C
COC1CCC(C=C1)C(C)C
COC1CCCC=C1C(C)C
COC1CCCC(=C1)C(C)C
COC(C)C1=CCCCC1C
COC(C)C1C=CCCC1C
COC(C)C1CC=CCC1C
COC(C)C1CCC=CC1C
COC(C)C1=C(C)CCCC1
COC(C)C1=CC(C)CCC1
COC(C)C1=CCC(C)CC1
COC(C)C1=CCCC(C)C1
COC(C)C1CC=CC(C)C1
COC(C)C1CC(C)CC=C1
COC(C)C1CCC=C(C)C1
COC(C)C1CCC(C)=CC1
COC(C)C1CCC(C)C=C1
COC(C)C1CCCC(C)=C1
COC(C)C1CCCC=C1C
CCC1(CCCCC1=C)OC
CCC1(CCC(=C)CC1)OC
CCC1(CCCC(=C)C1)OC
CCOC1(C)CCCCC1=C
CCOC1(C)CCC(=C)CC1
CCOC1(C)CCCC(=C)C1
COC1CCCCC1(C)C=C
COC1(C)CCC(CC1)C=C
COC1(C)CCCC(C1)C=C
COC1(C)CCCCC1C=C
COC1(CCC(C)CC1)C=C
COC1(CCCC(C)C1)C=C
COC1CCC(C)(CC1)C=C
COC1CCCC(C)(C1)C=C
COCC1(C)CCCCC1=C
COCC1(C)CCC(=C)CC1
COCC1(C)CCCC(=C)C1
COC1(CCCCC1C)C=C
CCC=C1CCCCC1OC
CCC=C1CCC(CC1)OC
CCC=C1CCCC(C1)OC
CCOC1CCC(CC1)=CC
CCOC1CCCC(C1)=CC
CCOC1CCCCC1=CC
COC1CCCC(C1)C=CC
COC1CCCCC1C=CC
COCC1CCC(CC1)=CC
COCC1CCCC(C1)=CC
COCC1CCCCC1=CC
COCC=C1CCCCC1C
COCC=C1CCC(C)CC1
COCC=C1CCCC(C)C1
COC1CCC(CC1)C=CC
CC(C1CCCCO1)C(C)=C
CC(C1CCCOC1)C(C)=C
CC(C1CCOCC1)C(C)=C
CC(C)C(=C)C1CCCOC1
CC(C)C(=C)C1CCOCC1
CC(C)C(=C)C1CCCCO1
COC1(CCCCC1)C(C)=C
COCC(C)=C1CCCCC1
COC(C)C=C1CCCCC1
CC1CC(=C)C(C)C(C)C1O
CC1CC(C)C(=C)C(C)C1O
CC1CC(=C)C(C)C(O)C1C
CC1CC(C)C(=C)C(O)C1C
CC1CC(=C)C(O)C(C)C1C
CC1CC(C)C(O)C(=C)C1C
CC1C(O)CC(=C)C(C)C1C
CC1CC(O)C(=C)C(C)C1C
CC1CC(O)C(C)C(=C)C1C
CC1CC(O)C(C)C(C)C1=C
CC1(O)CCCC(=C)C1(C)C
CC1(C)CCC(=C)CC1(C)O
CC1(C)CCC(=C)C(C)(O)C1
CC1(C)CCC(C)(O)C(=C)C1
CC1(O)CCC(=C)C(C)(C)C1
CC1(C)CC(=C)CCC1(C)O
CC1(C)CCCC(=C)C1(C)O
CC1(C)CC(=C)CC(C)(O)C1
CC1(C)CCCC(C)(O)C1=C
CC1(O)CCC(C)(C)C(=C)C1
CC1CC=C(C)C(C)CC1O
CC1CC=C(C)CC(C)C1O
CC1CC=CC(C)C(C)C1O
CC1CC(C)=C(C)CCC1O
CC1CC(C)C(C)=CCC1O
CC1CCC=C(C)C(C)C1O
CC1CCC(C)=C(C)CC1O
CC1CCC(C)=CC(C)C1O
CC1CCC(C)C(C)=CC1O
CC1CCCC(C)=C(C)C1O
CC1CC=C(C)C(C)C(O)C1
CC1CC(C)C=C(C)C(O)C1
CC1CC(O)C=C(C)C(C)C1
CC1CCC(C)=C(C)C(O)C1
CC1C=C(C)CCC(O)C1C
CC1CC=C(C)CC(O)C1C
CC1CC=CC(C)C(O)C1C
CC1CC(C)=CCC(O)C1C
CC1CCC=C(C)C(O)C1C
CC1CCC(C)=CC(O)C1C
CC1CC(C)C(C)C(O)C=C1
CC1CC=C(C)C(O)CC1C
CC1CC=C(C)C(O)C(C)C1
CC1CCC(C)C(O)C(C)=C1
CC1C=CCC(O)C(C)C1C
CC1CC=CC(O)C(C)C1C
CC1CC(C)C(O)C=CC1C
CC1CCCC(O)C(C)=C1C
CC1CC(C)C(O)C=C(C)C1
CC1CC(C)C(O)C(C)C=C1
CC1CC(C)C(O)CC(C)=C1
CC1CCC(O)C=C(C)C1C
CC1CCC(O)C(C)=CC1C
CC1C=C(C)C(C)CCC1O
CC1CCC(O)CC(C)=C1C
CC1CCC(O)C(C)=C(C)C1
CC1CCC(O)C(C)C(C)=C1
CC1CC(O)C=C(C)CC1C
CC1CC(O)C=CC(C)C1C
CC1CC(O)C(C)C=CC1C
CC1CC(O)CC=C(C)C1C
CC1CC(O)CC(C)=CC1C
CC1CC(O)CCC(C)=C1C
CC1CC(O)C(C)C=C(C)C1
CC1CC(O)C(C)C(C)C=C1
CC1CC(O)C(C)CC(C)=C1
CC1CC(O)CC(C)=C(C)C1
CC1CC(O)CC(C)C(C)=C1
CC1C(O)CCC=C(C)C1C
CC1C(O)CCCC(C)=C1C
CC1C(O)CCCC(=C)C1C
CC1CC(=C)C(C)CCC1O
CC1CC(C)C(=C)CCC1O
CC1CCC(=C)C(C)CC1O
CC1CCC(=C)CC(C)C1O
CC1CCC(C)C(=C)CC1O
CC1CCCC(=C)C(C)C1O
CC1CCCC(C)C(=C)C1O
CC1CC(O)CC(=C)C(C)C1
CC1CC(C)CC(=C)C(O)C1
CC1CCC(=C)C(C)C(O)C1
CC1CCC(C)C(=C)C(O)C1
CC1CC(=C)CCC(O)C1C
CC1CCC(=C)CC(O)C1C
CC1CCCC(=C)C(O)C1C
CC1CCC(=C)C(O)CC1C
CC1CCC(=C)C(O)C(C)C1
CC1CCC(C)C(O)C(=C)C1
CC1CCCC(O)C(=C)C1C
CC1CCCC(O)C(C)C1=C
CC1CC(C)C(O)CC(=C)C1
CC1CCC(O)C(=C)CC1C
CC1CCC(O)CC(=C)C1C
CC1CCC(O)CC(C)C1=C
CC1CCC(O)C(=C)C(C)C1
CC1CCC(O)C(C)C(=C)C1
CC1CC(O)CC(=C)CC1C
CC1CC(O)CCC(=C)C1C
CC1CC(O)C(C)CC(=C)C1
CC1CC(O)CC(C)C(=C)C1
CC1CCCC1CCC(C)=O
CC1CCC(CCC(C)=O)C1
CCC1CCC(C1)C(C)C=O
CCC1CCCC1C(C)C=O
CCC1CCCC1C(=O)CC
CCC1CCC(CC(C)=O)C1
CC(C)C1CCCC1CC=O
CC(CC1CCCC1C)C=O
CCCC1CCC(C1)C(C)=O
CCCC1CCCC1C(C)=O
CC(CC1CCC(C)C1)C=O
CC(C)C1CCC(CC=O)C1
CC(C)CC1CCC(C1)C=O
CC(C)CC1CCCC1C=O
CCC(C)C1CCC(C1)C=O
CCC(C)C1CCCC1C=O
CCC(CC)C1CCC(=O)C1
CCCC(C)C1CCC(=O)C1
CC(CC=O)C1CCCC1C
CCC(C=O)C1CCCC1C
CCCC(=O)C1CCCC1C
CC(CC=O)C1CCC(C)C1
CCC(C=O)C1CCC(C)C1
CCC(=O)CC1CCCC1C
CCC(=O)CC1CCC(C)C1
CCC1CCCC1CC(C)=O
CCC1CCC(C1)C(=O)CC
CCC(C)CC1CCCC1=O
CCC(CC)C1CCCC1=O
CCCC(C)C1CCCC1=O
CC(C)CCC1CCC(=O)C1
CCC(C)CC1CCC(=O)C1
CCCC(=O)C1CCC(C)C1
CC(C)CCC1CCCC1=O
CC1CCCCC1CCC=O
CCCC1CCCC(C1)C=O
CC1CCCC(CCC=O)C1
CC1CCC(CCC=O)CC1
CCC1CCCCC1CC=O
CCC1CCCC(CC=O)C1
CCC1CCC(CC=O)CC1
CCCC1CCC(CC1)C=O
CCCC1CCCCC1C=O
CCCCC1CCCC(=O)C1
CCCCC1CCCCC1=O
CCCCC1CCC(=O)CC1
CC(CC=O)C1CCCCC1
CCC(C=O)C1CCCCC1
CCC(=O)CC1CCCCC1
CC(CC1CCCCC1)C=O
CCCC(=O)C1CCCCC1
CC(=O)CCC1CCCCC1
CC1CC(CC1C)C(=C)CO
CC1CCC(C1C)C(=C)CO
CC1CC(CC1C)C(O)C=C
CC1CC(CC1CO)C(C)=C
CC1CC(C)C(C1)C(=C)CO
CC1CCC(C)C1C(=C)CO
CC1CC(C)C(C1)C(O)C=C
CC1CCC(C)C1C(O)C=C
CC1CC(CC(C)=C)CC1O
CC1CCC(CC(C)=C)C1O
CC1CCC(CO)C1C(C)=C
CC1CCC(C(O)C=C)C1C
CC1CCC(O)C1CC(C)=C
CC1CC(CO)C(C1)C(C)=C
CC1CC(CO)CC1C(C)=C
CC1CC(O)CC1CC(C)=C
CC1C(CO)CCC1C(C)=C
CC1CC(O)C(CC(C)=C)C1
CC1C(O)CCC1CC(C)=C
CCC1C(CCC1=C)C(C)O
CCC1CC(CC1=C)C(C)O
CCC1CC(CC1O)C(C)=C
CCC1CCC(C1O)C(C)=C
CCC1CC(=C)CC1C(C)O
CCC1CCC(=C)C1C(C)O
CCC1CCC(C(C)O)C1=C
CCC1CC(C(C)O)C(=C)C1
CCC1CCC(O)C1C(C)=C
CCC1CC(O)C(C1)C(C)=C
CCC1CC(O)CC1C(C)=C
CCC1C(O)CCC1C(C)=C
CC(C)C1CC(CC1O)C=C
CC(C)C1CC(=C)CC1CO
CC(C)C1CCC(=C)C1CO
CC(C)C1CCC(C=C)C1O
CC(C)C1CCC(CO)C1=C
CC(C)C1CCC(O)C1C=C
CC(C)C1CC(CO)CC1=C
CC(C)C1CC(CO)C(=C)C1
CC(C)C1CC(O)C(C1)C=C
CC(C)C1CC(O)CC1C=C
CC(C)C1C(CO)CCC1=C
CC(C)C1C(O)CCC1C=C
CC(C=C)C1C(C)CCC1O
CC(C=C)C1CC(C)CC1O
CC(C=C)C1CCC(C)C1O
CC(C)CC1CC(=C)CC1O
CC(C)CC1CCC(=C)C1O
CCC(=C)C1C(C)CCC1O
CCC(=C)C1CC(C)CC1O
CCC(=C)C1CCC(C)C1O
CCC(C)C1CC(=C)CC1O
CCC(C)C1CCC(=C)C1O
CC(C=C)C1CC(C)C(O)C1
CCC(=C)C1CC(C)C(O)C1
CC(C=C)C1CCC(O)C1C
CC(C)CC1CCC(O)C1=C
CCC(=C)C1CCC(O)C1C
CCC(C)C1CCC(O)C1=C
CC(C=C)C1CC(O)CC1C
CC(C)CC1CC(O)CC1=C
CCC(=C)C1CC(O)CC1C
CCC(C)C1CC(O)CC1=C
CC(C)CC1CC(O)C(=C)C1
CCC(C)C1CC(O)C(=C)C1
CC(C)CC1C(O)CCC1=C
CCC(C)C1C(O)CCC1=C
CC(CO)C1C(C)CCC1=C
CC(CO)C1CC(=C)CC1C
CC(CO)C1CC(C)CC1=C
CC(CO)C1CCC(=C)C1C
CC(CO)C1CCC(C)C1=C
CCC(O)C1C(C)CCC1=C
CCC(O)C1CC(=C)CC1C
CCC(O)C1CC(C)CC1=C
CCC(O)C1CCC(=C)C1C
CCC(O)C1CCC(C)C1=C
CC(CO)C1CC(C)C(=C)C1
CCC(O)C1CC(C)C(=C)C1
CC(O)C1CC(CC1C)C=C
CC(O)C1C(C)CCC1C=C
CC(O)C1CC(C)C(C1)C=C
CC(O)C1CC(C)CC1C=C
CC(O)C1CCC(C)C1C=C
CC(O)C1CCC(C=C)C1C
CC(O)CC1C(C)CCC1=C
CC(O)CC1CC(=C)CC1C
CC(O)CC1CC(C)CC1=C
CC(O)CC1CCC(=C)C1C
CC(O)CC1CCC(C)C1=C
CC(O)CC1CC(C)C(=C)C1
CC1CCC(C1CO)C(C)=C
CC1CCC(C1)C(O)C(C)=C
CC1CCCC1C(O)C(C)=C
CC(C1CCCC1O)C(C)=C
CC(C1CCC(O)C1)C(C)=C
CC(C)C(=C)C1CCCC1O
CC(C)C(=C)C1CCC(O)C1
CC(C)C(O)C1CCCC1=C
CC(C)C(O)C1CCC(=C)C1
CC(O)C1CCC(C1)C(C)=C
CC(O)C1CCCC1C(C)=C
CC(O)C(=C)C1CCCC1C
CC(O)C(C)C1CCCC1=C
CC(O)C(=C)C1CCC(C)C1
CC(O)C(C)C1CCC(=C)C1
CC(O)C(=C)C1CCCCC1
CC(=C)C(O)C1CCCCC1
CC1OC(C(C)C1C)C(C)=C
CC1OC(C)C(C1C)C(C)=C
CC(C)C1C(C)OC(C)C1=C
CC(C)C1OC(C)C(=C)C1C
CC(C)C1OC(C)C(C)C1=C
COC1C(=C)C(C)CC1(C)C
COC1C(=C)CC(C)C1(C)C
COC1C(C)C(=C)CC1(C)C
COC1C(C)CC(=C)C1(C)C
COC1CC(=C)C(C)C1(C)C
COC1CC(C)C(=C)C1(C)C
COC1(C)C(C)C(C)CC1=C
COC1(C)C(C)CC(=C)C1C
COC1(C)C(C)CC(C)C1=C
COC1(C)CC(=C)C(C)C1C
COC1(C)CC(C)C(=C)C1C
COC1(C)CC(C)C(C)C1=C
COC1C(C)C(C)(C)CC1=C
COC1C(C)CC(C)(C)C1=C
COC1CC(=C)C(C)(C)C1C
COC1CC(C)(C)C(=C)C1C
COC1CC(C)(C)C(C)C1=C
COC1CC(C)C(C)(C)C1=C
COC1C(C)C(C)CC1=CC
COC1C(C)CC(C)C1=CC
COC1CC(C)C(C)C1=CC
COC1C(C)CC(=CC)C1C
COC1CC(=CC)C(C)C1C
COC1CC(C)C(=CC)C1C
CC1CC(C(C)=C)C(C)(C)O1
CC1CC(C)(C(C)O1)C(C)=C
CC1CC(C)(C)C(O1)C(C)=C
CC1CC(C)C(C)(O1)C(C)=C
CC1CC(C)(C)OC1C(C)=C
CC1CC(C)(OC1C)C(C)=C
CC1CC(OC1(C)C)C(C)=C
CC1C(OCC1(C)C)C(C)=C
CC1COC(C)(C1C)C(C)=C
CC1COC(C)C1(C)C(C)=C
CC1COC(C)(C)C1C(C)=C
CC1COC(C(C)=C)C1(C)C
CC1OC(CC1(C)C)C(C)=C
CC1OCC(C)(C1C)C(C)=C
CC1OC(C)(C)CC1C(C)=C
CC1OCC(C)(C)C1C(C)=C
CC1OCC(C(C)=C)C1(C)C
CC(C)C1(C)CC(=C)C(C)O1
CC(C)C1CC(=C)C(C)(C)O1
CC(C)C1C(=C)COC1(C)C
CC(C)C1(C)C(C)OCC1=C
CC(C)C1(C)COC(C)C1=C
CC(C)C1(C)OC(C)CC1=C
CC(C)C1(C)OCC(=C)C1C
CC(C)C1(C)OCC(C)C1=C
CC(C)C1COC(C)(C)C1=C
CC(C)C1OCC(=C)C1(C)C
CC(C)C1OC(C)(C)CC1=C
CC(C)C1OCC(C)(C)C1=C
CC1C(COC1(C)C)C(C)=C
CC1CC(=C)C(O1)C(C)(C)C
CC1C(OCC1=C)C(C)(C)C
CC1OC(CC1=C)C(C)(C)C
CC1OCC(C1=C)C(C)(C)C
CC1OCC(=C)C1C(C)(C)C
CC1COC(C1=C)C(C)(C)C
CCC1CC(C)=C(C)C(C)O1
CCC1=C(C)C(C)C(C)OC1
CCC1=C(C)C(C)COC1C
CCC1=C(C)CC(C)OC1C
CCC1=CC(C)C(C)OC1C
CCC1C=C(C)C(C)OC1C
CCC1=C(C)C(C)OCC1C
CCC1=C(C)C(C)OC(C)C1
CCC1=C(C)COC(C)C1C
CCC1=CC(C)OC(C)C1C
CCC1C(C)OC(C)C=C1C
CCC1C(C)OCC(C)=C1C
CCC1COC(C)C(C)=C1C
CCC1OC(C)C=C(C)C1C
CCC1OC(C)C(C)=CC1C
CCC1OC(C)C(C)C=C1C
CCC1OC(C)CC(C)=C1C
CCC1OCC(C)=C(C)C1C
CCC1OCC(C)C(C)=C1C
CCC1OC(C)C(C)C(C)=C1
COC1C(CCC1(C)C)=CC
COC1CC(CC1(C)C)=CC
COC1(C)CC(CC1C)=CC
COC1(C)C(C)CCC1=CC
COC1(C)CC(C)C(C1)=CC
COC1(C)CC(C)CC1=CC
COC1(C)CCC(C)C1=CC
COC1CC(C)(C)CC1=CC
COC1CCC(=CC)C1(C)C
COC1CCC(C)(C)C1=CC
COC1(C)CCC(=CC)C1C
COC1CC(=CC)C(C)(C)C1
CC1CC(C)(CO1)C=C(C)C
CC1CCC(C)(O1)C=C(C)C
CC1CCOC1(C)C=C(C)C
CC1COCC1(C)C=C(C)C
CC1COC(C)(C1)C=C(C)C
CC1OCCC1(C)C=C(C)C
CCC1(C)CC(CO1)=C(C)C
CC=C1CCOC1(C)C(C)C
CCC1(C)COCC1=C(C)C
CC=C1COCC1(C)C(C)C
CC=C1COC(C)(C1)C(C)C
CCC1(C)OCCC1=C(C)C
CC=C(C)C1(C)CC(C)CO1
CC=C(C)C1(C)CCC(C)O1
CC=C(C)C1CC(C)(C)CO1
CC(C)=CC1CC(C)(C)CO1
CC(C)=CC1CCC(C)(C)O1
CC=C(C)C1(C)CCOC1C
CC=C(C)C1CCOC1(C)C
CC(C)=CC1CCOC1(C)C
CC(C)C=C1CCOC1(C)C
CCC(C)=C1CCOC1(C)C
CC=C(C)C1(C)COCC1C
CC=C(C)C1(C)COC(C)C1
CC=C(C)C1COCC1(C)C
CC(C)=CC1COCC1(C)C
CC(C)C=C1COCC1(C)C
CCC(C)=C1COCC1(C)C
CC=C(C)C1(C)OCCC1C
CC=C(C)C1COC(C)(C)C1
CC(C)=CC1COC(C)(C)C1
CC(C)C=C1COC(C)(C)C1
CCC(C)=C1COC(C)(C)C1
CC=C(C)C1OCCC1(C)C
CC(C)=CC1OCCC1(C)C
CC=C(C)C1CCC(C)(C)O1
CCC1(C)CC=C(C)C(C)O1
CCC1(C)CC(C)=C(C)CO1
CCC1(C)CC(C)=CC(C)O1
CCC1CC=C(C)C(C)(C)O1
CCC1CC(C)=CC(C)(C)O1
CCC1=C(C)C(C)(C)COC1
CCC1=C(C)CC(C)(C)OC1
CCC1=CC(C)(C)C(C)OC1
CCC1=CC(C)C(C)(C)OC1
CCC1=CC(C)(C)COC1C
CCC1=CCC(C)(C)OC1C
CCC1(C)C=C(C)COC1C
CCC1(C)C=CC(C)OC1C
CCC1C=CC(C)(C)OC1C
CCC1=C(C)C(C)(C)OCC1
CCC1=C(C)CCOC1(C)C
CCC1=CC(C)COC1(C)C
CCC1=CCC(C)OC1(C)C
CCC1C=C(C)COC1(C)C
CCC1C=CC(C)OC1(C)C
CCC1C(C)=CCOC1(C)C
CCC1=CC(C)(C)OCC1C
CCC1=CC(C)(C)OC(C)C1
CCC1=C(C)COCC1(C)C
CCC1=CC(C)OCC1(C)C
CCC1(C)C(C)OCC=C1C
CCC1=C(C)COC(C)(C)C1
CCC1=CC(C)OC(C)(C)C1
CCC1=CCOC(C)C1(C)C
CCC1=CCOC(C)(C)C1C
CCC1(C)COC(C)C=C1C
CCC1(C)COCC(C)=C1C
CCC1(C)COC(C)C(C)=C1
CCC1(C)OC(C)C=CC1C
CCC1(C)OC(C)CC=C1C
CCC1(C)OCC(C)=CC1C
CCC1(C)OCC(C)C=C1C
CCC1(C)OCCC(C)=C1C
CCC1COC(C)(C)C=C1C
CCC1(C)OC(C)C(C)C=C1
CCC1(C)OC(C)CC(C)=C1
CCC1(C)OCC(C)C(C)=C1
CCC1COC(C)(C)C(C)=C1
CCC1OC(C)C=CC1(C)C
CCC1OCC=C(C)C1(C)C
CCC1OCC(C)=CC1(C)C
CCC1OC(C)(C)C=CC1C
CCC1OC(C)(C)CC=C1C
CCC1OCC(C)(C)C=C1C
CCC1OC(C)(C)C(C)C=C1
CCC1OC(C)(C)CC(C)=C1
CCC1OC(C)C(C)(C)C=C1
CCC1OCC(C)(C)C(C)=C1
CCC1(C)OCC=C(C)C1C
CC1CC(CO1)=CC(C)(C)C
CC1COCC1=CC(C)(C)C
CC1OCCC1=CC(C)(C)C
CC=C1CCOC1C(C)(C)C
CC=C1COC(C1)C(C)(C)C
CC=C1COCC1C(C)(C)C
CC(C)C1(C)CC=C(C)CO1
CC(C)C1(C)CC=CC(C)O1
CC(C)C1(C)CC(C)=CCO1
CC(C)C1CC=CC(C)(C)O1
CC(C)C1=CC(C)(C)COC1
CC(C)C1=CCC(C)(C)OC1
CC(C)C1(C)C=CCOC1C
CC(C)C1=CC(C)(C)OCC1
CC(C)C1=CCCOC1(C)C
CC(C)C1C=CCOC1(C)C
CC(C)C1=CCOCC1(C)C
CC(C)C1(C)COCC=C1C
CC(C)C1=CCOC(C)(C)C1
CC(C)C1(C)COC(C)C=C1
CC(C)C1(C)COCC(C)=C1
CC(C)C1(C)OCC=CC1C
CC(C)C1(C)OCCC=C1C
CC(C)C1(C)OC(C)CC=C1
CC(C)C1(C)OCC(C)C=C1
CC(C)C1(C)OCCC(C)=C1
CC(C)C1COC(C)(C)C=C1
CC(C)C1OCC=CC1(C)C
CC(C)C1OC(C)(C)CC=C1
CC(C)C1OCC(C)(C)C=C1
CC(=C1CCOC1)C(C)(C)C
CC1OCC(=CC1)C(C)(C)C
CC1CC=CC(O1)C(C)(C)C
CC1CC(=CCO1)C(C)(C)C
CC1=C(CCOC1)C(C)(C)C
CC1=CC(COC1)C(C)(C)C
CC1=CCC(OC1)C(C)(C)C
CC1=CCCOC1C(C)(C)C
CC1C=CCOC1C(C)(C)C
CC1=C(COCC1)C(C)(C)C
CC1=CC(OCC1)C(C)(C)C
CC1=CCOCC1C(C)(C)C
CC1COC(C=C1)C(C)(C)C
CC1COCC=C1C(C)(C)C
CC1COCC(=C1)C(C)(C)C
CC1OC(CC=C1)C(C)(C)C
CC1OCC=CC1C(C)(C)C
CC1OCC(C=C1)C(C)(C)C
CC1OCCC=C1C(C)(C)C
CC1OCCC(=C1)C(C)(C)C
CC1=CCOC(C1)C(C)(C)C
CC1(C)CC(C)(CCO1)C=C
CC1(C)CCC(C)(CO1)C=C
CC1(C)CCC(C)(OC1)C=C
CC1(C)CCOCC1(C)C=C
CC1(C)CCOC(C)(C1)C=C
CC1(C)COCCC1(C)C=C
CC1(C)COCC(C)(C1)C=C
CC1(C)CCCC(C)(O1)C=C
CC1(C)CCCOC1(C)C=C
CC1(C)OCCCC1(C)C=C
CCC1CC=C(C)C(C)CO1
CCC1CC=C(C)CC(C)O1
CCC1CC=CC(C)C(C)O1
CCC1CC(C)=C(C)CCO1
CCC1CC(C)=CC(C)CO1
CCC1CC(C)=CCC(C)O1
CCC1CC(C)C=C(C)CO1
CCC1CC(C)C=CC(C)O1
CCC1CC(C)C(C)=CCO1
CCC1CCC=C(C)C(C)O1
CCC1CCC(C)=C(C)CO1
CCC1CCC(C)=CC(C)O1
CCC1=C(C)C(C)CCOC1
CCC1=C(C)CC(C)COC1
CCC1=C(C)CCC(C)OC1
CCC1=CC(C)C(C)COC1
CCC1=CC(C)CC(C)OC1
CCC1=CCC(C)C(C)OC1
CCC1=C(C)CCCOC1C
CCC1=CC(C)CCOC1C
CCC1=CCC(C)COC1C
CCC1=CCCC(C)OC1C
CCC1C=C(C)CCOC1C
CCC1C=CC(C)COC1C
CCC1C=CCC(C)OC1C
CCC1CC=C(C)COC1C
CCC1CC=CC(C)OC1C
CCC1CC(C)=CCOC1C
CCC1=C(C)C(C)COCC1
CCC1=C(C)CC(C)OCC1
CCC1=CC(C)C(C)OCC1
CCC1=C(C)CCOCC1C
CCC1=CC(C)COCC1C
CCC1=CCC(C)OCC1C
CCC1C=C(C)COCC1C
CCC1C=CC(C)OCC1C
CCC1=C(C)C(C)OCCC1
CCC1=C(C)CCOC(C)C1
CCC1=CC(C)COC(C)C1
CCC1=CCC(C)OC(C)C1
CCC1=C(C)COCCC1C
CCC1=CC(C)OCCC1C
CCC1=CCCOC(C)C1C
CCC1C=CCOC(C)C1C
CCC1C(C)COCC=C1C
CCC1CC(C)OCC=C1C
CCC1=C(C)COC(C)CC1
CCC1=C(C)COCC(C)C1
CCC1=CC(C)OC(C)CC1
CCC1=CC(C)OCC(C)C1
CCC1CC(C)OC(C)C=C1
CCC1CC(C)OCC(C)=C1
CCC1=CCOC(C)CC1C
CCC1=CCOCC(C)C1C
CCC1C(C)OCC=CC1C
CCC1C(C)OCCC=C1C
CCC1CCOC(C)C=C1C
CCC1CCOCC(C)=C1C
CCC1=CCOC(C)C(C)C1
CCC1CCOC(C)C(C)=C1
CCC1COC(C)C=CC1C
CCC1COC(C)CC=C1C
CCC1COCC=C(C)C1C
CCC1COCC(C)=CC1C
CCC1COCC(C)C=C1C
CCC1COCCC(C)=C1C
CCC1COC(C)C=C(C)C1
CCC1COC(C)C(C)=CC1
CCC1COC(C)C(C)C=C1
CCC1COC(C)CC(C)=C1
CCC1COCC(C)=C(C)C1
CCC1COCC(C)C(C)=C1
CCC1OC(C)C=CCC1C
CCC1OC(C)CC=CC1C
CCC1OC(C)CCC=C1C
CCC1OCC=C(C)CC1C
CCC1OCC=CC(C)C1C
CCC1OCC(C)=CCC1C
CCC1OCC(C)C=CC1C
CCC1OCC(C)CC=C1C
CCC1OCCC=C(C)C1C
CCC1OCCC(C)=CC1C
CCC1OCCC(C)C=C1C
CCC1OCCCC(C)=C1C
CCC1OC(C)C(C)CC=C1
CCC1OC(C)CC(C)C=C1
CCC1OC(C)CCC(C)=C1
CCC1OCC(C)C(C)C=C1
CCC1OCC(C)CC(C)=C1
CCC1OCCC(C)C(C)=C1
CCC1(C)CC(CCO1)=CC
CCC1(C)CCC(CO1)=CC
CCC1(C)CCOCC1=CC
CCC1(C)COCC(C1)=CC
CCC1(C)COCCC1=CC
CCC1(C)OCCCC1=CC
CC=CC1(C)CCC(C)CO1
CC=CC1(C)CCCC(C)O1
CC=CC1CC(C)(C)CCO1
CC=CC1CCC(C)(C)CO1
CC=CC1CCCC(C)(C)O1
CC=CC1(C)CCC(C)OC1
CC=CC1CCC(C)(C)OC1
CCC=C1CCC(C)(C)OC1
CC=CC1(C)CCCOC1C
CC=CC1CCCOC1(C)C
CCC=C1CCCOC1(C)C
CC=CC1(C)CCOCC1C
CC=CC1(C)CCOC(C)C1
CC=CC1CCOCC1(C)C
CCC=C1CCOCC1(C)C
CC=CC1(C)COCCC1C
CC=CC1(C)COCC(C)C1
CC=CC1CCOC(C)(C)C1
CCC=C1CCOC(C)(C)C1
CC=CC1COCCC1(C)C
CCC=C1COCCC1(C)C
CC=CC1COCC(C)(C)C1
CCC=C1COCC(C)(C)C1
CC=CC1OCCCC1(C)C
CC=CC1(C)CC(C)CCO1
CC=CC1(C)OCCCC1C
CC(C)C1CC=C(C)CCO1
CC(C)C1CC=CC(C)CO1
CC(C)C1CC=CCC(C)O1
CC(C)C1CC(C)=CCCO1
CC(C)C1CC(C)C=CCO1
CC(C)C1CCC=C(C)CO1
CC(C)C1CCC=CC(C)O1
CC(C)C1CCC(C)=CCO1
CC(C)C1=C(C)CCCOC1
CC(C)C1=CC(C)CCOC1
CC(C)C1=CCC(C)COC1
CC(C)C1=CCCC(C)OC1
CC(C)C1=CCCCOC1C
CC(C)C1C=CCCOC1C
CC(C)C1CC=CCOC1C
CC(C)C1=C(C)CCOCC1
CC(C)C1=CC(C)COCC1
CC(C)C1=CCC(C)OCC1
CC(C)C1=CCCOCC1C
CC(C)C1C=CCOCC1C
CC(C)C1=C(C)COCCC1
CC(C)C1=CC(C)OCCC1
CC(C)C1=CCCOC(C)C1
CC(C)C1CC(C)OCC=C1
CC(C)C1=CCOCCC1C
CC(C)C1CCOCC=C1C
CC(C)C1=CCOC(C)CC1
CC(C)C1=CCOCC(C)C1
CC(C)C1CCOC(C)C=C1
CC(C)C1CCOCC(C)=C1
CC(C)C1COCC=CC1C
CC(C)C1COCCC=C1C
CC(C)C1COC(C)C=CC1
CC(C)C1COC(C)CC=C1
CC(C)C1COCC=C(C)C1
CC(C)C1COCC(C)=CC1
CC(C)C1COCC(C)C=C1
CC(C)C1COCCC(C)=C1
CC(C)C1OCC=CCC1C
CC(C)C1OCCC=CC1C
CC(C)C1OCCCC=C1C
CC(C)C1OC(C)CCC=C1
CC(C)C1OCC(C)CC=C1
CC(C)C1OCCC(C)C=C1
CC(C)C1OCCCC(C)=C1
CC=C(C)C1(C)CCCOC1
CC(C)=CC1(C)CCCOC1
CC=C(C)C1(C)CCOCC1
CC=C(C)C1(C)CCCCO1
CC(C)=CC1(C)CCCCO1
CC(C)=CC1(C)CCOCC1
CC(C)(C)C=C1CCCOC1
CC(C)(C)C=C1CCOCC1
CC1CC(C=C)C(C)CCO1
CC1CCC(C=C)C(C)CO1
CC1CCCC(C=C)C(C)O1
CC1CCC(C=C)C(C)OC1
CC1CC(C)C(CCO1)C=C
CC1CCC(C)C(CO1)C=C
CC1CCC(CC(C)O1)C=C
CC1CCCC(C)C(O1)C=C
CC1CCC(C)C(OC1)C=C
CC1CC(CCOC1C)C=C
CC1CCC(COC1C)C=C
CC1CCCC(OC1C)C=C
CC1CCC(C)OC(C1)C=C
CC1CCC(OCC1C)C=C
CC1CC(C)OCC(C1)C=C
CC1CCC(OC(C)C1)C=C
CC1CCCOC(C)C1C=C
CC1CCCOC(C=C)C1C
CC1CCOC(CC1C)C=C
CC1CCOC(C)C(C1)C=C
CC1CCOCC(C)C1C=C
CC1CCOCC(C=C)C1C
CC1CCOC(C=C)C(C)C1
CC1COCC(CC1C)C=C
CC1COC(C)CC(C1)C=C
CC1COC(CC(C)C1)C=C
CC1COCC(C)C(C1)C=C
CC1COCCC(C=C)C1C
CC1COCC(C=C)C(C)C1
CC1OCCCC(C=C)C1C
CCC1CC(=C)C(C)CCO1
CCC1CC(=C)CC(C)CO1
CCC1CC(=C)CCC(C)O1
CCC1CC(C)C(=C)CCO1
CCC1CC(C)CC(=C)CO1
CCC1CCC(=C)C(C)CO1
CCC1CCC(=C)CC(C)O1
CCC1CCC(C)C(=C)CO1
CCC1CCCC(=C)C(C)O1
CCC1CCC(=C)C(C)OC1
CCC1CC(=C)CCOC1C
CCC1CCC(=C)COC1C
CCC1C(C)CCOCC1=C
CCC1CC(=C)COCC1C
CCC1CC(C)COCC1=C
CCC1CCC(C)OCC1=C
CCC1C(C)COCCC1=C
CCC1CC(C)OCCC1=C
CCC1CCCOC(C)C1=C
CCC1CC(C)OCC(=C)C1
CCC1C(C)OCCCC1=C
CCC1CCOC(C)CC1=C
CCC1CCOCC(=C)C1C
CCC1CCOCC(C)C1=C
CCC1CCOC(C)C(=C)C1
CCC1COC(C)CCC1=C
CCC1COCC(=C)CC1C
CCC1COCC(C)CC1=C
CCC1COCCC(=C)C1C
CCC1COCCC(C)C1=C
CCC1COC(C)CC(=C)C1
CCC1COCC(=C)C(C)C1
CCC1COCC(C)C(=C)C1
CCC1OC(C)CCCC1=C
CCC1OCC(=C)CCC1C
CCC1OCC(C)CCC1=C
CCC1OCCC(=C)CC1C
CCC1OCCC(C)CC1=C
CCC1OCCCC(=C)C1C
CCC1OCCCC(C)C1=C
CC1CC(CCCO1)C(C)=C
CC1CCC(CCO1)C(C)=C
CC1CCCC(CO1)C(C)=C
CC1CCCCC(O1)C(C)=C
CC1CCC(COC1)C(C)=C
CC1CCCC(OC1)C(C)=C
CC1CCCCOC1C(C)=C
CC1CCCOC(C1)C(C)=C
CC1CCCOCC1C(C)=C
CC1CCOC(CC1)C(C)=C
CC1CCOCC(C1)C(C)=C
CC1CCOCCC1C(C)=C
CC1COCCC(C1)C(C)=C
CC1COCCCC1C(C)=C
CC1OCCCCC1C(C)=C
CC(C)C1CC(=C)CCCO1
CC(C)C1CCC(=C)CCO1
CC(C)C1CCCC(=C)CO1
CC(C)C1CCC(=C)COC1
CC(C)C1CCCOCC1=C
CC(C)C1CCOCCC1=C
CC(C)C1CCOCC(=C)C1
CC(C)C1COCCCC1=C
CC(C)C1COCCC(=C)C1
CC(C)C1OCCCCC1=C
CC1CCCCC(C)C(=O)C1
CC1CCC(C)CC(=O)CC1
CC1CCCC(C)C(=O)CC1
CC1CCCCC(=O)CC1C
CC1CCCC(=O)CCC1C
CC1CCCC(=O)C(C)CC1
CC1CCCC(=O)CC(C)C1
CC1CCC(=O)CCC(C)C1
CC1CCCCCC(C)C1=O
CC1CCCC(C)CC(=O)C1
CC1CCCCCC(=O)C1C
CC1CCCCC(=O)C(C)C1
CC(C1C(C)CC1C)C(C)=O
CC(C1CC(C)C1C)C(C)=O
CC(C)C1CC(C1C)C(C)=O
CC(C)C1C(C)CC1C(C)=O
CC(C)C1CC(C)C1C(C)=O
CC(C)C1CC(=O)C1C(C)C
CC(C)C(C)C1C(C)CC1=O
CC(C)C(C)C1CC(C)C1=O
CC(C)C(C)C1CC(=O)C1C
CC(C)C(=O)C1C(C)CC1C
CC(C)C(=O)C1CC(C)C1C
CC(C)C1CC(C(C)C)C1=O
CC1CC(C1)C(C)(C)C(C)=O
CC1CCC1C(C)(C)C(C)=O
CC(C1CCC1=O)C(C)(C)C
CC(C1CC(=O)C1)C(C)(C)C
CC(C)C(C)(C)C1CCC1=O
CC(C)C(C)(C)C1CC(=O)C1
CC(=O)C1CCC1C(C)(C)C
CC1CC(C1)C(=O)C(C)(C)C
CC1CCC1C(=O)C(C)(C)C
CC(=O)C1CC(C1)C(C)(C)C
CC1CC(C)C(CC=O)C1C
CC1CC(CC=O)C(C)C1C
CCC1C(C)C(C)CC1C=O
CCC1CC(C)C(C)C1C=O
CCC1CC(C)C(CC)C1=O
CCC1C(C)CC(C=O)C1C
CCC1CC(C)C(C=O)C1C
CCC1CC(CC)C(=O)C1C
CCC1C(C)CC(=O)C1CC
CCC1CC(C)C(=O)C1CC
CCC1CC(C=O)C(C)C1C
CCC1CC(=O)C(C)C1CC
CCC1CC(=O)C(CC)C1C
CCCC1C(C)C(C)CC1=O
CCCC1C(C)CC(C)C1=O
CCCC1CC(C)C(C)C1=O
CCCC1C(C)CC(=O)C1C
CCCC1CC(C)C(=O)C1C
CCCC1CC(=O)C(C)C1C
CCC1C(C)CC(C)C1C=O
CC1CCC(C)C1(C)CC=O
CC1CC(C)(C)CC1CC=O
CC1CCC(C)(C)C1CC=O
CC1CC(C)C(C)(CC=O)C1
CC1CCC(C)(CC=O)C1C
CC1CC(C)(CC=O)CC1C
CC1CC(CC=O)CC1(C)C
CC1CC(CC=O)C(C)(C)C1
CC1C(CC=O)CCC1(C)C
CCC1C(CCC1(C)C)C=O
CCC1CC(CC1(C)C)C=O
CCC1(C)CC(CC1C)C=O
CCC1(CC(C)CC1C)C=O
CCC1(CCC(C)C1C)C=O
CCC1C(C)CCC1(C)C=O
CCC1CC(C)(CC1C)C=O
CCC1CC(C)CC1(C)C=O
CCC1CCC(C)C1(C)C=O
CCC1(C)C(C)CCC1C=O
CCC1(C)CC(C)C(C1)C=O
CCC1(C)CC(C)CC1C=O
CCC1(C)CCC(C)C1C=O
CCC1(CC(C)C(C)C1)C=O
CCC1CC(C)(C)CC1C=O
CCC1CC(C)C(C)(C1)C=O
CCC1CCC(C)(C)C1C=O
CCC1(CC)C(C)CCC1=O
CCC1(CC)CC(C)CC1=O
CCC1(CC)CCC(C)C1=O
CCC1CC(C)(CC)CC1=O
CCC1CCC(C)(CC)C1=O
CCC1(CC)CC(C)C(=O)C1
CCC1(C)CCC(C=O)C1C
CCC1(CC)CCC(=O)C1C
CCC1CCC(C)(C=O)C1C
CCC1CCC(C=O)C1(C)C
CCC1(CC)CC(=O)CC1C
CCC1CCC(=O)C1(C)CC
CCC1CC(C=O)C(C)(C)C1
CCC1CC(=O)CC1(C)CC
CCC1CC(=O)C(C)(CC)C1
CCC1C(=O)CCC1(C)CC
CCC1(C=O)C(C)CCC1C
CCCC1(C)C(C)CCC1=O
CCCC1(C)CC(C)CC1=O
CCCC1(C)CCC(C)C1=O
CCCC1CCC(C)(C)C1=O
CCCC1(C)CC(C)C(=O)C1
CCCC1(C)CCC(=O)C1C
CCCC1CCC(=O)C1(C)C
CCCC1(C)CC(=O)CC1C
CCCC1CC(=O)CC1(C)C
CCCC1CC(=O)C(C)(C)C1
CCCC1C(=O)CCC1(C)C
CC1CCC(CC=O)C1(C)C
CCCC1CC(C)(C)CC1=O
CC1CCC(C1)OCC(C)=C
CC1CCCC1OCC(C)=C
CCC(=C)C1CCCC1OC
CCC(=C)C1CCC(C1)OC
CC(C)COC1CCCC1=C
CCC(C)OC1CCCC1=C
CC(C)COC1CCC(=C)C1
CCC(C)OC1CCC(=C)C1
CC(C)OC1CCC(C1)C=C
CC(C)OC1CCCC1C=C
CC(C)OCC1CCCC1=C
CCC(OC)C1CCCC1=C
CC(C)OCC1CCC(=C)C1
CCC(OC)C1CCC(=C)C1
CC(OC1CCCC1C)C=C
CCOC1CCC(C1)C(C)=C
CCOC1CCCC1C(C)=C
CC(OC1CCC(C)C1)C=C
CCOC(C)C1CCCC1=C
CCOC(C)C1CCC(=C)C1
COC1CCC(C1)C(C)C=C
COC1CCCC1C(C)C=C
COC1CCCC1CC(C)=C
COC1CCC(CC(C)=C)C1
COCC1CCC(C1)C(C)=C
COCC1CCCC1C(C)=C
COC(C)C1CCC(C1)C=C
COC(C)C1CCCC1C=C
COC(C=C)C1CCCC1C
COC(C)CC1CCCC1=C
COCC(=C)C1CCCC1C
COCC(C)C1CCCC1=C
COC(C=C)C1CCC(C)C1
COC(C)CC1CCC(=C)C1
COCC(=C)C1CCC(C)C1
COCC(C)C1CCC(=C)C1
CC(C)C1(CCCC1)C(C)=O
CC(C(C)=O)C1(C)CCCC1
CC(C)C(=O)C1(C)CCCC1
CC1CCCC(C1)OCC=C
CC1CCCCC1OCC=C
CCCOC1CCCCC1=C
CCCOC1CCC(=C)CC1
CCCOC1CCCC(=C)C1
CCOC1CCC(CC1)C=C
CCOC1CCCC(C1)C=C
CCOC1CCCCC1C=C
CCOCC1CCCCC1=C
CCOCC1CCCC(=C)C1
COC1CCCCC1CC=C
COC1CCCC(CC=C)C1
COCC1CCCC(C1)C=C
COCC1CCCCC1C=C
COCCC1CCCCC1=C
COCCC1CCC(=C)CC1
COCCC1CCCC(=C)C1
CC1CCC(CC1)OCC=C
CCOCC1CCC(=C)CC1
COC1CCC(CC=C)CC1
COCC1CCC(CC1)C=C
CC(OC1CCCCC1)C=C
COC(C=C)C1CCCCC1
COCC(=C)C1CCCCC1
CC(=C)COC1CCCCC1
CC1C(O)CC(C1C)C(C)=C
CC1CC(C(C)C1O)C(C)=C
CC1CC(C)C(C1O)C(C)=C
CC1CC(C(O)C1C)C(C)=C
CC1CC(O)C(C1C)C(C)=C
CC1CC(O)C(C)C1C(C)=C
CC(C)C1C(C)CC(=C)C1O
CC(C)C1CC(=C)C(C)C1O
CC(C)C1CC(C)C(=C)C1O
CC(C)C1C(C)CC(O)C1=C
CC(C)C1CC(=C)C(O)C1C
CC(C)C1CC(C)C(O)C1=C
CC(C)C1C(C)C(O)CC1=C
CC(C)C1CC(O)C(=C)C1C
CC(C)C1CC(O)C(C)C1=C
CC(C)C1C(O)C(C)CC1=C
CC(C)C1C(O)CC(=C)C1C
CC(C)C1C(O)CC(C)C1=C
CC(O)C1C(C)C(C)CC1=C
CC(O)C1C(C)CC(=C)C1C
CC(O)C1C(C)CC(C)C1=C
CC(O)C1CC(=C)C(C)C1C
CC(O)C1CC(C)C(=C)C1C
CC(O)C1CC(C)C(C)C1=C
CC1CC(CC1(C)O)C(C)=C
CC1CC(C)(CC1O)C(C)=C
CC1CCC(C)(C1O)C(C)=C
CC1CCC(C)C1(O)C(C)=C
CC1CCC(C(C)=C)C1(C)O
CC1CC(C(C)=C)C(C)(O)C1
CC1CC(C)C(O)(C1)C(C)=C
CC1CCC(C)(O)C1C(C)=C
CC1CCC(O)(C1C)C(C)=C
CC1CCC(O)C1(C)C(C)=C
CC1CC(C)(O)CC1C(C)=C
CC1CC(O)(CC1C)C(C)=C
CC1CC(O)CC1(C)C(C)=C
CC1CC(O)C(C)(C1)C(C)=C
CC1C(O)CCC1(C)C(C)=C
CC(C)C1C(=C)CCC1(C)O
CC(C)C1CC(=C)CC1(C)O
CC(C)C1CCC(=C)C1(C)O
CC(=C)C1CCC(C)(C)C1O
CC(C)C1(C)CC(=C)CC1O
CC(C)C1(C)CCC(=C)C1O
CC(C)C1CC(=C)C(C)(O)C1
CC(C)C1(C)CCC(O)C1=C
CC(C)C1CCC(C)(O)C1=C
CC(C)C1(C)CC(O)CC1=C
CC(C)C1CC(C)(O)CC1=C
CC(C)C1(C)CC(O)C(=C)C1
CC(=C)C1CC(O)CC1(C)C
CC(C)C1(C)C(O)CCC1=C
CC(=C)C1CC(O)C(C)(C)C1
CC(=C)C1C(O)CCC1(C)C
CC(C)C1(O)C(C)CCC1=C
CC(C)C1(O)CC(=C)CC1C
CC(C)C1(O)CC(C)CC1=C
CC(C)C1(O)CCC(=C)C1C
CC(C)C1(O)CCC(C)C1=C
CC(C)C1(O)CC(C)C(=C)C1
CC(O)C1C(=C)CCC1(C)C
CC(O)C1CC(=C)CC1(C)C
CC(O)C1CCC(=C)C1(C)C
CC(O)C1(C)C(C)CCC1=C
CC(O)C1(C)CC(=C)CC1C
CC(O)C1(C)CC(C)CC1=C
CC(O)C1(C)CCC(=C)C1C
CC(O)C1(C)CCC(C)C1=C
CC(O)C1CC(C)(C)CC1=C
CC(O)C1CCC(C)(C)C1=C
CC(O)C1(C)CC(C)C(=C)C1
CC(O)C1CC(=C)C(C)(C)C1
CC1C(CCC1(C)O)C(C)=C
CC(=C)C1CC(C)(C)CC1O
CC(=C)C1CCC(O)C1(C)C
CC1C(CCC1=C)C(C)(C)O
CC1CC(CC1=C)C(C)(C)O
CC1CC(=C)CC1C(C)(C)O
CC1CC(C(=C)C1)C(C)(C)O
CC1CCC(=C)C1C(C)(C)O
CC(C)(C)C1CC(=C)CC1O
CC(C)(C)C1CCC(=C)C1O
CC(C)(C)C1CCC(O)C1=C
CC(C)(C)C1CC(O)CC1=C
CC(C)(C)C1CC(O)C(=C)C1
CC(C)(C)C1C(O)CCC1=C
CC1CCC(C1=C)C(C)(C)O
CC1C=C(C)C(C)CC1CO
CC1CC=C(C)C(C)C1CO
CC1CC(C)C(C)=CC1CO
CC1CCC(C)=C(C)C1CO
CC1CC(C)C(C)=C(CO)C1
CC1CC(C)C(C)C(CO)=C1
CC1C=C(C)CC(CO)C1C
CC1C=CC(C)C(CO)C1C
CC1CC=C(C)C(CO)C1C
CC1CC(C)=CC(CO)C1C
CC1CCC(C)=C(CO)C1C
CC1CCC(C)C(CO)=C1C
CC1CC(C)=C(CO)CC1C
CC1CC(C)C(CO)=CC1C
CC1CC(C)C(CO)C(C)=C1
CC1C=CC(CO)C(C)C1C
CC1CC=C(CO)C(C)C1C
CC1CCC(CO)=C(C)C1C
CC1CCC(CO)C(C)=C1C
CC1CC(CO)=CC(C)C1C
CC1CC(CO)C=C(C)C1C
CC1CC(CO)C(C)=CC1C
CC1CC(CO)CC(C)=C1C
CC1CC(CO)C(C)=C(C)C1
CC1CC(CO)C(C)C(C)=C1
CC1C(CO)CC=C(C)C1C
CC1C(CO)CCC(C)=C1C
CCC1=C(C)C(C)CCC1O
CCC1=C(C)CC(C)CC1O
CCC1=C(C)CCC(C)C1O
CCC1=CC(C)C(C)CC1O
CCC1=CC(C)CC(C)C1O
CCC1C=C(C)C(C)CC1O
CCC1C=C(C)CC(C)C1O
CCC1C(O)CC(C)=CC1C
CCC1C(C)C=CC(C)C1O
CCC1C(O)C=CC(C)C1C
CCC1C(C)CC=C(C)C1O
CCC1C(C)CC(C)=CC1O
CCC1CC=C(C)C(C)C1O
CCC1CC(C)=C(C)CC1O
CCC1CC(C)=CC(C)C1O
CCC1CC(C)C=C(C)C1O
CCC1CC(C)C(C)=CC1O
CCC1CCC(C)=C(C)C1O
CCC1=C(C)C(C)CC(O)C1
CCC1=C(C)CC(C)C(O)C1
CCC1=CC(C)C(C)C(O)C1
CCC1=C(C)CCC(O)C1C
CCC1=CC(C)CC(O)C1C
CCC1=CCC(C)C(O)C1C
CCC1C=C(C)CC(O)C1C
CCC1C=CC(C)C(O)C1C
CCC1C(C)C=CC(O)C1C
CCC1CC=C(C)C(O)C1C
CCC1CC(C)=CC(O)C1C
CCC1=C(C)C(C)C(O)CC1
CCC1=C(C)CC(O)CC1C
CCC1=CC(C)C(O)CC1C
CCC1C=C(C)C(O)CC1C
CCC1C(C)CC(O)C=C1C
CCC1CC(C)C(O)C=C1C
CCC1=C(C)CC(O)C(C)C1
CCC1=CC(C)C(O)C(C)C1
CCC1CC(C)C(O)C(C)=C1
CCC1=C(C)C(O)CCC1C
CCC1=CCC(O)C(C)C1C
CCC1C=CC(O)C(C)C1C
CCC1C(C)C(O)CC=C1C
CCC1CCC(O)C(C)=C1C
CCC1=C(C)C(O)C(C)CC1
CCC1=C(C)C(O)CC(C)C1
CCC1=CC(O)C(C)CC1C
CCC1=CC(O)CC(C)C1C
CCC1CC(O)C=C(C)C1C
CCC1CC(O)C(C)=CC1C
CCC1CC(O)C(C)C=C1C
CCC1CC(O)CC(C)=C1C
CCC1CC(O)C(C)=C(C)C1
CCC1CC(O)C(C)C(C)=C1
CCC1C(O)C(C)CC=C1C
CCC1C(O)CC=C(C)C1C
CCC1C(O)CC(C)C=C1C
CCC1C(O)CCC(C)=C1C
CC1CC(C)=C(C)CC1CO
CC1CC(C)=CC(C)C1CO
CC1CC(C)C(CO)=C(C)C1
CCC1=CCC(C)C(C)C1O
CCC1C=CC(C)C(C)C1O
CCC1=CC(O)C(C)C(C)C1
CC1CCCC1(O)C=C(C)C
CC1CCC(O)(C1)C=C(C)C
CC=C1CCCC1(C)C(C)O
CC=C1CCCC1(O)C(C)C
CC=C1CCC(C)(C1)C(C)O
CC=C1CCC(O)(C1)C(C)C
CCC1(O)CCC(C1)=C(C)C
CCC1(O)CCCC1=C(C)C
CC(C)=C1CCCC1(C)CO
CC(C)=C1CCC(C)(CO)C1
CC=C(C)C1CCCC1(C)O
CC(C)=CC1CCCC1(C)O
CC(C)C=C1CCCC1(C)O
CCC(C)=C1CCCC1(C)O
CC=C(C)C1(C)CCCC1O
CC(C)=CC1(C)CCCC1O
CC=C(C)C1(C)CCC(O)C1
CC=C(C)C1CCC(C)(O)C1
CC(C)=CC1(C)CCC(O)C1
CC(C)=CC1CCC(C)(O)C1
CC(C)C=C1CCC(C)(O)C1
CCC(C)=C1CCC(C)(O)C1
CC=C(C)C1(O)CCCC1C
CC=C(C)C1(O)CCC(C)C1
CC(CO)=C1CCCC1(C)C
CC(CO)=C1CCC(C)(C)C1
CC(O)C=C1CCCC1(C)C
CC(O)C=C1CCC(C)(C)C1
CC1C=C(C)CCC1(C)CO
CC1C(C)=CCCC1(C)CO
CC1CC=C(C)CC1(C)CO
CC1CC=CC(C)C1(C)CO
CC1CCC=C(C)C1(C)CO
CC1CCC(C)=CC1(C)CO
CC1=CC(C)(C)CCC1CO
CC1=CCC(C)(C)CC1CO
CC1C=CC(C)(C)CC1CO
CC1CC=CC(C)(C)C1CO
CC1CC(C)(C)C=CC1CO
CC1CC(C)(C)CC=C1CO
CC1CCC(C)(C)C=C1CO
CC1=CC(C)(C)CC(CO)C1
CC1=CCC(C)(C)C(CO)C1
CC1CC=C(C)C(C)(CO)C1
CC1CC(C)=CC(C)(CO)C1
CC1CC(C)(C)CC(CO)=C1
CC1CCC(C)(C)C(CO)=C1
CC1C=CCC(C)(CO)C1C
CC1CC=CC(C)(CO)C1C
CC1=C(C)CC(C)(CO)CC1
CC1CC(C)(C)C(CO)C=C1
CC1CC(C)C(C)(CO)C=C1
CC1=CCCC(CO)C1(C)C
CC1C=CCC(CO)C1(C)C
CC1CC=CC(CO)C1(C)C
CC1CCC=C(CO)C1(C)C
CC1CCC(C)(CO)C=C1C
CC1=C(C)C(C)(CO)CCC1
CC1CCC(C)(CO)C(C)=C1
CC1=CCC(CO)CC1(C)C
CC1C=CC(CO)CC1(C)C
CC1CC=C(CO)CC1(C)C
CC1CC(C)(CO)C=CC1C
CC1CC(C)(CO)CC=C1C
CC1CC(C)(CO)C(C)C=C1
CC1CC(C)(CO)CC(C)=C1
CC1=CC(CO)CCC1(C)C
CC1C=C(CO)CCC1(C)C
CC1CC(CO)=CCC1(C)C
CC1CC(CO)C=CC1(C)C
CC1=CC(CO)CC(C)(C)C1
CC1CC(CO)=CC(C)(C)C1
CC1CC(CO)C(C)(C)C=C1
CC1=C(CO)CCCC1(C)C
CC1C(CO)CC=CC1(C)C
CC1=C(CO)CC(C)(C)CC1
CCC1=C(C)CCCC1(C)O
CCC1=CCC(C)CC1(C)O
CCC1=CCCC(C)C1(C)O
CCC1C=C(C)CCC1(C)O
CCC1C=CC(C)CC1(C)O
CCC1C=CCC(C)C1(C)O
CCC1C(C)=CCCC1(C)O
CCC1C(C)C=CCC1(C)O
CCC1C(C)CC=CC1(C)O
CCC1CC=C(C)CC1(C)O
CCC1CC=CC(C)C1(C)O
CCC1CC(C)=CCC1(C)O
CCC1CC(C)C=CC1(C)O
CCC1CCC=C(C)C1(C)O
CCC1CCC(C)=CC1(C)O
CCC1=CC(C)(C)CCC1O
CCC1=CCC(C)(C)CC1O
CCC1=CCCC(C)(C)C1O
CCC1(C)C=C(C)CCC1O
CCC1(C)C=CC(C)CC1O
CCC1(C)C=CCC(C)C1O
CCC1(C)C(O)CC=CC1C
CCC1(C)C(C)CC=CC1O
CCC1(C)CC=C(C)CC1O
CCC1(C)CC=CC(C)C1O
CCC1(C)CC(C)=CCC1O
CCC1(C)CC(C)C=CC1O
CCC1(C)CCC=C(C)C1O
CCC1(C)CCC(C)=CC1O
CCC1C=CC(C)(C)CC1O
CCC1C=CCC(C)(C)C1O
CCC1CC=CC(C)(C)C1O
CCC1CC(C)(C)C=CC1O
CCC1=C(C)CCC(C)(O)C1
CCC1=CC(C)(C)CC(O)C1
CCC1=CC(C)CC(C)(O)C1
CCC1=CCC(C)(C)C(O)C1
CCC1=CCC(C)C(C)(O)C1
CCC1(C)CC=C(C)C(O)C1
CCC1CC=C(C)C(C)(O)C1
CCC1CC(C)=CC(C)(O)C1
CCC1=CCCC(C)(O)C1C
CCC1(C)C=CCC(O)C1C
CCC1(C)CC=CC(O)C1C
CCC1C=CCC(C)(O)C1C
CCC1CC=CC(C)(O)C1C
CCC1=C(C)CC(C)(O)CC1
CCC1=CC(C)(C)C(O)CC1
CCC1=CC(C)C(C)(O)CC1
CCC1(C)CC(C)C(O)C=C1
CCC1CC(C)(C)C(O)C=C1
CCC1CC(C)C(C)(O)C=C1
CCC1=CCCC(O)C1(C)C
CCC1C=CCC(O)C1(C)C
CCC1CC=CC(O)C1(C)C
CCC1=CCC(C)(O)CC1C
CCC1(C)C=CC(O)CC1C
CCC1(C)CCC(O)C=C1C
CCC1C=CC(C)(O)CC1C
CCC1CCC(C)(O)C=C1C
CCC1=C(C)C(C)(O)CCC1
CCC1=CCC(C)(O)C(C)C1
CCC1(C)CCC(O)C(C)=C1
CCC1CCC(C)(O)C(C)=C1
CCC1=CCC(O)CC1(C)C
CCC1C=CC(O)CC1(C)C
CCC1=CC(C)(O)CCC1C
CCC1(C)CC(O)C=CC1C
CCC1(C)CC(O)CC=C1C
CCC1CC(C)(O)C=CC1C
CCC1CC(C)(O)CC=C1C
CCC1=CC(C)(O)C(C)CC1
CCC1=CC(C)(O)CC(C)C1
CCC1=CCC(O)C(C)(C)C1
CCC1(C)CC(O)C=C(C)C1
CCC1(C)CC(O)C(C)C=C1
CCC1(C)CC(O)CC(C)=C1
CCC1CC(C)(O)C(C)C=C1
CCC1CC(C)(O)CC(C)=C1
CCC1CC(O)C=CC1(C)C
CCC1(C)C(O)CCC=C1C
CCC1=CC(O)C(C)(C)CC1
CCC1CC(O)C(C)(C)C=C1
CCC1C(O)C=CCC1(C)C
CCC1C(O)CC=CC1(C)C
CCC1(O)C=C(C)CCC1C
CCC1(O)C=CC(C)CC1C
CCC1(O)C=CCC(C)C1C
CCC1(O)C(C)CC=CC1C
CCC1(O)C(C)CCC=C1C
CCC1(O)CC=C(C)CC1C
CCC1(O)CC=CC(C)C1C
CCC1(O)CC(C)=CCC1C
CCC1(O)CC(C)C=CC1C
CCC1(O)CC(C)CC=C1C
CCC1(O)CCC=C(C)C1C
CCC1(O)CCC(C)=CC1C
CCC1(O)CCC(C)C=C1C
CCC1(O)CCCC(C)=C1C
CCC1(O)CC=C(C)C(C)C1
CCC1(O)CC(C)C=C(C)C1
CCC1(O)CC(C)C(C)C=C1
CCC1(O)CC(C)CC(C)=C1
CCC1(O)CCC(C)=C(C)C1
CCC1(O)CCC(C)C(C)=C1
CC1CC(C)=CCC1(C)CO
CC1C=CCC(C)(C)C1CO
CC1=CC(C)(C)C(CO)CC1
CC1CCC(CO)=CC1(C)C
CC1=CCC(CO)C(C)(C)C1
CC1CC=C(CO)C(C)(C)C1
CC1=CC(CO)C(C)(C)CC1
CC1C(CO)=CCCC1(C)C
CC1C(CO)C=CCC1(C)C
CC1=C(CO)CCC(C)(C)C1
CCC1=CC(C)CCC1(C)O
CCC1=CC(O)CCC1(C)C
CCC1=CC(O)CC(C)(C)C1
CC1=CCCC(C)(C)C1CO
CC1=C(CO)C(C)(C)CCC1
CC1CCC(C1)=CC(C)(C)O
CC1CCCC1=CC(C)(C)O
CC=C1CCC(C1)C(C)(C)O
CC=C1CCCC1C(C)(C)O
CC(C)(C)C=C1CCCC1O
CC(C)(C)C=C1CCC(O)C1
CC(C)C1=CCCCC1(C)O
CC(C)C1CCC=CC1(C)O
CC(C)C1(C)C=CCCC1O
CC(C)C1(C)CC=CCC1O
CC(C)C1(C)CCC=CC1O
CC(C)C1=CCCC(C)(O)C1
CC(C)C1CC=CC(C)(O)C1
CC(C)C1(C)CCC(O)C=C1
CC(C)C1=CC(C)(O)CCC1
CC(C)C1(C)CC(O)CC=C1
CC(C)C1CC(C)(O)CC=C1
CC(C)C1(O)C=CCCC1C
CC(C)C1(O)CC=CCC1C
CC(C)C1(O)CCC=CC1C
CC(C)C1(O)CCCC=C1C
CC(C)C1(O)CC=CC(C)C1
CC(C)C1(O)CC(C)CC=C1
CC(C)C1(O)CCC=C(C)C1
CC(C)C1(O)CCCC(C)=C1
CC(O)C1=CCCCC1(C)C
CC(O)C1C=CCCC1(C)C
CC(O)C1CC=CCC1(C)C
CC(O)C1CCC=CC1(C)C
CC(O)C1(C)C=CCCC1C
CC(O)C1(C)CC=CCC1C
CC(O)C1(C)CCC=CC1C
CC(O)C1(C)CCCC=C1C
CC(O)C1=CCC(C)(C)CC1
CC(O)C1(C)CC=CC(C)C1
CC(O)C1(C)CC(C)CC=C1
CC(O)C1(C)CCC=C(C)C1
CC(O)C1(C)CCC(C)=CC1
CC(O)C1(C)CCC(C)C=C1
CC(O)C1(C)CCCC(C)=C1
CC(O)C1CC=CC(C)(C)C1
CC(O)C1CC(C)(C)CC=C1
CC(C)C1C=CCCC1(C)O
CC(C)C1CC=CCC1(C)O
CC(C)C1(C)CC=CC(O)C1
CC(C)C1CCC(C)(O)C=C1
CC(C)C1(O)CCC(C)C=C1
CC(O)C1=CC(C)(C)CCC1
CC(O)C1=CCCC(C)(C)C1
CC(O)C1CCC(C)(C)C=C1
CC(C)C1=CCC(C)(O)CC1
CC(C)C1(O)CCC(C)=CC1
CC(=C1CCCC1)C(C)(C)O
CC1=C(CCCC1)C(C)(C)O
CC1=CC(CCC1)C(C)(C)O
CC1=CCCCC1C(C)(C)O
CC1C=CCCC1C(C)(C)O
CC1CC=CC(C1)C(C)(C)O
CC1CC=CCC1C(C)(C)O
CC1CC(CC=C1)C(C)(C)O
CC1CCC=C(C1)C(C)(C)O
CC1CCC=CC1C(C)(C)O
CC1CCCC(=C1)C(C)(C)O
CC(C)(C)C1=CCCCC1O
CC(C)(C)C1C=CCCC1O
CC(C)(C)C1CC=CCC1O
CC(C)(C)C1CCC=CC1O
CC(C)(C)C1CC(O)CC=C1
CC1=CCCC(C1)C(C)(C)O
CC1CCC(=CC1)C(C)(C)O
CC1CCC(C=C1)C(C)(C)O
CC1CCCC=C1C(C)(C)O
CC(C)(C)C1=CCCC(O)C1
CC(C)(C)C1=CCC(O)CC1
CC(C)(C)C1=CC(O)CCC1
CC(C)(C)C1CCC(O)C=C1
CC(C)(C)C1CC=CC(O)C1
CC1=CCC(CC1)C(C)(C)O
CC1(C)CCCCC1(O)C=C
CC1(O)CCCCC1(C)C=C
CC1(O)CCCC(C)(C1)C=C
CC1(C)CCCC(O)(C1)C=C
CC1(C)CCC(O)(CC1)C=C
CC1(O)CCC(C)(CC1)C=C
CC1C=C(C)CCCC1CO
CC1CC=C(C)CCC1CO
CC1CC=CCC(C)C1CO
CC1CC(C)=CCCC1CO
CC1CCC=C(C)CC1CO
CC1CCC=CC(C)C1CO
CC1CCC(C)=CCC1CO
CC1CCCC=C(C)C1CO
CC1CCCC(C)=CC1CO
CC1CCCCC(C)=C1CO
CC1CC=C(C)CC(CO)C1
CC1CC=CC(C)C(CO)C1
CC1CC(C)C=CC(CO)C1
CC1CCC=C(C)C(CO)C1
CC1CCC(C)=CC(CO)C1
CC1CCC(C)C=C(CO)C1
CC1CCCC(C)=C(CO)C1
CC1CCCC(C)C(CO)=C1
CC1C=CCCC(CO)C1C
CC1CC=CCC(CO)C1C
CC1CCC=CC(CO)C1C
CC1CCCC=C(CO)C1C
CC1CCCCC(CO)=C1C
CC1=C(C)CCC(CO)CC1
CC1CCC(C)=C(CO)CC1
CC1CCC(C)C(CO)=CC1
CC1CCC(C)C(CO)C=C1
CC1CC=CC(CO)CC1C
CC1CCC=C(CO)CC1C
CC1CCCC(CO)=CC1C
CC1CCCC(CO)C=C1C
CC1=C(C)CC(CO)CCC1
CC1CC=CC(CO)C(C)C1
CC1CC(C)C(CO)CC=C1
CC1CCC=C(CO)C(C)C1
CC1CCCC(CO)=C(C)C1
CC1CCCC(CO)C(C)=C1
CC1CCC(CO)=CCC1C
CC1CCC(CO)C=CC1C
CC1CCC(CO)CC=C1C
CC1=C(C)C(CO)CCCC1
CC1CC=C(CO)CC(C)C1
CC1CCC(CO)=CC(C)C1
CC1CCC(CO)C=C(C)C1
CC1CCC(CO)C(C)=CC1
CC1CCC(CO)C(C)C=C1
CC1CCC(CO)CC(C)=C1
CC1CC(CO)CC=CC1C
CC1CC(CO)CCC=C1C
CC1CC(CO)C(C)CC=C1
CC1CC(CO)CC=C(C)C1
CC1CC(CO)CC(C)C=C1
CC1CC(CO)CCC(C)=C1
CC1C(CO)CCCC=C1C
CCC1=C(C)CCCCC1O
CCC1=CC(C)CCCC1O
CCC1=CCC(C)CCC1O
CCC1=CCCC(C)CC1O
CCC1=CCCCC(C)C1O
CCC1C=C(C)CCCC1O
CCC1C=CC(C)CCC1O
CCC1C=CCC(C)CC1O
CCC1C=CCCC(C)C1O
CCC1C(O)CCC=CC1C
CCC1C(C)CC=CCC1O
CCC1C(C)CCC=CC1O
CCC1CC=C(C)CCC1O
CCC1CC=CC(C)CC1O
CCC1CC=CCC(C)C1O
CCC1CC(C)=CCCC1O
CCC1CC(C)C=CCC1O
CCC1CC(C)CC=CC1O
CCC1CCC=C(C)CC1O
CCC1CCC=CC(C)C1O
CCC1CCC(C)=CCC1O
CCC1CCC(C)C=CC1O
CCC1CCCC=C(C)C1O
CCC1CCCC(C)=CC1O
CCC1=C(C)CCCC(O)C1
CCC1=CC(C)CCC(O)C1
CCC1=CCC(C)CC(O)C1
CCC1=CCCC(C)C(O)C1
CCC1CC=C(C)CC(O)C1
CCC1CC=CC(C)C(O)C1
CCC1CC(C)C=CC(O)C1
CCC1CCC=C(C)C(O)C1
CCC1CCC(C)=CC(O)C1
CCC1=CCCCC(O)C1C
CCC1C=CCCC(O)C1C
CCC1CC=CCC(O)C1C
CCC1CCC=CC(O)C1C
CCC1=C(C)CCC(O)CC1
CCC1=CC(C)CC(O)CC1
CCC1=CCC(C)C(O)CC1
CCC1CC(C)CC(O)C=C1
CCC1CCC(C)C(O)C=C1
CCC1=CCCC(O)CC1C
CCC1C=CCC(O)CC1C
CCC1CC=CC(O)CC1C
CCC1CCCC(O)C=C1C
CCC1=C(C)CC(O)CCC1
CCC1=CC(C)C(O)CCC1
CCC1=CCCC(O)C(C)C1
CCC1CC=CC(O)C(C)C1
CCC1CC(C)C(O)CC=C1
CCC1CCCC(O)C(C)=C1
CCC1=CCC(O)CCC1C
CCC1C=CC(O)CCC1C
CCC1CCC(O)C=CC1C
CCC1CCC(O)CC=C1C
CCC1=C(C)C(O)CCCC1
CCC1=CCC(O)C(C)CC1
CCC1=CCC(O)CC(C)C1
CCC1CCC(O)C=C(C)C1
CCC1CCC(O)C(C)=CC1
CCC1CCC(O)C(C)C=C1
CCC1CCC(O)CC(C)=C1
CCC1=CC(O)CCCC1C
CCC1CC(O)C=CCC1C
CCC1CC(O)CC=CC1C
CCC1CC(O)CCC=C1C
CCC1=CC(O)C(C)CCC1
CCC1=CC(O)CC(C)CC1
CCC1=CC(O)CCC(C)C1
CCC1CC(O)C(C)CC=C1
CCC1CC(O)CC=C(C)C1
CCC1CC(O)CC(C)C=C1
CCC1CC(O)CCC(C)=C1
CCC1C(O)CCCC=C1C
CC1(C)CCC(CC1)=CCO
CC1(C)CCCCC1=CCO
CC=C1CCCCC1(C)CO
CC=C1CCCC(C)(CO)C1
CC=C1CCC(C)(CO)CC1
CCC1(O)CCC(CC1)=CC
CCC1(O)CCCC(C1)=CC
CCC1(O)CCCCC1=CC
CC=CC1CCCCC1(C)O
CCC=C1CCCCC1(C)O
CC=CC1(C)CCCCC1O
CC=CC1(C)CCCC(O)C1
CC=CC1CCCC(C)(O)C1
CCC=C1CCCC(C)(O)C1
CC=CC1(C)CCC(O)CC1
CC=CC1CCC(C)(O)CC1
CCC=C1CCC(C)(O)CC1
CC=CC1(O)CCCCC1C
CC=CC1(O)CCC(C)CC1
CC=CC1(O)CCCC(C)C1
CC1(C)CCCC(C1)=CCO
CC(C)C1=CCCCCC1O
CC(C)C1C=CCCCC1O
CC(C)C1CC=CCCC1O
CC(C)C1CCC=CCC1O
CC(C)C1CCCC=CC1O
CC(C)C1=CCCCC(O)C1
CC(C)C1CC=CCC(O)C1
CC(C)C1CCC=CC(O)C1
CC(C)C1=CCCC(O)CC1
CC(C)C1CCCC(O)C=C1
CC(C)C1=CCC(O)CCC1
CC(C)C1CCC(O)C=CC1
CC(C)C1CCC(O)CC=C1
CC(C)C1=CC(O)CCCC1
CC(C)C1CC(O)CCC=C1
CC(O)C1=CCCCCC1C
CC(O)C1C=CCCCC1C
CC(O)C1CC=CCCC1C
CC(O)C1CCC=CCC1C
CC(O)C1CCCC=CC1C
CC(O)C1CCCCC=C1C
CC(O)C1=C(C)CCCCC1
CC(O)C1=CC(C)CCCC1
CC(O)C1=CCC(C)CCC1
CC(O)C1=CCCC(C)CC1
CC(O)C1=CCCCC(C)C1
CC(O)C1CC=CCC(C)C1
CC(O)C1CC(C)CCC=C1
CC(O)C1CCC=C(C)CC1
CC(O)C1CCC=CC(C)C1
CC(O)C1CCC(C)C=CC1
CC(O)C1CCC(C)CC=C1
CC(O)C1CCCC=C(C)C1
CC(O)C1CCCC(C)=CC1
CC(O)C1CCCC(C)C=C1
CC(O)C1CCCCC(C)=C1
CC=C(C)C1(O)CCCCC1
CC(C)=CC1(O)CCCCC1
CC(C)(O)C=C1CCCCC1
CC1CC(CCCC1O)C=C
CC1CCC(CCC1O)C=C
CC1CCCC(CC1O)C=C
CC1CC(=C)CCCC1CO
CC1CCC(=C)CCC1CO
CC1CCCC(=C)CC1CO
CC1CCCCC(=C)C1CO
CC1CCCCC(C=C)C1O
CC1CCC(=C)CC(CO)C1
CC1CCCC(=C)C(CO)C1
CC1CCCC(C=C)C(O)C1
CC1CCCCC(CO)C1=C
CC1CCC(CC(O)C1)C=C
CC1CCCCC(O)C1C=C
CC1CCCC(CO)CC1=C
CC1CCCC(CO)C(=C)C1
CC1CCCC(O)C(C1)C=C
CC1CCCC(O)CC1C=C
CC1CCC(CO)CCC1=C
CC1CCC(CO)C(=C)CC1
CC1CCC(CO)CC(=C)C1
CC1CCC(O)C(CC1)C=C
CC1CCC(O)CC(C1)C=C
CC1CCC(O)CCC1C=C
CC1CC(CO)CCCC1=C
CC1CC(CO)CCC(=C)C1
CC1CC(O)CCC(C1)C=C
CC1CC(O)CCCC1C=C
CC1C(CO)CCCCC1=C
CC1C(O)CCCCC1C=C
CCC1CC(=C)CCCC1O
CCC1CCCC(=C)CC1O
CCC1CCCCC(=C)C1O
CCC1CCC(=C)CC(O)C1
CCC1CCCC(=C)C(O)C1
CCC1CCCCC(O)C1=C
CCC1CCCC(O)CC1=C
CCC1CCCC(O)C(=C)C1
CCC1CCC(O)CCC1=C
CCC1CCC(O)C(=C)CC1
CCC1CCC(O)CC(=C)C1
CCC1CC(O)CCCC1=C
CCC1CC(O)CCC(=C)C1
CCC1CCC(=C)CCC1O
CCC1C(O)CCCCC1=C
CC(=C)C1CCCCCC1O
CC(=C)C1CCCCC(O)C1
CC(=C)C1CCCC(O)CC1
CC(O)C1CCCCCC1=C
CC(O)C1CCCC(=C)CC1
CC(O)C1CCCCC(=C)C1
CC1OC(C)C(C1C)=C(C)C
CC1CC(=C(C)C)C(C)(C)O1
CC1C(COC1(C)C)=C(C)C
CC1COC(C)(C)C1=C(C)C
CC1OC(C)(C)CC1=C(C)C
CC1OCC(C)(C)C1=C(C)C
CC1OCC(=C(C)C)C1(C)C
CC1CC(C)=C(C)C(C)(C)O1
CC1C(C)=C(C)COC1(C)C
CC1COC(C)(C)C(C)=C1C
CC1OCC(C)=C(C)C1(C)C
CC1OC(C)(C)C=C(C)C1C
CC1OC(C)(C)C(C)=CC1C
CC1OC(C)(C)C(C)C=C1C
CC1OC(C)(C)CC(C)=C1C
CC1OC(C)C(C)(C)C=C1C
CC1OCC(C)(C)C(C)=C1C
CC1OC(C)(C)C(C)C(C)=C1
CC1OC(C)C(C)(C)C(C)=C1
CC1CC=C(C)C(C)(C)CO1
CC1CC=C(C)CC(C)(C)O1
CC1CC=CC(C)(C)C(C)O1
CC1CC=CC(C)C(C)(C)O1
CC1CC(C)=CC(C)(C)CO1
CC1CC(C)=CCC(C)(C)O1
CC1CC(C)(C)C=C(C)CO1
CC1CC(C)(C)C=CC(C)O1
CC1CC(C)(C)C(C)=CCO1
CC1CC(C)C=CC(C)(C)O1
CC1CCC=C(C)C(C)(C)O1
CC1CCC(C)=CC(C)(C)O1
CC1=C(C)C(C)(C)CCOC1
CC1=C(C)CC(C)(C)COC1
CC1CC=CC(C)(C)OC1C
CC1=C(C)C(C)(C)COCC1
CC1=C(C)CC(C)(C)OCC1
CC1C=C(C)CCOC1(C)C
CC1C(C)=CCCOC1(C)C
CC1CC=C(C)COC1(C)C
CC1CC(C)=CCOC1(C)C
CC1=C(C)C(C)(C)OCCC1
CC1C=C(C)COCC1(C)C
CC1C(C)=CCOCC1(C)C
CC1CC(C)(C)OCC=C1C
CC1CC(C)(C)OC(C)C=C1
CC1CC(C)(C)OCC(C)=C1
CC1C=CCOC(C)(C)C1C
CC1=C(C)COC(C)(C)CC1
CC1CCOC(C)(C)C=C1C
CC1CCOC(C)(C)C(C)=C1
CC1COCC=C(C)C1(C)C
CC1COCC(C)=CC1(C)C
CC1COC(C)(C)C=CC1C
CC1COC(C)(C)CC=C1C
CC1COCC(C)(C)C=C1C
CC1COC(C)(C)C=C(C)C1
CC1COC(C)(C)C(C)=CC1
CC1COC(C)(C)C(C)C=C1
CC1COC(C)(C)CC(C)=C1
CC1COC(C)C(C)(C)C=C1
CC1COCC(C)(C)C(C)=C1
CC1OCC=C(C)CC1(C)C
CC1OCC=CC(C)C1(C)C
CC1OCC(C)=CCC1(C)C
CC1OCCC=C(C)C1(C)C
CC1OCCC(C)=CC1(C)C
CC1OC(C)(C)CC=CC1C
CC1OC(C)(C)CCC=C1C
CC1OCC=CC(C)(C)C1C
CC1OCC(C)(C)C=CC1C
CC1OCC(C)(C)CC=C1C
CC1OCCC(C)(C)C=C1C
CC1OC(C)(C)C(C)CC=C1
CC1OC(C)(C)CCC(C)=C1
CC1OC(C)C(C)(C)CC=C1
CC1OCC(C)(C)C(C)C=C1
CC1OCC(C)(C)CC(C)=C1
CC1OCC(C)C(C)(C)C=C1
CC1OCCC(C)(C)C(C)=C1
CC1CC(=C)C(C)(C)CCO1
CC1OCC(C)(C)CC(=C)C1
CC1CC(=C)CCC(C)(C)O1
CC1CC(C)(C)C(=C)CCO1
CC1CC(C)(C)CC(=C)CO1
CC1CCC(=C)C(C)(C)CO1
CC1CCC(=C)CC(C)(C)O1
CC1CCC(C)(C)C(=C)CO1
CC1CCCC(=C)C(C)(C)O1
CC1CCC(=C)C(C)(C)OC1
CC1C(=C)CCCOC1(C)C
CC1CC(=C)CCOC1(C)C
CC1CCC(=C)COC1(C)C
CC1CC(C)(C)COCC1=C
CC1CCC(C)(C)OCC1=C
CC1C(=C)CCOCC1(C)C
CC1CC(=C)COCC1(C)C
CC1CC(C)(C)OCCC1=C
CC1CC(=C)COC(C)(C)C1
CC1C(=C)COCCC1(C)C
CC1CCCOC(C)(C)C1=C
CC1CCOCC(=C)C1(C)C
CC1CCOC(C)(C)CC1=C
CC1CCOCC(C)(C)C1=C
CC1CCOC(C)(C)C(=C)C1
CC1COCC(=C)CC1(C)C
CC1COCCC(=C)C1(C)C
CC1COC(C)(C)CCC1=C
CC1COCC(C)(C)CC1=C
CC1COCCC(C)(C)C1=C
CC1COC(C)(C)CC(=C)C1
CC1COCC(=C)C(C)(C)C1
CC1COCC(C)(C)C(=C)C1
CC1OCC(=C)CCC1(C)C
CC1OCCC(=C)CC1(C)C
CC1OCCCC(=C)C1(C)C
CC1OC(C)(C)CCCC1=C
CC1OCC(C)(C)CCC1=C
CC1OCCC(C)(C)CC1=C
CC1OCCCC(C)(C)C1=C
CC=C1CCC(C)C(C)OC1
CC=C1C(C)CCCOC1C
CC=C1CC(C)CCOC1C
CC=C1CCC(C)COC1C
CC=C1CCCC(C)OC1C
CC=C1C(C)CCOCC1C
CC=C1CC(C)COCC1C
CC=C1CCC(C)OCC1C
CC=C1CC(C)COC(C)C1
CC=C1CCC(C)OC(C)C1
CC=C1CC(C)OCCC1C
CC=C1CCCOC(C)C1C
CC=C1CCOC(C)CC1C
CC=C1CCOCC(C)C1C
CC=C1CCOC(C)C(C)C1
CC=C1COC(C)CCC1C
CC=C1COCC(C)CC1C
CC=C1COCCC(C)C1C
CC=C1COC(C)CC(C)C1
CC=C1COCC(C)C(C)C1
CC1CC(CCCO1)=C(C)C
CC1CCC(CCO1)=C(C)C
CC1CCCC(CO1)=C(C)C
CC1CCC(COC1)=C(C)C
CC1CCCOCC1=C(C)C
CC1CCOCC(C1)=C(C)C
CC1CCOCCC1=C(C)C
CC1COCCC(C1)=C(C)C
CC1COCCCC1=C(C)C
CC1OCCCCC1=C(C)C
CC1C(C(C)C1(C)C)C(C)=O
CC1C(C)C(C)(C1C)C(C)=O
CC1C(C)C(C)(C)C1C(C)=O
CC(C)C1(C)C(C)C(C)C1=O
CC(C)C1C(C)C(C)(C)C1=O
CC(C)C1(C)C(C)C(=O)C1C
CC(C)C1C(C)C(=O)C1(C)C
CC(C)C1C(=O)C(C)C1(C)C
COC1CC(C1C)C(C)=CC
COC1C(C)CC1C=C(C)C
COC1C(C)CC1C(C)=CC
COC1CC(C)C1C=C(C)C
COC1CC(C)C1C(C)=CC
COC1CC(C=C(C)C)C1C
COC1CC(C1)C(C)=C(C)C
COC1CCC1C(C)=C(C)C
CC(C)OC1C=C(C)CC1C
CC(C)OC1C=CC(C)C1C
CC(C)OC1C(C)C=CC1C
CC(C)OC1C(C)CC=C1C
CC(C)OC1CC=C(C)C1C
CC(C)OC1CC(C)=CC1C
CC(C)OC1CC(C)C=C1C
CC(C)OC1CCC(C)=C1C
CC(C)OC1CC(C)=C(C)C1
CC(C)OC1CC(C)C(C)=C1
COC1C=C(CC1C)C(C)C
COC1C(CC=C1C)C(C)C
COC1CC(=CC1C)C(C)C
COC1CC(C=C1C)C(C)C
COC1C=C(C)CC1C(C)C
COC1C=CC(C)C1C(C)C
COC1C(C)C=CC1C(C)C
COC1C(C)CC=C1C(C)C
COC1CC=C(C)C1C(C)C
COC1CC(C)=C(C1)C(C)C
COC1CC(C)=CC1C(C)C
COC1CC(C)C=C1C(C)C
COC1CC(C)C(=C1)C(C)C
COC1CCC(C)=C1C(C)C
COC1C=CC(C(C)C)C1C
COC1CC=C(C(C)C)C1C
COC1CCC(C(C)C)=C1C
COC1CC(C(C)C)C(C)=C1
COC(C)C1=C(C)CCC1C
COC(C)C1=CC(C)CC1C
COC(C)C1=CCC(C)C1C
COC(C)C1C=C(C)CC1C
COC(C)C1C=CC(C)C1C
COC(C)C1C(C)C=CC1C
COC(C)C1C(C)CC=C1C
COC(C)C1CC=C(C)C1C
COC(C)C1CC(C)=CC1C
COC(C)C1CC(C)C=C1C
COC(C)C1CCC(C)=C1C
COC(C)C1=C(C)C(C)CC1
COC(C)C1=C(C)CC(C)C1
COC(C)C1=CC(C)C(C)C1
COC(C)C1CC(C)=C(C)C1
COC(C)C1CC(C)C(C)=C1
CCC1C(C)C(C)C(C)C1=O
CCC1C(C)C(C)C(=O)C1C
CC1C(C)C(C)C(C=O)C1C
CCC1C(C)C(CC1=C)OC
CCC1C(CC(C)C1=C)OC
CCC1C(CC(=C)C1C)OC
CCC1C(C)CC(=C)C1OC
CCC1CC(=C)C(C)C1OC
CCC1CC(C)C(=C)C1OC
CCC1C(C)CC(OC)C1=C
CCC1CC(=C)C(OC)C1C
CCC1CC(C)C(OC)C1=C
CCC1CC(OC)C(=C)C1C
CCC1CC(OC)C(C)C1=C
CCC1C(OC)C(C)CC1=C
CCOC1C(C)C(C)CC1=C
CCOC1C(C)CC(=C)C1C
CCOC1C(C)CC(C)C1=C
CCOC1CC(=C)C(C)C1C
CCOC1CC(C)C(=C)C1C
CCOC1CC(C)C(C)C1=C
COC1C(C)C(C)CC1C=C
COC1C(C)CC(C)C1C=C
COC1CC(C)C(C)C1C=C
COC1C(C)CC(C=C)C1C
COC1CC(C=C)C(C)C1C
COC1CC(C)C(C=C)C1C
COCC1C(C)C(C)CC1=C
COCC1C(C)CC(=C)C1C
COCC1C(C)CC(C)C1=C
COCC1CC(=C)C(C)C1C
COCC1CC(C)C(=C)C1C
COCC1CC(C)C(C)C1=C
CC1(C)CC(CC1(C)C)C=O
CC1CC(C)(CC1(C)C)C=O
CC1C(C)(C)CCC1(C)C=O
CC1CC(C)(C)CC1(C)C=O
CC1CCC(C)(C)C1(C)C=O
CC1CC(C)(C)C(C)(C1)C=O
CC1(C)CCC(C=O)C1(C)C
CC1(C)CC(C=O)C(C)(C)C1
CCC1(C)CCC(C)(C)C1=O
CCC1(C)CCC(=O)C1(C)C
CCC1(C)CC(=O)CC1(C)C
CCC1(C)CC(=O)C(C)(C)C1
CCC1(C)C(=O)CCC1(C)C
CC1(C)CCC(C)(C)C1C=O
CC1CCC(C)(C=O)C1(C)C
CCC1(C)CC(C)(C)CC1=O
CCC1(C)C(CCC1=C)OC
CCC1(C)CC(CC1=C)OC
CCC1(CC(=C)CC1C)OC
CCC1(CC(C)CC1=C)OC
CCC1(CCC(=C)C1C)OC
CCC1(CCC(C)C1=C)OC
CCC1C(=C)CCC1(C)OC
CCC1CC(=C)CC1(C)OC
CCC1CC(C)(CC1=C)OC
CCC1CCC(=C)C1(C)OC
CCC1(C)CC(=C)CC1OC
CCC1(C)CCC(=C)C1OC
CCC1(CC(C)C(=C)C1)OC
CCC1CC(=C)C(C)(C1)OC
CCC1(C)CCC(OC)C1=C
CCC1CCC(C)(OC)C1=C
CCC1(C)CC(OC)C(=C)C1
CCC1(OC)C(C)CCC1=C
CCOC1C(=C)CCC1(C)C
CCOC1CC(=C)CC1(C)C
CCOC1CCC(=C)C1(C)C
CCOC1(C)C(C)CCC1=C
CCOC1(C)CC(=C)CC1C
CCOC1(C)CC(C)CC1=C
CCOC1(C)CCC(=C)C1C
CCOC1(C)CCC(C)C1=C
CCOC1CC(C)(C)CC1=C
CCOC1CCC(C)(C)C1=C
CCOC1(C)CC(C)C(=C)C1
CCOC1CC(=C)C(C)(C)C1
COC1C(CCC1(C)C)C=C
COC1CC(CC1(C)C)C=C
COC1(C)CC(CC1C)C=C
COC1(CC(C)CC1C)C=C
COC1(CCC(C)C1C)C=C
COC1C(C)CCC1(C)C=C
COC1CC(C)(CC1C)C=C
COC1CC(C)CC1(C)C=C
COC1CCC(C)C1(C)C=C
COC1(C)C(C)CCC1C=C
COC1(C)CC(C)C(C1)C=C
COC1(C)CC(C)CC1C=C
COC1(C)CCC(C)C1C=C
COC1(CC(C)C(C)C1)C=C
COC1CC(C)(C)CC1C=C
COC1CC(C)C(C)(C1)C=C
COC1CCC(C=C)C1(C)C
COC1CCC(C)(C)C1C=C
COC1(C=C)C(C)CCC1C
COC1(C)CCC(C=C)C1C
COC1CCC(C)(C=C)C1C
COC1CC(C=C)C(C)(C)C1
COCC1C(=C)CCC1(C)C
COCC1CC(=C)CC1(C)C
COCC1CCC(=C)C1(C)C
COCC1(C)C(C)CCC1=C
COCC1(C)CC(=C)CC1C
COCC1(C)CC(C)CC1=C
COCC1(C)CCC(=C)C1C
COCC1(C)CCC(C)C1=C
COCC1CC(C)(C)CC1=C
COCC1CCC(C)(C)C1=C
COCC1(C)CC(C)C(=C)C1
COCC1CC(=C)C(C)(C)C1
CCC1C(CCC1=CC)OC
CCC1CC(CC1=CC)OC
CCC1CC(CC1OC)=CC
CCC1CCC(=CC)C1OC
CCC1CCC(OC)C1=CC
CCC1CC(OC)C(C1)=CC
CCC=C1CC(CC1C)OC
CCC=C1C(C)CCC1OC
CCC=C1CC(C)CC1OC
CCC=C1CC(C)C(C1)OC
CCC=C1CCC(C)C1OC
CCC=C1CCC(OC)C1C
CCOC1CC(CC1C)=CC
CCOC1C(C)CCC1=CC
CCOC1CC(C)C(C1)=CC
CCOC1CC(C)CC1=CC
CCOC1CCC(C)C1=CC
CCOC1CCC(=CC)C1C
COC1CC(CC1C)C=CC
COC1C(C)CCC1C=CC
COC1CC(C)C(C1)C=CC
COC1CC(C)CC1C=CC
COC1CCC(C)C1C=CC
COC1CCC(C=CC)C1C
COCC1CC(CC1C)=CC
COCC1C(C)CCC1=CC
COCC1CC(C)C(C1)=CC
COCC1CC(C)CC1=CC
COCC1CCC(C)C1=CC
COCC1CCC(=CC)C1C
COCC=C1C(C)CCC1C
COCC=C1CC(C)CC1C
COCC=C1CCC(C)C1C
COCC=C1CC(C)C(C)C1
CC1CC(C)(CC(C)=C)CO1
CC1CCC(C)(CC(C)=C)O1
CC1CCOC1(C)CC(C)=C
CC1COCC1(C)CC(C)=C
CC1COC(C)(CC(C)=C)C1
CC1OCCC1(C)CC(C)=C
CCC1(C)CC(CO1)C(C)=C
CCC1(CC(=C)CO1)C(C)C
CCC1(CC(C)CO1)C(C)=C
CCC1(CCC(C)O1)C(C)=C
CCC1CC(C)(CO1)C(C)=C
CCC1CCC(C)(O1)C(C)=C
CCC1(C)CCOC1C(C)=C
CCC1(CCOC1C)C(C)=C
CCC1CCOC1(C)C(C)=C
CCC1(C)COC(C1)C(C)=C
CCC1(C)COCC1C(C)=C
CCC1(COCC1=C)C(C)C
CCC1(COCC1C)C(C)=C
CCC1COCC1(C)C(C)=C
CCC1(C)OCCC1C(C)=C
CCC1(COC(C)C1)C(C)=C
CCC1COC(C)(C1)C(C)=C
CCC1(OCCC1=C)C(C)C
CCC1(OCCC1C)C(C)=C
CCC1OCCC1(C)C(C)=C
CC(C)C1(C)CC(CO1)C=C
CC(C)C1(C)CCC(O1)C=C
CC(C)C1(CC(C)CO1)C=C
CC(C)C1(CCC(C)O1)C=C
CC(C)C1CC(C)(CO1)C=C
CC(C)C1(C)CCOC1C=C
CC(C)C1(CCOC1C)C=C
CC(C)C1CCOC1(C)C=C
CC(C)C1(C)COC(C1)C=C
CC(C)C1(C)COCC1C=C
CC(C)C1(COCC1C)C=C
CC(C)C1COCC1(C)C=C
CC(C)C1(C)OCCC1C=C
CC(C)C1(COC(C)C1)C=C
CC(C)C1COC(C)(C1)C=C
CC(C)C1(OCCC1C)C=C
CC(C)C1OCCC1(C)C=C
CC(=C)CC1CC(C)(C)CO1
CC(=C)CC1CCC(C)(C)O1
CC(C=C)C1(C)CC(C)CO1
CC(C=C)C1(C)CCC(C)O1
CC(C=C)C1CC(C)(C)CO1
CC(C)CC1(C)CC(=C)CO1
CCC(=C)C1(C)CC(C)CO1
CCC(=C)C1(C)CCC(C)O1
CCC(=C)C1CC(C)(C)CO1
CCC(=C)C1CCC(C)(C)O1
CCC(C)C1(C)CC(=C)CO1
CC(C=C)C1(C)CCOC1C
CCC(=C)C1(C)CCOC1C
CC(=C)CC1CCOC1(C)C
CC(C=C)C1CCOC1(C)C
CCC(=C)C1CCOC1(C)C
CC(C=C)C1(C)COCC1C
CC(C)CC1(C)COCC1=C
CCC(=C)C1(C)COCC1C
CCC(C)C1(C)COCC1=C
CC(C=C)C1(C)COC(C)C1
CCC(=C)C1(C)COC(C)C1
CC(=C)CC1COCC1(C)C
CC(C=C)C1COCC1(C)C
CCC(=C)C1COCC1(C)C
CC(C=C)C1(C)OCCC1C
CC(C)CC1(C)OCCC1=C
CCC(=C)C1(C)OCCC1C
CCC(C)C1(C)OCCC1=C
CC(=C)CC1COC(C)(C)C1
CC(C=C)C1COC(C)(C)C1
CCC(=C)C1COC(C)(C)C1
CC(=C)CC1OCCC1(C)C
CC(C=C)C1OCCC1(C)C
CCC(=C)C1OCCC1(C)C
CCC1(C)CCC(O1)C(C)=C
CC(C)C1CCC(C)(O1)C=C
CC(C=C)C1CCC(C)(C)O1
CC1CC(CO1)C(C)(C)C=C
CC1CCC(O1)C(C)(C)C=C
CC1CCOC1C(C)(C)C=C
CC1COC(C1)C(C)(C)C=C
CC1COCC1C(C)(C)C=C
CC1OCCC1C(C)(C)C=C
CC(C)(C)C1CC(CO1)C=C
CC(C)(C)C1CCC(O1)C=C
CC(C)(C)C1CCOC1C=C
CC(C)(C)C1COC(C1)C=C
CC(C)(C)C1COCC1C=C
CC(C)(C)C1OCCC1C=C
CC(C)(C)CC1CC(=C)CO1
CCC(C)(C)C1CC(=C)CO1
CC(C)(C)CC1COCC1=C
CCC(C)(C)C1COCC1=C
CC(C)(C)CC1OCCC1=C
CCC(C)(C)C1OCCC1=C
CC1CC(CC=C(C)C)CO1
CC1CCC(CC=C(C)C)O1
CC1CCOC1CC=C(C)C
CC1COCC1CC=C(C)C
CC1COC(CC=C(C)C)C1
CC1OCCC1CC=C(C)C
CCC1CC(CO1)=C(C)CC
CCC1CC(CO1)=CC(C)C
CCC1CC(CO1)C=C(C)C
CCC1CC(CO1)C(C)=CC
CCC1CCC(O1)C(C)=CC
CC=C1CCOC1CC(C)C
CCC1CCOC1C=C(C)C
CCC1CCOC1C(C)=CC
CC=C1COCC1CC(C)C
CCC1COC(C1)C=C(C)C
CCC1COC(C1)C(C)=CC
CCC1COCC1=C(C)CC
CCC1COCC1=CC(C)C
CCC1COCC1C=C(C)C
CCC1COCC1C(C)=CC
CC=C1COC(CC(C)C)C1
CCC1OCCC1=C(C)CC
CCC1OCCC1=CC(C)C
CCC1OCCC1C=C(C)C
CCC1OCCC1C(C)=CC
CC=CC1CC(CO1)C(C)C
CC=CC1CCC(O1)C(C)C
CCCC1CC(CO1)=C(C)C
CC=CC1CCOC1C(C)C
CCC=C1CCOC1C(C)C
CC=CC1COC(C1)C(C)C
CC=CC1COCC1C(C)C
CCC=C1COC(C1)C(C)C
CCC=C1COCC1C(C)C
CCCC1COCC1=C(C)C
CC=CC1OCCC1C(C)C
CCCC1OCCC1=C(C)C
CCC(C)C1CC(CO1)=CC
CCC(C)C1COCC1=CC
CCC(C)C1OCCC1=CC
CC=C(C)CC1CC(C)CO1
CC=C(C)CC1CCC(C)O1
CC=CC(C)C1CC(C)CO1
CC=CC(C)C1CCC(C)O1
CC(C)C=CC1CC(C)CO1
CC(C)C=CC1CCC(C)O1
CCC=C(C)C1CC(C)CO1
CCC=C(C)C1CCC(C)O1
CCC(=CC)C1CC(C)CO1
CCC(=CC)C1CCC(C)O1
CCC(C)=CC1CC(C)CO1
CCC(C)=CC1CCC(C)O1
CC=C(C)CC1CCOC1C
CC=CC(C)C1CCOC1C
CC(C)C=CC1CCOC1C
CC(C)CC=C1CCOC1C
CCC=C(C)C1CCOC1C
CCC(=CC)C1CCOC1C
CCC(C)=CC1CCOC1C
CCC(C)C=C1CCOC1C
CCC(CC)=C1CCOC1C
CCCC(C)=C1CCOC1C
CC=C(C)CC1COCC1C
CC=CC(C)C1COCC1C
CC(C)C=CC1COCC1C
CC(C)CC=C1COCC1C
CCC=C(C)C1COCC1C
CCC(=CC)C1COCC1C
CCC(C)=CC1COCC1C
CCC(C)C=C1COCC1C
CCC(CC)=C1COCC1C
CCCC(C)=C1COCC1C
CC=C(C)CC1COC(C)C1
CC=CC(C)C1COC(C)C1
CC(C)C=CC1COC(C)C1
CC(C)CC=C1COC(C)C1
CCC=C(C)C1COC(C)C1
CCC(=CC)C1COC(C)C1
CCC(C)=CC1COC(C)C1
CCC(C)C=C1COC(C)C1
CCC(CC)=C1COC(C)C1
CCCC(C)=C1COC(C)C1
CC=C(C)CC1OCCC1C
CC=CC(C)C1OCCC1C
CC(C)C=CC1OCCC1C
CCC=C(C)C1OCCC1C
CCC(=CC)C1OCCC1C
CCC(C)=CC1OCCC1C
CCC1CCC(O1)C=C(C)C
CCC1CC=C(C)C(CC)O1
CCC1CC=C(CC)C(C)O1
CCC1CC(C)=C(CC)CO1
CCC1CC(C)=CC(CC)O1
CCC1CC(CC)=C(C)CO1
CCC1CC(CC)=CC(C)O1
CCC1=C(CC)C(C)COC1
CCC1=C(CC)CC(C)OC1
CCC1C=C(CC)COC1C
CCC1=C(CC)C(C)OCC1
CCC1C(C)OCC=C1CC
CCC1COC(C)C=C1CC
CCC1COCC(C)=C1CC
CCC1COCC(CC)=C1C
CCC1COC(C)C(CC)=C1
CCC1COC(CC)C(C)=C1
CCC1OC(C)CC=C1CC
CCC1OCC=C(C)C1CC
CCC1OCC(C)=CC1CC
CCC1OCC(C)C=C1CC
CCC1OCCC(C)=C1CC
CCC1OCC=C(CC)C1C
CCC1OCC(CC)=CC1C
CCC1OCCC(CC)=C1C
CCC1OC(C)C(CC)C=C1
CCC1OC(C)CC(CC)=C1
CCC1OC(CC)C(C)C=C1
CCC1OCC(C)C(CC)=C1
CCC1OCC(CC)C(C)=C1
CCCC1CC=C(C)C(C)O1
CCCC1CC(C)=CC(C)O1
CCCC1=C(C)C(C)COC1
CCCC1=C(C)CC(C)OC1
CCCC1=CC(C)C(C)OC1
CCCC1=C(C)CCOC1C
CCCC1=CC(C)COC1C
CCCC1C=C(C)COC1C
CCCC1C=CC(C)OC1C
CCCC1=C(C)C(C)OCC1
CCCC1=C(C)COCC1C
CCCC1=CC(C)OCC1C
CCCC1=C(C)COC(C)C1
CCCC1=CC(C)OC(C)C1
CCCC1=CCOC(C)C1C
CCCC1C(C)OCC=C1C
CCCC1COC(C)C=C1C
CCCC1COCC(C)=C1C
CCCC1COC(C)C(C)=C1
CCCC1OC(C)C=CC1C
CCCC1OC(C)CC=C1C
CCCC1OCC=C(C)C1C
CCCC1OCC(C)=CC1C
CCCC1OCC(C)C=C1C
CCCC1OCCC(C)=C1C
CCCC1OC(C)C(C)C=C1
CCCC1OC(C)CC(C)=C1
CCCC1OCC(C)C(C)=C1
CCC1OC(C)C=CC1CC
CCCC1CC(C)=C(C)CO1
CCCC1=CCC(C)OC1C
CC(=C)C(C)(C)C1CCCO1
CC(C)(C)C(=C)C1CCCO1
CC(=C)C(C)(C)C1CCOC1
CC(C)(C)C(=C)C1CCOC1
COC(C)C(C)=C1CCCC1
CCC1CC=C(CO1)C(C)C
CCC1CC=CC(O1)C(C)C
CCC1CC(=CCO1)C(C)C
CCC1=C(CCOC1)C(C)C
CCC1=CC(COC1)C(C)C
CCC1=CCC(OC1)C(C)C
CCC1=CCCOC1C(C)C
CCC1C=CCOC1C(C)C
CCC1=C(COCC1)C(C)C
CCC1=CC(OCC1)C(C)C
CCC1=CCOC(C1)C(C)C
CCC1=CCOCC1C(C)C
CCC1COC(C=C1)C(C)C
CCC1COCC=C1C(C)C
CCC1COCC(=C1)C(C)C
CCC1OC(CC=C1)C(C)C
CCC1OCC=CC1C(C)C
CCC1OCC(C=C1)C(C)C
CCC1OCCC=C1C(C)C
CCC1OCCC(=C1)C(C)C
CC(C)CC1CC=C(C)CO1
CC(C)CC1CC=CC(C)O1
CCC(C)C1CC=C(C)CO1
CCC(C)C1CC=CC(C)O1
CCC(C)C1CC(C)=CCO1
CC(C)CC1=C(C)CCOC1
CC(C)CC1=CC(C)COC1
CC(C)CC1=CCC(C)OC1
CCC(C)C1=C(C)CCOC1
CCC(C)C1=CC(C)COC1
CCC(C)C1=CCC(C)OC1
CC(C)CC1=CCCOC1C
CC(C)CC1C=CCOC1C
CCC(C)C1=CCCOC1C
CCC(C)C1C=CCOC1C
CC(C)CC1=C(C)COCC1
CC(C)CC1=CC(C)OCC1
CCC(C)C1=C(C)COCC1
CCC(C)C1=CC(C)OCC1
CC(C)CC1=CCOCC1C
CCC(C)C1=CCOCC1C
CC(C)CC1=CCOC(C)C1
CCC(C)C1=CCOC(C)C1
CC(C)CC1COCC=C1C
CCC(C)C1COCC=C1C
CC(C)CC1COC(C)C=C1
CC(C)CC1COCC(C)=C1
CCC(C)C1COC(C)C=C1
CCC(C)C1COCC(C)=C1
CC(C)CC1OCC=CC1C
CC(C)CC1OCCC=C1C
CCC(C)C1OCC=CC1C
CCC(C)C1OCCC=C1C
CC(C)CC1OC(C)CC=C1
CC(C)CC1OCC(C)C=C1
CCC(C)C1OC(C)CC=C1
CCC(C)C1OCC(C)C=C1
CCC(C)C1OCCC(C)=C1
CC(C)CC1CC(C)=CCO1
CC(C)CC1OCCC(C)=C1
CC1(C)CC(CC=C)CCO1
CC1(C)CCC(CC=C)CO1
CC1(C)CCCC(CC=C)O1
CC1CC(C)(CC=C)CCO1
CC1CCC(C)(CC=C)CO1
CC1CCCC(C)(CC=C)O1
CC1(C)CCC(CC=C)OC1
CC1CCC(C)(CC=C)OC1
CC1(C)CCCOC1CC=C
CC1CCCOC1(C)CC=C
CC1(C)CCOCC1CC=C
CC1(C)CCOC(CC=C)C1
CC1CCOCC1(C)CC=C
CC1(C)COCCC1CC=C
CC1(C)COCC(CC=C)C1
CC1CCOC(C)(CC=C)C1
CC1COCCC1(C)CC=C
CC1(C)OCCCC1CC=C
CC1COCC(C)(CC=C)C1
CC1OCCCC1(C)CC=C
CCC1(CC)CC(=C)CCO1
CCC1(CC)CCC(=C)CO1
CCC1(C)CC(CCO1)C=C
CCC1(C)CCC(CO1)C=C
CCC1(C)CCCC(O1)C=C
CCC1(CC(C)CCO1)C=C
CCC1(CCC(C)CO1)C=C
CCC1(CCCC(C)O1)C=C
CCC1CC(C)(CCO1)C=C
CCC1CCC(C)(CO1)C=C
CCC1CCCC(C)(O1)C=C
CCC1(C)CCC(OC1)C=C
CCC1(C)CCCOC1C=C
CCC1(CCC(C)OC1)C=C
CCC1CCC(C)(OC1)C=C
CCC1(CC)CCOCC1=C
CCC1(CCCOC1C)C=C
CCC1CCCOC1(C)C=C
CCC1(C)CCOC(C1)C=C
CCC1(C)CCOCC1C=C
CCC1(CC)COCCC1=C
CCC1(CC)COCC(=C)C1
CCC1(CCOCC1C)C=C
CCC1CCOCC1(C)C=C
CCC1(C)COCC(C1)C=C
CCC1(C)COCCC1C=C
CCC1(CCOC(C)C1)C=C
CCC1CCOC(C)(C1)C=C
CCC1(CC)OCCCC1=C
CCC1(COCCC1C)C=C
CCC1COCCC1(C)C=C
CCC1(C)OCCCC1C=C
CCC1(COCC(C)C1)C=C
CCC1COCC(C)(C1)C=C
CCC1(OCCCC1C)C=C
CCC1OCCCC1(C)C=C
CCCC1(C)CC(=C)CCO1
CCCC1(C)CCC(=C)CO1
CCCC1(C)CCOCC1=C
CCCC1(C)COCCC1=C
CCCC1(C)COCC(=C)C1
CCCC1(C)OCCCC1=C
CCC1CC(CCO1)C=CC
CCC1CCC(CO1)C=CC
CCC1CCCC(O1)C=CC
CCC1CCC(OC1)C=CC
CCC1CCCOC1C=CC
CCC1CCOC(C1)C=CC
CCC1CCOCC1C=CC
CCC1COCC(C1)C=CC
CCC1COCCC1C=CC
CCC1OCCCC1C=CC
CCC=C1CCC(CC)OC1
CCCC1CC(CCO1)=CC
CCCC1CCC(CO1)=CC
CCC=C1CCCOC1CC
CCC=C1CCOCC1CC
CCCC1CCOCC1=CC
CCC=C1CCOC(CC)C1
CCC=C1COCCC1CC
CCCC1COCC(C1)=CC
CCCC1COCCC1=CC
CCC=C1COCC(CC)C1
CCCC1OCCCC1=CC
CC=CCC1CC(C)CCO1
CC=CCC1CCC(C)CO1
CC=CCC1CCCC(C)O1
CCC=CC1CC(C)CCO1
CCC=CC1CCC(C)CO1
CCC=CC1CCCC(C)O1
CC=CCC1CCC(C)OC1
CCC=CC1CCC(C)OC1
CCCC=C1CCC(C)OC1
CC=CCC1CCCOC1C
CCCC=C1CCCOC1C
CC=CCC1CCOCC1C
CCC=CC1CCOCC1C
CCCC=C1CCOCC1C
CC=CCC1CCOC(C)C1
CCC=CC1CCOC(C)C1
CCCC=C1CCOC(C)C1
CC=CCC1COCCC1C
CCC=CC1COCCC1C
CCCC=C1COCCC1C
CCC=CC1COCC(C)C1
CCCC=C1COCC(C)C1
CC=CCC1OCCCC1C
CCC=CC1OCCCC1C
CCC=CC1CCCOC1C
CC=CCC1COCC(C)C1
CCC1(CCCCO1)C(C)=C
CCC1(CCCOC1)C(C)=C
CCC1(CCOCC1)C(C)=C
CC(C)C1(CCCCO1)C=C
CC(C)C1(CCCOC1)C=C
CC(C=C)C1(C)CCCCO1
CCC(=C)C1(C)CCCCO1
CC(=C)CC1(C)CCCOC1
CC(C=C)C1(C)CCCOC1
CCC(=C)C1(C)CCCOC1
CC(=C)CC1(C)CCOCC1
CC(C=C)C1(C)CCOCC1
CCC(=C)C1(C)CCOCC1
CC(C)C1(CCOCC1)C=C
CC(=C)CC1(C)CCCCO1
CC(C)(C=C)C1CCCOC1
CC(C)(C=C)C1CCOCC1
CC(C)(C=C)C1CCCCO1
CC=C(C)CC1CCCCO1
CC(C)C=CC1CCCCO1
CCC=C(C)C1CCCCO1
CCC(C)=CC1CCCCO1
CC=C(C)CC1CCCOC1
CC(C)C=CC1CCCOC1
CC(C)CC=C1CCCOC1
CCC=C(C)C1CCCOC1
CCC(C)=CC1CCCOC1
CCC(C)C=C1CCCOC1
CCC(CC)=C1CCCOC1
CCCC(C)=C1CCCOC1
CC=C(C)CC1CCOCC1
CC=CC(C)C1CCOCC1
CC(C)=CCC1CCOCC1
CC(C)C=CC1CCOCC1
CC(C)CC=C1CCOCC1
CCC=C(C)C1CCOCC1
CCC(=CC)C1CCOCC1
CCC(C)=CC1CCOCC1
CCC(C)C=C1CCOCC1
CCC(CC)=C1CCOCC1
CCCC(C)=C1CCOCC1
CC=CC(C)C1CCCCO1
CC(C)=CCC1CCCCO1
CCC(=CC)C1CCCCO1
CC=CC(C)C1CCCOC1
CC(C)=CCC1CCCOC1
CCC(=CC)C1CCCOC1
CC1CCCCCC1(C)C=O
CC1(C)CCCCC(C1)C=O
CC1(C)CCCCCC1C=O
CC1CCCC(C)(CC1)C=O
CC1CCCCC(C)(C1)C=O
CCC1(C)CCCCCC1=O
CCC1(C)CCCC(=O)CC1
CC1(C)CCCC(CC1)C=O
CCC1(C)CCCCC(=O)C1
CC(=O)C1(C)CCCCCC1
CC1CC(C(C)C1O)=C(C)C
CC1CC(C)C(C1O)=C(C)C
CC1CC(C(O)C1C)=C(C)C
CC1CC(O)C(C1C)=C(C)C
CC1CC(O)C(C)C1=C(C)C
CC1C(O)CC(C1C)=C(C)C
CC1CC(CC1(C)O)=C(C)C
CC1CCC(=C(C)C)C1(C)O
CC1CC(=C(C)C)C(C)(O)C1
CC1CCC(C)(O)C1=C(C)C
CC1CC(C)(O)CC1=C(C)C
CC(C)=C1CCC(C)(C)C1O
CC(C)=C1CCC(O)C1(C)C
CC(C)=C1CC(O)CC1(C)C
CC(C)=C1CC(O)C(C)(C)C1
CC(C)=C1C(O)CCC1(C)C
CC1C(CCC1(C)O)=C(C)C
CC(C)=C1CC(C)(C)CC1O
CC1C(C)=C(C)CCC1(C)O
CC1CC=C(C)C(C)C1(C)O
CC1CC(C)=C(C)CC1(C)O
CC1CC(C)=CC(C)C1(C)O
CC1CCC(C)=C(C)C1(C)O
CC1C=C(C)C(C)(C)CC1O
CC1C=C(C)CC(C)(C)C1O
CC1C=CC(C)(C)C(C)C1O
CC1C=CC(C)C(C)(C)C1O
CC1CC=C(C)C(C)(C)C1O
CC1CC(C)=CC(C)(C)C1O
CC1CC(C)(C)C=C(C)C1O
CC1CC(C)(C)C(C)=CC1O
CC1=C(C)CC(C)(C)C(O)C1
CC1CC(C)=C(C)C(C)(O)C1
CC1C=C(C)CC(C)(O)C1C
CC1C=CC(C)(C)C(O)C1C
CC1C=CC(C)C(C)(O)C1C
CC1CC=C(C)C(C)(O)C1C
CC1CC(C)=CC(C)(O)C1C
CC1C=C(C)CC(O)C1(C)C
CC1C(C)=CCC(O)C1(C)C
CC1CC=C(C)C(O)C1(C)C
CC1CC(C)=CC(O)C1(C)C
CC1CC(C)(C)C(O)C=C1C
CC1CC(C)C(C)(O)C=C1C
CC1CC(C)(C)C(O)C(C)=C1
CC1CC(C)C(C)(O)C(C)=C1
CC1C=C(C)C(O)CC1(C)C
CC1C=CC(C)(O)C(C)C1C
CC1C(C)C(C)(O)CC=C1C
CC1CCC(C)(O)C(C)=C1C
CC1C=CC(O)C(C)C1(C)C
CC1C=CC(O)C(C)(C)C1C
CC1CC(C)(O)C=C(C)C1C
CC1CC(C)(O)C(C)=CC1C
CC1CC(C)(O)C(C)C=C1C
CC1CC(C)(O)CC(C)=C1C
CC1=C(C)C(O)C(C)(C)CC1
CC1=C(C)C(O)CC(C)(C)C1
CC1CC(C)(O)C(C)C(C)=C1
CC1CC(O)C=C(C)C1(C)C
CC1CC(O)C(C)=CC1(C)C
CC1CC(O)C(C)(C)C=C1C
CC1CC(O)C(C)(C)C(C)=C1
CC1C(O)C=C(C)CC1(C)C
CC1C(O)C(C)=CCC1(C)C
CC1C(O)CC=C(C)C1(C)C
CC1C(O)CC(C)=CC1(C)C
CC1C(O)C=CC(C)(C)C1C
CC1C(O)C(C)(C)CC=C1C
CC1C(O)CC(C)(C)C=C1C
CC1=C(C)C(C)(C)CCC1O
CC1=C(C)C(C)(C)CC(O)C1
CC1=C(C)C(C)(C)C(O)CC1
CC1C(C)=CC(O)CC1(C)C
CC1C=C(C)CCCC1(C)O
CC1C(C)=CCCCC1(C)O
CC1CC=C(C)CCC1(C)O
CC1CC=CCC(C)C1(C)O
CC1CC(C)=CCCC1(C)O
CC1CCC=C(C)CC1(C)O
CC1CCC=CC(C)C1(C)O
CC1CCC(C)=CCC1(C)O
CC1CCCC=C(C)C1(C)O
CC1CCCC(C)=CC1(C)O
CC1=CC(C)(C)CCCC1O
CC1=CCC(C)(C)CCC1O
CC1=CCCC(C)(C)CC1O
CC1=CCCCC(C)(C)C1O
CC1C=CC(C)(C)CCC1O
CC1C=CCC(C)(C)CC1O
CC1C=CCCC(C)(C)C1O
CC1CC=CC(C)(C)CC1O
CC1CC=CCC(C)(C)C1O
CC1CC(C)(C)C=CCC1O
CC1CC(C)(C)CC=CC1O
CC1CCC=CC(C)(C)C1O
CC1CCC(C)(C)C=CC1O
CC1=CC(C)(C)CCC(O)C1
CC1=CCC(C)(C)CC(O)C1
CC1=CCCC(C)(C)C(O)C1
CC1CC=C(C)CC(C)(O)C1
CC1CC=CC(C)(C)C(O)C1
CC1CC=CC(C)C(C)(O)C1
CC1CC(C)=CCC(C)(O)C1
CC1CC(C)C=CC(C)(O)C1
CC1CCC=C(C)C(C)(O)C1
CC1CCC(C)=CC(C)(O)C1
CC1C=CCCC(C)(O)C1C
CC1CC=CCC(C)(O)C1C
CC1CCC=CC(C)(O)C1C
CC1=C(C)CCC(C)(O)CC1
CC1CC(C)(C)CC(O)C=C1
CC1CCC(C)(C)C(O)C=C1
CC1CCC(C)C(C)(O)C=C1
CC1=CCCCC(O)C1(C)C
CC1C=CCCC(O)C1(C)C
CC1CC=CCC(O)C1(C)C
CC1CCC=CC(O)C1(C)C
CC1CC=CC(C)(O)CC1C
CC1CCCC(C)(O)C=C1C
CC1=C(C)CC(C)(O)CCC1
CC1=CC(C)(C)C(O)CCC1
CC1CC=CC(C)(O)C(C)C1
CC1CC(C)(C)C(O)CC=C1
CC1CC(C)C(C)(O)CC=C1
CC1CCCC(C)(O)C(C)=C1
CC1=CCCC(O)CC1(C)C
CC1C=CCC(O)CC1(C)C
CC1CC=CC(O)CC1(C)C
CC1CCC(C)(O)C=CC1C
CC1CCC(C)(O)CC=C1C
CC1=C(C)C(C)(O)CCCC1
CC1=CCCC(O)C(C)(C)C1
CC1CC=CC(O)C(C)(C)C1
CC1CCC(C)(O)C=C(C)C1
CC1CCC(C)(O)C(C)=CC1
CC1CCC(C)(O)C(C)C=C1
CC1CCC(C)(O)CC(C)=C1
CC1=CCC(O)CCC1(C)C
CC1C=CC(O)CCC1(C)C
CC1CCC(O)C=CC1(C)C
CC1CC(C)(O)CC=CC1C
CC1CC(C)(O)CCC=C1C
CC1=CCC(O)C(C)(C)CC1
CC1CC(C)(O)C(C)CC=C1
CC1CC(C)(O)CC(C)C=C1
CC1CC(C)(O)CCC(C)=C1
CC1CCC(O)C(C)(C)C=C1
CC1=CC(O)CCCC1(C)C
CC1CC(O)C=CCC1(C)C
CC1CC(O)CC=CC1(C)C
CC1=CC(O)C(C)(C)CCC1
CC1=CC(O)CC(C)(C)CC1
CC1=CC(O)CCC(C)(C)C1
CC1CC(O)C=CC(C)(C)C1
CC1CC(O)C(C)(C)CC=C1
CC1CC(O)CC(C)(C)C=C1
CC1C(O)C=CCCC1(C)C
CC1C(O)CC=CCC1(C)C
CC1C(O)CCC=CC1(C)C
CC1=CC(C)(C)CC(O)CC1
CC1=CCC(C)(C)C(O)CC1
CC1=CCC(O)CC(C)(C)C1
CC1C(=C)CCCCC1(C)O
CC1CC(=C)CCCC1(C)O
CC1CCC(=C)CCC1(C)O
CC1CCCC(=C)CC1(C)O
CC1CCCCC(=C)C1(C)O
CC1(C)CC(=C)CCCC1O
CC1(C)CCCC(=C)CC1O
CC1(C)CCCCC(=C)C1O
CC1(C)CCC(=C)CC(O)C1
CC1(C)CCCC(=C)C(O)C1
CC1CC(=C)CCC(C)(O)C1
CC1CCC(=C)CC(C)(O)C1
CC1CCCC(=C)C(C)(O)C1
CC1(C)CCCCC(O)C1=C
CC1CCCCC(C)(O)C1=C
CC1CCC(=C)C(C)(O)CC1
CC1(C)CCCC(O)CC1=C
CC1CCCC(C)(O)CC1=C
CC1(C)CCCC(O)C(=C)C1
CC1CCCC(C)(O)C(=C)C1
CC1(C)CCC(O)CCC1=C
CC1CCC(C)(O)CCC1=C
CC1(C)CCC(O)C(=C)CC1
CC1(C)CCC(O)CC(=C)C1
CC1CCC(C)(O)CC(=C)C1
CC1(C)CC(O)CCCC1=C
CC1CC(C)(O)CCCC1=C
CC1(C)CC(O)CCC(=C)C1
CC1(C)C(O)CCCCC1=C
CC1(C)CCC(=C)CCC1O
CC=C1C(C)CCCCC1O
CC=C1CC(C)CCCC1O
CC=C1CCC(C)CCC1O
CC=C1CCCC(C)CC1O
CC=C1CCCCC(C)C1O
CC=C1CC(C)CCC(O)C1
CC=C1CCC(C)CC(O)C1
CC=C1CCCC(C)C(O)C1
CC=C1CCCCC(O)C1C
CC=C1CCC(C)C(O)CC1
CC=C1CCCC(O)CC1C
CC=C1CCCC(O)C(C)C1
CC=C1CCC(O)CCC1C
CC=C1CCC(O)CC(C)C1
CC=C1CC(O)CCCC1C
CC(C)=C1CCCCCC1O
CC(C)=C1CCCCC(O)C1
CC(C)=C1CCCC(O)CC1
CC1CC(C)C1CCC(C)=O
CC1CC(CCC(C)=O)C1C
CCC1C(CC1C(C)C)C=O
CCC1CC(C1CC)C(C)=O
CCC1CC(C1C)C(=O)CC
CCC1C(C)CC1C(C)C=O
CCC1C(C)CC1CC(C)=O
CCC1CC(C)C1C(C)C=O
CCC1CC(C)C1CC(C)=O
CCC1C(C)CC1C(=O)CC
CCC1CC(C)C1C(=O)CC
CCC1CC(CC)C1C(C)=O
CCC1CC(C(C)C)C1C=O
CCC1C(CC(C)C)CC1=O
CCC1CC(C(C)C=O)C1C
CCC1CC(CC(C)=O)C1C
CCC1CC(C=O)C1C(C)C
CCC1CC(=O)C1CC(C)C
CCCC1CC(C1C)C(C)=O
CCCC1C(CC1=O)C(C)C
CC(C)C1C(C)CC1CC=O
CC(C)C1CC(C)C1CC=O
CC(CC1C(C)CC1C)C=O
CC(CC1CC(C)C1C)C=O
CCCC1C(C)CC1C(C)=O
CCCC1CC(C)C1C(C)=O
CCCC1CC(C(C)C)C1=O
CC(C)C1CC(CC=O)C1C
CCCC1CC(=O)C1C(C)C
CC(C)CC1C(C)CC1C=O
CC(C)CC1CC(C)C1C=O
CCC(C)C1C(C)CC1C=O
CCC(C)C1CC(C)C1C=O
CCC(C)C1C(CC)CC1=O
CCC(C)C1CC(CC)C1=O
CC(C)CC1CC(C=O)C1C
CCC(C)C1CC(C=O)C1C
CCC(C)C1CC(=O)C1CC
CC(C)CCC1C(C)CC1=O
CC(C)CCC1CC(C)C1=O
CCC(C)CC1C(C)CC1=O
CCC(C)CC1CC(C)C1=O
CCC(CC)C1C(C)CC1=O
CCC(CC)C1CC(C)C1=O
CCCC(C)C1C(C)CC1=O
CCCC(C)C1CC(C)C1=O
CC(C)CCC1CC(=O)C1C
CCC(C)CC1CC(=O)C1C
CCC(CC)C1CC(=O)C1C
CCCC(C)C1CC(=O)C1C
CC(CC=O)C1C(C)CC1C
CC(CC=O)C1CC(C)C1C
CCC(C=O)C1C(C)CC1C
CCC(C=O)C1CC(C)C1C
CCCC(=O)C1C(C)CC1C
CCCC(=O)C1CC(C)C1C
CCC(=O)CC1C(C)CC1C
CCC(=O)CC1CC(C)C1C
CCC1CC(CC(C)C)C1=O
CCC1CC(C1)C(C)C(C)=O
CCC1CCC1C(C)C(C)=O
CCC1CC(C1)C(=O)C(C)C
CCC1CCC1C(=O)C(C)C
CC(C)C1CC(C1)C(C)C=O
CC(C)C1CCC1C(C)C=O
CC(C)C1CCC1CC(C)=O
CC(CC1CCC1C)C(C)=O
CCC(C1CCC1C)C(C)=O
CC(CC1CC(C)C1)C(C)=O
CCC(C1CC(C)C1)C(C)=O
CC(C)C1CC(CC(C)=O)C1
CC(C)CC1CC(C1)C(C)=O
CC(C)CC1CCC1C(C)=O
CCC(C)C1CC(C1)C(C)=O
CCC(C)C1CCC1C(C)=O
CC(C)C(C)C1CC(C1)C=O
CC(C)C(C)C1CCC1C=O
CC(C)C(C)CC1CCC1=O
CC(C)CC(C)C1CCC1=O
CCC(C(C)C)C1CCC1=O
CCC(C)C(C)C1CCC1=O
CC(C)C(C)CC1CC(=O)C1
CC(C)CC(C)C1CC(=O)C1
CCC(C(C)C)C1CC(=O)C1
CCC(C)C(C)C1CC(=O)C1
CC(C)C(C=O)C1CCC1C
CC(C)CC(=O)C1CCC1C
CC(CC(C)=O)C1CCC1C
CCC(C)C(=O)C1CCC1C
CC(C)C(C=O)C1CC(C)C1
CC(C)CC(=O)C1CC(C)C1
CC(CC(C)=O)C1CC(C)C1
CCC(C)C(=O)C1CC(C)C1
CC(C)C(=O)CC1CCC1C
CC(C)C(=O)CC1CC(C)C1
CCC(=O)C1CC(C1)C(C)C
CCC(=O)C1CCC1C(C)C
CC(C=O)C(C)C1CCC1C
CCC(=O)C(C)C1CCC1C
CC(C=O)C(C)C1CC(C)C1
CCC(=O)C(C)C1CC(C)C1
CC(C)C(C1CCC1)C(C)=O
CC(C(C)C(C)=O)C1CCC1
CC(C)C(C)C(=O)C1CCC1
CC(C)C(=O)C(C)C1CCC1
CC(C1CCC1)C(C)(C)C=O
CCC(C)(C1CCC1)C(C)=O
CC(C)(C)C(C=O)C1CCC1
CC(C)(C)CC(=O)C1CCC1
CC(C)C(C)(C=O)C1CCC1
CCC(C)(C)C(=O)C1CCC1
CC(C=O)C(C)(C)C1CCC1
CCC(=O)C(C)(C)C1CCC1
CC(=O)C(C)(C)CC1CCC1
CC(=O)CC(C)(C)C1CCC1
CC(C)(C)C(=O)CC1CCC1
CC1CCC(C)C1CCC=O
CC1CC(C)C(CCC=O)C1
CC1CCC(CCC=O)C1C
CC1CC(CCC=O)CC1C
CCC1CC(C=O)CC1CC
CCC1C(C)CCC1CC=O
CCC1CC(C)CC1CC=O
CCC1CCC(C)C1CC=O
CCC1CCC(CC)C1C=O
CCC1CC(C)C(CC=O)C1
CCC1CCC(CC=O)C1C
CCC1CCC(C=O)C1CC
CCC1CC(CC=O)CC1C
CCCC1CC(CC1C)C=O
CCCC1C(C)CCC1C=O
CCCC1CC(C)C(C1)C=O
CCCC1CC(C)CC1C=O
CCCC1CCC(C)C1C=O
CCCC1C(CC)CCC1=O
CCCC1CC(CC)CC1=O
CCCC1CCC(C=O)C1C
CCCC1CCC(=O)C1CC
CCCCC1CC(C)C(=O)C1
CCCCC1CC(=O)CC1C
CCC1CC(CC)C(C1)C=O
CCCC1CCC(CC)C1=O
CCCC1CC(CC)C(=O)C1
CCCC1CC(=O)CC1CC
CCCCC1C(C)CCC1=O
CCCCC1CC(C)CC1=O
CCCCC1CCC(C)C1=O
CCCCC1CCC(=O)C1C
CCC(C1CCCC1)C(C)=O
CC(C)C(C=O)C1CCCC1
CC(C=O)C(C)C1CCCC1
CCC(=O)C(C)C1CCCC1
CC(CC1CCCC1)C(C)=O
CC(CC(C)=O)C1CCCC1
CC(C)C(=O)CC1CCCC1
CC(C)CC(=O)C1CCCC1
CCC(C)C(=O)C1CCCC1
COC1CC11C(C)CCC1C
COC1CC11CC(C)CC1C
COC1CC11CCC(C)C1C
COC1CC11CC(C)C(C)C1
COC1CC2(CC2)C(C)C1C
COC1CC2(CC2C)CC1C
COC1C(C)C11CCCC1C
COC1C(C)C11CCC(C)C1
COC1CCC2(C1)C(C)C2C
COC1CCC2(CC2C)C1C
COC1CCCC11C(C)C1C
COC1C(C)CC2(CC2)C1C
COC1CC(C)C2(CC2)C1C
COC1CC(C)C2(CC2C)C1
COC1C(C)CCC11CC1C
COC1CC(C)CC11CC1C
COC1CCC(C)C11CC1C
COC1C(C)C(C)CC11CC1
COC1C(C)CC(C)C11CC1
COC1CC(C)C(C)C11CC1
CC1CCCC1(C)C(=C)CO
CC1CCCC1(C)C(O)C=C
CC1CCCC1(CO)C(C)=C
CC1CCCC1(O)CC(C)=C
CC1(C)CCC(C1)C(=C)CO
CC1(C)CCCC1C(=C)CO
CC1CCC(C)(C1)C(=C)CO
CC1(C)CCC(C1)C(O)C=C
CC1(C)CCCC1C(O)C=C
CC1CCC(C)(C1)C(O)C=C
CC1CCC(CO)(C1)C(C)=C
CC1CCC(O)(CC(C)=C)C1
CCC1(CCCC1=C)C(C)O
CCC1(CCCC1O)C(C)=C
CCC1CCCC1(O)C(C)=C
CCC1(CCC(=C)C1)C(C)O
CCC1(CCC(O)C1)C(C)=C
CCC1CCC(O)(C1)C(C)=C
CCC1(O)CCC(C1)C(C)=C
CCC1(O)CCCC1C(C)=C
CC(=C)C1CCCC1(C)CO
CC(C)C1(CCCC1O)C=C
CC(C)C1CCCC1(O)C=C
CC(=C)C1(C)CCCC1CO
CC(=C)C1(C)CCC(CO)C1
CC(C)C1(CCC(O)C1)C=C
CC(C)C1CCC(O)(C1)C=C
CC(C)C1(CO)CCCC1=C
CC(C)C1(CO)CCC(=C)C1
CC(C)C1(O)CCC(C1)C=C
CC(C)C1(O)CCCC1C=C
CC(=C)CC1CCCC1(C)O
CC(C=C)C1CCCC1(C)O
CCC(=C)C1CCCC1(C)O
CC(=C)CC1(C)CCCC1O
CC(C=C)C1(C)CCCC1O
CCC(=C)C1(C)CCCC1O
CC(=C)CC1(C)CCC(O)C1
CC(=C)CC1CCC(C)(O)C1
CC(C=C)C1(C)CCC(O)C1
CC(C=C)C1CCC(C)(O)C1
CCC(=C)C1(C)CCC(O)C1
CCC(=C)C1CCC(C)(O)C1
CC(C=C)C1(O)CCCC1C
CC(C)CC1(O)CCCC1=C
CCC(=C)C1(O)CCCC1C
CCC(C)C1(O)CCCC1=C
CC(C=C)C1(O)CCC(C)C1
CC(C)CC1(O)CCC(=C)C1
CCC(=C)C1(O)CCC(C)C1
CCC(C)C1(O)CCC(=C)C1
CC(CO)C1(C)CCCC1=C
CCC(O)C1(C)CCCC1=C
CC(CO)C1(C)CCC(=C)C1
CCC(O)C1(C)CCC(=C)C1
CC(O)C1(CCCC1C)C=C
CC(O)C1CCCC1(C)C=C
CC(O)C1(C)CCC(C1)C=C
CC(O)C1(C)CCCC1C=C
CC(O)C1(CCC(C)C1)C=C
CC(O)C1CCC(C)(C1)C=C
CC(O)CC1(C)CCCC1=C
CC(O)CC1(C)CCC(=C)C1
CC(=C)C1CCC(C)(CO)C1
CC1CCC(C1)C(C)(O)C=C
CC1CCCC1C(C)(O)C=C
CC(C)(C=C)C1CCCC1O
CC(C)(C=C)C1CCC(O)C1
CC(C)(CO)C1CCCC1=C
CCC(C)(O)C1CCCC1=C
CC(C)(CO)C1CCC(=C)C1
CCC(C)(O)C1CCC(=C)C1
CC(C)(O)C1CCC(C1)C=C
CC(C)(O)C1CCCC1C=C
CC(C)(O)CC1CCCC1=C
CC(C)(O)CC1CCC(=C)C1
CC1CCC(C1)=C(C)CCO
CC1CCC(C1)C=C(C)CO
CC1CCC(C1)C(C)=CCO
CC1CCCC1=C(C)CCO
CC1CCCC1C=C(C)CO
CC1CCCC1C(C)=CCO
CC=C1CCC(C1)C(C)CO
CC=C1CCCC1C(C)CO
CC=C1CCCC1CC(C)O
CCC1CCC(C1)=C(C)CO
CCC1CCC(C1)=CC(C)O
CCC1CCCC1=C(C)CO
CCC1CCCC1=CC(C)O
CC=C1CCC(CC(C)O)C1
CC=CC1CCC(C1)C(C)O
CC=CC1CCCC1C(C)O
CC(C)=C1CCCC1CCO
CC(C)C1CCC(C1)=CCO
CC(C)C1CCCC1=CCO
CCC=C1CCCC1C(C)O
CC(C)=C1CCC(CCO)C1
CC=C(C)C1CCCC1CO
CC(C)=CC1CCCC1CO
CC(C)C=C1CCCC1CO
CCC(C)=C1CCCC1CO
CC=C(C)C1CCC(CO)C1
CC(C)=CC1CCC(CO)C1
CC(C)C=C1CCC(CO)C1
CCC(C)=C1CCC(CO)C1
CC=CC(C)C1CCCC1O
CC(C)C=CC1CCCC1O
CC(C)CC=C1CCCC1O
CCC=C(C)C1CCCC1O
CCC(=CC)C1CCCC1O
CCC(C)=CC1CCCC1O
CCC(C)C=C1CCCC1O
CCC(CC)=C1CCCC1O
CCCC(C)=C1CCCC1O
CC=C(C)CC1CCC(O)C1
CC=CC(C)C1CCC(O)C1
CC(C)C=CC1CCC(O)C1
CC(C)CC=C1CCC(O)C1
CCC=C(C)C1CCC(O)C1
CCC(=CC)C1CCC(O)C1
CCC(C)=CC1CCC(O)C1
CCC(C)C=C1CCC(O)C1
CCC(CC)=C1CCC(O)C1
CCCC(C)=C1CCC(O)C1
CC=C(CO)C1CCCC1C
CC=CC(O)C1CCCC1C
CCC(CO)=C1CCCC1C
CC=C(CO)C1CCC(C)C1
CC=CC(O)C1CCC(C)C1
CCC(CO)=C1CCC(C)C1
CCC(O)C1CCC(C1)=CC
CCC(O)C1CCCC1=CC
CC(CO)C=C1CCCC1C
CCC(O)C=C1CCCC1C
CC(CO)C=C1CCC(C)C1
CCC(O)C=C1CCC(C)C1
CC(O)C=CC1CCCC1C
CC(O)CC=C1CCCC1C
CC(O)C=CC1CCC(C)C1
CC(O)CC=C1CCC(C)C1
CCC=C1CCC(C1)C(C)O
CC=C(C)CC1CCCC1O
CC(C)=CCC1CCCC1O
CC(C)=CCC1CCC(O)C1
CC1C=C(C)CCC1CCO
CC1CC=CC(C)C1CCO
CC1CCC=C(C)C1CCO
CC1CCC(C)=CC1CCO
CC1CCCC(C)=C1CCO
CC1CC=C(C)C(CCO)C1
CC1CC(C)C=C(CCO)C1
CC1CCC(C)=C(CCO)C1
CC1CCC(C)C(CCO)=C1
CC1C=CCC(CCO)C1C
CC1CC=CC(CCO)C1C
CC1CCC=C(CCO)C1C
CC1CCCC(CCO)=C1C
CC1CC(C)C(CCO)C=C1
CC1CC=C(CCO)CC1C
CC1CCC(CCO)=CC1C
CC1CCC(CCO)C=C1C
CC1=C(C)C(CCO)CCC1
CC1CC=C(CCO)C(C)C1
CC1CCC(CCO)=C(C)C1
CC1CCC(CCO)C(C)=C1
CC1CC(CCO)C=CC1C
CC1CC(CCO)CC=C1C
CC1CC(CCO)C=C(C)C1
CC1CC(CCO)C(C)C=C1
CC1CC(CCO)CC(C)=C1
CC1C(CCO)CCC=C1C
CCC1=C(C)CCCC1CO
CCC1=CC(C)CCC1CO
CCC1=CCC(C)CC1CO
CCC1=CCCC(C)C1CO
CCC1C=C(C)CCC1CO
CCC1C=CC(C)CC1CO
CCC1C=CCC(C)C1CO
CCC1C(CO)CC=CC1C
CCC1C(C)CC=CC1CO
CCC1C(C)CCC=C1CO
CCC1CC=C(C)CC1CO
CCC1CC=CC(C)C1CO
CCC1CC(C)=CCC1CO
CCC1CC(C)C=CC1CO
CCC1CC(C)CC=C1CO
CCC1CCC=C(C)C1CO
CCC1CCC(C)=CC1CO
CCC1CCC(C)C=C1CO
CCC1CCCC(C)=C1CO
CCC1C=C(CC)CCC1O
CCC1CC=C(CC)CC1O
CCC1CC=CC(CC)C1O
CCC1CC(CC)=CCC1O
CCC1CCC=C(CC)C1O
CCC1CCC(CC)=CC1O
CCC1=C(C)CCC(CO)C1
CCC1=CC(C)CC(CO)C1
CCC1=CCC(C)C(CO)C1
CCC1CC=C(C)C(CO)C1
CCC1CC=C(CC)C(O)C1
CCC1CC(C)CC(CO)=C1
CCC1CCC(C)=C(CO)C1
CCC1CCC(C)C(CO)=C1
CCC1=CCCC(CO)C1C
CCC1C=CCC(CO)C1C
CCC1CC=CC(CO)C1C
CCC1CCC=C(CO)C1C
CCC1=C(C)CC(CO)CC1
CCC1=C(CC)CC(O)CC1
CCC1=CC(C)C(CO)CC1
CCC1CC(CC)C(O)C=C1
CCC1C=CCC(O)C1CC
CCC1CC=CC(O)C1CC
CCC1=CCC(CO)CC1C
CCC1C=CC(CO)CC1C
CCC1CC=C(CO)CC1C
CCC1CCC(CO)=CC1C
CCC1CCC(CO)C=C1C
CCC1=C(C)C(CO)CCC1
CCC1=C(CC)C(O)CCC1
CCC1=CCC(CO)C(C)C1
CCC1CC=C(CO)C(C)C1
CCC1CCC(CO)=C(C)C1
CCC1CCC(CO)C(C)=C1
CCC1CCC(O)C=C1CC
CCC1=CC(CO)CCC1C
CCC1C=C(CO)CCC1C
CCC1CC(CO)=CCC1C
CCC1CC(CO)C=CC1C
CCC1CC(CO)CC=C1C
CCC1=CC(CO)C(C)CC1
CCC1=CC(CO)CC(C)C1
CCC1CC(CO)C=C(C)C1
CCC1CC(CO)C(C)C=C1
CCC1CC(CO)CC(C)=C1
CCC1CCC(O)C(CC)=C1
CCC1CC(O)C=CC1CC
CCC1CC(O)CC=C1CC
CCC1=C(CO)CCCC1C
CCC1C(CO)CCC=C1C
CCC1=C(CO)C(C)CCC1
CCC1=C(CO)CC(C)CC1
CCC1=C(CO)CCC(C)C1
CCC1CC(O)C=C(CC)C1
CCC1CC(O)C(CC)C=C1
CCC1CC(O)CC(CC)=C1
CCC1C(O)CCC=C1CC
CCCC1=C(C)CCCC1O
CCCC1=CC(C)CCC1O
CCCC1=CCC(C)CC1O
CCCC1=CCCC(C)C1O
CCCC1C=C(C)CCC1O
CCCC1C=CC(C)CC1O
CCCC1C=CCC(C)C1O
CCCC1C(O)CC=CC1C
CCCC1C(C)CC=CC1O
CCCC1CC=C(C)CC1O
CCCC1CC=CC(C)C1O
CCCC1CC(C)=CCC1O
CCCC1CC(C)C=CC1O
CCCC1CCC=C(C)C1O
CCCC1CCC(C)=CC1O
CCCC1=C(C)CCC(O)C1
CCCC1=CC(C)CC(O)C1
CCCC1=CCC(C)C(O)C1
CCCC1CC=C(C)C(O)C1
CCCC1=CCCC(O)C1C
CCCC1C=CCC(O)C1C
CCCC1CC=CC(O)C1C
CCCC1=C(C)CC(O)CC1
CCCC1=CC(C)C(O)CC1
CCCC1CC(C)C(O)C=C1
CCCC1=CCC(O)CC1C
CCCC1C=CC(O)CC1C
CCCC1CCC(O)C=C1C
CCCC1=C(C)C(O)CCC1
CCCC1=CCC(O)C(C)C1
CCCC1CCC(O)C(C)=C1
CCCC1=CC(O)CCC1C
CCCC1CC(O)C=CC1C
CCCC1CC(O)CC=C1C
CCCC1=CC(O)C(C)CC1
CCCC1=CC(O)CC(C)C1
CCCC1CC(O)C=C(C)C1
CCCC1CC(O)C(C)C=C1
CCCC1CC(O)CC(C)=C1
CCCC1C(O)CCC=C1C
CC1CC=C(C)CC1CCO
CC1CC(C)=CCC1CCO
CC1=C(C)CC(CCO)CC1
CCC1CC(C)C=C(CO)C1
CCC1CCCC(CO)=C1C
CCC1CC(C)C(CO)C=C1
CC(C)(O)C(=C)C1CCCC1
CC(=C)C(C)(O)C1CCCC1
CCC1=C(CCCC1)C(C)O
CCC1=CC(CCC1)C(C)O
CCC1=CCC(CC1)C(C)O
CCC1=CCCC(C1)C(C)O
CCC1=CCCCC1C(C)O
CCC1CC=CC(C1)C(C)O
CCC1CC=CCC1C(C)O
CCC1CC(CC=C1)C(C)O
CCC1CCC=C(C1)C(C)O
CCC1CCC=CC1C(C)O
CCC1CCC(=CC1)C(C)O
CCC1CCC(C=C1)C(C)O
CCC1CCCC=C1C(C)O
CC(C)C1=CCCCC1CO
CC(C)C1C=CCCC1CO
CC(C)C1CC=CCC1CO
CC(C)C1CCC=CC1CO
CC(C)C1CCCC=C1CO
CC(C)C1=CCCC(CO)C1
CC(C)C1CC=CC(CO)C1
CC(C)C1CCC=C(CO)C1
CC(C)C1CCCC(CO)=C1
CC(C)C1=CC(CO)CCC1
CC(C)C1CC(CO)CC=C1
CC(C)C1=C(CO)CCCC1
CC(C)CC1=CCCCC1O
CC(C)CC1C=CCCC1O
CC(C)CC1CC=CCC1O
CC(C)CC1CCC=CC1O
CCC(C)C1=CCCCC1O
CCC(C)C1C=CCCC1O
CCC(C)C1CC=CCC1O
CCC(C)C1CCC=CC1O
CC(C)CC1=CCCC(O)C1
CC(C)CC1CC=CC(O)C1
CCC(C)C1=CCCC(O)C1
CCC(C)C1CC=CC(O)C1
CC(C)CC1CCC(O)C=C1
CCC(C)C1CCC(O)C=C1
CC(C)CC1CC(O)CC=C1
CCC(C)C1CC(O)CC=C1
CC(CO)C1=CCCCC1C
CC(CO)C1C=CCCC1C
CC(CO)C1CC=CCC1C
CC(CO)C1CCC=CC1C
CC(CO)C1CCCC=C1C
CCC(O)C1=CCCCC1C
CCC(O)C1C=CCCC1C
CCC(O)C1CC=CCC1C
CCC(O)C1CCC=CC1C
CCC(O)C1CCCC=C1C
CC(CO)C1=C(C)CCCC1
CC(CO)C1=CC(C)CCC1
CC(CO)C1=CCCC(C)C1
CC(CO)C1CC=CC(C)C1
CC(CO)C1CC(C)CC=C1
CC(CO)C1CCC=C(C)C1
CC(CO)C1CCCC(C)=C1
CCC(O)C1=C(C)CCCC1
CCC(O)C1=CC(C)CCC1
CCC(O)C1=CCC(C)CC1
CCC(O)C1CC=CC(C)C1
CCC(O)C1CC(C)CC=C1
CCC(O)C1CCC=C(C)C1
CCC(O)C1CCC(C)C=C1
CCC(O)C1CCCC(C)=C1
CC(O)CC1=CCCCC1C
CC(O)CC1C=CCCC1C
CC(O)CC1CC=CCC1C
CC(O)CC1CCC=CC1C
CC(O)CC1=C(C)CCCC1
CC(O)CC1=CC(C)CCC1
CC(O)CC1=CCC(C)CC1
CC(O)CC1=CCCC(C)C1
CC(O)CC1CC=CC(C)C1
CC(O)CC1CC(C)CC=C1
CC(O)CC1CCC=C(C)C1
CC(O)CC1CCC(C)C=C1
CC(O)CC1CCCC(C)=C1
CCC1C=CCCC1C(C)O
CCC1CCCC(=C1)C(C)O
CC(C)C1=CCC(CO)CC1
CC(C)C1CCC(CO)=CC1
CC(C)C1CCC(CO)C=C1
CC(C)CC1=CCC(O)CC1
CCC(C)C1=CCC(O)CC1
CC(C)CC1=CC(O)CCC1
CCC(C)C1=CC(O)CCC1
CC(CO)C1=CCC(C)CC1
CC(CO)C1CCC(C)C=C1
CCC(O)C1=CCCC(C)C1
CCC(O)C1CCC(C)=CC1
CC(O)CC1CCCC=C1C
CC(O)CC1CCC(C)=CC1
CC(CO)C1CCC(C)=CC1
CC1(CCCCC1CO)C=C
CC1CCCCC1(CO)C=C
CC1(CC=C)CCCCC1O
CC1(CC=C)CCCC(O)C1
CC1(CC=C)CCC(O)CC1
CC1(CCCC(CO)C1)C=C
CC1CCCC(CO)(C1)C=C
CC1(CCC(CO)CC1)C=C
CC1CCC(CO)(CC1)C=C
CC1CCC(O)(CC=C)CC1
CC1(CCO)CCC(=C)CC1
CC1(CCO)CCCC(=C)C1
CC1(CO)CCC(CC1)C=C
CC1(CO)CCCC(C1)C=C
CC1(CO)CCCCC1C=C
CC1(O)CCC(CC=C)CC1
CC1(O)CCCC(CC=C)C1
CCC1(CCCCC1O)C=C
CCC1(CCCC(O)C1)C=C
CCC1(CCC(O)CC1)C=C
CCC1(CO)CCCCC1=C
CCC1(CO)CCC(=C)CC1
CCC1(CO)CCCC(=C)C1
CCC1(O)CCC(CC1)C=C
CCC1(O)CCCC(C1)C=C
CCC1(O)CCCCC1C=C
CCCC1(O)CCCCC1=C
CCCC1(O)CCC(=C)CC1
CCCC1(O)CCCC(=C)C1
CC1CCCC(O)(CC=C)C1
CC1(CCO)CCCCC1=C
CC1(O)CCCCC1CC=C
CCC1CCCCC1(O)C=C
CCC1CCCC(O)(C1)C=C
CCC1CCC(O)(CC1)C=C
CC1CCCCC1(O)CC=C
CC1CCC(CC1)=CCCO
CC1CCCC(C1)=CCCO
CC1CCCC(C1)C=CCO
CC1CCCCC1=CCCO
CC1CCCCC1C=CCO
CC=C1CCCCC1CCO
CCC1CCC(CC1)=CCO
CCC1CCCC(C1)=CCO
CCC1CCCCC1=CCO
CC=C1CCCC(CCO)C1
CC=C1CCC(CCO)CC1
CC=CC1CCCCC1CO
CCC=C1CCCCC1CO
CC=CC1CCCC(CO)C1
CCC=C1CCCC(CO)C1
CCC=C1CCC(CO)CC1
CCCC=C1CCCC(O)C1
CCCC=C1CCC(O)CC1
CC1CCC(CC1)C=CCO
CC=CC1CCC(CO)CC1
CC=CCC1CCCCC1O
CCC=CC1CCCCC1O
CCCC=C1CCCCC1O
CC=CCC1CCCC(O)C1
CCC=CC1CCCC(O)C1
CC=CCC1CCC(O)CC1
CCC=CC1CCC(O)CC1
CC1(CCCCC1)C(=C)CO
CC1(CCCCC1)C(O)C=C
CC(O)C1(CCCCC1)C=C
CC(=C)C1(CO)CCCCC1
CC(=C)CC1(O)CCCCC1
CCC(=C)C1(O)CCCCC1
CC(C=C)C1(O)CCCCC1
CC(O)(C=C)C1CCCCC1
CC(CCO)=C1CCCCC1
CCC(CO)=C1CCCCC1
CC(CO)=CC1CCCCC1
CC(CO)C=C1CCCCC1
CCC(O)C=C1CCCCC1
CC(O)CC=C1CCCCC1
CC=C(CO)C1CCCCC1
CC(=CCO)C1CCCCC1
CC(O)C=CC1CCCCC1
CC=CC(O)C1CCCCC1
CC(C)C1C2CC2COC1C
CC(C)C1C2CC2OCC1C
CC(C)C1C2CC(C)COC12
CC(C)C1C2CCC(C)OC12
CC(C)C1C2CCOC(C)C12
CC(C)C1C2COC(C)CC12
CC(C)C1C2COCC(C)C12
CC(C)C1C2OC2CCC1C
CC(C)C1C2OCCC(C)C12
CC(C)C1CC2CC2C(C)O1
CC(C)C1CC2CC2OC1C
CC(C)C1CC2C(C)C2CO1
CC(C)C1CC2OC2CC1C
CC(C)C1CC2OC2C(C)C1
CC(C)C1CCC2C(C)C2O1
CC(C)C1CCC2OC2C1C
CC(C)C1CC(C)C2CC2O1
CC(C)C1CC(C)CC2OC12
CC(C)C1CC(C)OC2CC12
CC(C)C1CCOC2C(C)C12
CC(C)C1COC2CC2C1C
CC(C)C1COC2C(C)C2C1
CC(C)C1COCC2C(C)C12
CC(C)C1COC(C)C2CC12
CC(C)C1OC2CC2CC1C
CC(C)C1OCC2CC2C1C
CC(C)C1OCCC2C(C)C12
CC(C)C1OC(C)CC2CC12
CC(C)C1OCC(C)C2CC12
CC(C)C1CCC(C)C2OC12
COC12CC1C(C)CCC2C
COC12CC1CC(C)CC2C
COC12CC1CCC(C)C2C
COC12CC1C(C)C(C)CC2
COC12CC1C(C)CC(C)C2
COC12CC1CC(C)C(C)C2
COC12C(C)C1CCCC2C
COC12CC(C)CCC1C2C
COC12CCC(C)CC1C2C
COC12CCCC(C)C1C2C
COC1C2CC2CCC1(C)C
COC1C2CC2(C)CCC1C
COC1C2C(C)CCCC12C
COC1C2CC(C)CCC12C
COC1C2CCC(C)CC12C
COC1C2CCCC(C)C12C
COC1C2CCC(C)(C)CC12
COC1C2CCCC(C)(C)C12
COC1CC2CC2CC1(C)C
COC1(C)C2CC2CCC1C
COC1CC2CC2(C)CC1C
COC1CC2CC2(C)C(C)C1
COC1CC2CC2C(C)(C)C1
COC1CC2(C)CC2CC1C
COC1(C)C2CCC(C)CC12
COC1(C)C2CCCC(C)C12
COC1CCC2C(C1)C2(C)C
COC1CCC2CC2C1(C)C
COC1(C)CC2CC2CC1C
COC1CCC2CC2(C)C1C
COC1(C)CC2CC2C(C)C1
COC1CCC2(C)CC2C1C
COC1CCC2C(C)C2(C)C1
COC1CCC2(C)C(C)C2C1
COC1CCCC2C1C2(C)C
COC1(C)CCC2CC2C1C
COC1CC(C)C2CC2(C)C1
COC1(C)CCC2C(C)C2C1
COC1CCCC2(C)C(C)C12
COC1C(C)CCC2CC12C
COC1CC(C)CC2CC12C
COC1CCC(C)C2CC12C
COC1(C)CCCC2C(C)C12
COC1CC(C)CC2(C)CC12
COC1CCC(C)C2(C)CC12
COC1(C)CC(C)CC2CC12
COC1(C)CCC(C)C2CC12
COC1CC(C)(C)CC2CC12
COC1CCC(C)(C)C2CC12
COC1CCCC2C(C)C12C
CC(C)C1C2CC2CCC1O
CC(C)C1C2CCCC(O)C12
CC(C)C1C2CCC(O)CC12
CC(C)C1CC2CC2CC1O
CC(C)C1CC2CC2C(O)C1
CC(C)C1CCC2CC2C1O
CC(C)C1CCC2C(O)C2C1
CC(C)C1CCCC2C(O)C12
CC(C)C1CCC(O)C2CC12
CC(C)C1CC(O)CC2CC12
CC(O)C1C2CC2CCC1C
CC(O)C1C2CCC(C)CC12
CC(O)C1C2CCCC(C)C12
CC(O)C1CC2CC2CC1C
CC(O)C1CC2CC2C(C)C1
CC(O)C1CCC2CC2C1C
CC(O)C1CCC2C(C)C2C1
CC(O)C1CCCC2C(C)C12
CC(O)C1CC(C)CC2CC12
CC(O)C1CCC(C)C2CC12
