# Supplementary material for: Expanding the fragrance chemical space for virtual screening
Source: J Cheminform. 2014 May 22;6:27. doi: 10.1186/1758-2946-6-27 (PMC4037718; doi:10.1186/1758-2946-6-27)
Supplement: Additional file 4 — SMILES for the MQN-browser search examples in Table 3. [file 1758-2946-6-27-S4.zip › Menthone.GDB.smi]

CC(C)C1CCCC(C)C1=O
CC(C)C1CCCC(=O)C1C
CC(C)C1CC(=O)CCC1C
CC1CCC(CC1C)C(C)=O
CC1CCCC(C1C)C(C)=O
CC1CC(C)CC(C1)C(C)=O
CC1CCC(C(C)C1)C(C)=O
CC1CCC(C)C(C1)C(C)=O
CC1CCCC(C)C1C(C)=O
CC(C)C1C(C)CCCC1=O
CC(C)C1CC(C)CCC1=O
CC(C)C1CC(C)CC(=O)C1
CC(C)C1CCC(=O)CC1C
CC(C)C1CCC(=O)C(C)C1
CC(C)C1CCC(C)C(=O)C1
CC(C)C1CCC(C)CC1=O
CC1C=CCC(C1C)C(C)=O
CC1C(CCC=C1C)C(C)=O
CC1CC=CC(C1C)C(C)=O
CC1CC(C=CC1C)C(C)=O
CC1CC(CC=C1C)C(C)=O
CC1CCC=C(C1C)C(C)=O
CC1CCC(=CC1C)C(C)=O
CC1CCC(C=C1C)C(C)=O
CC1CC=C(C(C)C1)C(C)=O
CC1CC=C(C)C(C1)C(C)=O
CC1CC=C(C)CC1C(C)=O
CC1CC=CC(C)C1C(C)=O
CC1CC(C=C(C)C1)C(C)=O
CC1CC(C)C=C(C1)C(C)=O
CC1CC(C)C(C=C1)C(C)=O
CC1CCC=C(C)C1C(C)=O
CC1CCC(C)=C(C1)C(C)=O
CC1CCC(C)=CC1C(C)=O
CC1CCC(C)C(=C1)C(C)=O
CC1CCCC(C)=C1C(C)=O
CC1CCC(C(C)=O)=C(C)C1
CC1CCC(C(C)=O)C(C)=C1
CC(C)C1=CC(C)CCC1=O
CC(C)C1=CCCC(C)C1=O
CC(C)C1C=C(C)CCC1=O
CC(C)C1C=CCC(C)C1=O
CC(C)C1C(=O)CCC=C1C
CC(C)C1C(C)C=CCC1=O
CC(C)C1C(C)CC=CC1=O
CC(C)C1CC=CC(C)C1=O
CC(C)C1CC(C)=CCC1=O
CC(C)C1CC(C)C=CC1=O
CC(C)C1CCC=C(C)C1=O
CC(C)C1=C(C)CCC(=O)C1
CC(C)C1=CC(C)CC(=O)C1
CC(C)C1=CCCC(=O)C1C
CC(C)C1C=CCC(=O)C1C
CC(C)C1CC=CC(=O)C1C
CC(C)C1=C(C)CC(=O)CC1
CC(C)C1=CCC(=O)CC1C
CC(C)C1=CCC(=O)C(C)C1
CC(C)C1CC(=O)C=CC1C
CC(C)C1CC(=O)CC=C1C
CC(C)C1=CC(=O)CC(C)C1
CC(C)C1CC(=O)CC(C)=C1
CC(=O)C1CCCC(C)=C1C
CC1CC=C(CC1C)C(C)=O
CC1C=C(C)CCC1C(C)=O
CC1CC(C(C)C=C1)C(C)=O
CC1CC(C)=CCC1C(C)=O
CC1CC(CC(C)=C1)C(C)=O
CC1CCCC(C(C)=O)=C1C
CC(C)C1=C(C)CCCC1=O
CC(C)C1C=CC(C)CC1=O
CC(C)C1CC=C(C)CC1=O
CC(C)C1=CCC(C)C(=O)C1
CC(C)C1=CC(C)C(=O)CC1
CC(C)C1C=CC(=O)CC1C
CC(C)C1CCC(=O)C=C1C
CC(C)C1=C(C)C(=O)CCC1
CC(C)C1CCC(=O)C(C)=C1
CC(C)C1=CC(=O)CCC1C
CC(C)C1=CC(=O)C(C)CC1
CC(C)C1CC(=O)C(C)C=C1
CC(=O)C1CCC(C)=C(C)C1
CC(C)C1=CCC(C)CC1=O
CC(C)C1CC=C(C)C(=O)C1
CC(C)C1CC(C)C(=O)C=C1
CC(C)C1CCC(C)=CC1=O
CC(C)C1CC(=O)C=C(C)C1
CC1C(CCCC1=C)C(C)=O
CC1CC(CCC1=C)C(C)=O
CC1CCC(CC1=C)C(C)=O
CC1C(CCCC1=O)C(C)=C
CC1CC(=C)CCC1C(C)=O
CC1CC(CC(=C)C1)C(C)=O
CC1CCC(=C)C(C1)C(C)=O
CC1CCC(=C)CC1C(C)=O
CC1CCCC(=C)C1C(C)=O
CC1CCCC(C(C)=C)C1=O
CC1CCCC(C(C)=O)C1=C
CC1CCC(C(C)=O)C(=C)C1
CC1CC(CC(=O)C1)C(C)=C
CC1CCCC(=O)C1C(C)=C
CC1CCC(=O)C(C1)C(C)=C
CC1CCC(=O)CC1C(C)=C
CC(C)C1C(=C)CCCC1=O
CC(C)C1CC(=C)CCC1=O
CC(C)C1CCC(=C)CC1=O
CC(C)C1CCCC(=C)C1=O
CC(C)C1CC(=C)CC(=O)C1
CC(C)C1CCC(=O)CC1=C
CC(C)C1CCC(=O)C(=C)C1
CC(C)C1CC(=O)CCC1=C
CC1CC(CCC1=O)C(C)=C
CC1CCC(C(C)=C)C(=O)C1
CC1CC(=O)CCC1C(C)=C
CC(C)C1CCC(=C)C(=O)C1
CC(C)C1CCCC(=O)C1=C
CC1CCC(CC1=O)C(C)=C
CC(C)C1C(C)CCOC1=O
CC(C)C1CC(C)COC1=O
CC(C)C1CCC(=O)OC1C
CC(C)C1CCOC(=O)C1C
CC(C)C1CC(=O)OCC1C
CC(C)C1COC(=O)CC1C
CC(C)C1COC(=O)C(C)C1
CC(C)C1CC(C)CC(=O)O1
CC(C)C1CCC(C)C(=O)O1
CC(C)C1CCC(C)OC1=O
CC(C)C1CC(C)OC(=O)C1
CC(C)C1OC(=O)CCC1C
CC1CCCC(=O)C1=C(C)C
CC1CCC(=O)CC1=C(C)C
CC1CC(=O)CC(C1)=C(C)C
CC1CC(=O)CCC1=C(C)C
CC1C(=O)CCCC1=C(C)C
CC1CC(CCC1=O)=C(C)C
CC1CCC(CC1=O)=C(C)C
CC1CCCC(=C(C)C)C1=O
CC1CCC(=O)C(C1)=C(C)C
CC1CCC(=C(C)C)C(=O)C1
CC1CC(C(C)CO1)C(C)=C
CC1CC(C)C(CO1)C(C)=C
CC1CC(CC(C)O1)C(C)=C
CC1CCC(C)C(O1)C(C)=C
CC1CC(COC1C)C(C)=C
CC1CCC(OC1C)C(C)=C
CC1CC(C)OC(C1)C(C)=C
CC1CCOC(C1C)C(C)=C
CC1CCOC(C)C1C(C)=C
CC1COC(CC1C)C(C)=C
CC1COCC(C1C)C(C)=C
CC1COC(C(C)C1)C(C)=C
CC1COC(C)C(C1)C(C)=C
CC1COCC(C)C1C(C)=C
CC1OCCC(C1C)C(C)=C
CC(C)C1CC(=C)C(C)CO1
CC(C)C1CC(=C)CC(C)O1
CC(C)C1CC(C)C(=C)CO1
CC(C)C1CCC(=C)C(C)O1
CC(C)C1CC(=C)COC1C
CC(C)C1C(C)COCC1=C
CC(C)C1CC(C)OCC1=C
CC(C)C1C(C)OCCC1=C
CC(C)C1CCOC(C)C1=C
CC(C)C1COC(C)CC1=C
CC(C)C1COCC(=C)C1C
CC(C)C1COCC(C)C1=C
CC(C)C1COC(C)C(=C)C1
CC(C)C1OC(C)CCC1=C
CC(C)C1OCC(=C)CC1C
CC(C)C1OCC(C)CC1=C
CC(C)C1OCCC(=C)C1C
CC(C)C1OCCC(C)C1=C
CC1CCC(C(C)O1)C(C)=C
CC(C)C1CC(=C)CCC1O
CC(C)C1CCCC(=C)C1O
CC(C)C1CCC(O)CC1=C
CC(C)C1CCC(O)C(=C)C1
CC(C)C1CC(O)CCC1=C
CC(C)C1CC(O)CC(=C)C1
CC(C)C1C(O)CCCC1=C
CC(O)C1C(C)CCCC1=C
CC(O)C1CC(=C)CCC1C
CC(O)C1CC(C)CCC1=C
CC(O)C1CCC(=C)CC1C
CC(O)C1CCC(C)CC1=C
CC(O)C1CCCC(=C)C1C
CC(O)C1CCCC(C)C1=C
CC(O)C1CC(C)CC(=C)C1
CC(O)C1CCC(=C)C(C)C1
CC(O)C1CCC(C)C(=C)C1
CC1CC(CCC1O)C(C)=C
CC1CCCC(C1O)C(C)=C
CC1CCCC(O)C1C(C)=C
CC1CCC(O)C(C1)C(C)=C
CC1CCC(O)CC1C(C)=C
CC1CC(O)CC(C1)C(C)=C
CC1CC(O)CCC1C(C)=C
CC1C(O)CCCC1C(C)=C
CC(C)C1CCC(=C)CC1O
CC(C)C1CCC(=C)C(O)C1
CC(C)C1CCCC(O)C1=C
CC1CCC(CC1O)C(C)=C
CC1CCC(C(O)C1)C(C)=C
CC1CC(C(C)CO1)=C(C)C
CC1CC(C)C(CO1)=C(C)C
CC1CC(CC(C)O1)=C(C)C
CC1CCC(C(C)O1)=C(C)C
CC1CC(COC1C)=C(C)C
CC1CCOC(C)C1=C(C)C
CC1COCC(C1C)=C(C)C
CC1COC(C)C(C1)=C(C)C
CC1COCC(C)C1=C(C)C
CC1OCCC(C1C)=C(C)C
CC1C=C(CC=C1C)C(C)=O
CC1C=CC=C(C1C)C(C)=O
CC1C=CC(=CC1C)C(C)=O
CC1C=CC(C=C1C)C(C)=O
CC1C(C=CC=C1C)C(C)=O
CC1CC=C(C=C1C)C(C)=O
CC1CC(=CC=C1C)C(C)=O
CC1C=C(C)C=CC1C(C)=O
CC1C=C(C)CC=C1C(C)=O
CC1C=C(C)CC(=C1)C(C)=O
CC1C=CC=C(C)C1C(C)=O
CC1C=CC(C)=CC1C(C)=O
CC1C=CC(C)C(=C1)C(C)=O
CC1C=CCC(C)=C1C(C)=O
CC1C(C)=CCC=C1C(C)=O
CC1CC=C(C)C=C1C(C)=O
CC1CC=C(C)C(=C1)C(C)=O
CC1CC=CC(C)=C1C(C)=O
CC1CC(=CC(C)=C1)C(C)=O
CC1CC(C)=C(C=C1)C(C)=O
CC1CC(C)=CC=C1C(C)=O
CC1C=CCC(C(C)=O)=C1C
CC1CC=CC(C(C)=O)=C1C
CC1C=CC(C(C)=O)C(C)=C1
CC1CC=C(C(C)=O)C(C)=C1
CC1CC(C(C)=O)=C(C)C=C1
CC(=O)C1=C(C)CCC=C1C
CC(=O)C1=CCCC(C)=C1C
CC(=O)C1C=C(C)CC=C1C
CC(=O)C1C=CCC(C)=C1C
CC(=O)C1C(C)=CCC=C1C
CC(=O)C1CC=C(C)C=C1C
CC(=O)C1CC=CC(C)=C1C
CC(=O)C1CC(C)=CC=C1C
CC(=O)C1=C(C)C=C(C)CC1
CC(=O)C1=C(C)CC=C(C)C1
CC(=O)C1=C(C)CC(C)=CC1
CC(=O)C1=C(C)CCC(C)=C1
CC(=O)C1=CCC(C)=C(C)C1
CC(=O)C1C=C(C)CC(C)=C1
CC(=O)C1CC=C(C)C(C)=C1
CC(=O)C1CC(C)=C(C)C=C1
CC(=O)C1CC(C)=CC(C)=C1
CC1CC(C)=CC(=C1)C(C)=O
CC(=O)C1=C(C)C(C)=CCC1
CC(=O)C1=CC(C)=C(C)CC1
CC1C=C(CCC1=C)C(C)=O
CC1C=CC(CC1=C)C(C)=O
CC1C(C=CCC1=C)C(C)=O
CC1C(CC=CC1=C)C(C)=O
CC1CC=C(CC1=C)C(C)=O
CC1CC(=CCC1=C)C(C)=O
CC1CC(C=CC1=C)C(C)=O
CC1CCC(=CC1=C)C(C)=O
CC1C=C(CCC1=O)C(C)=C
CC1C(C=CCC1=O)C(C)=C
CC1C(CC=CC1=O)C(C)=C
CC1CC=C(CC1=O)C(C)=C
CC1CC(=CCC1=O)C(C)=C
CC1CC(C=CC1=O)C(C)=C
CC1C=CC(=C)CC1C(C)=O
CC1C=CCC(=C)C1C(C)=O
CC1C(=C)CCC=C1C(C)=O
CC1CC=CC(=C)C1C(C)=O
CC1CC(=C)C=C(C1)C(C)=O
CC1CC(=C)C=CC1C(C)=O
CC1CC(=C)C(C=C1)C(C)=O
CC1CC(=C)CC=C1C(C)=O
CC1CC(=C)CC(=C1)C(C)=O
CC1CCC(=C)C=C1C(C)=O
CC1CCC(=C)C(=C1)C(C)=O
CC1C=CCC(C(C)=C)C1=O
CC1CC=CC(C(C)=C)C1=O
CC1CCC=C(C(C)=C)C1=O
CC1C=CCC(C(C)=O)C1=C
CC1CC=CC(C(C)=O)C1=C
CC1CCC=C(C(C)=O)C1=C
CC1CC(C(C)=C)C(=O)C=C1
CC1CC=C(C(C)=O)C(=C)C1
CC1C=CCC(=O)C1C(C)=C
CC1CC=CC(=O)C1C(C)=C
CC1CC(C(C)=O)C(=C)C=C1
CC1C=CC(=O)CC1C(C)=C
CC1CCC(=O)C=C1C(C)=C
CC1CCC(=O)C(=C1)C(C)=C
CC1CC(=O)C=C(C1)C(C)=C
CC1CC(=O)C=CC1C(C)=C
CC1CC(=O)C(C=C1)C(C)=C
CC1CC(=O)CC=C1C(C)=C
CC1CC(=O)CC(=C1)C(C)=C
CC1C(=O)CCC=C1C(C)=C
CC(=C)C1C=C(C)CCC1=O
CC(=C)C1C(=O)CCC=C1C
CC(=C)C1CC(C)=CCC1=O
CC(C)C1=CC(=C)CCC1=O
CC(C)C1=CCC(=C)CC1=O
CC(C)C1=CCCC(=C)C1=O
CC(C)C1C=CC(=C)CC1=O
CC(C)C1C=CCC(=C)C1=O
CC(C)C1C(=C)CC=CC1=O
CC(C)C1CC=CC(=C)C1=O
CC(C)C1CC(=C)C=CC1=O
CC(=C)C1=C(C)CCC(=O)C1
CC(C)C1=CC(=C)CC(=O)C1
CC(C)C1=CCC(=C)C(=O)C1
CC(C)C1=CCCC(=O)C1=C
CC(C)C1C=CCC(=O)C1=C
CC(C)C1CC=CC(=O)C1=C
CC(=C)C1=C(C)CC(=O)CC1
CC(C)C1=CC(=C)C(=O)CC1
CC(C)C1CC(=C)C(=O)C=C1
CC(C)C1=CCC(=O)CC1=C
CC(C)C1C=CC(=O)CC1=C
CC(=C)C1=C(C)C(=O)CCC1
CC(C)C1=CCC(=O)C(=C)C1
CC(=C)C1CC(=O)CC=C1C
CC(C)C1=CC(=O)CCC1=C
CC(C)C1CC(=O)C=CC1=C
CC(=C)C1CC(=O)CC(C)=C1
CC(C)C1=CC(=O)C(=C)CC1
CC(C)C1=CC(=O)CC(=C)C1
CC(C)C1C(=O)CC=CC1=C
CC(=O)C1=C(C)CCCC1=C
CC(=O)C1C=C(C)CCC1=C
CC(=O)C1C(=C)CCC=C1C
CC(=O)C1CC=C(C)CC1=C
CC(=O)C1CC(=C)CC=C1C
CC(=O)C1CCC=C(C)C1=C
CC(=O)C1CCC(=C)C=C1C
CC(=O)C1CCC(C)=CC1=C
CC(=O)C1=C(C)C(=C)CCC1
CC(=O)C1=C(C)CC(=C)CC1
CC(=O)C1=C(C)CCC(=C)C1
CC(=O)C1CC=C(C)C(=C)C1
CC(=O)C1CC(=C)CC(C)=C1
CC(=O)C1CC(=C)C=C(C)C1
CC(=O)C1CCC(=C)C(C)=C1
CC1CCC(=CC1=O)C(C)=C
CC1CC=C(C(C)=C)C(=O)C1
CC(=C)C1=C(C)CCCC1=O
CC(=C)C1CC=C(C)CC1=O
CC(=C)C1CCC=C(C)C1=O
CC(=C)C1CC(=O)C=C(C)C1
CC(=C)C1CCC(=O)C=C1C
CC(=C)C1CCC(=O)C(C)=C1
CC(C)C1CC(=O)C(=C)C=C1
CC(=O)C1CC(C)=CCC1=C
CC1C=CC(CC1=O)C(C)=C
CC(=C)C1CCC(C)=CC1=O
CC(=C)C1CC=C(C)C(=O)C1
CC(C)C1CC=C(C)C(=O)O1
CC(C)C1CC(C)=CC(=O)O1
CC(C)C1=C(C)CCOC1=O
CC(C)C1=CC(C)COC1=O
CC(C)C1=CCC(C)OC1=O
CC(C)C1C=C(C)COC1=O
CC(C)C1C=CC(C)OC1=O
CC(C)C1C(=O)OCC=C1C
CC(C)C1=C(C)CC(=O)OC1
CC(C)C1=CC(C)C(=O)OC1
CC(C)C1=C(C)COC(=O)C1
CC(C)C1=CC(C)OC(=O)C1
CC(C)C1=CCC(=O)OC1C
CC(C)C1C=CC(=O)OC1C
CC(C)C1=CCOC(=O)C1C
CC(C)C1=CC(=O)OCC1C
CC(C)C1=CC(=O)OC(C)C1
CC(C)C1COC(=O)C=C1C
CC(C)C1COC(=O)C(C)=C1
CC(C)C1OC(=O)CC=C1C
CC(C)C1OC(=O)C(C)C=C1
CC(C)C1OC(=O)CC(C)=C1
CC(C)C1=C(C)C(=O)OCC1
CC(C)C1OC(=O)C=CC1C
CC(=C)C1C(=C)CCCC1=O
CC(=C)C1CC(=C)CCC1=O
CC(=C)C1CCC(=C)CC1=O
CC(=C)C1CCCC(=C)C1=O
CC(=C)C1CC(=C)CC(=O)C1
CC(=C)C1CCCC(=O)C1=C
CC(=C)C1CCC(=O)CC1=C
CC(=C)C1CCC(=O)C(=C)C1
CC(=C)C1CC(=O)CCC1=C
CC(=O)C1C(=C)CCCC1=C
CC(=O)C1CC(=C)CCC1=C
CC(=O)C1CCC(=C)CC1=C
CC(=O)C1CCCC(=C)C1=C
CC(=O)C1CC(=C)CC(=C)C1
CC(=C)C1CCC(=C)C(=O)C1
CC(=O)C1CCC(=C)C(=C)C1
CC1CCC(C(C)=C)C(=O)O1
CC1CC(CC(=O)O1)C(C)=C
CC1C(CCOC1=O)C(C)=C
CC1CC(COC1=O)C(C)=C
CC1CCC(OC1=O)C(C)=C
CC1CCC(=O)OC1C(C)=C
CC1CC(OC(=O)C1)C(C)=C
CC1CCOC(=O)C1C(C)=C
CC1CC(=O)OCC1C(C)=C
CC1COC(=O)C(C1)C(C)=C
CC1COC(=O)CC1C(C)=C
CC1OC(=O)CCC1C(C)=C
CC(C)C1CC(=C)CC(=O)O1
CC(C)C1CCC(=C)C(=O)O1
CC(C)C1C(=C)CCOC1=O
CC(C)C1CC(=C)COC1=O
CC(C)C1CC(=O)OCC1=C
CC(C)C1COC(=O)CC1=C
CC(C)C1OC(=O)CCC1=C
CC(C)C1CCOC(=O)C1=C
CC(C)C1COC(=O)C(=C)C1
CC1CC(C)C(CC1C)C=O
CC1CC(CC(C)C1C)C=O
CC1CC(C)C(C)C(C1)C=O
CC1CCC(C=O)C(C)C1C
CCC1C(C)C(C)CCC1=O
CCC1C(C)CC(C)CC1=O
CCC1C(C)CCC(C)C1=O
CCC1CC(C)C(C)CC1=O
CCC1CC(C)CC(C)C1=O
CCC1CCC(C)C(C)C1=O
CCC1CC(C)C(C)C(=O)C1
CCC1C(C)CCC(=O)C1C
CCC1CC(C)CC(=O)C1C
CCC1CCC(C)C(=O)C1C
CCC1C(C)CC(=O)CC1C
CCC1CC(C)C(=O)CC1C
CCC1CC(C)C(=O)C(C)C1
CCC1CCC(=O)C(C)C1C
CCC1CC(=O)C(C)CC1C
CCC1CC(=O)CC(C)C1C
CC1CCC(C)C(C=O)C1C
CC1CC(C)C(C=O)C(C)C1
CC1C(CCCC1(C)C)C=O
CC1CC(CCC1(C)C)C=O
CC1CCC(CC1(C)C)C=O
CC1CCCC(C)C1(C)C=O
CC1CC(C)CC(C)(C1)C=O
CC1CCC(C)(C)C(C1)C=O
CC1CCC(C)(C)CC1C=O
CC1CCC(C)C(C)(C1)C=O
CC1CCCC(C)(C=O)C1C
CC1CCCC(C=O)C1(C)C
CC1CCC(C)(C=O)C(C)C1
CCC1(C)C(C)CCCC1=O
CCC1(C)CC(C)CCC1=O
CCC1(C)CCC(C)CC1=O
CCC1CCC(C)(C)C(=O)C1
CCC1(C)CCCC(=O)C1C
CCC1CCCC(=O)C1(C)C
CCC1(C)CCC(=O)C(C)C1
CCC1CCC(=O)CC1(C)C
CCC1(C)CC(=O)CCC1C
CC1CCC(C)(CC1C)C=O
CC1CC(C)(C)CCC1C=O
CC1CC(CC(C)(C)C1)C=O
CC1CCCC(C)(C)C1C=O
CC1CCC(C=O)C(C)(C)C1
CCC1(C)CCCC(C)C1=O
CCC1CC(C)(C)CCC1=O
CCC1CCC(C)(C)CC1=O
CCC1CCCC(C)(C)C1=O
CCC1(C)CC(C)CC(=O)C1
CCC1(C)CCC(C)C(=O)C1
CCC1(C)CCC(=O)CC1C
CCC1CCC(=O)C(C)(C)C1
CCC1CC(=O)CCC1(C)C
CCC1CC(=O)CC(C)(C)C1
CCC1C(=O)CCCC1(C)C
CC1CCCCC1(C)C(C)=O
CC1CCC(C)(CC1)C(C)=O
CC1CCCC(C)(C1)C(C)=O
CC(C)C1(C)CCCCC1=O
CC(C)C1(C)CCCC(=O)C1
CC(C)C1(C)CCC(=O)CC1
CC(=O)C1CCCCC1(C)C
CC(=O)C1CCC(C)(C)CC1
CC(=O)C1CCCC(C)(C)C1
CC(C)(C)C1CCCCC1=O
CC(C)(C)C1CCCC(=O)C1
CC(C)(C)C1CCC(=O)CC1
CC1CC(CCC1O)=C(C)C
CC1CCCC(C1O)=C(C)C
CC1CCCC(O)C1=C(C)C
CC1CCC(O)C(C1)=C(C)C
CC1CCC(O)CC1=C(C)C
CC1CC(O)CC(C1)=C(C)C
CC1CC(O)CCC1=C(C)C
CC1C(O)CCCC1=C(C)C
CC1CCC(CC1O)=C(C)C
CC1CCC(C(O)C1)=C(C)C
CC1CC(C(C)CO1)C(C)=O
CC1CC(C)C(CO1)C(C)=O
CC1CC(CC(C)O1)C(C)=O
CC1CCC(C(C)O1)C(C)=O
CC1CCC(C)C(O1)C(C)=O
CC1CC(COC1C)C(C)=O
CC1CCC(OC1C)C(C)=O
CC1CC(C)OC(C1)C(C)=O
CC1CCOC(C1C)C(C)=O
CC1CCOC(C)C1C(C)=O
CC1COC(CC1C)C(C)=O
CC1COCC(C1C)C(C)=O
CC1COC(C(C)C1)C(C)=O
CC1COC(C)C(C1)C(C)=O
CC1COCC(C)C1C(C)=O
CC1OCCC(C1C)C(C)=O
CC(C)C1CC(C)C(=O)CO1
CC(C)C1C(C)COCC1=O
CC(C)C1CC(C)OCC1=O
CC(C)C1CCC(=O)C(C)O1
CC(C)C1C(C)OCCC1=O
CC(C)C1CCOC(C)C1=O
CC(C)C1CC(=O)C(C)CO1
CC(C)C1CC(=O)CC(C)O1
CC(C)C1CC(=O)COC1C
CC(C)C1COC(C)CC1=O
CC(C)C1COCC(C)C1=O
CC(C)C1COC(C)C(=O)C1
CC(C)C1COCC(=O)C1C
CC(C)C1OC(C)CCC1=O
CC(C)C1OCC(C)CC1=O
CC(C)C1OCCC(C)C1=O
CC(C)C1OCCC(=O)C1C
CC(C)C1OCC(=O)CC1C
CC(C)C1CCC(C#C)C(=O)O1
CC(C)C1CC(CC(=O)O1)C#C
CC(C)C1C(CCOC1=O)C#C
CC(C)C1CC(COC1=O)C#C
CC(C)C1CCC(OC1=O)C#C
CC(C)C1CCC(=O)OC1C#C
CC(C)C1CC(C#C)OC(=O)C1
CC(C)C1CCOC(=O)C1C#C
CC(C)C1CC(=O)OCC1C#C
CC(C)C1COC(=O)C(C1)C#C
CC(C)C1COC(=O)CC1C#C
CC(C)C1OC(=O)CCC1C#C
CC(C#C)C1CC(C)CC(=O)O1
CC(C#C)C1CCC(C)C(=O)O1
CC(C#C)C1C(C)CCOC1=O
CC(C#C)C1CC(C)COC1=O
CC(C#C)C1CCC(C)OC1=O
CC(C#C)C1CC(C)OC(=O)C1
CC(C#C)C1CCC(=O)OC1C
CC(C#C)C1CC(=O)OCC1C
CC(C#C)C1COC(=O)CC1C
CC(C#C)C1COC(=O)C(C)C1
CC(C#C)C1OC(=O)CCC1C
CC(C#C)C1CCOC(=O)C1C
CC1CCC(C=C(C)C)C(=O)O1
CC1CC(CC(=O)O1)C=C(C)C
CC1C(CCOC1=O)C=C(C)C
CC1CC(COC1=O)C=C(C)C
CC1CCC(OC1=O)C=C(C)C
CC1CCC(=O)OC1C=C(C)C
CC1CC(OC(=O)C1)C=C(C)C
CC1CCOC(=O)C1C=C(C)C
CC1CC(=O)OCC1C=C(C)C
CC1COC(=O)C(C1)C=C(C)C
CC1COC(=O)CC1C=C(C)C
CC1OC(=O)CCC1C=C(C)C
CCC1CCC(=C(C)C)C(=O)O1
CCC1CC(CC(=O)O1)=C(C)C
CC=C1C(CCOC1=O)C(C)C
CC=C1CC(COC1=O)C(C)C
CC=C1CCC(OC1=O)C(C)C
CCC1CC(COC1=O)=C(C)C
CC=C1CCC(=O)OC1C(C)C
CC=C1CC(OC(=O)C1)C(C)C
CC=C1CCOC(=O)C1C(C)C
CCC1CCOC(=O)C1=C(C)C
CC=C1CC(=O)OCC1C(C)C
CCC1CC(=O)OCC1=C(C)C
CC=C1COC(=O)C(C1)C(C)C
CC=C1COC(=O)CC1C(C)C
CCC1COC(=O)C(C1)=C(C)C
CCC1COC(=O)CC1=C(C)C
CCC1C(=O)OCCC1=C(C)C
CCC1OC(=O)CCC1=C(C)C
CC=C(C)C1CC(C)CC(=O)O1
CC=C(C)C1CCC(C)C(=O)O1
CC=C(C)C1C(C)CCOC1=O
CC=C(C)C1CC(C)COC1=O
CC=C(C)C1CCC(C)OC1=O
CC(C)C=C1C(C)CCOC1=O
CC(C)C=C1CC(C)COC1=O
CC(C)C=C1CCC(C)OC1=O
CCC(C)=C1C(C)CCOC1=O
CCC(C)=C1CC(C)COC1=O
CCC(C)=C1CCC(C)OC1=O
CC=C(C)C1CC(C)OC(=O)C1
CC(C)C=C1CC(C)OC(=O)C1
CCC(C)=C1CC(C)OC(=O)C1
CC=C(C)C1CCC(=O)OC1C
CC(C)C=C1CCC(=O)OC1C
CCC(C)=C1CCC(=O)OC1C
CC=C(C)C1CCOC(=O)C1C
CC(C)C=C1CCOC(=O)C1C
CCC(C)=C1CCOC(=O)C1C
CC=C(C)C1CC(=O)OCC1C
CC(C)C=C1CC(=O)OCC1C
CCC(C)=C1CC(=O)OCC1C
CC=C(C)C1COC(=O)CC1C
CC(C)C=C1COC(=O)CC1C
CCC(C)=C1COC(=O)CC1C
CC=C(C)C1COC(=O)C(C)C1
CC(C)C=C1COC(=O)C(C)C1
CCC(C)=C1COC(=O)C(C)C1
CC=C(C)C1OC(=O)CCC1C
CC1CC(CCC1C#C)C(C)=O
CC1CCC(C(C1)C#C)C(C)=O
CC1CCC(CC1C#C)C(C)=O
CC1CCCC(C1C#C)C(C)=O
CC1C(CCCC1C(C)=O)C#C
CC1CC(CC(C1)C(C)=O)C#C
CC1CC(CCC1C(C)=O)C#C
CC1CCC(CC1C(C)=O)C#C
CC1CCC(CC1C)C(=O)C#C
CC1CCCC(C1C)C(=O)C#C
CC1CC(C)CC(C1)C(=O)C#C
CC1CCC(C(C)C1)C(=O)C#C
CC1CCC(C)C(C1)C(=O)C#C
CC1CCCC(C)C1C(=O)C#C
CC1CCC(C#C)C(C1)C(C)=O
CC1CCCC(C#C)C1C(C)=O
CC(C)C1C(CCCC1=O)C#C
CC(C)C1CC(CCC1=O)C#C
CC(C)C1CCC(CC1=O)C#C
CC(C)C1CCCC(C#C)C1=O
CC(C)C1CCC(C#C)C(=O)C1
CC(C)C1CC(CC(=O)C1)C#C
CC(C)C1CCCC(=O)C1C#C
CC(C)C1CCC(=O)C(C1)C#C
CC(C)C1CCC(=O)CC1C#C
CC(C)C1CC(=O)CCC1C#C
CC(C#C)C1C(C)CCCC1=O
CC(C#C)C1CC(C)CCC1=O
CC(C#C)C1CCC(C)CC1=O
CC(C#C)C1CCCC(C)C1=O
CC(C#C)C1CC(C)CC(=O)C1
CC(C#C)C1CCC(C)C(=O)C1
CC(C#C)C1CCCC(=O)C1C
CC(C#C)C1CCC(=O)CC1C
CC(C#C)C1CCC(=O)C(C)C1
CC(C#C)C1CC(=O)CCC1C
CC1C(CCCC1=C(C)C)C=O
CC1CC(CC(C1)=C(C)C)C=O
CC1CC(C=O)CCC1=C(C)C
CC1CCC(CC1=C(C)C)C=O
CC1CCC(CC1C)=C(C)C=O
CC1CCC(CC1C)=CC(C)=O
CC1CCCC(C1C)=C(C)C=O
CC1CC(CCC1C=O)=C(C)C
CC1CCC(=C(C)C)C(C=O)C1
CC1CCCC(C1C=O)=C(C)C
CC1C(CCCC1=O)C=C(C)C
CC1CC(CCC1=O)C=C(C)C
CC1CCC(CC1=O)C=C(C)C
CC1CC(C)CC(C1)=C(C)C=O
CC1CC(C)CC(C1)=CC(C)=O
CC1CCC(C(C)C1)=C(C)C=O
CC1CCC(C)C(C1)=C(C)C=O
CC1CCC(C)C(C1)=CC(C)=O
CC1CCCC(C)C1=C(C)C=O
CC1CCCC(C)C1=CC(C)=O
CC1CCC(C=C(C)C)C(=O)C1
CC1CCCC(=CC(C)=O)C1C
CC1CCC(=CC(C)=O)C(C)C1
CC1CCCC(C=O)C1=C(C)C
CC1CC(CC(=O)C1)C=C(C)C
CC1CCCC(=O)C1C=C(C)C
CC1CCC(C=O)C(C1)=C(C)C
CC1CCC(=O)CC1C=C(C)C
CC1CC(=O)CCC1C=C(C)C
CC=C1CC(CCC1C)C(C)=O
CC=C1CCC(CC1C)C(C)=O
CC=C1CCCC(C1C)C(C)=O
CC=C1C(CCCC1=O)C(C)C
CC=C1CC(CCC1=O)C(C)C
CC=C1CCC(CC1=O)C(C)C
CCC1CC(CCC1=O)=C(C)C
CCC1CCC(CC1=O)=C(C)C
CC=C1C(C)CCCC1C(C)=O
CC=C1CC(C)CC(C1)C(C)=O
CC=C1CC(C)CCC1C(C)=O
CC=C1CCC(C(C)C1)C(C)=O
CC=C1CCC(C)C(C1)C(C)=O
CC=C1CCC(C)CC1C(C)=O
CC=C1CCCC(C)C1C(C)=O
CC=C1CCCC(C(C)C)C1=O
CCC1CCCC(=C(C)C)C1=O
CC=C1CCC(C(C)C)C(=O)C1
CCC1CCC(=C(C)C)C(=O)C1
CC=C1CC(CC(=O)C1)C(C)C
CC=C1CCCC(=O)C1C(C)C
CCC1CCCC(=O)C1=C(C)C
CC=C1CCC(=O)C(C1)C(C)C
CC=C1CCC(=O)CC1C(C)C
CCC1CCC(=O)C(C1)=C(C)C
CCC1CCC(=O)CC1=C(C)C
CC=C1CC(=O)CCC1C(C)C
CCC1CC(=O)CC(C1)=C(C)C
CCC1CC(=O)CCC1=C(C)C
CCC1C(=O)CCCC1=C(C)C
CC=C(C)C1C(C)CCCC1=O
CC=C(C)C1CC(C)CCC1=O
CC=C(C)C1CCC(C)CC1=O
CC=C(C)C1CCCC(C)C1=O
CC(C)C=C1C(C)CCCC1=O
CC(C)C=C1CCC(C)CC1=O
CCC(C)=C1C(C)CCCC1=O
CCC(C)=C1CC(C)CCC1=O
CCC(C)=C1CCC(C)CC1=O
CCC(C)=C1CCCC(C)C1=O
CC=C(C)C1CC(C)CC(=O)C1
CC=C(C)C1CCC(C)C(=O)C1
CC(C)C=C1CC(C)CC(=O)C1
CC(C)C=C1CCC(C)C(=O)C1
CCC(C)=C1CC(C)CC(=O)C1
CCC(C)=C1CCC(C)C(=O)C1
CC=C(C)C1CCCC(=O)C1C
CC(C)C=C1CCCC(=O)C1C
CCC(C)=C1CCCC(=O)C1C
CC=C(C)C1CCC(=O)CC1C
CC(C)C=C1CCC(=O)CC1C
CCC(C)=C1CCC(=O)CC1C
CC=C(C)C1CCC(=O)C(C)C1
CC(C)C=C1CCC(=O)C(C)C1
CCC(C)=C1CCC(=O)C(C)C1
CC=C(C)C1CC(=O)CCC1C
CC(C)C=C1CC(=O)CCC1C
CCC(C)=C1CC(=O)CCC1C
CC1CCC(CC1C=O)=C(C)C
CC1CCCC(C=C(C)C)C1=O
CC1CCC(=O)C(C1)C=C(C)C
CC(C)C=C1CC(C)CCC1=O
CC(C)C=C1CCCC(C)C1=O
CC1CCC(CC1C)C(C)=C
CC1CCCC(C1C)C(C)=C
CC1CC(C)CC(C1)C(C)=C
CC1CCC(C)C(C1)C(C)=C
CC1CCCC(C)C1C(C)=C
CC(C)C1C(C)CCCC1=C
CC(C)C1CC(=C)CCC1C
CC(C)C1CC(C)CCC1=C
CC(C)C1CCC(=C)CC1C
CC(C)C1CCCC(=C)C1C
CC(C)C1CCCC(C)C1=C
CC(C)C1CC(C)CC(=C)C1
CC(C)C1CCC(C)C(=C)C1
CC1CCC(C(C)C1)C(C)=C
CC(C)C1CCC(C)CC1=C
CC(C)C1CCC(=C)C(C)C1
CC1C=CC(CC1=O)=C(C)C
CC1CC(C=CC1=O)=C(C)C
CC1C=CCC(=C(C)C)C1=O
CC1CC=CC(=C(C)C)C1=O
CC1CC(=C(C)C)C(=O)C=C1
CC1C=CCC(=O)C1=C(C)C
CC1CC=CC(=O)C1=C(C)C
CC1C=CC(=O)CC1=C(C)C
CC1CC(=O)C=CC1=C(C)C
CC1CC(=O)C(C=C1)=C(C)C
CC1C(=O)C=CCC1=C(C)C
CC1C(=O)CC=CC1=C(C)C
CC(C)=C1C=C(C)CCC1=O
CC(C)=C1C(=O)CCC=C1C
CC(C)=C1CC=C(C)CC1=O
CC(C)=C1CC(C)=CCC1=O
CC(C)=C1CC=C(C)C(=O)C1
CC(C)=C1CC(=O)C=C(C)C1
CC(C)=C1CCC(=O)C=C1C
CC(C)=C1CCC(=O)C(C)=C1
CC(C)=C1CC(=O)CC=C1C
CC(C)=C1CC(=O)CC(C)=C1
CC(C)=C1CCC=C(C)C1=O
CC(C)=C1CCC(C)=CC1=O
CC1CC(C(C)=C)=C(C)CO1
CC1CC=C(C(C)O1)C(C)=C
CC1CC=C(C)C(O1)C(C)=C
CC1CC(=CC(C)O1)C(C)=C
CC1CC(C)=C(CO1)C(C)=C
CC1CC(C)=CC(O1)C(C)=C
CC1C=C(C)COC1C(C)=C
CC1C(OCC=C1C)C(C)=C
CC1COC(C=C1C)C(C)=C
CC1COC(C)C(=C1)C(C)=C
CC1COCC(C)=C1C(C)=C
CC1COCC(C(C)=C)=C1C
CC1COC(C(C)=C)C(C)=C1
CC1OC(C=CC1C)C(C)=C
CC1OC(CC=C1C)C(C)=C
CC1OCC=C(C1C)C(C)=C
CC1OCC(=CC1C)C(C)=C
CC1OCC(C=C1C)C(C)=C
CC1OC(C(C)C=C1)C(C)=C
CC1OC(C)C(C=C1)C(C)=C
CC1OC(CC(C)=C1)C(C)=C
CC1OCC=C(C)C1C(C)=C
CC1OCC(C)=CC1C(C)=C
CC1OCC(C)C(=C1)C(C)=C
CC1OCCC(C)=C1C(C)=C
CC1OCCC(C(C)=C)=C1C
CC1OCC(C(C)=C)C(C)=C1
CC(=C)C1CC(C)=C(C)CO1
CC(C)C1=C(C)C(=C)COC1
CC(C)C1=CC(=C)C(C)OC1
CC(C)C1=CC(=C)COC1C
CC(C)C1=C(C)COCC1=C
CC(C)C1=CC(C)OCC1=C
CC(C)C1=CCOC(C)C1=C
CC(=C)C1COCC(C)=C1C
CC(=C)C1OCCC(C)=C1C
CC(C)C1OC(C)C=CC1=C
CC(C)C1OCC=C(C)C1=C
CC(C)C1OCC(=C)C=C1C
CC(C)C1OCC(C)=CC1=C
CC(C)C1OC(C)C(=C)C=C1
CC(C)C1OCC(=C)C(C)=C1
CC(C)=C1C(=C)CCCC1=O
CC(C)=C1CC(=C)CCC1=O
CC(C)=C1CCC(=C)CC1=O
CC(C)=C1CCCC(=C)C1=O
CC(C)=C1CC(=C)CC(=O)C1
CC(C)=C1CCC(=C)C(=O)C1
CC(C)=C1CCCC(=O)C1=C
CC(C)=C1CCC(=O)CC1=C
CC(C)=C1CCC(=O)C(=C)C1
CC(C)=C1CC(=O)CCC1=C
CC1CC(C(C)=C)C(=C)CO1
CC1CC(=C)C(CO1)C(C)=C
CC1CC(=C)CC(O1)C(C)=C
CC1CCC(=C)C(O1)C(C)=C
CC1CC(=C)COC1C(C)=C
CC1C(COCC1=C)C(C)=C
CC1CC(OCC1=C)C(C)=C
CC1CCOC(C(C)=C)C1=C
CC1C(OCCC1=C)C(C)=C
CC1COC(CC1=C)C(C)=C
CC1COCC(=C)C1C(C)=C
CC1COCC(C(C)=C)C1=C
CC1COC(C(C)=C)C(=C)C1
CC1OC(CCC1=C)C(C)=C
CC1OCC(CC1=C)C(C)=C
CC1OCC(=C)CC1C(C)=C
CC1OCCC(=C)C1C(C)=C
CC1OCCC(C(C)=C)C1=C
CC(C)C1CC(=C)C(=C)CO1
CC(C)C1C(=C)COCC1=C
CC(C)C1COCC(=C)C1=C
CC(C)C1OCC(=C)CC1=C
CC(C)C1OCCC(=C)C1=C
CC1CCC(=C(C)C)C(=O)O1
CC1CC(CC(=O)O1)=C(C)C
CC1CC(COC1=O)=C(C)C
CC1CCOC(=O)C1=C(C)C
CC1CC(=O)OCC1=C(C)C
CC1COC(=O)C(C1)=C(C)C
CC1COC(=O)CC1=C(C)C
CC1C(=O)OCCC1=C(C)C
CC1OC(=O)CCC1=C(C)C
CC1CC(C)(C)CC(C)C1=O
CC1CC(C)C(C)(C)CC1=O
CC1CCC(C)(C)C(C)C1=O
CC1CC(C)C(C)(C)C(=O)C1
CC1CCC(=O)C(C)(C)C1C
CC1CC(=O)C(C)(C)CC1C
CC1CC(=O)CC(C)(C)C1C
CC1CC(=O)C(C)C(C)(C)C1
CC1C(C)C(C)(C)CCC1=O
CC1CC(C)(C)C(C)CC1=O
CC1CC(C)(C)CC(=O)C1C
CC1CCC(C)(C)C(=O)C1C
CC1CC(C)C(=O)C(C)(C)C1
CC1CCC(=O)C(C)C1(C)C
CC1CC(=O)CC(C)C1(C)C
CC1CCC(C)C(C)(C)C1=O
COC1C(C)C(C)CCC1=C
COC1C(C)CC(=C)CC1C
COC1C(C)CC(C)CC1=C
COC1C(C)CCC(=C)C1C
COC1C(C)CCC(C)C1=C
COC1CC(=C)C(C)CC1C
COC1CC(=C)CC(C)C1C
COC1CC(C)C(=C)CC1C
COC1CC(C)C(C)CC1=C
COC1CC(C)CC(=C)C1C
COC1CC(C)CC(C)C1=C
COC1CCC(=C)C(C)C1C
COC1CCC(C)C(=C)C1C
COC1CCC(C)C(C)C1=C
COC1CC(C)C(=C)C(C)C1
COC1CC(C)C(C)C(=C)C1
COC1C(=C)CCCC1(C)C
COC1CC(=C)CCC1(C)C
COC1CCC(=C)CC1(C)C
COC1CCCC(=C)C1(C)C
COC1(C)C(C)CCCC1=C
COC1(C)CC(=C)CCC1C
COC1(C)CC(C)CCC1=C
COC1(C)CCC(=C)CC1C
COC1(C)CCC(C)CC1=C
COC1(C)CCCC(=C)C1C
COC1(C)CCCC(C)C1=C
COC1CC(C)(C)CCC1=C
COC1CCC(C)(C)CC1=C
COC1CCCC(C)(C)C1=C
COC1(C)CC(C)CC(=C)C1
COC1(C)CCC(=C)C(C)C1
COC1(C)CCC(C)C(=C)C1
COC1CC(=C)CC(C)(C)C1
COC1CCC(=C)C(C)(C)C1
COC1CCC(C)(C)C(=C)C1
COC1CC(CCC1C)=CC
COC1CCC(CC1C)=CC
COC1C(C)CCCC1=CC
COC1CC(C)CCC1=CC
COC1CCC(C)C(C1)=CC
COC1CCC(C)CC1=CC
COC1CCCC(C)C1=CC
COC1CCCC(=CC)C1C
COC1CCC(=CC)C(C)C1
COC1CC(C)CC(C1)=CC
COC1CCC(CC1)=C(C)C
COC1CCCC(C1)=C(C)C
COC1CCCCC1=C(C)C
CC(C)C1CC(C)C(C)CO1
CC(C)C1CC(C)CC(C)O1
CC(C)C1C(C)CCOC1C
CC(C)C1CC(C)COC1C
CC(C)C1CCC(C)OC1C
CC(C)C1CC(C)OCC1C
CC(C)C1COC(C)CC1C
CC(C)C1COCC(C)C1C
CC(C)C1COC(C)C(C)C1
CC(C)C1OC(C)CCC1C
CC(C)C1OCC(C)CC1C
CC(C)C1OCCC(C)C1C
CC(C)C1CCC(C)C(C)O1
CC(C)C1C(C)COCC1C
CC(C)C1CC(C)OC(C)C1
CC(C)C1CCOC(C)C1C
CC1CCCC(C)C1CC=O
CC1CCC(C)C(CC=O)C1
CC1CCCC(CC=O)C1C
CC1CCC(CC=O)C(C)C1
CCC1CC(CCC1C)C=O
CCC1CCC(CC1C)C=O
CCC1C(C)CCCC1C=O
CCC1CC(C)CCC1C=O
CCC1CCC(C)C(C1)C=O
CCC1CCC(C)CC1C=O
CCC1CCCC(C)C1C=O
CCC1CCCC(C=O)C1C
CCC1CCCC(=O)C1CC
CCC1CCC(C=O)C(C)C1
CCC1CCC(=O)CC1CC
CCCC1C(C)CCCC1=O
CCCC1CC(=O)CCC1C
CC1CC(C)CC(CC=O)C1
CC1CCC(CC=O)CC1C
CCC1CC(C)CC(C1)C=O
CCC1CCCC(CC)C1=O
CCC1CC(CC)CC(=O)C1
CCC1CCC(CC)C(=O)C1
CCC1CCC(=O)C(CC)C1
CCCC1CC(C)CCC1=O
CCCC1CCC(C)CC1=O
CCCC1CCCC(C)C1=O
CCCC1CC(C)CC(=O)C1
CCCC1CCC(C)C(=O)C1
CCCC1CCCC(=O)C1C
CCCC1CCC(=O)CC1C
CCCC1CCC(=O)C(C)C1
CC(C)C1CCCCC1C=O
CC(C=O)C1CCCCC1C
CC(C=O)C1CCC(C)CC1
CC(C=O)C1CCCC(C)C1
CC1CCCCC1CC(C)=O
CC1CCCC(CC(C)=O)C1
CC1CCC(CC(C)=O)CC1
CCC1CCC(CC1)C(C)=O
CCC1CCCC(C1)C(C)=O
CCC1CCCCC1C(C)=O
CC(C)C1CCC(CC1)C=O
CC(C)C1CCCC(C1)C=O
CC(C)CC1CCCCC1=O
CC(C)CC1CCCC(=O)C1
CCC(C)C1CCCC(=O)C1
CC(C)CC1CCC(=O)CC1
CCC(C)C1CCC(=O)CC1
CCC(=O)C1CCCCC1C
CCC(=O)C1CCC(C)CC1
CCC(=O)C1CCCC(C)C1
CCC(C)C1CCCCC1=O
CC1C=C(CCC1O)C(C)=C
CC1C=CCC(C1O)C(C)=C
CC1CC=C(CC1O)C(C)=C
CC1CC=CC(C1O)C(C)=C
CC1CC(=CCC1O)C(C)=C
CC1CC(C=CC1O)C(C)=C
CC1CCC=C(C1O)C(C)=C
CC1C=CCC(O)C1C(C)=C
CC1CC=C(C(O)C1)C(C)=C
CC1CC=CC(O)C1C(C)=C
CC1C=CC(O)CC1C(C)=C
CC1CC(C(O)C=C1)C(C)=C
CC1CCC(O)C=C1C(C)=C
CC1CCC(O)C(=C1)C(C)=C
CC1CC(O)C=C(C1)C(C)=C
CC1CC(O)C=CC1C(C)=C
CC1CC(O)C(C=C1)C(C)=C
CC1CC(O)CC=C1C(C)=C
CC1CC(O)CC(=C1)C(C)=C
CC1C(O)C=CCC1C(C)=C
CC1C(O)CC=CC1C(C)=C
CC1C(O)CCC=C1C(C)=C
CC(=C)C1=C(C)CCCC1O
CC(=C)C1C=C(C)CCC1O
CC(=C)C1CC(C)=CCC1O
CC(=C)C1CCC=C(C)C1O
CC(C)C1=CC(=C)CCC1O
CC(C)C1=CCC(=C)CC1O
CC(C)C1=CCCC(=C)C1O
CC(C)C1C=CC(=C)CC1O
CC(C)C1C=CCC(=C)C1O
CC(C)C1CC=CC(=C)C1O
CC(C)C1CC(=C)C=CC1O
CC(=C)C1=C(C)CCC(O)C1
CC(C)C1=CC(=C)CC(O)C1
CC(C)C1=CCCC(O)C1=C
CC(C)C1C=CCC(O)C1=C
CC(C)C1CC=CC(O)C1=C
CC(=C)C1=C(C)CC(O)CC1
CC(C)C1=CC(=C)C(O)CC1
CC(C)C1CC(=C)C(O)C=C1
CC(C)C1=CCC(O)CC1=C
CC(C)C1C=CC(O)CC1=C
CC(=C)C1=C(C)C(O)CCC1
CC(=C)C1CCC(O)C(C)=C1
CC(C)C1=CCC(O)C(=C)C1
CC(=C)C1CC(O)CC=C1C
CC(C)C1=CC(O)CCC1=C
CC(C)C1CC(O)C=CC1=C
CC(=C)C1CC(O)CC(C)=C1
CC(C)C1=CC(O)C(=C)CC1
CC(C)C1=CC(O)CC(=C)C1
CC(=C)C1C(O)CCC=C1C
CC(C)C1C(O)C=CCC1=C
CC(C)C1C(O)CC=CC1=C
CC(O)C1=C(C)CCCC1=C
CC(O)C1=CC(=C)CCC1C
CC(O)C1=CC(C)CCC1=C
CC(O)C1=CCC(=C)CC1C
CC(O)C1=CCC(C)CC1=C
CC(O)C1=CCCC(=C)C1C
CC(O)C1=CCCC(C)C1=C
CC(O)C1C=C(C)CCC1=C
CC(O)C1C=CC(=C)CC1C
CC(O)C1C=CC(C)CC1=C
CC(O)C1C=CCC(=C)C1C
CC(O)C1C=CCC(C)C1=C
CC(O)C1C(=C)CCC=C1C
CC(O)C1C(C)C=CCC1=C
CC(O)C1C(C)CC=CC1=C
CC(O)C1CC=C(C)CC1=C
CC(O)C1CC=CC(=C)C1C
CC(O)C1CC=CC(C)C1=C
CC(O)C1CC(=C)C=CC1C
CC(O)C1CC(=C)CC=C1C
CC(O)C1CC(C)=CCC1=C
CC(O)C1CC(C)C=CC1=C
CC(O)C1CCC=C(C)C1=C
CC(O)C1CCC(=C)C=C1C
CC(O)C1CCC(C)=CC1=C
CC(O)C1=C(C)C(=C)CCC1
CC(O)C1=C(C)CC(=C)CC1
CC(O)C1=C(C)CCC(=C)C1
CC(O)C1=CC(=C)C(C)CC1
CC(O)C1=CC(=C)CC(C)C1
CC(O)C1=CC(C)C(=C)CC1
CC(O)C1=CC(C)CC(=C)C1
CC(O)C1=CCC(=C)C(C)C1
CC(O)C1=CCC(C)C(=C)C1
CC(O)C1CC=C(C)C(=C)C1
CC(O)C1CC(=C)C(C)C=C1
CC(O)C1CC(=C)CC(C)=C1
CC(O)C1CC(=C)C=C(C)C1
CC(O)C1CC(C)C(=C)C=C1
CC(O)C1CCC(=C)C(C)=C1
CC1C=CC(CC1O)C(C)=C
CC1CCC(=CC1O)C(C)=C
CC(=C)C1CC=C(C)CC1O
CC(=C)C1CCC(C)=CC1O
CC(C)C1=CCC(=C)C(O)C1
CC(=C)C1CCC(O)C=C1C
CC(=C)C1CC(O)C=C(C)C1
CC(C)C1CC(O)C(=C)C=C1
CC(=C)C1CC=C(C)C(O)C1
CC(=C)C1CC(=C)CCC1O
CC(=C)C1CCCC(=C)C1O
CC(=C)C1CCCC(O)C1=C
CC(=C)C1CCC(O)CC1=C
CC(=C)C1CCC(O)C(=C)C1
CC(=C)C1CC(O)CCC1=C
CC(=C)C1CC(O)CC(=C)C1
CC(O)C1C(=C)CCCC1=C
CC(O)C1CC(=C)CCC1=C
CC(O)C1CCC(=C)CC1=C
CC(O)C1CCCC(=C)C1=C
CC(O)C1CC(=C)CC(=C)C1
CC(O)C1CCC(=C)C(=C)C1
CC(=C)C1CCC(=C)CC1O
CC(=C)C1C(O)CCCC1=C
CC(=C)C1CCC(=C)C(O)C1
CC(C)C1C(C)CCCC1O
CC(C)C1CC(C)CCC1O
CC(C)C1CCCC(C)C1O
CC(C)C1CC(C)CC(O)C1
CC(C)C1CCCC(O)C1C
CC(C)C1CCC(O)CC1C
CC(C)C1CCC(O)C(C)C1
CC(C)C1CC(O)CCC1C
CC(O)C1C(C)CCCC1C
CC(O)C1CC(C)CCC1C
CC(O)C1CCC(C)CC1C
CC(O)C1CCCC(C)C1C
CC(O)C1CC(C)CC(C)C1
CC(O)C1CCC(C)C(C)C1
CC(C)C1CCC(C)C(O)C1
CC(C)C1CCC(C)CC1O
CC1CC(OC(C)O1)C(C)=C
CC1COC(C(C)O1)C(C)=C
CC1COC(C)C(O1)C(C)=C
CC1OCC(C(C)O1)C(C)=C
CC1OCC(OC1C)C(C)=C
CC1OCOC(C1C)C(C)=C
CC1OCOC(C)C1C(C)=C
CC(C)C1OCC(=C)C(C)O1
CC(C)C1OC(C)OCC1=C
CC(C)C1OCOC(C)C1=C
CC1CC(C)OC(O1)C(C)=C
CC1OCC(C)C(O1)C(C)=C
CC1COC(OC1C)C(C)=C
COC1CC(CCC1=C)=C(C)C
COC1CCC(CC1=C)=C(C)C
COC1C(=C)CCCC1=C(C)C
COC1CC(=C)CC(C1)=C(C)C
COC1CC(=C)CCC1=C(C)C
COC1CCC(=C)C(C1)=C(C)C
COC1CCC(=C)CC1=C(C)C
COC1CCCC(=C)C1=C(C)C
COC1CCCC(=C(C)C)C1=C
COC1CCC(=C(C)C)C(=C)C1
COC1CC(CCC1C)=C(C)C
COC1CCC(CC1C)=C(C)C
COC1CCCC(C1C)=C(C)C
COC1C(C)CCCC1=C(C)C
COC1CC(C)CC(C1)=C(C)C
COC1CC(C)CCC1=C(C)C
COC1CCC(C(C)C1)=C(C)C
COC1CCC(C)C(C1)=C(C)C
COC1CCC(C)CC1=C(C)C
COC1CCCC(C)C1=C(C)C
CC1CC(C(O)CO1)C(C)=C
CC1CCC(O)C(O1)C(C)=C
CC1CC(OCC1O)C(C)=C
CC1CCOC(C1O)C(C)=C
CC1CC(O)C(CO1)C(C)=C
CC1CC(O)CC(O1)C(C)=C
CC1CC(O)COC1C(C)=C
CC1COC(CC1O)C(C)=C
CC1COCC(C1O)C(C)=C
CC1C(O)CCOC1C(C)=C
CC1COC(C(O)C1)C(C)=C
CC1COCC(O)C1C(C)=C
CC1C(O)COCC1C(C)=C
CC1OC(CCC1O)C(C)=C
CC1OCC(CC1O)C(C)=C
CC1OCCC(C1O)C(C)=C
CC1OCCC(O)C1C(C)=C
CC1OCC(O)CC1C(C)=C
CC(C)C1CC(=C)C(O)CO1
CC(C)C1CC(O)C(=C)CO1
CC(C)C1COCC(=C)C1O
CC(C)C1COCC(O)C1=C
CC(C)C1C(O)COCC1=C
CC(C)C1OCC(=C)CC1O
CC(C)C1OCCC(=C)C1O
CC(C)C1OCCC(O)C1=C
CC(C)C1OCC(O)CC1=C
CC(O)C1CC(=C)C(C)CO1
CC(O)C1CC(=C)CC(C)O1
CC(O)C1CC(C)C(=C)CO1
CC(O)C1CCC(=C)C(C)O1
CC(O)C1CC(=C)COC1C
CC(O)C1C(C)COCC1=C
CC(O)C1CC(C)OCC1=C
CC(O)C1C(C)OCCC1=C
CC(O)C1CCOC(C)C1=C
CC(O)C1COC(C)CC1=C
CC(O)C1COCC(=C)C1C
CC(O)C1COCC(C)C1=C
CC(O)C1COC(C)C(=C)C1
CC(O)C1OC(C)CCC1=C
CC(O)C1OCC(=C)CC1C
CC(O)C1OCC(C)CC1=C
CC(O)C1OCCC(=C)C1C
CC(O)C1OCCC(C)C1=C
CC1CC(CC(C)=C)CC(=O)O1
CC1CCC(CC(C)=C)C(=O)O1
CC1C(CC(C)=C)CCOC1=O
CC1CC(CC(C)=C)COC1=O
CC1CCC(CC(C)=C)OC1=O
CC1CC(CC(C)=C)OC(=O)C1
CC1CCC(=O)OC1CC(C)=C
CC1CCOC(=O)C1CC(C)=C
CC1CC(=O)OCC1CC(C)=C
CC1COC(=O)CC1CC(C)=C
CC1COC(=O)C(CC(C)=C)C1
CC1OC(=O)CCC1CC(C)=C
CCC1CCC(C(C)=C)C(=O)O1
CCC1CC(CC(=O)O1)C(C)=C
CCC1C(CCOC1=O)C(C)=C
CCC1CC(COC1=O)C(C)=C
CCC1CCC(OC1=O)C(C)=C
CCC1CCC(=O)OC1C(C)=C
CCC1CC(OC(=O)C1)C(C)=C
CCC1CCOC(=O)C1C(C)=C
CCC1CC(=O)OCC1C(C)=C
CCC1COC(=O)C(C1)C(C)=C
CCC1COC(=O)CC1C(C)=C
CCC1OC(=O)CCC1C(C)=C
CC(C)C1CCC(C=C)C(=O)O1
CC(C)C1CC(CC(=O)O1)C=C
CC(C)C1C(CCOC1=O)C=C
CC(C)C1CC(COC1=O)C=C
CC(C)C1CCC(OC1=O)C=C
CC(C)C1CCC(=O)OC1C=C
CC(C)C1CC(C=C)OC(=O)C1
CC(C)C1CCOC(=O)C1C=C
CC(C)C1CC(=O)OCC1C=C
CC(C)C1COC(=O)C(C1)C=C
CC(C)C1COC(=O)CC1C=C
CC(C)C1OC(=O)CCC1C=C
CC(C=C)C1CC(C)CC(=O)O1
CC(C=C)C1CCC(C)C(=O)O1
CC(C)CC1CC(=C)CC(=O)O1
CC(C)CC1CCC(=C)C(=O)O1
CCC(=C)C1CC(C)CC(=O)O1
CCC(=C)C1CCC(C)C(=O)O1
CCC(C)C1CC(=C)CC(=O)O1
CCC(C)C1CCC(=C)C(=O)O1
CC(C=C)C1C(C)CCOC1=O
CC(C=C)C1CC(C)COC1=O
CC(C=C)C1CCC(C)OC1=O
CC(C)CC1C(=C)CCOC1=O
CC(C)CC1CC(=C)COC1=O
CCC(=C)C1C(C)CCOC1=O
CCC(=C)C1CC(C)COC1=O
CCC(=C)C1CCC(C)OC1=O
CCC(C)C1C(=C)CCOC1=O
CCC(C)C1CC(=C)COC1=O
CC(C=C)C1CC(C)OC(=O)C1
CCC(=C)C1CC(C)OC(=O)C1
CC(C=C)C1CCC(=O)OC1C
CCC(=C)C1CCC(=O)OC1C
CC(C=C)C1CCOC(=O)C1C
CC(C)CC1CCOC(=O)C1=C
CCC(=C)C1CCOC(=O)C1C
CCC(C)C1CCOC(=O)C1=C
CC(C=C)C1CC(=O)OCC1C
CC(C)CC1CC(=O)OCC1=C
CCC(=C)C1CC(=O)OCC1C
CCC(C)C1CC(=O)OCC1=C
CC(C=C)C1COC(=O)CC1C
CC(C)CC1COC(=O)CC1=C
CCC(=C)C1COC(=O)CC1C
CCC(C)C1COC(=O)CC1=C
CC(C=C)C1COC(=O)C(C)C1
CC(C)CC1COC(=O)C(=C)C1
CCC(=C)C1COC(=O)C(C)C1
CCC(C)C1COC(=O)C(=C)C1
CC(C)CC1OC(=O)CCC1=C
CCC(=C)C1OC(=O)CCC1C
CCC(C)C1OC(=O)CCC1=C
CC(C=C)C1OC(=O)CCC1C
CC1C(CCCC1=C)OC(C)=O
CC1CC(CCC1=C)OC(C)=O
CC1CCC(CC1=C)OC(C)=O
CC1CC(=C)CCC1OC(C)=O
CC1CC(CC(=C)C1)OC(C)=O
CC1CCC(=C)C(C1)OC(C)=O
CC1CCC(=C)CC1OC(C)=O
CC1CCCC(OC(C)=O)C1=C
CC1CCC(OC(C)=O)C(=C)C1
COC(=O)C1CC(=C)CCC1C
COC(=O)C1CC(C)CCC1=C
COC(=O)C1CCC(=C)CC1C
COC(=O)C1CCC(C)CC1=C
COC(=O)C1CCCC(=C)C1C
COC(=O)C1CCCC(C)C1=C
COC(=O)C1CC(C)CC(=C)C1
COC(=O)C1CCC(=C)C(C)C1
COC(=O)C1CCC(C)C(=C)C1
CC1CCCC(=C)C1OC(C)=O
COC(=O)C1C(C)CCCC1=C
CC1C(CCCC1C(C)=C)C=O
CC1CC(CC(C1)C(C)=C)C=O
CC1CC(CCC1C=C)C(C)=O
CC1CC(CCC1C(C)=C)C=O
CC1CCC(C(C1)C=C)C(C)=O
CC1CCC(CC1C=C)C(C)=O
CC1CCC(CC1C(C)=C)C=O
CC1CCC(CC1C)C(=C)C=O
CC1CCCC(C1C=C)C(C)=O
CC1CCCC(C1C)C(=C)C=O
CC1C(CCCC1C(C)=O)C=C
CC1CC(CC(C1)C(C)=O)C=C
CC1CC(CCC1C(C)=O)C=C
CC1CCC(CC1C(C)=O)C=C
CC1CCC(CC1C)C(=O)C=C
CC1CCCC(C1C)C(=O)C=C
CC1CCCC(C1C=O)C(C)=C
CC1CC(=C)CCC1CC(C)=O
CC1CC(C)CC(C1)C(=C)C=O
CC1CCC(=C)CC1CC(C)=O
CC1CCC(C(C)C1)C(=C)C=O
CC1CCC(C)C(C1)C(=C)C=O
CC1CCCC(=C)C1CC(C)=O
CC1CCCC(C)C1C(=C)C=O
CC1CC(C)CC(C1)C(=O)C=C
CC1CCC(C(C)C1)C(=O)C=C
CC1CCC(C)C(C1)C(=O)C=C
CC1CCCC(C)C1C(=O)C=C
CC1CCC(C=C)C(C1)C(C)=O
CC1CCCC(C=C)C1C(C)=O
CC1C(CC(C)=C)CCCC1=O
CC1CC(CC(C)=C)CCC1=O
CC1CCC(CC(C)=C)CC1=O
CC1CCCC(CC(C)=C)C1=O
CC1CC(CC(C)=C)CC(=O)C1
CC1CCC(=C)C(CC(C)=O)C1
CC1CCC(CC(C)=C)C(=O)C1
CC1CCCC(CC(C)=O)C1=C
CC1CCC(CC(C)=O)CC1=C
CC1CCC(CC(C)=O)C(=C)C1
CC1CCCC(C=O)C1C(C)=C
CC1CC(CC(C)=O)CCC1=C
CC1CC(CC(C)=O)CC(=C)C1
CC1CCCC(=O)C1CC(C)=C
CC1CCC(C=O)C(C1)C(C)=C
CC1C(CC(C)=O)CCCC1=C
CC1CCC(=O)CC1CC(C)=C
CC1CC(=O)CCC1CC(C)=C
CCC1C(CCCC1=C)C(C)=O
CCC1CC(CCC1=C)C(C)=O
CCC1CCC(CC1=C)C(C)=O
CCC1C(CCCC1=O)C(C)=C
CCC1CC(CCC1=O)C(C)=C
CCC1CCC(CC1=O)C(C)=C
CCC1CC(=C)CCC1C(C)=O
CCC1CC(CC(=C)C1)C(C)=O
CCC1CCC(=C)C(C1)C(C)=O
CCC1CCC(=C)CC1C(C)=O
CCC1CCCC(=C)C1C(C)=O
CCC1CCCC(C(C)=C)C1=O
CCC1CCC(C(C)=C)C(=O)C1
CCC1CCCC(C(C)=O)C1=C
CCC1CCC(C(C)=O)C(=C)C1
CCC1CC(CC(=O)C1)C(C)=C
CCC1CCCC(=O)C1C(C)=C
CCC1CCC(=O)C(C1)C(C)=C
CCC1CCC(=O)CC1C(C)=C
CCC1CC(=O)CCC1C(C)=C
CC(C)C1C(CCCC1=C)C=O
CC(C)C1CC(CCC1=C)C=O
CC(C)C1CCC(CC1=C)C=O
CC(C)C1C(CCCC1=O)C=C
CC(C)C1CC(CCC1=O)C=C
CC(C)C1CCC(CC1=O)C=C
CC(C)C1CC(=C)CCC1C=O
CC(C)C1CC(CC(=C)C1)C=O
CC(C)C1CCC(=C)C(C1)C=O
CC(C)C1CCC(=C)CC1C=O
CC(C)C1CCCC(=C)C1C=O
CC(C)C1CCCC(C=C)C1=O
CC(C)C1CCC(C=C)C(=O)C1
CC(C)C1CCCC(C=O)C1=C
CC(C)C1CC(CC(=O)C1)C=C
CC(C)C1CCCC(=O)C1C=C
CC(C)C1CCC(C=O)C(=C)C1
CC(C)C1CCC(=O)C(C1)C=C
CC(C)C1CC(=O)CCC1C=C
CC(C=C)C1C(C)CCCC1=O
CC(C=C)C1CCC(C)CC1=O
CC(C=C)C1CCCC(C)C1=O
CC(C)CC1C(=C)CCCC1=O
CC(C)CC1CC(=C)CCC1=O
CC(C)CC1CCC(=C)CC1=O
CC(C)CC1CCCC(=C)C1=O
CCC(=C)C1C(C)CCCC1=O
CCC(=C)C1CC(C)CCC1=O
CCC(=C)C1CCC(C)CC1=O
CCC(=C)C1CCCC(C)C1=O
CCC(C)C1C(=C)CCCC1=O
CCC(C)C1CC(=C)CCC1=O
CCC(C)C1CCC(=C)CC1=O
CCC(C)C1CCCC(=C)C1=O
CC(C=C)C1CC(C)CC(=O)C1
CC(C=C)C1CCC(C)C(=O)C1
CC(C)CC1CC(=C)CC(=O)C1
CC(C)CC1CCC(=C)C(=O)C1
CCC(=C)C1CC(C)CC(=O)C1
CCC(=C)C1CCC(C)C(=O)C1
CCC(C)C1CC(=C)CC(=O)C1
CCC(C)C1CCC(=C)C(=O)C1
CC(C=C)C1CCCC(=O)C1C
CC(C)CC1CCCC(=O)C1=C
CCC(=C)C1CCCC(=O)C1C
CCC(C)C1CCCC(=O)C1=C
CC(C=C)C1CCC(=O)CC1C
CC(C)CC1CCC(=O)CC1=C
CCC(=C)C1CCC(=O)CC1C
CCC(C)C1CCC(=O)CC1=C
CC(C=C)C1CCC(=O)C(C)C1
CC(C)CC1CCC(=O)C(=C)C1
CCC(=C)C1CCC(=O)C(C)C1
CCC(C)C1CCC(=O)C(=C)C1
CC(C=C)C1CC(=O)CCC1C
CC(C)CC1CC(=O)CCC1=C
CCC(=C)C1CC(=O)CCC1C
CCC(C)C1CC(=O)CCC1=C
CC(C=O)C1C(C)CCCC1=C
CC(C=O)C1CC(=C)CCC1C
CC(C=O)C1CC(C)CCC1=C
CC(C=O)C1CCC(=C)CC1C
CC(C=O)C1CCC(C)CC1=C
CC(C=O)C1CCCC(=C)C1C
CC(C=O)C1CCCC(C)C1=C
CCC(=O)C1C(C)CCCC1=C
CCC(=O)C1CC(=C)CCC1C
CCC(=O)C1CC(C)CCC1=C
CCC(=O)C1CCC(=C)CC1C
CCC(=O)C1CCC(C)CC1=C
CCC(=O)C1CCCC(=C)C1C
CCC(=O)C1CCCC(C)C1=C
CC(C=O)C1CC(C)CC(=C)C1
CC(C=O)C1CCC(=C)C(C)C1
CC(C=O)C1CCC(C)C(=C)C1
CCC(=O)C1CC(C)CC(=C)C1
CCC(=O)C1CCC(=C)C(C)C1
CCC(=O)C1CCC(C)C(=C)C1
CC1CC(CCC1C=O)C(C)=C
CC1CCC(C(C1)C=O)C(C)=C
CC1CCC(CC1C=O)C(C)=C
CC1CCC(=O)C(CC(C)=C)C1
CC(C)C1CCC(=O)CC1C=C
CC(C=C)C1CC(C)CCC1=O
CCC1CC(CC(=O)O1)C(C)C
CCC1C(CCOC1=O)C(C)C
CCC1CC(COC1=O)C(C)C
CCC1CCC(C(C)C)OC1=O
CCC1CCC(=O)OC1C(C)C
CCC1CC(OC(=O)C1)C(C)C
CCC1CCOC(=O)C1C(C)C
CCC1CC(=O)OCC1C(C)C
CCC1COC(=O)C(C1)C(C)C
CCC1COC(=O)CC1C(C)C
CCC1OC(=O)CCC1C(C)C
CC(C)CC1CC(C)CC(=O)O1
CC(C)CC1CCC(C)C(=O)O1
CCC(C)C1CC(C)CC(=O)O1
CCC(C)C1CCC(C)C(=O)O1
CC(C)CC1C(C)CCOC1=O
CC(C)CC1CC(C)COC1=O
CC(C)CC1CCC(C)OC1=O
CCC(C)C1C(C)CCOC1=O
CCC(C)C1CC(C)COC1=O
CCC(C)C1CCC(C)OC1=O
CC(C)CC1CC(C)OC(=O)C1
CCC(C)C1CC(C)OC(=O)C1
CC(C)CC1CCC(=O)OC1C
CCC(C)C1CCC(=O)OC1C
CC(C)CC1CCOC(=O)C1C
CCC(C)C1CCOC(=O)C1C
CC(C)CC1CC(=O)OCC1C
CCC(C)C1CC(=O)OCC1C
CC(C)CC1COC(=O)CC1C
CCC(C)C1COC(=O)CC1C
CC(C)CC1COC(=O)C(C)C1
CCC(C)C1COC(=O)C(C)C1
CCC(C)C1OC(=O)CCC1C
CCC1CCC(C(C)C)C(=O)O1
CC(C)CC1OC(=O)CCC1C
CC1CCC(CC1C)OC(C)=O
COC(=O)C1C(C)CCCC1C
COC(=O)C1CCC(C)CC1C
COC(=O)C1CCCC(C)C1C
CC1CC(C)CC(C1)OC(C)=O
CC1CCC(C)C(C1)OC(C)=O
CC1CCCC(C)C1OC(C)=O
CC1CCCC(OC(C)=O)C1C
CC1CCC(OC(C)=O)C(C)C1
COC(=O)C1CC(C)CCC1C
COC(=O)C1CC(C)CC(C)C1
COC(=O)C1CCC(C)C(C)C1
CC1CCCC(C)C1CC(C)=O
CC1CC(C)CC(CC(C)=O)C1
CC1CCC(C)C(CC(C)=O)C1
CC1CCCC(CC(C)=O)C1C
CC1CCC(CC(C)=O)C(C)C1
CCC1CC(CCC1C)C(C)=O
CCC1CCC(CC1C)C(C)=O
CCC1CCCC(C1C)C(C)=O
CCC1C(CCCC1=O)C(C)C
CCC1CCC(CC1=O)C(C)C
CCC1C(C)CCCC1C(C)=O
CCC1CC(C)CC(C1)C(C)=O
CCC1CC(C)CCC1C(C)=O
CCC1CCC(C(C)C1)C(C)=O
CCC1CCC(C)C(C1)C(C)=O
CCC1CCC(C)CC1C(C)=O
CCC1CCCC(C)C1C(C)=O
CCC1CCCC(C(C)C)C1=O
CCC1CCC(C(C)C)C(=O)C1
CCC1CC(CC(=O)C1)C(C)C
CCC1CCCC(=O)C1C(C)C
CCC1CCC(=O)C(C1)C(C)C
CCC1CCC(=O)CC1C(C)C
CCC1CC(=O)CCC1C(C)C
CC(C)C1CC(CCC1C)C=O
CC(C)C1CCC(CC1C)C=O
CC(C)C1C(C)CCCC1C=O
CC(C)C1CC(C)CC(C1)C=O
CC(C)C1CC(C)CCC1C=O
CC(C)C1CCCC(C)C1C=O
CC(C)C1CCCC(C=O)C1C
CC(C)C1CCC(C=O)C(C)C1
CC(C)CC1C(C)CCCC1=O
CC(C)CC1CCC(C)CC1=O
CC(C)CC1CCCC(C)C1=O
CCC(C)C1C(C)CCCC1=O
CCC(C)C1CC(C)CCC1=O
CCC(C)C1CCC(C)CC1=O
CCC(C)C1CCCC(C)C1=O
CC(C)CC1CC(C)CC(=O)C1
CC(C)CC1CCC(C)C(=O)C1
CCC(C)C1CC(C)CC(=O)C1
CCC(C)C1CCC(C)C(=O)C1
CC(C)CC1CCCC(=O)C1C
CCC(C)C1CCCC(=O)C1C
CC(C)CC1CCC(=O)CC1C
CCC(C)C1CCC(=O)CC1C
CC(C)CC1CCC(=O)C(C)C1
CC(C)CC1CC(=O)CCC1C
CCC(C)C1CC(=O)CCC1C
CC(C=O)C1C(C)CCCC1C
CC(C=O)C1CC(C)CCC1C
CC(C=O)C1CCC(C)CC1C
CC(C=O)C1CCCC(C)C1C
CCC(=O)C1C(C)CCCC1C
CCC(=O)C1CC(C)CCC1C
CCC(=O)C1CCC(C)CC1C
CCC(=O)C1CCCC(C)C1C
CC(C=O)C1CC(C)CC(C)C1
CC(C=O)C1CCC(C)C(C)C1
CC1CCC(CC(C)=O)CC1C
CCC1CC(CCC1=O)C(C)C
CC(C)C1CCC(C)C(C1)C=O
CC(C)C1CCC(C)CC1C=O
CC(C)CC1CC(C)CCC1=O
CCC(C)C1CCC(=O)C(C)C1
CCC(=O)C1CC(C)CC(C)C1
CCC(=O)C1CCC(C)C(C)C1
COC1CC(=C(C)C)C(=C)CO1
COC1CC(=C)C(CO1)=C(C)C
COC1C(=C)COCC1=C(C)C
COC1COCC(=C)C1=C(C)C
COC1COCC(=C(C)C)C1=C
COC1OCC(CC1=C)=C(C)C
COC1OCC(=C)CC1=C(C)C
COC1OCCC(=C)C1=C(C)C
COC1OCCC(=C(C)C)C1=C
COC1CC(C(C)CO1)=C(C)C
COC1CC(C)C(CO1)=C(C)C
COC1CC(CC(C)O1)=C(C)C
COC1CCC(C(C)O1)=C(C)C
COC1CC(COC1C)=C(C)C
COC1C(C)COCC1=C(C)C
COC1CC(C)OCC1=C(C)C
COC1C(C)OCCC1=C(C)C
COC1CCOC(C)C1=C(C)C
COC1COCC(C1C)=C(C)C
COC1COC(C)C(C1)=C(C)C
COC1COC(C)CC1=C(C)C
COC1COCC(C)C1=C(C)C
COC1OCC(CC1C)=C(C)C
COC1OCCC(C1C)=C(C)C
COC1OC(C)CCC1=C(C)C
COC1OCC(C)CC1=C(C)C
COC1OCCC(C)C1=C(C)C
CC1CCC(CC1C)=C(C)C
CC1CCCC(C1C)=C(C)C
CC1CC(C)CC(C1)=C(C)C
CC1CCC(C(C)C1)=C(C)C
CC1CCC(C)C(C1)=C(C)C
CC1CCCC(C)C1=C(C)C
CC(C)C1C(C)CCC1=O
CC1CC(CC1C)C(C)=O
CC1CCC(C1C)C(C)=O
CC1CC(C)C(C1)C(C)=O
CC1CCC(C)C1C(C)=O
CC(C)C1CC(C)CC1=O
CC(C)C1CCC(C)C1=O
CC(C)C1CC(C)C(=O)C1
CC(C)C1CCC(=O)C1C
CC(C)C1CC(=O)CC1C
CCC1CCC(C)C(=O)C1
CCC1CCC(=O)CC1C
CC1CCC(CC1C)C=O
CC1CC(C)CC(C1)C=O
CC1CCC(C)C(C1)C=O
CC1CCCC(C)C1C=O
CC1CCCC(C=O)C1C
CCC1C(C)CCCC1=O
CCC1CC(C)CCC1=O
CCC1CCC(C)CC1=O
CCC1CCCC(C)C1=O
CCC1CC(C)CC(=O)C1
CCC1CCCC(=O)C1C
CCC1CCC(=O)C(C)C1
CCC1CC(=O)CCC1C
CC1CCC(C=O)C(C)C1
CC1CCCC(C1)C(C)=O
CC1CCCCC1C(C)=O
CC1CCC(CC1)C(C)=O
CC(C)C1CCCCC1=O
CC(C)C1CCCC(=O)C1
CC(C)C1CCC(=O)CC1
CC1OCC(C=C1C)=C(C)C
CC1OC(C)C(C=C1)=C(C)C
CC1OCC=C(C)C1=C(C)C
CC1OCC(C)=CC1=C(C)C
CC1OCC(=C(C)C)C(C)=C1
CC(C)=C1COCC(C)=C1C
CC1CC(=C(C)C)C(=C)CO1
CC1CC(=C)C(CO1)=C(C)C
CC1C(=C)COCC1=C(C)C
CC1COCC(=C)C1=C(C)C
CC1COCC(=C(C)C)C1=C
CC1OCC(CC1=C)=C(C)C
CC1OCC(=C)CC1=C(C)C
CC1OCCC(=C)C1=C(C)C
CC1OCCC(=C(C)C)C1=C
CC(=O)C1=CC(C)=CC=C1C
CC(=O)C1=CC=C(C)C=C1C
CC(=O)C1=CC=C(C)C(C)=C1
CC(=O)C1=C(C)C=CC=C1C
CC(=O)C1=CC=CC(C)=C1C
CC(=O)C1=CC(C)=CC(C)=C1
CC1C=C(C=CC1=C)C(C)=O
CC1C=CC(=CC1=C)C(C)=O
CC1C=CC(=C)C=C1C(C)=O
CC1C=CC(=C)C(=C1)C(C)=O
CC1C(=C)C=CC=C1C(C)=O
CC1C=CC=C(C(C)=O)C1=C
CC(C)C1=CC=CC(=C)C1=O
CC(C)C1=CC(=C)C=CC1=O
CC(C)C1=CC=CC(=O)C1=C
CC(C)C1=CC(=C)C(=O)C=C1
CC(C)C1=CC(=O)C=CC1=C
CC(C)C1=CC(=O)C(=C)C=C1
CC(=O)C1=C(C)C=CCC1=C
CC(=O)C1=C(C)CC=CC1=C
CC(=O)C1=CC=C(C)CC1=C
CC(=O)C1=CC(=C)CC=C1C
CC(=O)C1=CC(C)=CCC1=C
CC(=O)C1=CCC=C(C)C1=C
CC(=O)C1=CCC(=C)C=C1C
CC(=O)C1=CCC(C)=CC1=C
CC(=O)C1C=C(C)C=CC1=C
CC(=O)C1C=CC=C(C)C1=C
CC(=O)C1C=CC(=C)C=C1C
CC(=O)C1C=CC(C)=CC1=C
CC(=O)C1C(=C)C=CC=C1C
CC(=O)C1=C(C)C=CC(=C)C1
CC(=O)C1=C(C)C(=C)C=CC1
CC(=O)C1=C(C)C(=C)CC=C1
CC(=O)C1=C(C)CC(=C)C=C1
CC(=O)C1=CC=C(C)C(=C)C1
CC(=O)C1=CC(=C)C=C(C)C1
CC(=O)C1=CC(=C)C(C)=CC1
CC(=O)C1=CC(=C)CC(C)=C1
CC(=O)C1=CC(C)=CC(=C)C1
CC(=O)C1=CCC(=C)C(C)=C1
CC(=O)C1C=CC(=C)C(C)=C1
CC(C)C1=CC=C(C)C(=O)O1
CC(C)C1=C(C)C=COC1=O
CC(C)C1=CC(C)=COC1=O
CC(C)C1=C(C)C(=O)OC=C1
CC(C)C1=C(C)OC(=O)C=C1
CC(C)C1=CC(=O)OC=C1C
CC(C)C1=COC(=O)C=C1C
CC(C)C1=COC(=O)C(C)=C1
CC(C)C1=C(C)C=CC(=O)O1
CC(C)C1=CC(C)=CC(=O)O1
CC(C)C1=CC=C(C)OC1=O
CC(C)C1=CC(=O)OC(C)=C1
CC(=C)C1=CC(=C)CCC1=O
CC(=C)C1=CCC(=C)CC1=O
CC(=C)C1=CCCC(=C)C1=O
CC(=C)C1C=CC(=C)CC1=O
CC(=C)C1C=CCC(=C)C1=O
CC(=C)C1C(=C)CC=CC1=O
CC(=C)C1CC=CC(=C)C1=O
CC(=C)C1CC(=C)C=CC1=O
CC(=C)C1=CC(=C)CC(=O)C1
CC(=C)C1=CCC(=C)C(=O)C1
CC(=C)C1=CCCC(=O)C1=C
CC(=C)C1C=CCC(=O)C1=C
CC(=C)C1CC=CC(=O)C1=C
CC(=C)C1=CC(=C)C(=O)CC1
CC(=C)C1CC(=C)C(=O)C=C1
CC(=C)C1=CCC(=O)CC1=C
CC(=C)C1C=CC(=O)CC1=C
CC(=C)C1=CCC(=O)C(=C)C1
CC(=C)C1=CC(=O)CCC1=C
CC(=C)C1CC(=O)C=CC1=C
CC(=C)C1=CC(=O)C(=C)CC1
CC(=C)C1=CC(=O)CC(=C)C1
CC(=C)C1CC(=O)C(=C)C=C1
CC(=C)C1C(=O)CC=CC1=C
CC(=O)C1=CC(=C)CCC1=C
CC(=O)C1=CCC(=C)CC1=C
CC(=O)C1=CCCC(=C)C1=C
CC(=O)C1C=CC(=C)CC1=C
CC(=O)C1C=CCC(=C)C1=C
CC(=O)C1C(=C)CC=CC1=C
CC(=O)C1CC=CC(=C)C1=C
CC(=O)C1CC(=C)C=CC1=C
CC(=O)C1=CC(=C)C(=C)CC1
CC(=O)C1=CC(=C)CC(=C)C1
CC(=O)C1=CCC(=C)C(=C)C1
CC(=O)C1CC(=C)C(=C)C=C1
CC1CC=C(C(C)=C)C(=O)O1
CC1CC(=CC(=O)O1)C(C)=C
CC1C=C(COC1=O)C(C)=C
CC1C=CC(OC1=O)C(C)=C
CC1C=CC(=O)OC1C(C)=C
CC1COC(=O)C=C1C(C)=C
CC1COC(=O)C(=C1)C(C)=C
CC1C(=O)OCC=C1C(C)=C
CC1OC(=O)C=CC1C(C)=C
CC1OC(=O)C(C=C1)C(C)=C
CC1OC(=O)CC=C1C(C)=C
CC1OC(=O)CC(=C1)C(C)=C
CC(=C)C1CC=C(C)C(=O)O1
CC(=C)C1CC(C)=CC(=O)O1
CC(=C)C1=C(C)CCOC1=O
CC(=C)C1C=C(C)COC1=O
CC(=C)C1C(=O)OCC=C1C
CC(C)C1=CC(=C)COC1=O
CC(=C)C1=C(C)CC(=O)OC1
CC(C)C1=CC(=C)C(=O)OC1
CC(=C)C1=C(C)COC(=O)C1
CC(=C)C1=C(C)C(=O)OCC1
CC(C)C1=CCOC(=O)C1=C
CC(C)C1=CC(=O)OCC1=C
CC(=C)C1COC(=O)C=C1C
CC(=C)C1COC(=O)C(C)=C1
CC(=C)C1OC(=O)CC=C1C
CC(C)C1OC(=O)C=CC1=C
CC(=C)C1OC(=O)CC(C)=C1
CC(C)C1OC(=O)C(=C)C=C1
CC1CC(CC1C#C)C(C)=O
CC1CCC(C1C#C)C(C)=O
CC1C(CCC1C(C)=O)C#C
CC1CC(CC1C(C)=O)C#C
CC1CC(CC1C)C(=O)C#C
CC1CCC(C1C)C(=O)C#C
CC1CC(C)C(C1)C(=O)C#C
CC1CCC(C)C1C(=O)C#C
CC1CC(C#C)C(C1)C(C)=O
CC1CCC(C#C)C1C(C)=O
CC(C)C1C(CCC1=O)C#C
CC(C)C1CC(CC1=O)C#C
CC(C)C1CCC(C#C)C1=O
CC(C)C1CC(C#C)C(=O)C1
CC(C)C1CCC(=O)C1C#C
CC(C)C1CC(=O)CC1C#C
CC(C#C)C1C(C)CCC1=O
CC(C#C)C1CC(C)CC1=O
CC(C#C)C1CCC(C)C1=O
CC(C#C)C1CC(C)C(=O)C1
CC(C#C)C1CCC(=O)C1C
CC(C#C)C1CC(=O)CC1C
CC1C(CCC1=C(C)C)C=O
CC1CC(CC1=C(C)C)C=O
CC1CC(CC1C)=C(C)C=O
CC1CC(CC1C)=CC(C)=O
CC1CCC(C1C)=C(C)C=O
CC1C(CCC1=O)C=C(C)C
CC1CC(CC1=O)C=C(C)C
CC1CC(C)C(C1)=C(C)C=O
CC1CC(C)C(C1)=CC(C)=O
CC1CCC(C)C1=C(C)C=O
CC1CCC(C)C1=CC(C)=O
CC1CCC(C=C(C)C)C1=O
CC1CC(C=C(C)C)C(=O)C1
CC1CCC(=CC(C)=O)C1C
CC1CCC(C=O)C1=C(C)C
CC1CCC(=O)C1C=C(C)C
CC1CC(C=O)C(C1)=C(C)C
CC1CC(=O)CC1C=C(C)C
CC=C1CC(CC1C)C(C)=O
CC=C1CCC(C1C)C(C)=O
CC=C1C(CCC1=O)C(C)C
CC=C1CC(CC1=O)C(C)C
CCC1CC(CC1=O)=C(C)C
CC=C1C(C)CCC1C(C)=O
CC=C1CC(C)C(C1)C(C)=O
CC=C1CC(C)CC1C(C)=O
CC=C1CCC(C)C1C(C)=O
CC=C1CCC(C(C)C)C1=O
CCC1CCC(=C(C)C)C1=O
CC=C1CC(C(C)C)C(=O)C1
CC=C1CCC(=O)C1C(C)C
CCC1CCC(=O)C1=C(C)C
CC=C1CC(=O)CC1C(C)C
CCC1CC(=O)C(C1)=C(C)C
CCC1CC(=O)CC1=C(C)C
CCC1C(=O)CCC1=C(C)C
CC=C(C)C1C(C)CCC1=O
CC=C(C)C1CC(C)CC1=O
CC=C(C)C1CCC(C)C1=O
CC(C)C=C1C(C)CCC1=O
CC(C)C=C1CC(C)CC1=O
CC(C)C=C1CCC(C)C1=O
CCC(C)=C1C(C)CCC1=O
CCC(C)=C1CC(C)CC1=O
CCC(C)=C1CCC(C)C1=O
CC=C(C)C1CC(C)C(=O)C1
CC(C)C=C1CC(C)C(=O)C1
CCC(C)=C1CC(C)C(=O)C1
CC=C(C)C1CCC(=O)C1C
CC(C)C=C1CCC(=O)C1C
CCC(C)=C1CCC(=O)C1C
CC=C(C)C1CC(=O)CC1C
CC(C)C=C1CC(=O)CC1C
CCC(C)=C1CC(=O)CC1C
CC1CC(CC1C=O)=C(C)C
CC1CCC(C1C=O)=C(C)C
CC1C(CCC(C)=C1C)C=O
CC1CC(C)=C(CC1C)C=O
CC1CC=C(C)C(C)C1C=O
CC1CC(C)C(C)=C(C1)C=O
CC1CC(C)C(C)=CC1C=O
CC1CCC(C)=C(C)C1C=O
CC1CC(C)C(C)C(C=O)=C1
CC1CC=C(C)C(C=O)C1C
CC1CC(C)=CC(C=O)C1C
CC1CCC(C)C(C=O)=C1C
CC1CC(C)C(C=O)=CC1C
CC1CC(C)C(C=O)=C(C)C1
CC1CC(C)C(C=O)C(C)=C1
CC1C=CC(C=O)C(C)C1C
CC1CC=C(C=O)C(C)C1C
CC1CCC(C=O)=C(C)C1C
CC1CCC(C=O)C(C)=C1C
CC1CC(C=O)=CC(C)C1C
CC1CC(C=O)C=C(C)C1C
CC1CC(C=O)C(C)=CC1C
CC1CC(C=O)C(C)C=C1C
CC1CC(C=O)C(C)=C(C)C1
CC1CC(C=O)C(C)C(C)=C1
CCC1=C(C)C(C)CCC1=O
CCC1=C(C)CCC(C)C1=O
CCC1=CC(C)C(C)CC1=O
CCC1=CC(C)CC(C)C1=O
CCC1C=C(C)C(C)CC1=O
CCC1C=C(C)CC(C)C1=O
CCC1C=CC(C)C(C)C1=O
CCC1C(=O)CCC(C)=C1C
CCC1C(=O)CC(C)C=C1C
CCC1C(=O)C(C)CC=C1C
CCC1C(C)C=C(C)CC1=O
CCC1C(C)C=CC(C)C1=O
CCC1C(C)C(C)=CCC1=O
CCC1C(C)C(C)C=CC1=O
CCC1C(C)CC=C(C)C1=O
CCC1C(C)CC(C)=CC1=O
CCC1CC=C(C)C(C)C1=O
CCC1CC(C)=C(C)CC1=O
CCC1CC(C)=CC(C)C1=O
CCC1CC(C)C=C(C)C1=O
CCC1CC(C)C(C)=CC1=O
CCC1CCC(C)=C(C)C1=O
CCC1=C(C)C(C)CC(=O)C1
CCC1=C(C)CC(C)C(=O)C1
CCC1=CC(C)C(C)C(=O)C1
CCC1CC(=O)C(C)=C(C)C1
CCC1=C(C)CCC(=O)C1C
CCC1=CC(C)CC(=O)C1C
CCC1=CCC(C)C(=O)C1C
CCC1C=C(C)CC(=O)C1C
CCC1C=CC(C)C(=O)C1C
CCC1C(C)C=CC(=O)C1C
CCC1CC=C(C)C(=O)C1C
CCC1CC(C)=CC(=O)C1C
CCC1=C(C)C(C)C(=O)CC1
CCC1=C(C)CC(=O)CC1C
CCC1=CC(C)C(=O)CC1C
CCC1C=C(C)C(=O)CC1C
CCC1C(C)CC(=O)C=C1C
CCC1CC(C)C(=O)C=C1C
CCC1=C(C)CC(=O)C(C)C1
CCC1=CC(C)C(=O)C(C)C1
CCC1CC(C)C(=O)C(C)=C1
CCC1=CCC(=O)C(C)C1C
CCC1C=CC(=O)C(C)C1C
CCC1C(C)C(=O)CC=C1C
CCC1CCC(=O)C(C)=C1C
CCC1=C(C)C(=O)CC(C)C1
CCC1=CC(=O)C(C)CC1C
CCC1=CC(=O)CC(C)C1C
CCC1CC(=O)C=C(C)C1C
CCC1CC(=O)C(C)C=C1C
CCC1CC(=O)CC(C)=C1C
CCC1=CC(=O)C(C)C(C)C1
CCC1CC(=O)C(C)C(C)=C1
CC1C(CC=C(C)C1C)C=O
CC1CC(CC(C)=C1C)C=O
CC1C=CC(C)C(C=O)C1C
CC1CCC(C)=C(C=O)C1C
CCC1=CCC(C)C(C)C1=O
CCC1=C(C)C(=O)CCC1C
CCC1=C(C)C(=O)C(C)CC1
CCC1CC(=O)C(C)=CC1C
CC1CC(C)=C(C)CC1C=O
CC1CC(C)=CC(C)C1C=O
CC1C=C(C)CC(C=O)C1C
CCC1=C(C)CC(C)CC1=O
CC1CCC(C1)=C(C)C(C)=O
CC1CCCC1=C(C)C(C)=O
CC(=O)C1CCCC1=C(C)C
CC(C)=C(C)C1CCCC1=O
CC(C)C(C)=C1CCCC1=O
CC(C)=C(C)C1CCC(=O)C1
CC(C)C(C)=C1CCC(=O)C1
CC(=O)C1CCC(C1)=C(C)C
CC1=CC(CCC1(C)C)C=O
CC1=CCC(CC1(C)C)C=O
CC1C=C(CCC1(C)C)C=O
CC1C=CC(CC1(C)C)C=O
CC1C(CC=CC1(C)C)C=O
CC1C(C)=CCCC1(C)C=O
CC1CC=C(C)CC1(C)C=O
CC1CC=CC(C)C1(C)C=O
CC1CC(C)(CC=C1C)C=O
CC1CCC(C)=CC1(C)C=O
CC1=C(C)C(C)(CCC1)C=O
CC1=C(CC(C)(C)CC1)C=O
CC1=CC(C)(C)CC(C1)C=O
CC1=CC(C)(C)CCC1C=O
CC1=CCC(C)(C)C(C=O)C1
CC1=CCC(C)(C)CC1C=O
CC1C=CC(C)(C)CC1C=O
CC1C=CCC(C)(C)C1C=O
CC1CC=C(C)C(C)(C1)C=O
CC1CC=CC(C)(C)C1C=O
CC1CC(C)=CC(C)(C1)C=O
CC1CC(C)(C)C=CC1C=O
CC1CC(C)(CC(C)=C1)C=O
CC1CCC(C)(C)C=C1C=O
CC1CCC(C)(C)C(C=O)=C1
CC1C=CCC(C)(C=O)C1C
CC1CC(C)(C)C(C=O)C=C1
CC1CC(C)C(C)(C=O)C=C1
CC1=CCCC(C=O)C1(C)C
CC1C=CCC(C=O)C1(C)C
CC1CC=CC(C=O)C1(C)C
CC1CCC=C(C=O)C1(C)C
CC1CCC(C)(C=O)C=C1C
CC1CCC(C)(C=O)C(C)=C1
CC1CCC(C=O)=CC1(C)C
CC1CC(C)(C=O)C=CC1C
CC1CC(C)(C=O)C(C)C=C1
CC1CC(C=O)=CCC1(C)C
CC1CC(C=O)C=CC1(C)C
CC1=CC(C=O)C(C)(C)CC1
CC1CC(C=O)C(C)(C)C=C1
CC1C(C=O)C=CCC1(C)C
CCC1=CCC(C)(C)CC1=O
CCC1(C)C=C(C)CCC1=O
CCC1(C)C=CC(C)CC1=O
CCC1(C)C=CCC(C)C1=O
CCC1(C)C(=O)CCC=C1C
CCC1(C)C(C)C=CCC1=O
CCC1(C)C(C)CC=CC1=O
CCC1(C)CC=C(C)CC1=O
CCC1(C)CC=CC(C)C1=O
CCC1(C)CC(C)=CCC1=O
CCC1(C)CC(C)C=CC1=O
CCC1(C)CCC=C(C)C1=O
CCC1(C)CCC(C)=CC1=O
CCC1C=CCC(C)(C)C1=O
CCC1CC=CC(C)(C)C1=O
CCC1=CC(C)(C)CC(=O)C1
CCC1=CCC(C)(C)C(=O)C1
CCC1(C)CC=C(C)C(=O)C1
CCC1(C)CC(=O)C=C(C)C1
CCC1(C)C=CCC(=O)C1C
CCC1(C)CC=CC(=O)C1C
CCC1=CC(C)(C)C(=O)CC1
CCC1(C)CC(C)C(=O)C=C1
CCC1CC(C)(C)C(=O)C=C1
CCC1=CCCC(=O)C1(C)C
CCC1C=CCC(=O)C1(C)C
CCC1CC=CC(=O)C1(C)C
CCC1(C)C=CC(=O)CC1C
CCC1(C)CCC(=O)C(C)=C1
CCC1=CCC(=O)CC1(C)C
CCC1C=CC(=O)CC1(C)C
CCC1(C)CC(=O)C=CC1C
CCC1(C)CC(=O)CC=C1C
CCC1=CCC(=O)C(C)(C)C1
CCC1(C)CC(=O)C(C)C=C1
CCC1(C)CC(=O)CC(C)=C1
CCC1=CC(=O)C(C)(C)CC1
CCC1CC(=O)C(C)(C)C=C1
CCC1C(=O)C=CCC1(C)C
CCC1C(=O)CC=CC1(C)C
CC1=C(CCCC1(C)C)C=O
CC1CC=C(CC1(C)C)C=O
CC1C=C(C)CCC1(C)C=O
CC1CC(C)=CCC1(C)C=O
CC1CCC=C(C)C1(C)C=O
CC1=C(CCC(C)(C)C1)C=O
CC1=CC(C)(C)C(CC1)C=O
CC1=CC(CC(C)(C)C1)C=O
CC1CC(C)(C)CC=C1C=O
CC1CC(C)(C)CC(C=O)=C1
CC1CC=CC(C)(C=O)C1C
CC1=CCC(C=O)C(C)(C)C1
CC1CC=C(C=O)C(C)(C)C1
CC1CC(C=O)=CC(C)(C)C1
CC1C(C=O)=CCCC1(C)C
CCC1=CC(C)(C)CCC1=O
CCC1=CCCC(C)(C)C1=O
CCC1C=CC(C)(C)CC1=O
CCC1CC(C)(C)C=CC1=O
CCC1(C)CCC(=O)C=C1C
CCC1=CC(=O)CCC1(C)C
CCC1CC(=O)C=CC1(C)C
CC1=C(C)CC(C)(CC1)C=O
CC1=CCCC(C)(C)C1C=O
CCC1=CC(=O)CC(C)(C)C1
CC1=C(C=O)C(C)(C)CCC1
CC1CC=CCC1(C)C(C)=O
CC1CCC=CC1(C)C(C)=O
CC1CC=CC(C)(C1)C(C)=O
CC1CC(C)(CC=C1)C(C)=O
CC1CCC(C)(C=C1)C(C)=O
CC(C)C1(C)CC=CCC1=O
CC(C)C1(C)CCC=CC1=O
CC(C)C1(C)CC=CC(=O)C1
CC(C)C1(C)CC(=O)CC=C1
CC(=O)C1=CCCCC1(C)C
CC(=O)C1C=CCCC1(C)C
CC(=O)C1CC=CCC1(C)C
CC(=O)C1CCC=CC1(C)C
CC(=O)C1(C)CCCC=C1C
CC(=O)C1(C)CCCC(C)=C1
CC(=O)C1CC(C)(C)CC=C1
CC(=O)C1CCC(C)(C)C=C1
CC1C=CCCC1(C)C(C)=O
CC(C)C1(C)C=CCCC1=O
CC(C)C1(C)CCC(=O)C=C1
CC(=O)C1=CC(C)(C)CCC1
CC(=O)C1=CCC(C)(C)CC1
CC(=O)C1=CCCC(C)(C)C1
CC(=O)C1(C)CCC=C(C)C1
CC(=O)C1(C)CCC(C)=CC1
CC(=O)C1CC=CC(C)(C)C1
CC(C)(C)C1C=CCCC1=O
CC(C)(C)C1=CCCC(=O)C1
CC(C)(C)C1CC(=O)CC=C1
CC(C)(C)C1=CCCCC1=O
CC(C)(C)C1CC=CCC1=O
CC(C)(C)C1CCC=CC1=O
CC(C)(C)C1CC=CC(=O)C1
CC(C)(C)C1=CCC(=O)CC1
CC(C)(C)C1CCC(=O)C=C1
CC(C)(C)C1=CC(=O)CCC1
CC(=C)C1CC(=C)CC(=O)O1
CC(=C)C1CCC(=C)C(=O)O1
CC(=C)C1C(=C)CCOC1=O
CC(=C)C1CC(=C)COC1=O
CC(=C)C1CCOC(=O)C1=C
CC(=C)C1CC(=O)OCC1=C
CC(=C)C1COC(=O)CC1=C
CC(=C)C1COC(=O)C(=C)C1
CC(=C)C1OC(=O)CCC1=C
CC1CC(CC(=C)C1C)C=O
CC1CC(CC(C)C1=C)C=O
CC1CC(CC(C)C1=O)C=C
CC1C(CCC(=C)C1C)C=O
CC1CC(=C)C(C)CC1C=O
CC1CC(=C)CC(C)C1C=O
CC1CC(C)C(=C)C(C1)C=O
CC1CC(C)C(=C)CC1C=O
CC1CCC(=C)C(C)C1C=O
CC1CCC(C)C(=C)C1C=O
CC1CCC(C=C)C(C)C1=O
CC1CC(C=C)C(C)C(=O)C1
CC1CC(C)C(C=C)C(=O)C1
CC1CC(=C)CC(C=O)C1C
CC1CCC(=C)C(C=O)C1C
CC1CCC(C=C)C(=O)C1C
CC1CCC(C)C(=O)C1C=C
CC1CC(C=C)C(=O)CC1C
CC1CC(C)C(C=O)C(=C)C1
CC1CC(CC(=O)C1C)C=C
CC1CC(C)C(=O)C(C1)C=C
CC1CC(C)C(=O)CC1C=C
CC1CCC(C=O)C(=C)C1C
CC1CCC(C=O)C(C)C1=C
CC1CCC(=O)C(C)C1C=C
CC1CC(C=O)C(=C)CC1C
CC1CCC(=O)C(C=C)C1C
CC1CC(C=O)C(C)C(=C)C1
CC1CC(=O)C(C)CC1C=C
CC1CC(=O)CC(C)C1C=C
CC1CC(=O)CC(C=C)C1C
CCC1C(=C)C(C)CCC1=O
CCC1C(=C)CC(C)CC1=O
CCC1C(=C)CCC(C)C1=O
CCC1C(C)C(=C)CCC1=O
CCC1C(C)CC(=C)CC1=O
CCC1C(C)CCC(=C)C1=O
CCC1CC(=C)C(C)CC1=O
CCC1CC(=C)CC(C)C1=O
CCC1CC(C)C(=C)CC1=O
CCC1CC(C)CC(=C)C1=O
CCC1CCC(=C)C(C)C1=O
CCC1CCC(C)C(=C)C1=O
CCC1CC(=C)C(C)C(=O)C1
CCC1CC(C)C(=C)C(=O)C1
CCC1C(C)CCC(=O)C1=C
CCC1CC(=C)CC(=O)C1C
CCC1CC(C)CC(=O)C1=C
CCC1CCC(=C)C(=O)C1C
CCC1CCC(C)C(=O)C1=C
CCC1C(C)CC(=O)CC1=C
CCC1CC(=C)C(=O)CC1C
CCC1CC(C)C(=O)CC1=C
CCC1CC(C)C(=O)C(=C)C1
CCC1C(C)C(=O)CCC1=C
CCC1CCC(=O)C(=C)C1C
CCC1CCC(=O)C(C)C1=C
CCC1CC(=O)C(=C)CC1C
CCC1CC(=O)C(C)CC1=C
CCC1CC(=O)CC(=C)C1C
CCC1CC(=O)CC(C)C1=C
CC1C(CCC(=O)C1C)C=C
CC1(C)C(CCCC1=C)C=O
CC1(C)CC(CCC1=C)C=O
CC1(C)CCC(CC1=C)C=O
CC1C(=C)CCCC1(C)C=O
CC1CC(=C)CCC1(C)C=O
CC1CC(C)(CCC1=C)C=O
CC1CCC(=C)CC1(C)C=O
CC1CCC(C)(CC1=C)C=O
CC1CCCC(=C)C1(C)C=O
CC1(C)C(CCCC1=O)C=C
CC1(C)CCC(CC1=O)C=C
CC1CC(C)(CCC1=O)C=C
CC1CCC(C)(CC1=O)C=C
CC1(C)CC(=C)CCC1C=O
CC1(C)CC(CC(=C)C1)C=O
CC1(C)CCC(=C)C(C1)C=O
CC1(C)CCC(=C)CC1C=O
CC1CC(=C)CC(C)(C1)C=O
CC1CCC(=C)C(C)(C1)C=O
CC1(C)CCCC(C=C)C1=O
CC1CCCC(C)(C=C)C1=O
CC1(C)CCC(C=C)C(=O)C1
CC1CCC(C)(C=C)C(=O)C1
CC1CCCC(C)(C=O)C1=C
CC1(C)CC(CC(=O)C1)C=C
CC1(C)CCCC(=O)C1C=C
CC1(C)CCC(C=O)C(=C)C1
CC1CCC(C)(C=O)C(=C)C1
CC1CCCC(=O)C1(C)C=C
CC1(C)CCC(=O)C(C1)C=C
CC1(C)CCC(=O)CC1C=C
CC1CCC(=O)CC1(C)C=C
CC1(C)CC(=O)CCC1C=C
CC1CCC(=O)C(C)(C1)C=C
CC1CC(=O)CCC1(C)C=C
CC1C(=O)CCCC1(C)C=C
CCC1(C)C(=C)CCCC1=O
CCC1(C)CC(=C)CCC1=O
CCC1(C)CCC(=C)CC1=O
CCC1(C)CCCC(=C)C1=O
CCC1(C)CC(=C)CC(=O)C1
CCC1(C)CCC(=C)C(=O)C1
CCC1(C)CCC(=O)CC1=C
CCC1(C)CCC(=O)C(=C)C1
CCC1(C)CC(=O)CCC1=C
CC1(C)CC(CCC1=O)C=C
CC1(C)CCCC(=C)C1C=O
CC1(C)CCCC(C=O)C1=C
CC1CC(=O)CC(C)(C1)C=C
CCC1(C)CCCC(=O)C1=C
CC1C(CCCC1C#C)C=O
CC1CC(CC(C1)C#C)C=O
CC1CC(CCC1C#C)C=O
CC1CCC(CC1C#C)C=O
CC1CC(CCC1C=O)C#C
CC1CCC(CC1C=O)C#C
CC1CCC(C#C)C(C1)C=O
CC1CCCC(C#C)C1C=O
CC1C(CC#C)CCCC1=O
CC1CC(CC#C)CCC1=O
CC1CCC(CC#C)CC1=O
CC1CCCC(CC#C)C1=O
CC1CC(CC#C)CC(=O)C1
CC1CCC(CC#C)C(=O)C1
CC1CCCC(C=O)C1C#C
CC1CCCC(=O)C1CC#C
CC1CCC(C=O)C(C1)C#C
CC1CCC(=O)CC1CC#C
CC1CC(=O)CCC1CC#C
CCC1C(CCCC1=O)C#C
CCC1CC(CCC1=O)C#C
CCC1CCC(CC1=O)C#C
CCC1CCCC(C#C)C1=O
CCC1CCC(C#C)C(=O)C1
CCC1CC(CC(=O)C1)C#C
CCC1CCCC(=O)C1C#C
CCC1CCC(=O)C(C1)C#C
CCC1CCC(=O)CC1C#C
CCC1CC(=O)CCC1C#C
CC#CC1C(C)CCCC1=O
CC#CC1CC(C)CCC1=O
CC#CC1CCC(C)CC1=O
CC#CC1CCCC(C)C1=O
CC#CC1CC(C)CC(=O)C1
CC#CC1CCC(C)C(=O)C1
CC#CC1CCCC(=O)C1C
CC#CC1CCC(=O)CC1C
CC#CC1CCC(=O)C(C)C1
CC#CC1CC(=O)CCC1C
CC1CCC(=O)C(CC#C)C1
CC1CCC(CC1C)=CC=O
CC1CC(C)CC(C1)=CC=O
CC1CCC(C)C(C1)=CC=O
CC1CCCC(C)C1=CC=O
CC1CCCC(=CC=O)C1C
CC1CCC(=CC=O)C(C)C1
CC=C1CC(CCC1C)C=O
CC=C1CCC(CC1C)C=O
CCC1CC(CCC1=O)=CC
CCC1CCC(CC1=O)=CC
CC=C1C(C)CCCC1C=O
CC=C1CC(C)CC(C1)C=O
CC=C1CC(C)CCC1C=O
CC=C1CCC(C)C(C1)C=O
CC=C1CCC(C)CC1C=O
CC=C1CCCC(C)C1C=O
CCC1CCCC(=CC)C1=O
CCC1CCC(=CC)C(=O)C1
CC=C1CCCC(C=O)C1C
CCC1CCCC(=O)C1=CC
CC=C1CCC(C=O)C(C)C1
CCC1CCC(=O)C(C1)=CC
CCC1CCC(=O)CC1=CC
CCC1CC(=O)CC(C1)=CC
CCC1CC(=O)CCC1=CC
CCC1C(=O)CCCC1=CC
CC=CC1C(C)CCCC1=O
CC=CC1CC(C)CCC1=O
CC=CC1CCC(C)CC1=O
CC=CC1CCCC(C)C1=O
CCC=C1C(C)CCCC1=O
CCC=C1CC(C)CCC1=O
CCC=C1CCCC(C)C1=O
CC=CC1CC(C)CC(=O)C1
CC=CC1CCC(C)C(=O)C1
CCC=C1CC(C)CC(=O)C1
CCC=C1CCC(C)C(=O)C1
CC=CC1CCCC(=O)C1C
CCC=C1CCCC(=O)C1C
CCC=C1CCC(=O)CC1C
CC=CC1CCC(=O)C(C)C1
CCC=C1CCC(=O)C(C)C1
CC=CC1CC(=O)CCC1C
CCC=C1CC(=O)CCC1C
CCC=C1CCC(C)CC1=O
CC=CC1CCC(=O)CC1C
CC(=C)C1(C)CCCCC1=O
CC(=C)C1(C)CCCC(=O)C1
CC(=C)C1(C)CCC(=O)CC1
CC(=O)C1(C)CCC(=C)CC1
CC(=O)C1(C)CCCC(=C)C1
CC(=O)C1(C)CCCCC1=C
CC1CCCCC1C(=O)C#C
CC(C#C)C1CCCC(=O)C1
CC(C#C)C1CCC(=O)CC1
CC(=O)C1CCCC(C1)C#C
CC1CCC(CC1)C(=O)C#C
CC1CCCC(C1)C(=O)C#C
CC(C#C)C1CCCCC1=O
CC(=O)C1CCC(CC1)C#C
CC(=O)C1CCCCC1C#C
CC1CCCC(C1)=C(C)C=O
CC1CCCC(C1)=CC(C)=O
CC1CCCCC1=C(C)C=O
CC1CCCCC1=CC(C)=O
CC=C1CCC(CC1)C(C)=O
CC=C1CCCC(C1)C(C)=O
CC(C)=C1CCC(CC1)C=O
CC(C)=C1CCCC(C1)C=O
CC(C)=C1CCCCC1C=O
CC=C(C)C1CCCC(=O)C1
CC(C)C=C1CCCC(=O)C1
CCC(C)=C1CCCC(=O)C1
CC=C(C)C1CCC(=O)CC1
CC(C)=CC1CCC(=O)CC1
CC1CCC(CC1)=C(C)C=O
CC1CCC(CC1)=CC(C)=O
CC=C1CCCCC1C(C)=O
CC=C(C)C1CCCCC1=O
CC(C)=CC1CCCCC1=O
CCC(C)=C1CCCCC1=O
CC(C)=CC1CCCC(=O)C1
CC(C)C=C1CCC(=O)CC1
CCC(C)=C1CCC(=O)CC1
CC(C)C=C1CCCCC1=O
CCC1CC(C)C(C)C(=O)O1
CCC1C(C)C(C)COC1=O
CCC1C(C)CC(C)OC1=O
CCC1CC(C)C(C)OC1=O
CCC1C(C)CC(=O)OC1C
CCC1CC(C)C(=O)OC1C
CCC1C(C)COC(=O)C1C
CCC1CC(C)OC(=O)C1C
CCC1CC(=O)OC(C)C1C
CCC1COC(=O)C(C)C1C
CCC1OC(=O)C(C)CC1C
CCC1OC(=O)CC(C)C1C
CCC1(C)CC(C)CC(=O)O1
CCC1(C)CCC(C)C(=O)O1
CCC1CC(C)(C)CC(=O)O1
CCC1(C)C(C)CCOC1=O
CCC1(C)CC(C)COC1=O
CCC1CC(C)(C)COC1=O
CCC1(C)CC(C)OC(=O)C1
CCC1(C)CCC(=O)OC1C
CCC1(C)CCOC(=O)C1C
CCC1CCC(=O)OC1(C)C
CCC1(C)CC(=O)OCC1C
CCC1CCOC(=O)C1(C)C
CCC1(C)COC(=O)CC1C
CCC1CC(=O)OCC1(C)C
CCC1CC(=O)OC(C)(C)C1
CCC1COC(=O)CC1(C)C
CCC1(C)OC(=O)CCC1C
CCC1COC(=O)C(C)(C)C1
CCC1C(=O)OCCC1(C)C
CCC1OC(=O)CCC1(C)C
CCC1CCC(C)(C)C(=O)O1
CCC1(C)CCC(C)OC1=O
CCC1CCC(C)(C)OC1=O
CCC1(C)COC(=O)C(C)C1
CCC1C(CCCC1=C)OC
CCC1CC(CCC1=C)OC
CCC1CCC(CC1=C)OC
CCC1CC(=C)CCC1OC
CCC1CC(CC(=C)C1)OC
CCC1CCC(=C)CC1OC
CCC1CCC(=C)C(C1)OC
CCC1CCCC(=C)C1OC
CCC1CCCC(OC)C1=C
CCC1CCC(OC)C(=C)C1
CCOC1C(C)CCCC1=C
CCOC1CC(=C)CCC1C
CCOC1CC(C)CCC1=C
CCOC1CCC(=C)CC1C
CCOC1CCC(C)CC1=C
CCOC1CCCC(=C)C1C
CCOC1CCCC(C)C1=C
CCOC1CC(C)CC(=C)C1
CCOC1CCC(=C)C(C)C1
CCOC1CCC(C)C(=C)C1
COC1CC(CCC1C)C=C
COC1CCC(CC1C)C=C
COC1CC(C)CC(C1)C=C
COC1CC(C)CCC1C=C
COC1CCC(C)C(C1)C=C
COC1CCC(C)CC1C=C
COC1CCCC(C)C1C=C
COC1CCCC(C=C)C1C
COC1CCC(C=C)C(C)C1
COCC1C(C)CCCC1=C
COCC1CC(=C)CCC1C
COCC1CC(C)CCC1=C
COCC1CCC(=C)CC1C
COCC1CCC(C)CC1=C
COCC1CCCC(=C)C1C
COCC1CCCC(C)C1=C
COCC1CC(C)CC(=C)C1
COCC1CCC(=C)C(C)C1
COCC1CCC(C)C(=C)C1
COC1C(C)CCCC1C=C
CC(C)C1(C)CCCC(=O)O1
CC(C)C1(C)CCCOC1=O
CC(C)C1(C)CCC(=O)OC1
CC(C)C1(C)CCOC(=O)C1
CC(C)(C)C1CCC(=O)OC1
CC(C)(C)C1CCCC(=O)O1
CC(C)(C)C1CCCOC1=O
CC(C)(C)C1CCOC(=O)C1
CC(C)OC1CCCCC1=C
CC(C)OC1CCC(=C)CC1
CC(C)OC1CCCC(=C)C1
COC1CCC(CC1)C(C)=C
COC1CCCC(C1)C(C)=C
COC1CCCCC1C(C)=C
COC(C)C1CCCCC1=C
COC(C)C1CCC(=C)CC1
COC(C)C1CCCC(=C)C1
CC1C=CC(CC1O)=C(C)C
CC1C=CCC(C1O)=C(C)C
CC1CC=CC(C1O)=C(C)C
CC1CC(C=CC1O)=C(C)C
CC1C=CCC(O)C1=C(C)C
CC1CC=CC(O)C1=C(C)C
CC1C=CC(O)CC1=C(C)C
CC1CC(C(O)C=C1)=C(C)C
CC1CC(O)C=CC1=C(C)C
CC1CC(O)C(C=C1)=C(C)C
CC1C(O)C=CCC1=C(C)C
CC1C(O)CC=CC1=C(C)C
CC(C)=C1C=C(C)CCC1O
CC(C)=C1CC=C(C)CC1O
CC(C)=C1CC(C)=CCC1O
CC(C)=C1CCC=C(C)C1O
CC(C)=C1CC=C(C)C(O)C1
CC(C)=C1CCC(O)C=C1C
CC(C)=C1CC(O)CC=C1C
CC(C)=C1CC(O)C=C(C)C1
CC(C)=C1CC(O)CC(C)=C1
CC(C)=C1C(O)CCC=C1C
CC(C)=C1CCC(C)=CC1O
CC(C)=C1CCC(O)C(C)=C1
CC(C)=C1CC(=C)CCC1O
CC(C)=C1CCC(=C)CC1O
CC(C)=C1CCCC(=C)C1O
CC(C)=C1CCC(=C)C(O)C1
CC(C)=C1CCCC(O)C1=C
CC(C)=C1CCC(O)CC1=C
CC(C)=C1CCC(O)C(=C)C1
CC(C)=C1CC(O)CCC1=C
CC(C)=C1CC(O)CC(=C)C1
CC(C)=C1C(O)CCCC1=C
CC1OCC(C(C)O1)=C(C)C
CC1OCOC(C)C1=C(C)C
CC1CC=C(C(C)O1)C(C)=O
CC1CC=C(C)C(O1)C(C)=O
CC1CC(=CC(C)O1)C(C)=O
CC1CC(C)=C(CO1)C(C)=O
CC1CC(C)=CC(O1)C(C)=O
CC1C=C(C)COC1C(C)=O
CC1CC(C(C)=O)=C(C)CO1
CC1C(OCC=C1C)C(C)=O
CC1COC(C=C1C)C(C)=O
CC1COC(C)C(=C1)C(C)=O
CC1COCC(C)=C1C(C)=O
CC1COCC(C(C)=O)=C1C
CC1COC(C(C)=O)C(C)=C1
CC1OC(C=CC1C)C(C)=O
CC1OC(CC=C1C)C(C)=O
CC1OCC=C(C1C)C(C)=O
CC1OCC(=CC1C)C(C)=O
CC1OCC(C=C1C)C(C)=O
CC1OC(C(C)C=C1)C(C)=O
CC1OC(C)C(C=C1)C(C)=O
CC1OC(CC(C)=C1)C(C)=O
CC1OCC=C(C)C1C(C)=O
CC1OCC(C)=CC1C(C)=O
CC1OCC(C)C(=C1)C(C)=O
CC1OCCC(C)=C1C(C)=O
CC1OCCC(C(C)=O)=C1C
CC1OCC(C(C)=O)C(C)=C1
CC(C)C1=C(C)COCC1=O
CC(C)C1=CC(C)OCC1=O
CC(C)C1=C(C)C(=O)COC1
CC(C)C1=CCOC(C)C1=O
CC(C)C1=CC(=O)C(C)OC1
CC(C)C1=CC(=O)COC1C
CC(C)C1OC(C)C=CC1=O
CC(C)C1OCC=C(C)C1=O
CC(C)C1OCC(C)=CC1=O
CC(C)C1OC(C)C(=O)C=C1
CC(C)C1OCC(=O)C=C1C
CC(C)C1OCC(=O)C(C)=C1
CC(=O)C1CC(C)=C(C)CO1
CC(=O)C1COCC(C)=C1C
CC(=O)C1OCCC(C)=C1C
CC1CC(C(C)=C)C(=O)CO1
CC1CC(=C)C(CO1)C(C)=O
CC1CC(=C)CC(O1)C(C)=O
CC1CCC(=C)C(O1)C(C)=O
CC1CC(=C)COC1C(C)=O
CC1CC(C(C)=O)C(=C)CO1
CC1CCC(=O)C(O1)C(C)=C
CC1C(COCC1=C)C(C)=O
CC1CC(OCC1=C)C(C)=O
CC1C(COCC1=O)C(C)=C
CC1CC(OCC1=O)C(C)=C
CC1CCOC(C(C)=C)C1=O
CC1CCOC(C(C)=O)C1=C
CC1CC(=O)C(CO1)C(C)=C
CC1CC(=O)CC(O1)C(C)=C
CC1CC(=O)COC1C(C)=C
CC1C(OCCC1=C)C(C)=O
CC1COC(CC1=C)C(C)=O
CC1C(OCCC1=O)C(C)=C
CC1COC(CC1=O)C(C)=C
CC1COCC(=C)C1C(C)=O
CC1COCC(C(C)=C)C1=O
CC1COC(C(C)=C)C(=O)C1
CC1COCC(C(C)=O)C1=C
CC1COC(C(C)=O)C(=C)C1
CC1COCC(=O)C1C(C)=C
CC1OC(CCC1=C)C(C)=O
CC1OCC(CC1=C)C(C)=O
CC1OC(CCC1=O)C(C)=C
CC1OCC(CC1=O)C(C)=C
CC1OCC(=C)CC1C(C)=O
CC1OCCC(=C)C1C(C)=O
CC1OCCC(C(C)=C)C1=O
CC1OCCC(C(C)=O)C1=C
CC1OCCC(=O)C1C(C)=C
CC1OCC(=O)CC1C(C)=C
CC(C)C1CC(=C)C(=O)CO1
CC(C)C1C(=C)COCC1=O
CC(C)C1CC(=O)C(=C)CO1
CC(C)C1COCC(=C)C1=O
CC(C)C1COCC(=O)C1=C
CC(C)C1OCC(=C)CC1=O
CC(C)C1OCCC(=C)C1=O
CC(C)C1OCCC(=O)C1=C
CC(C)C1OCC(=O)CC1=C
CC(C)C1COC(C)C(=O)O1
CC(C)C1COC(=O)C(C)O1
CC(C)C1COC(=O)OC1C
CC(C)C1OC(C)COC1=O
CC(C)C1OCC(C)OC1=O
CC(C)C1OCC(=O)OC1C
CC(C)C1OC(=O)COC1C
CC(C)C1OC(=O)OCC1C
CC(C)C1CC(C)OC(=O)O1
CC1CC(C(O)CO1)=C(C)C
CC1CC(O)C(CO1)=C(C)C
CC1COCC(C1O)=C(C)C
CC1COCC(O)C1=C(C)C
CC1C(O)COCC1=C(C)C
CC1OCC(CC1O)=C(C)C
CC1OCCC(C1O)=C(C)C
CC1OCCC(O)C1=C(C)C
CC1OCC(O)CC1=C(C)C
CC(C#C)C1=CCC(C)OC1=O
CC(C#C)C1=CC(C)COC1=O
CC(C)C1CC=C(C#C)C(=O)O1
CC(C)C1=CC(C#C)C(=O)OC1
CC(C)C1CC(=CC(=O)O1)C#C
CC(C)C1=C(C#C)C(=O)OCC1
CC(C)C1=C(CCOC1=O)C#C
CC(C)C1=CC(COC1=O)C#C
CC(C)C1=CCC(OC1=O)C#C
CC(C)C1C=C(COC1=O)C#C
CC(C)C1C=CC(OC1=O)C#C
CC(C)C1=C(CC(=O)OC1)C#C
CC(C)C1=CCC(=O)OC1C#C
CC(C)C1C=CC(=O)OC1C#C
CC(C)C1=C(COC(=O)C1)C#C
CC(C)C1=CC(OC(=O)C1)C#C
CC(C)C1=CCOC(=O)C1C#C
CC(C)C1=CC(=O)OC(C1)C#C
CC(C)C1=CC(=O)OCC1C#C
CC(C)C1COC(=O)C=C1C#C
CC(C)C1COC(=O)C(=C1)C#C
CC(C)C1C(=O)OCC=C1C#C
CC(C)C1OC(=O)C=CC1C#C
CC(C)C1OC(=O)C(C=C1)C#C
CC(C)C1OC(=O)CC=C1C#C
CC(C)C1OC(=O)CC(=C1)C#C
CC(C#C)C1CC=C(C)C(=O)O1
CC(C#C)C1CC(C)=CC(=O)O1
CC(C#C)C1=C(C)CCOC1=O
CC(C#C)C1C=C(C)COC1=O
CC(C#C)C1C=CC(C)OC1=O
CC(C#C)C1C(=O)OCC=C1C
CC(C#C)C1=C(C)CC(=O)OC1
CC(C#C)C1=CC(C)C(=O)OC1
CC(C#C)C1=C(C)COC(=O)C1
CC(C#C)C1=CC(C)OC(=O)C1
CC(C#C)C1=CCC(=O)OC1C
CC(C#C)C1C=CC(=O)OC1C
CC(C#C)C1=C(C)C(=O)OCC1
CC(C#C)C1=CCOC(=O)C1C
CC(C#C)C1=CC(=O)OCC1C
CC(C#C)C1=CC(=O)OC(C)C1
CC(C#C)C1COC(=O)C=C1C
CC(C#C)C1COC(=O)C(C)=C1
CC(C#C)C1OC(=O)C=CC1C
CC(C#C)C1OC(=O)CC=C1C
CC(C#C)C1OC(=O)C(C)C=C1
CC(C#C)C1OC(=O)CC(C)=C1
CC1CC=C(C=C(C)C)C(=O)O1
CC1CC(C=C(C)C)=CC(=O)O1
CC1C=C(COC1=O)C=C(C)C
CC1C=CC(OC1=O)C=C(C)C
CC1C=CC(=O)OC1C=C(C)C
CC1COC(=O)C=C1C=C(C)C
CC1COC(=O)C(C=C(C)C)=C1
CC1C(=O)OCC=C1C=C(C)C
CC1OC(=O)C=CC1C=C(C)C
CC1OC(=O)CC=C1C=C(C)C
CC1OC(=O)C(C=C(C)C)C=C1
CC1OC(=O)CC(C=C(C)C)=C1
CCC1=CC(=C(C)C)C(=O)OC1
CC=C1C=C(COC1=O)C(C)C
CC=C1C=CC(OC1=O)C(C)C
CCC1=CC(COC1=O)=C(C)C
CC=C1C=CC(=O)OC1C(C)C
CCC1=CCOC(=O)C1=C(C)C
CCC1=CC(=O)OCC1=C(C)C
CC=C1COC(=O)C=C1C(C)C
CC=C1COC(=O)C(=C1)C(C)C
CC=C1C(=O)OCC=C1C(C)C
CCC1OC(=O)C=CC1=C(C)C
CCC1OC(=O)C(C=C1)=C(C)C
CC=C(C)C1CC=C(C)C(=O)O1
CC=C(C)C1CC(C)=CC(=O)O1
CC(C)=CC1CC=C(C)C(=O)O1
CC(C)=CC1CC(C)=CC(=O)O1
CC=C(C)C1=C(C)CCOC1=O
CC=C(C)C1=CC(C)COC1=O
CC=C(C)C1=CCC(C)OC1=O
CC=C(C)C1C=C(C)COC1=O
CC=C(C)C1C=CC(C)OC1=O
CC=C(C)C1C(=O)OCC=C1C
CC(C)=CC1=C(C)CCOC1=O
CC(C)=CC1C=C(C)COC1=O
CC(C)=CC1C(=O)OCC=C1C
CC(C)C=C1C=C(C)COC1=O
CC(C)C=C1C=CC(C)OC1=O
CC(C)C=C1C(=O)OCC=C1C
CCC(C)=C1C=C(C)COC1=O
CCC(C)=C1C=CC(C)OC1=O
CCC(C)=C1C(=O)OCC=C1C
CC=C(C)C1=C(C)CC(=O)OC1
CC=C(C)C1=CC(C)C(=O)OC1
CC(C)=CC1=C(C)CC(=O)OC1
CC=C(C)C1=C(C)COC(=O)C1
CC=C(C)C1=CC(C)OC(=O)C1
CC(C)=CC1=C(C)COC(=O)C1
CC=C(C)C1=CCC(=O)OC1C
CC=C(C)C1C=CC(=O)OC1C
CC(C)C=C1C=CC(=O)OC1C
CCC(C)=C1C=CC(=O)OC1C
CC=C(C)C1=C(C)C(=O)OCC1
CC(C)=CC1=C(C)C(=O)OCC1
CC=C(C)C1=CCOC(=O)C1C
CC=C(C)C1=CC(=O)OCC1C
CC=C(C)C1=CC(=O)OC(C)C1
CC=C(C)C1COC(=O)C=C1C
CC(C)=CC1COC(=O)C=C1C
CC(C)C=C1COC(=O)C=C1C
CCC(C)=C1COC(=O)C=C1C
CC=C(C)C1COC(=O)C(C)=C1
CC(C)=CC1COC(=O)C(C)=C1
CC(C)C=C1COC(=O)C(C)=C1
CCC(C)=C1COC(=O)C(C)=C1
CC=C(C)C1OC(=O)C=CC1C
CC=C(C)C1OC(=O)CC=C1C
CC(C)=CC1OC(=O)CC=C1C
CC=C(C)C1OC(=O)C(C)C=C1
CC=C(C)C1OC(=O)CC(C)=C1
CC(C)=CC1OC(=O)CC(C)=C1
CC1C=C(CCC1C#C)C(C)=O
CC1C=CC(CC1C#C)C(C)=O
CC1C=CCC(C1C#C)C(C)=O
CC1C(CCC=C1C#C)C(C)=O
CC1CC=C(C(C1)C#C)C(C)=O
CC1CC=C(CC1C#C)C(C)=O
CC1CC=CC(C1C#C)C(C)=O
CC1CC(=CCC1C#C)C(C)=O
CC1CC(C=C(C1)C#C)C(C)=O
CC1CC(C=CC1C#C)C(C)=O
CC1CC(C(C=C1)C#C)C(C)=O
CC1CC(CC=C1C#C)C(C)=O
CC1CC(CC(=C1)C#C)C(C)=O
CC1CCC=C(C1C#C)C(C)=O
CC1CCC(=CC1C#C)C(C)=O
CC1CCC(C=C1C#C)C(C)=O
CC1C=C(CCC1C(C)=O)C#C
CC1C=CC(CC1C(C)=O)C#C
CC1C=CCC(C1C)C(=O)C#C
CC1C(C=CCC1C(C)=O)C#C
CC1C(CC=CC1C(C)=O)C#C
CC1C(CCC=C1C(C)=O)C#C
CC1C(CCC=C1C)C(=O)C#C
CC1CC=C(CC1C(C)=O)C#C
CC1CC=C(CC1C)C(=O)C#C
CC1CC=CC(C1C)C(=O)C#C
CC1CC(=CCC1C(C)=O)C#C
CC1CC(C=C(C1)C(C)=O)C#C
CC1CC(C=CC1C(C)=O)C#C
CC1CC(C=CC1C)C(=O)C#C
CC1CC(CC=C1C(C)=O)C#C
CC1CC(CC=C1C)C(=O)C#C
CC1CC(CC(=C1)C(C)=O)C#C
CC1CCC=C(C1C)C(=O)C#C
CC1CCC(=CC1C(C)=O)C#C
CC1CCC(=CC1C)C(=O)C#C
CC1CCC(C=C1C(C)=O)C#C
CC1CCC(C=C1C)C(=O)C#C
CC1=C(C)C(CCC1)C(=O)C#C
CC1=C(C)CC(CC1)C(=O)C#C
CC1C=C(C)CCC1C(=O)C#C
CC1CC=C(C(C)C1)C(=O)C#C
CC1CC=C(C)C(C1)C(=O)C#C
CC1CC=C(C)CC1C(=O)C#C
CC1CC=CC(C)C1C(=O)C#C
CC1CC(C=C(C)C1)C(=O)C#C
CC1CC(C(C)C=C1)C(=O)C#C
CC1CC(C)=CCC1C(=O)C#C
CC1CC(C)C=C(C1)C(=O)C#C
CC1CC(C)C(C=C1)C(=O)C#C
CC1CC(CC(C)=C1)C(=O)C#C
CC1CCC=C(C)C1C(=O)C#C
CC1CCC(C)=C(C1)C(=O)C#C
CC1CCC(C)=CC1C(=O)C#C
CC1CCC(C)C(=C1)C(=O)C#C
CC1CCCC(C)=C1C(=O)C#C
CC1C=CCC(C#C)C1C(C)=O
CC1CC=C(C#C)C(C1)C(C)=O
CC1CC=CC(C#C)C1C(C)=O
CC1CC(C#C)C(C=C1)C(C)=O
CC1CCC=C(C#C)C1C(C)=O
CC1CCC(C#C)=C(C1)C(C)=O
CC1CCC(C#C)C(=C1)C(C)=O
CC1CCCC(C#C)=C1C(C)=O
CC1CCCC(C(C)=O)=C1C#C
CC1CCC(C(C)=O)=C(C1)C#C
CC1CCC(C(C)=O)C(=C1)C#C
CC1CCCC(C(=O)C#C)=C1C
CC1CCC(C(=O)C#C)=C(C)C1
CC1CCC(C(=O)C#C)C(C)=C1
CC(C)C1=C(CCCC1=O)C#C
CC(C)C1=CC(CCC1=O)C#C
CC(C)C1=CCC(CC1=O)C#C
CC(C)C1C=C(CCC1=O)C#C
CC(C)C1C=CC(CC1=O)C#C
CC(C)C1C(C=CCC1=O)C#C
CC(C)C1C(CC=CC1=O)C#C
CC(C)C1CC=C(CC1=O)C#C
CC(C)C1CC(=CCC1=O)C#C
CC(C)C1CC(C=CC1=O)C#C
CC(C)C1CCC(=CC1=O)C#C
CC(C)C1=CCCC(C#C)C1=O
CC(C)C1C=CCC(C#C)C1=O
CC(C)C1CC=CC(C#C)C1=O
CC(C)C1CCC=C(C#C)C1=O
CC(C)C1=CCC(C#C)C(=O)C1
CC(C)C1CC=C(C#C)C(=O)C1
CC(C)C1=CC(C#C)C(=O)CC1
CC(C)C1CC(C#C)C(=O)C=C1
CC(C)C1=C(CCC(=O)C1)C#C
CC(C)C1=CC(CC(=O)C1)C#C
CC(C)C1=CCCC(=O)C1C#C
CC(C)C1C=CCC(=O)C1C#C
CC(C)C1CC=CC(=O)C1C#C
CC(C)C1=C(C#C)C(=O)CCC1
CC(C)C1=C(CC(=O)CC1)C#C
CC(C)C1=CCC(=O)C(C1)C#C
CC(C)C1=CCC(=O)CC1C#C
CC(C)C1C=CC(=O)CC1C#C
CC(C)C1CCC(=O)C=C1C#C
CC(C)C1CCC(=O)C(=C1)C#C
CC(C)C1=CC(=O)C(CC1)C#C
CC(C)C1=CC(=O)CC(C1)C#C
CC(C)C1=CC(=O)CCC1C#C
CC(C)C1CC(=O)C=C(C1)C#C
CC(C)C1CC(=O)C=CC1C#C
CC(C)C1CC(=O)C(C=C1)C#C
CC(C)C1CC(=O)CC=C1C#C
CC(C)C1CC(=O)CC(=C1)C#C
CC(C)C1C(=O)CCC=C1C#C
CC(C#C)C1=C(C)CCCC1=O
CC(C#C)C1=CC(C)CCC1=O
CC(C#C)C1=CCC(C)CC1=O
CC(C#C)C1=CCCC(C)C1=O
CC(C#C)C1C=C(C)CCC1=O
CC(C#C)C1C=CC(C)CC1=O
CC(C#C)C1C=CCC(C)C1=O
CC(C#C)C1C(=O)CCC=C1C
CC(C#C)C1C(C)C=CCC1=O
CC(C#C)C1C(C)CC=CC1=O
CC(C#C)C1CC=C(C)CC1=O
CC(C#C)C1CC=CC(C)C1=O
CC(C#C)C1CC(C)=CCC1=O
CC(C#C)C1CC(C)C=CC1=O
CC(C#C)C1CCC=C(C)C1=O
CC(C#C)C1CCC(C)=CC1=O
CC(C#C)C1=C(C)CCC(=O)C1
CC(C#C)C1=CC(C)CC(=O)C1
CC(C#C)C1=CCC(C)C(=O)C1
CC(C#C)C1CC=C(C)C(=O)C1
CC(C#C)C1CC(=O)C=C(C)C1
CC(C#C)C1=CCCC(=O)C1C
CC(C#C)C1C=CCC(=O)C1C
CC(C#C)C1CC=CC(=O)C1C
CC(C#C)C1=C(C)CC(=O)CC1
CC(C#C)C1=CC(C)C(=O)CC1
CC(C#C)C1CC(C)C(=O)C=C1
CC(C#C)C1=CCC(=O)CC1C
CC(C#C)C1C=CC(=O)CC1C
CC(C#C)C1CCC(=O)C=C1C
CC(C#C)C1=C(C)C(=O)CCC1
CC(C#C)C1=CCC(=O)C(C)C1
CC(C#C)C1CCC(=O)C(C)=C1
CC(C#C)C1=CC(=O)CCC1C
CC(C#C)C1CC(=O)C=CC1C
CC(C#C)C1CC(=O)CC=C1C
CC(C#C)C1=CC(=O)C(C)CC1
CC(C#C)C1=CC(=O)CC(C)C1
CC(C#C)C1CC(=O)C(C)C=C1
CC(C#C)C1CC(=O)CC(C)=C1
CC(=O)C1C(CCC=C1C)C#C
CC(=O)C1CC(CC=C1C)C#C
CC(=O)C1CCC(C=C1C)C#C
CC(=O)C1=C(C)C(CCC1)C#C
CC(=O)C1=C(C)CC(CC1)C#C
CC(=O)C1=C(C)CCC(C1)C#C
CC(=O)C1=C(C)CCCC1C#C
CC(=O)C1C=C(C)CCC1C#C
CC(=O)C1CC=C(C)C(C1)C#C
CC(=O)C1CC=C(C)CC1C#C
CC(=O)C1CC(C=C(C)C1)C#C
CC(=O)C1CC(C)=CCC1C#C
CC(=O)C1CC(CC(C)=C1)C#C
CC(=O)C1CCC=C(C)C1C#C
CC(=O)C1CCC(C)=C(C1)C#C
CC(=O)C1CCC(C)=CC1C#C
CC(=O)C1CCCC(C)=C1C#C
CC(=O)C1CCCC(C#C)=C1C
CC(=O)C1CCC(C#C)=C(C)C1
CC(=O)C1CCC(C#C)C(C)=C1
CC1C=C(CCC1=C(C)C)C=O
CC1C=CC(CC1=C(C)C)C=O
CC1C=CCC(C1C)=C(C)C=O
CC1C(CC=CC1=C(C)C)C=O
CC1CC=C(CC1=C(C)C)C=O
CC1CC=CC(C1C)=C(C)C=O
CC1CC(C=CC1C)=C(C)C=O
CC1CC(CC=C1C)=C(C)C=O
CC1CC(CC=C1C)=CC(C)=O
CC1CCC(C=C1C)=C(C)C=O
CC1C=CC(CC1C=O)=C(C)C
CC1C=CCC(C1C=O)=C(C)C
CC1CC=CC(C1C=O)=C(C)C
CC1CC(C=CC1C=O)=C(C)C
CC1CC(CC=C1C=O)=C(C)C
CC1CCC(C=C1C=O)=C(C)C
CC1C=C(CCC1=O)C=C(C)C
CC1C=CC(CC1=O)C=C(C)C
CC1C(CC=CC1=O)C=C(C)C
CC1CC=C(CC1=O)C=C(C)C
CC1C=C(C)CCC1=C(C)C=O
CC1C=C(C)CCC1=CC(C)=O
CC1C(C)=CCCC1=C(C)C=O
CC1C(CCC=C1C)=CC(C)=O
CC1CC=C(C)C(C1)=C(C)C=O
CC1CC=C(C)C(C1)=CC(C)=O
CC1CC=C(C)CC1=C(C)C=O
CC1CC=C(C)CC1=CC(C)=O
CC1CC=CC(C)C1=C(C)C=O
CC1CC=CC(C)C1=CC(C)=O
CC1CC(C(C)C=C1)=C(C)C=O
CC1CC(C)=CC(C1)=C(C)C=O
CC1CC(C)=CC(C1)=CC(C)=O
CC1CC(C)=CCC1=C(C)C=O
CC1CC(C)=CCC1=CC(C)=O
CC1CC(C)C(C=C1)=C(C)C=O
CC1CC(CC(C)=C1)=C(C)C=O
CC1CC(CC(C)=C1)=CC(C)=O
CC1CCC=C(C)C1=C(C)C=O
CC1CCC=C(C)C1=CC(C)=O
CC1CCC(C)=CC1=C(C)C=O
CC1CCC(C)=CC1=CC(C)=O
CC1C=CCC(C=C(C)C)C1=O
CC1C(C=C(C)C)C=CCC1=O
CC1CC=CC(C=C(C)C)C1=O
CC1CC(C=C(C)C)=CCC1=O
CC1CC(C=C(C)C)C=CC1=O
CC1CCC(C=C(C)C)=CC1=O
CC1CC=C(C=C(C)C)C(=O)C1
CC1CCC(=C(C)C)C(C=O)=C1
CC1C=CCC(=CC(C)=O)C1C
CC1CC=CC(=CC(C)=O)C1C
CC1CC(C=C(C)C)C(=O)C=C1
CC1CC(C)C(=CC(C)=O)C=C1
CC1CCC(=CC(C)=O)C=C1C
CC1CCC(=C(C)C=O)C(C)=C1
CC1CCC(=CC(C)=O)C(C)=C1
CC1C=CCC(C=O)C1=C(C)C
CC1CC=CC(C=O)C1=C(C)C
CC1CC(CC(C=O)=C1)=C(C)C
CC1CCC=C(C=O)C1=C(C)C
CC1CC(=CC(C)=O)C=CC1C
CC1CC(=CC(C)=O)C(C)C=C1
CC1C=CCC(=O)C1C=C(C)C
CC1CC=CC(=O)C1C=C(C)C
CC1CC=C(C=O)C(C1)=C(C)C
CC1CC(C(C=O)C=C1)=C(C)C
CC1CCC(C=O)=CC1=C(C)C
CC1C=CC(=O)CC1C=C(C)C
CC1CCC(=O)C=C1C=C(C)C
CC1CC(C=O)=CC(C1)=C(C)C
CC1CC(C=O)=CCC1=C(C)C
CC1CC(C=O)C=CC1=C(C)C
CC1CC(C=O)C(C=C1)=C(C)C
CC1CCC(=O)C(C=C(C)C)=C1
CC1CC(=O)C=C(C1)C=C(C)C
CC1CC(=O)C=CC1C=C(C)C
CC1CC(=O)CC=C1C=C(C)C
CC1C(C=O)=CCCC1=C(C)C
CC1C(C=O)C=CCC1=C(C)C
CC1CC(=O)C(C=C(C)C)C=C1
CC1CC(=O)CC(C=C(C)C)=C1
CC1C(=O)CCC=C1C=C(C)C
CC=C1C=C(CCC1C)C(C)=O
CC=C1C=CC(CC1C)C(C)=O
CC=C1C=CCC(C1C)C(C)=O
CC=C1C(CCC=C1C)C(C)=O
CC=C1CC=C(CC1C)C(C)=O
CC=C1CC=CC(C1C)C(C)=O
CC=C1CC(=CCC1C)C(C)=O
CC=C1CC(C=CC1C)C(C)=O
CC=C1CC(CC=C1C)C(C)=O
CC=C1CCC=C(C1C)C(C)=O
CC=C1CCC(=CC1C)C(C)=O
CC=C1CCC(C=C1C)C(C)=O
CC=C1C=C(CCC1=O)C(C)C
CC=C1C=CC(CC1=O)C(C)C
CC=C1C(C=CCC1=O)C(C)C
CC=C1C(CC=CC1=O)C(C)C
CC=C1CC=C(CC1=O)C(C)C
CC=C1CC(=CCC1=O)C(C)C
CC=C1CC(C=CC1=O)C(C)C
CC=C1CCC(=CC1=O)C(C)C
CCC1=CC(CCC1=O)=C(C)C
CCC1=CCC(CC1=O)=C(C)C
CCC1C=CC(CC1=O)=C(C)C
CCC1CC(C=CC1=O)=C(C)C
CC=C1C=C(C)CCC1C(C)=O
CC=C1C=CC(C)CC1C(C)=O
CC=C1C=CCC(C)C1C(C)=O
CC=C1C(C)C=CCC1C(C)=O
CC=C1C(C)CC=CC1C(C)=O
CC=C1C(C)CCC=C1C(C)=O
CC=C1CC=C(C(C)C1)C(C)=O
CC=C1CC=C(C)C(C1)C(C)=O
CC=C1CC=C(C)CC1C(C)=O
CC=C1CC=CC(C)C1C(C)=O
CC=C1CC(C=C(C)C1)C(C)=O
CC=C1CC(C(C)C=C1)C(C)=O
CC=C1CC(C)=CCC1C(C)=O
CC=C1CC(C)C=C(C1)C(C)=O
CC=C1CC(C)C=CC1C(C)=O
CC=C1CC(C)C(C=C1)C(C)=O
CC=C1CC(C)CC=C1C(C)=O
CC=C1CC(C)CC(=C1)C(C)=O
CC=C1CC(CC(C)=C1)C(C)=O
CC=C1CCC=C(C)C1C(C)=O
CC=C1CCC(C)=C(C1)C(C)=O
CC=C1CCC(C)=CC1C(C)=O
CC=C1CCC(C)C=C1C(C)=O
CC=C1CCC(C)C(=C1)C(C)=O
CC=C1CCCC(C)=C1C(C)=O
CC=C1C=CCC(C(C)C)C1=O
CC=C1CC=CC(C(C)C)C1=O
CC=C1CCC=C(C(C)C)C1=O
CCC1=CCCC(=C(C)C)C1=O
CCC1C=CCC(=C(C)C)C1=O
CCC1CC=CC(=C(C)C)C1=O
CC=C1CC=C(C(C)C)C(=O)C1
CCC1=CCC(=C(C)C)C(=O)C1
CC=C1CCCC(C(C)=O)=C1C
CC=C1CC(C(C)C)C(=O)C=C1
CCC1=CC(=C(C)C)C(=O)CC1
CCC1CC(=C(C)C)C(=O)C=C1
CC=C1CCC(C(C)=O)=C(C)C1
CC=C1CCC(C(C)=O)C(C)=C1
CC=C1C=CCC(=O)C1C(C)C
CC=C1CC=CC(=O)C1C(C)C
CCC1=CC(CC(=O)C1)=C(C)C
CCC1=CCCC(=O)C1=C(C)C
CCC1C=CCC(=O)C1=C(C)C
CCC1CC=CC(=O)C1=C(C)C
CC=C1C=CC(=O)CC1C(C)C
CC=C1CCC(=O)C=C1C(C)C
CC=C1CCC(=O)C(=C1)C(C)C
CCC1=CCC(=O)C(C1)=C(C)C
CCC1=CCC(=O)CC1=C(C)C
CCC1C=CC(=O)CC1=C(C)C
CC=C1CC(=O)C=C(C1)C(C)C
CC=C1CC(=O)C=CC1C(C)C
CC=C1CC(=O)C(C=C1)C(C)C
CC=C1CC(=O)CC=C1C(C)C
CC=C1CC(=O)CC(=C1)C(C)C
CCC1=CC(=O)C(CC1)=C(C)C
CCC1=CC(=O)CC(C1)=C(C)C
CCC1=CC(=O)CCC1=C(C)C
CCC1CC(=O)C=CC1=C(C)C
CCC1CC(=O)C(C=C1)=C(C)C
CC=C1C(=O)CCC=C1C(C)C
CCC1C(=O)C=CCC1=C(C)C
CCC1C(=O)CC=CC1=C(C)C
CC(C)=C1C(CCC=C1C)C=O
CC(C)=C1CC(CC=C1C)C=O
CC(C)=C1C=C(C)CCC1C=O
CC(C)=C1CC=C(C)C(C1)C=O
CC(C)=C1CC=C(C)CC1C=O
CC(C)=C1CC(C)=CCC1C=O
CC(C)=C1CC(CC(C)=C1)C=O
CC(C)=C1CCC=C(C)C1C=O
CC(C)=C1CCC(C)=C(C1)C=O
CC(C)=C1CCC(C)=CC1C=O
CC(C)=C1CCCC(C)=C1C=O
CC(C)=C1CCCC(C=O)=C1C
CC(C)=C1CCC(C=O)C=C1C
CC(C)=C1CCC(C=O)=C(C)C1
CC(C)=C1CCC(C=O)C(C)=C1
CC(C)=C1CC(C=O)C=C(C)C1
CC=C(C)C1=C(C)CCCC1=O
CC=C(C)C1=CC(C)CCC1=O
CC=C(C)C1=CCC(C)CC1=O
CC=C(C)C1=CCCC(C)C1=O
CC=C(C)C1C=C(C)CCC1=O
CC=C(C)C1C=CC(C)CC1=O
CC=C(C)C1C=CCC(C)C1=O
CC=C(C)C1C(C)C=CCC1=O
CC=C(C)C1C(C)CC=CC1=O
CC=C(C)C1CC=C(C)CC1=O
CC=C(C)C1CC=CC(C)C1=O
CC=C(C)C1CC(C)=CCC1=O
CC=C(C)C1CC(C)C=CC1=O
CC=C(C)C1CCC=C(C)C1=O
CC=C(C)C1CCC(C)=CC1=O
CC(C)=CC1C=C(C)CCC1=O
CC(C)=CC1CC=C(C)CC1=O
CC(C)=CC1CC(C)=CCC1=O
CC(C)=CC1CCC=C(C)C1=O
CC(C)=CC1CCC(C)=CC1=O
CC(C)C=C1C=C(C)CCC1=O
CC(C)C=C1C=CC(C)CC1=O
CC(C)C=C1C=CCC(C)C1=O
CC(C)C=C1C(C)C=CCC1=O
CC(C)C=C1C(C)CC=CC1=O
CC(C)C=C1CC=C(C)CC1=O
CC(C)C=C1CC=CC(C)C1=O
CC(C)C=C1CC(C)=CCC1=O
CC(C)C=C1CC(C)C=CC1=O
CC(C)C=C1CCC=C(C)C1=O
CC(C)C=C1CCC(C)=CC1=O
CCC(C)=C1C=C(C)CCC1=O
CCC(C)=C1C=CC(C)CC1=O
CCC(C)=C1C=CCC(C)C1=O
CCC(C)=C1C(=O)CCC=C1C
CCC(C)=C1C(C)C=CCC1=O
CCC(C)=C1C(C)CC=CC1=O
CCC(C)=C1CC=C(C)CC1=O
CCC(C)=C1CC=CC(C)C1=O
CCC(C)=C1CC(C)=CCC1=O
CCC(C)=C1CC(C)C=CC1=O
CCC(C)=C1CCC=C(C)C1=O
CCC(C)=C1CCC(C)=CC1=O
CC=C(C)C1=C(C)CCC(=O)C1
CC=C(C)C1=CC(C)CC(=O)C1
CC=C(C)C1=CCC(C)C(=O)C1
CC=C(C)C1CC(=O)C=C(C)C1
CC(C)=CC1=C(C)CCC(=O)C1
CC(C)=CC1CC=C(C)C(=O)C1
CC(C)=CC1CC(=O)C=C(C)C1
CC(C)C=C1CC=C(C)C(=O)C1
CC(C)C=C1CC(=O)C=C(C)C1
CCC(C)=C1CC=C(C)C(=O)C1
CCC(C)=C1CC(=O)C=C(C)C1
CC=C(C)C1=CCCC(=O)C1C
CC=C(C)C1C=CCC(=O)C1C
CC=C(C)C1CC=CC(=O)C1C
CC(C)C=C1C=CCC(=O)C1C
CC(C)C=C1CC=CC(=O)C1C
CCC(C)=C1C=CCC(=O)C1C
CCC(C)=C1CC=CC(=O)C1C
CC=C(C)C1=C(C)CC(=O)CC1
CC=C(C)C1=CC(C)C(=O)CC1
CC=C(C)C1CC(C)C(=O)C=C1
CC(C)=CC1=C(C)CC(=O)CC1
CC(C)C=C1CC(C)C(=O)C=C1
CCC(C)=C1CC(C)C(=O)C=C1
CC=C(C)C1=CCC(=O)CC1C
CC=C(C)C1C=CC(=O)CC1C
CC=C(C)C1CCC(=O)C=C1C
CC(C)=CC1CCC(=O)C=C1C
CC(C)C=C1C=CC(=O)CC1C
CC(C)C=C1CCC(=O)C=C1C
CCC(C)=C1C=CC(=O)CC1C
CCC(C)=C1CCC(=O)C=C1C
CC=C(C)C1=C(C)C(=O)CCC1
CC=C(C)C1=CCC(=O)C(C)C1
CC=C(C)C1CCC(=O)C(C)=C1
CC(C)=CC1=C(C)C(=O)CCC1
CC(C)=CC1CCC(=O)C(C)=C1
CC(C)C=C1CCC(=O)C(C)=C1
CCC(C)=C1CCC(=O)C(C)=C1
CC=C(C)C1=CC(=O)CCC1C
CC=C(C)C1CC(=O)C=CC1C
CC=C(C)C1CC(=O)CC=C1C
CC(C)=CC1CC(=O)CC=C1C
CC(C)C=C1CC(=O)C=CC1C
CC(C)C=C1CC(=O)CC=C1C
CCC(C)=C1CC(=O)C=CC1C
CCC(C)=C1CC(=O)CC=C1C
CC=C(C)C1=CC(=O)C(C)CC1
CC=C(C)C1=CC(=O)CC(C)C1
CC=C(C)C1CC(=O)C(C)C=C1
CC=C(C)C1CC(=O)CC(C)=C1
CC(C)=CC1CC(=O)CC(C)=C1
CC(C)C=C1CC(=O)C(C)C=C1
CC(C)C=C1CC(=O)CC(C)=C1
CCC(C)=C1CC(=O)C(C)C=C1
CCC(C)=C1CC(=O)CC(C)=C1
CC=C(C)C1C(=O)CCC=C1C
CC(C)=CC1C(=O)CCC=C1C
CC(C)C=C1C(=O)CCC=C1C
CC(C=O)=C1CCCC(C)=C1C
CC(C=O)=C1CCC(C)=C(C)C1
CC(=O)C=C1CCCC(C)=C1C
CC1CCC=C(C=C(C)C)C1=O
CC(C)=CC1=C(C)CCCC1=O
CC=C(C)C1CC=C(C)C(=O)C1
CC(=O)C=C1CCC(C)=C(C)C1
CC1CCC(C(=C)C#C)C(=O)O1
CC1CC(CC(=O)O1)C(=C)C#C
CC1C(CCOC1=O)C(=C)C#C
CC1CC(COC1=O)C(=C)C#C
CC1CCC(OC1=O)C(=C)C#C
CC1CCC(=O)OC1C(=C)C#C
CC1CC(OC(=O)C1)C(=C)C#C
CC1CCOC(=O)C1C(=C)C#C
CC1CC(=O)OCC1C(=C)C#C
CC1COC(=O)C(C1)C(=C)C#C
CC1COC(=O)CC1C(=C)C#C
CC1OC(=O)CCC1C(=C)C#C
CC(=C)C1CCC(C#C)C(=O)O1
CC(=C)C1CC(CC(=O)O1)C#C
CC(=C)C1C(CCOC1=O)C#C
CC(=C)C1CC(COC1=O)C#C
CC(=C)C1CCC(OC1=O)C#C
CC(=C)C1CCC(=O)OC1C#C
CC(=C)C1CC(OC(=O)C1)C#C
CC(=C)C1CCOC(=O)C1C#C
CC(=C)C1CC(=O)OCC1C#C
CC(=C)C1COC(=O)C(C1)C#C
CC(=C)C1COC(=O)CC1C#C
CC(=C)C1OC(=O)CCC1C#C
CC(C#C)C1CC(=C)CC(=O)O1
CC(C#C)C1CCC(=C)C(=O)O1
CC(C#C)C1C(=C)CCOC1=O
CC(C#C)C1CC(=C)COC1=O
CC(C#C)C1CCOC(=O)C1=C
CC(C#C)C1CC(=O)OCC1=C
CC(C#C)C1COC(=O)CC1=C
CC(C#C)C1COC(=O)C(=C)C1
CC(C#C)C1OC(=O)CCC1=C
CC1CCC(=C(C)C=C)C(=O)O1
CC1CCC(=CC(C)=C)C(=O)O1
CC1CC(CC(=O)O1)=C(C)C=C
CC1CC(CC(=O)O1)=CC(C)=C
CC1CC(COC1=O)=C(C)C=C
CC1CC(COC1=O)=CC(C)=C
CC1CCOC(=O)C1=C(C)C=C
CC1CCOC(=O)C1=CC(C)=C
CC1CC(=O)OCC1=C(C)C=C
CC1CC(=O)OCC1=CC(C)=C
CC1COC(=O)C(C1)=C(C)C=C
CC1COC(=O)C(C1)=CC(C)=C
CC1COC(=O)CC1=C(C)C=C
CC1COC(=O)CC1=CC(C)=C
CC1C(=O)OCCC1=C(C)C=C
CC1C(=O)OCCC1=CC(C)=C
CC1OC(=O)CCC1=C(C)C=C
CC1OC(=O)CCC1=CC(C)=C
CC=C1C(CCOC1=O)C(C)=C
CC=C1CC(COC1=O)C(C)=C
CC=C1CCC(OC1=O)C(C)=C
CC=C1CCC(=O)OC1C(C)=C
CC=C1CC(OC(=O)C1)C(C)=C
CC=C1CCOC(=O)C1C(C)=C
CC=C1CC(=O)OCC1C(C)=C
CC=C1COC(=O)C(C1)C(C)=C
CC=C1COC(=O)CC1C(C)=C
CC(C)=C1C(CCOC1=O)C=C
CC(C)=C1CC(COC1=O)C=C
CC(C)=C1CCC(=O)OC1C=C
CC(C)=C1CC(OC(=O)C1)C=C
CC(C)=C1CCOC(=O)C1C=C
CC(C)=C1CC(=O)OCC1C=C
CC(C)=C1COC(=O)C(C1)C=C
CC(C)=C1COC(=O)CC1C=C
CC=C(C)C1CC(=C)CC(=O)O1
CC=C(C)C1CCC(=C)C(=O)O1
CC(C)=CC1CC(=C)CC(=O)O1
CC(C)=CC1CCC(=C)C(=O)O1
CC=C(C)C1C(=C)CCOC1=O
CC=C(C)C1CC(=C)COC1=O
CC(C)=CC1C(=C)CCOC1=O
CC(C)=CC1CC(=C)COC1=O
CC(C)C=C1C(=C)CCOC1=O
CC(C)C=C1CC(=C)COC1=O
CCC(C)=C1C(=C)CCOC1=O
CCC(C)=C1CC(=C)COC1=O
CC=C(C)C1CCOC(=O)C1=C
CC(C)=CC1CCOC(=O)C1=C
CC(C)C=C1CCOC(=O)C1=C
CCC(C)=C1CCOC(=O)C1=C
CC=C(C)C1CC(=O)OCC1=C
CC(C)=CC1CC(=O)OCC1=C
CC(C)C=C1CC(=O)OCC1=C
CCC(C)=C1CC(=O)OCC1=C
CC=C(C)C1COC(=O)CC1=C
CC(C)=CC1COC(=O)CC1=C
CC(C)C=C1COC(=O)CC1=C
CCC(C)=C1COC(=O)CC1=C
CC=C(C)C1COC(=O)C(=C)C1
CC(C)=CC1COC(=O)C(=C)C1
CC(C)C=C1COC(=O)C(=C)C1
CCC(C)=C1COC(=O)C(=C)C1
CC=C(C)C1OC(=O)CCC1=C
CC(C)=CC1OC(=O)CCC1=C
CC(C)=C1CCC(OC1=O)C=C
CC1C(CCCC1=C)C(=O)C#C
CC1CC(CCC1=C)C(=O)C#C
CC1CCC(CC1=C)C(=O)C#C
CC1C(CCCC1=O)C(=C)C#C
CC1CC(CCC1=O)C(=C)C#C
CC1CCC(CC1=O)C(=C)C#C
CC1CC(=C)CCC1C(=O)C#C
CC1CC(CC(=C)C1)C(=O)C#C
CC1CCC(=C)C(C1)C(=O)C#C
CC1CCC(=C)CC1C(=O)C#C
CC1CCCC(=C)C1C(=O)C#C
CC1CCCC(C(=C)C#C)C1=O
CC1CCC(C(=C)C#C)C(=O)C1
CC1CCCC(C(=O)C#C)C1=C
CC1CC(CC(=O)C1)C(=C)C#C
CC1CCCC(=O)C1C(=C)C#C
CC1CCC(C(=O)C#C)C(=C)C1
CC1CCC(=O)C(C1)C(=C)C#C
CC1CCC(=O)CC1C(=C)C#C
CC1CC(=O)CCC1C(=C)C#C
CC(=C)C1C(CCCC1=O)C#C
CC(=C)C1CC(CCC1=O)C#C
CC(=C)C1CCC(CC1=O)C#C
CC(=C)C1CCCC(C#C)C1=O
CC(=C)C1CCC(C#C)C(=O)C1
CC(=C)C1CC(CC(=O)C1)C#C
CC(=C)C1CCCC(=O)C1C#C
CC(=C)C1CCC(=O)C(C1)C#C
CC(=C)C1CCC(=O)CC1C#C
CC(=C)C1CC(=O)CCC1C#C
CC(C#C)C1C(=C)CCCC1=O
CC(C#C)C1CC(=C)CCC1=O
CC(C#C)C1CCC(=C)CC1=O
CC(C#C)C1CCCC(=C)C1=O
CC(C#C)C1CC(=C)CC(=O)C1
CC(C#C)C1CCC(=C)C(=O)C1
CC(C#C)C1CCCC(=O)C1=C
CC(C#C)C1CCC(=O)CC1=C
CC(C#C)C1CCC(=O)C(=C)C1
CC(C#C)C1CC(=O)CCC1=C
CC(=O)C1C(CCCC1=C)C#C
CC(=O)C1CC(CCC1=C)C#C
CC(=O)C1CCC(CC1=C)C#C
CC(=O)C1CC(=C)CCC1C#C
CC(=O)C1CC(CC(=C)C1)C#C
CC(=O)C1CCC(=C)C(C1)C#C
CC(=O)C1CCC(=C)CC1C#C
CC(=O)C1CCCC(=C)C1C#C
CC(=O)C1CCCC(C#C)C1=C
CC(=O)C1CCC(C#C)C(=C)C1
CC1CC(CCC1=C)=C(C)C=O
CC1CC(CCC1=C)=CC(C)=O
CC1CCC(CC1=C)=C(C)C=O
CC1CCC(CC1=C)=CC(C)=O
CC1CC(CCC1=O)=C(C)C=C
CC1CC(CCC1=O)=CC(C)=C
CC1CCC(CC1=O)=C(C)C=C
CC1CCC(CC1=O)=CC(C)=C
CC1C(=C)CCCC1=C(C)C=O
CC1C(=C)CCCC1=CC(C)=O
CC1CC(=C)CC(C1)=C(C)C=O
CC1CC(=C)CC(C1)=CC(C)=O
CC1CC(=C)CCC1=C(C)C=O
CC1CC(=C)CCC1=CC(C)=O
CC1CCC(=C)C(C1)=C(C)C=O
CC1CCC(=C)C(C1)=CC(C)=O
CC1CCC(=C)CC1=C(C)C=O
CC1CCC(=C)CC1=CC(C)=O
CC1CCCC(=C)C1=C(C)C=O
CC1CCCC(=C)C1=CC(C)=O
CC1CCCC(=C(C)C=C)C1=O
CC1CCCC(=CC(C)=C)C1=O
CC1CCC(=C(C)C=C)C(=O)C1
CC1CCC(=CC(C)=C)C(=O)C1
CC1CCCC(=C(C)C=O)C1=C
CC1CCCC(=CC(C)=O)C1=C
CC1CCC(=C(C)C=O)C(=C)C1
CC1CCC(=CC(C)=O)C(=C)C1
CC1CCCC(=O)C1=C(C)C=C
CC1CCCC(=O)C1=CC(C)=C
CC1CCC(=O)C(C1)=C(C)C=C
CC1CCC(=O)C(C1)=CC(C)=C
CC1CCC(=O)CC1=C(C)C=C
CC1CCC(=O)CC1=CC(C)=C
CC1CC(=O)CC(C1)=C(C)C=C
CC1CC(=O)CC(C1)=CC(C)=C
CC1CC(=O)CCC1=C(C)C=C
CC1CC(=O)CCC1=CC(C)=C
CC1C(=O)CCCC1=C(C)C=C
CC1C(=O)CCCC1=CC(C)=C
CC=C1C(CCCC1=C)C(C)=O
CC=C1CC(CCC1=C)C(C)=O
CC=C1CCC(CC1=C)C(C)=O
CC=C1C(CCCC1=O)C(C)=C
CC=C1CC(CCC1=O)C(C)=C
CC=C1CCC(CC1=O)C(C)=C
CC=C1CC(=C)CCC1C(C)=O
CC=C1CC(CC(=C)C1)C(C)=O
CC=C1CCC(=C)C(C1)C(C)=O
CC=C1CCC(=C)CC1C(C)=O
CC=C1CCCC(=C)C1C(C)=O
CC=C1CCCC(C(C)=C)C1=O
CC=C1CCC(C(C)=C)C(=O)C1
CC=C1CCCC(C(C)=O)C1=C
CC=C1CCC(C(C)=O)C(=C)C1
CC=C1CC(CC(=O)C1)C(C)=C
CC=C1CCCC(=O)C1C(C)=C
CC=C1CCC(=O)C(C1)C(C)=C
CC=C1CCC(=O)CC1C(C)=C
CC=C1CC(=O)CCC1C(C)=C
CC(C)=C1C(CCCC1=C)C=O
CC(C)=C1CC(CCC1=C)C=O
CC(C)=C1CCC(CC1=C)C=O
CC(C)=C1C(CCCC1=O)C=C
CC(C)=C1CC(CCC1=O)C=C
CC(C)=C1CCC(CC1=O)C=C
CC(C)=C1CC(=C)CCC1C=O
CC(C)=C1CC(CC(=C)C1)C=O
CC(C)=C1CCC(=C)C(C1)C=O
CC(C)=C1CCC(=C)CC1C=O
CC(C)=C1CCCC(=C)C1C=O
CC(C)=C1CCCC(C=C)C1=O
CC(C)=C1CCC(C=C)C(=O)C1
CC(C)=C1CCCC(C=O)C1=C
CC(C)=C1CC(CC(=O)C1)C=C
CC(C)=C1CCCC(=O)C1C=C
CC(C)=C1CCC(C=O)C(=C)C1
CC(C)=C1CCC(=O)C(C1)C=C
CC(C)=C1CCC(=O)CC1C=C
CC(C)=C1CC(=O)CCC1C=C
CC=C(C)C1C(=C)CCCC1=O
CC=C(C)C1CC(=C)CCC1=O
CC=C(C)C1CCC(=C)CC1=O
CC=C(C)C1CCCC(=C)C1=O
CC(C)=CC1C(=C)CCCC1=O
CC(C)=CC1CC(=C)CCC1=O
CC(C)=CC1CCC(=C)CC1=O
CC(C)=CC1CCCC(=C)C1=O
CC(C)C=C1C(=C)CCCC1=O
CC(C)C=C1CC(=C)CCC1=O
CC(C)C=C1CCC(=C)CC1=O
CC(C)C=C1CCCC(=C)C1=O
CCC(C)=C1C(=C)CCCC1=O
CCC(C)=C1CC(=C)CCC1=O
CCC(C)=C1CCC(=C)CC1=O
CCC(C)=C1CCCC(=C)C1=O
CC=C(C)C1CC(=C)CC(=O)C1
CC=C(C)C1CCC(=C)C(=O)C1
CC(C)=CC1CC(=C)CC(=O)C1
CC(C)=CC1CCC(=C)C(=O)C1
CC(C)C=C1CC(=C)CC(=O)C1
CC(C)C=C1CCC(=C)C(=O)C1
CCC(C)=C1CC(=C)CC(=O)C1
CCC(C)=C1CCC(=C)C(=O)C1
CC=C(C)C1CCCC(=O)C1=C
CC(C)C=C1CCCC(=O)C1=C
CCC(C)=C1CCCC(=O)C1=C
CC=C(C)C1CCC(=O)CC1=C
CC(C)=CC1CCC(=O)CC1=C
CC(C)C=C1CCC(=O)CC1=C
CCC(C)=C1CCC(=O)CC1=C
CC=C(C)C1CCC(=O)C(=C)C1
CC(C)=CC1CCC(=O)C(=C)C1
CC(C)C=C1CCC(=O)C(=C)C1
CCC(C)=C1CCC(=O)C(=C)C1
CC=C(C)C1CC(=O)CCC1=C
CC(C)=CC1CC(=O)CCC1=C
CC(C)C=C1CC(=O)CCC1=C
CCC(C)=C1CC(=O)CCC1=C
CC(C)=CC1CCCC(=O)C1=C
CC1CC(C)C(C(C)=C)C(=O)O1
CC1CC(C(C)=C)C(=O)OC1C
CC1CC(C(C)C(=O)O1)C(C)=C
CC1CC(C)C(=O)OC1C(C)=C
CC1C(C)C(=O)OCC1C(C)=C
CC1CC(OC(=O)C1C)C(C)=C
CC1CC(=O)OC(C1C)C(C)=C
CC1CC(=O)OC(C)C1C(C)=C
CC1COC(=O)C(C1C)C(C)=C
CC1COC(=O)C(C)C1C(C)=C
CC1OC(=O)CC(C1C)C(C)=C
CC1OC(=O)C(C)CC1C(C)=C
CC(C)C1CC(=C)C(C)C(=O)O1
CC(C)C1CC(C)C(=C)C(=O)O1
CC(C)C1C(=C)CC(C)OC1=O
CC(C)C1C(C)C(=C)COC1=O
CC(C)C1CC(=C)C(C)OC1=O
CC(C)C1CC(=C)C(=O)OC1C
CC(C)C1C(C)COC(=O)C1=C
CC(C)C1C(C)C(=O)OCC1=C
CC(C)C1C(C)OC(=O)CC1=C
CC(C)C1CC(=O)OC(C)C1=C
CC(C)C1COC(=O)C(=C)C1C
CC(C)C1COC(=O)C(C)C1=C
CC(C)C1C(=O)OCC(C)C1=C
CC(C)C1OC(=O)C(=C)CC1C
CC(C)C1OC(=O)CC(=C)C1C
CC(C)C1OC(=O)CC(C)C1=C
CC(C)C1OC(=O)C(C)CC1=C
CC(C)C1CC(C)OC(=O)C1=C
CC1CC(=C)CC(C1C)C(C)=O
CC1CC(CC(=C)C1C)C(C)=O
CC1CC(CC(C)C1=C)C(C)=O
CC1CCC(=C)C(C1C)C(C)=O
CC1CCC(C(C)C1=C)C(C)=O
CC1CC(CC(C)C1=O)C(C)=C
CC1CCC(C(C)C1=O)C(C)=C
CC1C(C)C(=C)CCC1C(C)=O
CC1CC(=C)C(C)CC1C(C)=O
CC1CC(=C)CC(C)C1C(C)=O
CC1CC(C(C)C(=C)C1)C(C)=O
CC1CC(C)C(=C)C(C1)C(C)=O
CC1CC(C)C(=C)CC1C(C)=O
CC1CCC(=C)C(C)C1C(C)=O
CC1CCC(C)C(=C)C1C(C)=O
CC1CC(C)C(C(C)=C)C(=O)C1
CC1CCC(C(C)=C)C(=O)C1C
CC1CC(C(C)=C)C(=O)CC1C
CC1CC(C)C(C(C)=O)C(=C)C1
CC1CC(C(C)C(=O)C1)C(C)=C
CC1CCC(C)C(=O)C1C(C)=C
CC1CCC(C(C)=O)C(=C)C1C
CC1CC(C)C(=O)C(C1)C(C)=C
CC1CC(C)C(=O)CC1C(C)=C
CC1CC(C(C)=O)C(=C)CC1C
CC1CCC(=O)C(C1C)C(C)=C
CC1C(C)C(=O)CCC1C(C)=C
CC1CCC(=O)C(C)C1C(C)=C
CC1CC(=O)CC(C1C)C(C)=C
CC1CC(=O)C(C)CC1C(C)=C
CC1CC(=O)CC(C)C1C(C)=C
CC(C)C1C(=C)CC(C)CC1=O
CC(C)C1C(=C)CCC(C)C1=O
CC(C)C1C(C)C(=C)CCC1=O
CC(C)C1C(C)CC(=C)CC1=O
CC(C)C1C(C)CCC(=C)C1=O
CC(C)C1CC(=C)C(C)CC1=O
CC(C)C1CC(=C)CC(C)C1=O
CC(C)C1CC(C)C(=C)CC1=O
CC(C)C1CC(C)CC(=C)C1=O
CC(C)C1CCC(=C)C(C)C1=O
CC(C)C1CC(=C)C(C)C(=O)C1
CC(C)C1CC(C)C(=C)C(=O)C1
CC(C)C1C(C)CCC(=O)C1=C
CC(C)C1CC(=C)CC(=O)C1C
CC(C)C1CC(C)CC(=O)C1=C
CC(C)C1CCC(=C)C(=O)C1C
CC(C)C1CCC(C)C(=O)C1=C
CC(C)C1C(C)CC(=O)CC1=C
CC(C)C1CC(=C)C(=O)CC1C
CC(C)C1CC(C)C(=O)CC1=C
CC(C)C1CC(C)C(=O)C(=C)C1
CC(C)C1C(C)C(=O)CCC1=C
CC(C)C1CCC(=O)C(=C)C1C
CC(C)C1CCC(=O)C(C)C1=C
CC(C)C1CC(=O)C(=C)CC1C
CC(C)C1CC(=O)C(C)CC1=C
CC(C)C1CC(=O)CC(=C)C1C
CC(C)C1CC(=O)CC(C)C1=C
CC(C)C1C(=O)CCC(C)C1=C
CC1CC(CC(=O)C1C)C(C)=C
CC(C)C1CCC(C)C(=C)C1=O
CC1CCC(C)(C(C)=C)C(=O)O1
CC1CC(C)(CC(=O)O1)C(C)=C
CC1CC(C)(COC1=O)C(C)=C
CC1CCC(C)(OC1=O)C(C)=C
CC1CCC(=O)OC1(C)C(C)=C
CC1CCOC(=O)C1(C)C(C)=C
CC1CC(=O)OCC1(C)C(C)=C
CC1CC(=O)OC(C)(C1)C(C)=C
CC1COC(=O)CC1(C)C(C)=C
CC1COC(=O)C(C)(C1)C(C)=C
CC1C(=O)OCCC1(C)C(C)=C
CC1OC(=O)CCC1(C)C(C)=C
CC(=C)C1CC(C)(C)CC(=O)O1
CC(=C)C1CCC(C)(C)C(=O)O1
CC(C)C1(C)CC(=C)CC(=O)O1
CC(C)C1(C)CCC(=C)C(=O)O1
CC(=C)C1CC(C)(C)COC1=O
CC(C)C1(C)C(=C)CCOC1=O
CC(C)C1(C)CC(=C)COC1=O
CC(C)C1(C)CCOC(=O)C1=C
CC(=C)C1CCC(=O)OC1(C)C
CC(C)C1(C)CC(=O)OCC1=C
CC(=C)C1CCOC(=O)C1(C)C
CC(C)C1(C)COC(=O)CC1=C
CC(C)C1(C)COC(=O)C(=C)C1
CC(=C)C1CC(=O)OCC1(C)C
CC(=C)C1CC(=O)OC(C)(C)C1
CC(=C)C1COC(=O)CC1(C)C
CC(C)C1(C)OC(=O)CCC1=C
CC(=C)C1COC(=O)C(C)(C)C1
CC(=C)C1C(=O)OCCC1(C)C
CC(=C)C1OC(=O)CCC1(C)C
CC(=C)C1CCC(C)(C)OC1=O
CC1C(=C)CCCC1(C)C(C)=O
CC1CC(=C)CCC1(C)C(C)=O
CC1CC(C)(CCC1=C)C(C)=O
CC1CCC(=C)CC1(C)C(C)=O
CC1CCC(C)(CC1=C)C(C)=O
CC1CCCC(=C)C1(C)C(C)=O
CC1CC(C)(CCC1=O)C(C)=C
CC1CCC(C)(CC1=O)C(C)=C
CC1CC(=C)CC(C)(C1)C(C)=O
CC1CCC(=C)C(C)(C1)C(C)=O
CC1CCCC(C)(C(C)=C)C1=O
CC1CCCC(C)(C(C)=O)C1=C
CC1CCC(C)(C(C)=O)C(=C)C1
CC1CCCC(=O)C1(C)C(C)=C
CC1CCC(=O)CC1(C)C(C)=C
CC1CCC(=O)C(C)(C1)C(C)=C
CC1CC(=O)CCC1(C)C(C)=C
CC1CC(=O)CC(C)(C1)C(C)=C
CC1C(=O)CCCC1(C)C(C)=C
CC(=C)C1CC(C)(C)CCC1=O
CC(=C)C1CCCC(C)(C)C1=O
CC(C)C1(C)C(=C)CCCC1=O
CC(C)C1(C)CC(=C)CCC1=O
CC(C)C1(C)CCC(=C)CC1=O
CC(C)C1(C)CCCC(=C)C1=O
CC(C)C1(C)CC(=C)CC(=O)C1
CC(C)C1(C)CCC(=C)C(=O)C1
CC(C)C1(C)CCCC(=O)C1=C
CC(=C)C1CCCC(=O)C1(C)C
CC(C)C1(C)CCC(=O)CC1=C
CC(C)C1(C)CCC(=O)C(=C)C1
CC(=C)C1CCC(=O)CC1(C)C
CC(C)C1(C)CC(=O)CCC1=C
CC(=C)C1CCC(=O)C(C)(C)C1
CC(=C)C1CC(=O)CCC1(C)C
CC(=C)C1CC(=O)CC(C)(C)C1
CC(=C)C1C(=O)CCCC1(C)C
CC(=O)C1CC(=C)CCC1(C)C
CC(=O)C1CCC(=C)CC1(C)C
CC(=O)C1CCCC(=C)C1(C)C
CC(=O)C1CC(C)(C)CCC1=C
CC(=O)C1CCC(C)(C)CC1=C
CC(=O)C1CCCC(C)(C)C1=C
CC(=O)C1CC(=C)CC(C)(C)C1
CC(=O)C1CCC(=C)C(C)(C)C1
CC(=O)C1CCC(C)(C)C(=C)C1
CC1CCC(C)(C(C)=C)C(=O)C1
CC(=C)C1CCC(C)(C)CC1=O
CC(=C)C1CCC(C)(C)C(=O)C1
CC(=O)C1C(=C)CCCC1(C)C
CC(C)(C)C1CC(=C)CC(=O)O1
CC(C)(C)C1CCC(=C)C(=O)O1
CC(C)(C)C1C(=C)CCOC1=O
CC(C)(C)C1CC(=C)COC1=O
CC(C)(C)C1CCOC(=O)C1=C
CC(C)(C)C1CC(=O)OCC1=C
CC(C)(C)C1COC(=O)CC1=C
CC(C)(C)C1OC(=O)CCC1=C
CC(C)(C)C1COC(=O)C(=C)C1
CC(C)(C)C1C(=C)CCCC1=O
CC(C)(C)C1CC(=C)CCC1=O
CC(C)(C)C1CCC(=C)CC1=O
CC(C)(C)C1CCCC(=C)C1=O
CC(C)(C)C1CC(=C)CC(=O)C1
CC(C)(C)C1CCCC(=O)C1=C
CC(C)(C)C1CCC(=O)CC1=C
CC(C)(C)C1CC(=O)CCC1=C
CC(C)(C)C1CCC(=C)C(=O)C1
CC(C)(C)C1CCC(=O)C(=C)C1
CC(C)OC1C(=C)CCCC1=C
CC(C)OC1CC(=C)CCC1=C
CC(C)OC1CCC(=C)CC1=C
CC(C)OC1CCCC(=C)C1=C
CC(C)OC1CC(=C)CC(=C)C1
CC(C)OC1CCC(=C)C(=C)C1
COC1C(CCCC1=C)C(C)=C
COC1CCC(CC1=C)C(C)=C
COC1CC(=C)CCC1C(C)=C
COC1CC(CC(=C)C1)C(C)=C
COC1CCC(=C)C(C1)C(C)=C
COC1CCC(=C)CC1C(C)=C
COC1CCCC(=C)C1C(C)=C
COC1CCCC(C(C)=C)C1=C
COC1CCC(C(C)=C)C(=C)C1
COC(C)C1C(=C)CCCC1=C
COC(C)C1CC(=C)CCC1=C
COC(C)C1CCC(=C)CC1=C
COC(C)C1CCCC(=C)C1=C
COC(C)C1CC(=C)CC(=C)C1
COC(C)C1CCC(=C)C(=C)C1
COC1CC(CCC1=C)C(C)=C
CC(C)=C(C)C1CCCC(=O)O1
CC(C)=C(C)C1CCCOC1=O
CC(C)C(C)=C1CCCOC1=O
CC(C)=C(C)C1CCC(=O)OC1
CC(C)C(C)=C1CCC(=O)OC1
CC(C)=C(C)C1CCOC(=O)C1
CC(C)C(C)=C1CCOC(=O)C1
CC1CCC(CC1)=C(C)C(C)=O
CC1CCCC(C1)=C(C)C(C)=O
CC1CCCCC1=C(C)C(C)=O
CC(=O)C1CCC(CC1)=C(C)C
CC(=O)C1CCCC(C1)=C(C)C
CC(=O)C1CCCCC1=C(C)C
CC(C)=C(C)C1CCCC(=O)C1
CC(C)C(C)=C1CCCC(=O)C1
CC(C)=C(C)C1CCC(=O)CC1
CC(C)C(C)=C1CCC(=O)CC1
CC(C)=C(C)C1CCCCC1=O
CC(C)C(C)=C1CCCCC1=O
CC(C)C1CC=CC(C)C(=O)O1
CC(C)C1CC(C)=CCC(=O)O1
CC(C)C1CC(C)C=CC(=O)O1
CC(C)C1CCC=C(C)C(=O)O1
CC(C)C1=C(C)CCCOC1=O
CC(C)C1=CC(C)CCOC1=O
CC(C)C1=CCC(C)COC1=O
CC(C)C1=CCCC(C)OC1=O
CC(C)C1C=C(C)CCOC1=O
CC(C)C1C=CC(C)COC1=O
CC(C)C1C=CCC(C)OC1=O
CC(C)C1C(=O)OCCC=C1C
CC(C)C1C(C)C=CCOC1=O
CC(C)C1CC=C(C)COC1=O
CC(C)C1CC=CC(C)OC1=O
CC(C)C1CC(C)=CCOC1=O
CC(C)C1=C(C)CCC(=O)OC1
CC(C)C1=CC(C)CC(=O)OC1
CC(C)C1=CCC(C)C(=O)OC1
CC(C)C1=C(C)CCOC(=O)C1
CC(C)C1=CC(C)COC(=O)C1
CC(C)C1=CCC(C)OC(=O)C1
CC(C)C1=CCCC(=O)OC1C
CC(C)C1C=CCC(=O)OC1C
CC(C)C1CC=CC(=O)OC1C
CC(C)C1=C(C)CC(=O)OCC1
CC(C)C1=CC(C)C(=O)OCC1
CC(C)C1=CCCOC(=O)C1C
CC(C)C1C=CCOC(=O)C1C
CC(C)C1=C(C)COC(=O)CC1
CC(C)C1=CC(C)OC(=O)CC1
CC(C)C1CC(C)OC(=O)C=C1
CC(C)C1=CCC(=O)OCC1C
CC(C)C1C=CC(=O)OCC1C
CC(C)C1=C(C)C(=O)OCCC1
CC(C)C1=CCC(=O)OC(C)C1
CC(C)C1=CCOC(=O)CC1C
CC(C)C1CCOC(=O)C=C1C
CC(C)C1=CCOC(=O)C(C)C1
CC(C)C1CCOC(=O)C(C)=C1
CC(C)C1=CC(=O)OCCC1C
CC(C)C1CC(=O)OCC=C1C
CC(C)C1=CC(=O)OC(C)CC1
CC(C)C1=CC(=O)OCC(C)C1
CC(C)C1CC(=O)OC(C)C=C1
CC(C)C1CC(=O)OCC(C)=C1
CC(C)C1COC(=O)C=CC1C
CC(C)C1COC(=O)CC=C1C
CC(C)C1COC(=O)C=C(C)C1
CC(C)C1COC(=O)C(C)=CC1
CC(C)C1COC(=O)C(C)C=C1
CC(C)C1COC(=O)CC(C)=C1
CC(C)C1OC(=O)C=CCC1C
CC(C)C1OC(=O)CC=CC1C
CC(C)C1OC(=O)CCC=C1C
CC(C)C1OC(=O)C(C)CC=C1
CC(C)C1OC(=O)CC(C)C=C1
CC(C)C1OC(=O)CCC(C)=C1
CC(C)C1CC=C(C)CC(=O)O1
CC(C)C1CCC(C)=CC(=O)O1
CC1C=CCCC(C1C)C(C)=O
CC1C(CCCC=C1C)C(C)=O
CC1CC=CC(CC1C)C(C)=O
CC1CC=CCC(C1C)C(C)=O
CC1CC(CC=CC1C)C(C)=O
CC1CC(CCC=C1C)C(C)=O
CC1CCC=C(CC1C)C(C)=O
CC1CCC=CC(C1C)C(C)=O
CC1CCC(=CCC1C)C(C)=O
CC1CCC(C=CC1C)C(C)=O
CC1CCC(CC=C1C)C(C)=O
CC1CCCC=C(C1C)C(C)=O
CC1CCCC(=CC1C)C(C)=O
CC1CCCC(C=C1C)C(C)=O
CC1C=C(C)CCCC1C(C)=O
CC1CC=C(C)CC(C1)C(C)=O
CC1CC=C(C)CCC1C(C)=O
CC1CC=C(CC(C)C1)C(C)=O
CC1CC=CC(C(C)C1)C(C)=O
CC1CC=CC(C)C(C1)C(C)=O
CC1CC=CCC(C)C1C(C)=O
CC1CC(C(C)CC=C1)C(C)=O
CC1CC(C)=CCCC1C(C)=O
CC1CC(C)C=CC(C1)C(C)=O
CC1CC(C)C(CC=C1)C(C)=O
CC1CC(CC=C(C)C1)C(C)=O
CC1CC(CC(C)C=C1)C(C)=O
CC1CC(CCC(C)=C1)C(C)=O
CC1CCC=C(C(C)C1)C(C)=O
CC1CCC=C(C)C(C1)C(C)=O
CC1CCC=C(C)CC1C(C)=O
CC1CCC=CC(C)C1C(C)=O
CC1CCC(=CC(C)C1)C(C)=O
CC1CCC(C=C(C)C1)C(C)=O
CC1CCC(C(C)C=C1)C(C)=O
CC1CCC(C)=C(CC1)C(C)=O
CC1CCC(C)=CC(C1)C(C)=O
CC1CCC(C)=CCC1C(C)=O
CC1CCC(C)C=C(C1)C(C)=O
CC1CCC(C)C(=CC1)C(C)=O
CC1CCC(C)C(C=C1)C(C)=O
CC1CCC(CC(C)=C1)C(C)=O
CC1CCCC=C(C)C1C(C)=O
CC1CCCC(C)=C(C1)C(C)=O
CC1CCCC(C)=CC1C(C)=O
CC1CCCC(C)C(=C1)C(C)=O
CC1CCCCC(C)=C1C(C)=O
CC1CCCCC(C(C)=O)=C1C
CC1CCCC(C(C)=O)=C(C)C1
CC1CCCC(C(C)=O)C(C)=C1
CC1CCC(C(C)=O)C(C)=CC1
CC(C)C1=C(C)CCCCC1=O
CC(C)C1=CC(C)CCCC1=O
CC(C)C1=CCC(C)CCC1=O
CC(C)C1=CCCC(C)CC1=O
CC(C)C1=CCCCC(C)C1=O
CC(C)C1C=C(C)CCCC1=O
CC(C)C1C=CC(C)CCC1=O
CC(C)C1C=CCC(C)CC1=O
CC(C)C1C=CCCC(C)C1=O
CC(C)C1C(=O)CCCC=C1C
CC(C)C1C(C)C=CCCC1=O
CC(C)C1C(C)CC=CCC1=O
CC(C)C1C(C)CCC=CC1=O
CC(C)C1CC=C(C)CCC1=O
CC(C)C1CC=CC(C)CC1=O
CC(C)C1CC=CCC(C)C1=O
CC(C)C1CC(C)=CCCC1=O
CC(C)C1CC(C)C=CCC1=O
CC(C)C1CC(C)CC=CC1=O
CC(C)C1CCC=C(C)CC1=O
CC(C)C1CCC=CC(C)C1=O
CC(C)C1CCC(C)=CCC1=O
CC(C)C1CCC(C)C=CC1=O
CC(C)C1CCCC=C(C)C1=O
CC(C)C1CCCC(C)=CC1=O
CC(C)C1=C(C)CCCC(=O)C1
CC(C)C1=CC(C)CCC(=O)C1
CC(C)C1=CCC(C)CC(=O)C1
CC(C)C1=CCCC(C)C(=O)C1
CC(C)C1CC=C(C)CC(=O)C1
CC(C)C1CC=CC(C)C(=O)C1
CC(C)C1CC(=O)CC=C(C)C1
CC(C)C1CC(C)C=CC(=O)C1
CC(C)C1CCC=C(C)C(=O)C1
CC(C)C1CCC(C)=CC(=O)C1
CC(C)C1=CCCCC(=O)C1C
CC(C)C1C=CCCC(=O)C1C
CC(C)C1CC=CCC(=O)C1C
CC(C)C1CCC=CC(=O)C1C
CC(C)C1=C(C)CCC(=O)CC1
CC(C)C1=CC(C)CC(=O)CC1
CC(C)C1=CCC(C)C(=O)CC1
CC(C)C1CC(C)CC(=O)C=C1
CC(C)C1CCC(C)C(=O)C=C1
CC(C)C1=CCCC(=O)CC1C
CC(C)C1C=CCC(=O)CC1C
CC(C)C1CC=CC(=O)CC1C
CC(C)C1CCCC(=O)C=C1C
CC(C)C1=C(C)CC(=O)CCC1
CC(C)C1=CC(C)C(=O)CCC1
CC(C)C1=CCCC(=O)C(C)C1
CC(C)C1CC=CC(=O)C(C)C1
CC(C)C1CC(C)C(=O)CC=C1
CC(C)C1CCCC(=O)C(C)=C1
CC(C)C1=CCC(=O)CCC1C
CC(C)C1C=CC(=O)CCC1C
CC(C)C1CCC(=O)C=CC1C
CC(C)C1CCC(=O)CC=C1C
CC(C)C1=C(C)C(=O)CCCC1
CC(C)C1=CCC(=O)C(C)CC1
CC(C)C1=CCC(=O)CC(C)C1
CC(C)C1CCC(=O)C=C(C)C1
CC(C)C1CCC(=O)C(C)=CC1
CC(C)C1CCC(=O)C(C)C=C1
CC(C)C1CCC(=O)CC(C)=C1
CC(C)C1=CC(=O)CCCC1C
CC(C)C1CC(=O)C=CCC1C
CC(C)C1CC(=O)CC=CC1C
CC(C)C1CC(=O)CCC=C1C
CC(C)C1=CC(=O)C(C)CCC1
CC(C)C1=CC(=O)CCC(C)C1
CC(C)C1CC(=O)C(C)CC=C1
CC(C)C1CC(=O)CC(C)C=C1
CC(C)C1CC(=O)CCC(C)=C1
CC(=O)C1CCCCC(C)=C1C
CC(=O)C1CCC(C)=C(C)CC1
CC(=O)C1CCCC(C)=C(C)C1
CC(C)C1=CC(=O)CC(C)CC1
CC(C)C1C(C)C(C)COC1=O
CC(C)C1C(C)CC(C)OC1=O
CC(C)C1CC(C)C(C)OC1=O
CC(C)C1C(C)CC(=O)OC1C
CC(C)C1CC(C)C(=O)OC1C
CC(C)C1C(C)COC(=O)C1C
CC(C)C1CC(C)OC(=O)C1C
CC(C)C1CC(=O)OC(C)C1C
CC(C)C1COC(=O)C(C)C1C
CC(C)C1CC(C)C(C)C(=O)O1
CC(C)C1OC(=O)C(C)CC1C
CC(C)C1OC(=O)CC(C)C1C
CC1CC(C)C(CC1C)C(C)=O
CC1CC(CC(C)C1C)C(C)=O
CC1CCC(C(C)C1C)C(C)=O
CC1CCC(C)C(C1C)C(C)=O
CC1CC(C)C(C)C(C1)C(C)=O
CC(C)C1C(C)C(C)CCC1=O
CC(C)C1C(C)CC(C)CC1=O
CC(C)C1C(C)CCC(C)C1=O
CC(C)C1CC(C)C(C)CC1=O
CC(C)C1CC(C)CC(C)C1=O
CC(C)C1C(C)CCC(=O)C1C
CC(C)C1CC(C)CC(=O)C1C
CC(C)C1CCC(C)C(=O)C1C
CC(C)C1C(C)CC(=O)CC1C
CC(C)C1CC(C)C(=O)CC1C
CC(C)C1CC(C)C(=O)C(C)C1
CC(C)C1CCC(=O)C(C)C1C
CC(C)C1CC(=O)C(C)CC1C
CC(C)C1CC(=O)CC(C)C1C
CC1CC(C)C(C(C)C1)C(C)=O
CC(C)C1CCC(C)C(C)C1=O
CC(C)C1CC(C)C(C)C(=O)C1
CC(C)C1(C)CC(C)CC(=O)O1
CC(C)C1(C)CCC(C)C(=O)O1
CC(C)C1CC(C)(C)CC(=O)O1
CC(C)C1CCC(C)(C)C(=O)O1
CC(C)C1(C)C(C)CCOC1=O
CC(C)C1(C)CC(C)COC1=O
CC(C)C1(C)CCC(C)OC1=O
CC(C)C1CC(C)(C)COC1=O
CC(C)C1(C)CC(C)OC(=O)C1
CC(C)C1(C)CCC(=O)OC1C
CC(C)C1(C)CCOC(=O)C1C
CC(C)C1CCC(=O)OC1(C)C
CC(C)C1(C)CC(=O)OCC1C
CC(C)C1CCOC(=O)C1(C)C
CC(C)C1(C)COC(=O)CC1C
CC(C)C1(C)COC(=O)C(C)C1
CC(C)C1CC(=O)OCC1(C)C
CC(C)C1CC(=O)OC(C)(C)C1
CC(C)C1COC(=O)CC1(C)C
CC(C)C1(C)OC(=O)CCC1C
CC(C)C1COC(=O)C(C)(C)C1
CC(C)C1C(=O)OCCC1(C)C
CC(C)C1OC(=O)CCC1(C)C
CC(C)C1CCC(C)(C)OC1=O
CC1C(CCCC1(C)C)C(C)=O
CC1CC(CCC1(C)C)C(C)=O
CC1CCC(CC1(C)C)C(C)=O
CC1CCC(C)(CC1C)C(C)=O
CC1CCCC(C)(C1C)C(C)=O
CC1CC(C)(C)CCC1C(C)=O
CC1CC(C)CC(C)(C1)C(C)=O
CC1CCC(C)(C(C)C1)C(C)=O
CC1CCC(C)(C)C(C1)C(C)=O
CC1CCC(C)(C)CC1C(C)=O
CC1CCC(C)C(C)(C1)C(C)=O
CC1CCCC(C(C)=O)C1(C)C
CC(C)C1(C)CC(C)CCC1=O
CC(C)C1(C)CCCC(C)C1=O
CC(C)C1CC(C)(C)CCC1=O
CC(C)C1CCC(C)(C)CC1=O
CC(C)C1(C)CC(C)CC(=O)C1
CC(C)C1(C)CCCC(=O)C1C
CC(C)C1CCCC(=O)C1(C)C
CC(C)C1(C)CCC(=O)CC1C
CC(C)C1(C)CCC(=O)C(C)C1
CC(C)C1CCC(=O)CC1(C)C
CC(C)C1(C)CC(=O)CCC1C
CC(C)C1CCC(=O)C(C)(C)C1
CC(C)C1CC(=O)CCC1(C)C
CC(C)C1CC(=O)CC(C)(C)C1
CC(C)C1C(=O)CCCC1(C)C
CC1CCCC(C)C1(C)C(C)=O
CC1CC(CC(C)(C)C1)C(C)=O
CC1CCCC(C)(C)C1C(C)=O
CC1CCC(C(C)=O)C(C)(C)C1
CC(C)C1(C)C(C)CCCC1=O
CC(C)C1(C)CCC(C)CC1=O
CC(C)C1CCCC(C)(C)C1=O
CC(C)C1(C)CCC(C)C(=O)C1
CC(C)C1CCC(C)(C)C(=O)C1
CC1C(CCOC1=O)C(C)(C)C
CC1CC(COC1=O)C(C)(C)C
CC1CCOC(=O)C1C(C)(C)C
CC1CC(=O)OCC1C(C)(C)C
CC1COC(=O)C(C1)C(C)(C)C
CC1COC(=O)CC1C(C)(C)C
CC1CC(CC(=O)O1)C(C)(C)C
CC1CCC(C(=O)O1)C(C)(C)C
CC1CCC(OC1=O)C(C)(C)C
CC1CCC(=O)OC1C(C)(C)C
CC1CC(OC(=O)C1)C(C)(C)C
CC1OC(=O)CCC1C(C)(C)C
CC1CC(CC(=O)C1)C(C)(C)C
CC1CCCC(=O)C1C(C)(C)C
CC1CCC(=O)CC1C(C)(C)C
CC1C(CCCC1=O)C(C)(C)C
CC1CC(CCC1=O)C(C)(C)C
CC1CCC(CC1=O)C(C)(C)C
CC1CCCC(C1=O)C(C)(C)C
CC1CCC(C(=O)C1)C(C)(C)C
CC1CCC(=O)C(C1)C(C)(C)C
CC1CC(=O)CCC1C(C)(C)C
CC(C)OC1C(C)CCCC1=C
CC(C)OC1CC(=C)CCC1C
CC(C)OC1CC(C)CCC1=C
CC(C)OC1CCC(=C)CC1C
CC(C)OC1CCC(C)CC1=C
CC(C)OC1CCCC(=C)C1C
CC(C)OC1CCCC(C)C1=C
CC(C)OC1CC(C)CC(=C)C1
CC(C)OC1CCC(=C)C(C)C1
CC(C)OC1CCC(C)C(=C)C1
COC1C(CCCC1=C)C(C)C
COC1CC(CCC1=C)C(C)C
COC1CC(CCC1C)C(C)=C
COC1CCC(CC1=C)C(C)C
COC1CCC(CC1C)C(C)=C
COC1CCCC(C1C)C(C)=C
COC1C(C)CCCC1C(C)=C
COC1CC(=C)CCC1C(C)C
COC1CC(C)CC(C1)C(C)=C
COC1CC(CC(=C)C1)C(C)C
COC1CCC(=C)C(C1)C(C)C
COC1CCC(=C)CC1C(C)C
COC1CCC(C(C)C1)C(C)=C
COC1CCC(C)C(C1)C(C)=C
COC1CCC(C)CC1C(C)=C
COC1CCCC(=C)C1C(C)C
COC1CCCC(C)C1C(C)=C
COC1CCCC(C(C)C)C1=C
COC1CCC(C(C)C)C(=C)C1
COC(C)C1C(C)CCCC1=C
COC(C)C1CC(=C)CCC1C
COC(C)C1CC(C)CCC1=C
COC(C)C1CCC(=C)CC1C
COC(C)C1CCC(C)CC1=C
COC(C)C1CCCC(=C)C1C
COC(C)C1CCCC(C)C1=C
COC(C)C1CC(C)CC(=C)C1
COC(C)C1CCC(=C)C(C)C1
COC(C)C1CCC(C)C(=C)C1
COC1CC(C)CCC1C(C)=C
CC(C)C1CC(C)CCC(=O)O1
CC(C)C1C(C)CCCOC1=O
CC(C)C1CC(C)CCOC1=O
CC(C)C1CCC(C)COC1=O
CC(C)C1CCCC(=O)OC1C
CC(C)C1CCCOC(=O)C1C
CC(C)C1CCC(=O)OCC1C
CC(C)C1CCC(=O)OC(C)C1
CC(C)C1CCOC(=O)CC1C
CC(C)C1CCOC(=O)C(C)C1
CC(C)C1CC(=O)OCCC1C
CC(C)C1COC(=O)CCC1C
CC(C)C1OC(=O)CCCC1C
CC(C)C1CCC(C)CC(=O)O1
CC(C)C1CCCC(C)C(=O)O1
CC(C)C1CCCC(C)OC1=O
CC(C)C1CCC(C)C(=O)OC1
CC(C)C1CC(C)COC(=O)C1
CC(C)C1CCC(C)OC(=O)C1
CC(C)C1COC(=O)CC(C)C1
CC1CCC(CCC1C)C(C)=O
CC1CCCC(CC1C)C(C)=O
CC1CCCCC(C1C)C(C)=O
CC1CCC(C)C(CC1)C(C)=O
CC1CCC(C)CC(C1)C(C)=O
CC1CCC(CC(C)C1)C(C)=O
CC1CCCC(C(C)C1)C(C)=O
CC1CCCC(C)C(C1)C(C)=O
CC1CCCCC(C)C1C(C)=O
CC(C)C1C(C)CCCCC1=O
CC(C)C1CC(C)CCCC1=O
CC(C)C1CCC(C)CCC1=O
CC(C)C1CCCC(C)CC1=O
CC(C)C1CCCCC(C)C1=O
CC(C)C1CC(C)CCC(=O)C1
CC(C)C1CCC(C)CC(=O)C1
CC(C)C1CCCC(C)C(=O)C1
CC(C)C1CCCCC(=O)C1C
CC(C)C1CCC(C)C(=O)CC1
CC(C)C1CCCC(=O)CC1C
CC(C)C1CCCC(=O)C(C)C1
CC(C)C1CCC(=O)CCC1C
CC(C)C1CCC(=O)CC(C)C1
CC(C)C1CC(=O)CCCC1C
CC1CCC(CC1C)C([O-])=O
CC1CCCC(C1C)C([O-])=O
CC1CC(C)CC(C1)C([O-])=O
CC1CCC(C(C)C1)C([O-])=O
CC1CCC(C)C(C1)C([O-])=O
CC1CCCC(C)C1C([O-])=O
CC1CCCC(C1O)C(C)=O
CC1CCCC(O)C1C(C)=O
CC1CCC(O)C(C1)C(C)=O
CC1CCC(O)CC1C(C)=O
CC1CC(O)CC(C1)C(C)=O
CC1CC(O)CCC1C(C)=O
CC1C(O)CCCC1C(C)=O
CC(C)C1CCCC(O)C1=O
CC(C)C1CCC(=O)CC1O
CC(C)C1CCC(O)CC1=O
CC(C)C1CCC(=O)C(O)C1
CC(C)C1CCC(O)C(=O)C1
CC(C)C1CC(=O)CCC1O
CC(C)C1CC(O)CCC1=O
CC(C)C1CC(O)CC(=O)C1
CC(C)C1C(O)CCCC1=O
CC(O)C1CCC(C)CC1=O
CC(O)C1CC(C)CC(=O)C1
CC(O)C1CCC(C)C(=O)C1
CC(O)C1CCCC(=O)C1C
CC(O)C1CCC(=O)CC1C
CC(O)C1CCC(=O)C(C)C1
CC(O)C1CC(=O)CCC1C
CC1CC(CCC1O)C(C)=O
CC1CCC(CC1O)C(C)=O
CC1CCC(C(O)C1)C(C)=O
CC(C)C1CCCC(=O)C1O
CC(O)C1C(C)CCCC1=O
CC(O)C1CC(C)CCC1=O
CC(O)C1CCCC(C)C1=O
CC(C)OC1CC(=C)C(=C)CO1
CC(C)OC1C(=C)COCC1=C
CC(C)OC1COCC(=C)C1=C
CC(C)OC1OCC(=C)CC1=C
CC(C)OC1OCCC(=C)C1=C
COC1CC(C(C)=C)C(=C)CO1
COC1CC(=C)C(CO1)C(C)=C
COC1CC(=C)CC(O1)C(C)=C
COC1CCC(=C)C(O1)C(C)=C
COC1CC(=C)COC1C(C)=C
COC1C(COCC1=C)C(C)=C
COC1CC(OCC1=C)C(C)=C
COC1CCOC(C(C)=C)C1=C
COC1C(OCCC1=C)C(C)=C
COC1COC(CC1=C)C(C)=C
COC1COCC(=C)C1C(C)=C
COC1COCC(C(C)=C)C1=C
COC1COC(C(C)=C)C(=C)C1
COC1OC(CCC1=C)C(C)=C
COC1OCC(CC1=C)C(C)=C
COC1OCC(=C)CC1C(C)=C
COC1OCCC(=C)C1C(C)=C
COC1OCCC(C(C)=C)C1=C
COC(C)C1CC(=C)C(=C)CO1
COC(C)C1C(=C)COCC1=C
COC(C)C1COCC(=C)C1=C
COC(C)C1OCC(=C)CC1=C
COC(C)C1OCCC(=C)C1=C
CC1CC(C#C)C(CO1)C(C)=O
CC1CCC(C#C)C(O1)C(C)=O
CC1CC(C(C)CO1)C(=O)C#C
CC1CC(C)C(CO1)C(=O)C#C
CC1CC(CC(C)O1)C(=O)C#C
CC1CCC(C(C)O1)C(=O)C#C
CC1CCC(C)C(O1)C(=O)C#C
CC1CC(C(CO1)C#C)C(C)=O
CC1CC(CC(O1)C#C)C(C)=O
CC1CCC(C(O1)C#C)C(C)=O
CC1CC(CC(O1)C(C)=O)C#C
CC1CC(COC1C#C)C(C)=O
CC1CCC(OC1C#C)C(C)=O
CC1C(CCOC1C(C)=O)C#C
CC1CC(COC1C(C)=O)C#C
CC1CC(COC1C)C(=O)C#C
CC1CCC(OC1C(C)=O)C#C
CC1CCC(OC1C)C(=O)C#C
CC1CC(C)OC(C1)C(=O)C#C
CC1CC(OCC1C#C)C(C)=O
CC1CCOC(C1C#C)C(C)=O
CC1C(COCC1C(C)=O)C#C
CC1CC(OC(C1)C(C)=O)C#C
CC1CC(OCC1C(C)=O)C#C
CC1CCOC(C1C)C(=O)C#C
CC1CCOC(C)C1C(=O)C#C
CC1CCOC(C#C)C1C(C)=O
CC1COC(C(C1)C#C)C(C)=O
CC1COC(CC1C#C)C(C)=O
CC1COCC(C1C#C)C(C)=O
CC1C(OCCC1C(C)=O)C#C
CC1COC(CC1C(C)=O)C#C
CC1COC(CC1C)C(=O)C#C
CC1COCC(C1C)C(=O)C#C
CC1COC(C(C)C1)C(=O)C#C
CC1COC(C)C(C1)C(=O)C#C
CC1COCC(C)C1C(=O)C#C
CC1COC(C#C)C(C1)C(C)=O
CC1COCC(C#C)C1C(C)=O
CC1OC(CCC1C#C)C(C)=O
CC1OCC(CC1C#C)C(C)=O
CC1OCCC(C1C#C)C(C)=O
CC1OC(CCC1C(C)=O)C#C
CC1OCC(CC1C(C)=O)C#C
CC1OCCC(C1C)C(=O)C#C
CC1OCCC(C#C)C1C(C)=O
CC(C)C1CC(C#C)C(=O)CO1
CC(C)C1CCC(=O)C(O1)C#C
CC(C)C1C(COCC1=O)C#C
CC(C)C1CC(OCC1=O)C#C
CC(C)C1CCOC(C#C)C1=O
CC(C)C1CC(=O)C(CO1)C#C
CC(C)C1CC(=O)CC(O1)C#C
CC(C)C1CC(=O)COC1C#C
CC(C)C1C(OCCC1=O)C#C
CC(C)C1COC(CC1=O)C#C
CC(C)C1COCC(C#C)C1=O
CC(C)C1COC(C#C)C(=O)C1
CC(C)C1COCC(=O)C1C#C
CC(C)C1OC(CCC1=O)C#C
CC(C)C1OCC(CC1=O)C#C
CC(C)C1OCCC(C#C)C1=O
CC(C)C1OCCC(=O)C1C#C
CC(C)C1OCC(=O)CC1C#C
CC(C#C)C1CC(C)C(=O)CO1
CC(C#C)C1C(C)COCC1=O
CC(C#C)C1CC(C)OCC1=O
CC(C#C)C1CCC(=O)C(C)O1
CC(C#C)C1C(C)OCCC1=O
CC(C#C)C1CCOC(C)C1=O
CC(C#C)C1CC(=O)C(C)CO1
CC(C#C)C1CC(=O)CC(C)O1
CC(C#C)C1CC(=O)COC1C
CC(C#C)C1COC(C)CC1=O
CC(C#C)C1COCC(C)C1=O
CC(C#C)C1COC(C)C(=O)C1
CC(C#C)C1COCC(=O)C1C
CC(C#C)C1OC(C)CCC1=O
CC(C#C)C1OCC(C)CC1=O
CC(C#C)C1OCCC(C)C1=O
CC(C#C)C1OCCC(=O)C1C
CC(C#C)C1OCC(=O)CC1C
CC1CC(C=C(C)C)C(=O)CO1
CC1CCC(=CC(C)=O)C(C)O1
CC1CC(C(C)CO1)=C(C)C=O
CC1CC(C)C(CO1)=C(C)C=O
CC1CC(C)C(CO1)=CC(C)=O
CC1CC(CC(C)O1)=C(C)C=O
CC1CCC(C(C)O1)=C(C)C=O
CC1CC(=CC(C)=O)C(C)CO1
CC1CC(C(CO1)C=O)=C(C)C
CC1CC(CC(O1)C=O)=C(C)C
CC1CCC(C(O1)C=O)=C(C)C
CC1CC(COC1C)=C(C)C=O
CC1CC(COC1C)=CC(C)=O
CC1CC(COC1C=O)=C(C)C
CC1CC(C=O)C(CO1)=C(C)C
CC1CCC(=O)C(O1)C=C(C)C
CC1C(COCC1=C(C)C)C=O
CC1CC(OCC1=C(C)C)C=O
CC1C(COCC1=O)C=C(C)C
CC1CC(OCC1=O)C=C(C)C
CC1CCOC(C)C1=C(C)C=O
CC1CCOC(C)C1=CC(C)=O
CC1CCOC(C=C(C)C)C1=O
CC1CC(=O)C(CO1)C=C(C)C
CC1CC(=O)CC(O1)C=C(C)C
CC1CCOC(C=O)C1=C(C)C
CC1CC(=O)COC1C=C(C)C
CC1C(OCCC1=C(C)C)C=O
CC1COC(CC1=C(C)C)C=O
CC1COCC(C1C)=C(C)C=O
CC1COCC(C1C=O)=C(C)C
CC1C(OCCC1=O)C=C(C)C
CC1COC(CC1=O)C=C(C)C
CC1COC(C)C(C1)=C(C)C=O
CC1COC(C)C(C1)=CC(C)=O
CC1COCC(C)C1=C(C)C=O
CC1COCC(C)C1=CC(C)=O
CC1COCC(C=C(C)C)C1=O
CC1COC(C=C(C)C)C(=O)C1
CC1COCC(=CC(C)=O)C1C
CC1COCC(C=O)C1=C(C)C
CC1COCC(=O)C1C=C(C)C
CC1COC(C=O)C(C1)=C(C)C
CC1OC(CCC1=C(C)C)C=O
CC1OCC(CC1=C(C)C)C=O
CC1OCCC(C1C)=C(C)C=O
CC1OCC(CC1C=O)=C(C)C
CC1OCCC(C1C=O)=C(C)C
CC1OC(CCC1=O)C=C(C)C
CC1OCC(CC1=O)C=C(C)C
CC1OCCC(C=C(C)C)C1=O
CC1OCCC(=CC(C)=O)C1C
CC1OCCC(C=O)C1=C(C)C
CC1OCCC(=O)C1C=C(C)C
CC1OCC(=O)CC1C=C(C)C
CCC1CC(=C(C)C)C(=O)CO1
CC=C1C(C)CCOC1C(C)=O
CC=C1CC(C)COC1C(C)=O
CC=C1CCC(C)OC1C(C)=O
CC=C1CC(COC1C)C(C)=O
CC=C1CCC(OC1C)C(C)=O
CC=C1C(C)COCC1C(C)=O
CC=C1CC(C)OC(C1)C(C)=O
CC=C1CC(C)OCC1C(C)=O
CC=C1CC(OCC1C)C(C)=O
CC=C1CCOC(C1C)C(C)=O
CC=C1C(COCC1=O)C(C)C
CC=C1CC(OCC1=O)C(C)C
CC=C1C(C)OCCC1C(C)=O
CC=C1CCOC(C)C1C(C)=O
CC=C1CCOC(C(C)C)C1=O
CCC1CC(=O)C(CO1)=C(C)C
CC=C1CC(=O)COC1C(C)C
CC=C1COC(CC1C)C(C)=O
CC=C1COCC(C1C)C(C)=O
CC=C1C(OCCC1=O)C(C)C
CC=C1COC(CC1=O)C(C)C
CC=C1COC(C(C)C1)C(C)=O
CC=C1COC(C)C(C1)C(C)=O
CC=C1COC(C)CC1C(C)=O
CC=C1COCC(C)C1C(C)=O
CC=C1COCC(C(C)C)C1=O
CCC1COCC(=C(C)C)C1=O
CC=C1COC(C(C)C)C(=O)C1
CC=C1COCC(=O)C1C(C)C
CCC1COCC(=O)C1=C(C)C
CCC1C(=O)COCC1=C(C)C
CCC1OCC(CC1=O)=C(C)C
CCC1OCCC(=C(C)C)C1=O
CCC1OCCC(=O)C1=C(C)C
CCC1OCC(=O)CC1=C(C)C
CC=C(C)C1CC(C)C(=O)CO1
CC=C(C)C1C(C)COCC1=O
CC=C(C)C1CC(C)OCC1=O
CC(C)C=C1C(C)COCC1=O
CC(C)C=C1CC(C)OCC1=O
CCC(C)=C1C(C)COCC1=O
CCC(C)=C1CC(C)OCC1=O
CC=C(C)C1CCC(=O)C(C)O1
CC=C(C)C1C(C)OCCC1=O
CC=C(C)C1CCOC(C)C1=O
CC(C)C=C1C(C)OCCC1=O
CC(C)C=C1CCOC(C)C1=O
CCC(C)=C1C(C)OCCC1=O
CCC(C)=C1CCOC(C)C1=O
CC=C(C)C1CC(=O)C(C)CO1
CC=C(C)C1CC(=O)CC(C)O1
CC=C(C)C1CC(=O)COC1C
CC(C)C=C1CC(=O)COC1C
CCC(C)=C1CC(=O)COC1C
CC=C(C)C1COC(C)CC1=O
CC=C(C)C1COCC(C)C1=O
CC(C)C=C1COC(C)CC1=O
CC(C)C=C1COCC(C)C1=O
CCC(C)=C1COC(C)CC1=O
CCC(C)=C1COCC(C)C1=O
CC=C(C)C1COC(C)C(=O)C1
CC(C)C=C1COC(C)C(=O)C1
CCC(C)=C1COC(C)C(=O)C1
CC=C(C)C1COCC(=O)C1C
CC(C)C=C1COCC(=O)C1C
CCC(C)=C1COCC(=O)C1C
CC=C(C)C1OC(C)CCC1=O
CC=C(C)C1OCC(C)CC1=O
CC=C(C)C1OCCC(C)C1=O
CC=C(C)C1OCCC(=O)C1C
CC=C(C)C1OCC(=O)CC1C
CC1CC(CC(C)O1)=CC(C)=O
COC1CC(CCC1=O)=C(C)C
COC1CCC(CC1=O)=C(C)C
COC1CCCC(=C(C)C)C1=O
COC1CCC(=C(C)C)C(=O)C1
COC1CCCC(=O)C1=C(C)C
COC1CCC(=O)C(C1)=C(C)C
COC1CCC(=O)CC1=C(C)C
COC1CC(=O)CC(C1)=C(C)C
COC1CC(=O)CCC1=C(C)C
COC1C(=O)CCCC1=C(C)C
CC(C)OC1CC(=C)C(C)CO1
CC(C)OC1CC(=C)CC(C)O1
CC(C)OC1CC(C)C(=C)CO1
CC(C)OC1CCC(=C)C(C)O1
CC(C)OC1CC(=C)COC1C
CC(C)OC1C(C)COCC1=C
CC(C)OC1CC(C)OCC1=C
CC(C)OC1C(C)OCCC1=C
CC(C)OC1CCOC(C)C1=C
CC(C)OC1COC(C)CC1=C
CC(C)OC1COCC(=C)C1C
CC(C)OC1COCC(C)C1=C
CC(C)OC1COC(C)C(=C)C1
CC(C)OC1OC(C)CCC1=C
CC(C)OC1OCC(=C)CC1C
CC(C)OC1OCC(C)CC1=C
CC(C)OC1OCCC(=C)C1C
CC(C)OC1OCCC(C)C1=C
COC1CC(C(C)C)C(=C)CO1
COC1CC(=C)C(CO1)C(C)C
COC1CC(=C)CC(O1)C(C)C
COC1CC(C(C)CO1)C(C)=C
COC1CC(C)C(CO1)C(C)=C
COC1CC(C)CC(O1)C(C)=C
COC1CC(CC(C)O1)C(C)=C
COC1CCC(=C)C(O1)C(C)C
COC1CCC(C(C)O1)C(C)=C
COC1CCC(C)C(O1)C(C)=C
COC1C(C)CCOC1C(C)=C
COC1CC(=C)COC1C(C)C
COC1CC(C)COC1C(C)=C
COC1CCC(C)OC1C(C)=C
COC1CC(COC1C)C(C)=C
COC1CCC(OC1C)C(C)=C
COC1C(C)COCC1C(C)=C
COC1CC(C)OC(C1)C(C)=C
COC1CC(C)OCC1C(C)=C
COC1C(COCC1=C)C(C)C
COC1CC(OCC1=C)C(C)C
COC1CC(OCC1C)C(C)=C
COC1CCOC(C1C)C(C)=C
COC1C(C)OCCC1C(C)=C
COC1CCOC(C)C1C(C)=C
COC1CCOC(C(C)C)C1=C
COC1C(OCCC1=C)C(C)C
COC1COC(CC1=C)C(C)C
COC1COC(CC1C)C(C)=C
COC1COCC(C1C)C(C)=C
COC1COC(C(C)C1)C(C)=C
COC1COC(C)C(C1)C(C)=C
COC1COC(C)CC1C(C)=C
COC1COCC(=C)C1C(C)C
COC1COCC(C)C1C(C)=C
COC1COCC(C(C)C)C1=C
COC1COC(C(C)C)C(=C)C1
COC1OC(CCC1=C)C(C)C
COC1OCC(CC1=C)C(C)C
COC1OCC(CC1C)C(C)=C
COC1OCCC(C1C)C(C)=C
COC1OC(C)CCC1C(C)=C
COC1OCC(=C)CC1C(C)C
COC1OCC(C)CC1C(C)=C
COC1OCCC(=C)C1C(C)C
COC1OCCC(C)C1C(C)=C
COC1OCCC(C(C)C)C1=C
COC(C)C1CC(=C)C(C)CO1
COC(C)C1CC(=C)CC(C)O1
COC(C)C1CC(C)C(=C)CO1
COC(C)C1CCC(=C)C(C)O1
COC(C)C1CC(=C)COC1C
COC(C)C1C(C)COCC1=C
COC(C)C1CC(C)OCC1=C
COC(C)C1C(C)OCCC1=C
COC(C)C1CCOC(C)C1=C
COC(C)C1COC(C)CC1=C
COC(C)C1COCC(=C)C1C
COC(C)C1COCC(C)C1=C
COC(C)C1COC(C)C(=C)C1
COC(C)C1OC(C)CCC1=C
COC(C)C1OCC(=C)CC1C
COC(C)C1OCC(C)CC1=C
COC(C)C1OCCC(=C)C1C
COC(C)C1OCCC(C)C1=C
COC1OC(CCC1C)C(C)=C
CC1CC(C)C(C)C(=O)C1
CC1CCC(C)C(=O)C1C
CC1CC(C)C(=O)CC1C
CC1CC(C)C(=O)C(C)C1
CC1CCC(=O)C(C)C1C
CC1CC(=O)CC(C)C1C
CC1CCC(C)(C)CC1=O
CC1CCC(C)(C)C(=O)C1
CC1CCCC(=O)C1(C)C
CC1CCC(=O)CC1(C)C
CC1CCC(=O)C(C)(C)C1
CC1CC(=O)CCC1(C)C
CC1C(=O)CCCC1(C)C
CC1CC(C)(C)CCC1=O
CC1CC(=O)CC(C)(C)C1
CC1CCCC(C)(C)C1=O
COC1C(C)CCCC1=C
COC1CC(=C)CCC1C
COC1CC(C)CCC1=C
COC1CCC(=C)CC1C
COC1CCC(C)CC1=C
COC1CCCC(=C)C1C
COC1CCCC(C)C1=C
COC1CC(C)CC(=C)C1
COC1CCC(=C)C(C)C1
COC1CCC(C)C(=C)C1
COC1CCCC(C)C1C
COC1C(C)CCCC1C
COC1CC(C)CCC1C
COC1CCC(C)CC1C
COC1CC(C)CC(C)C1
COC1CCC(C)C(C)C1
CC1C=CCC(C1C)C(C)=C
CC1C(CCC=C1C)C(C)=C
CC1CC=C(CC1C)C(C)=C
CC1CC=CC(C1C)C(C)=C
CC1CC(C=CC1C)C(C)=C
CC1CCC=C(C1C)C(C)=C
CC1CCC(=CC1C)C(C)=C
CC1CCC(C=C1C)C(C)=C
CC1CC=C(C(C)C1)C(C)=C
CC1CC=C(C)C(C1)C(C)=C
CC1CC=C(C)CC1C(C)=C
CC1CC=CC(C)C1C(C)=C
CC1CC(C=C(C)C1)C(C)=C
CC1CC(C(C)C=C1)C(C)=C
CC1CC(C)C=C(C1)C(C)=C
CC1CC(C)C(C=C1)C(C)=C
CC1CC(CC(C)=C1)C(C)=C
CC1CCC=C(C)C1C(C)=C
CC1CCC(C)=C(C1)C(C)=C
CC1CCC(C)=CC1C(C)=C
CC1CCC(C)C(=C1)C(C)=C
CC1CCCC(C)=C1C(C)=C
CC1CCCC(C(C)=C)=C1C
CC1CCC(C(C)=C)C(C)=C1
CC(=C)C1CCCC(C)=C1C
CC(C)C1=C(C)CCCC1=C
CC(C)C1=CC(=C)CCC1C
CC(C)C1=CC(C)CCC1=C
CC(C)C1=CCC(=C)CC1C
CC(C)C1=CCC(C)CC1=C
CC(C)C1=CCCC(=C)C1C
CC(C)C1=CCCC(C)C1=C
CC(C)C1C=C(C)CCC1=C
CC(C)C1C=CC(=C)CC1C
CC(C)C1C=CC(C)CC1=C
CC(C)C1C=CCC(=C)C1C
CC(C)C1C=CCC(C)C1=C
CC(C)C1C(=C)CCC=C1C
CC(C)C1C(C)C=CCC1=C
CC(C)C1C(C)CC=CC1=C
CC(C)C1CC=C(C)CC1=C
CC(C)C1CC=CC(=C)C1C
CC(C)C1CC=CC(C)C1=C
CC(C)C1CC(=C)C=CC1C
CC(C)C1CC(=C)CC=C1C
CC(C)C1CC(C)=CCC1=C
CC(C)C1CC(C)C=CC1=C
CC(C)C1CCC=C(C)C1=C
CC(C)C1CCC(=C)C=C1C
CC(C)C1=C(C)C(=C)CCC1
CC(C)C1=C(C)CC(=C)CC1
CC(C)C1=C(C)CCC(=C)C1
CC(C)C1=CC(=C)C(C)CC1
CC(C)C1=CC(=C)CC(C)C1
CC(C)C1=CC(C)C(=C)CC1
CC(C)C1=CC(C)CC(=C)C1
CC(C)C1=CCC(=C)C(C)C1
CC(C)C1=CCC(C)C(=C)C1
CC(C)C1CC=C(C)C(=C)C1
CC(C)C1CC(=C)C(C)C=C1
CC(C)C1CC(=C)CC(C)=C1
CC(C)C1CC(=C)C=C(C)C1
CC(C)C1CC(C)C(=C)C=C1
CC(C)C1CCC(=C)C(C)=C1
CC1CC(CC=C1C)C(C)=C
CC1C=C(C)CCC1C(C)=C
CC1CC(C)=CCC1C(C)=C
CC1CCC(C(C)=C)=C(C)C1
CC(C)C1CCC(C)=CC1=C
CC(=C)C1CCC(C)=C(C)C1
CC1C(CCCC1=C)C(C)=C
CC1CC(CCC1=C)C(C)=C
CC1CC(=C)CCC1C(C)=C
CC1CC(CC(=C)C1)C(C)=C
CC1CCC(=C)C(C1)C(C)=C
CC1CCC(=C)CC1C(C)=C
CC1CCCC(=C)C1C(C)=C
CC1CCCC(C(C)=C)C1=C
CC(C)C1C(=C)CCCC1=C
CC(C)C1CC(=C)CCC1=C
CC(C)C1CCC(=C)CC1=C
CC(C)C1CCCC(=C)C1=C
CC(C)C1CC(=C)CC(=C)C1
CC(C)C1CCC(=C)C(=C)C1
CC1CCC(CC1=C)C(C)=C
CC1CCC(C(C)=C)C(=C)C1
CC(C)C1C(C)CCCC1C
CC(C)C1CC(C)CCC1C
CC(C)C1CCC(C)CC1C
CC(C)C1CCCC(C)C1C
CC(C)C1CC(C)CC(C)C1
CC(C)C1CCC(C)C(C)C1
CC(C)=C1C=CC(=C)CC1=O
CC(C)=C1C=CCC(=C)C1=O
CC(C)=C1C(=C)CC=CC1=O
CC(C)=C1CC=CC(=C)C1=O
CC(C)=C1CC(=C)C=CC1=O
CC(C)=C1C=CCC(=O)C1=C
CC(C)=C1CC=CC(=O)C1=C
CC(C)=C1CC(=C)C(=O)C=C1
CC(C)=C1C=CC(=O)CC1=C
CC(C)=C1CC(=O)C=CC1=C
CC(C)=C1C=CC(=C)C(=O)C1
CC(C)=C1C(=O)CC=CC1=C
CC1OC(C=CC1=C)C(C)=C
CC1OCC(=CC1=C)C(C)=C
CC1OCC(=C)C=C1C(C)=C
CC1OCC(=C)C(=C1)C(C)=C
CC1OCC=C(C(C)=C)C1=C
CC1OC(C(C)=C)C(=C)C=C1
CC(=C)C1=C(C)C(=C)COC1
CC(=C)C1=C(C)COCC1=C
CC(=C)C1OCC=C(C)C1=C
CC(=C)C1OCC(=C)C=C1C
CC(=C)C1OCC(C)=CC1=C
CC(=C)C1OCC(=C)C(C)=C1
CC1OC(=O)C=CC1=C(C)C
CC1OC(=O)C(C=C1)=C(C)C
CC(C)=C1C=C(C)COC1=O
CC(C)=C1C(=O)OCC=C1C
CC(C)=C1COC(=O)C=C1C
CC(C)=C1COC(=O)C(C)=C1
CC1C=C(C)C(C)(C)CC1=O
CC1C=C(C)CC(C)(C)C1=O
CC1C=CC(C)(C)C(C)C1=O
CC1C(C)=CCC(C)(C)C1=O
CC1C(C)C(C)(C)C=CC1=O
CC1CC=C(C)C(C)(C)C1=O
CC1CC(C)=CC(C)(C)C1=O
CC1CC(C)(C)C(C)=CC1=O
CC1=C(C)CC(C)(C)C(=O)C1
CC1C=CC(C)(C)C(=O)C1C
CC1=C(C)C(C)(C)C(=O)CC1
CC1C=C(C)CC(=O)C1(C)C
CC1C(C)=CCC(=O)C1(C)C
CC1CC(C)=CC(=O)C1(C)C
CC1CC(C)(C)C(=O)C=C1C
CC1C=C(C)C(=O)CC1(C)C
CC1C=CC(=O)C(C)C1(C)C
CC1C=CC(=O)C(C)(C)C1C
CC1CC(=O)C(C)(C)C=C1C
CC1CC(=O)C(C)(C)C(C)=C1
CC1C(=O)C(C)=CCC1(C)C
CC1C(=O)CC=C(C)C1(C)C
CC1C(=O)CC(C)=CC1(C)C
CC1=C(C)C(C)(C)CCC1=O
CC1C=CC(C)C(C)(C)C1=O
CC1C(=O)CC(C)(C)C=C1C
CC1CC(C)(C)C=C(C)C1=O
CC1=C(C)C(C)(C)CC(=O)C1
CC1CC=C(C)C(=O)C1(C)C
CC1CC(C)(C)C(=O)C(C)=C1
CC1C(C)=CC(=O)CC1(C)C
CC1=C(C)C(=O)C(C)(C)CC1
CC1=C(C)C(=O)CC(C)(C)C1
CC1CC(=O)C=C(C)C1(C)C
CC1CC(=O)C(C)=CC1(C)C
CC1C(=O)C=C(C)CC1(C)C
COC1CC(CC1=C)=C(C)C
COC1C(=C)CCC1=C(C)C
COC1CC(=C)C(C1)=C(C)C
COC1CC(=C)CC1=C(C)C
COC1CCC(=C)C1=C(C)C
COC1CCC(=C(C)C)C1=C
COC1C=C(C)C(=C)CC1C
COC1C=C(C)C(C)CC1=C
COC1C=C(C)CC(=C)C1C
COC1C=C(C)CC(C)C1=C
COC1C=CC(=C)C(C)C1C
COC1C=CC(C)C(=C)C1C
COC1C=CC(C)C(C)C1=C
COC1C(=C)CC(C)C=C1C
COC1C(=C)CCC(C)=C1C
COC1C(=C)C(C)CC=C1C
COC1C(C)C=C(C)CC1=C
COC1C(C)C=CC(=C)C1C
COC1C(C)C=CC(C)C1=C
COC1C(C)C(=C)CC=C1C
COC1C(C)C(C)=CCC1=C
COC1C(C)C(C)C=CC1=C
COC1C(C)CC=C(C)C1=C
COC1C(C)CC(=C)C=C1C
COC1CC=C(C)C(=C)C1C
COC1CC=C(C)C(C)C1=C
COC1CC(=C)C=C(C)C1C
COC1CC(=C)C(C)=CC1C
COC1CC(=C)C(C)C=C1C
COC1CC(=C)CC(C)=C1C
COC1CC(C)=C(C)CC1=C
COC1CC(C)=CC(=C)C1C
COC1CC(C)=CC(C)C1=C
COC1CC(C)C=C(C)C1=C
COC1CC(C)C(=C)C=C1C
COC1CC(C)C(C)=CC1=C
COC1CCC(=C)C(C)=C1C
COC1CCC(C)=C(C)C1=C
COC1CC(=C)C(C)C(C)=C1
COC1CC(=C)C(C)=C(C)C1
COC1CC(C)C(=C)C(C)=C1
COC1C(C)CC(C)=CC1=C
COC1C=CC(=C)CC1(C)C
COC1C=CCC(=C)C1(C)C
COC1C(=C)C=CCC1(C)C
COC1C(=C)CC=CC1(C)C
COC1CC=CC(=C)C1(C)C
COC1CC(=C)C=CC1(C)C
COC1(C)C=C(C)CCC1=C
COC1(C)C=CC(=C)CC1C
COC1(C)C=CC(C)CC1=C
COC1(C)C=CCC(=C)C1C
COC1(C)C=CCC(C)C1=C
COC1(C)C(=C)CCC=C1C
COC1(C)C(C)C=CCC1=C
COC1(C)C(C)CC=CC1=C
COC1(C)CC=C(C)CC1=C
COC1(C)CC=CC(=C)C1C
COC1(C)CC=CC(C)C1=C
COC1(C)CC(=C)C=CC1C
COC1(C)CC(=C)CC=C1C
COC1(C)CC(C)=CCC1=C
COC1(C)CC(C)C=CC1=C
COC1(C)CCC=C(C)C1=C
COC1(C)CCC(=C)C=C1C
COC1(C)CCC(C)=CC1=C
COC1C=CC(C)(C)CC1=C
COC1C=CCC(C)(C)C1=C
COC1CC=CC(C)(C)C1=C
COC1CC(C)(C)C=CC1=C
COC1(C)CC=C(C)C(=C)C1
COC1(C)CC(=C)C(C)C=C1
COC1(C)CC(=C)CC(C)=C1
COC1(C)CC(=C)C=C(C)C1
COC1(C)CC(C)C(=C)C=C1
COC1(C)CCC(=C)C(C)=C1
COC1CC(=C)C(C)(C)C=C1
COC1CC(C)(C)C(=C)C=C1
COC1C=CC(CC1C)=CC
COC1CC(CC=C1C)=CC
COC1C=C(C)CCC1=CC
COC1C=CC(C)CC1=CC
COC1C=CCC(C)C1=CC
COC1C(CCC=C1C)=CC
COC1C(C)C=CCC1=CC
COC1C(C)CC=CC1=CC
COC1CC=C(C)C(C1)=CC
COC1CC=C(C)CC1=CC
COC1CC=CC(C)C1=CC
COC1CC(C)=CC(C1)=CC
COC1CC(C)=CCC1=CC
COC1CC(C)C=CC1=CC
COC1CC(CC(C)=C1)=CC
COC1CCC=C(C)C1=CC
COC1CCC(C)=CC1=CC
COC1C=CCC(=CC)C1C
COC1CC=CC(=CC)C1C
COC1CC(=CC)C=CC1C
COC1CCC(=CC)C=C1C
COC1CC(=CC)C(C)C=C1
COC1CC(C)C(=CC)C=C1
COC1CCC(=CC)C(C)=C1
COC1C=CCCC1=C(C)C
COC1CC=CC(C1)=C(C)C
COC1CC=CCC1=C(C)C
COC1CC(CC=C1)=C(C)C
COC1CCC=CC1=C(C)C
COC1CCC(C=C1)=C(C)C
COC1CC(CC1C)=C(C)C
COC1CCC(C1C)=C(C)C
COC1C(C)CCC1=C(C)C
COC1CC(C)C(C1)=C(C)C
COC1CC(C)CC1=C(C)C
COC1CCC(C)C1=C(C)C
CC(C)C1CC(C)=C(C)CO1
CC(C)C1CC(C)=CC(C)O1
CC(C)C1=C(C)C(C)COC1
CC(C)C1=C(C)CC(C)OC1
CC(C)C1=CC(C)C(C)OC1
CC(C)C1=C(C)CCOC1C
CC(C)C1=CC(C)COC1C
CC(C)C1=CCC(C)OC1C
CC(C)C1C=C(C)COC1C
CC(C)C1C=CC(C)OC1C
CC(C)C1=C(C)C(C)OCC1
CC(C)C1=C(C)COCC1C
CC(C)C1=CC(C)OCC1C
CC(C)C1=C(C)COC(C)C1
CC(C)C1=CC(C)OC(C)C1
CC(C)C1=CCOC(C)C1C
CC(C)C1C(C)OCC=C1C
CC(C)C1COC(C)C=C1C
CC(C)C1COCC(C)=C1C
CC(C)C1COC(C)C(C)=C1
CC(C)C1OC(C)C=CC1C
CC(C)C1OC(C)CC=C1C
CC(C)C1OCC=C(C)C1C
CC(C)C1OCC(C)=CC1C
CC(C)C1OCC(C)C=C1C
CC(C)C1OCCC(C)=C1C
CC(C)C1OC(C)CC(C)=C1
CC(C)C1OCC(C)C(C)=C1
CC(C)C1CC=C(C)C(C)O1
CC(C)C1OC(C)C(C)C=C1
CC(=C)C1CC(=C)C(=C)CO1
CC(=C)C1C(=C)COCC1=C
CC(=C)C1COCC(=C)C1=C
CC(=C)C1OCC(=C)CC1=C
CC(=C)C1OCCC(=C)C1=C
CC(C)=C1C(=C)CCOC1=O
CC(C)=C1CC(=C)COC1=O
CC(C)=C1CCOC(=O)C1=C
CC(C)=C1CC(=O)OCC1=C
CC(C)=C1COC(=O)CC1=C
CC(C)=C1COC(=O)C(=C)C1
CC1C(=C)CC(C)(C)CC1=O
CC1C(=C)CCC(C)(C)C1=O
CC1CC(=C)C(C)(C)CC1=O
CC1CC(=C)CC(C)(C)C1=O
CC1CC(C)(C)C(=C)CC1=O
CC1CC(C)(C)CC(=C)C1=O
CC1CCC(=C)C(C)(C)C1=O
CC1CCC(C)(C)C(=C)C1=O
CC1CC(=C)C(C)(C)C(=O)C1
CC1CC(C)(C)CC(=O)C1=C
CC1CCC(C)(C)C(=O)C1=C
CC1C(=C)CCC(=O)C1(C)C
CC1CC(=C)CC(=O)C1(C)C
CC1CC(C)(C)C(=O)CC1=C
CC1C(=C)CC(=O)CC1(C)C
CC1CC(=C)C(=O)CC1(C)C
CC1CC(=C)C(=O)C(C)(C)C1
CC1C(=C)C(=O)CCC1(C)C
CC1CCC(=O)C(=C)C1(C)C
CC1CCC(=O)C(C)(C)C1=C
CC1CC(=O)C(=C)CC1(C)C
CC1CC(=O)CC(=C)C1(C)C
CC1CC(=O)C(C)(C)CC1=C
CC1CC(=O)CC(C)(C)C1=C
CC1CC(=O)C(=C)C(C)(C)C1
CC1C(=O)C(=C)CCC1(C)C
CC1C(=O)CC(=C)CC1(C)C
CC1C(=O)CCC(=C)C1(C)C
CC1C(=O)CCC(C)(C)C1=C
CC1CCC(=C)C(=O)C1(C)C
COC1C(=C)CC(C)CC1=C
COC1C(=C)CCC(C)C1=C
COC1C(C)C(=C)CCC1=C
COC1C(C)CC(=C)CC1=C
COC1C(C)CCC(=C)C1=C
COC1CC(=C)C(=C)CC1C
COC1CC(=C)C(C)CC1=C
COC1CC(=C)CC(=C)C1C
COC1CC(=C)CC(C)C1=C
COC1CC(C)C(=C)CC1=C
COC1CC(C)CC(=C)C1=C
COC1CCC(=C)C(=C)C1C
COC1CCC(=C)C(C)C1=C
COC1CCC(C)C(=C)C1=C
COC1CC(=C)C(C)C(=C)C1
COC1CC(C)C(=C)C(=C)C1
CC1CC(CC(C)C1=O)C#C
CC1CCC(C#C)C(C)C1=O
CC1CC(C)C(C#C)C(=O)C1
CC1CC(C#C)C(C)C(=O)C1
CC1CCC(C#C)C(=O)C1C
CC1CCC(C)C(=O)C1C#C
CC1CC(C#C)C(=O)CC1C
CC1CC(CC(=O)C1C)C#C
CC1CC(C)C(=O)C(C1)C#C
CC1CC(C)C(=O)CC1C#C
CC1C(CCC(=O)C1C)C#C
CC1CCC(=O)C(C)C1C#C
CC1CCC(=O)C(C#C)C1C
CC1CC(=O)C(C)CC1C#C
CC1CC(=O)CC(C)C1C#C
CC1CC(=O)CC(C#C)C1C
CC=C1C(C)C(C)CCC1=O
CC=C1C(C)CC(C)CC1=O
CC=C1C(C)CCC(C)C1=O
CC=C1CC(C)C(C)CC1=O
CC=C1CC(C)CC(C)C1=O
CC=C1CCC(C)C(C)C1=O
CC=C1CC(C)C(C)C(=O)C1
CC=C1C(C)CCC(=O)C1C
CC=C1CC(C)CC(=O)C1C
CC=C1CCC(C)C(=O)C1C
CC=C1C(C)CC(=O)CC1C
CC=C1CC(C)C(=O)CC1C
CC=C1CCC(=O)C(C)C1C
CC=C1CC(=O)C(C)CC1C
CC=C1CC(=O)CC(C)C1C
CC=C1CC(C)C(=O)C(C)C1
CC1CC=C(C)CC(C)C1=O
CC1CC=CC(C)C(C)C1=O
CC1CC(C)=C(C)CCC1=O
CC1CCC=C(C)C(C)C1=O
CC1CCC(C)=C(C)CC1=O
CC1CCC(C)=CC(C)C1=O
CC1CCCC(C)=C(C)C1=O
CC1CC=C(C)C(C)C(=O)C1
CC1CC(C)=CC(C)C(=O)C1
CC1CC(C)C=C(C)C(=O)C1
CC1CC(C)C(C)=CC(=O)C1
CC1CCC(C)=C(C)C(=O)C1
CC1C=C(C)CCC(=O)C1C
CC1CC=C(C)CC(=O)C1C
CC1CC=CC(C)C(=O)C1C
CC1CC(C)=CCC(=O)C1C
CC1CCC=C(C)C(=O)C1C
CC1CCC(C)=CC(=O)C1C
CC1CC(C)C(C)C(=O)C=C1
CC1CC=C(C)C(=O)CC1C
CC1CC(=O)C=C(C)CC1C
CC1CCC(C)C(C)=CC1=O
CC1CC=C(C)C(=O)C(C)C1
CC1CCC(C)C(=O)C(C)=C1
CC1C=CCC(=O)C(C)C1C
CC1CC=CC(=O)C(C)C1C
CC1CC(C)C(=O)C=CC1C
CC1CC(C)C(C)=CCC1=O
CC1CCCC(=O)C(C)=C1C
CC1CC(C)C(=O)C=C(C)C1
CC1CC(C)C(=O)C(C)C=C1
CC1CC(C)C(=O)CC(C)=C1
CC1C(C)C(C)=CCCC1=O
CC1CCC(=O)C=C(C)C1C
CC1CCC(=O)C(C)=CC1C
CC1CCC(=O)C(C)C=C1C
CC1CCC(=O)CC(C)=C1C
CC1CCC(=O)C(C)=C(C)C1
CC1CCC(=O)C(C)C(C)=C1
CC1CC(=O)C=CC(C)C1C
CC1CC(=O)C(C)C=CC1C
CC1CC=C(C)C(C)CC1=O
CC1CC(=O)CC=C(C)C1C
CC1CC(=O)CC(C)=CC1C
CC1CC(=O)CCC(C)=C1C
CC1CC(=O)C(C)C(C)C=C1
CC1CC(=O)C(C)CC(C)=C1
CC1CC(=O)CC(C)=C(C)C1
CC1CC(=O)CC(C)C(C)=C1
CC1C(=O)CCCC(C)=C1C
COC1(C)C(=C)CCCC1=C
COC1(C)CC(=C)CCC1=C
COC1(C)CCC(=C)CC1=C
COC1(C)CCCC(=C)C1=C
COC1(C)CC(=C)CC(=C)C1
COC1(C)CCC(=C)C(=C)C1
CC1(C)C(CCCC1=O)C#C
CC1(C)CC(CCC1=O)C#C
CC1(C)CCC(CC1=O)C#C
CC1CC(C)(CCC1=O)C#C
CC1CCC(C)(CC1=O)C#C
CC1(C)CCCC(C#C)C1=O
CC1CCCC(C)(C#C)C1=O
CC1(C)CCC(C#C)C(=O)C1
CC1CCC(C)(C#C)C(=O)C1
CC1(C)CC(CC(=O)C1)C#C
CC1(C)CCCC(=O)C1C#C
CC1CCCC(=O)C1(C)C#C
CC1(C)CCC(=O)C(C1)C#C
CC1(C)CCC(=O)CC1C#C
CC1CCC(=O)CC1(C)C#C
CC1(C)CC(=O)CCC1C#C
CC1CCC(=O)C(C)(C1)C#C
CC1CC(=O)CCC1(C)C#C
CC1CC(=O)CC(C)(C1)C#C
CC1C(=O)CCCC1(C)C#C
CC=C1CCC(C)(C)CC1=O
CC=C1CCC(C)(C)C(=O)C1
CC=C1CCC(=O)CC1(C)C
CC=C1CCC(=O)C(C)(C)C1
CC=C1CC(=O)CCC1(C)C
CC=C1CC(=O)CC(C)(C)C1
CC=C1CC(C)(C)CCC1=O
CC=C1CCCC(C)(C)C1=O
CC=C1CCCC(=O)C1(C)C
CC=C1C(=O)CCCC1(C)C
COC1C(CCCC1=C)C#C
COC1CC(CCC1=C)C#C
COC1CCC(CC1=C)C#C
COC1CC(=C)CCC1C#C
COC1CC(CC(=C)C1)C#C
COC1CCC(=C)C(C1)C#C
COC1CCC(=C)CC1C#C
COC1CCCC(=C)C1C#C
COC1CCCC(C#C)C1=C
COC1CCC(C#C)C(=C)C1
COC1CC(CCC1=C)=CC
COC1CCC(CC1=C)=CC
COC1C(=C)CCCC1=CC
COC1CC(=C)CC(C1)=CC
COC1CC(=C)CCC1=CC
COC1CCC(=C)C(C1)=CC
COC1CCC(=C)CC1=CC
COC1CCCC(=C)C1=CC
COC1CCCC(=CC)C1=C
COC1CCC(=CC)C(=C)C1
CC1CC(C)C(C)C(=O)C1C
CC1CC(C)C(=O)C(C)C1C
CC1CC(=O)C(C)C(C)C1C
CC1CC(C)(C)C(C)C(=O)O1
CC1CC(C)C(C)(C)C(=O)O1
CC1C(C)C(C)(C)COC1=O
CC1CC(C)(C)C(C)OC1=O
CC1CC(C)C(C)(C)OC1=O
CC1CC(C)(C)C(=O)OC1C
CC1CC(C)(C)OC(=O)C1C
CC1CC(=O)OC(C)C1(C)C
CC1CC(=O)OC(C)(C)C1C
CC1COC(=O)C(C)C1(C)C
CC1COC(=O)C(C)(C)C1C
CC1OC(=O)CC(C)(C)C1C
CC1CC(C=C)C(C)C(C)O1
CC1CC(C)C(C=C)C(C)O1
CC1CC(C)C(C)C(O1)C=C
CC1CC(C=C)C(C)OC1C
CC1CC(C)C(OC1C)C=C
CC1CC(OC(C)C1C)C=C
CC1COC(C)C(C)C1C=C
CC1OCC(C=C)C(C)C1C
CCC1CC(=C)C(C)C(C)O1
CCC1CC(C)C(=C)C(C)O1
CCC1CC(=C)C(C)OC1C
CCC1C(C)C(C)OCC1=C
CCC1C(C)COC(C)C1=C
CCC1CC(C)OC(C)C1=C
CCC1C(C)OC(C)CC1=C
CCC1C(C)OCC(=C)C1C
CCC1C(C)OCC(C)C1=C
CCC1COC(C)C(=C)C1C
CCC1COC(C)C(C)C1=C
CCC1OC(C)C(=C)CC1C
CCC1OC(C)C(C)CC1=C
CCC1OC(C)CC(=C)C1C
CCC1OC(C)CC(C)C1=C
CCC1OCC(=C)C(C)C1C
CCC1OCC(C)C(=C)C1C
CCC1OCC(C)C(C)C1=C
CC1COC(C=C)C(C)C1C
CC1COC(C)C(C=C)C1C
CC1(C)CCC(C)(C)C(=O)C1
CC1(C)CCCC(=O)C1(C)C
CC1(C)CCC(=O)CC1(C)C
CC1(C)CCC(=O)C(C)(C)C1
CC1(C)CCCC(C)(C)C1=O
CC1(C)CC(=O)CC(C)(C)C1
CC1CC(C=C)C(C)(C)CO1
CC1CC(C)(C=C)C(C)CO1
CC1CCC(C=C)C(C)(C)O1
CC1CCC(C)(C=C)C(C)O1
CC1CC(C)(C)C(CO1)C=C
CC1CC(C)(C)CC(O1)C=C
CC1CC(C)(CC(C)O1)C=C
CC1CC(C)C(C)(CO1)C=C
CC1CC(CC(C)(C)O1)C=C
CC1CCC(C)(C)C(O1)C=C
CC1CCC(C)C(C)(O1)C=C
CC1CC(C)(C)COC1C=C
CC1CCC(C)(C)OC1C=C
CC1CC(C)(COC1C)C=C
CC1CCC(C)(OC1C)C=C
CC1CC(C)(C)OCC1C=C
CC1C(CCOC1(C)C)C=C
CC1CC(COC1(C)C)C=C
CC1CC(C)OC(C)(C1)C=C
CC1C(COCC1(C)C)C=C
CC1CC(OCC1(C)C)C=C
CC1CCOC(C)C1(C)C=C
CC1CC(OC(C)(C)C1)C=C
CC1CCOC(C=C)C1(C)C
CC1CCOC(C)(C)C1C=C
CC1CCOC(C)(C=C)C1C
CC1C(OCCC1(C)C)C=C
CC1COC(CC1(C)C)C=C
CC1COC(C)(CC1C)C=C
CC1COCC(C)C1(C)C=C
CC1COC(C)(C)C(C1)C=C
CC1COC(C)(C)CC1C=C
CC1COC(C)C(C)(C1)C=C
CC1COCC(C=C)C1(C)C
CC1COCC(C)(C)C1C=C
CC1COCC(C)(C=C)C1C
CC1COC(C=C)C(C)(C)C1
CC1COC(C)(C=C)C(C)C1
CC1OC(CCC1(C)C)C=C
CC1OCC(CC1(C)C)C=C
CC1OC(C)(C)CCC1C=C
CC1OCC(C)(C)CC1C=C
CC1OCCC(C=C)C1(C)C
CC1OCCC(C)(C)C1C=C
CC1OCCC(C)(C=C)C1C
CCC1(C)CC(=C)C(C)CO1
CCC1(C)CC(=C)CC(C)O1
CCC1(C)CC(C)C(=C)CO1
CCC1(C)CCC(=C)C(C)O1
CCC1OCC(C)(C)C(=C)C1
CCC1CC(=C)CC(C)(C)O1
CCC1CC(C)(C)C(=C)CO1
CCC1CCC(=C)C(C)(C)O1
CCC1(C)CC(=C)COC1C
CCC1C(=C)CCOC1(C)C
CCC1CC(=C)COC1(C)C
CCC1(C)C(C)COCC1=C
CCC1(C)CC(C)OCC1=C
CCC1CC(C)(C)OCC1=C
CCC1C(=C)COCC1(C)C
CCC1(C)C(C)OCCC1=C
CCC1(C)CCOC(C)C1=C
CCC1(C)COC(C)CC1=C
CCC1(C)COCC(=C)C1C
CCC1(C)COCC(C)C1=C
CCC1CCOC(C)(C)C1=C
CCC1(C)COC(C)C(=C)C1
CCC1COCC(=C)C1(C)C
CCC1(C)OC(C)CCC1=C
CCC1(C)OCC(=C)CC1C
CCC1(C)OCC(C)CC1=C
CCC1(C)OCCC(=C)C1C
CCC1(C)OCCC(C)C1=C
CCC1COC(C)(C)CC1=C
CCC1COCC(C)(C)C1=C
CCC1COC(C)(C)C(=C)C1
CCC1OCC(=C)CC1(C)C
CCC1OCCC(=C)C1(C)C
CCC1OC(C)(C)CCC1=C
CCC1OCC(C)(C)CC1=C
CCC1OCCC(C)(C)C1=C
CC1CCC(OC1(C)C)C=C
COC1CC(CCC1C)C#C
COC1CCC(CC1C)C#C
COC1C(C)CCCC1C#C
COC1CC(C)CC(C1)C#C
COC1CC(C)CCC1C#C
COC1CCC(C)C(C1)C#C
COC1CCC(C)CC1C#C
COC1CCCC(C)C1C#C
COC1CCCC(C#C)C1C
COC1CCC(C#C)C(C)C1
CCC1CC(=CC)C(C)CO1
CCC1CCC(=CC)C(C)O1
CCC1CC(C)C(CO1)=CC
CCC1CC(CC(C)O1)=CC
CCC1CC(COC1C)=CC
CCC1C(C)COCC1=CC
CCC1CC(C)OCC1=CC
CCC1C(C)OCCC1=CC
CCC1CCOC(C)C1=CC
CCC1COC(C)C(C1)=CC
CCC1COC(C)CC1=CC
CCC1COCC(C)C1=CC
CCC1COCC(=CC)C1C
CCC1OCC(CC1C)=CC
CCC1OC(C)CCC1=CC
CCC1OCC(C)CC1=CC
CCC1OCCC(C)C1=CC
CCC1OCCC(=CC)C1C
CC=CC1CC(C)C(C)CO1
CC=CC1CC(C)CC(C)O1
CC=CC1CCC(C)C(C)O1
CC=CC1C(C)CCOC1C
CC=CC1CC(C)COC1C
CC=CC1CCC(C)OC1C
CCC=C1C(C)CCOC1C
CCC=C1CC(C)COC1C
CCC=C1CCC(C)OC1C
CC=CC1C(C)COCC1C
CC=CC1CC(C)OCC1C
CCC=C1C(C)COCC1C
CCC=C1CC(C)OCC1C
CC=CC1CC(C)OC(C)C1
CCC=C1CC(C)OC(C)C1
CC=CC1CCOC(C)C1C
CCC=C1CCOC(C)C1C
CC=CC1COC(C)CC1C
CC=CC1COCC(C)C1C
CCC=C1COC(C)CC1C
CCC=C1COCC(C)C1C
CC=CC1COC(C)C(C)C1
CCC=C1COC(C)C(C)C1
CC=CC1OC(C)CCC1C
CC=CC1OCC(C)CC1C
CC=CC1OCCC(C)C1C
CC1CC(C)(CCO1)C(C)=C
CC1CCC(C)(CO1)C(C)=C
CC1CCCC(C)(O1)C(C)=C
CC1CCC(C)(OC1)C(C)=C
CC1CCCOC1(C)C(C)=C
CC1CCOCC1(C)C(C)=C
CC1CCOC(C)(C1)C(C)=C
CC1COCCC1(C)C(C)=C
CC1COCC(C)(C1)C(C)=C
CC1OCCCC1(C)C(C)=C
CC(=C)C1CC(C)(C)CCO1
CC(=C)C1CCC(C)(C)CO1
CC(=C)C1CCCC(C)(C)O1
CC(C)C1(C)CC(=C)CCO1
CC(C)C1(C)CCC(=C)CO1
CC(=C)C1CCCOC1(C)C
CC(C)C1(C)CCOCC1=C
CC(=C)C1CCOCC1(C)C
CC(C)C1(C)COCCC1=C
CC(=C)C1CCOC(C)(C)C1
CC(C)C1(C)COCC(=C)C1
CC(=C)C1COCCC1(C)C
CC(C)C1(C)OCCCC1=C
CC(=C)C1COCC(C)(C)C1
CC(=C)C1OCCCC1(C)C
CC(=C)C1CCC(C)(C)OC1
CC(C)(C)C1CC(=C)CCO1
CC(C)(C)C1CCC(=C)CO1
CC(C)(C)C1CCOCC1=C
CC(C)(C)C1COCCC1=C
CC(C)(C)C1COCC(=C)C1
CC(C)(C)C1OCCCC1=C
CC1CC(CCO1)C=C(C)C
CC1CCC(CO1)C=C(C)C
CC1CCCC(O1)C=C(C)C
CC1CCOCC1C=C(C)C
CC1COCC(C1)C=C(C)C
CC1COCCC1C=C(C)C
CCC1CC(CCO1)=C(C)C
CCC1CCC(CO1)=C(C)C
CC=C1CCC(OC1)C(C)C
CC=C1CCCOC1C(C)C
CC=C1CCOC(C1)C(C)C
CC=C1CCOCC1C(C)C
CCC1CCOCC1=C(C)C
CC=C1COCC(C1)C(C)C
CC=C1COCCC1C(C)C
CCC1COCC(C1)=C(C)C
CCC1COCCC1=C(C)C
CCC1OCCCC1=C(C)C
CC=C(C)C1CCC(C)CO1
CC=C(C)C1CCCC(C)O1
CC=C(C)C1CCC(C)OC1
CC(C)C=C1CCC(C)OC1
CCC(C)=C1CCC(C)OC1
CC(C)C=C1CCCOC1C
CCC(C)=C1CCCOC1C
CC=C(C)C1CCOCC1C
CC(C)C=C1CCOCC1C
CCC(C)=C1CCOCC1C
CC=C(C)C1CCOC(C)C1
CC(C)C=C1CCOC(C)C1
CCC(C)=C1CCOC(C)C1
CC=C(C)C1COCCC1C
CC(C)C=C1COCCC1C
CCC(C)=C1COCCC1C
CC=C(C)C1COCC(C)C1
CC(C)C=C1COCC(C)C1
CCC(C)=C1COCC(C)C1
CC=C(C)C1OCCCC1C
CC1CCC(OC1)C=C(C)C
CC1CCCOC1C=C(C)C
CC1OCCCC1C=C(C)C
CC=C(C)C1CC(C)CCO1
CC=C(C)C1CCCOC1C
CC1CCOC(C1)C=C(C)C
COC1CC(C)C(C)CC1C
COC1CCC(C)C(C)C1C
COC1CC(C)C(C)C(C)C1
COC1C(C)CC(C)CC1C
COC1C(C)CCC(C)C1C
COC1CC(C)CC(C)C1C
COC1C(C)CCCC1(C)C
COC1CCCC(C)C1(C)C
COC1(C)C(C)CCCC1C
COC1(C)CC(C)CCC1C
COC1(C)CCC(C)CC1C
COC1(C)CCCC(C)C1C
COC1CC(C)(C)CCC1C
COC1CCC(C)(C)CC1C
COC1CCCC(C)(C)C1C
COC1(C)CC(C)CC(C)C1
COC1(C)CCC(C)C(C)C1
COC1CCC(C)C(C)(C)C1
COC1CC(C)CCC1(C)C
COC1CCC(C)CC1(C)C
COC1CC(C)CC(C)(C)C1
COC1CCC(C)(C)C(C)C1
CC1CC(C)C(C)CC(=O)C1
CC1CCC(C)C(C)C(=O)C1
CC1CCC(C)C(=O)CC1C
CC1CC(C)CC(=O)C(C)C1
CC1CCC(C)C(=O)C(C)C1
CC1CCCC(=O)C(C)C1C
CC1CCC(=O)C(C)CC1C
CC1CCC(=O)CC(C)C1C
CC1CCC(=O)C(C)C(C)C1
CC1CCCC(C)C(=O)C1C
CC1C(CCC1C(C)=C)C=O
CC1CC(CC1C=C)C(C)=O
CC1CC(CC1C(C)=C)C=O
CC1CC(CC1C)C(=C)C=O
CC1CCC(C1C=C)C(C)=O
CC1CCC(C1C)C(=C)C=O
CC1C(CCC1C(C)=O)C=C
CC1CC(CC1C(C)=O)C=C
CC1CC(CC1C)C(=O)C=C
CC1CCC(C1C)C(=O)C=C
CC1CC(CC1C=O)C(C)=C
CC1CC(=C)CC1CC(C)=O
CC1CC(C)C(C1)C(=C)C=O
CC1CCC(=C)C1CC(C)=O
CC1CCC(C)C1C(=C)C=O
CC1CC(C)C(C1)C(=O)C=C
CC1CCC(C)C1C(=O)C=C
CC1CC(C=C)C(C1)C(C)=O
CC1CCC(C=C)C1C(C)=O
CC1C(CC(C)=C)CCC1=O
CC1CC(CC(C)=C)CC1=O
CC1CCC(CC(C)=C)C1=O
CC1CC(CC(C)=C)C(=O)C1
CC1CCC(CC(C)=O)C1=C
CC1CC(CC(C)=O)CC1=C
CC1CC(CC(C)=O)C(=C)C1
CC1CCC(C=O)C1C(C)=C
CC1C(CC(C)=O)CCC1=C
CC1CC(C=O)C(C1)C(C)=C
CC1CC(=O)CC1CC(C)=C
CCC1C(CCC1=C)C(C)=O
CCC1CC(CC1=C)C(C)=O
CCC1C(CCC1=O)C(C)=C
CCC1CC(CC1=O)C(C)=C
CCC1CC(=C)CC1C(C)=O
CCC1CCC(=C)C1C(C)=O
CCC1CCC(C(C)=C)C1=O
CCC1CC(C(C)=C)C(=O)C1
CCC1CCC(C(C)=O)C1=C
CCC1CC(C(C)=O)C(=C)C1
CCC1CCC(=O)C1C(C)=C
CCC1CC(=O)CC1C(C)=C
CC(C)C1C(CCC1=C)C=O
CC(C)C1CC(CC1=C)C=O
CC(C)C1C(CCC1=O)C=C
CC(C)C1CC(CC1=O)C=C
CC(C)C1CC(=C)CC1C=O
CC(C)C1CCC(=C)C1C=O
CC(C)C1CCC(C=C)C1=O
CC(C)C1CC(C=C)C(=O)C1
CC(C)C1CCC(C=O)C1=C
CC(C)C1CCC(=O)C1C=C
CC(C)C1CC(C=O)C(=C)C1
CC(C)C1CC(=O)CC1C=C
CC(C=C)C1CC(C)CC1=O
CC(C=C)C1CCC(C)C1=O
CC(C)CC1CC(=C)CC1=O
CC(C)CC1CCC(=C)C1=O
CCC(=C)C1C(C)CCC1=O
CCC(=C)C1CC(C)CC1=O
CCC(=C)C1CCC(C)C1=O
CCC(C)C1C(=C)CCC1=O
CCC(C)C1CC(=C)CC1=O
CCC(C)C1CCC(=C)C1=O
CC(C=C)C1CC(C)C(=O)C1
CC(C)CC1CC(=C)C(=O)C1
CCC(=C)C1CC(C)C(=O)C1
CCC(C)C1CC(=C)C(=O)C1
CC(C)CC1CCC(=O)C1=C
CCC(=C)C1CCC(=O)C1C
CCC(C)C1CCC(=O)C1=C
CC(C=C)C1CC(=O)CC1C
CCC(=C)C1CC(=O)CC1C
CCC(C)C1CC(=O)CC1=C
CC(C=O)C1C(C)CCC1=C
CC(C=O)C1CC(=C)CC1C
CC(C=O)C1CC(C)CC1=C
CC(C=O)C1CCC(=C)C1C
CC(C=O)C1CCC(C)C1=C
CCC(=O)C1C(C)CCC1=C
CCC(=O)C1CC(=C)CC1C
CCC(=O)C1CC(C)CC1=C
CCC(=O)C1CCC(=C)C1C
CCC(=O)C1CCC(C)C1=C
CC(C=O)C1CC(C)C(=C)C1
CCC(=O)C1CC(C)C(=C)C1
CC1CCC(=O)C1CC(C)=C
CC(C=C)C1C(C)CCC1=O
CC(C)CC1C(=C)CCC1=O
CC(C=C)C1CCC(=O)C1C
CC(C)CC1CC(=O)CC1=C
CC1CCC(C1C=O)C(C)=C
CC1CCC(C1)C(=C)C(C)=O
CC1CCCC1C(=C)C(C)=O
CC1CCC(C1)C(=O)C(C)=C
CC1CCCC1C(=O)C(C)=C
CC(C1CCCC1=C)C(C)=O
CC(C1CCCC1=O)C(C)=C
CC(C1CCC(=C)C1)C(C)=O
CC(C1CCC(=O)C1)C(C)=C
CC(=C)C1CCCC1C(C)=O
CC(C)C(=C)C1CCCC1=O
CC(C)C(=C)C1CCC(=O)C1
CC(C)C(=O)C1CCCC1=C
CC(C)C(=O)C1CCC(=C)C1
CC(=C)C1CCC(C1)C(C)=O
CC1C=C(C)CCC1CC=O
CC1CC=C(C)CC1CC=O
CC1CC=CC(C)C1CC=O
CC1CC(C)=CCC1CC=O
CC1CCC=C(C)C1CC=O
CC1CCC(C)=CC1CC=O
CC1CCCC(C)=C1CC=O
CC1CC=C(C)C(CC=O)C1
CC1CC(C)C=C(CC=O)C1
CC1CCC(C)=C(CC=O)C1
CC1CCC(C)C(CC=O)=C1
CC1C=CCC(CC=O)C1C
CC1CC=CC(CC=O)C1C
CC1CCC=C(CC=O)C1C
CC1CCCC(CC=O)=C1C
CC1=C(C)CC(CC=O)CC1
CC1CC(C)C(CC=O)C=C1
CC1CC=C(CC=O)CC1C
CC1CCC(CC=O)=CC1C
CC1CCC(CC=O)C=C1C
CC1=C(C)C(CC=O)CCC1
CC1CC=C(CC=O)C(C)C1
CC1CCC(CC=O)=C(C)C1
CC1CCC(CC=O)C(C)=C1
CC1CC(CC=O)C=CC1C
CC1CC(CC=O)CC=C1C
CC1CC(CC=O)C=C(C)C1
CC1CC(CC=O)C(C)C=C1
CC1CC(CC=O)CC(C)=C1
CC1C(CC=O)CCC=C1C
CCC1=C(CCCC1C)C=O
CCC1=CC(CCC1C)C=O
CCC1=CCC(CC1C)C=O
CCC1C=C(CCC1C)C=O
CCC1C=CC(CC1C)C=O
CCC1C(CCC=C1C)C=O
CCC1CC=C(CC1C)C=O
CCC1CC(CC=C1C)C=O
CCC1=C(C)C(CCC1)C=O
CCC1=C(C)CC(CC1)C=O
CCC1=C(C)CCC(C1)C=O
CCC1=C(C)CCCC1C=O
CCC1=C(CC(C)CC1)C=O
CCC1=C(CCC(C)C1)C=O
CCC1=CC(C)C(CC1)C=O
CCC1=CC(C)CC(C1)C=O
CCC1=CC(C)CCC1C=O
CCC1=CC(CC(C)C1)C=O
CCC1=CCC(C)C(C1)C=O
CCC1=CCC(C)CC1C=O
CCC1=CCCC(C)C1C=O
CCC1C=C(C)CCC1C=O
CCC1C=CC(C)CC1C=O
CCC1C=CCC(C)C1C=O
CCC1C(C)C=CCC1C=O
CCC1C(C)CC=CC1C=O
CCC1C(C)CCC=C1C=O
CCC1CC=C(C)C(C1)C=O
CCC1CC=C(C)CC1C=O
CCC1CC=CC(C)C1C=O
CCC1CC(C)=CCC1C=O
CCC1CC(C)C=C(C1)C=O
CCC1CC(C)C=CC1C=O
CCC1CC(C)CC=C1C=O
CCC1CC(CC(C)=C1)C=O
CCC1CCC=C(C)C1C=O
CCC1CCC(C)=C(C1)C=O
CCC1CCC(C)=CC1C=O
CCC1CCC(C)C=C1C=O
CCC1CCCC(C)=C1C=O
CCC1C=C(CC)CCC1=O
CCC1CC=C(CC)CC1=O
CCC1CC=CC(CC)C1=O
CCC1CC(CC)=CCC1=O
CCC1CCC=C(CC)C1=O
CCC1CCC(CC)=CC1=O
CCC1CC(C)CC(C=O)=C1
CCC1CCC(C)C(C=O)=C1
CCC1=CCCC(C=O)C1C
CCC1C=CCC(C=O)C1C
CCC1CC=CC(C=O)C1C
CCC1CCC=C(C=O)C1C
CCC1CCCC(C=O)=C1C
CCC1CC(C)C(C=O)C=C1
CCC1CC(CC)C(=O)C=C1
CCC1C=CCC(=O)C1CC
CCC1CC=CC(=O)C1CC
CCC1CCC(C=O)=CC1C
CCC1CCC(C=O)C=C1C
CCC1=CCC(C=O)C(C)C1
CCC1CC=C(C=O)C(C)C1
CCC1CCC(C=O)=C(C)C1
CCC1CCC(C=O)C(C)=C1
CCC1CCC(=O)C=C1CC
CCC1CC(C=O)=CCC1C
CCC1CC(C=O)C=CC1C
CCC1=CC(C=O)C(C)CC1
CCC1CC(C=O)C=C(C)C1
CCC1CC(C=O)C(C)C=C1
CCC1CCC(=O)C(CC)=C1
CCC1CC(=O)CC=C1CC
CCC1=C(C=O)C(C)CCC1
CCC1CC(=O)C=C(CC)C1
CCC1CC(=O)C(CC)C=C1
CCC1CC(=O)CC(CC)=C1
CCC1C(=O)CCC=C1CC
CCCC1=CC(C)CCC1=O
CCCC1=CCC(C)CC1=O
CCCC1=CCCC(C)C1=O
CCCC1C=CC(C)CC1=O
CCCC1C=CCC(C)C1=O
CCCC1C(=O)CCC=C1C
CCCC1C(C)C=CCC1=O
CCCC1CC=C(C)CC1=O
CCCC1CC=CC(C)C1=O
CCCC1CC(C)=CCC1=O
CCCC1CC(C)C=CC1=O
CCCC1CCC=C(C)C1=O
CCCC1=C(C)CCC(=O)C1
CCCC1=CC(C)CC(=O)C1
CCCC1=CCC(C)C(=O)C1
CCCC1=CCCC(=O)C1C
CCCC1C=CCC(=O)C1C
CCCC1CC=CC(=O)C1C
CCCC1=C(C)CC(=O)CC1
CCCC1=CC(C)C(=O)CC1
CCCC1CC(C)C(=O)C=C1
CCCC1=CCC(=O)CC1C
CCCC1C=CC(=O)CC1C
CCCC1=C(C)C(=O)CCC1
CCCC1=CCC(=O)C(C)C1
CCCC1=CC(=O)CCC1C
CCCC1CC(=O)C=CC1C
CCCC1CC(=O)CC=C1C
CCCC1=CC(=O)C(C)CC1
CCCC1=CC(=O)CC(C)C1
CCCC1CC(=O)C(C)C=C1
CCCC1CC(=O)CC(C)=C1
CCC1CC=C(CC)C(=O)C1
CCC1=C(CC)CC(=O)CC1
CCC1=C(CC)C(=O)CCC1
CCC1CC(=O)C=CC1CC
CCCC1=C(C)CCCC1=O
CCCC1C=C(C)CCC1=O
CCCC1C(C)CC=CC1=O
CCCC1CCC(C)=CC1=O
CCCC1CC=C(C)C(=O)C1
CCCC1CCC(=O)C=C1C
CCCC1CCC(=O)C(C)=C1
CCCC1CC(=O)C=C(C)C1
CC1CC=CCC1CC(C)=O
CC1CCC=CC1CC(C)=O
CC1CCCC=C1CC(C)=O
CC1CC=CC(CC(C)=O)C1
CC1CCC=C(CC(C)=O)C1
CC1CCCC(CC(C)=O)=C1
CC1CCC(CC(C)=O)=CC1
CC1CCC(CC(C)=O)C=C1
CC1CC(CC(C)=O)CC=C1
CCC1=CC(CCC1)C(C)=O
CCC1=CCCC(C1)C(C)=O
CCC1=CCCCC1C(C)=O
CCC1C=CCCC1C(C)=O
CCC1CC=CC(C1)C(C)=O
CCC1CC(CC=C1)C(C)=O
CCC1CCC=C(C1)C(C)=O
CCC1CCC=CC1C(C)=O
CCC1CCC(=CC1)C(C)=O
CCC1CCC(C=C1)C(C)=O
CCC1CCCC=C1C(C)=O
CCC1CCCC(=C1)C(C)=O
CC(C)C1=C(CCCC1)C=O
CC(C)C1=CC(CCC1)C=O
CC(C)C1=CCCC(C1)C=O
CC(C)C1=CCCCC1C=O
CC(C)C1C=CCCC1C=O
CC(C)C1CC=CC(C1)C=O
CC(C)C1CC=CCC1C=O
CC(C)C1CC(CC=C1)C=O
CC(C)C1CCC=C(C1)C=O
CC(C)C1CCC=CC1C=O
CC(C)C1CCCC=C1C=O
CC(C)C1CCCC(C=O)=C1
CC(C)C1CCC(C=O)C=C1
CC(C)CC1CC=CCC1=O
CC(C)CC1CCC=CC1=O
CCC(C)C1=CCCCC1=O
CCC(C)C1C=CCCC1=O
CCC(C)C1CC=CCC1=O
CCC(C)C1CCC=CC1=O
CC(C)CC1=CCCC(=O)C1
CC(C)CC1CC=CC(=O)C1
CCC(C)C1=CCCC(=O)C1
CCC(C)C1CC=CC(=O)C1
CCC(C)C1=CCC(=O)CC1
CCC(C)C1CCC(=O)C=C1
CC(C)CC1CC(=O)CC=C1
CCC(C)C1CC(=O)CC=C1
CC(C=O)C1=CCCCC1C
CC(C=O)C1C=CCCC1C
CC(C=O)C1CC=CCC1C
CC(C=O)C1CCC=CC1C
CC(C=O)C1CCCC=C1C
CCC(=O)C1=CCCCC1C
CCC(=O)C1C=CCCC1C
CCC(=O)C1CC=CCC1C
CCC(=O)C1CCC=CC1C
CCC(=O)C1CCCC=C1C
CC(C=O)C1=CC(C)CCC1
CC(C=O)C1=CCC(C)CC1
CC(C=O)C1=CCCC(C)C1
CC(C=O)C1CC=CC(C)C1
CC(C=O)C1CC(C)CC=C1
CC(C=O)C1CCC(C)C=C1
CC(C=O)C1CCCC(C)=C1
CCC(=O)C1=C(C)CCCC1
CCC(=O)C1=CC(C)CCC1
CCC(=O)C1=CCC(C)CC1
CCC(=O)C1=CCCC(C)C1
CCC(=O)C1CC=CC(C)C1
CCC(=O)C1CC(C)CC=C1
CCC(=O)C1CCC=C(C)C1
CCC(=O)C1CCC(C)C=C1
CCC(=O)C1CCCC(C)=C1
CC(=O)CC1CCCC=C1C
CC(=O)CC1CCC=C(C)C1
CC(=O)CC1CCC(C)=CC1
CC(=O)CC1CCCC(C)=C1
CCC1=C(CCCC1)C(C)=O
CCC1=CCC(CC1)C(C)=O
CCC1CC=CCC1C(C)=O
CC(C)C1=CCC(CC1)C=O
CC(C)CC1=CCCCC1=O
CC(C)CC1C=CCCC1=O
CC(C)CC1=CCC(=O)CC1
CC(C)CC1CCC(=O)C=C1
CC(C)CC1=CC(=O)CCC1
CCC(C)C1=CC(=O)CCC1
CC(C=O)C1=C(C)CCCC1
CC(C=O)C1CCC=C(C)C1
CC(C=O)C1CCC(C)=CC1
CCC(=O)C1CCC(C)=CC1
CC(=O)CC1=C(C)CCCC1
CC(C)C1CCC(C=O)=CC1
CC1C=CCCC1CC(C)=O
CC1CCC(C)C1CC(C)=O
CC1CC(C)C(CC(C)=O)C1
CC1CCC(CC(C)=O)C1C
CC1CC(CC(C)=O)CC1C
CCC1CC(CC1C)C(C)=O
CCC1CCC(C1C)C(C)=O
CCC1C(CCC1=O)C(C)C
CCC1CC(CC1=O)C(C)C
CCC1C(C)CCC1C(C)=O
CCC1CC(C)C(C1)C(C)=O
CCC1CC(C)CC1C(C)=O
CCC1CCC(C)C1C(C)=O
CCC1CCC(C(C)C)C1=O
CCC1CC(C(C)C)C(=O)C1
CCC1CCC(=O)C1C(C)C
CCC1CC(=O)CC1C(C)C
CC(C)C1CC(CC1C)C=O
CC(C)C1C(C)CCC1C=O
CC(C)C1CC(C)C(C1)C=O
CC(C)C1CC(C)CC1C=O
CC(C)C1CCC(C)C1C=O
CC(C)CC1C(C)CCC1=O
CC(C)CC1CCC(C)C1=O
CCC(C)C1C(C)CCC1=O
CCC(C)C1CC(C)CC1=O
CCC(C)C1CCC(C)C1=O
CCC(C)C1CC(C)C(=O)C1
CCC(C)C1CCC(=O)C1C
CCC(C)C1CC(=O)CC1C
CC(C=O)C1C(C)CCC1C
CC(C=O)C1CC(C)CC1C
CC(C=O)C1CCC(C)C1C
CCC(=O)C1C(C)CCC1C
CCC(=O)C1CC(C)CC1C
CCC(=O)C1CCC(C)C1C
CC(C=O)C1CC(C)C(C)C1
CCC(=O)C1CC(C)C(C)C1
CC(C)C1CCC(C=O)C1C
CC(C)CC1CC(C)CC1=O
CC(C)CC1CC(C)C(=O)C1
CC(C)CC1CCC(=O)C1C
CC(C)CC1CC(=O)CC1C
CC(C1CCCC1C)C(C)=O
CC(C1CCC(C)C1)C(C)=O
CC(C)C(C)C1CCC(=O)C1
CC(C)C(=O)C1CCCC1C
CC(C)C1CCC(C1)C(C)=O
CC(C)C1CCCC1C(C)=O
CC(C)C(C)C1CCCC1=O
CC(C)C(=O)C1CCC(C)C1
CC1CC(CCC1C=C)C=O
CC1CCC(CC1C=C)C=O
CC1C(CCCC1C=O)C=C
CC1CC(CC(C1)C=O)C=C
CC1CC(CCC1C=O)C=C
CC1CCC(CC1C=O)C=C
CC1CC(=C)CCC1CC=O
CC1CCC(=C)CC1CC=O
CC1CCCC(=C)C1CC=O
CC1CCC(C=C)C(C1)C=O
CC1CCCC(C=C)C1C=O
CC1CC(CC=C)CCC1=O
CC1CCC(CC=C)CC1=O
CC1CCC(=C)C(CC=O)C1
CC1CCC(CC=C)C(=O)C1
CC1CCCC(CC=O)C1=C
CC1CCCC(C=O)C1C=C
CC1CCC(CC=O)CC1=C
CC1CCC(CC=O)C(=C)C1
CC1CCC(C=O)C(C1)C=C
CC1CC(CC=O)CCC1=C
CC1CC(CC=O)CC(=C)C1
CC1CCC(=O)CC1CC=C
CC1C(CC=O)CCCC1=C
CCC1C(CCCC1=C)C=O
CCC1CC(CCC1=C)C=O
CCC1CCC(CC1=C)C=O
CCC1C(CCCC1=O)C=C
CCC1CC(CCC1=O)C=C
CCC1CCC(CC1=O)C=C
CCC1CC(=C)CCC1C=O
CCC1CC(CC(=C)C1)C=O
CCC1CCC(=C)C(C1)C=O
CCC1CCC(=C)CC1C=O
CCC1CCCC(=C)C1C=O
CCC1CCCC(C=C)C1=O
CCC1CCC(C=C)C(=O)C1
CCC1CCCC(C=O)C1=C
CCC1CC(CC(=O)C1)C=C
CCC1CCCC(=O)C1C=C
CCC1CCC(C=O)C(=C)C1
CCC1CCC(=O)C(C1)C=C
CCC1CCC(=O)CC1C=C
CCC1CC(=O)CCC1C=C
CCCC1C(=C)CCCC1=O
CCCC1CC(=C)CCC1=O
CCCC1CCC(=C)CC1=O
CCCC1CCCC(=C)C1=O
CCCC1CC(=C)CC(=O)C1
CCCC1CCC(=C)C(=O)C1
CCCC1CCCC(=O)C1=C
CCCC1CCC(=O)CC1=C
CCCC1CCC(=O)C(=C)C1
CCCC1CC(=O)CCC1=C
CC1C(CC=C)CCCC1=O
CC1CCCC(CC=C)C1=O
CC1CC(CC=C)CC(=O)C1
CC1CCCC(=O)C1CC=C
CC1CCC(=O)C(CC=C)C1
CC1CC(=O)CCC1CC=C
CC1CCCC(C1)C(=C)C=O
CC1CCCCC1C(=C)C=O
CC1CCCCC1C(=O)C=C
CC(=C)C1CCCC(C1)C=O
CC(=C)C1CCCCC1C=O
CCC(=C)C1CCCCC1=O
CC(C=C)C1CCCC(=O)C1
CCC(=C)C1CCCC(=O)C1
CC(=C)CC1CCC(=O)CC1
CC(C=C)C1CCC(=O)CC1
CCC(=C)C1CCC(=O)CC1
CCC(=O)C1CCCCC1=C
CC(C=O)C1CCCC(=C)C1
CCC(=O)C1CCCC(=C)C1
CC(=O)C1CCCC(C1)C=C
CC(=O)C1CCCCC1C=C
CC(=O)CC1CCCCC1=C
CC(=O)CC1CCC(=C)CC1
CC(=O)CC1CCCC(=C)C1
CC1CCC(CC1)C(=C)C=O
CC1CCC(CC1)C(=O)C=C
CC1CCCC(C1)C(=O)C=C
CC(=C)C1CCC(CC1)C=O
CC(=C)CC1CCCCC1=O
CC(C=C)C1CCCCC1=O
CC(=C)CC1CCCC(=O)C1
CC(C=O)C1CCCCC1=C
CC(C=O)C1CCC(=C)CC1
CCC(=O)C1CCC(=C)CC1
CC(=O)C1CCC(CC1)C=C
CCC1CCOC(=O)C1CC
CCC1COC(=O)CC1CC
CCCC1C(C)CCOC1=O
CCCC1CC(C)COC1=O
CCCC1CC(C)OC(=O)C1
CCCC1CCC(=O)OC1C
CCCC1CCOC(=O)C1C
CCCC1CC(=O)OCC1C
CCCC1COC(=O)CC1C
CCC1CCC(CC)C(=O)O1
CCC1CC(CC)OC(=O)C1
CCC1CCC(=O)OC1CC
CCC1COC(=O)C(CC)C1
CCCC1CC(C)CC(=O)O1
CCCC1CCC(C)C(=O)O1
CCCC1CCC(C)OC1=O
CCCC1COC(=O)C(C)C1
CCCC1OC(=O)CCC1C
CC1CCC(CC1C)OC=O
CC1CC(C)CC(C1)OC=O
CC1CCC(C)C(C1)OC=O
CC1CCCC(C)C1OC=O
CC1CCCC(OC=O)C1C
CC1CCC(OC=O)C(C)C1
CCC(C)C1CCCC(=O)O1
CC(C)CC1CCCOC1=O
CCC(C)C1CCCOC1=O
CC(C)CC1CCC(=O)OC1
CCC(C)C1CCC(=O)OC1
CC(C)CC1CCOC(=O)C1
CCC(C)C1CCOC(=O)C1
CC(C)CC1CCCC(=O)O1
CC1CCC(CC1)OC(C)=O
CC1CCCC(C1)OC(C)=O
COC(=O)C1CCCCC1C
COC(=O)C1CCCC(C)C1
CC1CCCCC1OC(C)=O
COC(=O)C1CCC(C)CC1
CC(C1CCCCC1)C(C)=O
CC(C)C(=O)C1CCCCC1
CC1C=C(C=CC1O)C(C)=C
CC1C=CC=C(C1O)C(C)=C
CC1C=CC(=CC1O)C(C)=C
CC1C=CC(O)C=C1C(C)=C
CC1C=CC(O)C(=C1)C(C)=C
CC1C(O)C=CC=C1C(C)=C
CC(=C)C1=C(C)C=CCC1O
CC(=C)C1=C(C)CC=CC1O
CC(=C)C1=CC=C(C)CC1O
CC(=C)C1=CC(C)=CCC1O
CC(=C)C1=CCC=C(C)C1O
CC(=C)C1=CCC(C)=CC1O
CC(=C)C1C=C(C)C=CC1O
CC(=C)C1C=CC=C(C)C1O
CC(=C)C1C=CC(C)=CC1O
CC(C)C1=CC=CC(=C)C1O
CC(C)C1=CC(=C)C=CC1O
CC(=C)C1=C(C)C=CC(O)C1
CC(=C)C1=CC=C(C)C(O)C1
CC(=C)C1=CC(C)=CC(O)C1
CC(C)C1=CC=CC(O)C1=C
CC(=C)C1=C(C)CC(O)C=C1
CC(C)C1=CC(=C)C(O)C=C1
CC(=C)C1=CCC(O)C=C1C
CC(=C)C1C=CC(O)C=C1C
CC(=C)C1=C(C)C(O)C=CC1
CC(=C)C1=C(C)C(O)CC=C1
CC(=C)C1=CCC(O)C(C)=C1
CC(=C)C1C=CC(O)C(C)=C1
CC(=C)C1=CC(O)CC=C1C
CC(C)C1=CC(O)C=CC1=C
CC(=C)C1=CC(O)C=C(C)C1
CC(=C)C1=CC(O)C(C)=CC1
CC(=C)C1=CC(O)CC(C)=C1
CC(C)C1=CC(O)C(=C)C=C1
CC(=C)C1C(O)C=CC=C1C
CC(O)C1=C(C)C=CCC1=C
CC(O)C1=C(C)CC=CC1=C
CC(O)C1=CC=C(C)CC1=C
CC(O)C1=CC=CC(=C)C1C
CC(O)C1=CC=CC(C)C1=C
CC(O)C1=CC(=C)C=CC1C
CC(O)C1=CC(=C)CC=C1C
CC(O)C1=CC(C)=CCC1=C
CC(O)C1=CC(C)C=CC1=C
CC(O)C1=CCC=C(C)C1=C
CC(O)C1=CCC(=C)C=C1C
CC(O)C1=CCC(C)=CC1=C
CC(O)C1C=C(C)C=CC1=C
CC(O)C1C=CC=C(C)C1=C
CC(O)C1C=CC(=C)C=C1C
CC(O)C1C=CC(C)=CC1=C
CC(O)C1C(C)=CC=CC1=C
CC(O)C1=C(C)C=CC(=C)C1
CC(O)C1=C(C)C(=C)C=CC1
CC(O)C1=C(C)C(=C)CC=C1
CC(O)C1=C(C)CC(=C)C=C1
CC(O)C1=CC=C(C)C(=C)C1
CC(O)C1=CC(=C)C=C(C)C1
CC(O)C1=CC(=C)C(C)=CC1
CC(O)C1=CC(=C)C(C)C=C1
CC(O)C1=CC(=C)CC(C)=C1
CC(O)C1=CC(C)=CC(=C)C1
CC(O)C1=CC(C)C(=C)C=C1
CC(O)C1=CCC(=C)C(C)=C1
CC(O)C1C=CC(=C)C(C)=C1
CC(=C)C1=CC(=C)CCC1O
CC(=C)C1=CCC(=C)CC1O
CC(=C)C1=CCCC(=C)C1O
CC(=C)C1C=CC(=C)CC1O
CC(=C)C1C=CCC(=C)C1O
CC(=C)C1CC=CC(=C)C1O
CC(=C)C1CC(=C)C=CC1O
CC(=C)C1=CC(=C)CC(O)C1
CC(=C)C1=CCC(=C)C(O)C1
CC(=C)C1=CCCC(O)C1=C
CC(=C)C1C=CCC(O)C1=C
CC(=C)C1CC=CC(O)C1=C
CC(=C)C1=CC(=C)C(O)CC1
CC(=C)C1CC(=C)C(O)C=C1
CC(=C)C1=CCC(O)CC1=C
CC(=C)C1C=CC(O)CC1=C
CC(=C)C1=CCC(O)C(=C)C1
CC(=C)C1=CC(O)CCC1=C
CC(=C)C1CC(O)C=CC1=C
CC(=C)C1=CC(O)C(=C)CC1
CC(=C)C1=CC(O)CC(=C)C1
CC(=C)C1CC(O)C(=C)C=C1
CC(O)C1=CC(=C)CCC1=C
CC(O)C1=CCC(=C)CC1=C
CC(O)C1=CCCC(=C)C1=C
CC(O)C1C=CC(=C)CC1=C
CC(O)C1C=CCC(=C)C1=C
CC(O)C1C(=C)CC=CC1=C
CC(O)C1CC=CC(=C)C1=C
CC(O)C1CC(=C)C=CC1=C
CC(O)C1=CC(=C)C(=C)CC1
CC(O)C1=CC(=C)CC(=C)C1
CC(O)C1=CCC(=C)C(=C)C1
CC(O)C1CC(=C)C(=C)C=C1
CC(=C)C1C(O)C=CCC1=C
CC(=C)C1C(O)CC=CC1=C
CC(C)C1=C(C)CCCC1O
CC(C)C1=CC(C)CCC1O
CC(C)C1=CCCC(C)C1O
CC(C)C1C=C(C)CCC1O
CC(C)C1C=CC(C)CC1O
CC(C)C1C=CCC(C)C1O
CC(C)C1C(O)CC=CC1C
CC(C)C1C(C)CC=CC1O
CC(C)C1CC=CC(C)C1O
CC(C)C1CC(C)=CCC1O
CC(C)C1CC(C)C=CC1O
CC(C)C1CCC=C(C)C1O
CC(C)C1=C(C)CCC(O)C1
CC(C)C1=CC(C)CC(O)C1
CC(C)C1=CCCC(O)C1C
CC(C)C1C=CCC(O)C1C
CC(C)C1CC=CC(O)C1C
CC(C)C1=C(C)CC(O)CC1
CC(C)C1=CC(C)C(O)CC1
CC(C)C1CC(C)C(O)C=C1
CC(C)C1=CCC(O)CC1C
CC(C)C1C=CC(O)CC1C
CC(C)C1CCC(O)C=C1C
CC(C)C1=C(C)C(O)CCC1
CC(C)C1=CCC(O)C(C)C1
CC(C)C1=CC(O)CCC1C
CC(C)C1CC(O)C=CC1C
CC(C)C1CC(O)CC=C1C
CC(C)C1=CC(O)CC(C)C1
CC(C)C1CC(O)C=C(C)C1
CC(C)C1CC(O)C(C)C=C1
CC(C)C1CC(O)CC(C)=C1
CC(C)C1C(O)CCC=C1C
CC(O)C1=C(C)CCCC1C
CC(O)C1=CC(C)CCC1C
CC(O)C1=CCC(C)CC1C
CC(O)C1=CCCC(C)C1C
CC(O)C1C=C(C)CCC1C
CC(O)C1C=CC(C)CC1C
CC(O)C1C=CCC(C)C1C
CC(O)C1C(C)CC=CC1C
CC(O)C1C(C)CCC=C1C
CC(O)C1CC=C(C)CC1C
CC(O)C1CC=CC(C)C1C
CC(O)C1CC(C)=CCC1C
CC(O)C1CC(C)C=CC1C
CC(O)C1CC(C)CC=C1C
CC(O)C1CCC=C(C)C1C
CC(O)C1CCC(C)=CC1C
CC(O)C1CCC(C)C=C1C
CC(O)C1CCCC(C)=C1C
CC(O)C1=C(C)C(C)CCC1
CC(O)C1=C(C)CC(C)CC1
CC(O)C1=C(C)CCC(C)C1
CC(O)C1=CC(C)C(C)CC1
CC(O)C1=CC(C)CC(C)C1
CC(O)C1=CCC(C)C(C)C1
CC(O)C1CC=C(C)C(C)C1
CC(O)C1CC(C)C=C(C)C1
CC(O)C1CC(C)C(C)C=C1
CC(O)C1CC(C)CC(C)=C1
CC(O)C1CCC(C)=C(C)C1
CC(O)C1CCC(C)C(C)=C1
CC(C)C1=CCC(C)CC1O
CC(C)C1CC=C(C)CC1O
CC(C)C1=CCC(C)C(O)C1
CC(C)C1CC=C(C)C(O)C1
CC(C)C1CCC(O)C(C)=C1
CC(C)C1=CC(O)C(C)CC1
CC(C)C1CCC(C)=CC1O
CC1C(CO)CCC(=C)C1C
CC1CC(=C)C(C)CC1CO
CC1CC(=C)CC(C)C1CO
CC1CC(C)C(=C)CC1CO
CC1CCC(=C)C(C)C1CO
CC1CCC(C)C(=C)C1CO
CC1CC(C)C(=C)C(CO)C1
CC1CC(=C)CC(CO)C1C
CC1CCC(=C)C(CO)C1C
CC1CC(C)C(CO)C(=C)C1
CC1CCC(CO)C(=C)C1C
CC1CCC(CO)C(C)C1=C
CC1CC(CO)C(=C)CC1C
CC1CC(CO)CC(=C)C1C
CC1CC(CO)CC(C)C1=C
CC1CC(CO)C(C)C(=C)C1
CCC1C(O)CCC(=C)C1C
CCC1C(C)CC(=C)CC1O
CCC1C(C)CCC(=C)C1O
CCC1CC(=C)C(C)CC1O
CCC1CC(=C)CC(C)C1O
CCC1CC(C)CC(=C)C1O
CCC1CCC(=C)C(C)C1O
CCC1CCC(C)C(=C)C1O
CCC1CC(C)C(=C)C(O)C1
CCC1C(C)CCC(O)C1=C
CCC1CC(=C)CC(O)C1C
CCC1CC(C)CC(O)C1=C
CCC1CCC(=C)C(O)C1C
CCC1CCC(C)C(O)C1=C
CCC1C(C)CC(O)CC1=C
CCC1CC(=C)C(O)CC1C
CCC1CC(C)C(O)CC1=C
CCC1CC(C)C(O)C(=C)C1
CCC1C(C)C(O)CCC1=C
CCC1CCC(O)C(=C)C1C
CCC1CCC(O)C(C)C1=C
CCC1CC(O)C(=C)CC1C
CCC1CC(O)C(C)CC1=C
CCC1CC(O)CC(=C)C1C
CCC1CC(O)CC(C)C1=C
CCC1CC(O)C(C)C(=C)C1
CCC1C(O)C(C)CCC1=C
CCC1C(O)CC(C)CC1=C
CCC1C(O)CCC(C)C1=C
CC1C(O)CCC(C=C)C1C
CC1CC(C)C(CC1O)C=C
CC1CC(CC(C)C1O)C=C
CC1CC(C=C)C(C)CC1O
CC1CCC(C=C)C(C)C1O
CC1CCC(C)C(C=C)C1O
CC1CC(C)C(C=C)C(O)C1
CC1CCC(C=C)C(O)C1C
CC1CC(CC(O)C1C)C=C
CC1CC(C)C(O)C(C1)C=C
CC1CCC(O)C(C)C1C=C
CC1CCC(O)C(C=C)C1C
CC1CC(O)C(CC1C)C=C
CC1CC(O)C(C)C(C1)C=C
CC1CC(O)CC(C)C1C=C
CC1CC(O)CC(C=C)C1C
CCC1CC(C)C(=C)CC1O
CC1C(CCCC1(C)O)C=C
CC1CC(CCC1(C)O)C=C
CC1CCC(CC1(C)O)C=C
CC1C(=C)CCCC1(C)CO
CC1CC(=C)CCC1(C)CO
CC1CCC(=C)CC1(C)CO
CC1CCCC(=C)C1(C)CO
CC1(C)CC(=C)CCC1CO
CC1(C)CCC(=C)CC1CO
CC1CCCC(C=C)C1(C)O
CC1(C)CCC(=C)C(CO)C1
CC1CC(=C)CC(C)(CO)C1
CC1CCC(=C)C(C)(CO)C1
CC1CCC(C=C)C(C)(O)C1
CC1CCCC(C)(CO)C1=C
CC1CC(CC(C)(O)C1)C=C
CC1CCCC(C)(O)C1C=C
CC1(C)CCC(CO)CC1=C
CC1CCC(C)(CO)CC1=C
CC1(C)CCC(CO)C(=C)C1
CC1CCC(C)(CO)C(=C)C1
CC1CCC(C)(O)C(C1)C=C
CC1CCC(C)(O)CC1C=C
CC1(C)CC(CO)CCC1=C
CC1CC(C)(CO)CCC1=C
CC1(C)CC(CO)CC(=C)C1
CC1CC(C)(O)CCC1C=C
CC1(C)C(CO)CCCC1=C
CCC1C(=C)CCCC1(C)O
CCC1CC(=C)CCC1(C)O
CCC1CCC(=C)CC1(C)O
CCC1CCCC(=C)C1(C)O
CCC1(C)CC(=C)CCC1O
CCC1(C)CCC(=C)CC1O
CCC1(C)CCCC(=C)C1O
CCC1(C)CCC(=C)C(O)C1
CCC1CC(=C)CC(C)(O)C1
CCC1CCC(=C)C(C)(O)C1
CCC1(C)CCCC(O)C1=C
CCC1CCCC(C)(O)C1=C
CCC1(C)CCC(O)CC1=C
CCC1CCC(C)(O)CC1=C
CCC1(C)CCC(O)C(=C)C1
CCC1CCC(C)(O)C(=C)C1
CCC1(C)CC(O)CCC1=C
CCC1CC(C)(O)CCC1=C
CCC1(C)CC(O)CC(=C)C1
CCC1(C)C(O)CCCC1=C
CCC1(O)C(C)CCCC1=C
CCC1(O)CC(=C)CCC1C
CCC1(O)CC(C)CCC1=C
CCC1(O)CCC(=C)CC1C
CCC1(O)CCC(C)CC1=C
CCC1(O)CCCC(=C)C1C
CCC1(O)CCCC(C)C1=C
CCC1(O)CC(C)CC(=C)C1
CCC1(O)CCC(=C)C(C)C1
CCC1(O)CCC(C)C(=C)C1
CC1(C)CC(CCC1O)C=C
CC1(C)CCC(CC1O)C=C
CC1CC(C)(CCC1O)C=C
CC1CCC(C)(CC1O)C=C
CC1CCCC(C)C1(O)C=C
CC1(C)CCCC(=C)C1CO
CC1(C)CCCC(C=C)C1O
CC1CCCC(C)(C=C)C1O
CC1(C)CCC(C=C)C(O)C1
CC1CCC(C)(C=C)C(O)C1
CC1(C)CCCC(CO)C1=C
CC1(C)CCCC(O)C1C=C
CC1CC(C)CC(O)(C1)C=C
CC1CCC(C)C(O)(C1)C=C
CC1CCCC(O)C1(C)C=C
CC1(C)CCC(O)C(C1)C=C
CC1(C)CCC(O)CC1C=C
CC1CCCC(O)(C=C)C1C
CC1CCC(O)(CC1C)C=C
CC1CCC(O)CC1(C)C=C
CC1(C)CC(O)CC(C1)C=C
CC1(C)CC(O)CCC1C=C
CC1CCC(O)C(C)(C1)C=C
CC1CCC(O)(C=C)C(C)C1
CC1CC(O)CCC1(C)C=C
CC1(C)C(O)CCCC1C=C
CC1CC(O)CC(C)(C1)C=C
CC1C(O)CCCC1(C)C=C
CC1CCC(CC1C)=CCO
CC1CCC(C)C(C1)=CCO
CC1CCCC(C)C1=CCO
CC1CCCC(=CCO)C1C
CC1CCC(=CCO)C(C)C1
CCC1CC(CCC1O)=CC
CCC1CCC(CC1O)=CC
CC=C1C(C)CCCC1CO
CC=C1CC(C)CCC1CO
CC=C1CCC(C)CC1CO
CC=C1CCCC(C)C1CO
CCC1CCCC(=CC)C1O
CC=C1CC(C)CC(CO)C1
CC=C1CCC(C)C(CO)C1
CCC1CCC(=CC)C(O)C1
CC=C1CCCC(CO)C1C
CCC1CCCC(O)C1=CC
CC=C1CCC(CO)CC1C
CC=C1CCC(CO)C(C)C1
CCC1CCC(O)C(C1)=CC
CCC1CCC(O)CC1=CC
CC=C1CC(CO)CCC1C
CCC1CC(O)CC(C1)=CC
CCC1CC(O)CCC1=CC
CCC1C(O)CCCC1=CC
CC=CC1C(C)CCCC1O
CC=CC1CC(C)CCC1O
CC=CC1CCC(C)CC1O
CC=CC1CCCC(C)C1O
CCC=C1C(C)CCCC1O
CCC=C1CC(C)CCC1O
CCC=C1CCC(C)CC1O
CCC=C1CCCC(C)C1O
CC=CC1CC(C)CC(O)C1
CC=CC1CCC(C)C(O)C1
CCC=C1CC(C)CC(O)C1
CCC=C1CCC(C)C(O)C1
CC=CC1CCCC(O)C1C
CCC=C1CCCC(O)C1C
CC=CC1CCC(O)CC1C
CCC=C1CCC(O)CC1C
CC=CC1CCC(O)C(C)C1
CCC=C1CCC(O)C(C)C1
CC=CC1CC(O)CCC1C
CCC=C1CC(O)CCC1C
CC1CC(C)CC(C1)=CCO
CC1CCCCC1(O)C(C)=C
CC(=C)C1(C)CCCC(O)C1
CC(=C)C1CCCC(C)(O)C1
CC(=C)C1(C)CCC(O)CC1
CC(C)C1(O)CCCCC1=C
CC(C)C1(O)CCCC(=C)C1
CC(O)C1(C)CCCCC1=C
CC(O)C1(C)CCC(=C)CC1
CC(O)C1(C)CCCC(=C)C1
CC1CCCC(O)(C1)C(C)=C
CC1CCC(O)(CC1)C(C)=C
CC(=C)C1CCCCC1(C)O
CC(=C)C1(C)CCCCC1O
CC(C)C1(O)CCC(=C)CC1
CC(=C)C1CCC(C)(O)CC1
CC(C)(O)C1CCCCC1=C
CC(C)(O)C1CCCC(=C)C1
CC(C)(O)C1CCC(=C)CC1
CC1CCCC(C1)=C(C)CO
CC1CCCCC1=C(C)CO
CC=C1CCC(CC1)C(C)O
CC=C1CCCC(C1)C(C)O
CC=C1CCCCC1C(C)O
CC(C)=C1CCCCC1CO
CC(C)=C1CCCC(CO)C1
CCC(C)=C1CCCCC1O
CC(C)C=C1CCCC(O)C1
CCC(C)=C1CCCC(O)C1
CC(C)C=C1CCC(O)CC1
CCC(C)=C1CCC(O)CC1
CC(O)C=C1CCCCC1C
CC(O)C=C1CCC(C)CC1
CC(O)C=C1CCCC(C)C1
CC1CCC(CC1)=C(C)CO
CC(C)=C1CCC(CO)CC1
CC=C(C)C1CCCCC1O
CC(C)=CC1CCCCC1O
CC=C(C)C1CCCC(O)C1
CC(C)=CC1CCCC(O)C1
CC=C(C)C1CCC(O)CC1
CC(C)=CC1CCC(O)CC1
CC(C)C=C1CCCCC1O
CC1OCC(=C)C(O1)C(C)=C
CC1OC(OCC1=C)C(C)=C
CC1OCOC(C(C)=C)C1=C
CC1CC(=C(C)C)C(=O)CO1
CC1CC(=O)C(CO1)=C(C)C
CC1COCC(=C(C)C)C1=O
CC1COCC(=O)C1=C(C)C
CC1C(=O)COCC1=C(C)C
CC1OCC(CC1=O)=C(C)C
CC1OCCC(=C(C)C)C1=O
CC1OCCC(=O)C1=C(C)C
CC1OCC(=O)CC1=C(C)C
COC1CC(=C)C(C)C(C)O1
COC1CC(C)C(=C)C(C)O1
COC1CC(=C)C(C)OC1C
COC1C(C)C(C)OCC1=C
COC1C(C)COC(C)C1=C
COC1CC(C)OC(C)C1=C
COC1C(C)OC(C)CC1=C
COC1C(C)OCC(=C)C1C
COC1C(C)OCC(C)C1=C
COC1COC(C)C(=C)C1C
COC1COC(C)C(C)C1=C
COC1OC(C)C(=C)CC1C
COC1OC(C)C(C)CC1=C
COC1OC(C)CC(=C)C1C
COC1OC(C)CC(C)C1=C
COC1OCC(=C)C(C)C1C
COC1OCC(C)C(=C)C1C
COC1OCC(C)C(C)C1=C
COC1(C)CC(=C)C(C)CO1
COC1(C)CC(=C)CC(C)O1
COC1(C)CC(C)C(=C)CO1
COC1(C)CCC(=C)C(C)O1
COC1OCC(C)(C)C(=C)C1
COC1CC(=C)CC(C)(C)O1
COC1CC(C)(C)C(=C)CO1
COC1CCC(=C)C(C)(C)O1
COC1(C)CC(=C)COC1C
COC1C(=C)CCOC1(C)C
COC1CC(=C)COC1(C)C
COC1(C)C(C)COCC1=C
COC1(C)CC(C)OCC1=C
COC1CC(C)(C)OCC1=C
COC1C(=C)COCC1(C)C
COC1(C)C(C)OCCC1=C
COC1(C)CCOC(C)C1=C
COC1(C)COC(C)CC1=C
COC1(C)COCC(=C)C1C
COC1(C)COCC(C)C1=C
COC1CCOC(C)(C)C1=C
COC1(C)COC(C)C(=C)C1
COC1COCC(=C)C1(C)C
COC1(C)OC(C)CCC1=C
COC1(C)OCC(=C)CC1C
COC1(C)OCC(C)CC1=C
COC1(C)OCCC(=C)C1C
COC1(C)OCCC(C)C1=C
COC1COC(C)(C)CC1=C
COC1COCC(C)(C)C1=C
COC1COC(C)(C)C(=C)C1
COC1OCC(=C)CC1(C)C
COC1OCCC(=C)C1(C)C
COC1OC(C)(C)CCC1=C
COC1OCC(C)(C)CC1=C
COC1OCCC(C)(C)C1=C
COC1CC(=CC)C(C)CO1
COC1CCC(=CC)C(C)O1
COC1CC(C)C(CO1)=CC
COC1CC(CC(C)O1)=CC
COC1CC(COC1C)=CC
COC1C(C)COCC1=CC
COC1CC(C)OCC1=CC
COC1C(C)OCCC1=CC
COC1CCOC(C)C1=CC
COC1COC(C)C(C1)=CC
COC1COC(C)CC1=CC
COC1COCC(C)C1=CC
COC1COCC(=CC)C1C
COC1OCC(CC1C)=CC
COC1OC(C)CCC1=CC
COC1OCC(C)CC1=CC
COC1OCCC(C)C1=CC
COC1OCCC(=CC)C1C
COC1CC(CCO1)=C(C)C
COC1CCC(CO1)=C(C)C
COC1CCOCC1=C(C)C
COC1COCC(C1)=C(C)C
COC1COCCC1=C(C)C
COC1OCCCC1=C(C)C
CC(C)C1CC(C)OC(C)O1
CC(C)C1C(C)OCOC1C
CC(C)C1COC(C)C(C)O1
CC(C)C1COC(C)OC1C
CC(C)C1OC(C)CC(C)O1
CC(C)C1OCC(C)C(C)O1
CC(C)C1OC(C)COC1C
CC(C)C1OCC(C)OC1C
CC(C)C1OC(C)OCC1C
CC(C)C1OCOC(C)C1C
COC1C=CC(CC1=C)=C(C)C
COC1CC(C=CC1=C)=C(C)C
COC1C=CC(=C)CC1=C(C)C
COC1C=CCC(=C)C1=C(C)C
COC1C(=C)C=CCC1=C(C)C
COC1C(=C)CC=CC1=C(C)C
COC1CC=CC(=C)C1=C(C)C
COC1CC(=C)C=CC1=C(C)C
COC1CC(=C)C(C=C1)=C(C)C
COC1C=CCC(=C(C)C)C1=C
COC1CC=CC(=C(C)C)C1=C
COC1CC(=C(C)C)C(=C)C=C1
COC1C=CC(CC1C)=C(C)C
COC1C=CCC(C1C)=C(C)C
COC1CC=CC(C1C)=C(C)C
COC1CC(C=CC1C)=C(C)C
COC1CC(CC=C1C)=C(C)C
COC1CCC(C=C1C)=C(C)C
COC1C=C(C)CCC1=C(C)C
COC1C=CC(C)CC1=C(C)C
COC1C=CCC(C)C1=C(C)C
COC1C(C)=CCCC1=C(C)C
COC1C(C)C=CCC1=C(C)C
COC1C(C)CC=CC1=C(C)C
COC1CC=C(C)C(C1)=C(C)C
COC1CC=C(C)CC1=C(C)C
COC1CC=CC(C)C1=C(C)C
COC1CC(C(C)C=C1)=C(C)C
COC1CC(C)=CC(C1)=C(C)C
COC1CC(C)=CCC1=C(C)C
COC1CC(C)C=CC1=C(C)C
COC1CC(C)C(C=C1)=C(C)C
COC1CC(CC(C)=C1)=C(C)C
COC1CCC=C(C)C1=C(C)C
COC1CCC(C)=CC1=C(C)C
COC1CCC(=C(C)C)C(C)=C1
CC1CCC(=C(C)C#C)C(=O)O1
CC1CC(CC(=O)O1)=C(C)C#C
CC1CC(COC1=O)=C(C)C#C
CC1CCOC(=O)C1=C(C)C#C
CC1CC(=O)OCC1=C(C)C#C
CC1COC(=O)C(C1)=C(C)C#C
CC1COC(=O)CC1=C(C)C#C
CC1C(=O)OCCC1=C(C)C#C
CC1OC(=O)CCC1=C(C)C#C
CC(C)=C1C(CCOC1=O)C#C
CC(C)=C1CC(COC1=O)C#C
CC(C)=C1CCC(OC1=O)C#C
CC(C)=C1CCC(=O)OC1C#C
CC(C)=C1CC(OC(=O)C1)C#C
CC(C)=C1CCOC(=O)C1C#C
CC(C)=C1CC(=O)OCC1C#C
CC(C)=C1COC(=O)C(C1)C#C
CC(C)=C1COC(=O)CC1C#C
CC=C1CC(COC1=O)=C(C)C
CC=C1CCOC(=O)C1=C(C)C
CC=C1CC(=O)OCC1=C(C)C
CC=C1COC(=O)C(C1)=C(C)C
CC=C1COC(=O)CC1=C(C)C
CC=C1C(=O)OCCC1=C(C)C
CC1CC(CCC1=O)=C(C)C#C
CC1CCC(CC1=O)=C(C)C#C
CC1CCCC(=C(C)C#C)C1=O
CC1CCC(=C(C)C#C)C(=O)C1
CC1CCCC(=O)C1=C(C)C#C
CC1CCC(=O)C(C1)=C(C)C#C
CC1CCC(=O)CC1=C(C)C#C
CC1CC(=O)CC(C1)=C(C)C#C
CC1CC(=O)CCC1=C(C)C#C
CC1C(=O)CCCC1=C(C)C#C
CC(C)=C1C(CCCC1=O)C#C
CC(C)=C1CC(CCC1=O)C#C
CC(C)=C1CCC(CC1=O)C#C
CC(C)=C1CCCC(C#C)C1=O
CC(C)=C1CCC(C#C)C(=O)C1
CC(C)=C1CC(CC(=O)C1)C#C
CC(C)=C1CCCC(=O)C1C#C
CC(C)=C1CCC(=O)C(C1)C#C
CC(C)=C1CCC(=O)CC1C#C
CC(C)=C1CC(=O)CCC1C#C
CC=C1CC(CCC1=O)=C(C)C
CC=C1CCC(=C(C)C)CC1=O
CC=C1CCCC(=C(C)C)C1=O
CC=C1CCC(=C(C)C)C(=O)C1
CC=C1CCCC(=O)C1=C(C)C
CC=C1CCC(=O)C(C1)=C(C)C
CC=C1CCC(=O)CC1=C(C)C
CC=C1CC(=O)CC(C1)=C(C)C
CC=C1CC(=O)CCC1=C(C)C
CC=C1C(=O)CCCC1=C(C)C
CC1CC(C)C(=C(C)C)C(=O)O1
CC1CC(=C(C)C)C(=O)OC1C
CC1CC(C(C)C(=O)O1)=C(C)C
CC1C(C)C(COC1=O)=C(C)C
CC1CC(C(C)OC1=O)=C(C)C
CC1CC(=O)OC(C)C1=C(C)C
CC1COC(=O)C(C1C)=C(C)C
CC1COC(=O)C(C)C1=C(C)C
CC1OC(=O)CC(C1C)=C(C)C
CC1C(C)C(CCC1=O)=C(C)C
CC1CC(C(C)CC1=O)=C(C)C
CC1CC(C)C(CC1=O)=C(C)C
CC1CC(CC(C)C1=O)=C(C)C
CC1CCC(C(C)C1=O)=C(C)C
CC1CCC(C)C(=C(C)C)C1=O
CC1CC(C)C(=C(C)C)C(=O)C1
CC1CC(CC(=O)C1C)=C(C)C
CC1CC(C)C(=O)C(C1)=C(C)C
CC1CCC(=O)C(C1C)=C(C)C
CC1CCC(=O)C(C)C1=C(C)C
CC1CC(=O)C(CC1C)=C(C)C
CC1CC(=O)CC(C1C)=C(C)C
CC1CC(=O)C(C)C(C1)=C(C)C
CC1CC(=O)CC(C)C1=C(C)C
CC1CCC(=C(C)C)C(=O)C1C
CC(C)=C1CC(C)(C)COC1=O
CC(C)=C1CCC(=O)OC1(C)C
CC(C)=C1CCOC(=O)C1(C)C
CC(C)=C1CC(=O)OCC1(C)C
CC(C)=C1CC(=O)OC(C)(C)C1
CC(C)=C1COC(=O)CC1(C)C
CC(C)=C1COC(=O)C(C)(C)C1
CC(C)=C1C(=O)OCCC1(C)C
CC(C)=C1CCC(C)(C)OC1=O
CC(C)=C1CCCC(C)(C)C1=O
CC(C)=C1CCC(C)(C)C(=O)C1
CC(C)=C1CCCC(=O)C1(C)C
CC(C)=C1CCC(=O)CC1(C)C
CC(C)=C1CCC(=O)C(C)(C)C1
CC(C)=C1CC(=O)CCC1(C)C
CC(C)=C1CC(=O)CC(C)(C)C1
CC(C)=C1C(=O)CCCC1(C)C
CC(C)=C1CCC(C)(C)CC1=O
CC(C)=C1CC(C)(C)CCC1=O
CC1CC(C#C)C(CO1)C(C)=C
CC1CCC(C#C)C(O1)C(C)=C
CC1CC(C(C)CO1)C(=C)C#C
CC1CC(C)C(CO1)C(=C)C#C
CC1CC(CC(C)O1)C(=C)C#C
CC1CCC(C(C)O1)C(=C)C#C
CC1CCC(C)C(O1)C(=C)C#C
CC1CC(C(CO1)C#C)C(C)=C
CC1CC(CC(O1)C(C)=C)C#C
CC1CC(CC(O1)C#C)C(C)=C
CC1CCC(C(O1)C#C)C(C)=C
CC1C(CCOC1C(C)=C)C#C
CC1CC(COC1C(C)=C)C#C
CC1CC(COC1C)C(=C)C#C
CC1CC(COC1C#C)C(C)=C
CC1CCC(OC1C(C)=C)C#C
CC1CCC(OC1C)C(=C)C#C
CC1CCC(OC1C#C)C(C)=C
CC1CC(C)OC(C1)C(=C)C#C
CC1C(COCC1C(C)=C)C#C
CC1CC(OC(C1)C(C)=C)C#C
CC1CC(OCC1C(C)=C)C#C
CC1CC(OCC1C#C)C(C)=C
CC1CCOC(C1C)C(=C)C#C
CC1CCOC(C1C#C)C(C)=C
CC1CCOC(C)C1C(=C)C#C
CC1CCOC(C#C)C1C(C)=C
CC1C(OCCC1C(C)=C)C#C
CC1COC(C(C1)C#C)C(C)=C
CC1COC(CC1C(C)=C)C#C
CC1COC(CC1C)C(=C)C#C
CC1COC(CC1C#C)C(C)=C
CC1COCC(C1C)C(=C)C#C
CC1COCC(C1C#C)C(C)=C
CC1COC(C(C)C1)C(=C)C#C
CC1COC(C)C(C1)C(=C)C#C
CC1COCC(C)C1C(=C)C#C
CC1COC(C#C)C(C1)C(C)=C
CC1COCC(C#C)C1C(C)=C
CC1OC(CCC1C(C)=C)C#C
CC1OC(CCC1C#C)C(C)=C
CC1OCC(CC1C(C)=C)C#C
CC1OCC(CC1C#C)C(C)=C
CC1OCCC(C1C)C(=C)C#C
CC1OCCC(C1C#C)C(C)=C
CC1OCCC(C#C)C1C(C)=C
CC(C)C1CC(C#C)C(=C)CO1
CC(C)C1CC(=C)C(CO1)C#C
CC(C)C1CC(=C)CC(O1)C#C
CC(C)C1CCC(=C)C(O1)C#C
CC(C)C1CC(=C)COC1C#C
CC(C)C1C(COCC1=C)C#C
CC(C)C1CC(OCC1=C)C#C
CC(C)C1CCOC(C#C)C1=C
CC(C)C1C(OCCC1=C)C#C
CC(C)C1COC(CC1=C)C#C
CC(C)C1COCC(=C)C1C#C
CC(C)C1COCC(C#C)C1=C
CC(C)C1COC(C#C)C(=C)C1
CC(C)C1OC(CCC1=C)C#C
CC(C)C1OCC(CC1=C)C#C
CC(C)C1OCC(=C)CC1C#C
CC(C)C1OCCC(=C)C1C#C
CC(C)C1OCCC(C#C)C1=C
CC(C#C)C1CC(=C)C(C)CO1
CC(C#C)C1CC(=C)CC(C)O1
CC(C#C)C1CC(C)C(=C)CO1
CC(C#C)C1CCC(=C)C(C)O1
CC(C#C)C1CC(=C)COC1C
CC(C#C)C1C(C)COCC1=C
CC(C#C)C1CC(C)OCC1=C
CC(C#C)C1C(C)OCCC1=C
CC(C#C)C1CCOC(C)C1=C
CC(C#C)C1COC(C)CC1=C
CC(C#C)C1COCC(=C)C1C
CC(C#C)C1COCC(C)C1=C
CC(C#C)C1COC(C)C(=C)C1
CC(C#C)C1OC(C)CCC1=C
CC(C#C)C1OCC(=C)CC1C
CC(C#C)C1OCC(C)CC1=C
CC(C#C)C1OCCC(=C)C1C
CC(C#C)C1OCCC(C)C1=C
CC1CC(=CC(C)=C)C(C)CO1
CC1CC(C=C(C)C)C(=C)CO1
CC1CCC(=CC(C)=C)C(C)O1
CC1CC(C=C)C(CO1)=C(C)C
CC1CC(=C)C(CO1)C=C(C)C
CC1CC(=C)CC(O1)C=C(C)C
CC1CC(C(C)CO1)=C(C)C=C
CC1CC(C)C(CO1)=C(C)C=C
CC1CC(C)C(CO1)=CC(C)=C
CC1CC(CC(C)O1)=C(C)C=C
CC1CC(CC(C)O1)=CC(C)=C
CC1CCC(=C)C(O1)C=C(C)C
CC1CCC(C(C)O1)=C(C)C=C
CC1CC(C(CO1)C=C)=C(C)C
CC1CC(CC(O1)C=C)=C(C)C
CC1CCC(C(O1)C=C)=C(C)C
CC1CC(=C)COC1C=C(C)C
CC1CC(COC1C=C)=C(C)C
CC1CC(COC1C)=C(C)C=C
CC1CC(COC1C)=CC(C)=C
CC1C(COCC1=C(C)C)C=C
CC1C(COCC1=C)C=C(C)C
CC1CC(OCC1=C(C)C)C=C
CC1CC(OCC1=C)C=C(C)C
CC1CCOC(C)C1=C(C)C=C
CC1CCOC(C)C1=CC(C)=C
CC1CCOC(C=C)C1=C(C)C
CC1CCOC(C=C(C)C)C1=C
CC1C(OCCC1=C(C)C)C=C
CC1C(OCCC1=C)C=C(C)C
CC1COC(CC1=C(C)C)C=C
CC1COC(CC1=C)C=C(C)C
CC1COCC(C1C=C)=C(C)C
CC1COCC(C1C)=C(C)C=C
CC1COC(C)C(C1)=C(C)C=C
CC1COC(C)C(C1)=CC(C)=C
CC1COCC(=C)C1C=C(C)C
CC1COCC(C)C1=C(C)C=C
CC1COCC(C)C1=CC(C)=C
CC1COC(C=C)C(C1)=C(C)C
CC1COCC(C=C)C1=C(C)C
CC1COCC(=CC(C)=C)C1C
CC1COCC(C=C(C)C)C1=C
CC1COC(C=C(C)C)C(=C)C1
CC1OC(CCC1=C(C)C)C=C
CC1OC(CCC1=C)C=C(C)C
CC1OCC(CC1=C(C)C)C=C
CC1OCC(CC1=C)C=C(C)C
CC1OCC(CC1C=C)=C(C)C
CC1OCCC(C1C=C)=C(C)C
CC1OCCC(C1C)=C(C)C=C
CC1OCC(=C)CC1C=C(C)C
CC1OCCC(=C)C1C=C(C)C
CC1OCCC(C=C)C1=C(C)C
CC1OCCC(=CC(C)=C)C1C
CC1OCCC(C=C(C)C)C1=C
CCC1CC(=C(C)C)C(=C)CO1
CCC1CC(=C)C(CO1)=C(C)C
CC=C1C(C)CCOC1C(C)=C
CC=C1CC(=C)COC1C(C)C
CC=C1CC(C)COC1C(C)=C
CC=C1CCC(C)OC1C(C)=C
CC=C1CC(COC1C)C(C)=C
CC=C1CCC(OC1C)C(C)=C
CC=C1C(C)COCC1C(C)=C
CC=C1CC(C)OC(C1)C(C)=C
CC=C1CC(C)OCC1C(C)=C
CCC1C(=C)COCC1=C(C)C
CC=C1C(COCC1=C)C(C)C
CC=C1CC(OCC1=C)C(C)C
CC=C1CC(OCC1C)C(C)=C
CC=C1CCOC(C1C)C(C)=C
CC=C1C(C)OCCC1C(C)=C
CC=C1CCOC(C)C1C(C)=C
CC=C1CCOC(C(C)C)C1=C
CC=C1C(OCCC1=C)C(C)C
CC=C1COC(CC1=C)C(C)C
CC=C1COC(CC1C)C(C)=C
CC=C1COCC(C1C)C(C)=C
CC=C1COC(C(C)C1)C(C)=C
CC=C1COC(C)C(C1)C(C)=C
CC=C1COC(C)CC1C(C)=C
CC=C1COCC(=C)C1C(C)C
CC=C1COCC(C)C1C(C)=C
CCC1COCC(=C)C1=C(C)C
CC=C1COCC(C(C)C)C1=C
CCC1COCC(=C(C)C)C1=C
CC=C1COC(C(C)C)C(=C)C1
CCC1OCC(CC1=C)=C(C)C
CCC1OCC(=C)CC1=C(C)C
CCC1OCCC(=C)C1=C(C)C
CCC1OCCC(=C(C)C)C1=C
CC=C(C)C1CC(=C)C(C)CO1
CC=C(C)C1CC(=C)CC(C)O1
CC=C(C)C1CC(C)C(=C)CO1
CC=C(C)C1CCC(=C)C(C)O1
CC=C(C)C1CC(=C)COC1C
CC(C)C=C1CC(=C)COC1C
CCC(C)=C1CC(=C)COC1C
CC=C(C)C1C(C)COCC1=C
CC=C(C)C1CC(C)OCC1=C
CC(C)C=C1C(C)COCC1=C
CC(C)C=C1CC(C)OCC1=C
CCC(C)=C1C(C)COCC1=C
CCC(C)=C1CC(C)OCC1=C
CC=C(C)C1C(C)OCCC1=C
CC=C(C)C1CCOC(C)C1=C
CC(C)C=C1C(C)OCCC1=C
CC(C)C=C1CCOC(C)C1=C
CCC(C)=C1C(C)OCCC1=C
CCC(C)=C1CCOC(C)C1=C
CC=C(C)C1COC(C)CC1=C
CC=C(C)C1COCC(=C)C1C
CC=C(C)C1COCC(C)C1=C
CC(C)C=C1COC(C)CC1=C
CC(C)C=C1COCC(=C)C1C
CC(C)C=C1COCC(C)C1=C
CCC(C)=C1COC(C)CC1=C
CCC(C)=C1COCC(=C)C1C
CCC(C)=C1COCC(C)C1=C
CC=C(C)C1COC(C)C(=C)C1
CC(C)C=C1COC(C)C(=C)C1
CCC(C)=C1COC(C)C(=C)C1
CC=C(C)C1OC(C)CCC1=C
CC=C(C)C1OCC(=C)CC1C
CC=C(C)C1OCC(C)CC1=C
CC=C(C)C1OCCC(=C)C1C
CC=C(C)C1OCCC(C)C1=C
CC1CC(C=C(C)C)C(C)CO1
CC1CCC(C=C(C)C)C(C)O1
CC1CC(C)C(CO1)C=C(C)C
CC1CC(CC(C)O1)C=C(C)C
CC1CCC(C)C(O1)C=C(C)C
CC1CC(COC1C)C=C(C)C
CC1CCC(OC1C)C=C(C)C
CC1CC(C)OC(C1)C=C(C)C
CC1CCOC(C)C1C=C(C)C
CC1CCOC(C=C(C)C)C1C
CC1COC(CC1C)C=C(C)C
CC1COC(C)C(C1)C=C(C)C
CC1COCC(C)C1C=C(C)C
CC1COCC(C=C(C)C)C1C
CC1COC(C=C(C)C)C(C)C1
CC1OCCC(C=C(C)C)C1C
CCC1CC(C(C)CO1)=C(C)C
CCC1CC(C)C(CO1)=C(C)C
CCC1CC(CC(C)O1)=C(C)C
CCC1CCC(C(C)O1)=C(C)C
CC=C1C(C)CCOC1C(C)C
CC=C1CC(C)COC1C(C)C
CC=C1CCC(C)OC1C(C)C
CC=C1CC(COC1C)C(C)C
CC=C1CCC(OC1C)C(C)C
CCC1CC(COC1C)=C(C)C
CC=C1C(C)COCC1C(C)C
CC=C1CC(C)OC(C1)C(C)C
CC=C1CC(C)OCC1C(C)C
CCC1C(C)COCC1=C(C)C
CCC1CC(C)OCC1=C(C)C
CC=C1CC(OCC1C)C(C)C
CC=C1C(C)OCCC1C(C)C
CC=C1CCOC(C)C1C(C)C
CCC1C(C)OCCC1=C(C)C
CCC1CCOC(C)C1=C(C)C
CC=C1CCOC(C(C)C)C1C
CC=C1COC(CC1C)C(C)C
CCC1COCC(C1C)=C(C)C
CC=C1COC(C)C(C1)C(C)C
CC=C1COC(C)CC1C(C)C
CC=C1COCC(C)C1C(C)C
CCC1COC(C)C(C1)=C(C)C
CCC1COC(C)CC1=C(C)C
CCC1COCC(C)C1=C(C)C
CC=C1COCC(C(C)C)C1C
CC=C1COC(C(C)C)C(C)C1
CCC1OCC(CC1C)=C(C)C
CCC1OCCC(C1C)=C(C)C
CCC1OC(C)CCC1=C(C)C
CCC1OCC(C)CC1=C(C)C
CCC1OCCC(C)C1=C(C)C
CC=C(C)C1CC(C)C(C)CO1
CC=C(C)C1CC(C)CC(C)O1
CC=C(C)C1CCC(C)C(C)O1
CC=C(C)C1C(C)CCOC1C
CC=C(C)C1CC(C)COC1C
CC=C(C)C1CCC(C)OC1C
CC(C)C=C1C(C)CCOC1C
CC(C)C=C1CC(C)COC1C
CC(C)C=C1CCC(C)OC1C
CCC(C)=C1C(C)CCOC1C
CCC(C)=C1CC(C)COC1C
CCC(C)=C1CCC(C)OC1C
CC=C(C)C1C(C)COCC1C
CC=C(C)C1CC(C)OCC1C
CC(C)C=C1C(C)COCC1C
CC(C)C=C1CC(C)OCC1C
CCC(C)=C1C(C)COCC1C
CCC(C)=C1CC(C)OCC1C
CC=C(C)C1CC(C)OC(C)C1
CC(C)C=C1CC(C)OC(C)C1
CCC(C)=C1CC(C)OC(C)C1
CC=C(C)C1CCOC(C)C1C
CC(C)C=C1CCOC(C)C1C
CCC(C)=C1CCOC(C)C1C
CC=C(C)C1COC(C)CC1C
CC=C(C)C1COCC(C)C1C
CC(C)C=C1COC(C)CC1C
CC(C)C=C1COCC(C)C1C
CCC(C)=C1COC(C)CC1C
CCC(C)=C1COCC(C)C1C
CC=C(C)C1COC(C)C(C)C1
CC(C)C=C1COC(C)C(C)C1
CCC(C)=C1COC(C)C(C)C1
CC=C(C)C1OC(C)CCC1C
CC=C(C)C1OCC(C)CC1C
CC=C(C)C1OCCC(C)C1C
CC1C(CCCC1=O)C(C)=O
CC1CC(CCC1=O)C(C)=O
CC1CC(CC(=O)C1)C(C)=O
CC(C)C1CCC(=O)C(=O)C1
CC1CCC(CC1=O)C(C)=O
CC1CCCC(C(C)=O)C1=O
CC1CCC(C(C)=O)C(=O)C1
CC1CCCC(=O)C1C(C)=O
CC1CCC(=O)C(C1)C(C)=O
CC1CCC(=O)CC1C(C)=O
CC1CC(=O)CCC1C(C)=O
CC(C)C1CCCC(=O)C1=O
CC(C)C1CCC(=O)CC1=O
CC(C)C1CC(=O)CCC1=O
CC(C)C1C(=O)CCCC1=O
CC(C)C1CC(=O)CC(=O)C1
CC1OC(C=CC1O)C(C)=C
CC1OCC=C(C1O)C(C)=C
CC1OCC(=CC1O)C(C)=C
CC1OC(C(O)C=C1)C(C)=C
CC1OCC(O)C=C1C(C)=C
CC1OCC(O)C(=C1)C(C)=C
CC(=C)C1=C(C)COCC1O
CC(=C)C1=C(C)C(O)COC1
CC(=C)C1OCC=C(C)C1O
CC(=C)C1OCC(C)=CC1O
CC(=C)C1OCC(O)C=C1C
CC(=C)C1OCC(O)C(C)=C1
CC(O)C1=C(C)C(=C)COC1
CC(O)C1=CC(=C)C(C)OC1
CC(O)C1=CC(=C)COC1C
CC(O)C1=C(C)COCC1=C
CC(O)C1=CC(C)OCC1=C
CC(O)C1=CCOC(C)C1=C
CC(O)C1OC(C)C=CC1=C
CC(O)C1OCC=C(C)C1=C
CC(O)C1OCC(=C)C=C1C
CC(O)C1OCC(C)=CC1=C
CC(O)C1OC(C)C(=C)C=C1
CC(O)C1OCC(=C)C(C)=C1
CC(=C)C1CC(=C)C(O)CO1
CC(=C)C1CC(O)C(=C)CO1
CC(=C)C1COCC(=C)C1O
CC(=C)C1COCC(O)C1=C
CC(=C)C1C(O)COCC1=C
CC(=C)C1OCC(=C)CC1O
CC(=C)C1OCCC(=C)C1O
CC(=C)C1OCCC(O)C1=C
CC(=C)C1OCC(O)CC1=C
CC(O)C1CC(=C)C(=C)CO1
CC(O)C1C(=C)COCC1=C
CC(O)C1COCC(=C)C1=C
CC(O)C1OCC(=C)CC1=C
CC(O)C1OCCC(=C)C1=C
CC(C)C1CC(C)C(O)CO1
CC(C)C1C(C)COCC1O
CC(C)C1CC(C)OCC1O
CC(C)C1CCC(O)C(C)O1
CC(C)C1C(O)CCOC1C
CC(C)C1CCOC(C)C1O
CC(C)C1CC(O)C(C)CO1
CC(C)C1CC(O)CC(C)O1
CC(C)C1CC(O)COC1C
CC(C)C1COC(C)CC1O
CC(C)C1COCC(C)C1O
CC(C)C1COC(C)C(O)C1
CC(C)C1COCC(O)C1C
CC(C)C1OC(C)CCC1O
CC(C)C1OCC(C)CC1O
CC(C)C1OCCC(C)C1O
CC(C)C1OCCC(O)C1C
CC(C)C1OCC(O)CC1C
CC(O)C1CC(C)C(C)CO1
CC(O)C1CC(C)CC(C)O1
CC(O)C1CCC(C)C(C)O1
CC(O)C1C(C)CCOC1C
CC(O)C1CC(C)COC1C
CC(O)C1CCC(C)OC1C
CC(O)C1C(C)COCC1C
CC(O)C1CC(C)OCC1C
CC(O)C1CC(C)OC(C)C1
CC(O)C1CCOC(C)C1C
CC(O)C1COC(C)CC1C
CC(O)C1COCC(C)C1C
CC(O)C1COC(C)C(C)C1
CC(O)C1OC(C)CCC1C
CC(O)C1OCC(C)CC1C
CC(O)C1OCCC(C)C1C
CC1CC=C(CC(C)=C)C(=O)O1
CC1CC(CC(C)=C)=CC(=O)O1
CC1C=C(CC(C)=C)COC1=O
CC1C=CC(CC(C)=C)OC1=O
CC1C=CC(=O)OC1CC(C)=C
CC1COC(=O)C=C1CC(C)=C
CC1COC(=O)C(CC(C)=C)=C1
CC1C(=O)OCC=C1CC(C)=C
CC1OC(=O)C=CC1CC(C)=C
CC1OC(=O)CC=C1CC(C)=C
CC1OC(=O)C(CC(C)=C)C=C1
CC1OC(=O)CC(CC(C)=C)=C1
CCC1CC=C(C(C)=C)C(=O)O1
CCC1=CC(C(C)=C)C(=O)OC1
CCC1=C(C(C)=C)C(=O)OCC1
CCC1CC(=CC(=O)O1)C(C)=C
CCC1=C(CCOC1=O)C(C)=C
CCC1=CC(COC1=O)C(C)=C
CCC1=CCC(OC1=O)C(C)=C
CCC1C=C(COC1=O)C(C)=C
CCC1C=CC(OC1=O)C(C)=C
CCC1=C(CC(=O)OC1)C(C)=C
CCC1=CCC(=O)OC1C(C)=C
CCC1C=CC(=O)OC1C(C)=C
CCC1=C(COC(=O)C1)C(C)=C
CCC1=CC(OC(=O)C1)C(C)=C
CCC1=CCOC(=O)C1C(C)=C
CCC1=CC(=O)OC(C1)C(C)=C
CCC1=CC(=O)OCC1C(C)=C
CCC1COC(=O)C=C1C(C)=C
CCC1COC(=O)C(=C1)C(C)=C
CCC1C(=O)OCC=C1C(C)=C
CCC1OC(=O)C=CC1C(C)=C
CCC1OC(=O)C(C=C1)C(C)=C
CCC1OC(=O)CC=C1C(C)=C
CCC1OC(=O)CC(=C1)C(C)=C
CC(C)C1CC=C(C=C)C(=O)O1
CC(C)C1CC(C=C)=CC(=O)O1
CC(C)C1=CC(C=C)C(=O)OC1
CC(C)C1=C(C=C)C(=O)OCC1
CC(C)C1=C(CCOC1=O)C=C
CC(C)C1=CC(COC1=O)C=C
CC(C)C1=CCC(OC1=O)C=C
CC(C)C1C=C(COC1=O)C=C
CC(C)C1C=CC(OC1=O)C=C
CC(C)C1=C(CC(=O)OC1)C=C
CC(C)C1=CCC(=O)OC1C=C
CC(C)C1C=CC(=O)OC1C=C
CC(C)C1=C(COC(=O)C1)C=C
CC(C)C1=CC(OC(=O)C1)C=C
CC(C)C1=CCOC(=O)C1C=C
CC(C)C1=CC(=O)OC(C1)C=C
CC(C)C1=CC(=O)OCC1C=C
CC(C)C1COC(=O)C=C1C=C
CC(C)C1COC(=O)C(C=C)=C1
CC(C)C1C(=O)OCC=C1C=C
CC(C)C1OC(=O)C=CC1C=C
CC(C)C1OC(=O)CC=C1C=C
CC(C)C1OC(=O)C(C=C)C=C1
CC(C)C1OC(=O)CC(C=C)=C1
CC(=C)CC1CC=C(C)C(=O)O1
CC(=C)CC1CC(C)=CC(=O)O1
CC(C=C)C1CC=C(C)C(=O)O1
CC(C=C)C1CC(C)=CC(=O)O1
CCC(=C)C1CC=C(C)C(=O)O1
CCC(=C)C1CC(C)=CC(=O)O1
CC(=C)CC1=C(C)CCOC1=O
CC(=C)CC1C=C(C)COC1=O
CC(=C)CC1C(=O)OCC=C1C
CC(C=C)C1=C(C)CCOC1=O
CC(C=C)C1=CC(C)COC1=O
CC(C=C)C1=CCC(C)OC1=O
CC(C=C)C1C=C(C)COC1=O
CC(C=C)C1C=CC(C)OC1=O
CC(C=C)C1C(=O)OCC=C1C
CC(C)CC1=CC(=C)COC1=O
CCC(=C)C1=C(C)CCOC1=O
CCC(=C)C1=CC(C)COC1=O
CCC(=C)C1=CCC(C)OC1=O
CCC(=C)C1C=C(C)COC1=O
CCC(=C)C1C=CC(C)OC1=O
CCC(=C)C1C(=O)OCC=C1C
CCC(C)C1=CC(=C)COC1=O
CC(=C)CC1=C(C)CC(=O)OC1
CC(C=C)C1=C(C)CC(=O)OC1
CC(C=C)C1=CC(C)C(=O)OC1
CC(C)CC1=CC(=C)C(=O)OC1
CCC(=C)C1=C(C)CC(=O)OC1
CCC(=C)C1=CC(C)C(=O)OC1
CCC(C)C1=CC(=C)C(=O)OC1
CC(=C)CC1=C(C)COC(=O)C1
CC(C=C)C1=C(C)COC(=O)C1
CC(C=C)C1=CC(C)OC(=O)C1
CCC(=C)C1=C(C)COC(=O)C1
CCC(=C)C1=CC(C)OC(=O)C1
CC(C=C)C1=CCC(=O)OC1C
CC(C=C)C1C=CC(=O)OC1C
CCC(=C)C1=CCC(=O)OC1C
CCC(=C)C1C=CC(=O)OC1C
CC(=C)CC1=C(C)C(=O)OCC1
CC(C=C)C1=C(C)C(=O)OCC1
CCC(=C)C1=C(C)C(=O)OCC1
CC(C=C)C1=CCOC(=O)C1C
CC(C)CC1=CCOC(=O)C1=C
CCC(=C)C1=CCOC(=O)C1C
CCC(C)C1=CCOC(=O)C1=C
CC(C=C)C1=CC(=O)OCC1C
CC(C)CC1=CC(=O)OCC1=C
CCC(=C)C1=CC(=O)OCC1C
CCC(C)C1=CC(=O)OCC1=C
CC(C=C)C1=CC(=O)OC(C)C1
CCC(=C)C1=CC(=O)OC(C)C1
CC(=C)CC1COC(=O)C=C1C
CC(C=C)C1COC(=O)C=C1C
CCC(=C)C1COC(=O)C=C1C
CC(=C)CC1COC(=O)C(C)=C1
CC(C=C)C1COC(=O)C(C)=C1
CCC(=C)C1COC(=O)C(C)=C1
CC(=C)CC1OC(=O)CC=C1C
CC(C=C)C1OC(=O)C=CC1C
CC(C=C)C1OC(=O)CC=C1C
CC(C)CC1OC(=O)C=CC1=C
CCC(=C)C1OC(=O)C=CC1C
CCC(=C)C1OC(=O)CC=C1C
CCC(C)C1OC(=O)C=CC1=C
CC(=C)CC1OC(=O)CC(C)=C1
CC(C=C)C1OC(=O)C(C)C=C1
CC(C=C)C1OC(=O)CC(C)=C1
CC(C)CC1OC(=O)C(=C)C=C1
CCC(=C)C1OC(=O)C(C)C=C1
CCC(=C)C1OC(=O)CC(C)=C1
CCC(C)C1OC(=O)C(=C)C=C1
CC1C=CC(CC1=C)OC(C)=O
CC1C(CC=CC1=C)OC(C)=O
CC1C=CC(=C)CC1OC(C)=O
CC1C=CCC(=C)C1OC(C)=O
CC1CC=CC(=C)C1OC(C)=O
CC1CC(=C)C=CC1OC(C)=O
CC1C=CCC(OC(C)=O)C1=C
CC1CC=CC(OC(C)=O)C1=C
CC1CC(=C)C(OC(C)=O)C=C1
CC1CC(OC(C)=O)C=CC1=C
CC1CC(OC(C)=O)C(=C)C=C1
CC1C(OC(C)=O)C=CCC1=C
CC(=O)OC1C=C(C)CCC1=C
CC(=O)OC1C(=C)CCC=C1C
CC(=O)OC1CC=C(C)CC1=C
CC(=O)OC1CC(=C)CC=C1C
CC(=O)OC1CC(C)=CCC1=C
CC(=O)OC1CCC=C(C)C1=C
CC(=O)OC1CCC(=C)C=C1C
CC(=O)OC1CCC(C)=CC1=C
CC(=O)OC1CC=C(C)C(=C)C1
CC(=O)OC1CC(=C)CC(C)=C1
CC(=O)OC1CC(=C)C=C(C)C1
CC(=O)OC1CCC(=C)C(C)=C1
COC(=O)C1=C(C)CCCC1=C
COC(=O)C1=CC(=C)CCC1C
COC(=O)C1=CC(C)CCC1=C
COC(=O)C1=CCC(=C)CC1C
COC(=O)C1=CCC(C)CC1=C
COC(=O)C1=CCCC(=C)C1C
COC(=O)C1=CCCC(C)C1=C
COC(=O)C1C=C(C)CCC1=C
COC(=O)C1C=CC(=C)CC1C
COC(=O)C1C=CC(C)CC1=C
COC(=O)C1C=CCC(=C)C1C
COC(=O)C1C=CCC(C)C1=C
COC(=O)C1C(=C)CCC=C1C
COC(=O)C1C(C)C=CCC1=C
COC(=O)C1C(C)CC=CC1=C
COC(=O)C1CC=C(C)CC1=C
COC(=O)C1CC=CC(=C)C1C
COC(=O)C1CC=CC(C)C1=C
COC(=O)C1CC(=C)C=CC1C
COC(=O)C1CC(=C)CC=C1C
COC(=O)C1CC(C)=CCC1=C
COC(=O)C1CC(C)C=CC1=C
COC(=O)C1CCC=C(C)C1=C
COC(=O)C1CCC(=C)C=C1C
COC(=O)C1CCC(C)=CC1=C
COC(=O)C1=C(C)C(=C)CCC1
COC(=O)C1=C(C)CC(=C)CC1
COC(=O)C1=C(C)CCC(=C)C1
COC(=O)C1=CC(=C)C(C)CC1
COC(=O)C1=CC(=C)CC(C)C1
COC(=O)C1=CC(C)C(=C)CC1
COC(=O)C1=CC(C)CC(=C)C1
COC(=O)C1=CCC(=C)C(C)C1
COC(=O)C1=CCC(C)C(=C)C1
COC(=O)C1CC=C(C)C(=C)C1
COC(=O)C1CC(=C)C(C)C=C1
COC(=O)C1CC(=C)CC(C)=C1
COC(=O)C1CC(=C)C=C(C)C1
COC(=O)C1CC(C)C(=C)C=C1
COC(=O)C1CCC(=C)C(C)=C1
CC1C=C(CCC1C=C)C(C)=O
CC1C=C(CCC1C(C)=C)C=O
CC1C=CC(CC1C=C)C(C)=O
CC1C=CC(CC1C(C)=C)C=O
CC1C=CCC(C1C=C)C(C)=O
CC1C=CCC(C1C)C(=C)C=O
CC1C(CC=CC1C(C)=C)C=O
CC1C(CCC=C1C=C)C(C)=O
CC1C(CCC=C1C(C)=C)C=O
CC1C(CCC=C1C)C(=C)C=O
CC1CC=C(C(C1)C=C)C(C)=O
CC1CC=C(CC1C=C)C(C)=O
CC1CC=C(CC1C(C)=C)C=O
CC1CC=C(CC1C)C(=C)C=O
CC1CC=CC(C1C=C)C(C)=O
CC1CC=CC(C1C)C(=C)C=O
CC1CC(=CCC1C=C)C(C)=O
CC1CC(C=C(C1)C=C)C(C)=O
CC1CC(C=CC1C=C)C(C)=O
CC1CC(C=CC1C)C(=C)C=O
CC1CC(CC=C1C=C)C(C)=O
CC1CC(CC=C1C(C)=C)C=O
CC1CC(CC=C1C)C(=C)C=O
CC1CC(CC(=C1)C(C)=C)C=O
CC1CCC=C(C1C=C)C(C)=O
CC1CCC=C(C1C)C(=C)C=O
CC1CCC(=CC1C=C)C(C)=O
CC1CCC(=CC1C)C(=C)C=O
CC1CCC(C=C1C=C)C(C)=O
CC1CCC(C=C1C)C(=C)C=O
CC1C=C(CCC1C(C)=O)C=C
CC1C=CC(CC1C(C)=O)C=C
CC1C=CCC(C1C)C(=O)C=C
CC1C(CC=CC1C(C)=O)C=C
CC1C(CCC=C1C(C)=O)C=C
CC1C(CCC=C1C)C(=O)C=C
CC1CC=C(CC1C(C)=O)C=C
CC1CC=C(CC1C)C(=O)C=C
CC1CC=CC(C1C)C(=O)C=C
CC1CC(C=CC1C)C(=O)C=C
CC1CC(CC=C1C(C)=O)C=C
CC1CC(CC=C1C)C(=O)C=C
CC1CC(CC(=C1)C(C)=O)C=C
CC1CCC=C(C1C)C(=O)C=C
CC1CCC(=CC1C)C(=O)C=C
CC1CCC(C=C1C)C(=O)C=C
CC1C=C(CCC1C=O)C(C)=C
CC1C=CCC(C1C=O)C(C)=C
CC1C(CCC=C1C=O)C(C)=C
CC1CC=C(C(C1)C=O)C(C)=C
CC1CC=C(CC1C=O)C(C)=C
CC1CC=CC(C1C=O)C(C)=C
CC1CC(=CCC1C=O)C(C)=C
CC1CC(C=C(C1)C=O)C(C)=C
CC1CC(C=CC1C=O)C(C)=C
CC1CC(CC=C1C=O)C(C)=C
CC1CCC=C(C1C=O)C(C)=C
CC1CCC(=CC1C=O)C(C)=C
CC1CCC(C=C1C=O)C(C)=C
CC1=C(C)C(CCC1)C(=C)C=O
CC1=C(C)CC(CC1)C(=C)C=O
CC1C=C(C)CCC1C(=C)C=O
CC1C=CC(=C)CC1CC(C)=O
CC1C=CCC(=C)C1CC(C)=O
CC1C(=C)CCC=C1CC(C)=O
CC1CC=C(C(C)C1)C(=C)C=O
CC1CC=C(C)C(C1)C(=C)C=O
CC1CC=C(C)CC1C(=C)C=O
CC1CC=CC(=C)C1CC(C)=O
CC1CC=CC(C)C1C(=C)C=O
CC1CC(=C)C=CC1CC(C)=O
CC1CC(=C)CC=C1CC(C)=O
CC1CC(C=C(C)C1)C(=C)C=O
CC1CC(C(C)C=C1)C(=C)C=O
CC1CC(C)=CCC1C(=C)C=O
CC1CC(C)C=C(C1)C(=C)C=O
CC1CC(C)C(C=C1)C(=C)C=O
CC1CC(CC(C)=C1)C(=C)C=O
CC1CCC=C(C)C1C(=C)C=O
CC1CCC(=C)C=C1CC(C)=O
CC1CCC(C)=C(C1)C(=C)C=O
CC1CCC(C)=CC1C(=C)C=O
CC1CCC(C)C(=C1)C(=C)C=O
CC1CCCC(C)=C1C(=C)C=O
CC1=C(C)C(CCC1)C(=O)C=C
CC1=C(C)CC(CC1)C(=O)C=C
CC1C=C(C)CCC1C(=O)C=C
CC1CC=C(C(C)C1)C(=O)C=C
CC1CC=C(C)C(C1)C(=O)C=C
CC1CC=C(C)CC1C(=O)C=C
CC1CC=CC(C)C1C(=O)C=C
CC1CC(C=C(C)C1)C(=O)C=C
CC1CC(C(C)C=C1)C(=O)C=C
CC1CC(C)=CCC1C(=O)C=C
CC1CC(C)C=C(C1)C(=O)C=C
CC1CC(C)C(C=C1)C(=O)C=C
CC1CC(CC(C)=C1)C(=O)C=C
CC1CCC=C(C)C1C(=O)C=C
CC1CCC(C)=C(C1)C(=O)C=C
CC1CCC(C)=CC1C(=O)C=C
CC1CCC(C)C(=C1)C(=O)C=C
CC1CCCC(C)=C1C(=O)C=C
CC1C=CCC(C=C)C1C(C)=O
CC1C(C=C)C=CCC1C(C)=O
CC1CC=C(C=C)C(C1)C(C)=O
CC1CC=CC(C=C)C1C(C)=O
CC1CC(C=C)=CCC1C(C)=O
CC1CC(C=C)C=C(C1)C(C)=O
CC1CC(C=C)C=CC1C(C)=O
CC1CC(C=C)C(C=C1)C(C)=O
CC1CC(C(C=C)C=C1)C(C)=O
CC1CC(CC(C=C)=C1)C(C)=O
CC1CCC=C(C=C)C1C(C)=O
CC1CCC(C=C)=C(C1)C(C)=O
CC1CCC(C=C)=CC1C(C)=O
CC1CCC(C=C)C=C1C(C)=O
CC1CCC(C=C)C(=C1)C(C)=O
CC1CCCC(C=C)=C1C(C)=O
CC1CCC(C(C)=C)=C(C1)C=O
CC1CCCC(C(C)=C)=C1C=O
CC1C=C(CC(C)=C)CCC1=O
CC1C=CC(CC(C)=C)CC1=O
CC1C=CCC(CC(C)=C)C1=O
CC1C(CC(C)=C)C=CCC1=O
CC1C(CC(C)=C)CC=CC1=O
CC1CC=C(CC(C)=C)CC1=O
CC1CC=CC(CC(C)=C)C1=O
CC1CC(CC(C)=C)=CCC1=O
CC1CC(CC(C)=C)C=CC1=O
CC1CCC=C(CC(C)=C)C1=O
CC1CCC(CC(C)=C)=CC1=O
CC1CC=C(CC(C)=C)C(=O)C1
CC1CC(=C)C=C(CC(C)=O)C1
CC1CC(=C)CC(CC(C)=O)=C1
CC1CCC(=C)C(CC(C)=O)=C1
CC1CCC(C(C)=C)C(C=O)=C1
CC1C=CCC(CC(C)=O)C1=C
CC1CC=CC(CC(C)=O)C1=C
CC1CCC=C(CC(C)=O)C1=C
CC1CCCC(C(=C)C=O)=C1C
CC1CC(=C)C(CC(C)=O)C=C1
CC1CC(CC(C)=C)C(=O)C=C1
CC1CCCC(C(C)=O)=C1C=C
CC1C=CC(CC(C)=O)CC1=C
CC1CC=C(CC(C)=O)CC1=C
CC1CCC(CC(C)=O)=CC1=C
CC1CC=C(CC(C)=O)C(=C)C1
CC1CCC(C(=C)C=O)=C(C)C1
CC1CCC(C(=C)C=O)C(C)=C1
CC1C=CCC(C=O)C1C(C)=C
CC1CC=CC(C=O)C1C(C)=C
CC1CC(CC(C=O)=C1)C(C)=C
CC1CCC=C(C=O)C1C(C)=C
CC1CCCC(C=O)=C1C(C)=C
CC1CCC(C(C)=O)=C(C1)C=C
CC1C=C(CC(C)=O)CCC1=C
CC1CC(CC(C)=O)=CCC1=C
CC1CC(CC(C)=O)C=CC1=C
CC1CCCC(C(=O)C=C)=C1C
CC1CC(CC(C)=O)C(=C)C=C1
CC1CCC(C(C)=O)C(C=C)=C1
CC1C=CCC(=O)C1CC(C)=C
CC1CC=CC(=O)C1CC(C)=C
CC1CC=C(C=O)C(C1)C(C)=C
CC1CC(C(C=O)C=C1)C(C)=C
CC1CCC(C=O)=C(C1)C(C)=C
CC1CCC(C=O)=CC1C(C)=C
CC1CCC(C=O)C=C1C(C)=C
CC1CCC(C=O)C(=C1)C(C)=C
CC1C(CC(C)=O)C=CCC1=C
CC1C(CC(C)=O)CC=CC1=C
CC1CCC(C(=O)C=C)=C(C)C1
CC1CCC(C(=O)C=C)C(C)=C1
CC1C=CC(=O)CC1CC(C)=C
CC1CCC(=O)C=C1CC(C)=C
CC1CC(C=O)=CCC1C(C)=C
CC1CC(C=O)C=C(C1)C(C)=C
CC1CC(C=O)C=CC1C(C)=C
CC1CC(C=O)C(C=C1)C(C)=C
CC1CCC(=O)C(CC(C)=C)=C1
CC1CC(=O)C=CC1CC(C)=C
CC1CC(=O)CC=C1CC(C)=C
CC1C(C=O)C=CCC1C(C)=C
CC1CC(=O)C=C(CC(C)=C)C1
CC1CC(=O)C(CC(C)=C)C=C1
CC1CC(=O)CC(CC(C)=C)=C1
CC1C(=O)CCC=C1CC(C)=C
CCC1=C(CCCC1=C)C(C)=O
CCC1=CC(CCC1=C)C(C)=O
CCC1=CCC(CC1=C)C(C)=O
CCC1C=C(CCC1=C)C(C)=O
CCC1C=CC(CC1=C)C(C)=O
CCC1C(C=CCC1=C)C(C)=O
CCC1C(CC=CC1=C)C(C)=O
CCC1CC=C(CC1=C)C(C)=O
CCC1CC(=CCC1=C)C(C)=O
CCC1CC(C=CC1=C)C(C)=O
CCC1CCC(=CC1=C)C(C)=O
CCC1=C(CCCC1=O)C(C)=C
CCC1=CC(CCC1=O)C(C)=C
CCC1C=C(CCC1=O)C(C)=C
CCC1C=CC(CC1=O)C(C)=C
CCC1C(C=CCC1=O)C(C)=C
CCC1C(CC=CC1=O)C(C)=C
CCC1CC=C(CC1=O)C(C)=C
CCC1CC(=CCC1=O)C(C)=C
CCC1CC(C=CC1=O)C(C)=C
CCC1CCC(=CC1=O)C(C)=C
CCC1=C(CC(=C)CC1)C(C)=O
CCC1=C(CCC(=C)C1)C(C)=O
CCC1=CC(=C)C(CC1)C(C)=O
CCC1=CC(=C)CC(C1)C(C)=O
CCC1=CC(=C)CCC1C(C)=O
CCC1=CC(CC(=C)C1)C(C)=O
CCC1=CCC(=C)C(C1)C(C)=O
CCC1=CCC(=C)CC1C(C)=O
CCC1=CCCC(=C)C1C(C)=O
CCC1C=CC(=C)CC1C(C)=O
CCC1C=CCC(=C)C1C(C)=O
CCC1C(=C)CCC=C1C(C)=O
CCC1CC=CC(=C)C1C(C)=O
CCC1CC(=C)C=C(C1)C(C)=O
CCC1CC(=C)C=CC1C(C)=O
CCC1CC(=C)C(C=C1)C(C)=O
CCC1CC(=C)CC=C1C(C)=O
CCC1CC(=C)CC(=C1)C(C)=O
CCC1CCC(=C)C=C1C(C)=O
CCC1CCC(=C)C(=C1)C(C)=O
CCC1=CCCC(C(C)=C)C1=O
CCC1C=CCC(C(C)=C)C1=O
CCC1CC=CC(C(C)=C)C1=O
CCC1CCC=C(C(C)=C)C1=O
CCC1=CCC(C(C)=C)C(=O)C1
CCC1CC=C(C(C)=C)C(=O)C1
CCC1=CCCC(C(C)=O)C1=C
CCC1C=CCC(C(C)=O)C1=C
CCC1CC=CC(C(C)=O)C1=C
CCC1CCC=C(C(C)=O)C1=C
CCC1=CC(C(C)=C)C(=O)CC1
CCC1CC(C(C)=C)C(=O)C=C1
CCC1=C(C(C)=C)C(=O)CCC1
CCC1=CCC(C(C)=O)C(=C)C1
CCC1CC=C(C(C)=O)C(=C)C1
CCC1=C(CCC(=O)C1)C(C)=C
CCC1=CC(CC(=O)C1)C(C)=C
CCC1=CCCC(=O)C1C(C)=C
CCC1C=CCC(=O)C1C(C)=C
CCC1CC=CC(=O)C1C(C)=C
CCC1=CC(C(C)=O)C(=C)CC1
CCC1CC(C(C)=O)C(=C)C=C1
CCC1=C(CC(=O)CC1)C(C)=C
CCC1=CCC(=O)C(C1)C(C)=C
CCC1=CCC(=O)CC1C(C)=C
CCC1C=CC(=O)CC1C(C)=C
CCC1CCC(=O)C=C1C(C)=C
CCC1CCC(=O)C(=C1)C(C)=C
CCC1=C(C(C)=O)C(=C)CCC1
CCC1=CC(=O)C(CC1)C(C)=C
CCC1=CC(=O)CC(C1)C(C)=C
CCC1=CC(=O)CCC1C(C)=C
CCC1CC(=O)C=C(C1)C(C)=C
CCC1CC(=O)C=CC1C(C)=C
CCC1CC(=O)C(C=C1)C(C)=C
CCC1CC(=O)CC=C1C(C)=C
CCC1CC(=O)CC(=C1)C(C)=C
CCC1C(=O)CCC=C1C(C)=C
CC(=C)C1C(CCC=C1C)C=O
CC(=C)C1CC(CC=C1C)C=O
CC(C)C1=C(CCCC1=C)C=O
CC(C)C1=CC(CCC1=C)C=O
CC(C)C1=CCC(CC1=C)C=O
CC(C)C1C=C(CCC1=C)C=O
CC(C)C1C=CC(CC1=C)C=O
CC(C)C1C(CC=CC1=C)C=O
CC(C)C1CC=C(CC1=C)C=O
CC(C)C1=C(CCCC1=O)C=C
CC(C)C1=CC(CCC1=O)C=C
CC(C)C1=CCC(CC1=O)C=C
CC(C)C1C=C(CCC1=O)C=C
CC(C)C1C=CC(CC1=O)C=C
CC(C)C1C(CC=CC1=O)C=C
CC(C)C1CC=C(CC1=O)C=C
CC(=C)C1=C(C)C(CCC1)C=O
CC(=C)C1=C(C)CC(CC1)C=O
CC(=C)C1=C(C)CCC(C1)C=O
CC(=C)C1=C(C)CCCC1C=O
CC(=C)C1C=C(C)CCC1C=O
CC(=C)C1CC=C(C)CC1C=O
CC(=C)C1CC(C)=CCC1C=O
CC(=C)C1CC(CC(C)=C1)C=O
CC(=C)C1CCC=C(C)C1C=O
CC(=C)C1CCC(C)=C(C1)C=O
CC(=C)C1CCC(C)=CC1C=O
CC(=C)C1CCCC(C)=C1C=O
CC(C)C1=C(CC(=C)CC1)C=O
CC(C)C1=C(CCC(=C)C1)C=O
CC(C)C1=CC(=C)C(CC1)C=O
CC(C)C1=CC(=C)CC(C1)C=O
CC(C)C1=CC(=C)CCC1C=O
CC(C)C1=CC(CC(=C)C1)C=O
CC(C)C1=CCC(=C)C(C1)C=O
CC(C)C1=CCC(=C)CC1C=O
CC(C)C1=CCCC(=C)C1C=O
CC(C)C1C=CC(=C)CC1C=O
CC(C)C1C=CCC(=C)C1C=O
CC(C)C1C(=C)CCC=C1C=O
CC(C)C1CC=CC(=C)C1C=O
CC(C)C1CC(=C)C=C(C1)C=O
CC(C)C1CC(=C)C=CC1C=O
CC(C)C1CC(=C)CC=C1C=O
CC(C)C1CCC(=C)C=C1C=O
CC(C)C1=CCCC(C=C)C1=O
CC(C)C1C=CCC(C=C)C1=O
CC(C)C1C(C=C)C=CCC1=O
CC(C)C1CC=CC(C=C)C1=O
CC(C)C1CC(C=C)=CCC1=O
CC(C)C1CC(C=C)C=CC1=O
CC(C)C1CCC=C(C=C)C1=O
CC(C)C1CCC(C=C)=CC1=O
CC(C)C1=CCC(C=C)C(=O)C1
CC(C)C1CC=C(C=C)C(=O)C1
CC(C)C1CC(=C)CC(C=O)=C1
CC(C)C1CCC(=C)C(C=O)=C1
CC(=C)C1CCCC(C=O)=C1C
CC(C)C1=CCCC(C=O)C1=C
CC(C)C1C=CCC(C=O)C1=C
CC(C)C1CC=CC(C=O)C1=C
CC(C)C1CCC=C(C=O)C1=C
CC(C)C1=CC(C=C)C(=O)CC1
CC(C)C1CC(=C)C(C=O)C=C1
CC(C)C1CC(C=C)C(=O)C=C1
CC(C)C1=C(CCC(=O)C1)C=C
CC(C)C1=CC(CC(=O)C1)C=C
CC(C)C1=CCCC(=O)C1C=C
CC(C)C1C=CCC(=O)C1C=C
CC(C)C1CC=CC(=O)C1C=C
CC(=C)C1CCC(C=O)C=C1C
CC(C)C1CCC(C=O)=CC1=C
CC(=C)C1CCC(C=O)=C(C)C1
CC(=C)C1CCC(C=O)C(C)=C1
CC(C)C1=C(C=C)C(=O)CCC1
CC(C)C1=CCC(C=O)C(=C)C1
CC(C)C1CC=C(C=O)C(=C)C1
CC(C)C1=C(CC(=O)CC1)C=C
CC(C)C1=CCC(=O)C(C1)C=C
CC(C)C1=CCC(=O)CC1C=C
CC(C)C1C=CC(=O)CC1C=C
CC(C)C1CCC(=O)C=C1C=C
CC(C)C1CC(C=O)=CCC1=C
CC(C)C1CC(C=O)C=CC1=C
CC(=C)C1CC(C=O)C=C(C)C1
CC(C)C1=CC(C=O)C(=C)CC1
CC(C)C1CC(C=O)C(=C)C=C1
CC(C)C1CCC(=O)C(C=C)=C1
CC(C)C1=CC(=O)C(CC1)C=C
CC(C)C1=CC(=O)CC(C1)C=C
CC(C)C1=CC(=O)CCC1C=C
CC(C)C1CC(=O)C=C(C1)C=C
CC(C)C1CC(=O)C=CC1C=C
CC(C)C1CC(=O)CC=C1C=C
CC(C)C1C(C=O)C=CCC1=C
CC(C)C1=C(C=O)C(=C)CCC1
CC(C)C1CC(=O)C(C=C)C=C1
CC(C)C1CC(=O)CC(C=C)=C1
CC(C)C1C(=O)CCC=C1C=C
CC(=C)CC1=C(C)CCCC1=O
CC(=C)CC1C=C(C)CCC1=O
CC(=C)CC1C(=O)CCC=C1C
CC(=C)CC1CC=C(C)CC1=O
CC(=C)CC1CC(C)=CCC1=O
CC(=C)CC1CCC=C(C)C1=O
CC(=C)CC1CCC(C)=CC1=O
CC(C=C)C1=C(C)CCCC1=O
CC(C=C)C1=CC(C)CCC1=O
CC(C=C)C1=CCC(C)CC1=O
CC(C=C)C1=CCCC(C)C1=O
CC(C=C)C1C=C(C)CCC1=O
CC(C=C)C1C=CC(C)CC1=O
CC(C=C)C1C=CCC(C)C1=O
CC(C=C)C1C(=O)CCC=C1C
CC(C=C)C1C(C)C=CCC1=O
CC(C=C)C1C(C)CC=CC1=O
CC(C=C)C1CC=C(C)CC1=O
CC(C=C)C1CC=CC(C)C1=O
CC(C=C)C1CC(C)=CCC1=O
CC(C=C)C1CC(C)C=CC1=O
CC(C=C)C1CCC=C(C)C1=O
CC(C=C)C1CCC(C)=CC1=O
CC(C)CC1=CC(=C)CCC1=O
CC(C)CC1=CCC(=C)CC1=O
CC(C)CC1=CCCC(=C)C1=O
CC(C)CC1C=CC(=C)CC1=O
CC(C)CC1C=CCC(=C)C1=O
CC(C)CC1C(=C)C=CCC1=O
CC(C)CC1C(=C)CC=CC1=O
CC(C)CC1CC=CC(=C)C1=O
CC(C)CC1CC(=C)C=CC1=O
CCC(=C)C1=C(C)CCCC1=O
CCC(=C)C1=CC(C)CCC1=O
CCC(=C)C1=CCC(C)CC1=O
CCC(=C)C1=CCCC(C)C1=O
CCC(=C)C1C=C(C)CCC1=O
CCC(=C)C1C=CC(C)CC1=O
CCC(=C)C1C=CCC(C)C1=O
CCC(=C)C1C(=O)CCC=C1C
CCC(=C)C1C(C)C=CCC1=O
CCC(=C)C1C(C)CC=CC1=O
CCC(=C)C1CC=C(C)CC1=O
CCC(=C)C1CC=CC(C)C1=O
CCC(=C)C1CC(C)=CCC1=O
CCC(=C)C1CC(C)C=CC1=O
CCC(=C)C1CCC=C(C)C1=O
CCC(=C)C1CCC(C)=CC1=O
CCC(C)C1=CC(=C)CCC1=O
CCC(C)C1=CCC(=C)CC1=O
CCC(C)C1=CCCC(=C)C1=O
CCC(C)C1C=CC(=C)CC1=O
CCC(C)C1C=CCC(=C)C1=O
CCC(C)C1C(=C)C=CCC1=O
CCC(C)C1C(=C)CC=CC1=O
CCC(C)C1CC=CC(=C)C1=O
CCC(C)C1CC(=C)C=CC1=O
CC(=C)CC1=C(C)CCC(=O)C1
CC(=C)CC1CC=C(C)C(=O)C1
CC(=C)CC1CC(=O)C=C(C)C1
CC(C=C)C1=C(C)CCC(=O)C1
CC(C=C)C1=CC(C)CC(=O)C1
CC(C=C)C1=CCC(C)C(=O)C1
CC(C=C)C1CC=C(C)C(=O)C1
CC(C=C)C1CC(=O)C=C(C)C1
CC(C)CC1=CC(=C)CC(=O)C1
CC(C)CC1=CCC(=C)C(=O)C1
CCC(=C)C1=C(C)CCC(=O)C1
CCC(=C)C1=CC(C)CC(=O)C1
CCC(=C)C1=CCC(C)C(=O)C1
CCC(=C)C1CC=C(C)C(=O)C1
CCC(=C)C1CC(=O)C=C(C)C1
CCC(C)C1=CC(=C)CC(=O)C1
CCC(C)C1=CCC(=C)C(=O)C1
CC(C=C)C1=CCCC(=O)C1C
CC(C=C)C1C=CCC(=O)C1C
CC(C=C)C1CC=CC(=O)C1C
CC(C)CC1=CCCC(=O)C1=C
CC(C)CC1C=CCC(=O)C1=C
CC(C)CC1CC=CC(=O)C1=C
CCC(=C)C1=CCCC(=O)C1C
CCC(=C)C1C=CCC(=O)C1C
CCC(=C)C1CC=CC(=O)C1C
CCC(C)C1=CCCC(=O)C1=C
CCC(C)C1C=CCC(=O)C1=C
CCC(C)C1CC=CC(=O)C1=C
CC(=C)CC1=C(C)CC(=O)CC1
CC(C=C)C1=C(C)CC(=O)CC1
CC(C=C)C1=CC(C)C(=O)CC1
CC(C=C)C1CC(C)C(=O)C=C1
CC(C)CC1=CC(=C)C(=O)CC1
CC(C)CC1CC(=C)C(=O)C=C1
CCC(=C)C1=C(C)CC(=O)CC1
CCC(=C)C1=CC(C)C(=O)CC1
CCC(=C)C1CC(C)C(=O)C=C1
CCC(C)C1=CC(=C)C(=O)CC1
CCC(C)C1CC(=C)C(=O)C=C1
CC(=C)CC1CCC(=O)C=C1C
CC(C=C)C1=CCC(=O)CC1C
CC(C=C)C1C=CC(=O)CC1C
CC(C=C)C1CCC(=O)C=C1C
CC(C)CC1=CCC(=O)CC1=C
CC(C)CC1C=CC(=O)CC1=C
CCC(=C)C1=CCC(=O)CC1C
CCC(=C)C1C=CC(=O)CC1C
CCC(=C)C1CCC(=O)C=C1C
CCC(C)C1=CCC(=O)CC1=C
CCC(C)C1C=CC(=O)CC1=C
CC(=C)CC1=C(C)C(=O)CCC1
CC(=C)CC1CCC(=O)C(C)=C1
CC(C=C)C1=C(C)C(=O)CCC1
CC(C=C)C1=CCC(=O)C(C)C1
CC(C=C)C1CCC(=O)C(C)=C1
CC(C)CC1=CCC(=O)C(=C)C1
CCC(=C)C1=C(C)C(=O)CCC1
CCC(=C)C1=CCC(=O)C(C)C1
CCC(=C)C1CCC(=O)C(C)=C1
CCC(C)C1=CCC(=O)C(=C)C1
CC(=C)CC1CC(=O)CC=C1C
CC(C=C)C1=CC(=O)CCC1C
CC(C=C)C1CC(=O)C=CC1C
CC(C=C)C1CC(=O)CC=C1C
CC(C)CC1=CC(=O)CCC1=C
CC(C)CC1CC(=O)C=CC1=C
CCC(=C)C1=CC(=O)CCC1C
CCC(=C)C1CC(=O)C=CC1C
CCC(=C)C1CC(=O)CC=C1C
CCC(C)C1=CC(=O)CCC1=C
CCC(C)C1CC(=O)C=CC1=C
CC(=C)CC1CC(=O)CC(C)=C1
CC(C=C)C1=CC(=O)C(C)CC1
CC(C=C)C1=CC(=O)CC(C)C1
CC(C=C)C1CC(=O)C(C)C=C1
CC(C=C)C1CC(=O)CC(C)=C1
CC(C)CC1=CC(=O)C(=C)CC1
CC(C)CC1=CC(=O)CC(=C)C1
CC(C)CC1CC(=O)C(=C)C=C1
CCC(=C)C1=CC(=O)C(C)CC1
CCC(=C)C1=CC(=O)CC(C)C1
CCC(=C)C1CC(=O)C(C)C=C1
CCC(=C)C1CC(=O)CC(C)=C1
CCC(C)C1=CC(=O)C(=C)CC1
CCC(C)C1=CC(=O)CC(=C)C1
CCC(C)C1CC(=O)C(=C)C=C1
CC(C=O)C1=C(C)CCCC1=C
CC(C=O)C1=CC(=C)CCC1C
CC(C=O)C1=CC(C)CCC1=C
CC(C=O)C1=CCC(=C)CC1C
CC(C=O)C1=CCC(C)CC1=C
CC(C=O)C1=CCCC(=C)C1C
CC(C=O)C1=CCCC(C)C1=C
CC(C=O)C1C=C(C)CCC1=C
CC(C=O)C1C=CC(=C)CC1C
CC(C=O)C1C=CC(C)CC1=C
CC(C=O)C1C=CCC(=C)C1C
CC(C=O)C1C=CCC(C)C1=C
CC(C=O)C1C(=C)CCC=C1C
CC(C=O)C1C(C)C=CCC1=C
CC(C=O)C1C(C)CC=CC1=C
CC(C=O)C1CC=C(C)CC1=C
CC(C=O)C1CC=CC(=C)C1C
CC(C=O)C1CC=CC(C)C1=C
CC(C=O)C1CC(=C)C=CC1C
CC(C=O)C1CC(=C)CC=C1C
CC(C=O)C1CC(C)=CCC1=C
CC(C=O)C1CC(C)C=CC1=C
CC(C=O)C1CCC=C(C)C1=C
CC(C=O)C1CCC(=C)C=C1C
CC(C=O)C1CCC(C)=CC1=C
CCC(=O)C1=C(C)CCCC1=C
CCC(=O)C1=CC(=C)CCC1C
CCC(=O)C1=CC(C)CCC1=C
CCC(=O)C1=CCC(=C)CC1C
CCC(=O)C1=CCC(C)CC1=C
CCC(=O)C1=CCCC(=C)C1C
CCC(=O)C1=CCCC(C)C1=C
CCC(=O)C1C=C(C)CCC1=C
CCC(=O)C1C=CC(=C)CC1C
CCC(=O)C1C=CC(C)CC1=C
CCC(=O)C1C=CCC(=C)C1C
CCC(=O)C1C=CCC(C)C1=C
CCC(=O)C1C(=C)CCC=C1C
CCC(=O)C1C(C)C=CCC1=C
CCC(=O)C1C(C)CC=CC1=C
CCC(=O)C1CC=C(C)CC1=C
CCC(=O)C1CC=CC(=C)C1C
CCC(=O)C1CC=CC(C)C1=C
CCC(=O)C1CC(=C)C=CC1C
CCC(=O)C1CC(=C)CC=C1C
CCC(=O)C1CC(C)=CCC1=C
CCC(=O)C1CC(C)C=CC1=C
CCC(=O)C1CCC=C(C)C1=C
CCC(=O)C1CCC(=C)C=C1C
CCC(=O)C1CCC(C)=CC1=C
CC(C=O)C1=C(C)C(=C)CCC1
CC(C=O)C1=C(C)CC(=C)CC1
CC(C=O)C1=C(C)CCC(=C)C1
CC(C=O)C1=CC(=C)C(C)CC1
CC(C=O)C1=CC(=C)CC(C)C1
CC(C=O)C1=CC(C)C(=C)CC1
CC(C=O)C1=CC(C)CC(=C)C1
CC(C=O)C1=CCC(=C)C(C)C1
CC(C=O)C1=CCC(C)C(=C)C1
CC(C=O)C1CC=C(C)C(=C)C1
CC(C=O)C1CC(=C)C(C)C=C1
CC(C=O)C1CC(=C)CC(C)=C1
CC(C=O)C1CC(=C)C=C(C)C1
CC(C=O)C1CC(C)C(=C)C=C1
CC(C=O)C1CCC(=C)C(C)=C1
CCC(=O)C1=C(C)C(=C)CCC1
CCC(=O)C1=C(C)CC(=C)CC1
CCC(=O)C1=C(C)CCC(=C)C1
CCC(=O)C1=CC(=C)C(C)CC1
CCC(=O)C1=CC(=C)CC(C)C1
CCC(=O)C1=CC(C)C(=C)CC1
CCC(=O)C1=CC(C)CC(=C)C1
CCC(=O)C1=CCC(=C)C(C)C1
CCC(=O)C1=CCC(C)C(=C)C1
CCC(=O)C1CC=C(C)C(=C)C1
CCC(=O)C1CC(=C)C(C)C=C1
CCC(=O)C1CC(=C)CC(C)=C1
CCC(=O)C1CC(=C)C=C(C)C1
CCC(=O)C1CC(C)C(=C)C=C1
CCC(=O)C1CCC(=C)C(C)=C1
CC(=O)C1C(CCC=C1C)C=C
CC(=O)C1CC(CC=C1C)C=C
CC(=O)C1=C(C)C(CCC1)C=C
CC(=O)C1=C(C)CC(CC1)C=C
CC(=O)C1=C(C)CCC(C1)C=C
CC(=O)C1=C(C)CCCC1C=C
CC(=O)C1C=C(C)CCC1C=C
CC(=O)C1CC=C(C)C(C1)C=C
CC(=O)C1CC=C(C)CC1C=C
CC(=O)C1CC(C)=CCC1C=C
CC(=O)C1CC(CC(C)=C1)C=C
CC(=O)C1CCC=C(C)C1C=C
CC(=O)C1CCC(C)=C(C1)C=C
CC(=O)C1CCC(C)=CC1C=C
CC(=O)C1CCCC(C)=C1C=C
CC(=O)C1CCC(C=C)C=C1C
CC(=O)C1CCCC(C=C)=C1C
CC(=O)C1CC(C=C)C=C(C)C1
CC(=O)C1CCC(C=C)=C(C)C1
CC(=O)C1CCC(C=C)C(C)=C1
CC(=O)CC1=C(C)CCCC1=C
CC(=O)CC1C=C(C)CCC1=C
CC(=O)CC1C(=C)CCC=C1C
CC(=O)CC1CC=C(C)CC1=C
CC(=O)CC1CC(=C)CC=C1C
CC(=O)CC1CC(C)=CCC1=C
CC(=O)CC1CCC=C(C)C1=C
CC(=O)CC1CCC(=C)C=C1C
CC(=O)CC1CCC(C)=CC1=C
CC(=O)CC1=C(C)C(=C)CCC1
CC(=O)CC1=C(C)CC(=C)CC1
CC(=O)CC1=C(C)CCC(=C)C1
CC(=O)CC1CC=C(C)C(=C)C1
CC(=O)CC1CC(=C)CC(C)=C1
CC(=O)CC1CC(=C)C=C(C)C1
CC(=O)CC1CCC(=C)C(C)=C1
CC1C=CC(CC1C=O)C(C)=C
CCC1=CCC(CC1=O)C(C)=C
CC(=C)C1CC=C(C)C(C1)C=O
CCC1CC=C(C(C)C)C(=O)O1
CCC1=CC(C(C)C)C(=O)OC1
CCC1=C(C(C)C)C(=O)OCC1
CCC1CC(=CC(=O)O1)C(C)C
CCC1=C(CCOC1=O)C(C)C
CCC1=CC(COC1=O)C(C)C
CCC1=CCC(OC1=O)C(C)C
CCC1C=C(COC1=O)C(C)C
CCC1C=CC(OC1=O)C(C)C
CCC1=C(CC(=O)OC1)C(C)C
CCC1=CCC(=O)OC1C(C)C
CCC1C=CC(=O)OC1C(C)C
CCC1=C(COC(=O)C1)C(C)C
CCC1=CC(OC(=O)C1)C(C)C
CCC1=CCOC(=O)C1C(C)C
CCC1=CC(=O)OC(C1)C(C)C
CCC1=CC(=O)OCC1C(C)C
CCC1COC(=O)C=C1C(C)C
CCC1COC(=O)C(=C1)C(C)C
CCC1C(=O)OCC=C1C(C)C
CCC1OC(=O)C=CC1C(C)C
CCC1OC(=O)C(C=C1)C(C)C
CCC1OC(=O)CC=C1C(C)C
CCC1OC(=O)CC(=C1)C(C)C
CC(C)CC1CC=C(C)C(=O)O1
CC(C)CC1CC(C)=CC(=O)O1
CCC(C)C1CC=C(C)C(=O)O1
CCC(C)C1CC(C)=CC(=O)O1
CC(C)CC1=C(C)CCOC1=O
CC(C)CC1=CC(C)COC1=O
CC(C)CC1=CCC(C)OC1=O
CC(C)CC1C=C(C)COC1=O
CC(C)CC1C=CC(C)OC1=O
CC(C)CC1C(=O)OCC=C1C
CCC(C)C1=C(C)CCOC1=O
CCC(C)C1=CC(C)COC1=O
CCC(C)C1=CCC(C)OC1=O
CCC(C)C1C=C(C)COC1=O
CCC(C)C1C=CC(C)OC1=O
CCC(C)C1C(=O)OCC=C1C
CC(C)CC1=C(C)CC(=O)OC1
CC(C)CC1=CC(C)C(=O)OC1
CCC(C)C1=C(C)CC(=O)OC1
CCC(C)C1=CC(C)C(=O)OC1
CC(C)CC1=C(C)COC(=O)C1
CC(C)CC1=CC(C)OC(=O)C1
CCC(C)C1=C(C)COC(=O)C1
CCC(C)C1=CC(C)OC(=O)C1
CC(C)CC1=CCC(=O)OC1C
CC(C)CC1C=CC(=O)OC1C
CCC(C)C1=CCC(=O)OC1C
CCC(C)C1C=CC(=O)OC1C
CC(C)CC1=C(C)C(=O)OCC1
CCC(C)C1=C(C)C(=O)OCC1
CC(C)CC1=CCOC(=O)C1C
CCC(C)C1=CCOC(=O)C1C
CC(C)CC1=CC(=O)OCC1C
CCC(C)C1=CC(=O)OCC1C
CC(C)CC1=CC(=O)OC(C)C1
CCC(C)C1=CC(=O)OC(C)C1
CC(C)CC1COC(=O)C=C1C
CCC(C)C1COC(=O)C=C1C
CC(C)CC1COC(=O)C(C)=C1
CCC(C)C1COC(=O)C(C)=C1
CC(C)CC1OC(=O)C=CC1C
CC(C)CC1OC(=O)CC=C1C
CCC(C)C1OC(=O)C=CC1C
CCC(C)C1OC(=O)CC=C1C
CC(C)CC1OC(=O)C(C)C=C1
CC(C)CC1OC(=O)CC(C)=C1
CCC(C)C1OC(=O)C(C)C=C1
CCC(C)C1OC(=O)CC(C)=C1
CC1C(CCC=C1C)OC(C)=O
CC1CC(CC=C1C)OC(C)=O
CC1C=C(C)CCC1OC(C)=O
CC1CC=C(C)C(C1)OC(C)=O
CC1CC=C(C)CC1OC(C)=O
CC1CC=CC(C)C1OC(C)=O
CC1CC(C)=CCC1OC(C)=O
CC1CC(CC(C)=C1)OC(C)=O
CC1CCC=C(C)C1OC(C)=O
CC1CCC(C)=CC1OC(C)=O
CC1C=CCC(OC(C)=O)C1C
CC1CC(C)C(OC(C)=O)C=C1
CC1CCC(OC(C)=O)C=C1C
CC1CCC(OC(C)=O)C(C)=C1
CC1CC(OC(C)=O)C=CC1C
CC1CC(OC(C)=O)C=C(C)C1
CC1CC(OC(C)=O)C(C)C=C1
CC(=O)OC1CCCC(C)=C1C
CC(=O)OC1CCC(C)=C(C)C1
COC(=O)C1=C(C)CCCC1C
COC(=O)C1=CC(C)CCC1C
COC(=O)C1=CCC(C)CC1C
COC(=O)C1=CCCC(C)C1C
COC(=O)C1C=C(C)CCC1C
COC(=O)C1C=CC(C)CC1C
COC(=O)C1C=CCC(C)C1C
COC(=O)C1C(C)CC=CC1C
COC(=O)C1CC=C(C)CC1C
COC(=O)C1CC=CC(C)C1C
COC(=O)C1CC(C)=CCC1C
COC(=O)C1CC(C)CC=C1C
COC(=O)C1CCC=C(C)C1C
COC(=O)C1CCC(C)C=C1C
COC(=O)C1CCCC(C)=C1C
COC(=O)C1=C(C)CC(C)CC1
COC(=O)C1=C(C)CCC(C)C1
COC(=O)C1=CC(C)C(C)CC1
COC(=O)C1=CC(C)CC(C)C1
COC(=O)C1=CCC(C)C(C)C1
COC(=O)C1CC=C(C)C(C)C1
COC(=O)C1CC(C)CC(C)=C1
COC(=O)C1CCC(C)C(C)=C1
CC1CC=CC(OC(C)=O)C1C
COC(=O)C1C(C)CCC=C1C
COC(=O)C1CC(C)C=CC1C
COC(=O)C1CCC(C)=CC1C
COC(=O)C1=C(C)C(C)CCC1
COC(=O)C1CC(C)C=C(C)C1
COC(=O)C1CC(C)C(C)C=C1
COC(=O)C1CCC(C)=C(C)C1
CC1C=C(C)CCC1CC(C)=O
CC1CC=C(C)CC1CC(C)=O
CC1CC=CC(C)C1CC(C)=O
CC1CC(C)=CCC1CC(C)=O
CC1CCC=C(C)C1CC(C)=O
CC1CCC(C)=CC1CC(C)=O
CC1CCCC(C)=C1CC(C)=O
CC1CC=C(C)C(CC(C)=O)C1
CC1CC(C)C=C(CC(C)=O)C1
CC1CCC(C)=C(CC(C)=O)C1
CC1CCC(C)C(CC(C)=O)=C1
CC1C=CCC(CC(C)=O)C1C
CC1CC=CC(CC(C)=O)C1C
CC1CCC=C(CC(C)=O)C1C
CC1CCCC(CC(C)=O)=C1C
CC1CC(C)C(CC(C)=O)C=C1
CC1CC=C(CC(C)=O)CC1C
CC1CCC(CC(C)=O)=CC1C
CC1CCC(CC(C)=O)C=C1C
CC1CC=C(CC(C)=O)C(C)C1
CC1CCC(CC(C)=O)=C(C)C1
CC1CCC(CC(C)=O)C(C)=C1
CC1CC(CC(C)=O)C=CC1C
CC1CC(CC(C)=O)CC=C1C
CC1CC(CC(C)=O)C=C(C)C1
CC1CC(CC(C)=O)C(C)C=C1
CC1CC(CC(C)=O)CC(C)=C1
CC1C(CC(C)=O)CCC=C1C
CCC1=C(CCCC1C)C(C)=O
CCC1=CC(CCC1C)C(C)=O
CCC1=CCC(CC1C)C(C)=O
CCC1=CCCC(C1C)C(C)=O
CCC1C=C(CCC1C)C(C)=O
CCC1C=CC(CC1C)C(C)=O
CCC1C=CCC(C1C)C(C)=O
CCC1C(CCC=C1C)C(C)=O
CCC1CC=C(CC1C)C(C)=O
CCC1CC=CC(C1C)C(C)=O
CCC1CC(=CCC1C)C(C)=O
CCC1CC(C=CC1C)C(C)=O
CCC1CC(CC=C1C)C(C)=O
CCC1CCC=C(C1C)C(C)=O
CCC1CCC(=CC1C)C(C)=O
CCC1CCC(C=C1C)C(C)=O
CCC1=C(CCCC1=O)C(C)C
CCC1=CC(CCC1=O)C(C)C
CCC1=CCC(CC1=O)C(C)C
CCC1C=C(CCC1=O)C(C)C
CCC1C=CC(CC1=O)C(C)C
CCC1C(=O)CC=CC1C(C)C
CCC1C(CC=CC1=O)C(C)C
CCC1CC=C(CC1=O)C(C)C
CCC1CC(=CCC1=O)C(C)C
CCC1CC(C=CC1=O)C(C)C
CCC1CCC(=CC1=O)C(C)C
CCC1=C(C(C)CCC1)C(C)=O
CCC1=C(C)C(CCC1)C(C)=O
CCC1=C(C)CC(CC1)C(C)=O
CCC1=C(C)CCC(C1)C(C)=O
CCC1=C(C)CCCC1C(C)=O
CCC1=C(CC(C)CC1)C(C)=O
CCC1=C(CCC(C)C1)C(C)=O
CCC1=CC(C(C)CC1)C(C)=O
CCC1=CC(C)C(CC1)C(C)=O
CCC1=CC(C)CC(C1)C(C)=O
CCC1=CC(C)CCC1C(C)=O
CCC1=CC(CC(C)C1)C(C)=O
CCC1=CCC(C(C)C1)C(C)=O
CCC1=CCC(C)C(C1)C(C)=O
CCC1=CCC(C)CC1C(C)=O
CCC1=CCCC(C)C1C(C)=O
CCC1C=C(C)CCC1C(C)=O
CCC1C=CC(C)CC1C(C)=O
CCC1C(C)C=CCC1C(C)=O
CCC1C(C)CC=CC1C(C)=O
CCC1C(C)CCC=C1C(C)=O
CCC1CC=C(C(C)C1)C(C)=O
CCC1CC=C(C)C(C1)C(C)=O
CCC1CC=C(C)CC1C(C)=O
CCC1CC(C=C(C)C1)C(C)=O
CCC1CC(C(C)C=C1)C(C)=O
CCC1CC(C)=CCC1C(C)=O
CCC1CC(C)C=C(C1)C(C)=O
CCC1CC(C)C=CC1C(C)=O
CCC1CC(C)C(C=C1)C(C)=O
CCC1CC(C)CC=C1C(C)=O
CCC1CC(C)CC(=C1)C(C)=O
CCC1CC(CC(C)=C1)C(C)=O
CCC1CCC=C(C)C1C(C)=O
CCC1CCC(C)=C(C1)C(C)=O
CCC1CCC(C)=CC1C(C)=O
CCC1CCC(C)C=C1C(C)=O
CCC1CCC(C)C(=C1)C(C)=O
CCC1CCCC(C)=C1C(C)=O
CCC1=CCCC(C(C)C)C1=O
CCC1C=CCC(C(C)C)C1=O
CCC1CC=CC(C(C)C)C1=O
CCC1CCC=C(C(C)C)C1=O
CCC1=CCC(C(C)C)C(=O)C1
CCC1CC=C(C(C)C)C(=O)C1
CCC1CCCC(C(C)=O)=C1C
CCC1=CC(C(C)C)C(=O)CC1
CCC1CC(C(C)C)C(=O)C=C1
CCC1CCC(C(C)=O)=C(C)C1
CCC1CCC(C(C)=O)C(C)=C1
CCC1=C(CCC(=O)C1)C(C)C
CCC1=CC(CC(=O)C1)C(C)C
CCC1=CCCC(=O)C1C(C)C
CCC1C=CCC(=O)C1C(C)C
CCC1CC=CC(=O)C1C(C)C
CCC1=C(CC(=O)CC1)C(C)C
CCC1=CCC(=O)C(C1)C(C)C
CCC1=CCC(=O)CC1C(C)C
CCC1C=CC(=O)CC1C(C)C
CCC1CCC(=O)C=C1C(C)C
CCC1CCC(=O)C(=C1)C(C)C
CCC1=CC(=O)C(CC1)C(C)C
CCC1=CC(=O)CC(C1)C(C)C
CCC1=CC(=O)CCC1C(C)C
CCC1CC(=O)C=C(C1)C(C)C
CCC1CC(=O)C=CC1C(C)C
CCC1CC(=O)C(C=C1)C(C)C
CCC1CC(=O)CC=C1C(C)C
CCC1CC(=O)CC(=C1)C(C)C
CCC1C(=O)CCC=C1C(C)C
CC(C)C1=C(CCCC1C)C=O
CC(C)C1=CC(CCC1C)C=O
CC(C)C1=CCC(CC1C)C=O
CC(C)C1C=C(CCC1C)C=O
CC(C)C1C=CC(CC1C)C=O
CC(C)C1C(CCC=C1C)C=O
CC(C)C1CC=C(CC1C)C=O
CC(C)C1CC(CC=C1C)C=O
CC(C)C1=C(C)C(CCC1)C=O
CC(C)C1=C(C)CC(CC1)C=O
CC(C)C1=C(C)CCC(C1)C=O
CC(C)C1=C(C)CCCC1C=O
CC(C)C1=C(CCC(C)C1)C=O
CC(C)C1=CC(C)C(CC1)C=O
CC(C)C1=CC(C)CC(C1)C=O
CC(C)C1=CC(C)CCC1C=O
CC(C)C1=CC(CC(C)C1)C=O
CC(C)C1=CCC(C)C(C1)C=O
CC(C)C1=CCC(C)CC1C=O
CC(C)C1=CCCC(C)C1C=O
CC(C)C1C=C(C)CCC1C=O
CC(C)C1C=CC(C)CC1C=O
CC(C)C1C=CCC(C)C1C=O
CC(C)C1C(CC=CC1C)C=O
CC(C)C1C(C)CC=CC1C=O
CC(C)C1C(C)CCC=C1C=O
CC(C)C1CC=C(C)C(C1)C=O
CC(C)C1CC=C(C)CC1C=O
CC(C)C1CC=CC(C)C1C=O
CC(C)C1CC(C)=CCC1C=O
CC(C)C1CC(C)C=C(C1)C=O
CC(C)C1CC(C)C=CC1C=O
CC(C)C1CC(C)CC=C1C=O
CC(C)C1CC(CC(C)=C1)C=O
CC(C)C1CCC=C(C)C1C=O
CC(C)C1CCC(C)=C(C1)C=O
CC(C)C1CCC(C)=CC1C=O
CC(C)C1CCCC(C)=C1C=O
CC(C)C1CC(C)CC(C=O)=C1
CC(C)C1CCC(C)C(C=O)=C1
CC(C)C1=CCCC(C=O)C1C
CC(C)C1C=CCC(C=O)C1C
CC(C)C1CC=CC(C=O)C1C
CC(C)C1CCC=C(C=O)C1C
CC(C)C1CCCC(C=O)=C1C
CC(C)C1CC(C)C(C=O)C=C1
CC(C)C1CCC(C=O)=CC1C
CC(C)C1CCC(C=O)C=C1C
CC(C)C1=CCC(C=O)C(C)C1
CC(C)C1CC=C(C=O)C(C)C1
CC(C)C1CCC(C=O)=C(C)C1
CC(C)C1CCC(C=O)C(C)=C1
CC(C)C1CC(C=O)=CCC1C
CC(C)C1CC(C=O)C=CC1C
CC(C)C1=CC(C=O)C(C)CC1
CC(C)C1CC(C=O)C=C(C)C1
CC(C)C1CC(C=O)C(C)C=C1
CC(C)C1=C(C=O)C(C)CCC1
CC(C)CC1=C(C)CCCC1=O
CC(C)CC1=CC(C)CCC1=O
CC(C)CC1=CCC(C)CC1=O
CC(C)CC1=CCCC(C)C1=O
CC(C)CC1C=C(C)CCC1=O
CC(C)CC1C=CC(C)CC1=O
CC(C)CC1C=CCC(C)C1=O
CC(C)CC1C(=O)CCC=C1C
CC(C)CC1C(C)C=CCC1=O
CC(C)CC1C(C)CC=CC1=O
CC(C)CC1CC=C(C)CC1=O
CC(C)CC1CC=CC(C)C1=O
CC(C)CC1CC(C)=CCC1=O
CC(C)CC1CC(C)C=CC1=O
CC(C)CC1CCC=C(C)C1=O
CC(C)CC1CCC(C)=CC1=O
CCC(C)C1=C(C)CCCC1=O
CCC(C)C1=CC(C)CCC1=O
CCC(C)C1=CCC(C)CC1=O
CCC(C)C1=CCCC(C)C1=O
CCC(C)C1C=C(C)CCC1=O
CCC(C)C1C=CC(C)CC1=O
CCC(C)C1C=CCC(C)C1=O
CCC(C)C1C(=O)CCC=C1C
CCC(C)C1C(C)C=CCC1=O
CCC(C)C1C(C)CC=CC1=O
CCC(C)C1CC=C(C)CC1=O
CCC(C)C1CC=CC(C)C1=O
CCC(C)C1CC(C)=CCC1=O
CCC(C)C1CC(C)C=CC1=O
CCC(C)C1CCC=C(C)C1=O
CCC(C)C1CCC(C)=CC1=O
CC(C)CC1=C(C)CCC(=O)C1
CC(C)CC1=CC(C)CC(=O)C1
CC(C)CC1=CCC(C)C(=O)C1
CC(C)CC1CC=C(C)C(=O)C1
CC(C)CC1CC(=O)C=C(C)C1
CCC(C)C1=C(C)CCC(=O)C1
CCC(C)C1=CC(C)CC(=O)C1
CCC(C)C1=CCC(C)C(=O)C1
CCC(C)C1CC=C(C)C(=O)C1
CCC(C)C1CC(=O)C=C(C)C1
CC(C)CC1=CCCC(=O)C1C
CC(C)CC1C=CCC(=O)C1C
CC(C)CC1CC=CC(=O)C1C
CCC(C)C1=CCCC(=O)C1C
CCC(C)C1C=CCC(=O)C1C
CCC(C)C1CC=CC(=O)C1C
CC(C)CC1=C(C)CC(=O)CC1
CC(C)CC1=CC(C)C(=O)CC1
CC(C)CC1CC(C)C(=O)C=C1
CCC(C)C1=C(C)CC(=O)CC1
CCC(C)C1=CC(C)C(=O)CC1
CCC(C)C1CC(C)C(=O)C=C1
CC(C)CC1=CCC(=O)CC1C
CC(C)CC1C=CC(=O)CC1C
CCC(C)C1=CCC(=O)CC1C
CCC(C)C1C=CC(=O)CC1C
CCC(C)C1CCC(=O)C=C1C
CC(C)CC1=C(C)C(=O)CCC1
CC(C)CC1=CCC(=O)C(C)C1
CC(C)CC1CCC(=O)C(C)=C1
CCC(C)C1=C(C)C(=O)CCC1
CCC(C)C1=CCC(=O)C(C)C1
CCC(C)C1CCC(=O)C(C)=C1
CC(C)CC1=CC(=O)CCC1C
CC(C)CC1CC(=O)C=CC1C
CC(C)CC1CC(=O)CC=C1C
CCC(C)C1=CC(=O)CCC1C
CCC(C)C1CC(=O)C=CC1C
CCC(C)C1CC(=O)CC=C1C
CC(C)CC1=CC(=O)C(C)CC1
CC(C)CC1=CC(=O)CC(C)C1
CC(C)CC1CC(=O)C(C)C=C1
CC(C)CC1CC(=O)CC(C)=C1
CCC(C)C1=CC(=O)C(C)CC1
CCC(C)C1=CC(=O)CC(C)C1
CCC(C)C1CC(=O)C(C)C=C1
CCC(C)C1CC(=O)CC(C)=C1
CC(C=O)C1=C(C)CCCC1C
CC(C=O)C1=CC(C)CCC1C
CC(C=O)C1=CCC(C)CC1C
CC(C=O)C1=CCCC(C)C1C
CC(C=O)C1C=C(C)CCC1C
CC(C=O)C1C=CC(C)CC1C
CC(C=O)C1C=CCC(C)C1C
CC(C=O)C1C(C)CC=CC1C
CC(C=O)C1C(C)CCC=C1C
CC(C=O)C1CC=C(C)CC1C
CC(C=O)C1CC=CC(C)C1C
CC(C=O)C1CC(C)=CCC1C
CC(C=O)C1CC(C)C=CC1C
CC(C=O)C1CC(C)CC=C1C
CC(C=O)C1CCC=C(C)C1C
CC(C=O)C1CCC(C)=CC1C
CC(C=O)C1CCC(C)C=C1C
CC(C=O)C1CCCC(C)=C1C
CCC(=O)C1=C(C)CCCC1C
CCC(=O)C1=CC(C)CCC1C
CCC(=O)C1=CCC(C)CC1C
CCC(=O)C1=CCCC(C)C1C
CCC(=O)C1C=C(C)CCC1C
CCC(=O)C1C=CC(C)CC1C
CCC(=O)C1C=CCC(C)C1C
CCC(=O)C1C(C)CC=CC1C
CCC(=O)C1C(C)CCC=C1C
CCC(=O)C1CC=C(C)CC1C
CCC(=O)C1CC=CC(C)C1C
CCC(=O)C1CC(C)=CCC1C
CCC(=O)C1CC(C)CC=C1C
CCC(=O)C1CCC=C(C)C1C
CCC(=O)C1CCC(C)C=C1C
CCC(=O)C1CCCC(C)=C1C
CC(C=O)C1=C(C)C(C)CCC1
CC(C=O)C1=C(C)CC(C)CC1
CC(C=O)C1=C(C)CCC(C)C1
CC(C=O)C1=CC(C)C(C)CC1
CC(C=O)C1=CC(C)CC(C)C1
CC(C=O)C1=CCC(C)C(C)C1
CC(C=O)C1CC=C(C)C(C)C1
CC(C=O)C1CC(C)C=C(C)C1
CC(C=O)C1CC(C)C(C)C=C1
CC(C=O)C1CC(C)CC(C)=C1
CC(C=O)C1CCC(C)=C(C)C1
CC(C=O)C1CCC(C)C(C)=C1
CCC(=O)C1=C(C)C(C)CCC1
CCC(=O)C1=C(C)CC(C)CC1
CCC(=O)C1=C(C)CCC(C)C1
CCC(=O)C1=CC(C)C(C)CC1
CCC(=O)C1=CC(C)CC(C)C1
CCC(=O)C1=CCC(C)C(C)C1
CCC(=O)C1CC=C(C)C(C)C1
CCC(=O)C1CC(C)C=C(C)C1
CCC(=O)C1CC(C)C(C)C=C1
CCC(=O)C1CC(C)CC(C)=C1
CCC(=O)C1CCC(C)C(C)=C1
CC(=O)CC1CCCC(C)=C1C
CC(=O)CC1CCC(C)=C(C)C1
CCC1C=CCC(C)C1C(C)=O
CCC1CC=CC(C)C1C(C)=O
CCC1=C(C(C)C)C(=O)CCC1
CC(C)C1=C(CC(C)CC1)C=O
CC(C)C1CCC(C)C=C1C=O
CC(C)CC1CCC(=O)C=C1C
CCC(=O)C1CC(C)C=CC1C
CCC(=O)C1CCC(C)=CC1C
CCC(=O)C1CCC(C)=C(C)C1
CC1CCC(C(=C)C=C)C(=O)O1
CC1CC(CC(=O)O1)C(=C)C=C
CC1C(CCOC1=O)C(=C)C=C
CC1CC(COC1=O)C(=C)C=C
CC1CCC(OC1=O)C(=C)C=C
CC1CCC(=O)OC1C(=C)C=C
CC1CC(OC(=O)C1)C(=C)C=C
CC1CCOC(=O)C1C(=C)C=C
CC1CC(=O)OCC1C(=C)C=C
CC1COC(=O)C(C1)C(=C)C=C
CC1COC(=O)CC1C(=C)C=C
CC1OC(=O)CCC1C(=C)C=C
CC(=C)C1CCC(C=C)C(=O)O1
CC(=C)C1C(CCOC1=O)C=C
CC(=C)C1CC(COC1=O)C=C
CC(=C)C1CCC(OC1=O)C=C
CC(=C)C1CCC(=O)OC1C=C
CC(=C)C1CC(OC(=O)C1)C=C
CC(=C)C1CCOC(=O)C1C=C
CC(=C)C1CC(=O)OCC1C=C
CC(=C)C1COC(=O)C(C1)C=C
CC(=C)C1COC(=O)CC1C=C
CC(=C)C1OC(=O)CCC1C=C
CC(=C)CC1CC(=C)CC(=O)O1
CC(=C)CC1CCC(=C)C(=O)O1
CC(C=C)C1CC(=C)CC(=O)O1
CC(C=C)C1CCC(=C)C(=O)O1
CCC(=C)C1CC(=C)CC(=O)O1
CCC(=C)C1CCC(=C)C(=O)O1
CC(=C)CC1C(=C)CCOC1=O
CC(=C)CC1CC(=C)COC1=O
CC(C=C)C1C(=C)CCOC1=O
CC(C=C)C1CC(=C)COC1=O
CCC(=C)C1C(=C)CCOC1=O
CCC(=C)C1CC(=C)COC1=O
CC(=C)CC1CCOC(=O)C1=C
CC(C=C)C1CCOC(=O)C1=C
CCC(=C)C1CCOC(=O)C1=C
CC(=C)CC1CC(=O)OCC1=C
CC(C=C)C1CC(=O)OCC1=C
CCC(=C)C1CC(=O)OCC1=C
CC(=C)CC1COC(=O)CC1=C
CC(C=C)C1COC(=O)CC1=C
CCC(=C)C1COC(=O)CC1=C
CC(=C)CC1COC(=O)C(=C)C1
CC(C=C)C1COC(=O)C(=C)C1
CCC(=C)C1COC(=O)C(=C)C1
CC(=C)CC1OC(=O)CCC1=C
CC(C=C)C1OC(=O)CCC1=C
CCC(=C)C1OC(=O)CCC1=C
CC(=C)C1CC(CC(=O)O1)C=C
CC(=O)OC1C(=C)CCCC1=C
CC(=O)OC1CC(=C)CCC1=C
CC(=O)OC1CCC(=C)CC1=C
CC(=O)OC1CCCC(=C)C1=C
CC(=O)OC1CC(=C)CC(=C)C1
CC(=O)OC1CCC(=C)C(=C)C1
COC(=O)C1C(=C)CCCC1=C
COC(=O)C1CC(=C)CCC1=C
COC(=O)C1CCC(=C)CC1=C
COC(=O)C1CCCC(=C)C1=C
COC(=O)C1CC(=C)CC(=C)C1
COC(=O)C1CCC(=C)C(=C)C1
CC1C(CCCC1=C)C(=C)C=O
CC1CC(CCC1=C)C(=C)C=O
CC1CCC(CC1=C)C(=C)C=O
CC1C(CCCC1=C)C(=O)C=C
CC1CC(CCC1=C)C(=O)C=C
CC1CCC(CC1=C)C(=O)C=C
CC1C(CCCC1=O)C(=C)C=C
CC1CC(CCC1=O)C(=C)C=C
CC1CCC(CC1=O)C(=C)C=C
CC1CC(=C)CCC1C(=C)C=O
CC1CC(CC(=C)C1)C(=C)C=O
CC1CCC(=C)C(C1)C(=C)C=O
CC1CCC(=C)CC1C(=C)C=O
CC1CCCC(=C)C1C(=C)C=O
CC1CC(=C)CCC1C(=O)C=C
CC1CC(CC(=C)C1)C(=O)C=C
CC1CCC(=C)C(C1)C(=O)C=C
CC1CCC(=C)CC1C(=O)C=C
CC1CCCC(=C)C1C(=O)C=C
CC1CCCC(C(=C)C=C)C1=O
CC1CCC(C(=C)C=C)C(=O)C1
CC1CCCC(C(=C)C=O)C1=C
CC1CCC(C(=C)C=O)C(=C)C1
CC1CCCC(C(=O)C=C)C1=C
CC1CC(CC(=O)C1)C(=C)C=C
CC1CCCC(=O)C1C(=C)C=C
CC1CCC(C(=O)C=C)C(=C)C1
CC1CCC(=O)C(C1)C(=C)C=C
CC1CCC(=O)CC1C(=C)C=C
CC1CC(=O)CCC1C(=C)C=C
CC(=C)C1C(CCCC1=C)C=O
CC(=C)C1CC(CCC1=C)C=O
CC(=C)C1CCC(CC1=C)C=O
CC(=C)C1C(CCCC1=O)C=C
CC(=C)C1CC(CCC1=O)C=C
CC(=C)C1CCC(CC1=O)C=C
CC(=C)C1CC(=C)CCC1C=O
CC(=C)C1CC(CC(=C)C1)C=O
CC(=C)C1CCC(=C)C(C1)C=O
CC(=C)C1CCC(=C)CC1C=O
CC(=C)C1CCCC(=C)C1C=O
CC(=C)C1CCCC(C=C)C1=O
CC(=C)C1CCC(C=C)C(=O)C1
CC(=C)C1CCCC(C=O)C1=C
CC(=C)C1CC(CC(=O)C1)C=C
CC(=C)C1CCCC(=O)C1C=C
CC(=C)C1CCC(C=O)C(=C)C1
CC(=C)C1CCC(=O)C(C1)C=C
CC(=C)C1CCC(=O)CC1C=C
CC(=C)C1CC(=O)CCC1C=C
CC(=C)CC1C(=C)CCCC1=O
CC(=C)CC1CC(=C)CCC1=O
CC(=C)CC1CCC(=C)CC1=O
CC(=C)CC1CCCC(=C)C1=O
CC(C=C)C1C(=C)CCCC1=O
CC(C=C)C1CC(=C)CCC1=O
CC(C=C)C1CCC(=C)CC1=O
CC(C=C)C1CCCC(=C)C1=O
CCC(=C)C1C(=C)CCCC1=O
CCC(=C)C1CC(=C)CCC1=O
CCC(=C)C1CCC(=C)CC1=O
CCC(=C)C1CCCC(=C)C1=O
CC(=C)CC1CC(=C)CC(=O)C1
CC(=C)CC1CCC(=C)C(=O)C1
CC(C=C)C1CC(=C)CC(=O)C1
CC(C=C)C1CCC(=C)C(=O)C1
CCC(=C)C1CC(=C)CC(=O)C1
CCC(=C)C1CCC(=C)C(=O)C1
CC(=C)CC1CCCC(=O)C1=C
CC(C=C)C1CCCC(=O)C1=C
CCC(=C)C1CCCC(=O)C1=C
CC(=C)CC1CCC(=O)CC1=C
CC(C=C)C1CCC(=O)CC1=C
CCC(=C)C1CCC(=O)CC1=C
CC(=C)CC1CCC(=O)C(=C)C1
CC(C=C)C1CCC(=O)C(=C)C1
CCC(=C)C1CCC(=O)C(=C)C1
CC(=C)CC1CC(=O)CCC1=C
CC(C=C)C1CC(=O)CCC1=C
CCC(=C)C1CC(=O)CCC1=C
CC(C=O)C1C(=C)CCCC1=C
CC(C=O)C1CC(=C)CCC1=C
CC(C=O)C1CCC(=C)CC1=C
CC(C=O)C1CCCC(=C)C1=C
CCC(=O)C1C(=C)CCCC1=C
CCC(=O)C1CC(=C)CCC1=C
CCC(=O)C1CCC(=C)CC1=C
CCC(=O)C1CCCC(=C)C1=C
CC(C=O)C1CC(=C)CC(=C)C1
CC(C=O)C1CCC(=C)C(=C)C1
CCC(=O)C1CC(=C)CC(=C)C1
CCC(=O)C1CCC(=C)C(=C)C1
CC(=O)C1C(CCCC1=C)C=C
CC(=O)C1CC(CCC1=C)C=C
CC(=O)C1CCC(CC1=C)C=C
CC(=O)C1CC(=C)CCC1C=C
CC(=O)C1CC(CC(=C)C1)C=C
CC(=O)C1CCC(=C)C(C1)C=C
CC(=O)C1CCC(=C)CC1C=C
CC(=O)C1CCCC(=C)C1C=C
CC(=O)C1CCCC(C=C)C1=C
CC(=O)C1CCC(C=C)C(=C)C1
CC(=O)CC1C(=C)CCCC1=C
CC(=O)CC1CC(=C)CCC1=C
CC(=O)CC1CCC(=C)CC1=C
CC(=O)CC1CCCC(=C)C1=C
CC(=O)CC1CC(=C)CC(=C)C1
CC(=O)CC1CCC(=C)C(=C)C1
CC(C1CCCC(=O)O1)C(C)=C
CC(C1CCCOC1=O)C(C)=C
CC(C1CCC(=O)OC1)C(C)=C
CC(C1CCOC(=O)C1)C(C)=C
CC(C)C(=C)C1CCCC(=O)O1
CC(C)C(=C)C1CCCOC1=O
CC(C)C(=C)C1CCC(=O)OC1
CC(C)C(=C)C1CCOC(=O)C1
CC1CCC(CC1)C(=C)C(C)=O
CC1CCCC(C1)C(=C)C(C)=O
CC1CCCCC1C(=C)C(C)=O
CC1CCCC(C1)C(=O)C(C)=C
CC1CCCCC1C(=O)C(C)=C
CC(C1CCCCC1=C)C(C)=O
CC(C1CCC(=C)CC1)C(C)=O
CC(C1CCCC(=C)C1)C(C)=O
CC(C1CCCC(=O)C1)C(C)=C
CC(C1CCC(=O)CC1)C(C)=C
CC(=C)C1CCC(CC1)C(C)=O
CC(=C)C1CCCC(C1)C(C)=O
CC(C)C(=C)C1CCCCC1=O
CC(C)C(=C)C1CCCC(=O)C1
CC(C)C(=C)C1CCC(=O)CC1
CC(C)C(=O)C1CCCCC1=C
CC(C)C(=O)C1CCC(=C)CC1
CC(C)C(=O)C1CCCC(=C)C1
CC1CCC(CC1)C(=O)C(C)=C
CC(C1CCCCC1=O)C(C)=C
CC(=C)C1CCCCC1C(C)=O
CC(C)C(C)C1CCCC(=O)O1
CC(C)C(C)C1CCCOC1=O
CC(C)C(C)C1CCC(=O)OC1
CC(C)C(C)C1CCOC(=O)C1
CC(C1CCCCC1C)C(C)=O
CC(C1CCC(C)CC1)C(C)=O
CC(C1CCCC(C)C1)C(C)=O
CC(C)C1CCCCC1C(C)=O
CC(C)C(C)C1CCCC(=O)C1
CC(C)C1CCC(CC1)C(C)=O
CC(C)C1CCCC(C1)C(C)=O
CC(C)C(C)C1CCCCC1=O
CC(C)C(C)C1CCC(=O)CC1
CC(C)C(=O)C1CCCCC1C
CC(C)C(=O)C1CCC(C)CC1
CC(C)C(=O)C1CCCC(C)C1
CC1C(CCCC1=C)C(O)C#C
CC1CC(CCC1=C)C(O)C#C
CC1CCC(CC1=C)C(O)C#C
CC1CC(CCC1O)C(=C)C#C
CC1CCC(CC1O)C(=C)C#C
CC1CCCC(C1O)C(=C)C#C
CC1CC(=C)CCC1C(O)C#C
CC1CC(CC(=C)C1)C(O)C#C
CC1CCC(=C)C(C1)C(O)C#C
CC1CCC(=C)CC1C(O)C#C
CC1CCCC(=C)C1C(O)C#C
CC1CCCC(C(O)C#C)C1=C
CC1CCC(C(O)C1)C(=C)C#C
CC1CCCC(O)C1C(=C)C#C
CC1CCC(C(O)C#C)C(=C)C1
CC1CCC(O)C(C1)C(=C)C#C
CC1CCC(O)CC1C(=C)C#C
CC1CC(O)CC(C1)C(=C)C#C
CC1CC(O)CCC1C(=C)C#C
CC1C(O)CCCC1C(=C)C#C
CC(=C)C1CC(CCC1O)C#C
CC(=C)C1CCC(CC1O)C#C
CC(=C)C1CCCC(C#C)C1O
CC(=C)C1CCC(C#C)C(O)C1
CC(=C)C1CCCC(O)C1C#C
CC(=C)C1CCC(O)C(C1)C#C
CC(=C)C1CCC(O)CC1C#C
CC(=C)C1CC(O)CC(C1)C#C
CC(=C)C1CC(O)CCC1C#C
CC(=C)C1C(O)CCCC1C#C
CC(C#C)C1CC(=C)CCC1O
CC(C#C)C1CCC(=C)CC1O
CC(C#C)C1CCCC(=C)C1O
CC(C#C)C1CCC(=C)C(O)C1
CC(C#C)C1CCCC(O)C1=C
CC(C#C)C1CCC(O)CC1=C
CC(C#C)C1CCC(O)C(=C)C1
CC(C#C)C1CC(O)CCC1=C
CC(C#C)C1CC(O)CC(=C)C1
CC(C#C)C1C(O)CCCC1=C
CC(O)C1C(CCCC1=C)C#C
CC(O)C1CC(CCC1=C)C#C
CC(O)C1CCC(CC1=C)C#C
CC(O)C1CC(=C)CCC1C#C
CC(O)C1CC(CC(=C)C1)C#C
CC(O)C1CCC(=C)C(C1)C#C
CC(O)C1CCC(=C)CC1C#C
CC(O)C1CCCC(=C)C1C#C
CC(O)C1CCCC(C#C)C1=C
CC(O)C1CCC(C#C)C(=C)C1
CC1CC(CCC1=C)=C(C)CO
CC1CCC(CC1=C)=C(C)CO
CC1CC(CCC1O)=C(C)C=C
CC1CC(CCC1O)=CC(C)=C
CC1CCC(CC1O)=C(C)C=C
CC1CCC(CC1O)=CC(C)=C
CC1CCCC(C1O)=C(C)C=C
CC1C(=C)CCCC1=C(C)CO
CC1CC(=C)CC(C1)=C(C)CO
CC1CC(=C)CCC1=C(C)CO
CC1CCC(=C)C(C1)=C(C)CO
CC1CCC(=C)CC1=C(C)CO
CC1CCCC(=C)C1=C(C)CO
CC1CCCC(=CC(C)=C)C1O
CC1CCC(=CC(C)=C)C(O)C1
CC1CCCC(=C(C)CO)C1=C
CC1CCC(=C(C)CO)C(=C)C1
CC1CCC(C(O)C1)=C(C)C=C
CC1CCCC(O)C1=C(C)C=C
CC1CCCC(O)C1=CC(C)=C
CC1CCC(O)C(C1)=C(C)C=C
CC1CCC(O)C(C1)=CC(C)=C
CC1CCC(O)CC1=C(C)C=C
CC1CCC(O)CC1=CC(C)=C
CC1CC(O)CC(C1)=C(C)C=C
CC1CC(O)CC(C1)=CC(C)=C
CC1CC(O)CCC1=C(C)C=C
CC1CC(O)CCC1=CC(C)=C
CC1C(O)CCCC1=C(C)C=C
CC1C(O)CCCC1=CC(C)=C
CC=C1C(CCCC1=C)C(C)O
CC=C1CC(CCC1=C)C(C)O
CC=C1CCC(CC1=C)C(C)O
CC=C1CC(CCC1O)C(C)=C
CC=C1CCC(CC1O)C(C)=C
CC=C1CCCC(C1O)C(C)=C
CC=C1CC(=C)CCC1C(C)O
CC=C1CC(CC(=C)C1)C(C)O
CC=C1CCC(=C)C(C1)C(C)O
CC=C1CCC(=C)CC1C(C)O
CC=C1CCCC(=C)C1C(C)O
CC=C1CCCC(C(C)O)C1=C
CC=C1CCC(C(C)O)C(=C)C1
CC=C1CCC(C(O)C1)C(C)=C
CC=C1CCCC(O)C1C(C)=C
CC=C1CCC(O)C(C1)C(C)=C
CC=C1CCC(O)CC1C(C)=C
CC=C1CC(O)CC(C1)C(C)=C
CC=C1CC(O)CCC1C(C)=C
CC=C1C(O)CCCC1C(C)=C
CC(C)=C1CC(CCC1O)C=C
CC(C)=C1CCC(C=C)CC1O
CC(C)=C1CC(=C)CCC1CO
CC(C)=C1CCC(=C)CC1CO
CC(C)=C1CCCC(=C)C1CO
CC(C)=C1CCCC(C=C)C1O
CC(C)=C1CCC(C=C)C(O)C1
CC(C)=C1CCCC(CO)C1=C
CC(C)=C1CCCC(O)C1C=C
CC(C)=C1CCC(CO)CC1=C
CC(C)=C1CCC(CO)C(=C)C1
CC(C)=C1CCC(O)C(C1)C=C
CC(C)=C1CCC(O)CC1C=C
CC(C)=C1CC(CO)CCC1=C
CC(C)=C1CC(CO)CC(=C)C1
CC(C)=C1CC(O)CC(C1)C=C
CC(C)=C1CC(O)CCC1C=C
CC(C)=C1C(CO)CCCC1=C
CC(C)=C1C(O)CCCC1C=C
CC=C(C)C1CC(=C)CCC1O
CC=C(C)C1CCC(=C)CC1O
CC=C(C)C1CCCC(=C)C1O
CC(C)=CC1CC(=C)CCC1O
CC(C)=CC1CCC(=C)CC1O
CC(C)=CC1CCCC(=C)C1O
CC(C)C=C1CC(=C)CCC1O
CC(C)C=C1CCC(=C)CC1O
CC(C)C=C1CCCC(=C)C1O
CCC(C)=C1CC(=C)CCC1O
CCC(C)=C1CCC(=C)CC1O
CCC(C)=C1CCCC(=C)C1O
CC=C(C)C1CCC(=C)C(O)C1
CC(C)=CC1CCC(=C)C(O)C1
CC(C)C=C1CCC(=C)C(O)C1
CCC(C)=C1CCC(=C)C(O)C1
CC=C(C)C1CCCC(O)C1=C
CC(C)=CC1CCCC(O)C1=C
CC(C)C=C1CCCC(O)C1=C
CCC(C)=C1CCCC(O)C1=C
CC=C(C)C1CCC(O)CC1=C
CC(C)=CC1CCC(O)CC1=C
CC(C)C=C1CCC(O)CC1=C
CCC(C)=C1CCC(O)CC1=C
CC=C(C)C1CCC(O)C(=C)C1
CC(C)=CC1CCC(O)C(=C)C1
CC(C)C=C1CCC(O)C(=C)C1
CCC(C)=C1CCC(O)C(=C)C1
CC=C(C)C1CC(O)CCC1=C
CC(C)=CC1CC(O)CCC1=C
CC(C)C=C1CC(O)CCC1=C
CCC(C)=C1CC(O)CCC1=C
CC=C(C)C1CC(O)CC(=C)C1
CC(C)=CC1CC(O)CC(=C)C1
CC(C)C=C1CC(O)CC(=C)C1
CCC(C)=C1CC(O)CC(=C)C1
CC=C(C)C1C(O)CCCC1=C
CC(C)=CC1C(O)CCCC1=C
CC(C)C=C1C(O)CCCC1=C
CCC(C)=C1C(O)CCCC1=C
CC(O)C=C1C(C)CCCC1=C
CC(O)C=C1CC(=C)CCC1C
CC(O)C=C1CC(C)CCC1=C
CC(O)C=C1CCC(=C)CC1C
CC(O)C=C1CCC(C)CC1=C
CC(O)C=C1CCCC(=C)C1C
CC(O)C=C1CCCC(C)C1=C
CC(O)C=C1CC(C)CC(=C)C1
CC(O)C=C1CCC(=C)C(C)C1
CC(O)C=C1CCC(C)C(=C)C1
CC(C)=C1CCC(=C)C(CO)C1
CC1CCC(CC1C)=C(C)CO
CC1CCCC(C1C)=C(C)CO
CC1CC(CCC1CO)=C(C)C
CC1CCCC(C1CO)=C(C)C
CC1CC(C)CC(C1)=C(C)CO
CC1CCC(C(C)C1)=C(C)CO
CC1CCC(C)C(C1)=C(C)CO
CC1CCCC(C)C1=C(C)CO
CC1CCC(C(CO)C1)=C(C)C
CC1CCCC(CO)C1=C(C)C
CC1CCC(CO)C(C1)=C(C)C
CC1CCC(CO)CC1=C(C)C
CC1CC(CO)CC(C1)=C(C)C
CC1CC(CO)CCC1=C(C)C
CC1C(CO)CCCC1=C(C)C
CC=C1CC(CCC1C)C(C)O
CC=C1CCC(CC1C)C(C)O
CC=C1CC(CCC1O)C(C)C
CC=C1CCC(CC1O)C(C)C
CCC1CC(CCC1O)=C(C)C
CCC1CCCC(C1O)=C(C)C
CC=C1C(C)CCCC1C(C)O
CC=C1CC(C)CC(C1)C(C)O
CC=C1CC(C)CCC1C(C)O
CC=C1CCC(C)C(C1)C(C)O
CC=C1CCC(C)CC1C(C)O
CC=C1CCCC(C)C1C(C)O
CC=C1CCCC(C(C)C)C1O
CC=C1CCC(C(C)C)C(O)C1
CC=C1CCCC(C(C)O)C1C
CC=C1CCC(C(C)O)C(C)C1
CC=C1CCCC(O)C1C(C)C
CCC1CCC(C(O)C1)=C(C)C
CCC1CCCC(O)C1=C(C)C
CC=C1CCC(O)C(C1)C(C)C
CC=C1CCC(O)CC1C(C)C
CCC1CCC(O)C(C1)=C(C)C
CCC1CCC(O)CC1=C(C)C
CC=C1CC(O)CC(C1)C(C)C
CC=C1CC(O)CCC1C(C)C
CCC1CC(O)CC(C1)=C(C)C
CCC1CC(O)CCC1=C(C)C
CC=C1C(O)CCCC1C(C)C
CCC1C(O)CCCC1=C(C)C
CC=C(C)C1C(C)CCCC1O
CC=C(C)C1CC(C)CCC1O
CC=C(C)C1CCC(C)CC1O
CC=C(C)C1CCCC(C)C1O
CC(C)C=C1C(C)CCCC1O
CC(C)C=C1CC(C)CCC1O
CC(C)C=C1CCC(C)CC1O
CC(C)C=C1CCCC(C)C1O
CCC(C)=C1C(C)CCCC1O
CCC(C)=C1CC(C)CCC1O
CCC(C)=C1CCC(C)CC1O
CCC(C)=C1CCCC(C)C1O
CC=C(C)C1CC(C)CC(O)C1
CC=C(C)C1CCC(C)C(O)C1
CC(C)C=C1CC(C)CC(O)C1
CC(C)C=C1CCC(C)C(O)C1
CCC(C)=C1CC(C)CC(O)C1
CCC(C)=C1CCC(C)C(O)C1
CC=C(C)C1CCCC(O)C1C
CC(C)C=C1CCCC(O)C1C
CCC(C)=C1CCCC(O)C1C
CC=C(C)C1CCC(O)CC1C
CC(C)C=C1CCC(O)CC1C
CCC(C)=C1CCC(O)CC1C
CC=C(C)C1CCC(O)C(C)C1
CC(C)C=C1CCC(O)C(C)C1
CCC(C)=C1CCC(O)C(C)C1
CC=C(C)C1CC(O)CCC1C
CC(C)C=C1CC(O)CCC1C
CCC(C)=C1CC(O)CCC1C
CC(O)C=C1C(C)CCCC1C
CC(O)C=C1CC(C)CCC1C
CC(O)C=C1CCC(C)CC1C
CC(O)C=C1CCCC(C)C1C
CC(O)C=C1CC(C)CC(C)C1
CC(O)C=C1CCC(C)C(C)C1
CC1CCC(CC1CO)=C(C)C
CC1CC(CCC1O)C=C(C)C
CC1CCC(CC1O)C=C(C)C
CC1CCCC(C=C(C)C)C1O
CC1CCC(C=C(C)C)C(O)C1
CC1CCCC(O)C1C=C(C)C
CC1CCC(O)C(C1)C=C(C)C
CC1CCC(O)CC1C=C(C)C
CC1CC(O)CC(C1)C=C(C)C
CC1CC(O)CCC1C=C(C)C
CC1C(O)CCCC1C=C(C)C
CCC1CCC(CC1O)=C(C)C
COC1OCC(C=C1C)=C(C)C
COC1OC(C)C=CC1=C(C)C
COC1OC(C)C(C=C1)=C(C)C
COC1OCC=C(C)C1=C(C)C
COC1OCC(C)=CC1=C(C)C
COC1OCC(=C(C)C)C(C)=C1
CC1CC(C)OC(O1)C(=C)C#C
CC1CC(OC(C)O1)C(=C)C#C
CC1CC(OC(O1)C(C)=C)C#C
CC1CC(OC(O1)C#C)C(C)=C
CC1COC(C#C)C(O1)C(C)=C
CC1COC(C(C)O1)C(=C)C#C
CC1COC(C)C(O1)C(=C)C#C
CC1COC(C(O1)C#C)C(C)=C
CC1C(OCOC1C(C)=C)C#C
CC1COC(OC1C(C)=C)C#C
CC1COC(OC1C)C(=C)C#C
CC1COC(OC1C#C)C(C)=C
CC1OCC(C#C)C(O1)C(C)=C
CC1OCC(C(C)O1)C(=C)C#C
CC1OCC(C)C(O1)C(=C)C#C
CC1OC(CC(O1)C(C)=C)C#C
CC1OCC(C(O1)C#C)C(C)=C
CC1OC(COC1C(C)=C)C#C
CC1OC(COC1C#C)C(C)=C
CC1OCC(OC1C(C)=C)C#C
CC1OCC(OC1C)C(=C)C#C
CC1OCC(OC1C#C)C(C)=C
CC1OC(OCC1C(C)=C)C#C
CC1OC(OCC1C#C)C(C)=C
CC1OCOC(C1C)C(=C)C#C
CC1OCOC(C1C#C)C(C)=C
CC1OCOC(C)C1C(=C)C#C
CC1OCOC(C#C)C1C(C)=C
CC(C)C1OCC(=C)C(O1)C#C
CC(C)C1OC(OCC1=C)C#C
CC(C)C1OCOC(C#C)C1=C
CC(C#C)C1OCC(=C)C(C)O1
CC(C#C)C1OC(C)OCC1=C
CC(C#C)C1OCOC(C)C1=C
CC1OCC(=CC(C)=C)C(C)O1
CC1OCC(=C)C(O1)C=C(C)C
CC1OCC(C(C)O1)=C(C)C=C
CC1OCC(C(O1)C=C)=C(C)C
CC1OC(OCC1=C(C)C)C=C
CC1OC(OCC1=C)C=C(C)C
CC1OCOC(C)C1=C(C)C=C
CC1OCOC(C)C1=CC(C)=C
CC1OCOC(C=C)C1=C(C)C
CC1OCOC(C=C(C)C)C1=C
CC=C1C(C)OCOC1C(C)=C
CC=C1COC(C)OC1C(C)=C
CC=C1COC(OC1C)C(C)=C
CC=C(C)C1OCC(=C)C(C)O1
CC=C(C)C1OC(C)OCC1=C
CC=C(C)C1OCOC(C)C1=C
CC1CC(OC(C)O1)C=C(C)C
CC1COC(C=C(C)C)C(C)O1
CC1COC(C)C(O1)C=C(C)C
CC1COC(OC1C)C=C(C)C
CC1OCC(C=C(C)C)C(C)O1
CC1OCC(C)C(O1)C=C(C)C
CC1OCC(OC1C)C=C(C)C
CC1OCOC(C)C1C=C(C)C
CC1OCOC(C=C(C)C)C1C
CC=C1C(C)OCOC1C(C)C
CC=C1COC(C)OC1C(C)C
CC=C1COC(OC1C)C(C)C
CCC1OCC(C(C)O1)=C(C)C
CCC1OC(C)OCC1=C(C)C
CCC1OCOC(C)C1=C(C)C
CC=C(C)C1CC(C)OC(C)O1
CC=C(C)C1C(C)OCOC1C
CC(C)C=C1C(C)OCOC1C
CCC(C)=C1C(C)OCOC1C
CC=C(C)C1COC(C)C(C)O1
CC=C(C)C1COC(C)OC1C
CC(C)C=C1COC(C)OC1C
CCC(C)=C1COC(C)OC1C
CC=C(C)C1OCC(C)C(C)O1
CC=C(C)C1OC(C)COC1C
CC=C(C)C1OCC(C)OC1C
CC=C(C)C1OC(C)OCC1C
CC=C(C)C1OCOC(C)C1C
CC1CC(C)OC(O1)C=C(C)C
CC=C(C)C1OC(C)CC(C)O1
CC1CC(=C)CC(CC(C)=O)O1
CC1CCC(=C)C(CC(C)=O)O1
CC1CC(=C)C(CC(C)=O)CO1
CC1CC(CC(C)=C)C(=O)CO1
CC1CC(C=C)C(CO1)C(C)=O
CC1CCC(C=C)C(O1)C(C)=O
CC1C(CC(C)=C)COCC1=O
CC1CC(CC(C)=C)OCC1=O
CC1CC(C(C)CO1)C(=C)C=O
CC1CC(C)C(CO1)C(=C)C=O
CC1CC(CC(C)O1)C(=C)C=O
CC1CCC(C(C)O1)C(=C)C=O
CC1CCC(C)C(O1)C(=C)C=O
CC1CC(C(C)CO1)C(=O)C=C
CC1CC(C)C(CO1)C(=O)C=C
CC1CC(CC(C)O1)C(=O)C=C
CC1CCC(C(C)O1)C(=O)C=C
CC1CCC(C)C(O1)C(=O)C=C
CC1C(CC(C)=C)OCCC1=O
CC1CC(CC(C)=O)C(=C)CO1
CC1CC(CC(C)=O)OCC1=C
CC1CC(C(CO1)C=C)C(C)=O
CC1CC(CC(O1)C=C)C(C)=O
CC1CC(CC(O1)C(C)=C)C=O
CC1CCC(C(O1)C=C)C(C)=O
CC1CC(CC(O1)C(C)=O)C=C
CC1CC(C(CO1)C=O)C(C)=C
CC1CC(CC(O1)C=O)C(C)=C
CC1CCC(C(O1)C=O)C(C)=C
CC1CC(=C)COC1CC(C)=O
CC1CCC(C=O)C(O1)C(C)=C
CC1C(CC(C)=O)COCC1=C
CC1C(CC(C)=O)OCCC1=C
CC1C(CCOC1C(C)=C)C=O
CC1CC(COC1C=C)C(C)=O
CC1CC(COC1C(C)=C)C=O
CC1CC(COC1C)C(=C)C=O
CC1CCC(OC1C=C)C(C)=O
CC1CCC(OC1C(C)=C)C=O
CC1CCC(OC1C)C(=C)C=O
CC1C(CCOC1C(C)=O)C=C
CC1CC(COC1C(C)=O)C=C
CC1CC(COC1C)C(=O)C=C
CC1CCC(OC1C(C)=O)C=C
CC1CCC(OC1C)C(=O)C=C
CC1CC(COC1C=O)C(C)=C
CC1CCC(OC1C=O)C(C)=C
CC1CC(C)OC(C1)C(=C)C=O
CC1CC(C)OC(C1)C(=O)C=C
CC1CCC(=O)C(CC(C)=C)O1
CC1CC(C=O)C(CO1)C(C)=C
CC1C(COCC1C(C)=C)C=O
CC1CC(OC(C1)C(C)=C)C=O
CC1CC(OCC1C=C)C(C)=O
CC1CC(OCC1C(C)=C)C=O
CC1CCOC(C1C=C)C(C)=O
CC1CCOC(C1C)C(=C)C=O
CC1C(COCC1C(C)=O)C=C
CC1CC(OC(C1)C(C)=O)C=C
CC1CC(OCC1C(C)=O)C=C
CC1CCOC(C1C)C(=O)C=C
CC1CC(OCC1C=O)C(C)=C
CC1CCOC(C1C=O)C(C)=C
CC1CCOC(C)C1C(=C)C=O
CC1CCOC(C)C1C(=O)C=C
CC1CCOC(C=C)C1C(C)=O
CC1CCOC(CC(C)=C)C1=O
CC1CC(=O)C(CC(C)=C)CO1
CC1CC(=O)CC(CC(C)=C)O1
CC1CCOC(CC(C)=O)C1=C
CC1CCOC(C=O)C1C(C)=C
CC1CC(=O)COC1CC(C)=C
CC1C(OCCC1C(C)=C)C=O
CC1COC(C(C1)C=C)C(C)=O
CC1COC(CC1C=C)C(C)=O
CC1COC(CC1C(C)=C)C=O
CC1COC(CC1C)C(=C)C=O
CC1COCC(C1C=C)C(C)=O
CC1COCC(C1C)C(=C)C=O
CC1C(OCCC1C(C)=O)C=C
CC1COC(CC1C(C)=O)C=C
CC1COC(CC1C)C(=O)C=C
CC1COCC(C1C)C(=O)C=C
CC1COC(C(C1)C=O)C(C)=C
CC1COC(CC1C=O)C(C)=C
CC1COCC(C1C=O)C(C)=C
CC1COC(C(C)C1)C(=C)C=O
CC1COC(C)C(C1)C(=C)C=O
CC1COCC(=C)C1CC(C)=O
CC1COCC(C)C1C(=C)C=O
CC1COC(C(C)C1)C(=O)C=C
CC1COC(C)C(C1)C(=O)C=C
CC1COCC(C)C1C(=O)C=C
CC1COC(C=C)C(C1)C(C)=O
CC1COCC(C=C)C1C(C)=O
CC1COC(CC(C)=C)CC1=O
CC1COCC(CC(C)=C)C1=O
CC1COC(CC(C)=C)C(=O)C1
CC1COCC(CC(C)=O)C1=C
CC1COC(CC(C)=O)CC1=C
CC1COC(CC(C)=O)C(=C)C1
CC1COCC(C=O)C1C(C)=C
CC1COCC(=O)C1CC(C)=C
CC1COC(C=O)C(C1)C(C)=C
CC1OC(CCC1C=C)C(C)=O
CC1OC(CCC1C(C)=C)C=O
CC1OCC(CC1C=C)C(C)=O
CC1OCC(CC1C(C)=C)C=O
CC1OCCC(C1C=C)C(C)=O
CC1OCCC(C1C)C(=C)C=O
CC1OC(CCC1C(C)=O)C=C
CC1OCC(CC1C(C)=O)C=C
CC1OCCC(C1C)C(=O)C=C
CC1OC(CCC1C=O)C(C)=C
CC1OCC(CC1C=O)C(C)=C
CC1OCCC(C1C=O)C(C)=C
CC1OCC(=C)CC1CC(C)=O
CC1OCCC(=C)C1CC(C)=O
CC1OCCC(C=C)C1C(C)=O
CC1OC(CC(C)=C)CCC1=O
CC1OCC(CC(C)=C)CC1=O
CC1OCCC(CC(C)=C)C1=O
CC1OCCC(CC(C)=O)C1=C
CC1OCC(CC(C)=O)CC1=C
CC1OCCC(C=O)C1C(C)=C
CC1OC(CC(C)=O)CCC1=C
CC1OCCC(=O)C1CC(C)=C
CC1OCC(=O)CC1CC(C)=C
CCC1CC(C(C)=C)C(=O)CO1
CCC1CC(=C)C(CO1)C(C)=O
CCC1CC(=C)CC(O1)C(C)=O
CCC1CCC(=C)C(O1)C(C)=O
CCC1CC(=C)COC1C(C)=O
CCC1CC(C(C)=O)C(=C)CO1
CCC1CCC(=O)C(O1)C(C)=C
CCC1C(COCC1=C)C(C)=O
CCC1CC(OCC1=C)C(C)=O
CCC1C(COCC1=O)C(C)=C
CCC1CC(OCC1=O)C(C)=C
CCC1CCOC(C(C)=C)C1=O
CCC1CCOC(C(C)=O)C1=C
CCC1CC(=O)C(CO1)C(C)=C
CCC1CC(=O)CC(O1)C(C)=C
CCC1CC(=O)COC1C(C)=C
CCC1C(OCCC1=C)C(C)=O
CCC1COC(CC1=C)C(C)=O
CCC1C(OCCC1=O)C(C)=C
CCC1COC(CC1=O)C(C)=C
CCC1COCC(=C)C1C(C)=O
CCC1COCC(C(C)=C)C1=O
CCC1COC(C(C)=C)C(=O)C1
CCC1COCC(C(C)=O)C1=C
CCC1COC(C(C)=O)C(=C)C1
CCC1COCC(=O)C1C(C)=C
CCC1OC(CCC1=C)C(C)=O
CCC1OCC(CC1=C)C(C)=O
CCC1OC(CCC1=O)C(C)=C
CCC1OCC(CC1=O)C(C)=C
CCC1OCC(=C)CC1C(C)=O
CCC1OCCC(=C)C1C(C)=O
CCC1OCCC(C(C)=C)C1=O
CCC1OCCC(C(C)=O)C1=C
CCC1OCCC(=O)C1C(C)=C
CCC1OCC(=O)CC1C(C)=C
CC(C)C1CC(=C)C(CO1)C=O
CC(C)C1CC(=C)CC(O1)C=O
CC(C)C1CCC(=C)C(O1)C=O
CC(C)C1CC(C=C)C(=O)CO1
CC(C)C1CC(=C)COC1C=O
CC(C)C1CC(C=O)C(=C)CO1
CC(C)C1CCC(=O)C(O1)C=C
CC(C)C1C(COCC1=C)C=O
CC(C)C1CC(OCC1=C)C=O
CC(C)C1C(COCC1=O)C=C
CC(C)C1CC(OCC1=O)C=C
CC(C)C1CCOC(C=C)C1=O
CC(C)C1CC(=O)C(CO1)C=C
CC(C)C1CC(=O)CC(O1)C=C
CC(C)C1CCOC(C=O)C1=C
CC(C)C1CC(=O)COC1C=C
CC(C)C1C(OCCC1=C)C=O
CC(C)C1COC(CC1=C)C=O
CC(C)C1C(OCCC1=O)C=C
CC(C)C1COC(CC1=O)C=C
CC(C)C1COCC(=C)C1C=O
CC(C)C1COCC(C=C)C1=O
CC(C)C1COC(C=C)C(=O)C1
CC(C)C1COCC(C=O)C1=C
CC(C)C1COCC(=O)C1C=C
CC(C)C1COC(C=O)C(=C)C1
CC(C)C1OC(CCC1=C)C=O
CC(C)C1OCC(CC1=C)C=O
CC(C)C1OC(CCC1=O)C=C
CC(C)C1OCC(CC1=O)C=C
CC(C)C1OCC(=C)CC1C=O
CC(C)C1OCCC(=C)C1C=O
CC(C)C1OCCC(C=C)C1=O
CC(C)C1OCCC(C=O)C1=C
CC(C)C1OCCC(=O)C1C=C
CC(C)C1OCC(=O)CC1C=C
CC(C=C)C1CC(C)C(=O)CO1
CC(C)CC1CC(=C)C(=O)CO1
CCC(=C)C1CC(C)C(=O)CO1
CCC(C)C1CC(=C)C(=O)CO1
CC(C=C)C1C(C)COCC1=O
CC(C=C)C1CC(C)OCC1=O
CC(C)CC1C(=C)COCC1=O
CCC(=C)C1C(C)COCC1=O
CCC(=C)C1CC(C)OCC1=O
CCC(C)C1C(=C)COCC1=O
CC(C=C)C1CCC(=O)C(C)O1
CCC(=C)C1CCC(=O)C(C)O1
CC(C=C)C1C(C)OCCC1=O
CC(C=C)C1CCOC(C)C1=O
CCC(=C)C1C(C)OCCC1=O
CCC(=C)C1CCOC(C)C1=O
CC(C=C)C1CC(=O)C(C)CO1
CC(C=C)C1CC(=O)CC(C)O1
CC(C)CC1CC(=O)C(=C)CO1
CCC(=C)C1CC(=O)C(C)CO1
CCC(=C)C1CC(=O)CC(C)O1
CCC(C)C1CC(=O)C(=C)CO1
CC(C=C)C1CC(=O)COC1C
CCC(=C)C1CC(=O)COC1C
CC(C=C)C1COC(C)CC1=O
CC(C=C)C1COCC(C)C1=O
CC(C)CC1COCC(=C)C1=O
CCC(=C)C1COC(C)CC1=O
CCC(=C)C1COCC(C)C1=O
CCC(C)C1COCC(=C)C1=O
CC(C=C)C1COC(C)C(=O)C1
CCC(=C)C1COC(C)C(=O)C1
CC(C=C)C1COCC(=O)C1C
CC(C)CC1COCC(=O)C1=C
CCC(=C)C1COCC(=O)C1C
CCC(C)C1COCC(=O)C1=C
CC(C=C)C1OC(C)CCC1=O
CC(C=C)C1OCC(C)CC1=O
CC(C=C)C1OCCC(C)C1=O
CC(C)CC1OCC(=C)CC1=O
CC(C)CC1OCCC(=C)C1=O
CCC(=C)C1OC(C)CCC1=O
CCC(=C)C1OCC(C)CC1=O
CCC(=C)C1OCCC(C)C1=O
CCC(C)C1OCC(=C)CC1=O
CCC(C)C1OCCC(=C)C1=O
CC(C=C)C1OCCC(=O)C1C
CC(C)CC1OCCC(=O)C1=C
CCC(=C)C1OCCC(=O)C1C
CCC(C)C1OCCC(=O)C1=C
CC(C=C)C1OCC(=O)CC1C
CC(C)CC1OCC(=O)CC1=C
CCC(=C)C1OCC(=O)CC1C
CCC(C)C1OCC(=O)CC1=C
CC(C=O)C1CC(=C)C(C)CO1
CC(C=O)C1CC(=C)CC(C)O1
CC(C=O)C1CC(C)C(=C)CO1
CC(C=O)C1CCC(=C)C(C)O1
CCC(=O)C1CC(=C)C(C)CO1
CCC(=O)C1CC(=C)CC(C)O1
CCC(=O)C1CC(C)C(=C)CO1
CCC(=O)C1CCC(=C)C(C)O1
CC(C=O)C1CC(=C)COC1C
CCC(=O)C1CC(=C)COC1C
CC(C=O)C1C(C)COCC1=C
CC(C=O)C1CC(C)OCC1=C
CCC(=O)C1C(C)COCC1=C
CCC(=O)C1CC(C)OCC1=C
CC(C=O)C1C(C)OCCC1=C
CC(C=O)C1CCOC(C)C1=C
CCC(=O)C1C(C)OCCC1=C
CCC(=O)C1CCOC(C)C1=C
CC(C=O)C1COC(C)CC1=C
CC(C=O)C1COCC(=C)C1C
CC(C=O)C1COCC(C)C1=C
CCC(=O)C1COC(C)CC1=C
CCC(=O)C1COCC(=C)C1C
CCC(=O)C1COCC(C)C1=C
CC(C=O)C1COC(C)C(=C)C1
CCC(=O)C1COC(C)C(=C)C1
CC(C=O)C1OC(C)CCC1=C
CC(C=O)C1OCC(=C)CC1C
CC(C=O)C1OCC(C)CC1=C
CC(C=O)C1OCCC(=C)C1C
CC(C=O)C1OCCC(C)C1=C
CCC(=O)C1OC(C)CCC1=C
CCC(=O)C1OCC(=C)CC1C
CCC(=O)C1OCC(C)CC1=C
CCC(=O)C1OCCC(=C)C1C
CCC(=O)C1OCCC(C)C1=C
CC(C)OC1C(=C)CCCC1=O
CC(C)OC1CC(=C)CCC1=O
CC(C)OC1CCC(=C)CC1=O
CC(C)OC1CCCC(=C)C1=O
CC(C)OC1CC(=C)CC(=O)C1
CC(C)OC1CCC(=C)C(=O)C1
CC(C)OC1CCCC(=O)C1=C
CC(C)OC1CCC(=O)CC1=C
CC(C)OC1CCC(=O)C(=C)C1
CC(C)OC1CC(=O)CCC1=C
COC1C(CCCC1=C)C(C)=O
COC1CC(CCC1=C)C(C)=O
COC1CCC(CC1=C)C(C)=O
COC1C(CCCC1=O)C(C)=C
COC1CC(CCC1=O)C(C)=C
COC1CCC(CC1=O)C(C)=C
COC1CC(=C)CCC1C(C)=O
COC1CC(CC(=C)C1)C(C)=O
COC1CCC(=C)C(C1)C(C)=O
COC1CCC(=C)CC1C(C)=O
COC1CCCC(=C)C1C(C)=O
COC1CCCC(C(C)=C)C1=O
COC1CCC(C(C)=C)C(=O)C1
COC1CCCC(C(C)=O)C1=C
COC1CCC(C(C)=O)C(=C)C1
COC1CC(CC(=O)C1)C(C)=C
COC1CCCC(=O)C1C(C)=C
COC1CCC(=O)C(C1)C(C)=C
COC1CCC(=O)CC1C(C)=C
COC1CC(=O)CCC1C(C)=C
COC(C)C1C(=C)CCCC1=O
COC(C)C1CC(=C)CCC1=O
COC(C)C1CCC(=C)CC1=O
COC(C)C1CCCC(=C)C1=O
COC(C)C1CC(=C)CC(=O)C1
COC(C)C1CCC(=C)C(=O)C1
COC(C)C1CCCC(=O)C1=C
COC(C)C1CCC(=O)CC1=C
COC(C)C1CCC(=O)C(=C)C1
COC(C)C1CC(=O)CCC1=C
CC1CCC(C)C(CC(C)=O)O1
CC1CC(C)C(CC(C)=O)CO1
CC1CCC(CC(C)=O)C(C)O1
CC1CCC(CC(C)=O)OC1C
CC1CC(CC(C)=O)C(C)CO1
CC1CC(CC(C)=O)COC1C
CC1CC(C)OC(CC(C)=O)C1
CC1CCOC(C)C1CC(C)=O
CC1CCOC(CC(C)=O)C1C
CC1COCC(C)C1CC(C)=O
CC1COC(C)C(CC(C)=O)C1
CC1COCC(CC(C)=O)C1C
CC1COC(CC(C)=O)CC1C
CC1COC(CC(C)=O)C(C)C1
CC1OCCC(CC(C)=O)C1C
CCC1CC(C(C)C)C(=O)CO1
CCC1CC(C(C)CO1)C(C)=O
CCC1CC(C)C(CO1)C(C)=O
CCC1CC(C)CC(O1)C(C)=O
CCC1CC(CC(C)O1)C(C)=O
CCC1CCC(C(C)O1)C(C)=O
CCC1CCC(C)C(O1)C(C)=O
CCC1C(C)CCOC1C(C)=O
CCC1CC(C)COC1C(C)=O
CCC1CCC(C)OC1C(C)=O
CCC1CC(COC1C)C(C)=O
CCC1CCC(OC1C)C(C)=O
CCC1C(C)COCC1C(C)=O
CCC1CC(C)OC(C1)C(C)=O
CCC1CC(C)OCC1C(C)=O
CCC1CCC(=O)C(O1)C(C)C
CCC1CC(OCC1C)C(C)=O
CCC1CCOC(C1C)C(C)=O
CCC1C(COCC1=O)C(C)C
CCC1CC(C(C)C)OCC1=O
CCC1C(C)OCCC1C(C)=O
CCC1CCOC(C)C1C(C)=O
CCC1CCOC(C(C)C)C1=O
CCC1CC(=O)C(CO1)C(C)C
CCC1CC(=O)CC(O1)C(C)C
CCC1CC(=O)COC1C(C)C
CCC1COC(CC1C)C(C)=O
CCC1COCC(C1C)C(C)=O
CCC1C(=O)CCOC1C(C)C
CCC1COC(CC1=O)C(C)C
CCC1COC(C(C)C1)C(C)=O
CCC1COC(C)C(C1)C(C)=O
CCC1COC(C)CC1C(C)=O
CCC1COCC(C)C1C(C)=O
CCC1COCC(C(C)C)C1=O
CCC1COC(C(C)C)C(=O)C1
CCC1COCC(=O)C1C(C)C
CCC1OC(CCC1C)C(C)=O
CCC1OCC(CC1C)C(C)=O
CCC1OCCC(C1C)C(C)=O
CCC1OC(CCC1=O)C(C)C
CCC1OCC(CC1=O)C(C)C
CCC1OC(C)CCC1C(C)=O
CCC1OCC(C)CC1C(C)=O
CCC1OCCC(C)C1C(C)=O
CCC1OCCC(C(C)C)C1=O
CCC1OCCC(=O)C1C(C)C
CCC1OCC(=O)CC1C(C)C
CC(C)C1CC(C)C(CO1)C=O
CC(C)C1CC(C)CC(O1)C=O
CC(C)C1CC(CC(C)O1)C=O
CC(C)C1CCC(C)C(O1)C=O
CC(C)C1C(C)CCOC1C=O
CC(C)C1CC(C)COC1C=O
CC(C)C1CCC(C)OC1C=O
CC(C)C1CCC(C=O)C(C)O1
CC(C)C1CC(COC1C)C=O
CC(C)C1CCC(OC1C)C=O
CC(C)C1C(C)COCC1C=O
CC(C)C1CC(C)OC(C1)C=O
CC(C)C1CC(C)OCC1C=O
CC(C)C1CC(C=O)C(C)CO1
CC(C)C1CC(OCC1C)C=O
CC(C)C1C(C)OCCC1C=O
CC(C)C1CCOC(C)C1C=O
CC(C)C1CCOC(C=O)C1C
CC(C)C1COC(CC1C)C=O
CC(C)C1COC(C)C(C1)C=O
CC(C)C1COC(C)CC1C=O
CC(C)C1COCC(C)C1C=O
CC(C)C1COCC(C=O)C1C
CC(C)C1COC(C=O)C(C)C1
CC(C)C1OC(CCC1C)C=O
CC(C)C1OCC(CC1C)C=O
CC(C)C1OC(C)CCC1C=O
CC(C)C1OCC(C)CC1C=O
CC(C)C1OCCC(C)C1C=O
CC(C)C1OCCC(C=O)C1C
CC(C)CC1CC(C)C(=O)CO1
CCC(C)C1CC(C)C(=O)CO1
CC(C)CC1C(C)COCC1=O
CC(C)CC1CC(C)OCC1=O
CCC(C)C1C(C)COCC1=O
CCC(C)C1CC(C)OCC1=O
CC(C)CC1CCC(=O)C(C)O1
CCC(C)C1CCC(=O)C(C)O1
CC(C)CC1C(C)OCCC1=O
CC(C)CC1CCOC(C)C1=O
CCC(C)C1C(C)OCCC1=O
CCC(C)C1CCOC(C)C1=O
CC(C)CC1CC(=O)C(C)CO1
CC(C)CC1CC(=O)CC(C)O1
CCC(C)C1CC(=O)C(C)CO1
CCC(C)C1CC(=O)CC(C)O1
CC(C)CC1CC(=O)COC1C
CCC(C)C1CC(=O)COC1C
CC(C)CC1COC(C)CC1=O
CC(C)CC1COCC(C)C1=O
CCC(C)C1COC(C)CC1=O
CCC(C)C1COCC(C)C1=O
CC(C)CC1COC(C)C(=O)C1
CCC(C)C1COC(C)C(=O)C1
CC(C)CC1COCC(=O)C1C
CCC(C)C1COCC(=O)C1C
CC(C)CC1OC(C)CCC1=O
CC(C)CC1OCC(C)CC1=O
CC(C)CC1OCCC(C)C1=O
CCC(C)C1OC(C)CCC1=O
CCC(C)C1OCC(C)CC1=O
CCC(C)C1OCCC(C)C1=O
CC(C)CC1OCCC(=O)C1C
CCC(C)C1OCCC(=O)C1C
CC(C)CC1OCC(=O)CC1C
CCC(C)C1OCC(=O)CC1C
CC(C=O)C1CC(C)C(C)CO1
CC(C=O)C1CC(C)CC(C)O1
CC(C=O)C1CCC(C)C(C)O1
CCC(=O)C1CC(C)C(C)CO1
CCC(=O)C1CC(C)CC(C)O1
CCC(=O)C1CCC(C)C(C)O1
CC(C=O)C1C(C)CCOC1C
CC(C=O)C1CC(C)COC1C
CC(C=O)C1CCC(C)OC1C
CCC(=O)C1C(C)CCOC1C
CCC(=O)C1CC(C)COC1C
CCC(=O)C1CCC(C)OC1C
CC(C=O)C1C(C)COCC1C
CC(C=O)C1CC(C)OCC1C
CCC(=O)C1C(C)COCC1C
CCC(=O)C1CC(C)OCC1C
CC(C=O)C1CC(C)OC(C)C1
CCC(=O)C1CC(C)OC(C)C1
CC(C=O)C1CCOC(C)C1C
CCC(=O)C1CCOC(C)C1C
CC(C=O)C1COC(C)CC1C
CC(C=O)C1COCC(C)C1C
CCC(=O)C1COC(C)CC1C
CCC(=O)C1COCC(C)C1C
CC(C=O)C1COC(C)C(C)C1
CCC(=O)C1COC(C)C(C)C1
CC(C=O)C1OC(C)CCC1C
CC(C=O)C1OCC(C)CC1C
CC(C=O)C1OCCC(C)C1C
CCC(=O)C1OC(C)CCC1C
CCC(=O)C1OCC(C)CC1C
CCC(=O)C1OCCC(C)C1C
CC1CC(CC(C)=O)CC(C)O1
CC(C)OC1C(C)CCCC1=O
CC(C)OC1CC(C)CCC1=O
CC(C)OC1CCC(C)CC1=O
CC(C)OC1CCCC(C)C1=O
CC(C)OC1CC(C)CC(=O)C1
CC(C)OC1CCC(C)C(=O)C1
CC(C)OC1CCCC(=O)C1C
CC(C)OC1CCC(=O)CC1C
CC(C)OC1CCC(=O)C(C)C1
CC(C)OC1CC(=O)CCC1C
COC1CC(CCC1C)C(C)=O
COC1CCC(CC1C)C(C)=O
COC1CCCC(C1C)C(C)=O
COC1C(CCCC1=O)C(C)C
COC1CC(CCC1=O)C(C)C
COC1CCC(CC1=O)C(C)C
COC1C(C)CCCC1C(C)=O
COC1CC(C)CC(C1)C(C)=O
COC1CC(C)CCC1C(C)=O
COC1CCC(C(C)C1)C(C)=O
COC1CCC(C)C(C1)C(C)=O
COC1CCC(C)CC1C(C)=O
COC1CCCC(C)C1C(C)=O
COC1CCCC(C(C)C)C1=O
COC1CCC(C(C)C)C(=O)C1
COC1CC(CC(=O)C1)C(C)C
COC1CCCC(=O)C1C(C)C
COC1CCC(=O)CC1C(C)C
COC1CC(=O)CCC1C(C)C
COC(C)C1C(C)CCCC1=O
COC(C)C1CC(C)CCC1=O
COC(C)C1CCC(C)CC1=O
COC(C)C1CCCC(C)C1=O
COC(C)C1CC(C)CC(=O)C1
COC(C)C1CCC(C)C(=O)C1
COC(C)C1CCCC(=O)C1C
COC(C)C1CCC(=O)CC1C
COC(C)C1CCC(=O)C(C)C1
COC(C)C1CC(=O)CCC1C
COC1CCC(=O)C(C1)C(C)C
CC1CC(=C)C(CO1)C(O)C#C
CC1CC(=C)CC(O1)C(O)C#C
CC1CCC(=C)C(O1)C(O)C#C
CC1CC(=C)COC1C(O)C#C
CC1CC(C(O)C#C)C(=C)CO1
CC1CC(C(O)CO1)C(=C)C#C
CC1CCC(O)C(O1)C(=C)C#C
CC1C(COCC1=C)C(O)C#C
CC1CC(OCC1=C)C(O)C#C
CC1CC(OCC1O)C(=C)C#C
CC1CCOC(C1O)C(=C)C#C
CC1CC(O)C(CO1)C(=C)C#C
CC1CC(O)CC(O1)C(=C)C#C
CC1CCOC(C(O)C#C)C1=C
CC1CC(O)COC1C(=C)C#C
CC1C(OCCC1=C)C(O)C#C
CC1COC(CC1=C)C(O)C#C
CC1COC(CC1O)C(=C)C#C
CC1COCC(C1O)C(=C)C#C
CC1COCC(=C)C1C(O)C#C
CC1COCC(C(O)C#C)C1=C
CC1C(O)CCOC1C(=C)C#C
CC1COC(C(O)C1)C(=C)C#C
CC1COCC(O)C1C(=C)C#C
CC1COC(C(O)C#C)C(=C)C1
CC1C(O)COCC1C(=C)C#C
CC1OC(CCC1=C)C(O)C#C
CC1OCC(CC1=C)C(O)C#C
CC1OC(CCC1O)C(=C)C#C
CC1OCC(CC1O)C(=C)C#C
CC1OCCC(C1O)C(=C)C#C
CC1OCC(=C)CC1C(O)C#C
CC1OCCC(=C)C1C(O)C#C
CC1OCCC(C(O)C#C)C1=C
CC1OCCC(O)C1C(=C)C#C
CC1OCC(O)CC1C(=C)C#C
CC(=C)C1CC(C#C)C(O)CO1
CC(=C)C1CCC(O)C(O1)C#C
CC(=C)C1CC(OCC1O)C#C
CC(=C)C1CCOC(C#C)C1O
CC(=C)C1CC(O)C(CO1)C#C
CC(=C)C1CC(O)CC(O1)C#C
CC(=C)C1CC(O)COC1C#C
CC(=C)C1COC(CC1O)C#C
CC(=C)C1COCC(C#C)C1O
CC(=C)C1COC(C#C)C(O)C1
CC(=C)C1C(O)CCOC1C#C
CC(=C)C1COCC(O)C1C#C
CC(=C)C1C(O)COCC1C#C
CC(=C)C1OC(CCC1O)C#C
CC(=C)C1OCC(CC1O)C#C
CC(=C)C1OCCC(C#C)C1O
CC(=C)C1OCCC(O)C1C#C
CC(=C)C1OCC(O)CC1C#C
CC(C#C)C1CC(=C)C(O)CO1
CC(C#C)C1CC(O)C(=C)CO1
CC(C#C)C1COCC(=C)C1O
CC(C#C)C1COCC(O)C1=C
CC(C#C)C1C(O)COCC1=C
CC(C#C)C1OCC(=C)CC1O
CC(C#C)C1OCCC(=C)C1O
CC(C#C)C1OCCC(O)C1=C
CC(C#C)C1OCC(O)CC1=C
CC(O)C1CC(C#C)C(=C)CO1
CC(O)C1CC(=C)C(CO1)C#C
CC(O)C1CC(=C)CC(O1)C#C
CC(O)C1CCC(=C)C(O1)C#C
CC(O)C1CC(=C)COC1C#C
CC(O)C1C(COCC1=C)C#C
CC(O)C1CC(OCC1=C)C#C
CC(O)C1CCOC(C#C)C1=C
CC(O)C1C(OCCC1=C)C#C
CC(O)C1COC(CC1=C)C#C
CC(O)C1COCC(=C)C1C#C
CC(O)C1COCC(C#C)C1=C
CC(O)C1COC(C#C)C(=C)C1
CC(O)C1OC(CCC1=C)C#C
CC(O)C1OCC(CC1=C)C#C
CC(O)C1OCC(=C)CC1C#C
CC(O)C1OCCC(=C)C1C#C
CC(O)C1OCCC(C#C)C1=C
CC1CC(=CC(C)=C)C(O)CO1
CC1CC(=C)C(CO1)=C(C)CO
CC1CC(=C(C)CO)C(=C)CO1
CC1C(=C)COCC1=C(C)CO
CC1CC(C(O)CO1)=C(C)C=C
CC1CC(O)C(CO1)=C(C)C=C
CC1CC(O)C(CO1)=CC(C)=C
CC1COCC(C1O)=C(C)C=C
CC1COCC(=C)C1=C(C)CO
CC1COCC(=CC(C)=C)C1O
CC1COCC(=C(C)CO)C1=C
CC1COCC(O)C1=C(C)C=C
CC1COCC(O)C1=CC(C)=C
CC1C(O)COCC1=C(C)C=C
CC1C(O)COCC1=CC(C)=C
CC1OCC(CC1=C)=C(C)CO
CC1OCC(CC1O)=C(C)C=C
CC1OCC(CC1O)=CC(C)=C
CC1OCCC(C1O)=C(C)C=C
CC1OCC(=C)CC1=C(C)CO
CC1OCCC(=C)C1=C(C)CO
CC1OCCC(=CC(C)=C)C1O
CC1OCCC(=C(C)CO)C1=C
CC1OCCC(O)C1=C(C)C=C
CC1OCCC(O)C1=CC(C)=C
CC1OCC(O)CC1=C(C)C=C
CC1OCC(O)CC1=CC(C)=C
CC=C1CC(=C)COC1C(C)O
CC=C1C(COCC1=C)C(C)O
CC=C1CC(OCC1=C)C(C)O
CC=C1CC(OCC1O)C(C)=C
CC=C1CCOC(C1O)C(C)=C
CC=C1CCOC(C(C)O)C1=C
CC=C1CC(O)COC1C(C)=C
CC=C1C(OCCC1=C)C(C)O
CC=C1COC(CC1=C)C(C)O
CC=C1COC(CC1O)C(C)=C
CC=C1COCC(C1O)C(C)=C
CC=C1COCC(=C)C1C(C)O
CC=C1COCC(C(C)O)C1=C
CC=C1COC(C(C)O)C(=C)C1
CC=C1C(O)CCOC1C(C)=C
CC=C1COC(C(O)C1)C(C)=C
CC=C1COCC(O)C1C(C)=C
CC=C1C(O)COCC1C(C)=C
CC(C)=C1CC(=C)COC1CO
CC(C)=C1CC(CO)OCC1=C
CC(C)=C1CC(OCC1O)C=C
CC(C)=C1CCOC(C=C)C1O
CC(C)=C1CCOC(CO)C1=C
CC(C)=C1CC(O)COC1C=C
CC(C)=C1C(CO)COCC1=C
CC(C)=C1C(CO)OCCC1=C
CC(C)=C1COC(CC1O)C=C
CC(C)=C1COCC(=C)C1CO
CC(C)=C1COCC(C=C)C1O
CC(C)=C1COC(C=C)C(O)C1
CC(C)=C1COCC(CO)C1=C
CC(C)=C1C(O)CCOC1C=C
CC(C)=C1COCC(O)C1C=C
CC(C)=C1COC(CO)CC1=C
CC(C)=C1COC(CO)C(=C)C1
CC(C)=C1C(O)COCC1C=C
CC=C(C)C1CC(=C)C(O)CO1
CC(C)=CC1CC(=C)C(O)CO1
CC=C(C)C1CC(O)C(=C)CO1
CC(C)=CC1CC(O)C(=C)CO1
CC=C(C)C1COCC(=C)C1O
CC(C)=CC1COCC(=C)C1O
CC(C)C=C1COCC(=C)C1O
CCC(C)=C1COCC(=C)C1O
CC=C(C)C1COCC(O)C1=C
CC(C)=CC1COCC(O)C1=C
CC(C)C=C1COCC(O)C1=C
CCC(C)=C1COCC(O)C1=C
CC=C(C)C1C(O)COCC1=C
CC(C)=CC1C(O)COCC1=C
CC(C)C=C1C(O)COCC1=C
CCC(C)=C1C(O)COCC1=C
CC=C(C)C1OCC(=C)CC1O
CC=C(C)C1OCCC(=C)C1O
CC(C)=CC1OCC(=C)CC1O
CC(C)=CC1OCCC(=C)C1O
CC=C(C)C1OCCC(O)C1=C
CC(C)=CC1OCCC(O)C1=C
CC=C(C)C1OCC(O)CC1=C
CC(C)=CC1OCC(O)CC1=C
CC(O)C=C1CC(=C)COC1C
CC(O)C=C1C(C)COCC1=C
CC(O)C=C1CC(C)OCC1=C
CC(O)C=C1C(C)OCCC1=C
CC(O)C=C1CCOC(C)C1=C
CC(O)C=C1COC(C)CC1=C
CC(O)C=C1COCC(=C)C1C
CC(O)C=C1COCC(C)C1=C
CC(O)C=C1COC(C)C(=C)C1
CC1CC(C=C(C)C)C(O)CO1
CC1CC(C(C)CO1)=C(C)CO
CC1CC(C)C(CO1)=C(C)CO
CC1CC(CC(C)O1)=C(C)CO
CC1CCC(C(C)O1)=C(C)CO
CC1CC(CC(CO)O1)=C(C)C
CC1CCC(C(CO)O1)=C(C)C
CC1CC(C(CO)CO1)=C(C)C
CC1CC(COC1C)=C(C)CO
CC1CC(COC1CO)=C(C)C
CC1CC(CO)C(CO1)=C(C)C
CC1CCC(O)C(O1)C=C(C)C
CC1CC(CO)OCC1=C(C)C
CC1CC(OCC1O)C=C(C)C
CC1CCOC(C)C1=C(C)CO
CC1CCOC(C=C(C)C)C1O
CC1CC(O)C(CO1)C=C(C)C
CC1CC(O)CC(O1)C=C(C)C
CC1CCOC(CO)C1=C(C)C
CC1CC(O)COC1C=C(C)C
CC1C(CO)COCC1=C(C)C
CC1C(CO)OCCC1=C(C)C
CC1COCC(C1C)=C(C)CO
CC1COCC(C1CO)=C(C)C
CC1COC(CC1O)C=C(C)C
CC1COC(C)C(C1)=C(C)CO
CC1COCC(C)C1=C(C)CO
CC1COCC(C=C(C)C)C1O
CC1COC(C=C(C)C)C(O)C1
CC1COCC(CO)C1=C(C)C
CC1C(O)CCOC1C=C(C)C
CC1COCC(O)C1C=C(C)C
CC1COC(CO)C(C1)=C(C)C
CC1COC(CO)CC1=C(C)C
CC1C(O)COCC1C=C(C)C
CC1OCCC(C1C)=C(C)CO
CC1OCC(CC1CO)=C(C)C
CC1OCCC(C1CO)=C(C)C
CC1OC(CCC1O)C=C(C)C
CC1OCC(CC1O)C=C(C)C
CC1OCCC(C=C(C)C)C1O
CC1OCCC(CO)C1=C(C)C
CC1OCCC(O)C1C=C(C)C
CC1OCC(CO)CC1=C(C)C
CC1OCC(O)CC1C=C(C)C
CC1OC(CO)CCC1=C(C)C
CC=C1C(C)CCOC1C(C)O
CC=C1CC(C)COC1C(C)O
CC=C1CCC(C)OC1C(C)O
CC=C1CC(COC1C)C(C)O
CC=C1CCC(OC1C)C(C)O
CC=C1C(C)COCC1C(C)O
CC=C1CC(C)OC(C1)C(C)O
CC=C1CC(C)OCC1C(C)O
CCC1CC(C(O)CO1)=C(C)C
CC=C1CC(OCC1C)C(C)O
CC=C1CC(OCC1O)C(C)C
CC=C1C(C)OCCC1C(C)O
CC=C1CCOC(C)C1C(C)O
CC=C1CCOC(C(C)C)C1O
CC=C1CCOC(C(C)O)C1C
CCC1CC(O)C(CO1)=C(C)C
CC=C1CC(O)COC1C(C)C
CC=C1COC(CC1C)C(C)O
CC=C1COC(CC1O)C(C)C
CCC1COCC(C1O)=C(C)C
CC=C1COC(C)C(C1)C(C)O
CC=C1COC(C)CC1C(C)O
CC=C1COCC(C)C1C(C)O
CC=C1COCC(C(C)C)C1O
CC=C1COC(C(C)C)C(O)C1
CC=C1COCC(C(C)O)C1C
CC=C1COC(C(C)O)C(C)C1
CC=C1C(O)CCOC1C(C)C
CC=C1COCC(O)C1C(C)C
CCC1COCC(O)C1=C(C)C
CC=C1C(O)COCC1C(C)C
CCC1C(O)COCC1=C(C)C
CCC1OCC(CC1O)=C(C)C
CCC1OCCC(C1O)=C(C)C
CCC1OCCC(O)C1=C(C)C
CCC1OCC(O)CC1=C(C)C
CC=C(C)C1CC(C)C(O)CO1
CC=C(C)C1C(C)COCC1O
CC=C(C)C1CC(C)OCC1O
CC(C)C=C1C(C)COCC1O
CC(C)C=C1CC(C)OCC1O
CCC(C)=C1C(C)COCC1O
CCC(C)=C1CC(C)OCC1O
CC=C(C)C1CCC(O)C(C)O1
CC=C(C)C1C(O)CCOC1C
CC=C(C)C1CCOC(C)C1O
CC(C)C=C1C(O)CCOC1C
CC(C)C=C1CCOC(C)C1O
CCC(C)=C1C(O)CCOC1C
CCC(C)=C1CCOC(C)C1O
CC=C(C)C1CC(O)C(C)CO1
CC=C(C)C1CC(O)CC(C)O1
CC=C(C)C1CC(O)COC1C
CC(C)C=C1CC(O)COC1C
CCC(C)=C1CC(O)COC1C
CC=C(C)C1COC(C)CC1O
CC=C(C)C1COCC(C)C1O
CC(C)C=C1COC(C)CC1O
CC(C)C=C1COCC(C)C1O
CCC(C)=C1COC(C)CC1O
CCC(C)=C1COCC(C)C1O
CC=C(C)C1COC(C)C(O)C1
CC(C)C=C1COC(C)C(O)C1
CCC(C)=C1COC(C)C(O)C1
CC=C(C)C1COCC(O)C1C
CC(C)C=C1COCC(O)C1C
CCC(C)=C1COCC(O)C1C
CC=C(C)C1OC(C)CCC1O
CC=C(C)C1OCC(C)CC1O
CC=C(C)C1OCCC(C)C1O
CC=C(C)C1OCCC(O)C1C
CC=C(C)C1OCC(O)CC1C
CC(O)C=C1C(C)CCOC1C
CC(O)C=C1CC(C)COC1C
CC(O)C=C1CCC(C)OC1C
CC(O)C=C1C(C)COCC1C
CC(O)C=C1CC(C)OCC1C
CC(O)C=C1CC(C)OC(C)C1
CC(O)C=C1CCOC(C)C1C
CC(O)C=C1COC(C)CC1C
CC(O)C=C1COCC(C)C1C
CC(O)C=C1COC(C)C(C)C1
COC1CC(CCC1O)=C(C)C
COC1CCC(CC1O)=C(C)C
COC1CCCC(C1O)=C(C)C
COC1CCC(=C(C)C)C(O)C1
COC1CCCC(O)C1=C(C)C
COC1CCC(O)C(C1)=C(C)C
COC1CCC(O)CC1=C(C)C
COC1CC(O)CC(C1)=C(C)C
COC1CC(O)CCC1=C(C)C
COC1C(O)CCCC1=C(C)C
CC1C=CCC(C1C)=C(C)C
CC1CC=CC(C1C)=C(C)C
CC1CC(C=CC1C)=C(C)C
CC1CC(CC=C1C)=C(C)C
CC1CCC(C=C1C)=C(C)C
CC1C=C(C)CCC1=C(C)C
CC1C(C)=CCCC1=C(C)C
CC1CC=C(C)C(C1)=C(C)C
CC1CC=C(C)CC1=C(C)C
CC1CC=CC(C)C1=C(C)C
CC1CC(C(C)C=C1)=C(C)C
CC1CC(C)=CC(C1)=C(C)C
CC1CC(C)=CCC1=C(C)C
CC1CC(C)C(C=C1)=C(C)C
CC1CC(CC(C)=C1)=C(C)C
CC1CCC=C(C)C1=C(C)C
CC1CCC(C)=CC1=C(C)C
CC1CCC(=C(C)C)C(C)=C1
CC(C)=C1CCCC(C)=C1C
CC(C)=C1CCC(C)=C(C)C1
CC1CC(CCC1=C)=C(C)C
CC1CCC(CC1=C)=C(C)C
CC1C(=C)CCCC1=C(C)C
CC1CC(=C)CC(C1)=C(C)C
CC1CC(=C)CCC1=C(C)C
CC1CCC(=C)C(C1)=C(C)C
CC1CCC(=C)CC1=C(C)C
CC1CCCC(=C)C1=C(C)C
CC1CCCC(=C(C)C)C1=C
CC1CCC(=C(C)C)C(=C)C1
CC1C=CC(C1C)C(C)=O
CC1C(CC=C1C)C(C)=O
CC1CC=C(C1C)C(C)=O
CC1CC(=CC1C)C(C)=O
CC1CC(C=C1C)C(C)=O
CC1C=C(C)CC1C(C)=O
CC1C=CC(C)C1C(C)=O
CC1CC=C(C)C1C(C)=O
CC1CC(C)=C(C1)C(C)=O
CC1CC(C)=CC1C(C)=O
CC1CC(C)C(=C1)C(C)=O
CC1CCC(C(C)=O)=C1C
CC1CC(C(C)=O)C(C)=C1
CC(C)C1=CC(C)CC1=O
CC(C)C1C=C(C)CC1=O
CC(C)C1C=CC(C)C1=O
CC(C)C1C(=O)CC=C1C
CC(C)C1C(C)C=CC1=O
CC(C)C1CC=C(C)C1=O
CC(C)C1=C(C)CC(=O)C1
CC(C)C1=CC(C)C(=O)C1
CC(C)C1=CCC(=O)C1C
CC(C)C1C=CC(=O)C1C
CC(C)C1=CC(=O)CC1C
CC(=O)C1CCC(C)=C1C
CC(=O)C1CC(C)=C(C)C1
CC1CCC(C)=C1C(C)=O
CC(C)C1=C(C)CCC1=O
CC(C)C1=CCC(C)C1=O
CC(C)C1CC(C)=CC1=O
CC(C)C1=C(C)C(=O)CC1
CC(C)C1CC(=O)C=C1C
CC(C)C1=CC(=O)C(C)C1
CC(C)C1CC(=O)C(C)=C1
CC1C(CCC1=C)C(C)=O
CC1CC(CC1=C)C(C)=O
CC1CC(CC1=O)C(C)=C
CC1CC(=C)CC1C(C)=O
CC1CCC(=C)C1C(C)=O
CC1CCC(C(C)=C)C1=O
CC1CC(C(C)=C)C(=O)C1
CC1CCC(C(C)=O)C1=C
CC1CC(C(C)=O)C(=C)C1
CC1CCC(=O)C1C(C)=C
CC(C)C1C(=C)CCC1=O
CC(C)C1CC(=C)CC1=O
CC(C)C1CCC(=C)C1=O
CC(C)C1CC(=C)C(=O)C1
CC(C)C1CC(=O)CC1=C
CC1C(CCC1=O)C(C)=C
CC1CC(=O)CC1C(C)=C
CC(C)C1CCC(=O)C1=C
CC1C(CCC=C1C)C=O
CC1CC(CC=C1C)C=O
CC1=C(C)C(CCC1)C=O
CC1CC=C(C)C(C1)C=O
CC1CCC(C)=C(C1)C=O
CC1CCC(C)=CC1C=O
CC1CCC(C)C(C=O)=C1
CC1CC=CC(C=O)C1C
CC1CCC(C=O)C=C1C
CC1CC=C(C=O)C(C)C1
CC1CC(C=O)C=C(C)C1
CCC1=CCC(C)CC1=O
CCC1=CCCC(C)C1=O
CCC1C=C(C)CCC1=O
CCC1C=CC(C)CC1=O
CCC1C=CCC(C)C1=O
CCC1C(=O)CCC=C1C
CCC1C(C)C=CCC1=O
CCC1C(C)CC=CC1=O
CCC1CC=C(C)CC1=O
CCC1CC=CC(C)C1=O
CCC1CC(C)=CCC1=O
CCC1CC(C)C=CC1=O
CCC1=C(C)CCC(=O)C1
CCC1=CC(C)CC(=O)C1
CCC1=CCC(C)C(=O)C1
CCC1=CCCC(=O)C1C
CCC1C=CCC(=O)C1C
CCC1CC=CC(=O)C1C
CCC1=C(C)CC(=O)CC1
CCC1=CC(C)C(=O)CC1
CCC1CC(C)C(=O)C=C1
CCC1=CCC(=O)CC1C
CCC1C=CC(=O)CC1C
CCC1=CCC(=O)C(C)C1
CCC1CC(=O)CC=C1C
CCC1=CC(=O)C(C)CC1
CCC1=CC(=O)CC(C)C1
CCC1CC(=O)C(C)C=C1
CCC1CC(=O)CC(C)=C1
CC1CC=C(CC1C)C=O
CC1=C(C)CC(CC1)C=O
CC1CC=C(C)CC1C=O
CC1CC(C)C=C(C1)C=O
CC1CCCC(C)=C1C=O
CC1C=CCC(C=O)C1C
CC1CCC=C(C=O)C1C
CC1CCCC(C=O)=C1C
CC1CC(C)C(C=O)C=C1
CC1CCC(C=O)=CC1C
CC1CCC(C=O)=C(C)C1
CC1CCC(C=O)C(C)=C1
CC1CC(C=O)C=CC1C
CC1CC(C=O)C(C)C=C1
CCC1=C(C)CCCC1=O
CCC1=CC(C)CCC1=O
CCC1CCC=C(C)C1=O
CCC1CCC(C)=CC1=O
CCC1CC=C(C)C(=O)C1
CCC1CC(=O)C=C(C)C1
CCC1CCC(=O)C=C1C
CCC1=C(C)C(=O)CCC1
CCC1CCC(=O)C(C)=C1
CCC1=CC(=O)CCC1C
CCC1CC(=O)C=CC1C
CC1CC=CC(C)C1C=O
CC1CC(C)=CCC1C=O
CC1CC(CC(C)=C1)C=O
CC1CCC=C(C)C1C=O
CC1C=C(C)CCC1C=O
CC(C)C1CC=CCC1=O
CC(C)C1=CCCC(=O)C1
CC1C=CCCC1C(C)=O
CC1CC=CC(C1)C(C)=O
CC1CC=CCC1C(C)=O
CC1CC(CC=C1)C(C)=O
CC1CCC=C(C1)C(C)=O
CC1CCC=CC1C(C)=O
CC1CCC(=CC1)C(C)=O
CC1CCC(C=C1)C(C)=O
CC1CCCC=C1C(C)=O
CC1CCCC(=C1)C(C)=O
CC(C)C1=CCCCC1=O
CC(C)C1C=CCCC1=O
CC(C)C1CCC=CC1=O
CC(C)C1CC=CC(=O)C1
CC(C)C1CC(=O)CC=C1
CC(=O)C1CCCC=C1C
CC(=O)C1=C(C)CCCC1
CC(=O)C1CCC=C(C)C1
CC(=O)C1CCCC(C)=C1
CC(C)C1=CCC(=O)CC1
CC(C)C1=CC(=O)CCC1
CC(C)C1CCC(=O)C=C1
CC(=O)C1CCC(C)=CC1
CC(C)C1CC(C)C(=O)O1
CC(C)C1C(C)COC1=O
CC(C)C1CC(C)OC1=O
CC(C)C1CC(=O)OC1C
CC(C)C1COC(=O)C1C
CC(C)C1OC(=O)CC1C
CC1CCCC1(C)C(C)=O
CC1CCC(C)(C1)C(C)=O
CC(C)C1(C)CCCC1=O
CC(C)C1(C)CCC(=O)C1
CC(=O)C1CCCC1(C)C
CC(=O)C1CCC(C)(C)C1
CC(C)(C)C1CCCC1=O
CC(C)(C)C1CCC(=O)C1
CC1C(CCCC1=C)C=O
CC1CC(CCC1=C)C=O
CC1CCC(CC1=C)C=O
CC1C(CCCC1=O)C=C
CC1CC(CCC1=O)C=C
CC1CCC(CC1=O)C=C
CC1CC(=C)CCC1C=O
CC1CC(CC(=C)C1)C=O
CC1CCC(=C)C(C1)C=O
CC1CCC(=C)CC1C=O
CC1CCCC(=C)C1C=O
CC1CCCC(C=C)C1=O
CC1CCC(C=C)C(=O)C1
CC1CCCC(C=O)C1=C
CC1CC(CC(=O)C1)C=C
CC1CCC(C=O)C(=C)C1
CC1CCC(=O)C(C1)C=C
CC1CCC(=O)CC1C=C
CC1CC(=O)CCC1C=C
CCC1C(=C)CCCC1=O
CCC1CC(=C)CCC1=O
CCC1CCC(=C)CC1=O
CCC1CCCC(=C)C1=O
CCC1CC(=C)CC(=O)C1
CCC1CCC(=C)C(=O)C1
CCC1CCC(=O)CC1=C
CCC1CCC(=O)C(=C)C1
CCC1CC(=O)CCC1=C
CC1CCCC(=O)C1C=C
CCC1CCCC(=O)C1=C
CC(=O)C1CCCCC1=C
CC(=O)C1CCCC(=C)C1
CC(=C)C1CCCCC1=O
CC(=C)C1CCC(=O)CC1
CC(=O)C1CCC(=C)CC1
CC(=C)C1CCCC(=O)C1
CCC1CCC(C)C(=O)O1
CCC1C(C)CCOC1=O
CCC1CC(C)COC1=O
CCC1CC(C)OC(=O)C1
CCC1CCC(=O)OC1C
CCC1CCOC(=O)C1C
CCC1COC(=O)CC1C
CCC1COC(=O)C(C)C1
CCC1CC(C)CC(=O)O1
CCC1CCC(C)OC1=O
CCC1CC(=O)OCC1C
CCC1OC(=O)CCC1C
CC(C)C1CCCC(=O)O1
CC(C)C1CCCOC1=O
CC(C)C1CCC(=O)OC1
CC(C)C1CCOC(=O)C1
CC(C)=C1C(=C)COCC1=C
CC(C)=C1COCC(=C)C1=C
CC1CC(=C)C(C)(C)C(C)O1
CC1CC(=C)C(C)C(C)(C)O1
CC1CC(C)(C)C(=C)C(C)O1
CC1CC(C)C(=C)C(C)(C)O1
CC1CC(=C)C(C)(C)OC1C
CC1OC(C)(C)C(C)CC1=C
CC1C(C)C(C)(C)OCC1=C
CC1CC(C)(C)OC(C)C1=C
CC1OCC(C)C(C)(C)C1=C
CC1COC(C)(C)C(=C)C1C
CC1COC(C)(C)C(C)C1=C
CC1COC(C)C(C)(C)C1=C
CC1OCC(=C)C(C)C1(C)C
CC1OC(C)(C)CC(=C)C1C
CC1OC(C)C(C)(C)CC1=C
CC1OCC(=C)C(C)(C)C1C
CC1OCC(C)(C)C(=C)C1C
CC1OCC(C)(C)C(C)C1=C
CC=C1C(C)CC(C)OC1C
CC=C1CC(C)C(C)OC1C
CC=C1C(C)COC(C)C1C
CC=C1CC(C)OC(C)C1C
CC=C1C(C)OCC(C)C1C
CC=C1COC(C)C(C)C1C
CC=C1CC(C)(C)COC1C
CC=C1CCC(C)(C)OC1C
CC=C1C(C)CCOC1(C)C
CC=C1CC(C)COC1(C)C
CC=C1CCC(C)OC1(C)C
CC=C1CC(C)(C)OCC1C
CC=C1C(C)COCC1(C)C
CC=C1CC(C)OCC1(C)C
CC=C1CC(C)OC(C)(C)C1
CC=C1C(C)OCCC1(C)C
CC=C1CCOC(C)C1(C)C
CC=C1CCOC(C)(C)C1C
CC=C1COC(C)CC1(C)C
CC=C1COCC(C)C1(C)C
CC=C1COC(C)(C)CC1C
CC=C1COCC(C)(C)C1C
CC=C1COC(C)(C)C(C)C1
CC=C1COC(C)C(C)(C)C1
CC(C)=C1CCC(C)(C)OC1
CC(C)=C1CCCOC1(C)C
CC(C)=C1CCOCC1(C)C
CC(C)=C1CCOC(C)(C)C1
CC(C)=C1COCCC1(C)C
CC(C)=C1COCC(C)(C)C1
CC(=C)C1=CC=CC(=C)C1=O
CC(=C)C1=CC(=C)C=CC1=O
CC(=C)C1=CC=CC(=O)C1=C
CC(=C)C1=CC(=C)C(=O)C=C1
CC(=C)C1=CC(=O)C=CC1=C
CC(=C)C1=CC(=O)C(=C)C=C1
CC(=O)C1=CC=CC(=C)C1=C
CC(=O)C1=CC(=C)C=CC1=C
CC(=O)C1=CC(=C)C(=C)C=C1
CC(=C)C1=C(C)C=CC(=O)O1
CC(=C)C1=CC=C(C)C(=O)O1
CC(=C)C1=CC(C)=CC(=O)O1
CC(=C)C1=C(C)C=COC1=O
CC(=C)C1=CC=C(C)OC1=O
CC(=C)C1=CC(C)=COC1=O
CC(=C)C1=C(C)C(=O)OC=C1
CC(=C)C1=C(C)OC(=O)C=C1
CC(=C)C1=CC(=O)OC=C1C
CC(=C)C1=CC(=O)OC(C)=C1
CC(=C)C1=COC(=O)C=C1C
CC(=C)C1=COC(=O)C(C)=C1
CC1C=C(CC1C#C)C(C)=O
CC1C=CC(C1C#C)C(C)=O
CC1C(CC=C1C#C)C(C)=O
CC1CC=C(C1C#C)C(C)=O
CC1CC(=CC1C#C)C(C)=O
CC1CC(C=C1C#C)C(C)=O
CC1C=C(CC1C(C)=O)C#C
CC1C=CC(C1C)C(=O)C#C
CC1C(C=CC1C(C)=O)C#C
CC1C(CC=C1C(C)=O)C#C
CC1C(CC=C1C)C(=O)C#C
CC1CC=C(C1C)C(=O)C#C
CC1CC(=CC1C(C)=O)C#C
CC1CC(=CC1C)C(=O)C#C
CC1CC(C=C1C(C)=O)C#C
CC1CC(C=C1C)C(=O)C#C
CC1=C(C)C(CC1)C(=O)C#C
CC1=C(C)CC(C1)C(=O)C#C
CC1C=C(C)CC1C(=O)C#C
CC1C=CC(C)C1C(=O)C#C
CC1CC=C(C)C1C(=O)C#C
CC1CC(C)=C(C1)C(=O)C#C
CC1CC(C)=CC1C(=O)C#C
CC1CC(C)C(=C1)C(=O)C#C
CC1CCC(C)=C1C(=O)C#C
CC1C=CC(C#C)C1C(C)=O
CC1CC=C(C#C)C1C(C)=O
CC1CC(C#C)=C(C1)C(C)=O
CC1CC(C#C)C(=C1)C(C)=O
CC1CCC(C#C)=C1C(C)=O
CC1CCC(C(C)=O)=C1C#C
CC1CC(C(C)=O)C(=C1)C#C
CC1CCC(C(=O)C#C)=C1C
CC1CC(C(=O)C#C)C(C)=C1
CC(C)C1=C(CCC1=O)C#C
CC(C)C1=CC(CC1=O)C#C
CC(C)C1C=C(CC1=O)C#C
CC(C)C1C(C=CC1=O)C#C
CC(C)C1CC(=CC1=O)C#C
CC(C)C1=CCC(C#C)C1=O
CC(C)C1C=CC(C#C)C1=O
CC(C)C1CC=C(C#C)C1=O
CC(C)C1=CC(C#C)C(=O)C1
CC(C)C1=C(C#C)C(=O)CC1
CC(C)C1=C(CC(=O)C1)C#C
CC(C)C1=CCC(=O)C1C#C
CC(C)C1C=CC(=O)C1C#C
CC(C)C1=CC(=O)C(C1)C#C
CC(C)C1=CC(=O)CC1C#C
CC(C)C1CC(=O)C=C1C#C
CC(C)C1CC(=O)C(=C1)C#C
CC(C)C1C(=O)CC=C1C#C
CC(C#C)C1=C(C)CCC1=O
CC(C#C)C1=CC(C)CC1=O
CC(C#C)C1=CCC(C)C1=O
CC(C#C)C1C=C(C)CC1=O
CC(C#C)C1C=CC(C)C1=O
CC(C#C)C1C(=O)CC=C1C
CC(C#C)C1C(C)C=CC1=O
CC(C#C)C1CC=C(C)C1=O
CC(C#C)C1CC(C)=CC1=O
CC(C#C)C1=C(C)CC(=O)C1
CC(C#C)C1=CC(C)C(=O)C1
CC(C#C)C1=CCC(=O)C1C
CC(C#C)C1C=CC(=O)C1C
CC(C#C)C1=C(C)C(=O)CC1
CC(C#C)C1=CC(=O)CC1C
CC(C#C)C1CC(=O)C=C1C
CC(C#C)C1=CC(=O)C(C)C1
CC(C#C)C1CC(=O)C(C)=C1
CC(=O)C1C(CC=C1C)C#C
CC(=O)C1CC(C=C1C)C#C
CC(=O)C1=C(C)C(CC1)C#C
CC(=O)C1=C(C)CC(C1)C#C
CC(=O)C1=C(C)CCC1C#C
CC(=O)C1C=C(C)CC1C#C
CC(=O)C1CC=C(C)C1C#C
CC(=O)C1CC(C)=C(C1)C#C
CC(=O)C1CC(C)=CC1C#C
CC(=O)C1CCC(C)=C1C#C
CC(=O)C1CCC(C#C)=C1C
CC(=O)C1CC(C#C)C(C)=C1
CC1C=C(CC1=C(C)C)C=O
CC1C=CC(C1C)=C(C)C=O
CC1CC(C=C1C)=C(C)C=O
CC1C=CC(C1C=O)=C(C)C
CC1CC(C=C1C=O)=C(C)C
CC1C=C(CC1=O)C=C(C)C
CC1C=C(C)CC1=C(C)C=O
CC1C=C(C)CC1=CC(C)=O
CC1C=CC(C)C1=C(C)C=O
CC1C=CC(C)C1=CC(C)=O
CC1C(C)=CCC1=C(C)C=O
CC1C(CC=C1C)=CC(C)=O
CC1CC=C(C)C1=C(C)C=O
CC1CC=C(C)C1=CC(C)=O
CC1CC(C)=CC1=C(C)C=O
CC1CC(C)=CC1=CC(C)=O
CC1C=CC(C=C(C)C)C1=O
CC1C(C=C(C)C)C=CC1=O
CC1CC=C(C=C(C)C)C1=O
CC1CC(C=C(C)C)=CC1=O
CC1CC(=C(C)C)C(C=O)=C1
CC1C=CC(=CC(C)=O)C1C
CC1CC(=CC(C)=O)C=C1C
CC1CC(=C(C)C=O)C(C)=C1
CC1CC(=CC(C)=O)C(C)=C1
CC1C=CC(C=O)C1=C(C)C
CC1CC=C(C=O)C1=C(C)C
CC1C=CC(=O)C1C=C(C)C
CC1CC(C=O)=CC1=C(C)C
CC1CC(=O)C=C1C=C(C)C
CC1C(C=O)=CCC1=C(C)C
CC1C(C=O)C=CC1=C(C)C
CC1CC(=O)C(C=C(C)C)=C1
CC1C(=O)CC=C1C=C(C)C
CC=C1C=C(CC1C)C(C)=O
CC=C1C=CC(C1C)C(C)=O
CC=C1C(CC=C1C)C(C)=O
CC=C1CC=C(C1C)C(C)=O
CC=C1CC(=CC1C)C(C)=O
CC=C1CC(C=C1C)C(C)=O
CC=C1C=C(CC1=O)C(C)C
CC=C1C(C=CC1=O)C(C)C
CC=C1CC(=CC1=O)C(C)C
CCC1=CC(CC1=O)=C(C)C
CC=C1C=C(C)CC1C(C)=O
CC=C1C=CC(C)C1C(C)=O
CC=C1C(C)C=CC1C(C)=O
CC=C1C(C)CC=C1C(C)=O
CC=C1CC=C(C)C1C(C)=O
CC=C1CC(C)=C(C1)C(C)=O
CC=C1CC(C)=CC1C(C)=O
CC=C1CC(C)C=C1C(C)=O
CC=C1CC(C)C(=C1)C(C)=O
CC=C1CCC(C)=C1C(C)=O
CC=C1C=CC(C(C)C)C1=O
CC=C1CC=C(C(C)C)C1=O
CCC1=CCC(=C(C)C)C1=O
CCC1C=CC(=C(C)C)C1=O
CCC1=CC(=C(C)C)C(=O)C1
CC=C1CCC(C(C)=O)=C1C
CC=C1CC(C(C)=O)C(C)=C1
CC=C1C=CC(=O)C1C(C)C
CCC1=CCC(=O)C1=C(C)C
CCC1C=CC(=O)C1=C(C)C
CC=C1CC(=O)C=C1C(C)C
CC=C1CC(=O)C(=C1)C(C)C
CCC1=CC(=O)C(C1)=C(C)C
CCC1=CC(=O)CC1=C(C)C
CC=C1C(=O)CC=C1C(C)C
CCC1C(=O)C=CC1=C(C)C
CC(C)=C1C(CC=C1C)C=O
CC(C)=C1C=C(C)CC1C=O
CC(C)=C1CC=C(C)C1C=O
CC(C)=C1CC(C)=C(C1)C=O
CC(C)=C1CC(C)=CC1C=O
CC(C)=C1CCC(C)=C1C=O
CC(C)=C1CCC(C=O)=C1C
CC(C)=C1CC(C=O)C=C1C
CC(C)=C1CC(C=O)C(C)=C1
CC=C(C)C1=C(C)CCC1=O
CC=C(C)C1=CC(C)CC1=O
CC=C(C)C1=CCC(C)C1=O
CC=C(C)C1C=C(C)CC1=O
CC=C(C)C1C=CC(C)C1=O
CC=C(C)C1C(C)C=CC1=O
CC=C(C)C1CC=C(C)C1=O
CC=C(C)C1CC(C)=CC1=O
CC(C)=CC1=C(C)CCC1=O
CC(C)=CC1C=C(C)CC1=O
CC(C)=CC1CC=C(C)C1=O
CC(C)=CC1CC(C)=CC1=O
CC(C)C=C1C=C(C)CC1=O
CC(C)C=C1C=CC(C)C1=O
CC(C)C=C1CC=C(C)C1=O
CC(C)C=C1CC(C)=CC1=O
CCC(C)=C1C=C(C)CC1=O
CCC(C)=C1C=CC(C)C1=O
CCC(C)=C1C(=O)CC=C1C
CCC(C)=C1C(C)C=CC1=O
CCC(C)=C1CC=C(C)C1=O
CCC(C)=C1CC(C)=CC1=O
CC=C(C)C1=C(C)CC(=O)C1
CC=C(C)C1=CC(C)C(=O)C1
CC(C)=CC1=C(C)CC(=O)C1
CC=C(C)C1=CCC(=O)C1C
CC=C(C)C1C=CC(=O)C1C
CC(C)C=C1C=CC(=O)C1C
CCC(C)=C1C=CC(=O)C1C
CC=C(C)C1=C(C)C(=O)CC1
CC(C)=CC1=C(C)C(=O)CC1
CC=C(C)C1=CC(=O)CC1C
CC=C(C)C1CC(=O)C=C1C
CC(C)=CC1CC(=O)C=C1C
CC(C)C=C1CC(=O)C=C1C
CCC(C)=C1CC(=O)C=C1C
CC=C(C)C1=CC(=O)C(C)C1
CC=C(C)C1CC(=O)C(C)=C1
CC(C)=CC1CC(=O)C(C)=C1
CC(C)C=C1CC(=O)C(C)=C1
CCC(C)=C1CC(=O)C(C)=C1
CC=C(C)C1C(=O)CC=C1C
CC(C)=CC1C(=O)CC=C1C
CC(C)C=C1C(=O)CC=C1C
CC(C=O)=C1CCC(C)=C1C
CC(C=O)=C1CC(C)=C(C)C1
CC(=O)C=C1CCC(C)=C1C
CC(=O)C=C1CC(C)=C(C)C1
CC(C)C=C1C(C)C=CC1=O
CC1C=C(CC(C)=C1C)C=O
CC1=CC(C)=C(C)CC1C=O
CC1=C(C)C(C)=C(CC1)C=O
CC1=CC(CC(C)=C1C)C=O
CC1=CC(C)=C(C)C(C1)C=O
CC1C=C(C)C=C(C)C1C=O
CC1C=C(C)C(C)=CC1C=O
CC1C=C(C)CC(C)=C1C=O
CC1C=CC(C)=C(C)C1C=O
CC1C(C=O)=CCC(C)=C1C
CC1C(C)=CCC(C)=C1C=O
CC1CC=C(C)C(C)=C1C=O
CC1CC(C)=C(C)C=C1C=O
CC1CC(C)=CC(C)=C1C=O
CC1C=C(C)C(C)C(C=O)=C1
CC1CC(C)=C(C)C(C=O)=C1
CC1C=C(C)C=C(C=O)C1C
CC1C=C(C)CC(C=O)=C1C
CC1C=CC(C)=C(C=O)C1C
CC1C=CC(C)C(C=O)=C1C
CC1C(C)=CCC(C=O)=C1C
CC1CC=C(C)C(C=O)=C1C
CC1CC(C)=CC(C=O)=C1C
CC1C=C(C)C(C=O)=CC1C
CC1C=C(C)C(C=O)C=C1C
CC1C(C)=CC(C=O)C=C1C
CC1CC(C)=C(C=O)C=C1C
CC1=C(C)CC(C=O)=C(C)C1
CC1C=C(C)C(C=O)C(C)=C1
CC1CC(C)=C(C=O)C(C)=C1
CC1=CCC(C=O)C(C)=C1C
CC1C=CC(C=O)=C(C)C1C
CC1C=CC(C=O)C(C)=C1C
CC1C(C)C(C=O)=CC=C1C
CC1CC=C(C=O)C(C)=C1C
CC1=C(C)C(C=O)=C(C)CC1
CC1=CCC(C)=C(C)C1C=O
CC1C=C(C=O)C=C(C)C1C
CC1C=C(C=O)C(C)C=C1C
CC1CC(C=O)=C(C)C=C1C
CC1CC(C=O)=CC(C)=C1C
CC1=CC(C=O)C(C)=C(C)C1
CC1CC(C=O)=C(C)C(C)=C1
CC1C(C=O)C=C(C)C=C1C
CC1C(C=O)C=CC(C)=C1C
CC1C(C=O)C(C)=CC=C1C
CC1C=CCC1=C(C)C(C)=O
CC1CC=CC1=C(C)C(C)=O
CC1CC(C=C1)=C(C)C(C)=O
CC(=O)C1CC=CC1=C(C)C
CC(=O)C1C=CCC1=C(C)C
CC(=O)C1CC(C=C1)=C(C)C
CC(=O)C1=CCCC1=C(C)C
CC(=O)C1=CC(CC1)=C(C)C
CC(C)=C(C)C1=CCCC1=O
CC(C)=C(C)C1C=CCC1=O
CC(C)=C(C)C1CC=CC1=O
CC(C)C(C)=C1C=CCC1=O
CC(C)C(C)=C1CC=CC1=O
CC(C)=C(C)C1=CCC(=O)C1
CC(C)=C(C)C1=CC(=O)CC1
CC(C)=C(C)C1CC(=O)C=C1
CC(C)C(C)=C1CC(=O)C=C1
CC(=O)C(C)=C1CCC=C1C
CC(=O)C(C)=C1CC=C(C)C1
CC(=O)C(C)=C1CCC(C)=C1
CC(=O)C1=CCC(C1)=C(C)C
CC1=C(CC=CC1(C)C)C=O
CC1=CC=C(CC1(C)C)C=O
CC1=CCC=C(C)C1(C)C=O
CC1C=C(C)C=CC1(C)C=O
CC1C=CC=C(C)C1(C)C=O
CC1C=CC(C)=CC1(C)C=O
CC1C(C)=CC=CC1(C)C=O
CC1=C(C)C=CC(C)(C1)C=O
CC1=C(C)C(C)(CC=C1)C=O
CC1=C(CC(C)(C)C=C1)C=O
CC1=CC=C(C)C(C)(C1)C=O
CC1=CC(C)(C)C=C(C1)C=O
CC1=CC(C)(C)C=CC1C=O
CC1=CC(C)(C)CC=C1C=O
CC1=CCC(C)(C)C=C1C=O
CC1C=CC(C)(C)C=C1C=O
CC1=CCC(C)(C)C(C=O)=C1
CC1C=CC(C)(C)C(C=O)=C1
CC1=CC(C)(C)C(C=O)=CC1
CC1=CC(C)(C)C(C=O)C=C1
CC1=CC=CC(C=O)C1(C)C
CC1=CCC=C(C=O)C1(C)C
CC1C=CC=C(C=O)C1(C)C
CC1=CCC(C)(C=O)C=C1C
CC1C=CC(C)(C=O)C=C1C
CC1=C(C)C(C)(C=O)C=CC1
CC1=CCC(C)(C=O)C(C)=C1
CC1C=CC(C)(C=O)C(C)=C1
CC1=CCC(C=O)=CC1(C)C
CC1C=CC(C=O)=CC1(C)C
CC1=CC(C)(C=O)C=C(C)C1
CC1=CC(C)(C=O)C(C)=CC1
CC1=CC(C=O)=CCC1(C)C
CC1=CC(C=O)C=CC1(C)C
CC1C=C(C=O)C=CC1(C)C
CC1=CC(C=O)C(C)(C)C=C1
CC1=C(C=O)C=CCC1(C)C
CC1C(C=O)=CC=CC1(C)C
CC1=C(C=O)C=CC(C)(C)C1
CCC1=CC=CC(C)(C)C1=O
CCC1=CC(C)(C)C=CC1=O
CCC1(C)C=C(C)C=CC1=O
CCC1(C)C=CC=C(C)C1=O
CCC1(C)C=CC(C)=CC1=O
CCC1(C)C(=O)C=CC=C1C
CCC1=CC(C)(C)C(=O)C=C1
CCC1=CC=CC(=O)C1(C)C
CCC1=CC(=O)C=CC1(C)C
CCC1=CC(=O)C(C)(C)C=C1
CC1=CC=CC(C)(C)C1C=O
CC1=CC(C)=CC(C)(C1)C=O
CC1=CC(C)(C)CC(C=O)=C1
CC1=CC(C=O)=CC(C)(C)C1
CC1=C(C=O)C(C)(C)C=CC1
CCC1(C)C=CC(=O)C=C1C
CCC1(C)C=CC(=O)C(C)=C1
CC1=CC=C(C=O)C(C)(C)C1
CC1=C(C=O)C(C)(C)CC=C1
CC1C=CC=CC1(C)C(C)=O
CC1C=CC(C)(C=C1)C(C)=O
CC(C)C1(C)C=CC=CC1=O
CC(C)C1(C)C=CC(=O)C=C1
CC(=O)C1=CC=CCC1(C)C
CC(=O)C1=CCC=CC1(C)C
CC(=O)C1C=CC=CC1(C)C
CC(=O)C1(C)C=CCC=C1C
CC(=O)C1(C)CC=CC=C1C
CC(=O)C1=CC=CC(C)(C)C1
CC(=O)C1=CC(C)(C)CC=C1
CC(=O)C1=CCC(C)(C)C=C1
CC(=O)C1(C)C=CCC(C)=C1
CC(=O)C1(C)CC=C(C)C=C1
CC(=O)C1(C)CC=CC(C)=C1
CC(=O)C1(C)CC(C)=CC=C1
CC(=O)C1C=CC(C)(C)C=C1
CC(=O)C1=CC(C)(C)C=CC1
CC(=C)C1=CC(=C)COC1=O
CC(=C)C1=CC(=C)C(=O)OC1
CC(=C)C1=CCOC(=O)C1=C
CC(=C)C1=CC(=O)OCC1=C
CC(=C)C1OC(=O)C=CC1=C
CC(=C)C1OC(=O)C(=C)C=C1
CC1C(CCC1=C)C(=O)C#C
CC1CC(CC1=C)C(=O)C#C
CC1C(CCC1=O)C(=C)C#C
CC1CC(CC1=O)C(=C)C#C
CC1CC(=C)CC1C(=O)C#C
CC1CCC(=C)C1C(=O)C#C
CC1CCC(C(=C)C#C)C1=O
CC1CC(C(=C)C#C)C(=O)C1
CC1CCC(C(=O)C#C)C1=C
CC1CCC(=O)C1C(=C)C#C
CC1CC(C(=O)C#C)C(=C)C1
CC1CC(=O)CC1C(=C)C#C
CC(=C)C1C(CCC1=O)C#C
CC(=C)C1CC(CC1=O)C#C
CC(=C)C1CCC(C#C)C1=O
CC(=C)C1CC(C#C)C(=O)C1
CC(=C)C1CCC(=O)C1C#C
CC(=C)C1CC(=O)CC1C#C
CC(C#C)C1C(=C)CCC1=O
CC(C#C)C1CC(=C)CC1=O
CC(C#C)C1CCC(=C)C1=O
CC(C#C)C1CC(=C)C(=O)C1
CC(C#C)C1CCC(=O)C1=C
CC(C#C)C1CC(=O)CC1=C
CC(=O)C1C(CCC1=C)C#C
CC(=O)C1CC(CC1=C)C#C
CC(=O)C1CC(=C)CC1C#C
CC(=O)C1CCC(=C)C1C#C
CC(=O)C1CCC(C#C)C1=C
CC(=O)C1CC(C#C)C(=C)C1
CC1CC(CC1=C)=C(C)C=O
CC1CC(CC1=C)=CC(C)=O
CC1CC(CC1=O)=C(C)C=C
CC1CC(CC1=O)=CC(C)=C
CC1C(=C)CCC1=C(C)C=O
CC1C(=C)CCC1=CC(C)=O
CC1CC(=C)C(C1)=C(C)C=O
CC1CC(=C)C(C1)=CC(C)=O
CC1CC(=C)CC1=C(C)C=O
CC1CC(=C)CC1=CC(C)=O
CC1CCC(=C)C1=C(C)C=O
CC1CCC(=C)C1=CC(C)=O
CC1CCC(=C(C)C=C)C1=O
CC1CCC(=CC(C)=C)C1=O
CC1CCC(=C(C)C=O)C1=C
CC1CCC(=CC(C)=O)C1=C
CC1CCC(=O)C1=C(C)C=C
CC1CCC(=O)C1=CC(C)=C
CC1CC(=O)C(C1)=C(C)C=C
CC1CC(=O)C(C1)=CC(C)=C
CC1CC(=O)CC1=C(C)C=C
CC1CC(=O)CC1=CC(C)=C
CC1C(=O)CCC1=C(C)C=C
CC1C(=O)CCC1=CC(C)=C
CC=C1C(CCC1=C)C(C)=O
CC=C1CC(CC1=C)C(C)=O
CC=C1C(CCC1=O)C(C)=C
CC=C1CC(CC1=O)C(C)=C
CC=C1CC(=C)CC1C(C)=O
CC=C1CCC(=C)C1C(C)=O
CC=C1CCC(C(C)=C)C1=O
CC=C1CC(C(C)=C)C(=O)C1
CC=C1CCC(C(C)=O)C1=C
CC=C1CC(C(C)=O)C(=C)C1
CC=C1CCC(=O)C1C(C)=C
CC=C1CC(=O)CC1C(C)=C
CC(C)=C1C(CCC1=C)C=O
CC(C)=C1CC(CC1=C)C=O
CC(C)=C1C(CCC1=O)C=C
CC(C)=C1CC(CC1=O)C=C
CC(C)=C1CC(=C)CC1C=O
CC(C)=C1CCC(=C)C1C=O
CC(C)=C1CCC(C=C)C1=O
CC(C)=C1CC(C=C)C(=O)C1
CC(C)=C1CCC(C=O)C1=C
CC(C)=C1CCC(=O)C1C=C
CC(C)=C1CC(C=O)C(=C)C1
CC(C)=C1CC(=O)CC1C=C
CC=C(C)C1C(=C)CCC1=O
CC=C(C)C1CC(=C)CC1=O
CC=C(C)C1CCC(=C)C1=O
CC(C)=CC1C(=C)CCC1=O
CC(C)=CC1CC(=C)CC1=O
CC(C)=CC1CCC(=C)C1=O
CC(C)C=C1C(=C)CCC1=O
CC(C)C=C1CC(=C)CC1=O
CC(C)C=C1CCC(=C)C1=O
CCC(C)=C1C(=C)CCC1=O
CCC(C)=C1CC(=C)CC1=O
CCC(C)=C1CCC(=C)C1=O
CC=C(C)C1CC(=C)C(=O)C1
CC(C)=CC1CC(=C)C(=O)C1
CC(C)C=C1CC(=C)C(=O)C1
CCC(C)=C1CC(=C)C(=O)C1
CC=C(C)C1CCC(=O)C1=C
CC(C)=CC1CCC(=O)C1=C
CC(C)C=C1CCC(=O)C1=C
CCC(C)=C1CCC(=O)C1=C
CC=C(C)C1CC(=O)CC1=C
CC(C)=CC1CC(=O)CC1=C
CC(C)C=C1CC(=O)CC1=C
CCC(C)=C1CC(=O)CC1=C
CC1C=C(C)C(CC1=C)C=O
CC1C=C(CC(=C)C1C)C=O
CC1C(=C)CC(C=O)C=C1C
CC1C(CC=C(C)C1=C)C=O
CC1C(CC(=C)C=C1C)C=O
CC1C(CC(C)=CC1=C)C=O
CC1CC(C)=C(CC1=C)C=O
CC1C=C(C)C(CC1=O)C=C
CC1C(=O)CC(C=C)C=C1C
CC1C(CC=C(C)C1=O)C=C
CC1C(CC(C)=CC1=O)C=C
CC1CC(C)=C(CC1=O)C=C
CC1=C(C)C(=C)C(CC1)C=O
CC1=C(C)C(=C)CC(C1)C=O
CC1=C(C)C(=C)CCC1C=O
CC1=C(C)C(CC(=C)C1)C=O
CC1=C(C)CC(=C)C(C1)C=O
CC1C=C(C)C(=C)CC1C=O
CC1C=C(C)CC(=C)C1C=O
CC1C=CC(=C)C(C)C1C=O
CC1C=CC(C)C(=C)C1C=O
CC1C(=C)CCC(C)=C1C=O
CC1C(C=O)C=CC(=C)C1C
CC1CC=C(C)C(=C)C1C=O
CC1CC(=C)C=C(C)C1C=O
CC1CC(=C)C(C)=C(C1)C=O
CC1CC(=C)C(C)=CC1C=O
CC1CC(=C)C(C)C=C1C=O
CC1CC(=C)CC(C)=C1C=O
CC1CC(C)=CC(=C)C1C=O
CC1CCC(=C)C(C)=C1C=O
CC1C=C(C)CC(C=C)C1=O
CC1C=CC(C=C)C(C)C1=O
CC1C(C=C)C=C(C)CC1=O
CC1C(C=C)C(C)=CCC1=O
CC1C(=O)C(CC=C1C)C=C
CC1C(C)C(C=C)=CCC1=O
CC1CC=C(C=C)C(C)C1=O
CC1CC=C(C)C(C=C)C1=O
CC1CC(C=C)=C(C)CC1=O
CC1CC(C=C)=CC(C)C1=O
CC1CC(C=C)C=C(C)C1=O
CC1CC(C=C)C(C)=CC1=O
CC1CC(C)=CC(C=C)C1=O
CC1CC(C)C(C=C)=CC1=O
CC1CCC(C=C)=C(C)C1=O
CC1CCC(C)=C(C=C)C1=O
CC1CC(=C)C(C)C(C=O)=C1
CC1CC(=O)C(C=C)=C(C)C1
CC1CC(C)C(=C)C(C=O)=C1
CC1C=C(C)CC(C=O)C1=C
CC1C=CC(=C)C(C=O)C1C
CC1C=CC(C=C)C(=O)C1C
CC1C(=C)CCC(C=O)=C1C
CC1C(=C)C(CC=C1C)C=O
CC1CC=C(C=C)C(=O)C1C
CC1CC=C(C)C(C=O)C1=C
CC1CC(=C)C=C(C=O)C1C
CC1CC(=C)CC(C=O)=C1C
CC1CC(C=C)=CC(=O)C1C
CC1CC(C)=CC(C=O)C1=C
CC1CCC(=C)C(C=O)=C1C
CC1CCC(C)=C(C=O)C1=C
CC1=C(C)C(C=C)C(=O)CC1
CC1=C(C)C(CC(=O)C1)C=C
CC1C=C(C)CC(=O)C1C=C
CC1C=CC(C)C(=O)C1C=C
CC1CC=C(C)C(=O)C1C=C
CC1CC(C)=CC(=O)C1C=C
CC1CC(=C)C(C=O)=CC1C
CC1CC(=C)C(C=O)C=C1C
CC1CC(C=C)C(=O)C=C1C
CC1CC(C)C(C=O)=CC1=C
CC1CC(=C)C(C=O)C(C)=C1
CC1CC(C=C)C(=O)C(C)=C1
CC1CC(=C)C(C=O)=C(C)C1
CC1C=C(CC(=O)C1C)C=C
CC1=C(C)CC(=O)C(C1)C=C
CC1C=C(C)C(=O)CC1C=C
CC1C=CC(C=O)C(=C)C1C
CC1C=CC(C=O)C(C)C1=C
CC1C(C=C)C(=O)CC=C1C
CC1C(C)C(C=O)=CCC1=C
CC1CC=C(C=O)C(=C)C1C
CC1CC=C(C=O)C(C)C1=C
CC1CCC(C=O)=C(C)C1=C
CC1=C(C)C(C=O)C(=C)CC1
CC1CC(C)C(=O)C(C=C)=C1
CC1C(CC(=O)C=C1C)C=C
CC1=C(C)C(=O)C(CC1)C=C
CC1=C(C)C(=O)CC(C1)C=C
CC1=C(C)C(=O)CCC1C=C
CC1C=CC(=O)C(C)C1C=C
CC1C(C=C)C=CC(=O)C1C
CC1CCC(=O)C(C)=C1C=C
CC1C=CC(=O)C(C=C)C1C
CC1CC(C=O)=C(C)CC1=C
CC1CC(C=O)=CC(=C)C1C
CC1CC(C=O)=CC(C)C1=C
CC1CC(C=O)C=C(C)C1=C
CC1CC(C=O)C(=C)C=C1C
CC1CC(C=O)C(C)=CC1=C
CC1CCC(=O)C(C=C)=C1C
CC1CC(C=O)C(=C)C(C)=C1
CC1CC(=O)C=C(C)C1C=C
CC1CC(=O)C(C)=C(C1)C=C
CC1CC(=O)C(C)=CC1C=C
CC1CC(=O)C(C)C=C1C=C
CC1CC(=O)CC(C)=C1C=C
CC1C(C=O)C=C(C)CC1=C
CC1C(C=O)C(=C)CC=C1C
CC1C(C=O)C(C)=CCC1=C
CC1CC(=O)C=C(C=C)C1C
CC1CC(=O)C(C=C)=CC1C
CC1CC(=O)C(C=C)C=C1C
CC1CC(=O)CC(C=C)=C1C
CC1CC(=O)C(C=C)C(C)=C1
CC1CC(=O)C(C)C(C=C)=C1
CC1C(=O)CCC(C)=C1C=C
CC1C(=O)CCC(C=C)=C1C
CCC1=C(C)C(=C)CCC1=O
CCC1=C(C)CC(=C)CC1=O
CCC1=C(C)CCC(=C)C1=O
CCC1=CC(=C)C(C)CC1=O
CCC1=CC(=C)CC(C)C1=O
CCC1=CC(C)C(=C)CC1=O
CCC1=CC(C)CC(=C)C1=O
CCC1=CCC(=C)C(C)C1=O
CCC1=CCC(C)C(=C)C1=O
CCC1C=C(C)C(=C)CC1=O
CCC1C=C(C)CC(=C)C1=O
CCC1C=CC(=C)C(C)C1=O
CCC1C=CC(C)C(=C)C1=O
CCC1C(=C)C=C(C)CC1=O
CCC1C(=C)C=CC(C)C1=O
CCC1C(=C)C(C)C=CC1=O
CCC1C(=C)CC=C(C)C1=O
CCC1C(=C)CC(C)=CC1=O
CCC1C(=O)CC(=C)C=C1C
CCC1C(C)=CCC(=C)C1=O
CCC1C(C)C=CC(=C)C1=O
CCC1C(C)C(=C)C=CC1=O
CCC1CC=C(C)C(=C)C1=O
CCC1CC(=C)C=C(C)C1=O
CCC1CC(=C)C(C)=CC1=O
CCC1CC(C)=CC(=C)C1=O
CCC1=C(C)C(=C)CC(=O)C1
CCC1=C(C)CC(=C)C(=O)C1
CCC1=CC(=C)C(C)C(=O)C1
CCC1=CC(C)C(=C)C(=O)C1
CCC1=C(C)CCC(=O)C1=C
CCC1=CC(=C)CC(=O)C1C
CCC1=CC(C)CC(=O)C1=C
CCC1=CCC(=C)C(=O)C1C
CCC1=CCC(C)C(=O)C1=C
CCC1C=C(C)CC(=O)C1=C
CCC1C=CC(=C)C(=O)C1C
CCC1C=CC(C)C(=O)C1=C
CCC1C(=C)C(=O)CC=C1C
CCC1C(C)C=CC(=O)C1=C
CCC1CC=C(C)C(=O)C1=C
CCC1CC(C)=CC(=O)C1=C
CCC1=C(C)C(=C)C(=O)CC1
CCC1=C(C)CC(=O)CC1=C
CCC1=CC(=C)C(=O)CC1C
CCC1=CC(C)C(=O)CC1=C
CCC1C=C(C)C(=O)CC1=C
CCC1C(=C)CC(=O)C=C1C
CCC1CC(=C)C(=O)C=C1C
CCC1=C(C)CC(=O)C(=C)C1
CCC1=CC(=C)C(=O)C(C)C1
CCC1=CC(C)C(=O)C(=C)C1
CCC1CC(=C)C(=O)C(C)=C1
CCC1=C(C)C(=O)CCC1=C
CCC1=CCC(=O)C(=C)C1C
CCC1=CCC(=O)C(C)C1=C
CCC1C=CC(=O)C(=C)C1C
CCC1C=CC(=O)C(C)C1=C
CCC1C(C)C(=O)C=CC1=C
CCC1=C(C)C(=O)C(=C)CC1
CCC1=C(C)C(=O)CC(=C)C1
CCC1=CC(=O)C(=C)CC1C
CCC1=CC(=O)C(C)CC1=C
CCC1=CC(=O)CC(=C)C1C
CCC1=CC(=O)CC(C)C1=C
CCC1CC(=O)C=C(C)C1=C
CCC1CC(=O)C(=C)C=C1C
CCC1CC(=O)C(C)=CC1=C
CCC1=CC(=O)C(=C)C(C)C1
CCC1=CC(=O)C(C)C(=C)C1
CCC1CC(=O)C(=C)C(C)=C1
CCC1C(=O)CC=C(C)C1=C
CC(=C)C(C)=C1CCCC1=O
CC(=C)C(C)=C1CCC(=O)C1
CC(=O)C(C)=C1CCCC1=C
CC(=O)C(C)=C1CCC(=C)C1
CC1=CC(=C)CCC1(C)C=O
CC1=CC(C)(CCC1=C)C=O
CC1=CCC(=C)CC1(C)C=O
CC1=CCC(C)(CC1=C)C=O
CC1=CCCC(=C)C1(C)C=O
CC1(C)C=C(CCC1=C)C=O
CC1(C)C=CC(CC1=C)C=O
CC1(C)C(CC=CC1=C)C=O
CC1(C)CC=C(CC1=C)C=O
CC1C=CC(=C)CC1(C)C=O
CC1C=CC(C)(CC1=C)C=O
CC1C=CCC(=C)C1(C)C=O
CC1C(=C)C=CCC1(C)C=O
CC1C(=C)CC=CC1(C)C=O
CC1CC=CC(=C)C1(C)C=O
CC1CC(=C)C=CC1(C)C=O
CC1=CCC(C)(CC1=O)C=C
CC1(C)C=C(CCC1=O)C=C
CC1(C)C=CC(CC1=O)C=C
CC1(C)C(CC=CC1=O)C=C
CC1(C)CC=C(CC1=O)C=C
CC1C=CC(C)(CC1=O)C=C
CC1=CC(=C)C(C)(CC1)C=O
CC1=CC(=C)CC(C)(C1)C=O
CC1=CC(C)(CC(=C)C1)C=O
CC1=CCC(=C)C(C)(C1)C=O
CC1(C)C=CC(=C)CC1C=O
CC1(C)C=CCC(=C)C1C=O
CC1(C)C(=C)CCC=C1C=O
CC1(C)CC(=C)C=CC1C=O
CC1(C)CC(=C)CC=C1C=O
CC1(C)CCC(=C)C=C1C=O
CC1(C)C=CCC(C=C)C1=O
CC1(C)C(C=C)C=CCC1=O
CC1(C)CC=CC(C=C)C1=O
CC1(C)CC(C=C)=CCC1=O
CC1(C)CC(C=C)C=CC1=O
CC1(C)CCC=C(C=C)C1=O
CC1(C)CCC(C=C)=CC1=O
CC1C=CCC(C)(C=C)C1=O
CC1CC=CC(C)(C=C)C1=O
CC1CC(C)(C=C)C=CC1=O
CC1=CCC(C)(C=C)C(=O)C1
CC1(C)CC=C(C=C)C(=O)C1
CC1(C)CC(=C)CC(C=O)=C1
CC1(C)CCC(=C)C(C=O)=C1
CC1=CCCC(C)(C=O)C1=C
CC1(C)C=CCC(C=O)C1=C
CC1(C)CC=CC(C=O)C1=C
CC1C=CCC(C)(C=O)C1=C
CC1CC=CC(C)(C=O)C1=C
CC1=CC(C)(C=C)C(=O)CC1
CC1(C)CC(=C)C(C=O)C=C1
CC1CC(=C)C(C)(C=O)C=C1
CC1CC(C)(C=C)C(=O)C=C1
CC1=CC(C)(CC(=O)C1)C=C
CC1(C)C=CCC(=O)C1C=C
CC1(C)CC=CC(=O)C1C=C
CC1(C)CCC(C=O)=CC1=C
CC1=CCC(C)(C=O)C(=C)C1
CC1(C)CC=C(C=O)C(=C)C1
CC1=CCCC(=O)C1(C)C=C
CC1C=CCC(=O)C1(C)C=C
CC1(C)CC(C=O)=CCC1=C
CC1(C)CC(C=O)C=CC1=C
CC1CC(C)(C=O)C=CC1=C
CC1=CC(C)(C=O)C(=C)CC1
CC1CC(C)(C=O)C(=C)C=C1
CC1=CCC(=O)CC1(C)C=C
CC1C=CC(=O)CC1(C)C=C
CC1=CCC(=O)C(C)(C1)C=C
CC1(C)CC(=O)C=CC1C=C
CC1(C)CC(=O)CC=C1C=C
CC1(C)C(C=O)C=CCC1=C
CC1(C)CC(=O)C(C=C)C=C1
CC1(C)CC(=O)CC(C=C)=C1
CC1=CC(=O)CCC1(C)C=C
CC1CC(=O)C=CC1(C)C=C
CC1=CC(=O)C(C)(CC1)C=C
CC1=CC(=O)CC(C)(C1)C=C
CC1(C)C(=O)CCC=C1C=C
CC1CC(=O)C(C)(C=C)C=C1
CC1C(=O)C=CCC1(C)C=C
CC1C(=O)CC=CC1(C)C=C
CCC1(C)C=CC(=C)CC1=O
CCC1(C)C=CCC(=C)C1=O
CCC1(C)C(=C)C=CCC1=O
CCC1(C)C(=C)CC=CC1=O
CCC1(C)CC=CC(=C)C1=O
CCC1(C)C=CCC(=O)C1=C
CCC1(C)CC=CC(=O)C1=C
CCC1(C)CC(=C)C(=O)C=C1
CCC1(C)C=CC(=O)CC1=C
CCC1(C)CC(=O)C=CC1=C
CCC1(C)CC(=O)C(=C)C=C1
CC1=CC(C)(CCC1=O)C=C
CC1(C)CC=CC(=C)C1C=O
CC1(C)CC(=C)C=C(C1)C=O
CC1=CCCC(C)(C=C)C1=O
CC1(C)CCC=C(C=O)C1=C
CC1(C)CC(C=C)C(=O)C=C1
CC1CC=CC(=O)C1(C)C=C
CC1(C)C=CC(=O)CC1C=C
CC1(C)CCC(=O)C=C1C=C
CC1(C)CC(C=O)C(=C)C=C1
CC1(C)CCC(=O)C(C=C)=C1
CC1(C)CC(=O)C=C(C1)C=C
CCC1(C)CC(=C)C=CC1=O
CC1=C(CC(CC1)C#C)C=O
CC1=C(CCC(C1)C#C)C=O
CC1=C(CCCC1C#C)C=O
CC1=CC(CC(C1)C#C)C=O
CC1=CC(CCC1C#C)C=O
CC1=CCC(CC1C#C)C=O
CC1C=C(CCC1C#C)C=O
CC1C=CC(CC1C#C)C=O
CC1C(CC=CC1C#C)C=O
CC1C(CCC=C1C#C)C=O
CC1CC=C(CC1C#C)C=O
CC1CC(CC=C1C#C)C=O
CC1CC(CC(=C1)C#C)C=O
CC1=C(CC(CC1)C=O)C#C
CC1=C(CCC(C1)C=O)C#C
CC1=C(CCCC1C=O)C#C
CC1=CC(CC(C1)C=O)C#C
CC1=CC(CCC1C=O)C#C
CC1=CCC(CC1C=O)C#C
CC1C=C(CCC1C=O)C#C
CC1C=CC(CC1C=O)C#C
CC1C(CCC=C1C=O)C#C
CC1CC=C(CC1C=O)C#C
CC1CC(=CCC1C=O)C#C
CC1CC(C=C(C1)C=O)C#C
CC1CC(C=CC1C=O)C#C
CC1CC(CC=C1C=O)C#C
CC1CCC(=CC1C=O)C#C
CC1CCC(C=C1C=O)C#C
CC1=C(C#C)C(CCC1)C=O
CC1=CC(C#C)C(CC1)C=O
CC1=CCC(C#C)C(C1)C=O
CC1=CCCC(C#C)C1C=O
CC1C=CCC(C#C)C1C=O
CC1CC=C(C#C)C(C1)C=O
CC1CC=CC(C#C)C1C=O
CC1CCC=C(C#C)C1C=O
CC1CCC(C#C)=C(C1)C=O
CC1CCCC(C#C)=C1C=O
CC1=C(CC#C)CCCC1=O
CC1=CC(CC#C)CCC1=O
CC1=CCC(CC#C)CC1=O
CC1=CCCC(CC#C)C1=O
CC1C=C(CC#C)CCC1=O
CC1C=CC(CC#C)CC1=O
CC1C=CCC(CC#C)C1=O
CC1C(CC#C)C=CCC1=O
CC1C(CC#C)CC=CC1=O
CC1CC=C(CC#C)CC1=O
CC1CC=CC(CC#C)C1=O
CC1CC(CC#C)=CCC1=O
CC1CC(CC#C)C=CC1=O
CC1CCC=C(CC#C)C1=O
CC1CCC(CC#C)=CC1=O
CC1=C(CC#C)CCC(=O)C1
CC1=CC(CC#C)CC(=O)C1
CC1=CCC(CC#C)C(=O)C1
CC1CC=C(CC#C)C(=O)C1
CC1CCC(C#C)C(C=O)=C1
CC1=C(CC#C)CC(=O)CC1
CC1=CC(CC#C)C(=O)CC1
CC1CC(C#C)C(C=O)C=C1
CC1CC(CC#C)C(=O)C=C1
CC1=CCCC(C=O)C1C#C
CC1C=CCC(C=O)C1C#C
CC1CC=CC(C=O)C1C#C
CC1CC(CC(C=O)=C1)C#C
CC1CCC=C(C=O)C1C#C
CC1CCCC(C=O)=C1C#C
CC1=CCCC(=O)C1CC#C
CC1C=CCC(=O)C1CC#C
CC1CC=CC(=O)C1CC#C
CC1=CCC(C=O)C(C1)C#C
CC1CC=C(C=O)C(C1)C#C
CC1CCC(C=O)=C(C1)C#C
CC1CCC(C=O)=CC1C#C
CC1CCC(C=O)C=C1C#C
CC1CCC(C=O)C(=C1)C#C
CC1=CCC(=O)CC1CC#C
CC1C=CC(=O)CC1CC#C
CC1CCC(=O)C=C1CC#C
CC1=CC(C=O)C(CC1)C#C
CC1CC(C=O)=CCC1C#C
CC1CC(C=O)C=C(C1)C#C
CC1CC(C=O)C=CC1C#C
CC1CC(C=O)C(C=C1)C#C
CC1=CCC(=O)C(CC#C)C1
CC1CCC(=O)C(CC#C)=C1
CC1=C(CC#C)C(=O)CCC1
CC1=CC(=O)CCC1CC#C
CC1CC(=O)C=CC1CC#C
CC1CC(=O)CC=C1CC#C
CC1=C(C=O)C(CCC1)C#C
CC1C(CC=CC1C=O)C#C
CC1=CC(=O)C(CC#C)CC1
CC1=CC(=O)CC(CC#C)C1
CC1CC(=O)C=C(CC#C)C1
CC1CC(=O)C(CC#C)C=C1
CC1CC(=O)CC(CC#C)=C1
CC1C(=O)CCC=C1CC#C
CCC1=C(CCCC1=O)C#C
CCC1=CC(CCC1=O)C#C
CCC1=CCC(CC1=O)C#C
CCC1C=C(CCC1=O)C#C
CCC1C=CC(CC1=O)C#C
CCC1C(C=CCC1=O)C#C
CCC1C(CC=CC1=O)C#C
CCC1CC=C(CC1=O)C#C
CCC1CC(=CCC1=O)C#C
CCC1CC(C=CC1=O)C#C
CCC1CCC(=CC1=O)C#C
CCC1=CCCC(C#C)C1=O
CCC1C=CCC(C#C)C1=O
CCC1CC=CC(C#C)C1=O
CCC1CCC=C(C#C)C1=O
CCC1=CCC(C#C)C(=O)C1
CCC1CC=C(C#C)C(=O)C1
CCC1=CC(C#C)C(=O)CC1
CCC1CC(C#C)C(=O)C=C1
CCC1=C(CCC(=O)C1)C#C
CCC1=CC(CC(=O)C1)C#C
CCC1=CCCC(=O)C1C#C
CCC1C=CCC(=O)C1C#C
CCC1CC=CC(=O)C1C#C
CCC1=C(C#C)C(=O)CCC1
CCC1=C(CC(=O)CC1)C#C
CCC1=CCC(=O)C(C1)C#C
CCC1=CCC(=O)CC1C#C
CCC1C=CC(=O)CC1C#C
CCC1CCC(=O)C=C1C#C
CCC1CCC(=O)C(=C1)C#C
CCC1=CC(=O)C(CC1)C#C
CCC1=CC(=O)CC(C1)C#C
CCC1=CC(=O)CCC1C#C
CCC1CC(=O)C=C(C1)C#C
CCC1CC(=O)C=CC1C#C
CCC1CC(=O)C(C=C1)C#C
CCC1CC(=O)CC=C1C#C
CCC1CC(=O)CC(=C1)C#C
CCC1C(=O)CCC=C1C#C
CC#CC1=C(C)CCCC1=O
CC#CC1=CC(C)CCC1=O
CC#CC1=CCC(C)CC1=O
CC#CC1=CCCC(C)C1=O
CC#CC1C=C(C)CCC1=O
CC#CC1C=CC(C)CC1=O
CC#CC1C=CCC(C)C1=O
CC#CC1C(=O)CCC=C1C
CC#CC1C(C)C=CCC1=O
CC#CC1C(C)CC=CC1=O
CC#CC1CC=C(C)CC1=O
CC#CC1CC=CC(C)C1=O
CC#CC1CC(C)=CCC1=O
CC#CC1CC(C)C=CC1=O
CC#CC1CCC=C(C)C1=O
CC#CC1CCC(C)=CC1=O
CC#CC1=C(C)CCC(=O)C1
CC#CC1=CC(C)CC(=O)C1
CC#CC1=CCC(C)C(=O)C1
CC#CC1CC=C(C)C(=O)C1
CC#CC1CC(=O)C=C(C)C1
CC#CC1=CCCC(=O)C1C
CC#CC1C=CCC(=O)C1C
CC#CC1CC=CC(=O)C1C
CC#CC1=C(C)CC(=O)CC1
CC#CC1=CC(C)C(=O)CC1
CC#CC1CC(C)C(=O)C=C1
CC#CC1=CCC(=O)CC1C
CC#CC1C=CC(=O)CC1C
CC#CC1CCC(=O)C=C1C
CC#CC1=C(C)C(=O)CCC1
CC#CC1=CCC(=O)C(C)C1
CC#CC1CCC(=O)C(C)=C1
CC#CC1=CC(=O)CCC1C
CC#CC1CC(=O)C=CC1C
CC#CC1CC(=O)CC=C1C
CC#CC1=CC(=O)C(C)CC1
CC#CC1=CC(=O)CC(C)C1
CC#CC1CC(=O)C(C)C=C1
CC#CC1CC(=O)CC(C)=C1
CC1CC(CC=C1C)=CC=O
CC1=C(C)C(CCC1)=CC=O
CC1=C(C)CC(CC1)=CC=O
CC1C=C(C)CCC1=CC=O
CC1C(CCC=C1C)=CC=O
CC1CC=C(C)C(C1)=CC=O
CC1CC=C(C)CC1=CC=O
CC1CC=CC(C)C1=CC=O
CC1CC(C)=CC(C1)=CC=O
CC1CC(C)=CCC1=CC=O
CC1CC(CC(C)=C1)=CC=O
CC1CCC=C(C)C1=CC=O
CC1CCC(C)=CC1=CC=O
CC1C=CCC(=CC=O)C1C
CC1CC=CC(=CC=O)C1C
CC1CC(C)C(=CC=O)C=C1
CC1CCC(=CC=O)C=C1C
CC1CCC(=CC=O)C(C)=C1
CC1CC(=CC=O)C=CC1C
CC1CC(=CC=O)C(C)C=C1
CC=C1C=C(CCC1C)C=O
CC=C1C=CC(CC1C)C=O
CC=C1C(CCC=C1C)C=O
CC=C1CC=C(CC1C)C=O
CC=C1CC(CC=C1C)C=O
CCC1=CC(CCC1=O)=CC
CCC1=CCC(CC1=O)=CC
CCC1C=CC(CC1=O)=CC
CC=C1C=C(C)CCC1C=O
CC=C1C=CC(C)CC1C=O
CC=C1C=CCC(C)C1C=O
CC=C1C(CC=CC1C)C=O
CC=C1C(C)CC=CC1C=O
CC=C1C(C)CCC=C1C=O
CC=C1CC=C(C)C(C1)C=O
CC=C1CC=C(C)CC1C=O
CC=C1CC=CC(C)C1C=O
CC=C1CC(C)=CCC1C=O
CC=C1CC(C)C=C(C1)C=O
CC=C1CC(C)C=CC1C=O
CC=C1CC(C)CC=C1C=O
CC=C1CC(CC(C)=C1)C=O
CC=C1CCC=C(C)C1C=O
CC=C1CCC(C)=C(C1)C=O
CC=C1CCC(C)=CC1C=O
CC=C1CCC(C)C=C1C=O
CC=C1CCCC(C)=C1C=O
CCC1=CCCC(=CC)C1=O
CCC1C=CCC(=CC)C1=O
CCC1CC=CC(=CC)C1=O
CCC1CC(=CC)C=CC1=O
CC=C1CC(C)CC(C=O)=C1
CC=C1CCC(C)C(C=O)=C1
CCC1=CCC(=CC)C(=O)C1
CC=C1C=CCC(C=O)C1C
CC=C1CC=CC(C=O)C1C
CC=C1CCC=C(C=O)C1C
CC=C1CCCC(C=O)=C1C
CC=C1CC(C)C(C=O)C=C1
CCC1=CC(=CC)C(=O)CC1
CCC1CC(=CC)C(=O)C=C1
CCC1=CC(CC(=O)C1)=CC
CCC1=CCCC(=O)C1=CC
CCC1C=CCC(=O)C1=CC
CCC1CC=CC(=O)C1=CC
CC=C1CCC(C=O)=CC1C
CC=C1CCC(C=O)C=C1C
CC=C1CC=C(C=O)C(C)C1
CC=C1CCC(C=O)=C(C)C1
CC=C1CCC(C=O)C(C)=C1
CCC1=CCC(=O)C(C1)=CC
CCC1=CCC(=O)CC1=CC
CCC1C=CC(=O)CC1=CC
CC=C1CC(C=O)=CCC1C
CC=C1CC(C=O)C=CC1C
CC=C1CC(C=O)C=C(C)C1
CC=C1CC(C=O)C(C)C=C1
CCC1=CC(=O)C(CC1)=CC
CCC1=CC(=O)CC(C1)=CC
CCC1=CC(=O)CCC1=CC
CCC1CC(=O)C=CC1=CC
CCC1CC(=O)C(=CC)C=C1
CCC1C(=O)C=CCC1=CC
CCC1C(=O)CC=CC1=CC
CC=CC1=C(C)CCCC1=O
CC=CC1=CC(C)CCC1=O
CC=CC1=CCC(C)CC1=O
CC=CC1=CCCC(C)C1=O
CC=CC1C=C(C)CCC1=O
CC=CC1C=CC(C)CC1=O
CC=CC1C=CCC(C)C1=O
CC=CC1C(C)C=CCC1=O
CC=CC1C(C)CC=CC1=O
CC=CC1CC=C(C)CC1=O
CC=CC1CC=CC(C)C1=O
CC=CC1CC(C)=CCC1=O
CC=CC1CC(C)C=CC1=O
CC=CC1CCC=C(C)C1=O
CC=CC1CCC(C)=CC1=O
CCC=C1C=C(C)CCC1=O
CCC=C1C=CC(C)CC1=O
CCC=C1C=CCC(C)C1=O
CCC=C1C(=O)CCC=C1C
CCC=C1C(C)C=CCC1=O
CCC=C1C(C)CC=CC1=O
CCC=C1CC=C(C)CC1=O
CCC=C1CC=CC(C)C1=O
CCC=C1CC(C)=CCC1=O
CCC=C1CC(C)C=CC1=O
CCC=C1CCC=C(C)C1=O
CCC=C1CCC(C)=CC1=O
CC=CC1=C(C)CCC(=O)C1
CC=CC1=CC(C)CC(=O)C1
CC=CC1=CCC(C)C(=O)C1
CC=CC1CC=C(C)C(=O)C1
CCC=C1CC=C(C)C(=O)C1
CCC=C1CC(=O)C=C(C)C1
CC=CC1=CCCC(=O)C1C
CC=CC1C=CCC(=O)C1C
CC=CC1CC=CC(=O)C1C
CCC=C1C=CCC(=O)C1C
CCC=C1CC=CC(=O)C1C
CC=CC1=C(C)CC(=O)CC1
CC=CC1=CC(C)C(=O)CC1
CC=CC1CC(C)C(=O)C=C1
CCC=C1CC(C)C(=O)C=C1
CC=CC1=CCC(=O)CC1C
CC=CC1C=CC(=O)CC1C
CC=CC1CCC(=O)C=C1C
CCC=C1C=CC(=O)CC1C
CC=CC1=C(C)C(=O)CCC1
CC=CC1=CCC(=O)C(C)C1
CC=CC1CCC(=O)C(C)=C1
CCC=C1CCC(=O)C(C)=C1
CC=CC1=CC(=O)CCC1C
CC=CC1CC(=O)C=CC1C
CC=CC1CC(=O)CC=C1C
CCC=C1CC(=O)C=CC1C
CCC=C1CC(=O)CC=C1C
CC=CC1=CC(=O)C(C)CC1
CC=CC1=CC(=O)CC(C)C1
CC=CC1CC(=O)C(C)C=C1
CC=CC1CC(=O)CC(C)=C1
CCC=C1CC(=O)C(C)C=C1
CCC=C1CC(=O)CC(C)=C1
CC=CC1C(=O)CCC=C1C
CC=CC1CC(=O)C=C(C)C1
CCC=C1CCC(=O)C=C1C
CC(=C)C1(C)C=CCCC1=O
CC(=C)C1(C)CC=CCC1=O
CC(=C)C1(C)CCC=CC1=O
CC(=C)C1(C)CC=CC(=O)C1
CC(=C)C1(C)CCC(=O)C=C1
CC(=C)C1(C)CC(=O)CC=C1
CC(=O)C1(C)C=CCCC1=C
CC(=O)C1(C)CC=CCC1=C
CC(=O)C1(C)CCC=CC1=C
CC(=O)C1(C)CC=CC(=C)C1
CC(=O)C1(C)CC(=C)CC=C1
CC(=O)C1(C)CCC(=C)C=C1
CC1=C(CCCC1)C(=O)C#C
CC1=CC(CCC1)C(=O)C#C
CC1=CCC(CC1)C(=O)C#C
CC1=CCCC(C1)C(=O)C#C
CC1=CCCCC1C(=O)C#C
CC1C=CCCC1C(=O)C#C
CC1CC=CC(C1)C(=O)C#C
CC1CC=CCC1C(=O)C#C
CC1CC(CC=C1)C(=O)C#C
CC1CCC=C(C1)C(=O)C#C
CC1CCC=CC1C(=O)C#C
CC1CCC(=CC1)C(=O)C#C
CC1CCC(C=C1)C(=O)C#C
CC1CCCC=C1C(=O)C#C
CC1CCCC(=C1)C(=O)C#C
CC(C#C)C1=CCCCC1=O
CC(C#C)C1C=CCCC1=O
CC(C#C)C1CC=CCC1=O
CC(C#C)C1CCC=CC1=O
CC(C#C)C1=CCCC(=O)C1
CC(C#C)C1CC=CC(=O)C1
CC(C#C)C1=CCC(=O)CC1
CC(C#C)C1CCC(=O)C=C1
CC(C#C)C1=CC(=O)CCC1
CC(C#C)C1CC(=O)CC=C1
CC(=O)C1=C(CCCC1)C#C
CC(=O)C1=CC(CCC1)C#C
CC(=O)C1=CCC(CC1)C#C
CC(=O)C1=CCCC(C1)C#C
CC(=O)C1=CCCCC1C#C
CC(=O)C1C=CCCC1C#C
CC(=O)C1CC=CC(C1)C#C
CC(=O)C1CC=CCC1C#C
CC(=O)C1CC(CC=C1)C#C
CC(=O)C1CCC=C(C1)C#C
CC(=O)C1CCC=CC1C#C
CC(=O)C1CCC(C=C1)C#C
CC(=O)C1CCCC=C1C#C
CC(=O)C1CCCC(=C1)C#C
CC(=O)C1CCC(=CC1)C#C
CC1C=CCCC1=C(C)C=O
CC1CC=CC(C1)=C(C)C=O
CC1CC=CC(C1)=CC(C)=O
CC1CC=CCC1=C(C)C=O
CC1CC=CCC1=CC(C)=O
CC1CC(CC=C1)=C(C)C=O
CC1CCC=CC1=C(C)C=O
CC1CCC=CC1=CC(C)=O
CC1CCC(C=C1)=C(C)C=O
CC1CCC(=CC(C)=O)C=C1
CC=C1C=CCCC1C(C)=O
CC=C1CC=CC(C1)C(C)=O
CC=C1CC=CCC1C(C)=O
CC=C1CC(CC=C1)C(C)=O
CC=C1CCC=C(C1)C(C)=O
CC=C1CCC=CC1C(C)=O
CC=C1CCC(=CC1)C(C)=O
CC=C1CCC(C=C1)C(C)=O
CC=C1CCCC=C1C(C)=O
CC=C1CCCC(=C1)C(C)=O
CC(C)=C1C=CCCC1C=O
CC(C)=C1CC=CC(C1)C=O
CC(C)=C1CC=CCC1C=O
CC(C)=C1CC(CC=C1)C=O
CC(C)=C1CCC=C(C1)C=O
CC(C)=C1CCC=CC1C=O
CC(C)=C1CCCC=C1C=O
CC(C)=C1CCCC(C=O)=C1
CC(C)=C1CCC(C=O)=CC1
CC(C)=C1CCC(C=O)C=C1
CC=C(C)C1=CCCCC1=O
CC=C(C)C1C=CCCC1=O
CC=C(C)C1CC=CCC1=O
CC=C(C)C1CCC=CC1=O
CC(C)=CC1C=CCCC1=O
CC(C)=CC1CC=CCC1=O
CC(C)=CC1CCC=CC1=O
CC(C)C=C1C=CCCC1=O
CC(C)C=C1CC=CCC1=O
CCC(C)=C1C=CCCC1=O
CCC(C)=C1CC=CCC1=O
CCC(C)=C1CCC=CC1=O
CC=C(C)C1=CCCC(=O)C1
CC=C(C)C1CC=CC(=O)C1
CC(C)=CC1=CCCC(=O)C1
CC(C)=CC1CC=CC(=O)C1
CC(C)C=C1CC=CC(=O)C1
CCC(C)=C1CC=CC(=O)C1
CC=C(C)C1=CCC(=O)CC1
CC=C(C)C1CCC(=O)C=C1
CC(C)=CC1=CCC(=O)CC1
CC(C)=CC1CCC(=O)C=C1
CC(C)C=C1CCC(=O)C=C1
CCC(C)=C1CCC(=O)C=C1
CC=C(C)C1=CC(=O)CCC1
CC=C(C)C1CC(=O)CC=C1
CC(C)=CC1CC(=O)CC=C1
CC(C)C=C1CC(=O)CC=C1
CCC(C)=C1CC(=O)CC=C1
CC(C=O)=C1CCCC=C1C
CC(C=O)=C1CCC=C(C)C1
CC(C=O)=C1CCC(C)=CC1
CC(C=O)=C1CCCC(C)=C1
CC(=O)C=C1CCCC=C1C
CC(=O)C=C1CCC=C(C)C1
CC(=O)C=C1CCCC(C)=C1
CC1C=CCCC1=CC(C)=O
CC1CC(CC=C1)=CC(C)=O
CC(C)=CC1=CCCCC1=O
CC(C)C=C1CCC=CC1=O
CC(C)=CC1=CC(=O)CCC1
CC(=O)C=C1CCC(C)=CC1
CC1CC(=C)C(C1C)C(C)=O
CC1CC(C(C)C1=C)C(C)=O
CC1CC(C(C)C1=O)C(C)=C
CC1C(C)C(=C)CC1C(C)=O
CC1CC(=C)C(C)C1C(C)=O
CC1CC(C)C(=C)C1C(C)=O
CC1CC(C(C)=C)C(=O)C1C
CC1CC(C)C(=O)C1C(C)=C
CC1CC(C(C)=O)C(=C)C1C
CC1CC(=O)C(C1C)C(C)=C
CC1CC(=O)C(C)C1C(C)=C
CC(C)C1C(=C)CC(C)C1=O
CC(C)C1C(C)C(=C)CC1=O
CC(C)C1C(C)CC(=C)C1=O
CC(C)C1CC(=C)C(C)C1=O
CC(C)C1CC(C)C(=C)C1=O
CC(C)C1C(C)CC(=O)C1=C
CC(C)C1CC(=C)C(=O)C1C
CC(C)C1CC(C)C(=O)C1=C
CC(C)C1C(C)C(=O)CC1=C
CC(C)C1CC(=O)C(=C)C1C
CC(C)C1CC(=O)C(C)C1=C
CC(C)C1C(=O)CC(C)C1=C
CC1C(C)C(=O)CC1C(C)=C
CC1C(=C)CCC1(C)C(C)=O
CC1CC(C)(CC1=C)C(C)=O
CC1CCC(=C)C1(C)C(C)=O
CC1CC(C)(CC1=O)C(C)=C
CC1CC(=C)C(C)(C1)C(C)=O
CC1CCC(C)(C(C)=C)C1=O
CC1CCC(C)(C(C)=O)C1=C
CC1CCC(=O)C1(C)C(C)=C
CC1CC(=O)C(C)(C1)C(C)=C
CC1C(=O)CCC1(C)C(C)=C
CC(=C)C1CC(C)(C)CC1=O
CC(=C)C1CCC(C)(C)C1=O
CC(C)C1(C)C(=C)CCC1=O
CC(C)C1(C)CCC(=C)C1=O
CC(C)C1(C)CC(=C)C(=O)C1
CC(C)C1(C)CCC(=O)C1=C
CC(=C)C1CCC(=O)C1(C)C
CC(C)C1(C)CC(=O)CC1=C
CC(=C)C1CC(=O)CC1(C)C
CC(=C)C1CC(=O)C(C)(C)C1
CC(=O)C1C(=C)CCC1(C)C
CC(=O)C1CC(=C)CC1(C)C
CC(=O)C1CCC(=C)C1(C)C
CC(=O)C1CC(C)(C)CC1=C
CC(=O)C1CCC(C)(C)C1=C
CC(=O)C1CC(=C)C(C)(C)C1
CC1CC(=C)CC1(C)C(C)=O
CC1CC(=O)CC1(C)C(C)=C
CC(C)C1(C)CC(=C)CC1=O
CC(=C)C1C(=O)CCC1(C)C
CC(C)(C)C1C(=C)CCC1=O
CC(C)(C)C1CC(=C)CC1=O
CC(C)(C)C1CCC(=C)C1=O
CC(C)(C)C1CC(=C)C(=O)C1
CC(C)(C)C1CCC(=O)C1=C
CC(C)(C)C1CC(=O)CC1=C
CC(C)OC1C(=C)CCC1=C
CC(C)OC1CC(=C)CC1=C
CC(C)OC1CCC(=C)C1=C
CC(C)OC1CC(=C)C(=C)C1
COC1C(CCC1=C)C(C)=C
COC1CC(CC1=C)C(C)=C
COC1CC(=C)CC1C(C)=C
COC1CCC(=C)C1C(C)=C
COC1CCC(C(C)=C)C1=C
COC1CC(C(C)=C)C(=C)C1
COC(C)C1C(=C)CCC1=C
COC(C)C1CC(=C)CC1=C
COC(C)C1CCC(=C)C1=C
COC(C)C1CC(=C)C(=C)C1
CC(C)C1CC(C#C)C(=O)O1
CC(C)C1C(COC1=O)C#C
CC(C)C1CC(OC1=O)C#C
CC(C)C1CC(=O)OC1C#C
CC(C)C1COC(=O)C1C#C
CC(C)C1OC(=O)CC1C#C
CC(C#C)C1CC(C)C(=O)O1
CC(C#C)C1C(C)COC1=O
CC(C#C)C1CC(C)OC1=O
CC(C#C)C1CC(=O)OC1C
CC(C#C)C1COC(=O)C1C
CC(C#C)C1OC(=O)CC1C
CC1CC(C=C(C)C)C(=O)O1
CC1C(COC1=O)C=C(C)C
CC1CC(=O)OC1C=C(C)C
CC1COC(=O)C1C=C(C)C
CCC1CC(=C(C)C)C(=O)O1
CC=C1C(COC1=O)C(C)C
CC=C1CC(OC1=O)C(C)C
CC=C1CC(=O)OC1C(C)C
CC=C1COC(=O)C1C(C)C
CCC1COC(=O)C1=C(C)C
CCC1C(=O)OCC1=C(C)C
CCC1OC(=O)CC1=C(C)C
CC=C(C)C1CC(C)C(=O)O1
CC=C(C)C1C(C)COC1=O
CC=C(C)C1CC(C)OC1=O
CC(C)C=C1C(C)COC1=O
CC(C)C=C1CC(C)OC1=O
CCC(C)=C1C(C)COC1=O
CCC(C)=C1CC(C)OC1=O
CC=C(C)C1CC(=O)OC1C
CC(C)C=C1CC(=O)OC1C
CCC(C)=C1CC(=O)OC1C
CC=C(C)C1COC(=O)C1C
CC(C)C=C1COC(=O)C1C
CCC(C)=C1COC(=O)C1C
CC=C(C)C1OC(=O)CC1C
CC1CC(OC1=O)C=C(C)C
CC1OC(=O)CC1C=C(C)C
CCC1CC(C)=C(C)C(=O)O1
CCC1=C(C)C(C)COC1=O
CCC1=C(C)CC(C)OC1=O
CCC1=CC(C)C(C)OC1=O
CCC1C=C(C)C(C)OC1=O
CCC1C(=O)OC(C)C=C1C
CCC1=C(C)C(C)C(=O)OC1
CCC1=C(C)C(C)OC(=O)C1
CCC1=C(C)CC(=O)OC1C
CCC1=CC(C)C(=O)OC1C
CCC1C=C(C)C(=O)OC1C
CCC1=C(C)COC(=O)C1C
CCC1=CC(C)OC(=O)C1C
CCC1=C(C)C(=O)OCC1C
CCC1=C(C)C(=O)OC(C)C1
CCC1C(C)OC(=O)C=C1C
CCC1=CC(=O)OC(C)C1C
CCC1COC(=O)C(C)=C1C
CCC1OC(=O)C=C(C)C1C
CCC1OC(=O)C(C)=CC1C
CCC1OC(=O)C(C)C=C1C
CCC1OC(=O)CC(C)=C1C
CCC1OC(=O)C(C)C(C)=C1
CCC1C(=O)OCC(C)=C1C
CC(C)=C(C)C1CCC(=O)O1
CC(C)=C(C)C1CCOC1=O
CC(C)C(C)=C1CCOC1=O
CC(C)=C(C)C1COC(=O)C1
CC(C)C(C)=C1COC(=O)C1
CC1CCC(C1)(C#C)C(C)=O
CC1CCCC1(C#C)C(C)=O
CC1CCCC1(C)C(=O)C#C
CC1(C)CCC(C1)C(=O)C#C
CC1(C)CCCC1C(=O)C#C
CC1CCC(C)(C1)C(=O)C#C
CC(C)C1(CCCC1=O)C#C
CC(C)C1(CCC(=O)C1)C#C
CC(C#C)C1(C)CCCC1=O
CC(C#C)C1(C)CCC(=O)C1
CC(=O)C1CCCC1(C)C#C
CC(=O)C1(C)CCC(C1)C#C
CC(=O)C1(C)CCCC1C#C
CC(=O)C1CCC(C)(C1)C#C
CC=C1CCCC1(C)C(C)=O
CC=C1CCC(C)(C1)C(C)=O
CC(C)=C1CCCC1(C)C=O
CC=C(C)C1(C)CCCC1=O
CC(C)=CC1(C)CCCC1=O
CC=C(C)C1(C)CCC(=O)C1
CC(C)=CC1(C)CCC(=O)C1
CC(C=O)=C1CCCC1(C)C
CC(C=O)=C1CCC(C)(C)C1
CC(=O)C=C1CCCC1(C)C
CC(C)=C1CCC(C)(C1)C=O
CC(=O)C=C1CCC(C)(C)C1
CCC1(C)CC=C(C)C(=O)O1
CCC1(C)CC(C)=CC(=O)O1
CCC1=CC(C)(C)COC1=O
CCC1=CCC(C)(C)OC1=O
CCC1(C)C=C(C)COC1=O
CCC1(C)C=CC(C)OC1=O
CCC1(C)C(=O)OCC=C1C
CCC1C=CC(C)(C)OC1=O
CCC1=CC(C)(C)C(=O)OC1
CCC1=CC(C)(C)OC(=O)C1
CCC1(C)C=CC(=O)OC1C
CCC1=CCC(=O)OC1(C)C
CCC1C=CC(=O)OC1(C)C
CCC1=CCOC(=O)C1(C)C
CCC1(C)COC(=O)C=C1C
CCC1(C)COC(=O)C(C)=C1
CCC1=CC(=O)OCC1(C)C
CCC1(C)OC(=O)C=CC1C
CCC1(C)OC(=O)CC=C1C
CCC1(C)OC(=O)C(C)C=C1
CCC1(C)OC(=O)CC(C)=C1
CCC1OC(=O)C=CC1(C)C
CCC1OC(=O)C(C)(C)C=C1
CCC1=CC(=O)OC(C)(C)C1
CC(C)(C#C)C1CCCC1=O
CC(C)(C#C)C1CCC(=O)C1
CC(C)(C)C=C1CCC(=O)C1
CC(C)(C)C=C1CCCC1=O
CCC1=CC(CCC1=C)OC
CCC1=CCC(CC1=C)OC
CCC1C=CC(CC1=C)OC
CCC1C(CC=CC1=C)OC
CCC1=CC(=C)CCC1OC
CCC1=CC(=C)C(CC1)OC
CCC1=CC(=C)CC(C1)OC
CCC1=CC(CC(=C)C1)OC
CCC1=CCC(=C)CC1OC
CCC1=CCC(=C)C(C1)OC
CCC1=CCCC(=C)C1OC
CCC1C=CC(=C)CC1OC
CCC1C=CCC(=C)C1OC
CCC1CC=CC(=C)C1OC
CCC1CC(=C)C=CC1OC
CCC1=CCCC(OC)C1=C
CCC1C=CCC(OC)C1=C
CCC1CC=CC(OC)C1=C
CCC1CC(=C)C(OC)C=C1
CCC1=CCC(OC)C(=C)C1
CCC1CC(OC)C=CC1=C
CCC1=CC(OC)C(=C)CC1
CCC1CC(OC)C(=C)C=C1
CCC1C(OC)C=CCC1=C
CCOC1C=C(C)CCC1=C
CCOC1C=CC(=C)CC1C
CCOC1C=CC(C)CC1=C
CCOC1C=CCC(=C)C1C
CCOC1C=CCC(C)C1=C
CCOC1C(=C)CCC=C1C
CCOC1C(C)C=CCC1=C
CCOC1C(C)CC=CC1=C
CCOC1CC=C(C)CC1=C
CCOC1CC=CC(=C)C1C
CCOC1CC=CC(C)C1=C
CCOC1CC(=C)C=CC1C
CCOC1CC(=C)CC=C1C
CCOC1CC(C)=CCC1=C
CCOC1CC(C)C=CC1=C
CCOC1CCC=C(C)C1=C
CCOC1CCC(=C)C=C1C
CCOC1CCC(C)=CC1=C
CCOC1CC=C(C)C(=C)C1
CCOC1CC(=C)C(C)C=C1
CCOC1CC(=C)CC(C)=C1
CCOC1CC(=C)C=C(C)C1
CCOC1CC(C)C(=C)C=C1
CCOC1CCC(=C)C(C)=C1
COC1C=C(CCC1C)C=C
COC1C=CC(CC1C)C=C
COC1C(CCC=C1C)C=C
COC1CC=C(CC1C)C=C
COC1CC(CC=C1C)C=C
COC1C=C(C)CCC1C=C
COC1C=CC(C)CC1C=C
COC1C=CCC(C)C1C=C
COC1C(C)C=CCC1C=C
COC1C(C)CC=CC1C=C
COC1C(C)CCC=C1C=C
COC1CC=C(C)C(C1)C=C
COC1CC=C(C)CC1C=C
COC1CC=CC(C)C1C=C
COC1CC(C)=CCC1C=C
COC1CC(C)C=C(C1)C=C
COC1CC(C)C=CC1C=C
COC1CC(C)CC=C1C=C
COC1CC(CC(C)=C1)C=C
COC1CCC=C(C)C1C=C
COC1CCC(C)=C(C1)C=C
COC1CCC(C)=CC1C=C
COC1CCC(C)C=C1C=C
COC1CCCC(C)=C1C=C
COC1C=CCC(C=C)C1C
COC1CC=CC(C=C)C1C
COC1CC(C=C)=CCC1C
COC1CC(C=C)C=CC1C
COC1CCC=C(C=C)C1C
COC1CCC(C=C)=CC1C
COC1CCC(C=C)C=C1C
COC1CCCC(C=C)=C1C
COC1CC=C(C=C)C(C)C1
COC1CC(C=C)C=C(C)C1
COC1CC(C=C)C(C)C=C1
COC1CC(C)C(C=C)C=C1
COC1CC(C)CC(C=C)=C1
COC1CCC(C=C)=C(C)C1
COC1CCC(C=C)C(C)=C1
COC1CCC(C)C(C=C)=C1
COCC1=C(C)CCCC1=C
COCC1=CC(=C)CCC1C
COCC1=CC(C)CCC1=C
COCC1=CCC(=C)CC1C
COCC1=CCC(C)CC1=C
COCC1=CCCC(=C)C1C
COCC1=CCCC(C)C1=C
COCC1C=C(C)CCC1=C
COCC1C=CC(=C)CC1C
COCC1C=CC(C)CC1=C
COCC1C=CCC(=C)C1C
COCC1C=CCC(C)C1=C
COCC1C(=C)CCC=C1C
COCC1C(C)C=CCC1=C
COCC1C(C)CC=CC1=C
COCC1CC=C(C)CC1=C
COCC1CC=CC(=C)C1C
COCC1CC=CC(C)C1=C
COCC1CC(=C)C=CC1C
COCC1CC(=C)CC=C1C
COCC1CC(C)=CCC1=C
COCC1CC(C)C=CC1=C
COCC1CCC=C(C)C1=C
COCC1CCC(=C)C=C1C
COCC1CCC(C)=CC1=C
COCC1=C(C)C(=C)CCC1
COCC1=C(C)CC(=C)CC1
COCC1=C(C)CCC(=C)C1
COCC1=CC(=C)C(C)CC1
COCC1=CC(=C)CC(C)C1
COCC1=CC(C)C(=C)CC1
COCC1=CC(C)CC(=C)C1
COCC1=CCC(=C)C(C)C1
COCC1=CCC(C)C(=C)C1
COCC1CC=C(C)C(=C)C1
COCC1CC(=C)C(C)C=C1
COCC1CC(=C)CC(C)=C1
COCC1CC(=C)C=C(C)C1
COCC1CC(C)C(=C)C=C1
COCC1CCC(=C)C(C)=C1
CC(C)C1(C)CC=CC(=O)O1
CC(C)C1(C)C=CCOC1=O
CC(C)C1(C)COC(=O)C=C1
CC(C)C1(C)OC(=O)CC=C1
CC(C)(C)C1=CCCOC1=O
CC(C)(C)C1C=CCOC1=O
CC(C)(C)C1=CCC(=O)OC1
CC(C)(C)C1=CCOC(=O)C1
CC(C)(C)C1=CC(=O)OCC1
CC(C)(C)C1COC(=O)C=C1
CC(C)(C)C1OC(=O)CC=C1
CC(C)(C)C1CC=CC(=O)O1
CC(C)OC1C=CCCC1=C
CC(C)OC1CC=CCC1=C
CC(C)OC1CCC=CC1=C
CC(C)OC1CC=CC(=C)C1
CC(C)OC1CC(=C)CC=C1
CC(C)OC1CCC(=C)C=C1
COC1C=CCCC1C(C)=C
COC1CC=CC(C1)C(C)=C
COC1CC=CCC1C(C)=C
COC1CC(CC=C1)C(C)=C
COC1CCC=C(C1)C(C)=C
COC1CCC=CC1C(C)=C
COC1CCC(=CC1)C(C)=C
COC1CCC(C=C1)C(C)=C
COC1CCCC=C1C(C)=C
COC1CCCC(=C1)C(C)=C
COC(C)C1=CCCCC1=C
COC(C)C1C=CCCC1=C
COC(C)C1CC=CCC1=C
COC(C)C1CCC=CC1=C
COC(C)C1=CC(=C)CCC1
COC(C)C1=CCC(=C)CC1
COC(C)C1=CCCC(=C)C1
COC(C)C1CC=CC(=C)C1
COC(C)C1CC(=C)CC=C1
COC(C)C1CCC(=C)C=C1
CC1CC(C(C)C1C)C(C)=O
CC1CC(C)C(C1C)C(C)=O
CC(C)C1C(C)C(C)CC1=O
CC(C)C1C(C)CC(C)C1=O
CC(C)C1CC(C)C(C)C1=O
CC(C)C1CC(C)C(=O)C1C
CC(C)C1C(C)CC(=O)C1C
CC(C)C1CC(=O)C(C)C1C
CC1C(CCC1(C)C)C(C)=O
CC1CC(CC1(C)C)C(C)=O
CC1CC(C)(CC1C)C(C)=O
CC1CCC(C)(C1C)C(C)=O
CC1CC(C)(C)CC1C(C)=O
CC1CC(C)C(C)(C1)C(C)=O
CC1CCC(C)(C)C1C(C)=O
CC1CC(C(C)=O)C(C)(C)C1
CC(C)C1(C)C(C)CCC1=O
CC(C)C1(C)CC(C)CC1=O
CC(C)C1(C)CCC(C)C1=O
CC(C)C1(C)CCC(=O)C1C
CC(C)C1(C)CC(=O)CC1C
CC(C)C1CC(=O)CC1(C)C
CC(C)C1CC(=O)C(C)(C)C1
CC(C)C1C(=O)CCC1(C)C
CC1CCC(C)C1(C)C(C)=O
CC1CCC(C(C)=O)C1(C)C
CC(C)C1CC(C)(C)CC1=O
CC(C)C1CCC(C)(C)C1=O
CC(C)C1(C)CC(C)C(=O)C1
CC(C)C1CCC(=O)C1(C)C
CC1CC(CC1=O)C(C)(C)C
CC1CCC(C1=O)C(C)(C)C
CC1CCC(=O)C1C(C)(C)C
CC1C(CCC1=O)C(C)(C)C
CC1CC(C(=O)C1)C(C)(C)C
CC1CC(=O)CC1C(C)(C)C
CC(C)OC1C(C)CCC1=C
CC(C)OC1CC(=C)CC1C
CC(C)OC1CC(C)CC1=C
CC(C)OC1CCC(=C)C1C
CC(C)OC1CCC(C)C1=C
CC(C)OC1CC(C)C(=C)C1
COC1C(CCC1=C)C(C)C
COC1CC(CC1=C)C(C)C
COC1CC(CC1C)C(C)=C
COC1CCC(C1C)C(C)=C
COC1C(C)CCC1C(C)=C
COC1CC(=C)CC1C(C)C
COC1CC(C)C(C1)C(C)=C
COC1CC(C)CC1C(C)=C
COC1CCC(=C)C1C(C)C
COC1CCC(C)C1C(C)=C
COC1CCC(C(C)C)C1=C
COC1CC(C(C)C)C(=C)C1
COC(C)C1C(C)CCC1=C
COC(C)C1CC(=C)CC1C
COC(C)C1CC(C)CC1=C
COC(C)C1CCC(=C)C1C
COC(C)C1CCC(C)C1=C
COC(C)C1CC(C)C(=C)C1
CC1C(=C)CC(CC1=C)C=O
CC1C(CC(=C)CC1=C)C=O
CC1C(CCC(=C)C1=C)C=O
CC1CC(=C)C(CC1=C)C=O
CC1CC(CC(=C)C1=C)C=O
CC1C(=C)CC(CC1=O)C=C
CC1C(CC(=C)CC1=O)C=C
CC1C(CCC(=C)C1=O)C=C
CC1CC(=C)C(CC1=O)C=C
CC1CC(CC(=C)C1=O)C=C
CC1CC(=C)C(=C)CC1C=O
CC1CC(=C)CC(=C)C1C=O
CC1CCC(=C)C(=C)C1C=O
CC1C(=C)CCC(C=C)C1=O
CC1C(C=C)C(=C)CCC1=O
CC1CC(=C)CC(C=C)C1=O
CC1CC(C=C)C(=C)CC1=O
CC1CCC(=C)C(C=C)C1=O
CC1CCC(C=C)C(=C)C1=O
CC1CC(=C)C(C=C)C(=O)C1
CC1CC(C=C)C(=C)C(=O)C1
CC1C(=C)CCC(C=O)C1=C
CC1CC(=C)CC(C=O)C1=C
CC1CCC(=C)C(C=O)C1=C
CC1CCC(C=C)C(=O)C1=C
CC1CC(=C)CC(=O)C1C=C
CC1CCC(=C)C(=O)C1C=C
CC1CC(C=C)C(=O)CC1=C
CC1CC(=C)C(C=O)C(=C)C1
CC1CC(C=C)C(=O)C(=C)C1
CC1C(CCC(=O)C1=C)C=C
CC1CC(CC(=O)C1=C)C=C
CC1CC(=C)C(=O)CC1C=C
CC1C(C=C)C(=O)CCC1=C
CC1CCC(C=O)C(=C)C1=C
CC1C(CC(=O)CC1=C)C=C
CC1CCC(=O)C(=C)C1C=C
CC1CC(C=O)C(=C)CC1=C
CC1CCC(=O)C(C=C)C1=C
CC1CC(C=O)C(=C)C(=C)C1
CC1CC(=O)C(CC1=C)C=C
CC1CC(=O)C(=C)CC1C=C
CC1CC(=O)CC(=C)C1C=C
CC1C(C=O)C(=C)CCC1=C
CC1CC(=O)CC(C=C)C1=C
CC1C(=O)CCC(C=C)C1=C
CCC1C(=C)CC(=C)CC1=O
CCC1C(=C)CCC(=C)C1=O
CCC1CC(=C)C(=C)CC1=O
CCC1CC(=C)CC(=C)C1=O
CCC1CCC(=C)C(=C)C1=O
CCC1CC(=C)C(=C)C(=O)C1
CCC1C(=C)CCC(=O)C1=C
CCC1CC(=C)CC(=O)C1=C
CCC1CCC(=C)C(=O)C1=C
CCC1C(=C)CC(=O)CC1=C
CCC1CC(=C)C(=O)CC1=C
CCC1CC(=C)C(=O)C(=C)C1
CCC1CCC(=O)C(=C)C1=C
CCC1CC(=O)C(=C)CC1=C
CCC1CC(=O)CC(=C)C1=C
CCC1C(=O)CCC(=C)C1=C
CC1(CC(=C)CCC1=C)C=O
CC1(CCC(=C)CC1=C)C=O
CC1(CCCC(=C)C1=C)C=O
CC1(CC(=C)CCC1=O)C=C
CC1(CCC(=C)CC1=O)C=C
CC1(CCCC(=C)C1=O)C=C
CC1(CC(=C)CC(=C)C1)C=O
CC1(CCC(=C)C(=C)C1)C=O
CC1(C=C)C(=C)CCCC1=O
CC1(CC(=C)CC(=O)C1)C=C
CC1(CCC(=C)C(=O)C1)C=C
CC1(CCCC(=O)C1=C)C=C
CC1(CCC(=O)CC1=C)C=C
CC1(CCC(=O)C(=C)C1)C=C
CC1(CC(=O)CCC1=C)C=C
CC1(C=O)C(=C)CCCC1=C
C=C1C(CCCC1C#C)C=O
C=C1CC(CC(C1)C#C)C=O
C=C1CC(CCC1C#C)C=O
C=C1CCC(CC1C#C)C=O
C=C1CC(CCC1C=O)C#C
C=C1CCC(CC1C=O)C#C
C=C1CCC(C#C)C(C1)C=O
C=C1CCCC(C#C)C1C=O
C=C1C(CC#C)CCCC1=O
C=C1CC(CC#C)CCC1=O
C=C1CCC(CC#C)CC1=O
C=C1CCCC(CC#C)C1=O
C=C1CC(CC#C)CC(=O)C1
C=C1CCC(CC#C)C(=O)C1
C=C1CCCC(C=O)C1C#C
C=C1CCCC(=O)C1CC#C
C=C1CCC(C=O)C(C1)C#C
C=C1CCC(=O)CC1CC#C
C=C1CCC(=O)C(CC#C)C1
C=C1CC(=O)CCC1CC#C
C=CC1C(CCCC1=O)C#C
C=CC1CC(CCC1=O)C#C
C=CC1CCC(CC1=O)C#C
C=CC1CCCC(C#C)C1=O
C=CC1CCC(C#C)C(=O)C1
C=CC1CC(CC(=O)C1)C#C
C=CC1CCCC(=O)C1C#C
C=CC1CCC(=O)C(C1)C#C
C=CC1CCC(=O)CC1C#C
C=CC1CC(=O)CCC1C#C
CC#CC1C(=C)CCCC1=O
CC#CC1CC(=C)CCC1=O
CC#CC1CCC(=C)CC1=O
CC#CC1CCCC(=C)C1=O
CC#CC1CC(=C)CC(=O)C1
CC#CC1CCC(=C)C(=O)C1
CC#CC1CCCC(=O)C1=C
CC#CC1CCC(=O)CC1=C
CC#CC1CCC(=O)C(=C)C1
CC#CC1CC(=O)CCC1=C
CC1CC(CCC1=C)=CC=O
CC1CCC(CC1=C)=CC=O
CC1CC(CCC1=O)=CC=C
CC1CCC(CC1=O)=CC=C
CC1C(=C)CCCC1=CC=O
CC1CC(=C)CC(C1)=CC=O
CC1CC(=C)CCC1=CC=O
CC1CCC(=C)C(C1)=CC=O
CC1CCC(=C)CC1=CC=O
CC1CCCC(=C)C1=CC=O
CC1CCCC(=CC=C)C1=O
CC1CCC(=CC=C)C(=O)C1
CC1CCCC(=CC=O)C1=C
CC1CCC(=CC=O)C(=C)C1
CC1CCCC(=O)C1=CC=C
CC1CCC(=O)C(C1)=CC=C
CC1CCC(=O)CC1=CC=C
CC1CC(=O)CC(C1)=CC=C
CC1CC(=O)CCC1=CC=C
CC1C(=O)CCCC1=CC=C
CC=C1C(CCCC1=C)C=O
CC=C1CC(CCC1=C)C=O
CC=C1CCC(CC1=C)C=O
CC=C1C(CCCC1=O)C=C
CC=C1CC(CCC1=O)C=C
CC=C1CCC(CC1=O)C=C
CC=C1CC(=C)CCC1C=O
CC=C1CC(CC(=C)C1)C=O
CC=C1CCC(=C)C(C1)C=O
CC=C1CCC(=C)CC1C=O
CC=C1CCCC(=C)C1C=O
CC=C1CCCC(C=C)C1=O
CC=C1CCC(C=C)C(=O)C1
CC=C1CCCC(C=O)C1=C
CC=C1CC(CC(=O)C1)C=C
CC=C1CCCC(=O)C1C=C
CC=C1CCC(C=O)C(=C)C1
CC=C1CCC(=O)C(C1)C=C
CC=C1CCC(=O)CC1C=C
CC=C1CC(=O)CCC1C=C
CC=CC1C(=C)CCCC1=O
CC=CC1CC(=C)CCC1=O
CC=CC1CCC(=C)CC1=O
CC=CC1CCCC(=C)C1=O
CCC=C1C(=C)CCCC1=O
CCC=C1CC(=C)CCC1=O
CCC=C1CCC(=C)CC1=O
CCC=C1CCCC(=C)C1=O
CC=CC1CC(=C)CC(=O)C1
CC=CC1CCC(=C)C(=O)C1
CCC=C1CC(=C)CC(=O)C1
CCC=C1CCC(=C)C(=O)C1
CC=CC1CCCC(=O)C1=C
CCC=C1CCCC(=O)C1=C
CC=CC1CCC(=O)CC1=C
CCC=C1CCC(=O)CC1=C
CC=CC1CCC(=O)C(=C)C1
CCC=C1CCC(=O)C(=C)C1
CC=CC1CC(=O)CCC1=C
CCC=C1CC(=O)CCC1=C
C=C1CCC(CC1)C(=O)C#C
C=C1CCCC(C1)C(=O)C#C
C=C1CCCCC1C(=O)C#C
C=C(C#C)C1CCCCC1=O
C=C(C#C)C1CCCC(=O)C1
C=C(C#C)C1CCC(=O)CC1
CC(=C)C=C1CCCCC1=O
CC(C=C)=C1CCCCC1=O
CC(=C)C=C1CCCC(=O)C1
CC(C=C)=C1CCCC(=O)C1
CC(=C)C=C1CCC(=O)CC1
CC(C=C)=C1CCC(=O)CC1
CC(C=O)=C1CCC(=C)CC1
CC(C=O)=C1CCCC(=C)C1
CC(=O)C=C1CCCCC1=C
CC(=O)C=C1CCC(=C)CC1
CC(=O)C=C1CCCC(=C)C1
CC(C=O)=C1CCCCC1=C
CC1CC(C=C)C(C)C(=O)O1
CC1CC(C)C(C=C)C(=O)O1
CC1CC(C=C)C(C)OC1=O
CC1CC(C=C)C(=O)OC1C
CC1CC(C)C(=O)OC1C=C
CC1C(COC(=O)C1C)C=C
CC1CC(OC(=O)C1C)C=C
CC1CC(=O)OC(C)C1C=C
CC1CC(=O)OC(C=C)C1C
CC1COC(=O)C(C)C1C=C
CC1COC(=O)C(C=C)C1C
CC1OC(=O)CC(C=C)C1C
CCC1CC(=C)C(C)C(=O)O1
CCC1CC(C)C(=C)C(=O)O1
CCC1C(=C)CC(C)OC1=O
CCC1C(C)C(=C)COC1=O
CCC1CC(=C)C(C)OC1=O
CCC1C(C)COC(=O)C1=C
CCC1CC(C)OC(=O)C1=C
CCC1C(C)C(=O)OCC1=C
CCC1C(C)OC(=O)CC1=C
CCC1CC(=O)OC(C)C1=C
CCC1COC(=O)C(=C)C1C
CCC1COC(=O)C(C)C1=C
CCC1C(=C)C(C)COC1=O
CCC1OC(=O)C(=C)CC1C
CCC1OC(=O)C(C)CC1=C
CCC1OC(=O)CC(=C)C1C
CCC1OC(=O)CC(C)C1=C
CCC1CC(=C)C(=O)OC1C
CC1CCC(C)(C=C)C(=O)O1
CC1(C)CC(CC(=O)O1)C=C
CC1CC(C)(CC(=O)O1)C=C
CC1(C)C(CCOC1=O)C=C
CC1(C)CC(COC1=O)C=C
CC1CC(C)(COC1=O)C=C
CC1CCC(C)(OC1=O)C=C
CC1(C)CCC(=O)OC1C=C
CC1(C)CC(OC(=O)C1)C=C
CC1(C)CCOC(=O)C1C=C
CC1(C)CC(=O)OCC1C=C
CC1CCOC(=O)C1(C)C=C
CC1(C)COC(=O)C(C1)C=C
CC1(C)COC(=O)CC1C=C
CC1CC(=O)OCC1(C)C=C
CC1CC(=O)OC(C)(C1)C=C
CC1COC(=O)CC1(C)C=C
CC1(C)OC(=O)CCC1C=C
CC1COC(=O)C(C)(C1)C=C
CC1C(=O)OCCC1(C)C=C
CC1OC(=O)CCC1(C)C=C
CCC1(C)CC(=C)CC(=O)O1
CCC1(C)CCC(=C)C(=O)O1
CCC1(C)C(=C)CCOC1=O
CCC1(C)CC(=C)COC1=O
CCC1(C)CCOC(=O)C1=C
CCC1(C)CC(=O)OCC1=C
CCC1(C)COC(=O)CC1=C
CCC1(C)COC(=O)C(=C)C1
CCC1(C)OC(=O)CCC1=C
CC1(C)CCC(C=C)C(=O)O1
CC1(C)CCC(OC1=O)C=C
CC1CCC(=O)OC1(C)C=C
CCOC1C(=C)CCCC1=C
CCOC1CC(=C)CCC1=C
CCOC1CCC(=C)CC1=C
CCOC1CCCC(=C)C1=C
CCOC1CC(=C)CC(=C)C1
CCOC1CCC(=C)C(=C)C1
COC1C(CCCC1=C)C=C
COC1CC(CCC1=C)C=C
COC1CCC(CC1=C)C=C
COC1CC(=C)CCC1C=C
COC1CC(CC(=C)C1)C=C
COC1CCC(=C)C(C1)C=C
COC1CCC(=C)CC1C=C
COC1CCCC(=C)C1C=C
COC1CCCC(C=C)C1=C
COC1CCC(C=C)C(=C)C1
COCC1C(=C)CCCC1=C
COCC1CC(=C)CCC1=C
COCC1CCC(=C)CC1=C
COCC1CCCC(=C)C1=C
COCC1CC(=C)CC(=C)C1
COCC1CCC(=C)C(=C)C1
CC1CC(CC#C)CC(=O)O1
CC1CCC(CC#C)C(=O)O1
CC1C(CC#C)CCOC1=O
CC1CC(CC#C)COC1=O
CC1CCC(CC#C)OC1=O
CC1CC(CC#C)OC(=O)C1
CC1CCC(=O)OC1CC#C
CC1CCOC(=O)C1CC#C
CC1CC(=O)OCC1CC#C
CC1COC(=O)CC1CC#C
CC1COC(=O)C(CC#C)C1
CC1OC(=O)CCC1CC#C
CCC1CCC(C#C)C(=O)O1
CCC1CC(CC(=O)O1)C#C
CCC1C(CCOC1=O)C#C
CCC1CC(COC1=O)C#C
CCC1CCC(OC1=O)C#C
CCC1CCC(=O)OC1C#C
CCC1CC(OC(=O)C1)C#C
CCC1CCOC(=O)C1C#C
CCC1CC(=O)OCC1C#C
CCC1COC(=O)C(C1)C#C
CCC1COC(=O)CC1C#C
CCC1OC(=O)CCC1C#C
CC#CC1CC(C)CC(=O)O1
CC#CC1CCC(C)C(=O)O1
CC#CC1C(C)CCOC1=O
CC#CC1CC(C)COC1=O
CC#CC1CCC(C)OC1=O
CC#CC1CC(C)OC(=O)C1
CC#CC1CCC(=O)OC1C
CC#CC1CCOC(=O)C1C
CC#CC1CC(=O)OCC1C
CC#CC1COC(=O)CC1C
CC#CC1COC(=O)C(C)C1
CC#CC1OC(=O)CCC1C
CCC1CCC(=CC)C(=O)O1
CCC1CC(CC(=O)O1)=CC
CCC1CC(COC1=O)=CC
CCC1CCOC(=O)C1=CC
CCC1CC(=O)OCC1=CC
CCC1COC(=O)C(C1)=CC
CCC1COC(=O)CC1=CC
CCC1C(=O)OCCC1=CC
CCC1OC(=O)CCC1=CC
CC=CC1CCC(C)C(=O)O1
CC=CC1C(C)CCOC1=O
CC=CC1CC(C)COC1=O
CC=CC1CCC(C)OC1=O
CCC=C1C(C)CCOC1=O
CCC=C1CC(C)COC1=O
CCC=C1CCC(C)OC1=O
CC=CC1CC(C)OC(=O)C1
CCC=C1CC(C)OC(=O)C1
CC=CC1CCC(=O)OC1C
CCC=C1CCC(=O)OC1C
CC=CC1CCOC(=O)C1C
CCC=C1CCOC(=O)C1C
CC=CC1CC(=O)OCC1C
CCC=C1CC(=O)OCC1C
CC=CC1COC(=O)CC1C
CCC=C1COC(=O)CC1C
CC=CC1COC(=O)C(C)C1
CCC=C1COC(=O)C(C)C1
CC=CC1OC(=O)CCC1C
CC=CC1CC(C)CC(=O)O1
CC(=C)C1(C)CCCC(=O)O1
CC(=C)C1(C)CCCOC1=O
CC(=C)C1(C)CCC(=O)OC1
CC(=C)C1(C)CCOC(=O)C1
CC(C#C)C1CCCC(=O)O1
CC(C#C)C1CCCOC1=O
CC(C#C)C1CCC(=O)OC1
CC(C#C)C1CCOC(=O)C1
CC=C(C)C1CCCC(=O)O1
CC(C)=CC1CCCC(=O)O1
CC=C(C)C1CCCOC1=O
CC(C)=CC1CCCOC1=O
CC(C)C=C1CCCOC1=O
CCC(C)=C1CCCOC1=O
CC=C(C)C1CCC(=O)OC1
CC(C)=CC1CCC(=O)OC1
CC(C)C=C1CCC(=O)OC1
CCC(C)=C1CCC(=O)OC1
CC=C(C)C1CCOC(=O)C1
CC(C)=CC1CCOC(=O)C1
CC(C)C=C1CCOC(=O)C1
CCC(C)=C1CCOC(=O)C1
CC1C(CCCC=C1C)C=O
CC1CC=CC(CC1C)C=O
CC1CC(CC=CC1C)C=O
CC1CC(CCC=C1C)C=O
CC1CCC=C(CC1C)C=O
CC1CCC(CC=C1C)C=O
CC1=C(C)C(CCCC1)C=O
CC1=C(C)CC(CCC1)C=O
CC1=C(C)CCC(CC1)C=O
CC1C=C(C)CCCC1C=O
CC1CC=C(C)CC(C1)C=O
CC1CC=C(C)CCC1C=O
CC1CC=C(CC(C)C1)C=O
CC1CC=CC(C)C(C1)C=O
CC1CC=CCC(C)C1C=O
CC1CC(C)=CCCC1C=O
CC1CC(C)C=CC(C1)C=O
CC1CC(C)C(CC=C1)C=O
CC1CC(CC=C(C)C1)C=O
CC1CC(CC(C)C=C1)C=O
CC1CC(CCC(C)=C1)C=O
CC1CCC=C(C)C(C1)C=O
CC1CCC=C(C)CC1C=O
CC1CCC=CC(C)C1C=O
CC1CCC(C)=C(CC1)C=O
CC1CCC(C)=CC(C1)C=O
CC1CCC(C)=CCC1C=O
CC1CCC(C)C=C(C1)C=O
CC1CCC(CC(C)=C1)C=O
CC1CCCC=C(C)C1C=O
CC1CCCC(C)=C(C1)C=O
CC1CCCC(C)=CC1C=O
CC1CCCC(C)C(C=O)=C1
CC1C=CCCC(C=O)C1C
CC1CC=CCC(C=O)C1C
CC1CCC=CC(C=O)C1C
CC1CCCC=C(C=O)C1C
CC1CCCCC(C=O)=C1C
CC1CCC(C)C(C=O)=CC1
CC1CCC(C)C(C=O)C=C1
CC1CCCC(C=O)=CC1C
CC1CCCC(C=O)C=C1C
CC1CC=CC(C=O)C(C)C1
CC1CCC=C(C=O)C(C)C1
CC1CCCC(C=O)=C(C)C1
CC1CCCC(C=O)C(C)=C1
CC1CCC(C=O)=CCC1C
CC1CCC(C=O)C=CC1C
CC1CCC(C=O)=CC(C)C1
CC1CCC(C=O)C=C(C)C1
CC1CCC(C=O)C(C)=CC1
CC1CCC(C=O)C(C)C=C1
CC1CC(C=O)C(C)CC=C1
CCC1=C(C)CCCCC1=O
CCC1=CC(C)CCCC1=O
CCC1=CCC(C)CCC1=O
CCC1=CCCC(C)CC1=O
CCC1=CCCCC(C)C1=O
CCC1C=C(C)CCCC1=O
CCC1C=CC(C)CCC1=O
CCC1C=CCC(C)CC1=O
CCC1C=CCCC(C)C1=O
CCC1C(=O)CCCC=C1C
CCC1C(C)C=CCCC1=O
CCC1C(C)CC=CCC1=O
CCC1C(C)CCC=CC1=O
CCC1CC=C(C)CCC1=O
CCC1CC=CC(C)CC1=O
CCC1CC=CCC(C)C1=O
CCC1CC(C)=CCCC1=O
CCC1CC(C)C=CCC1=O
CCC1CC(C)CC=CC1=O
CCC1CCC=C(C)CC1=O
CCC1CCC=CC(C)C1=O
CCC1CCC(C)=CCC1=O
CCC1CCC(C)C=CC1=O
CCC1CCCC=C(C)C1=O
CCC1CCCC(C)=CC1=O
CCC1=C(C)CCCC(=O)C1
CCC1=CC(C)CCC(=O)C1
CCC1=CCC(C)CC(=O)C1
CCC1=CCCC(C)C(=O)C1
CCC1CC=C(C)CC(=O)C1
CCC1CC=CC(C)C(=O)C1
CCC1CC(=O)CC=C(C)C1
CCC1CC(C)C=CC(=O)C1
CCC1CCC=C(C)C(=O)C1
CCC1CCC(C)=CC(=O)C1
CCC1=CCCCC(=O)C1C
CCC1C=CCCC(=O)C1C
CCC1CC=CCC(=O)C1C
CCC1CCC=CC(=O)C1C
CCC1=C(C)CCC(=O)CC1
CCC1=CC(C)CC(=O)CC1
CCC1=CCC(C)C(=O)CC1
CCC1CC(C)CC(=O)C=C1
CCC1CCC(C)C(=O)C=C1
CCC1=CCCC(=O)CC1C
CCC1C=CCC(=O)CC1C
CCC1CC=CC(=O)CC1C
CCC1CCCC(=O)C=C1C
CCC1=C(C)CC(=O)CCC1
CCC1=CC(C)C(=O)CCC1
CCC1=CCCC(=O)C(C)C1
CCC1CC=CC(=O)C(C)C1
CCC1CC(C)C(=O)CC=C1
CCC1CCCC(=O)C(C)=C1
CCC1=CCC(=O)CCC1C
CCC1C=CC(=O)CCC1C
CCC1CCC(=O)C=CC1C
CCC1CCC(=O)CC=C1C
CCC1=CCC(=O)C(C)CC1
CCC1=CCC(=O)CC(C)C1
CCC1CCC(=O)C=C(C)C1
CCC1CCC(=O)C(C)=CC1
CCC1CCC(=O)C(C)C=C1
CCC1CCC(=O)CC(C)=C1
CCC1=CC(=O)CCCC1C
CCC1CC(=O)C=CCC1C
CCC1CC(=O)CC=CC1C
CCC1CC(=O)CCC=C1C
CCC1=CC(=O)C(C)CCC1
CCC1=CC(=O)CC(C)CC1
CCC1=CC(=O)CCC(C)C1
CCC1CC(=O)C(C)CC=C1
CCC1CC(=O)CC(C)C=C1
CCC1CC(=O)CCC(C)=C1
CC1CCCCC(C)=C1C=O
CCC1=C(C)C(=O)CCCC1
CC(=O)C(C)=C1CCCCC1
CC1C=CCCCC1C(C)=O
CC1CC=CCC(C1)C(C)=O
CC1CC=CCCC1C(C)=O
CC1CC(CCC=C1)C(C)=O
CC1CCC=C(CC1)C(C)=O
CC1CCC=CC(C1)C(C)=O
CC1CCC=CCC1C(C)=O
CC1CCC(C=CC1)C(C)=O
CC1CCC(CC=C1)C(C)=O
CC1CCCC=C(C1)C(C)=O
CC1CCCC=CC1C(C)=O
CC1CCCC(=CC1)C(C)=O
CC1CCCC(C=C1)C(C)=O
CC1CCCCC=C1C(C)=O
CC1CCCCC(=C1)C(C)=O
CC(C)C1=CCCCCC1=O
CC(C)C1C=CCCCC1=O
CC(C)C1CC=CCCC1=O
CC(C)C1CCC=CCC1=O
CC(C)C1CCCC=CC1=O
CC(C)C1=CCCCC(=O)C1
CC(C)C1CC=CCC(=O)C1
CC(C)C1CCC=CC(=O)C1
CC(C)C1=CCCC(=O)CC1
CC(C)C1CCCC(=O)C=C1
CC(C)C1=CCC(=O)CCC1
CC(C)C1CCC(=O)CC=C1
CC(C)C1CC(=O)CCC=C1
CC(=O)C1CCCCC=C1C
CC(=O)C1=C(C)CCCCC1
CC(=O)C1CCC=C(C)CC1
CC(=O)C1CCCC=C(C)C1
CC(=O)C1CCCC(C)=CC1
CC(=O)C1CCCCC(C)=C1
CC(C)C1CCC(=O)C=CC1
CC(C)C1=CC(=O)CCCC1
CC1CC(C)C(CC=C)CO1
CC1CC(CC=C)C(C)CO1
CC1CC(CC=C)CC(C)O1
CC1CCC(C)C(CC=C)O1
CC1CCC(CC=C)C(C)O1
CC1CC(CC=C)COC1C
CC1CC(C)OC(CC=C)C1
CC1CCOC(C)C1CC=C
CC1CCOC(CC=C)C1C
CC1COCC(C)C1CC=C
CC1COC(CC=C)CC1C
CC1COCC(CC=C)C1C
CC1COC(C)C(CC=C)C1
CC1COC(CC=C)C(C)C1
CC1OCCC(CC=C)C1C
CCC1CC(=C)C(CC)CO1
CCC1CC(=C)CC(CC)O1
CCC1CC(C=C)C(C)CO1
CCC1CC(CC)C(=C)CO1
CCC1CCC(=C)C(CC)O1
CCC1CCC(C=C)C(C)O1
CCC1CC(C)C(CO1)C=C
CCC1CC(C)CC(O1)C=C
CCC1CC(CC(C)O1)C=C
CCC1CCC(C)C(O1)C=C
CCC1C(C)CCOC1C=C
CCC1CC(=C)COC1CC
CCC1CC(C)COC1C=C
CCC1CCC(C)OC1C=C
CCC1CC(COC1C)C=C
CCC1CCC(OC1C)C=C
CCC1C(C)COCC1C=C
CCC1CC(C)OC(C1)C=C
CCC1CC(C)OCC1C=C
CCC1CC(OCC1C)C=C
CCC1C(C)OCCC1C=C
CCC1CCOC(C)C1C=C
CCC1CCOC(C=C)C1C
CCC1CCOC(CC)C1=C
CCC1COC(CC1C)C=C
CCC1COC(C)C(C1)C=C
CCC1COC(C)CC1C=C
CCC1COCC(=C)C1CC
CCC1COCC(C)C1C=C
CCC1COCC(C=C)C1C
CCC1COCC(CC)C1=C
CCC1COC(C=C)C(C)C1
CCC1COC(CC)C(=C)C1
CCC1OC(CCC1C)C=C
CCC1OCC(CC1C)C=C
CCC1OC(C)CCC1C=C
CCC1OCC(C)CC1C=C
CCC1OCCC(=C)C1CC
CCC1OCCC(C)C1C=C
CCC1OCCC(C=C)C1C
CCCC1CC(=C)C(C)CO1
CCCC1CC(=C)CC(C)O1
CCCC1CC(C)C(=C)CO1
CCCC1CCC(=C)C(C)O1
CCCC1CC(=C)COC1C
CCCC1C(C)COCC1=C
CCCC1CC(C)OCC1=C
CCCC1C(C)OCCC1=C
CCCC1CCOC(C)C1=C
CCCC1COC(C)CC1=C
CCCC1COCC(=C)C1C
CCCC1COCC(C)C1=C
CCCC1COC(C)C(=C)C1
CCCC1OC(C)CCC1=C
CCCC1OCC(=C)CC1C
CCCC1OCC(C)CC1=C
CCCC1OCCC(=C)C1C
CCCC1OCCC(C)C1=C
CC1CCC(CC=C)OC1C
CC1(C)CCC(C)(CC1)C=O
CC1(C)CCCCC1(C)C=O
CC1(C)CCCC(C)(C1)C=O
CC1CC(CC(C)=C)CCO1
CC1CCC(CC(C)=C)CO1
CC1CCCC(CC(C)=C)O1
CC1CCC(CC(C)=C)OC1
CC1CCCOC1CC(C)=C
CC1CCOCC1CC(C)=C
CC1COCCC1CC(C)=C
CC1COCC(CC(C)=C)C1
CC1OCCCC1CC(C)=C
CCC1CC(CCO1)C(C)=C
CCC1CCC(CO1)C(C)=C
CCC1CCCC(O1)C(C)=C
CCC1CCC(OC1)C(C)=C
CCC1CCCOC1C(C)=C
CCC1CCOC(C1)C(C)=C
CCC1CCOCC1C(C)=C
CCC1COCC(C1)C(C)=C
CCC1COCCC1C(C)=C
CCC1OCCCC1C(C)=C
CC(C)C1CC(CCO1)C=C
CC(C)C1CCC(CO1)C=C
CC(C)C1CCCC(O1)C=C
CC(C)C1CCC(C=C)OC1
CC(C)C1CCCOC1C=C
CC(C)C1CCOC(C1)C=C
CC(C)C1CCOCC1C=C
CC(C)C1COCC(C1)C=C
CC(C)C1COCCC1C=C
CC(C)C1OCCCC1C=C
CC(C=C)C1CC(C)CCO1
CC(C=C)C1CCC(C)CO1
CC(C=C)C1CCCC(C)O1
CC(C)CC1CCC(=C)CO1
CCC(=C)C1CC(C)CCO1
CCC(=C)C1CCC(C)CO1
CCC(=C)C1CCCC(C)O1
CCC(C)C1CC(=C)CCO1
CCC(C)C1CCC(=C)CO1
CC(C=C)C1CCC(C)OC1
CCC(=C)C1CCC(C)OC1
CC(C=C)C1CCCOC1C
CCC(=C)C1CCCOC1C
CC(C=C)C1CCOCC1C
CC(C)CC1CCOCC1=C
CCC(=C)C1CCOCC1C
CCC(C)C1CCOCC1=C
CC(C=C)C1CCOC(C)C1
CCC(=C)C1CCOC(C)C1
CC(C=C)C1COCCC1C
CC(C)CC1COCCC1=C
CCC(=C)C1COCCC1C
CCC(C)C1COCCC1=C
CC(C=C)C1COCC(C)C1
CC(C)CC1COCC(=C)C1
CCC(=C)C1COCC(C)C1
CCC(C)C1COCC(=C)C1
CC(C=C)C1OCCCC1C
CC(C)CC1OCCCC1=C
CCC(=C)C1OCCCC1C
CCC(C)C1OCCCC1=C
CC1CCOC(CC(C)=C)C1
CC(C)CC1CC(=C)CCO1
CCC1CC(CCC1C)OC
CCC1CCC(CC1C)OC
CCC1C(C)CCCC1OC
CCC1CC(C)CCC1OC
CCC1CC(C)CC(C1)OC
CCC1CCC(C)CC1OC
CCC1CCC(C)C(C1)OC
CCC1CCCC(C)C1OC
CCC1CCCC(OC)C1C
CCC1CCC(OC)C(C)C1
CCOC1C(C)CCCC1C
CCOC1CCCC(C)C1C
CCOC1CC(C)CC(C)C1
CCOC1CCC(C)C(C)C1
COCC1CC(C)CCC1C
COCC1CCC(C)CC1C
COCC1CCCC(C)C1C
COCC1CC(C)CC(C)C1
COCC1CCC(C)C(C)C1
CCOC1CC(C)CCC1C
CCOC1CCC(C)CC1C
COCC1C(C)CCCC1C
COC(C)C1CCCCC1C
COC(C)C1CCCC(C)C1
CC(C)OC1CCCCC1C
CC(C)OC1CCC(C)CC1
CC(C)OC1CCCC(C)C1
COC1CCC(CC1)C(C)C
COC1CCCC(C1)C(C)C
COC1CCCCC1C(C)C
COC(C)C1CCC(C)CC1
CC1CCC(CCC1C)C=O
CC1CCCC(CC1C)C=O
CC1CCC(C)C(CC1)C=O
CC1CCC(C)CC(C1)C=O
CC1CCC(CC(C)C1)C=O
CC1CCCC(C)C(C1)C=O
CC1CCCCC(C)C1C=O
CC1CCCCC(C=O)C1C
CC1CCCC(C=O)C(C)C1
CCC1C(C)CCCCC1=O
CCC1CC(C)CCCC1=O
CCC1CCC(C)CCC1=O
CCC1CCCC(C)CC1=O
CCC1CCCCC(C)C1=O
CCC1CC(C)CCC(=O)C1
CCC1CCC(C)CC(=O)C1
CCC1CCCC(C)C(=O)C1
CCC1CCCCC(=O)C1C
CCC1CCC(C)C(=O)CC1
CCC1CCCC(=O)CC1C
CCC1CCCC(=O)C(C)C1
CCC1CCC(=O)CCC1C
CCC1CCC(=O)CC(C)C1
CCC1CC(=O)CCCC1C
CC1CCCCC(C1)C(C)=O
CC1CCCCCC1C(C)=O
CC1CCCC(CC1)C(C)=O
CC(C)C1CCCCCC1=O
CC(C)C1CCCCC(=O)C1
CC(C)C1CCCC(=O)CC1
CC(C)=C1C=C(C)C=CC1O
CC(C)=C1C=CC=C(C)C1O
CC(C)=C1C=CC(C)=CC1O
CC(C)=C1C=CC(O)C=C1C
CC(C)=C1C=CC(O)C(C)=C1
CC(C)=C1C(O)C=CC=C1C
CC(C)=C1C=CC(=C)CC1O
CC(C)=C1C=CCC(=C)C1O
CC(C)=C1CC=CC(=C)C1O
CC(C)=C1CC(=C)C=CC1O
CC(C)=C1C=CCC(O)C1=C
CC(C)=C1CC=CC(O)C1=C
CC(C)=C1CC(=C)C(O)C=C1
CC(C)=C1C=CC(O)CC1=C
CC(C)=C1CC(O)C=CC1=C
CC(C)=C1CC(O)C(=C)C=C1
CC(C)=C1C(O)C=CCC1=C
CC(C)=C1C(O)CC=CC1=C
CC1CC(=C)CC(C)C1(C)O
CC1CCC(=C)C(C)C1(C)O
CC1CC(=C)C(C)(C)CC1O
CC1CC(=C)CC(C)(C)C1O
CC1CC(C)(C)CC(=C)C1O
CC1CCC(=C)C(C)(C)C1O
CC1CCC(C)(C)C(=C)C1O
CC1CC(=C)C(C)C(C)(O)C1
CC1CC(=C)CC(C)(O)C1C
CC1CC(C)(C)CC(O)C1=C
CC1CCC(=C)C(C)(O)C1C
CC1CCC(C)(C)C(O)C1=C
CC1CCC(C)C(C)(O)C1=C
CC1C(=C)CCC(O)C1(C)C
CC1CC(=C)CC(O)C1(C)C
CC1CCC(=C)C(O)C1(C)C
CC1CC(=C)C(C)(O)CC1C
CC1CC(C)(C)C(O)CC1=C
CC1CC(C)C(C)(O)CC1=C
CC1CC(C)C(C)(O)C(=C)C1
CC1C(=C)CC(O)CC1(C)C
CC1CC(=C)C(O)CC1(C)C
CC1C(C)C(C)(O)CCC1=C
CC1CCC(C)(O)C(=C)C1C
CC1CCC(C)(O)C(C)C1=C
CC1CC(=C)C(O)C(C)(C)C1
CC1C(=C)C(O)CCC1(C)C
CC1CCC(O)C(=C)C1(C)C
CC1CC(C)(O)C(C)CC1=C
CC1CC(C)(O)CC(=C)C1C
CC1CCC(O)C(C)(C)C1=C
CC1CC(O)C(=C)CC1(C)C
CC1CC(O)CC(=C)C1(C)C
CC1CC(O)C(C)(C)CC1=C
CC1CC(O)C(=C)C(C)(C)C1
CC1CC(O)C(C)(C)C(=C)C1
CC1C(O)C(=C)CCC1(C)C
CC1C(O)CC(=C)CC1(C)C
CC1C(O)CCC(=C)C1(C)C
CC1C(O)C(C)(C)CCC1=C
CC1C(O)CC(C)(C)CC1=C
CC1C(O)CCC(C)(C)C1=C
CC1CC(C)(C)C(=C)CC1O
CC1CC(C)C(=C)C(C)(O)C1
CC1CC(C)(O)CC(C)C1=C
CC1CC(O)CC(C)(C)C1=C
CC=C1C(C)CC(C)CC1O
CC=C1C(C)CCC(C)C1O
CC=C1CC(C)C(C)CC1O
CC=C1CC(C)CC(C)C1O
CC=C1CCC(C)C(C)C1O
CC=C1CC(C)C(C)C(O)C1
CC=C1C(C)CCC(O)C1C
CC=C1CC(C)CC(O)C1C
CC=C1CCC(C)C(O)C1C
CC=C1C(C)CC(O)CC1C
CC=C1CC(C)C(O)CC1C
CC=C1CC(C)C(O)C(C)C1
CC=C1CCC(O)C(C)C1C
CC=C1CC(O)C(C)CC1C
CC=C1CC(O)CC(C)C1C
CC=C1C(O)CCC(C)C1C
CC=C1C(C)CCCC1(C)O
CC=C1CC(C)CCC1(C)O
CC=C1CCC(C)CC1(C)O
CC=C1CCCC(C)C1(C)O
CC=C1CCC(C)(C)CC1O
CC=C1CC(C)CC(C)(O)C1
CC=C1CCC(C)(C)C(O)C1
CC=C1CCC(C)C(C)(O)C1
CC=C1CCCC(C)(O)C1C
CC=C1CCCC(O)C1(C)C
CC=C1CCC(C)(O)CC1C
CC=C1CCC(C)(O)C(C)C1
CC=C1CCC(O)CC1(C)C
CC=C1CC(C)(O)CCC1C
CC=C1CCC(O)C(C)(C)C1
CC=C1CC(O)CC(C)(C)C1
CC=C1C(O)CCCC1(C)C
CC=C1CC(C)(C)CCC1O
CC=C1CCCC(C)(C)C1O
CC=C1CC(O)CCC1(C)C
CC(C)=C1CCCCC1(C)O
CC(C)=C1CCCC(C)(O)C1
CC(C)=C1CCC(C)(O)CC1
CC1CC(C#C)C(CO1)=C(C)C
CC1CC(C(C)CO1)=C(C)C#C
CC1CC(C)C(CO1)=C(C)C#C
CC1CC(CC(C)O1)=C(C)C#C
CC1CCC(C(C)O1)=C(C)C#C
CC1CC(C(CO1)C#C)=C(C)C
CC1CC(CC(O1)C#C)=C(C)C
CC1CCC(C(O1)C#C)=C(C)C
CC1CC(COC1C)=C(C)C#C
CC1CC(COC1C#C)=C(C)C
CC1C(COCC1=C(C)C)C#C
CC1CC(OCC1=C(C)C)C#C
CC1CCOC(C)C1=C(C)C#C
CC1CCOC(C#C)C1=C(C)C
CC1C(OCCC1=C(C)C)C#C
CC1COC(CC1=C(C)C)C#C
CC1COCC(C1C)=C(C)C#C
CC1COCC(C1C#C)=C(C)C
CC1COC(C)C(C1)=C(C)C#C
CC1COCC(C)C1=C(C)C#C
CC1COC(C#C)C(C1)=C(C)C
CC1COCC(C#C)C1=C(C)C
CC1OC(CCC1=C(C)C)C#C
CC1OCC(CC1=C(C)C)C#C
CC1OCC(CC1C#C)=C(C)C
CC1OCCC(C1C)=C(C)C#C
CC1OCCC(C1C#C)=C(C)C
CC1OCCC(C#C)C1=C(C)C
CC=C1CC(COC1C)=C(C)C
CC=C1C(C)COCC1=C(C)C
CC=C1CC(C)OCC1=C(C)C
CC=C1C(C)OCCC1=C(C)C
CC=C1CCOC(C)C1=C(C)C
CC=C1COCC(C1C)=C(C)C
CC=C1COC(C)C(C1)=C(C)C
CC=C1COC(C)CC1=C(C)C
CC=C1COCC(C)C1=C(C)C
CC1CC(CCC1CO)C=C
CC1CCC(CC1CO)C=C
CC1CC(=C)CCC1CCO
CC1CCC(=C)CC1CCO
CC1CCCC(C=C)C1CO
CC1CC(CC=C)CCC1O
CC1CCC(CC=C)CC1O
CC1CCCC(CC=C)C1O
CC1CCC(=C)C(CCO)C1
CC1CCC(C=C)C(CO)C1
CC1CCC(CC=C)C(O)C1
CC1CCCC(CCO)C1=C
CC1CCCC(CO)C1C=C
CC1CCC(CCO)CC1=C
CC1CCC(CCO)C(=C)C1
CC1CCC(CO)C(C1)C=C
CC1CCC(CO)CC1C=C
CC1CC(CCO)CCC1=C
CC1CC(CCO)CC(=C)C1
CC1CCC(O)CC1CC=C
CC1CC(CO)CC(C1)C=C
CC1CC(CO)CCC1C=C
CC1C(CCO)CCCC1=C
CC1CC(O)CCC1CC=C
CC1C(CO)CCCC1C=C
CC1CC(O)CC(CC=C)C1
CC1C(O)CCCC1CC=C
CCC1CC(CCC1O)C=C
CCC1CCC(CC1O)C=C
CCC1CC(=C)CCC1CO
CCC1CCC(=C)CC1CO
CCC1CCCC(=C)C1CO
CCC1CCCC(C=C)C1O
CCC1CCC(=C)C(CO)C1
CCC1CCC(C=C)C(O)C1
CCC1CCCC(CO)C1=C
CCC1CCCC(O)C1C=C
CCC1CCC(CO)CC1=C
CCC1CCC(CO)C(=C)C1
CCC1CCC(O)C(C1)C=C
CCC1CCC(O)CC1C=C
CCC1CC(CO)CCC1=C
CCC1CC(CO)CC(=C)C1
CCC1CC(O)CC(C1)C=C
CCC1CC(O)CCC1C=C
CCC1C(CO)CCCC1=C
CCC1C(O)CCCC1C=C
CCCC1CC(=C)CCC1O
CCCC1CCC(=C)CC1O
CCCC1CCCC(=C)C1O
CCCC1CCC(=C)C(O)C1
CCCC1CCCC(O)C1=C
CCCC1CCC(O)CC1=C
CCCC1CCC(O)C(=C)C1
CCCC1CC(O)CCC1=C
CCCC1CC(O)CC(=C)C1
CCCC1C(O)CCCC1=C
CC1CCCC(O)C1CC=C
CC1CCC(O)C(CC=C)C1
CC1CCCC(=C)C1CCO
CC1CCCC(C1)C(=C)CO
CC1CCCCC1C(=C)CO
CC1CCCCC1C(O)C=C
CC(=C)C1CCCCC1CO
CC(=C)C1CCCC(CO)C1
CCC(=C)C1CCCCC1O
CCC(=C)C1CCCC(O)C1
CCC(=C)C1CCC(O)CC1
CC(CO)C1CCCCC1=C
CCC(O)C1CCCCC1=C
CC(CO)C1CCCC(=C)C1
CCC(O)C1CCC(=C)CC1
CCC(O)C1CCCC(=C)C1
CC(O)C1CCC(CC1)C=C
CC(O)C1CCCC(C1)C=C
CC(O)C1CCCCC1C=C
CC(O)CC1CCCCC1=C
CC(O)CC1CCC(=C)CC1
CC(O)CC1CCCC(=C)C1
CC1CCC(CC1)C(=C)CO
CC1CCC(CC1)C(O)C=C
CC1CCCC(C1)C(O)C=C
CC(=C)C1CCC(CO)CC1
CC(=C)CC1CCCCC1O
CC(C=C)C1CCCCC1O
CC(=C)CC1CCCC(O)C1
CC(C=C)C1CCCC(O)C1
CC(=C)CC1CCC(O)CC1
CC(C=C)C1CCC(O)CC1
CC(CO)C1CCC(=C)CC1
CC(C)C1=C(C)C(=O)C=CO1
CC(C)C1=C(C)OC=CC1=O
CC(C)C1=COC(C)=CC1=O
CC(C)C1=CC(=O)C=C(C)O1
CC(C)C1=CC(=O)C(C)=CO1
CC(C)C1=COC=C(C)C1=O
CC1OC(C=CC1=C)C(C)=O
CC1OCC(=CC1=C)C(C)=O
CC1OC(C=CC1=O)C(C)=C
CC1OCC(=CC1=O)C(C)=C
CC1OCC(=C)C=C1C(C)=O
CC1OCC(=C)C(=C1)C(C)=O
CC1OCC=C(C(C)=C)C1=O
CC1OCC=C(C(C)=O)C1=C
CC1OC(C(C)=C)C(=O)C=C1
CC1OC(C(C)=O)C(=C)C=C1
CC1OCC(=O)C=C1C(C)=C
CC1OCC(=O)C(=C1)C(C)=C
CC(=C)C1=C(C)COCC1=O
CC(=C)C1=C(C)C(=O)COC1
CC(=C)C1OCC=C(C)C1=O
CC(=C)C1OCC(C)=CC1=O
CC(=C)C1OCC(=O)C=C1C
CC(=C)C1OCC(=O)C(C)=C1
CC(=O)C1=C(C)C(=C)COC1
CC(=O)C1=C(C)COCC1=C
CC(=O)C1OCC=C(C)C1=C
CC(=O)C1OCC(=C)C=C1C
CC(=O)C1OCC(C)=CC1=C
CC(=O)C1OCC(=C)C(C)=C1
CC(=C)C1CC(=C)C(=O)CO1
CC(=C)C1C(=C)COCC1=O
CC(=C)C1CC(=O)C(=C)CO1
CC(=C)C1COCC(=C)C1=O
CC(=C)C1COCC(=O)C1=C
CC(=C)C1OCC(=C)CC1=O
CC(=C)C1OCCC(=C)C1=O
CC(=C)C1OCCC(=O)C1=C
CC(=C)C1OCC(=O)CC1=C
CC(=O)C1CC(=C)C(=C)CO1
CC(=O)C1C(=C)COCC1=C
CC(=O)C1COCC(=C)C1=C
CC(=O)C1OCC(=C)CC1=C
CC(=O)C1OCCC(=C)C1=C
CC1CC(OC(=O)O1)C(C)=C
CC1COC(C(C)=C)C(=O)O1
CC1COC(=O)C(O1)C(C)=C
CC1COC(=O)OC1C(C)=C
CC1OC(COC1=O)C(C)=C
CC1OCC(OC1=O)C(C)=C
CC1OCC(=O)OC1C(C)=C
CC1OC(=O)COC1C(C)=C
CC1OC(=O)OCC1C(C)=C
CC(C)C1OC(=O)OCC1=C
CC1CC(C)C(C)C(O1)C=O
CC1CC(C)C(C=O)C(C)O1
CC1CC(C)C(OC1C)C=O
CC1CC(C=O)C(C)C(C)O1
CC1CC(C=O)C(C)OC1C
CC1CC(OC(C)C1C)C=O
CC1COC(C)C(C)C1C=O
CC1COC(C)C(C=O)C1C
CC1COC(C=O)C(C)C1C
CC1OCC(C=O)C(C)C1C
CCC1C(C)C(C)OCC1=O
CCC1CC(C)C(=O)C(C)O1
CCC1C(C)COC(C)C1=O
CCC1CC(C)OC(C)C1=O
CCC1C(C)OC(C)CC1=O
CCC1C(C)OCC(C)C1=O
CCC1CC(=O)C(C)C(C)O1
CCC1C(C)OCC(=O)C1C
CCC1CC(=O)C(C)OC1C
CCC1COC(C)C(C)C1=O
CCC1COC(C)C(=O)C1C
CCC1OC(C)C(C)CC1=O
CCC1OC(C)CC(C)C1=O
CCC1OCC(C)C(C)C1=O
CCC1OC(C)CC(=O)C1C
CCC1OCC(C)C(=O)C1C
CCC1OC(C)C(=O)CC1C
CCC1OCC(=O)C(C)C1C
COC1C(C)C(C)CCC1=O
COC1C(C)CCC(C)C1=O
COC1CC(C)C(C)CC1=O
COC1CC(C)CC(C)C1=O
COC1CCC(C)C(C)C1=O
COC1CC(C)C(C)C(=O)C1
COC1C(C)CCC(=O)C1C
COC1CC(C)CC(=O)C1C
COC1CCC(C)C(=O)C1C
COC1C(C)CC(=O)CC1C
COC1CC(C)C(=O)CC1C
COC1CC(C)C(=O)C(C)C1
COC1CCC(=O)C(C)C1C
COC1CC(=O)C(C)CC1C
COC1CC(=O)CC(C)C1C
COC1C(C)CC(C)CC1=O
CC1CC(C)(C)C(CO1)C=O
CC1CC(C)(C)CC(O1)C=O
CC1CC(C)(CC(C)O1)C=O
CC1CC(C)C(C)(CO1)C=O
CC1CC(CC(C)(C)O1)C=O
CC1CCC(C)(C)C(O1)C=O
CC1CCC(C)C(C)(O1)C=O
CC1CC(C)(C)COC1C=O
CC1CCC(C)(C)OC1C=O
CC1CCC(C)(C=O)C(C)O1
CC1CC(C)(COC1C)C=O
CC1CCC(C)(OC1C)C=O
CC1CC(C)(C)OCC1C=O
CC1CC(C)(C=O)C(C)CO1
CC1CCC(C=O)C(C)(C)O1
CC1C(CCOC1(C)C)C=O
CC1CC(COC1(C)C)C=O
CC1CCC(OC1(C)C)C=O
CC1CC(C)OC(C)(C1)C=O
CC1CC(C=O)C(C)(C)CO1
CC1C(COCC1(C)C)C=O
CC1CC(OCC1(C)C)C=O
CC1CCOC(C)C1(C)C=O
CC1CC(OC(C)(C)C1)C=O
CC1CCOC(C)(C)C1C=O
CC1CCOC(C)(C=O)C1C
CC1CCOC(C=O)C1(C)C
CC1C(OCCC1(C)C)C=O
CC1COC(CC1(C)C)C=O
CC1COC(C)(CC1C)C=O
CC1COCC(C)C1(C)C=O
CC1COC(C)(C)C(C1)C=O
CC1COC(C)(C)CC1C=O
CC1COC(C)C(C)(C1)C=O
CC1COCC(C)(C)C1C=O
CC1COCC(C)(C=O)C1C
CC1COCC(C=O)C1(C)C
CC1COC(C)(C=O)C(C)C1
CC1COC(C=O)C(C)(C)C1
CC1OC(CCC1(C)C)C=O
CC1OCC(CC1(C)C)C=O
CC1OC(C)(C)CCC1C=O
CC1OCC(C)(C)CC1C=O
CC1OCCC(C)(C)C1C=O
CC1OCCC(C)(C=O)C1C
CC1OCCC(C=O)C1(C)C
CCC1(C)CC(C)C(=O)CO1
CCC1CC(C)(C)C(=O)CO1
CCC1(C)C(C)COCC1=O
CCC1(C)CC(C)OCC1=O
CCC1CC(C)(C)OCC1=O
CCC1(C)CCC(=O)C(C)O1
CCC1(C)C(C)OCCC1=O
CCC1(C)CCOC(C)C1=O
CCC1(C)CC(=O)C(C)CO1
CCC1CCC(=O)C(C)(C)O1
CCC1(C)CC(=O)COC1C
CCC1(C)COC(C)CC1=O
CCC1(C)COCC(C)C1=O
CCC1CCOC(C)(C)C1=O
CCC1OCC(C)(C)C(=O)C1
CCC1CC(=O)CC(C)(C)O1
CCC1(C)COC(C)C(=O)C1
CCC1(C)COCC(=O)C1C
CCC1CC(=O)COC1(C)C
CCC1(C)OC(C)CCC1=O
CCC1(C)OCC(C)CC1=O
CCC1(C)OCCC(C)C1=O
CCC1COC(C)(C)CC1=O
CCC1COCC(C)(C)C1=O
CCC1COC(C)(C)C(=O)C1
CCC1(C)OCCC(=O)C1C
CCC1C(=O)CCOC1(C)C
CCC1COCC(=O)C1(C)C
CCC1(C)OCC(=O)CC1C
CCC1C(=O)COCC1(C)C
CCC1OC(C)(C)CCC1=O
CCC1OCC(C)(C)CC1=O
CCC1OCCC(C)(C)C1=O
CCC1OCCC(=O)C1(C)C
CCC1OCC(=O)CC1(C)C
CCC1(C)CC(=O)CC(C)O1
COC1(C)C(C)CCCC1=O
COC1(C)CC(C)CCC1=O
COC1(C)CCC(C)CC1=O
COC1(C)CCCC(C)C1=O
COC1CC(C)(C)CCC1=O
COC1CCCC(C)(C)C1=O
COC1(C)CC(C)CC(=O)C1
COC1(C)CCC(C)C(=O)C1
COC1CCC(C)(C)C(=O)C1
COC1(C)CCCC(=O)C1C
COC1CCCC(=O)C1(C)C
COC1(C)CCC(=O)CC1C
COC1(C)CCC(=O)C(C)C1
COC1CCC(=O)CC1(C)C
COC1(C)CC(=O)CCC1C
COC1CCC(=O)C(C)(C)C1
COC1CC(=O)CCC1(C)C
COC1C(=O)CCCC1(C)C
COC1CCC(C)(C)CC1=O
COC1CC(=O)CC(C)(C)C1
CCC1CC(=C)C(CO1)OC
CCC1CC(=C)CC(OC)O1
CCC1CCC(=C)C(OC)O1
CCC1CC(=C)COC1OC
CCC1C(COCC1=C)OC
CCC1CC(OC)C(=C)CO1
CCC1CC(OC)OCC1=C
CCC1CCOC(OC)C1=C
CCC1COC(CC1=C)OC
CCC1COCC(=C)C1OC
CCC1COCC(OC)C1=C
CCC1C(OC)OCCC1=C
CCC1COC(OC)C(=C)C1
CCC1OC(CCC1=C)OC
CCC1OCC(CC1=C)OC
CCC1OCC(=C)CC1OC
CCC1OCCC(=C)C1OC
CCC1OCCC(OC)C1=C
CCOC1CC(=C)C(C)CO1
CCOC1CC(=C)CC(C)O1
CCOC1CC(C)C(=C)CO1
CCOC1CCC(=C)C(C)O1
CCOC1CC(=C)COC1C
CCOC1C(C)COCC1=C
CCOC1CC(C)OCC1=C
CCOC1C(C)OCCC1=C
CCOC1CCOC(C)C1=C
CCOC1COC(C)CC1=C
CCOC1COCC(=C)C1C
CCOC1COCC(C)C1=C
CCOC1COC(C)C(=C)C1
CCOC1OC(C)CCC1=C
CCOC1OCC(=C)CC1C
CCOC1OCC(C)CC1=C
CCOC1OCCC(=C)C1C
CCOC1OCCC(C)C1=C
COC1CC(C=C)C(C)CO1
COC1CCC(C=C)C(C)O1
COC1CC(C)C(CO1)C=C
COC1CC(C)CC(O1)C=C
COC1CC(CC(C)O1)C=C
COC1CCC(C)C(O1)C=C
COC1C(C)CCOC1C=C
COC1CC(C)COC1C=C
COC1CCC(C)OC1C=C
COC1CC(COC1C)C=C
COC1CCC(OC1C)C=C
COC1C(C)COCC1C=C
COC1CC(C)OC(C1)C=C
COC1CC(C)OCC1C=C
COC1CC(OCC1C)C=C
COC1C(C)OCCC1C=C
COC1CCOC(C)C1C=C
COC1CCOC(C=C)C1C
COC1COC(CC1C)C=C
COC1COC(C)C(C1)C=C
COC1COC(C)CC1C=C
COC1COCC(C)C1C=C
COC1COCC(C=C)C1C
COC1COC(C=C)C(C)C1
COC1OC(CCC1C)C=C
COC1OCC(CC1C)C=C
COC1OC(C)CCC1C=C
COC1OCC(C)CC1C=C
COC1OCCC(C)C1C=C
COC1OCCC(C=C)C1C
COCC1CC(=C)C(C)CO1
COCC1CC(=C)CC(C)O1
COCC1CC(C)C(=C)CO1
COCC1CCC(=C)C(C)O1
COCC1CC(=C)COC1C
COCC1C(C)COCC1=C
COCC1CC(C)OCC1=C
COCC1C(C)OCCC1=C
COCC1CCOC(C)C1=C
COCC1COC(C)CC1=C
COCC1COCC(=C)C1C
COCC1COCC(C)C1=C
COCC1COC(C)C(=C)C1
COCC1OC(C)CCC1=C
COCC1OCC(=C)CC1C
COCC1OCC(C)CC1=C
COCC1OCCC(=C)C1C
COCC1OCCC(C)C1=C
COC1CCC(=C)CC1OC
COC1CCC(=C)C(C1)OC
COC1CCCC(=C)C1OC
COC1CCCC(OC)C1=C
COC1CCC(OC)C(=C)C1
COC1CC(CC(=C)C1)OC
CC1CC(C)(CCO1)C(C)=O
CC1CCC(C)(CO1)C(C)=O
CC1CCCC(C)(O1)C(C)=O
CC1CCC(C)(OC1)C(C)=O
CC1CCCOC1(C)C(C)=O
CC1CCOCC1(C)C(C)=O
CC1CCOC(C)(C1)C(C)=O
CC1COCCC1(C)C(C)=O
CC1COCC(C)(C1)C(C)=O
CC1OCCCC1(C)C(C)=O
CC(C)C1(C)CCC(=O)CO1
CC(C)C1(C)CCOCC1=O
CC(C)C1(C)COCCC1=O
CC(C)C1(C)COCC(=O)C1
CC(C)C1(C)OCCCC1=O
CC(=O)C1CC(C)(C)CCO1
CC(=O)C1CCC(C)(C)CO1
CC(=O)C1CCCC(C)(C)O1
CC(=O)C1CCC(C)(C)OC1
CC(=O)C1CCCOC1(C)C
CC(=O)C1CCOCC1(C)C
CC(=O)C1COCCC1(C)C
CC(=O)C1COCC(C)(C)C1
CC(=O)C1OCCCC1(C)C
CC(C)C1(C)CC(=O)CCO1
CC(=O)C1CCOC(C)(C)C1
CC(C)(C)C1CCC(=O)CO1
CC(C)(C)C1COCCC1=O
CC(C)(C)C1COCC(=O)C1
CC(C)(C)C1OCCCC1=O
CC(C)(C)C1CCOCC1=O
CC(C)(C)C1CC(=O)CCO1
CC(C)OC1CC(=C)CCO1
CC(C)OC1CCC(=C)CO1
CC(C)OC1CCOCC1=C
CC(C)OC1COCCC1=C
CC(C)OC1COCC(=C)C1
CC(C)OC1OCCCC1=C
COC1CC(CCO1)C(C)=C
COC1CCC(CO1)C(C)=C
COC1CCCC(O1)C(C)=C
COC1CCC(OC1)C(C)=C
COC1CCCOC1C(C)=C
COC1CCOC(C1)C(C)=C
COC1CCOCC1C(C)=C
COC1COCC(C1)C(C)=C
COC1COCCC1C(C)=C
COC1OCCCC1C(C)=C
COC(C)C1CC(=C)CCO1
COC(C)C1CCC(=C)CO1
COC(C)C1CCOCC1=C
COC(C)C1COCCC1=C
COC(C)C1COCC(=C)C1
COC(C)C1OCCCC1=C
CC(C)=C1COCC(=C)C1O
CC(C)=C1COCC(O)C1=C
CC(C)=C1C(O)COCC1=C
CC(C)C1=CC=C(C#C)C(=O)O1
CC(C)C1=C(C=CC(=O)O1)C#C
CC(C)C1=CC(C#C)=CC(=O)O1
CC(C)C1=C(C#C)C(=O)OC=C1
CC(C)C1=C(C=COC1=O)C#C
CC(C)C1=CC=C(OC1=O)C#C
CC(C)C1=CC(=COC1=O)C#C
CC(C)C1=CC(=O)OC=C1C#C
CC(C)C1=CC(=O)OC(=C1)C#C
CC(C)C1=C(OC(=O)C=C1)C#C
CC(C)C1=COC(=O)C=C1C#C
CC(C)C1=COC(=O)C(=C1)C#C
CC(C#C)C1=C(C)C=CC(=O)O1
CC(C#C)C1=CC=C(C)C(=O)O1
CC(C#C)C1=CC(C)=CC(=O)O1
CC(C#C)C1=C(C)C=COC1=O
CC(C#C)C1=CC=C(C)OC1=O
CC(C#C)C1=CC(C)=COC1=O
CC(C#C)C1=C(C)C(=O)OC=C1
CC(C#C)C1=C(C)OC(=O)C=C1
CC(C#C)C1=CC(=O)OC=C1C
CC(C#C)C1=CC(=O)OC(C)=C1
CC(C#C)C1=COC(=O)C=C1C
CC(C#C)C1=COC(=O)C(C)=C1
CC=C(C)C1=C(C)C=CC(=O)O1
CC=C(C)C1=CC(C)=CC(=O)O1
CC(C)=CC1=C(C)C=CC(=O)O1
CC(C)=CC1=CC=C(C)C(=O)O1
CC=C(C)C1=C(C)C=COC1=O
CC=C(C)C1=CC=C(C)OC1=O
CC=C(C)C1=CC(C)=COC1=O
CC(C)=CC1=C(C)C=COC1=O
CC(C)=CC1=CC=C(C)OC1=O
CC(C)=CC1=CC(C)=COC1=O
CC=C(C)C1=C(C)C(=O)OC=C1
CC(C)=CC1=C(C)C(=O)OC=C1
CC=C(C)C1=C(C)OC(=O)C=C1
CC(C)=CC1=C(C)OC(=O)C=C1
CC=C(C)C1=CC(=O)OC=C1C
CC(C)=CC1=CC(=O)OC=C1C
CC=C(C)C1=CC(=O)OC(C)=C1
CC(C)=CC1=CC(=O)OC(C)=C1
CC=C(C)C1=COC(=O)C=C1C
CC(C)=CC1=COC(=O)C=C1C
CC=C(C)C1=COC(=O)C(C)=C1
CC(C)=CC1=COC(=O)C(C)=C1
CC=C(C)C1=CC=C(C)C(=O)O1
CC(C)=CC1=CC(C)=CC(=O)O1
CC1C=C(C=CC1C#C)C(C)=O
CC1C=C(CC=C1C#C)C(C)=O
CC1C=CC=C(C1C#C)C(C)=O
CC1C=CC(=CC1C#C)C(C)=O
CC1C=CC(C=C1C#C)C(C)=O
CC1C(C=CC=C1C#C)C(C)=O
CC1CC=C(C=C1C#C)C(C)=O
CC1CC(=CC=C1C#C)C(C)=O
CC1CC(=CC(=C1)C#C)C(C)=O
CC1=CCC(C=C1C)C(=O)C#C
CC1C=C(C=CC1C(C)=O)C#C
CC1C=C(CC=C1C(C)=O)C#C
CC1C=C(CC=C1C)C(=O)C#C
CC1C=C(CC(=C1)C(C)=O)C#C
CC1C=CC=C(C1C)C(=O)C#C
CC1C=CC(=CC1C(C)=O)C#C
CC1C=CC(=CC1C)C(=O)C#C
CC1C=CC(C=C1C(C)=O)C#C
CC1C=CC(C=C1C)C(=O)C#C
CC1C(=CCC=C1C(C)=O)C#C
CC1C(C=CC=C1C(C)=O)C#C
CC1C(C=CC=C1C)C(=O)C#C
CC1CC=C(C=C1C(C)=O)C#C
CC1CC=C(C=C1C)C(=O)C#C
CC1CC(=CC=C1C(C)=O)C#C
CC1CC(=CC=C1C)C(=O)C#C
CC1CC(=CC(=C1)C(C)=O)C#C
CC1=C(C)C=C(CC1)C(=O)C#C
CC1=C(C)C=CC(C1)C(=O)C#C
CC1=C(C)C(=CCC1)C(=O)C#C
CC1=C(C)C(C=CC1)C(=O)C#C
CC1=C(C)C(CC=C1)C(=O)C#C
CC1=C(C)CC(=CC1)C(=O)C#C
CC1=CC=C(C)C(C1)C(=O)C#C
CC1=CC(C=C(C)C1)C(=O)C#C
CC1=CC(C)=C(CC1)C(=O)C#C
CC1=CC(C)=CC(C1)C(=O)C#C
CC1=CCC=C(C)C1C(=O)C#C
CC1=CCC(C)=C(C1)C(=O)C#C
CC1C=C(C)C=CC1C(=O)C#C
CC1C=C(C)CC=C1C(=O)C#C
CC1C=C(C)CC(=C1)C(=O)C#C
CC1C=CC=C(C)C1C(=O)C#C
CC1C=CC(C)=CC1C(=O)C#C
CC1C=CC(C)C(=C1)C(=O)C#C
CC1C=CCC(C)=C1C(=O)C#C
CC1C(C)=CCC=C1C(=O)C#C
CC1CC=C(C)C=C1C(=O)C#C
CC1CC=C(C)C(=C1)C(=O)C#C
CC1CC=CC(C)=C1C(=O)C#C
CC1CC(=CC(C)=C1)C(=O)C#C
CC1CC(C)=C(C=C1)C(=O)C#C
CC1CC(C)=CC=C1C(=O)C#C
CC1CC(C)=CC(=C1)C(=O)C#C
CC1C=CC(C#C)C(=C1)C(C)=O
CC1C=CC=C(C#C)C1C(C)=O
CC1C=CCC(C#C)=C1C(C)=O
CC1CC=C(C#C)C(=C1)C(C)=O
CC1CC=CC(C#C)=C1C(C)=O
CC1CC(C#C)=C(C=C1)C(C)=O
CC1C=CCC(C(C)=O)=C1C#C
CC1CC=CC(C(C)=O)=C1C#C
CC1C=CC(C(C)=O)C(=C1)C#C
CC1CC=C(C(C)=O)C(=C1)C#C
CC1=CCCC(C(=O)C#C)=C1C
CC1C=CCC(C(=O)C#C)=C1C
CC1CC=CC(C(=O)C#C)=C1C
CC1CC(C(C)=O)=C(C=C1)C#C
CC1=CCC(C(=O)C#C)=C(C)C1
CC1=CCC(C(=O)C#C)C(C)=C1
CC1C=CC(C(=O)C#C)C(C)=C1
CC1CC=C(C(=O)C#C)C(C)=C1
CC1=CC(C(=O)C#C)=C(C)CC1
CC1=CC(C(=O)C#C)C(C)=CC1
CC1CC(C(=O)C#C)=C(C)C=C1
CC1=CCCC(C)=C1C(=O)C#C
CC(=O)C1=C(CCC=C1C)C#C
CC(=O)C1=CC(CC=C1C)C#C
CC(=O)C1=CCC(C=C1C)C#C
CC(=O)C1C=C(CC=C1C)C#C
CC(=O)C1C=CC(C=C1C)C#C
CC(=O)C1C(C=CC=C1C)C#C
CC(=O)C1CC=C(C=C1C)C#C
CC(=O)C1CC(=CC=C1C)C#C
CC(=O)C1=C(C=C(C)CC1)C#C
CC(=O)C1=C(C)C=C(CC1)C#C
CC(=O)C1=C(C)C=CC(C1)C#C
CC(=O)C1=C(C)C=CCC1C#C
CC(=O)C1=C(C)C(=CCC1)C#C
CC(=O)C1=C(C)C(C=CC1)C#C
CC(=O)C1=C(C)C(CC=C1)C#C
CC(=O)C1=C(C)CC=C(C1)C#C
CC(=O)C1=C(C)CC=CC1C#C
CC(=O)C1=C(C)CC(=CC1)C#C
CC(=O)C1=C(C)CC(C=C1)C#C
CC(=O)C1=C(C)CCC=C1C#C
CC(=O)C1=C(C)CCC(=C1)C#C
CC(=O)C1=C(CC=C(C)C1)C#C
CC(=O)C1=C(CC(C)=CC1)C#C
CC(=O)C1=C(CCC(C)=C1)C#C
CC(=O)C1=CC=C(C)C(C1)C#C
CC(=O)C1=CC=C(C)CC1C#C
CC(=O)C1=CC(C=C(C)C1)C#C
CC(=O)C1=CC(C)=C(CC1)C#C
CC(=O)C1=CC(C)=CC(C1)C#C
CC(=O)C1=CC(C)=CCC1C#C
CC(=O)C1=CC(CC(C)=C1)C#C
CC(=O)C1=CCC=C(C)C1C#C
CC(=O)C1=CCC(C)=C(C1)C#C
CC(=O)C1=CCC(C)=CC1C#C
CC(=O)C1=CCCC(C)=C1C#C
CC(=O)C1C=C(C)C=CC1C#C
CC(=O)C1C=C(C)CC=C1C#C
CC(=O)C1C=C(C)CC(=C1)C#C
CC(=O)C1C=CC=C(C)C1C#C
CC(=O)C1C=CC(C)=CC1C#C
CC(=O)C1C=CCC(C)=C1C#C
CC(=O)C1C(C)=CCC=C1C#C
CC(=O)C1CC=C(C)C=C1C#C
CC(=O)C1CC=C(C)C(=C1)C#C
CC(=O)C1CC=CC(C)=C1C#C
CC(=O)C1CC(=CC(C)=C1)C#C
CC(=O)C1CC(C)=C(C=C1)C#C
CC(=O)C1CC(C)=CC=C1C#C
CC(=O)C1CC(C)=CC(=C1)C#C
CC(=O)C1=CCCC(C#C)=C1C
CC(=O)C1C=CCC(C#C)=C1C
CC(=O)C1CC=CC(C#C)=C1C
CC(=O)C1=C(C#C)C(C)=CCC1
CC(=O)C1=CC(C#C)=C(C)CC1
CC(=O)C1=CC(C#C)C(C)=CC1
CC(=O)C1=CCC(C#C)=C(C)C1
CC(=O)C1=CCC(C#C)C(C)=C1
CC(=O)C1C=CC(C#C)C(C)=C1
CC(=O)C1CC=C(C#C)C(C)=C1
CC(=O)C1CC(C#C)=C(C)C=C1
CC1C=CC(C=C1C=O)=C(C)C
CC1C=CC(=C(C)C)C(C=O)=C1
CC1C=CC=C(C=O)C1=C(C)C
CC1C=CC(C=O)=CC1=C(C)C
CC1C=C(C=O)C=CC1=C(C)C
CC1C(C=O)=CC=CC1=C(C)C
CC=C1C=C(C=CC1C)C(C)=O
CC=C1C=C(CC=C1C)C(C)=O
CC=C1C=CC=C(C1C)C(C)=O
CC=C1C=CC(=CC1C)C(C)=O
CC=C1C=CC(C=C1C)C(C)=O
CC=C1C(C=CC=C1C)C(C)=O
CC=C1CC=C(C=C1C)C(C)=O
CC=C1CC(=CC=C1C)C(C)=O
CC=C1C=C(C)C=CC1C(C)=O
CC=C1C=C(C)CC=C1C(C)=O
CC=C1C=C(C)CC(=C1)C(C)=O
CC=C1C=CC=C(C)C1C(C)=O
CC=C1C=CC(C)=CC1C(C)=O
CC=C1C=CC(C)C=C1C(C)=O
CC=C1C=CC(C)C(=C1)C(C)=O
CC=C1C=CCC(C)=C1C(C)=O
CC=C1C(C)=CCC=C1C(C)=O
CC=C1C(C)C=CC=C1C(C)=O
CC=C1CC=C(C)C=C1C(C)=O
CC=C1CC=C(C)C(=C1)C(C)=O
CC=C1CC=CC(C)=C1C(C)=O
CC=C1CC(=CC(C)=C1)C(C)=O
CC=C1CC(C)=C(C=C1)C(C)=O
CC=C1CC(C)=CC=C1C(C)=O
CC=C1CC(C)=CC(=C1)C(C)=O
CC=C1C=CCC(C(C)=O)=C1C
CC=C1CC=CC(C(C)=O)=C1C
CC=C1C=CC(C(C)=O)C(C)=C1
CC=C1CC=C(C(C)=O)C(C)=C1
CC=C1CC(C(C)=O)=C(C)C=C1
CC(C)=C1C=C(CC=C1C)C=O
CC(C)=C1C=C(C)C=CC1C=O
CC(C)=C1C=C(C)CC=C1C=O
CC(C)=C1C=CC=C(C)C1C=O
CC(C)=C1C=CC(C)=CC1C=O
CC(C)=C1C=CCC(C)=C1C=O
CC(C)=C1C(C)=CCC=C1C=O
CC(C)=C1CC=C(C)C=C1C=O
CC(C)=C1CC=CC(C)=C1C=O
CC(C)=C1CC(C)=CC=C1C=O
CC(C)=C1C=C(C)CC(C=O)=C1
CC(C)=C1CC=C(C)C(C=O)=C1
CC(C)=C1CC(C)=CC(C=O)=C1
CC(C)=C1C=CCC(C=O)=C1C
CC(C)=C1CC=CC(C=O)=C1C
CC(C)=C1CC(C)=C(C=O)C=C1
CC(C)=C1C=CC(C=O)C=C1C
CC(C)=C1CC=C(C=O)C=C1C
CC(C)=C1C=CC(C=O)C(C)=C1
CC(C)=C1CC=C(C=O)C(C)=C1
CC(C)=C1CC(C=O)=CC=C1C
CC(C)=C1CC(C=O)=C(C)C=C1
CC(C)=C1CC(C=O)=CC(C)=C1
CC(C)=C1C(C=O)C=CC=C1C
CC1CC=C(C(=C)C#C)C(=O)O1
CC1=CC(C(=C)C#C)C(=O)OC1
CC1=C(C(=C)C#C)C(=O)OCC1
CC1CC(=CC(=O)O1)C(=C)C#C
CC1=C(CCOC1=O)C(=C)C#C
CC1=CC(COC1=O)C(=C)C#C
CC1=CCC(OC1=O)C(=C)C#C
CC1C=C(COC1=O)C(=C)C#C
CC1C=CC(OC1=O)C(=C)C#C
CC1=C(CC(=O)OC1)C(=C)C#C
CC1=CCC(=O)OC1C(=C)C#C
CC1C=CC(=O)OC1C(=C)C#C
CC1=C(COC(=O)C1)C(=C)C#C
CC1=CC(OC(=O)C1)C(=C)C#C
CC1=CCOC(=O)C1C(=C)C#C
CC1=CC(=O)OC(C1)C(=C)C#C
CC1=CC(=O)OCC1C(=C)C#C
CC1COC(=O)C=C1C(=C)C#C
CC1COC(=O)C(=C1)C(=C)C#C
CC1C(=O)OCC=C1C(=C)C#C
CC1OC(=O)C=CC1C(=C)C#C
CC1OC(=O)C(C=C1)C(=C)C#C
CC1OC(=O)CC=C1C(=C)C#C
CC1OC(=O)CC(=C1)C(=C)C#C
CC(=C)C1CC=C(C#C)C(=O)O1
CC(=C)C1=CC(C#C)C(=O)OC1
CC(=C)C1CC(=CC(=O)O1)C#C
CC(=C)C1=C(C#C)C(=O)OCC1
CC(=C)C1=C(CCOC1=O)C#C
CC(=C)C1=CC(COC1=O)C#C
CC(=C)C1=CCC(OC1=O)C#C
CC(=C)C1C=C(COC1=O)C#C
CC(=C)C1C=CC(OC1=O)C#C
CC(=C)C1=C(CC(=O)OC1)C#C
CC(=C)C1=CCC(=O)OC1C#C
CC(=C)C1C=CC(=O)OC1C#C
CC(=C)C1=C(COC(=O)C1)C#C
CC(=C)C1=CC(OC(=O)C1)C#C
CC(=C)C1=CCOC(=O)C1C#C
CC(=C)C1=CC(=O)OC(C1)C#C
CC(=C)C1=CC(=O)OCC1C#C
CC(=C)C1COC(=O)C=C1C#C
CC(=C)C1COC(=O)C(=C1)C#C
CC(=C)C1C(=O)OCC=C1C#C
CC(=C)C1OC(=O)C=CC1C#C
CC(=C)C1OC(=O)C(C=C1)C#C
CC(=C)C1OC(=O)CC=C1C#C
CC(=C)C1OC(=O)CC(=C1)C#C
CC(C#C)C1=CC(=C)COC1=O
CC(C#C)C1=CC(=C)C(=O)OC1
CC(C#C)C1=CCOC(=O)C1=C
CC(C#C)C1=CC(=O)OCC1=C
CC(C#C)C1OC(=O)C=CC1=C
CC(C#C)C1OC(=O)C(=C)C=C1
CC1OC(=O)C=CC1=C(C)C=C
CC1OC(=O)C=CC1=CC(C)=C
CC1OC(=O)C(C=C1)=C(C)C=C
CC1OC(=O)C(=CC(C)=C)C=C1
CC=C1C=C(COC1=O)C(C)=C
CC=C1C=CC(OC1=O)C(C)=C
CC=C1C=CC(=O)OC1C(C)=C
CC=C1COC(=O)C=C1C(C)=C
CC=C1COC(=O)C(=C1)C(C)=C
CC=C1C(=O)OCC=C1C(C)=C
CC(C)=C1C=C(COC1=O)C=C
CC(C)=C1C=CC(OC1=O)C=C
CC(C)=C1C=CC(=O)OC1C=C
CC(C)=C1COC(=O)C=C1C=C
CC(C)=C1COC(=O)C(C=C)=C1
CC(C)=C1C(=O)OCC=C1C=C
CC=C(C)C1=CC(=C)COC1=O
CC(=C)C=C1C=C(C)COC1=O
CC(=C)C=C1C(=O)OCC=C1C
CC(C=C)=C1C=C(C)COC1=O
CC(C=C)=C1C(=O)OCC=C1C
CC(C)=CC1=CC(=C)COC1=O
CC=C(C)C1=CC(=C)C(=O)OC1
CC(C)=CC1=CC(=C)C(=O)OC1
CC=C(C)C1=CCOC(=O)C1=C
CC(C)=CC1=CCOC(=O)C1=C
CC=C(C)C1=CC(=O)OCC1=C
CC(C)=CC1=CC(=O)OCC1=C
CC(=C)C=C1COC(=O)C=C1C
CC(C=C)=C1COC(=O)C=C1C
CC(=C)C=C1COC(=O)C(C)=C1
CC(C=C)=C1COC(=O)C(C)=C1
CC=C(C)C1OC(=O)C=CC1=C
CC(C)=CC1OC(=O)C=CC1=C
CC=C(C)C1OC(=O)C(=C)C=C1
CC(C)=CC1OC(=O)C(=C)C=C1
CC1=C(CCCC1=C)C(=O)C#C
CC1=CC(CCC1=C)C(=O)C#C
CC1=CCC(CC1=C)C(=O)C#C
CC1C=C(CCC1=C)C(=O)C#C
CC1C=CC(CC1=C)C(=O)C#C
CC1C(C=CCC1=C)C(=O)C#C
CC1C(CC=CC1=C)C(=O)C#C
CC1CC=C(CC1=C)C(=O)C#C
CC1CC(=CCC1=C)C(=O)C#C
CC1CC(C=CC1=C)C(=O)C#C
CC1CCC(=CC1=C)C(=O)C#C
CC1=C(CCCC1=O)C(=C)C#C
CC1=CC(CCC1=O)C(=C)C#C
CC1=CCC(CC1=O)C(=C)C#C
CC1C=C(CCC1=O)C(=C)C#C
CC1C=CC(CC1=O)C(=C)C#C
CC1C(C=CCC1=O)C(=C)C#C
CC1C(CC=CC1=O)C(=C)C#C
CC1CC=C(CC1=O)C(=C)C#C
CC1CC(=CCC1=O)C(=C)C#C
CC1CC(C=CC1=O)C(=C)C#C
CC1CCC(=CC1=O)C(=C)C#C
CC1=C(CC(=C)CC1)C(=O)C#C
CC1=C(CCC(=C)C1)C(=O)C#C
CC1=CC(=C)C(CC1)C(=O)C#C
CC1=CC(=C)CC(C1)C(=O)C#C
CC1=CC(=C)CCC1C(=O)C#C
CC1=CC(CC(=C)C1)C(=O)C#C
CC1=CCC(=C)C(C1)C(=O)C#C
CC1=CCC(=C)CC1C(=O)C#C
CC1=CCCC(=C)C1C(=O)C#C
CC1C=CC(=C)CC1C(=O)C#C
CC1C=CCC(=C)C1C(=O)C#C
CC1C(=C)CCC=C1C(=O)C#C
CC1CC=CC(=C)C1C(=O)C#C
CC1CC(=C)C=C(C1)C(=O)C#C
CC1CC(=C)C=CC1C(=O)C#C
CC1CC(=C)C(C=C1)C(=O)C#C
CC1CC(=C)CC=C1C(=O)C#C
CC1CC(=C)CC(=C1)C(=O)C#C
CC1CCC(=C)C=C1C(=O)C#C
CC1CCC(=C)C(=C1)C(=O)C#C
CC1=CCCC(C(=C)C#C)C1=O
CC1C=CCC(C(=C)C#C)C1=O
CC1CC=CC(C(=C)C#C)C1=O
CC1CCC=C(C(=C)C#C)C1=O
CC1=CCC(C(=C)C#C)C(=O)C1
CC1CC=C(C(=C)C#C)C(=O)C1
CC1=CC(C(=C)C#C)C(=O)CC1
CC1CC(C(=C)C#C)C(=O)C=C1
CC1=C(C(=C)C#C)C(=O)CCC1
CC1=CCCC(C(=O)C#C)C1=C
CC1C=CCC(C(=O)C#C)C1=C
CC1CC=CC(C(=O)C#C)C1=C
CC1CCC=C(C(=O)C#C)C1=C
CC1=C(CCC(=O)C1)C(=C)C#C
CC1=CC(CC(=O)C1)C(=C)C#C
CC1=CCCC(=O)C1C(=C)C#C
CC1C=CCC(=O)C1C(=C)C#C
CC1CC=CC(=O)C1C(=C)C#C
CC1=CCC(C(=O)C#C)C(=C)C1
CC1CC=C(C(=O)C#C)C(=C)C1
CC1=C(CC(=O)CC1)C(=C)C#C
CC1=CCC(=O)C(C1)C(=C)C#C
CC1=CCC(=O)CC1C(=C)C#C
CC1C=CC(=O)CC1C(=C)C#C
CC1CCC(=O)C=C1C(=C)C#C
CC1CCC(=O)C(=C1)C(=C)C#C
CC1=CC(C(=O)C#C)C(=C)CC1
CC1CC(C(=O)C#C)C(=C)C=C1
CC1=CC(=O)C(CC1)C(=C)C#C
CC1=CC(=O)CC(C1)C(=C)C#C
CC1=CC(=O)CCC1C(=C)C#C
CC1CC(=O)C=C(C1)C(=C)C#C
CC1CC(=O)C=CC1C(=C)C#C
CC1CC(=O)C(C=C1)C(=C)C#C
CC1CC(=O)CC=C1C(=C)C#C
CC1CC(=O)CC(=C1)C(=C)C#C
CC1=C(C(=O)C#C)C(=C)CCC1
CC1C(=O)CCC=C1C(=C)C#C
CC(=C)C1=C(CCCC1=O)C#C
CC(=C)C1=CC(CCC1=O)C#C
CC(=C)C1=CCC(CC1=O)C#C
CC(=C)C1C=C(CCC1=O)C#C
CC(=C)C1C=CC(CC1=O)C#C
CC(=C)C1C(C=CCC1=O)C#C
CC(=C)C1C(CC=CC1=O)C#C
CC(=C)C1CC=C(CC1=O)C#C
CC(=C)C1CC(=CCC1=O)C#C
CC(=C)C1CC(C=CC1=O)C#C
CC(=C)C1CCC(=CC1=O)C#C
CC(=C)C1=CCCC(C#C)C1=O
CC(=C)C1C=CCC(C#C)C1=O
CC(=C)C1CC=CC(C#C)C1=O
CC(=C)C1CCC=C(C#C)C1=O
CC(=C)C1=CCC(C#C)C(=O)C1
CC(=C)C1CC=C(C#C)C(=O)C1
CC(=C)C1=CC(C#C)C(=O)CC1
CC(=C)C1CC(C#C)C(=O)C=C1
CC(=C)C1=C(CCC(=O)C1)C#C
CC(=C)C1=CC(CC(=O)C1)C#C
CC(=C)C1=CCCC(=O)C1C#C
CC(=C)C1C=CCC(=O)C1C#C
CC(=C)C1CC=CC(=O)C1C#C
CC(=C)C1=C(C#C)C(=O)CCC1
CC(=C)C1=C(CC(=O)CC1)C#C
CC(=C)C1=CCC(=O)C(C1)C#C
CC(=C)C1=CCC(=O)CC1C#C
CC(=C)C1C=CC(=O)CC1C#C
CC(=C)C1CCC(=O)C=C1C#C
CC(=C)C1CCC(=O)C(=C1)C#C
CC(=C)C1=CC(=O)C(CC1)C#C
CC(=C)C1=CC(=O)CC(C1)C#C
CC(=C)C1=CC(=O)CCC1C#C
CC(=C)C1CC(=O)C=C(C1)C#C
CC(=C)C1CC(=O)C=CC1C#C
CC(=C)C1CC(=O)C(C=C1)C#C
CC(=C)C1CC(=O)CC=C1C#C
CC(=C)C1CC(=O)CC(=C1)C#C
CC(=C)C1C(=O)CCC=C1C#C
CC(C#C)C1=CC(=C)CCC1=O
CC(C#C)C1=CCC(=C)CC1=O
CC(C#C)C1=CCCC(=C)C1=O
CC(C#C)C1C=CC(=C)CC1=O
CC(C#C)C1C=CCC(=C)C1=O
CC(C#C)C1C(=C)C=CCC1=O
CC(C#C)C1C(=C)CC=CC1=O
CC(C#C)C1CC=CC(=C)C1=O
CC(C#C)C1CC(=C)C=CC1=O
CC(C#C)C1=CC(=C)CC(=O)C1
CC(C#C)C1=CCC(=C)C(=O)C1
CC(C#C)C1=CCCC(=O)C1=C
CC(C#C)C1C=CCC(=O)C1=C
CC(C#C)C1CC=CC(=O)C1=C
CC(C#C)C1=CC(=C)C(=O)CC1
CC(C#C)C1CC(=C)C(=O)C=C1
CC(C#C)C1=CCC(=O)CC1=C
CC(C#C)C1C=CC(=O)CC1=C
CC(C#C)C1=CCC(=O)C(=C)C1
CC(C#C)C1=CC(=O)CCC1=C
CC(C#C)C1CC(=O)C=CC1=C
CC(C#C)C1=CC(=O)C(=C)CC1
CC(C#C)C1=CC(=O)CC(=C)C1
CC(C#C)C1CC(=O)C(=C)C=C1
CC(=O)C1=C(CCCC1=C)C#C
CC(=O)C1=CC(CCC1=C)C#C
CC(=O)C1=CCC(CC1=C)C#C
CC(=O)C1C=C(CCC1=C)C#C
CC(=O)C1C=CC(CC1=C)C#C
CC(=O)C1C(C=CCC1=C)C#C
CC(=O)C1C(CC=CC1=C)C#C
CC(=O)C1CC=C(CC1=C)C#C
CC(=O)C1CC(=CCC1=C)C#C
CC(=O)C1CC(C=CC1=C)C#C
CC(=O)C1CCC(=CC1=C)C#C
CC(=O)C1=C(CC(=C)CC1)C#C
CC(=O)C1=C(CCC(=C)C1)C#C
CC(=O)C1=CC(=C)C(CC1)C#C
CC(=O)C1=CC(=C)CC(C1)C#C
CC(=O)C1=CC(=C)CCC1C#C
CC(=O)C1=CC(CC(=C)C1)C#C
CC(=O)C1=CCC(=C)C(C1)C#C
CC(=O)C1=CCC(=C)CC1C#C
CC(=O)C1=CCCC(=C)C1C#C
CC(=O)C1C=CC(=C)CC1C#C
CC(=O)C1C=CCC(=C)C1C#C
CC(=O)C1C(=C)CCC=C1C#C
CC(=O)C1CC=CC(=C)C1C#C
CC(=O)C1CC(=C)C=C(C1)C#C
CC(=O)C1CC(=C)C=CC1C#C
CC(=O)C1CC(=C)C(C=C1)C#C
CC(=O)C1CC(=C)CC=C1C#C
CC(=O)C1CC(=C)CC(=C1)C#C
CC(=O)C1CCC(=C)C=C1C#C
CC(=O)C1CCC(=C)C(=C1)C#C
CC(=O)C1=CCCC(C#C)C1=C
CC(=O)C1C=CCC(C#C)C1=C
CC(=O)C1CC=CC(C#C)C1=C
CC(=O)C1CCC=C(C#C)C1=C
CC(=O)C1=C(C#C)C(=C)CCC1
CC(=O)C1=CC(C#C)C(=C)CC1
CC(=O)C1=CCC(C#C)C(=C)C1
CC(=O)C1CC=C(C#C)C(=C)C1
CC(=O)C1CC(C#C)C(=C)C=C1
CC1C=CC(CC1=C)=C(C)C=O
CC1C=CC(CC1=C)=CC(C)=O
CC1CC(C=CC1=C)=C(C)C=O
CC1C=CC(CC1=O)=C(C)C=C
CC1C=CC(CC1=O)=CC(C)=C
CC1CC(C=CC1=O)=C(C)C=C
CC1C=CC(=C)CC1=C(C)C=O
CC1C=CC(=C)CC1=CC(C)=O
CC1C=CCC(=C)C1=C(C)C=O
CC1C=CCC(=C)C1=CC(C)=O
CC1C(=C)C=CCC1=C(C)C=O
CC1C(=C)C=CCC1=CC(C)=O
CC1C(=C)CC=CC1=C(C)C=O
CC1C(=C)CC=CC1=CC(C)=O
CC1CC=CC(=C)C1=C(C)C=O
CC1CC=CC(=C)C1=CC(C)=O
CC1CC(=C)C=CC1=C(C)C=O
CC1CC(=C)C=CC1=CC(C)=O
CC1CC(=C)C(C=C1)=C(C)C=O
CC1C=CCC(=C(C)C=C)C1=O
CC1C=CCC(=CC(C)=C)C1=O
CC1CC=CC(=C(C)C=C)C1=O
CC1CC=CC(=CC(C)=C)C1=O
CC1CC(=CC(C)=C)C=CC1=O
CC1C=CCC(=C(C)C=O)C1=C
CC1C=CCC(=CC(C)=O)C1=C
CC1CC=CC(=C(C)C=O)C1=C
CC1CC=CC(=CC(C)=O)C1=C
CC1CC(=C(C)C=C)C(=O)C=C1
CC1CC(=C)C(=CC(C)=O)C=C1
CC1CC(=CC(C)=C)C(=O)C=C1
CC1CC(=CC(C)=O)C=CC1=C
CC1CC(=C(C)C=O)C(=C)C=C1
CC1CC(=CC(C)=O)C(=C)C=C1
CC1C=CCC(=O)C1=C(C)C=C
CC1C=CCC(=O)C1=CC(C)=C
CC1CC=CC(=O)C1=C(C)C=C
CC1CC=CC(=O)C1=CC(C)=C
CC1C=CC(=O)CC1=C(C)C=C
CC1C=CC(=O)CC1=CC(C)=C
CC1CC(=O)C=CC1=C(C)C=C
CC1CC(=O)C=CC1=CC(C)=C
CC1CC(=O)C(C=C1)=C(C)C=C
CC1CC(=O)C(=CC(C)=C)C=C1
CC1C(=O)C=CCC1=C(C)C=C
CC1C(=O)C=CCC1=CC(C)=C
CC1C(=O)CC=CC1=C(C)C=C
CC1C(=O)CC=CC1=CC(C)=C
CC=C1C=C(CCC1=C)C(C)=O
CC=C1C=CC(CC1=C)C(C)=O
CC=C1C(C=CCC1=C)C(C)=O
CC=C1C(CC=CC1=C)C(C)=O
CC=C1CC=C(CC1=C)C(C)=O
CC=C1CC(=CCC1=C)C(C)=O
CC=C1CC(C=CC1=C)C(C)=O
CC=C1CCC(=CC1=C)C(C)=O
CC=C1C=C(CCC1=O)C(C)=C
CC=C1C=CC(CC1=O)C(C)=C
CC=C1C(C=CCC1=O)C(C)=C
CC=C1C(CC=CC1=O)C(C)=C
CC=C1CC=C(CC1=O)C(C)=C
CC=C1CC(=CCC1=O)C(C)=C
CC=C1CC(C=CC1=O)C(C)=C
CC=C1CCC(=CC1=O)C(C)=C
CC=C1C=CC(=C)CC1C(C)=O
CC=C1C=CCC(=C)C1C(C)=O
CC=C1C(=C)CCC=C1C(C)=O
CC=C1CC=CC(=C)C1C(C)=O
CC=C1CC(=C)C=C(C1)C(C)=O
CC=C1CC(=C)C=CC1C(C)=O
CC=C1CC(=C)C(C=C1)C(C)=O
CC=C1CC(=C)CC=C1C(C)=O
CC=C1CC(=C)CC(=C1)C(C)=O
CC=C1CCC(=C)C=C1C(C)=O
CC=C1CCC(=C)C(=C1)C(C)=O
CC=C1C=CCC(C(C)=C)C1=O
CC=C1CC=CC(C(C)=C)C1=O
CC=C1CCC=C(C(C)=C)C1=O
CC=C1CC=C(C(C)=C)C(=O)C1
CC=C1C=CCC(C(C)=O)C1=C
CC=C1CC=CC(C(C)=O)C1=C
CC=C1CCC=C(C(C)=O)C1=C
CC=C1CC(C(C)=C)C(=O)C=C1
CC=C1CC=C(C(C)=O)C(=C)C1
CC=C1C=CCC(=O)C1C(C)=C
CC=C1CC=CC(=O)C1C(C)=C
CC=C1CC(C(C)=O)C(=C)C=C1
CC=C1C=CC(=O)CC1C(C)=C
CC=C1CCC(=O)C=C1C(C)=C
CC=C1CCC(=O)C(=C1)C(C)=C
CC=C1CC(=O)C=C(C1)C(C)=C
CC=C1CC(=O)C=CC1C(C)=C
CC=C1CC(=O)C(C=C1)C(C)=C
CC=C1CC(=O)CC=C1C(C)=C
CC=C1CC(=O)CC(=C1)C(C)=C
CC=C1C(=O)CCC=C1C(C)=C
CC(C)=C1C=C(CCC1=C)C=O
CC(C)=C1C=CC(CC1=C)C=O
CC(C)=C1C(CC=CC1=C)C=O
CC(C)=C1CC=C(CC1=C)C=O
CC(C)=C1C=C(CCC1=O)C=C
CC(C)=C1C=CC(CC1=O)C=C
CC(C)=C1C(CC=CC1=O)C=C
CC(C)=C1CC=C(CC1=O)C=C
CC(C)=C1C=CC(=C)CC1C=O
CC(C)=C1C=CCC(=C)C1C=O
CC(C)=C1C(=C)CCC=C1C=O
CC(C)=C1CC=CC(=C)C1C=O
CC(C)=C1CC(=C)C=C(C1)C=O
CC(C)=C1CC(=C)C=CC1C=O
CC(C)=C1CC(=C)CC=C1C=O
CC(C)=C1CCC(=C)C=C1C=O
CC(C)=C1C=CCC(C=C)C1=O
CC(C)=C1C(C=C)C=CCC1=O
CC(C)=C1CC=CC(C=C)C1=O
CC(C)=C1CC(C=C)=CCC1=O
CC(C)=C1CC(C=C)C=CC1=O
CC(C)=C1CCC=C(C=C)C1=O
CC(C)=C1CCC(C=C)=CC1=O
CC(C)=C1CC=C(C=C)C(=O)C1
CC(C)=C1CC(=C)CC(C=O)=C1
CC(C)=C1CCC(=C)C(C=O)=C1
CC(C)=C1C=CCC(C=O)C1=C
CC(C)=C1CC=CC(C=O)C1=C
CC(C)=C1CCC=C(C=O)C1=C
CC(C)=C1CC(=C)C(C=O)C=C1
CC(C)=C1CC(C=C)C(=O)C=C1
CC(C)=C1C=CCC(=O)C1C=C
CC(C)=C1CC=CC(=O)C1C=C
CC(C)=C1CCC(C=O)=CC1=C
CC(C)=C1CC=C(C=O)C(=C)C1
CC(C)=C1C=CC(=O)CC1C=C
CC(C)=C1CCC(=O)C=C1C=C
CC(C)=C1CC(C=O)=CCC1=C
CC(C)=C1CC(C=O)C=CC1=C
CC(C)=C1CC(C=O)C(=C)C=C1
CC(C)=C1CCC(=O)C(C=C)=C1
CC(C)=C1CC(=O)C=C(C1)C=C
CC(C)=C1CC(=O)C=CC1C=C
CC(C)=C1CC(=O)CC=C1C=C
CC(C)=C1C(C=O)C=CCC1=C
CC(C)=C1CC(=O)C(C=C)C=C1
CC(C)=C1CC(=O)CC(C=C)=C1
CC(C)=C1C(=O)CCC=C1C=C
CC=C(C)C1=CC(=C)CCC1=O
CC=C(C)C1=CCC(=C)CC1=O
CC=C(C)C1=CCCC(=C)C1=O
CC=C(C)C1C=CC(=C)CC1=O
CC=C(C)C1C=CCC(=C)C1=O
CC=C(C)C1C(=C)CC=CC1=O
CC=C(C)C1CC=CC(=C)C1=O
CC=C(C)C1CC(=C)C=CC1=O
CC(=C)C=C1C=C(C)CCC1=O
CC(=C)C=C1C(=O)CCC=C1C
CC(=C)C=C1CC=C(C)CC1=O
CC(=C)C=C1CC(C)=CCC1=O
CC(=C)C=C1CCC=C(C)C1=O
CC(=C)C=C1CCC(C)=CC1=O
CC(C=C)=C1C=C(C)CCC1=O
CC(C=C)=C1C(=O)CCC=C1C
CC(C=C)=C1CC=C(C)CC1=O
CC(C=C)=C1CC(C)=CCC1=O
CC(C=C)=C1CCC=C(C)C1=O
CC(C=C)=C1CCC(C)=CC1=O
CC(C)=CC1=CC(=C)CCC1=O
CC(C)=CC1=CCC(=C)CC1=O
CC(C)=CC1=CCCC(=C)C1=O
CC(C)=CC1C=CC(=C)CC1=O
CC(C)=CC1C=CCC(=C)C1=O
CC(C)=CC1C(=C)CC=CC1=O
CC(C)=CC1CC=CC(=C)C1=O
CC(C)=CC1CC(=C)C=CC1=O
CC(C)C=C1C=CC(=C)CC1=O
CC(C)C=C1C=CCC(=C)C1=O
CC(C)C=C1C(=C)CC=CC1=O
CC(C)C=C1CC=CC(=C)C1=O
CC(C)C=C1CC(=C)C=CC1=O
CCC(C)=C1C=CC(=C)CC1=O
CCC(C)=C1C=CCC(=C)C1=O
CCC(C)=C1C(=C)C=CCC1=O
CCC(C)=C1C(=C)CC=CC1=O
CCC(C)=C1CC=CC(=C)C1=O
CCC(C)=C1CC(=C)C=CC1=O
CC=C(C)C1=CC(=C)CC(=O)C1
CC=C(C)C1=CCC(=C)C(=O)C1
CC(=C)C=C1CC=C(C)C(=O)C1
CC(=C)C=C1CC(=O)C=C(C)C1
CC(C=C)=C1CC=C(C)C(=O)C1
CC(C=C)=C1CC(=O)C=C(C)C1
CC(C)=CC1=CC(=C)CC(=O)C1
CC(C)=CC1=CCC(=C)C(=O)C1
CC=C(C)C1=CCCC(=O)C1=C
CC=C(C)C1C=CCC(=O)C1=C
CC=C(C)C1CC=CC(=O)C1=C
CC(C)=CC1=CCCC(=O)C1=C
CC(C)=CC1C=CCC(=O)C1=C
CC(C)=CC1CC=CC(=O)C1=C
CC(C)C=C1C=CCC(=O)C1=C
CC(C)C=C1CC=CC(=O)C1=C
CCC(C)=C1C=CCC(=O)C1=C
CCC(C)=C1CC=CC(=O)C1=C
CC=C(C)C1=CC(=C)C(=O)CC1
CC=C(C)C1CC(=C)C(=O)C=C1
CC(C)=CC1=CC(=C)C(=O)CC1
CC(C)=CC1CC(=C)C(=O)C=C1
CC(C)C=C1C=CC(=O)C(=C)C1
CCC(C)=C1CC(=C)C(=O)C=C1
CC=C(C)C1=CCC(=O)CC1=C
CC=C(C)C1C=CC(=O)CC1=C
CC(=C)C=C1CCC(=O)C=C1C
CC(C=C)=C1CCC(=O)C=C1C
CC(C)=CC1=CCC(=O)CC1=C
CC(C)=CC1C=CC(=O)CC1=C
CC(C)C=C1C=CC(=O)CC1=C
CCC(C)=C1C=CC(=O)CC1=C
CC=C(C)C1=CCC(=O)C(=C)C1
CC(=C)C=C1CCC(=O)C(C)=C1
CC(C=C)=C1CCC(=O)C(C)=C1
CC(C)=CC1=CCC(=O)C(=C)C1
CC=C(C)C1=CC(=O)CCC1=C
CC=C(C)C1CC(=O)C=CC1=C
CC(=C)C=C1CC(=O)CC=C1C
CC(C=C)=C1CC(=O)CC=C1C
CC(C)=CC1=CC(=O)CCC1=C
CC(C)=CC1CC(=O)C=CC1=C
CC(C)C=C1CC(=O)C=CC1=C
CCC(C)=C1CC(=O)C=CC1=C
CC=C(C)C1=CC(=O)C(=C)CC1
CC=C(C)C1=CC(=O)CC(=C)C1
CC=C(C)C1CC(=O)C(=C)C=C1
CC(=C)C=C1CC(=O)CC(C)=C1
CC(C=C)=C1CC(=O)CC(C)=C1
CC(C)=CC1=CC(=O)C(=C)CC1
CC(C)=CC1=CC(=O)CC(=C)C1
CC(C)=CC1CC(=O)C(=C)C=C1
CC(C)C=C1CC(=O)C(=C)C=C1
CCC(C)=C1CC(=O)C(=C)C=C1
CC=C(C)C1C(=O)CC=CC1=C
CC(C)=CC1C(=O)CC=CC1=C
CC(C)C=C1C(=O)CC=CC1=C
CC(C=O)=C1C=C(C)CCC1=C
CC(C=O)=C1C(=C)CCC=C1C
CC(C=O)=C1CC=C(C)CC1=C
CC(C=O)=C1CC(=C)CC=C1C
CC(C=O)=C1CC(C)=CCC1=C
CC(C=O)=C1CCC=C(C)C1=C
CC(C=O)=C1CCC(=C)C=C1C
CC(C=O)=C1CCC(C)=CC1=C
CC(C=O)=C1CC=C(C)C(=C)C1
CC(C=O)=C1CC(=C)CC(C)=C1
CC(C=O)=C1CC(=C)C=C(C)C1
CC(C=O)=C1CCC(=C)C(C)=C1
CC(=O)C=C1C=C(C)CCC1=C
CC(=O)C=C1C(=C)CCC=C1C
CC(=O)C=C1CC=C(C)CC1=C
CC(=O)C=C1CC(=C)CC=C1C
CC(=O)C=C1CC(C)=CCC1=C
CC(=O)C=C1CCC=C(C)C1=C
CC(=O)C=C1CCC(=C)C=C1C
CC(=O)C=C1CCC(C)=CC1=C
CC(=O)C=C1CC=C(C)C(=C)C1
CC(=O)C=C1CC(=C)CC(C)=C1
CC(=O)C=C1CC(=C)C=C(C)C1
CC(=O)C=C1CCC(=C)C(C)=C1
CC1CC(C(C)=C)=C(C)C(=O)O1
CC1CC(C)=C(C(C)=C)C(=O)O1
CC1C=C(C)C(OC1=O)C(C)=C
CC1C(=O)OC(C=C1C)C(C)=C
CC1C=C(C)C(=O)OC1C(C)=C
CC1C(OC(=O)C=C1C)C(C)=C
CC1COC(=O)C(C)=C1C(C)=C
CC1COC(=O)C(C(C)=C)=C1C
CC1C(=O)OCC(C)=C1C(C)=C
CC1C(=O)OCC(C(C)=C)=C1C
CC1OC(=O)C=C(C1C)C(C)=C
CC1OC(=O)C(=CC1C)C(C)=C
CC1OC(=O)C(C=C1C)C(C)=C
CC1OC(=O)C=C(C)C1C(C)=C
CC1OC(=O)C(C)=CC1C(C)=C
CC1OC(=O)C(C)C=C1C(C)=C
CC1OC(=O)C(C)C(=C1)C(C)=C
CC1OC(=O)CC(C)=C1C(C)=C
CC1OC(=O)CC(C(C)=C)=C1C
CC1OC(=O)C(C(C)=C)C(C)=C1
CC(=C)C1CC(C)=C(C)C(=O)O1
CC(C)C1=C(C)C(=C)COC1=O
CC(C)C1=CC(=C)C(C)OC1=O
CC(C)C1=C(C)C(=C)C(=O)OC1
CC(C)C1=CC(=C)C(=O)OC1C
CC(C)C1=C(C)COC(=O)C1=C
CC(C)C1=CC(C)OC(=O)C1=C
CC(C)C1=C(C)C(=O)OCC1=C
CC(C)C1=CC(=O)OC(C)C1=C
CC(=C)C1COC(=O)C(C)=C1C
CC(=C)C1C(=O)OCC(C)=C1C
CC(=C)C1OC(=O)CC(C)=C1C
CC(C)C1OC(=O)C=C(C)C1=C
CC(C)C1OC(=O)C(=C)C=C1C
CC(C)C1OC(=O)C(C)=CC1=C
CC(C)C1OC(=O)C(=C)C(C)=C1
CC1C=C(C)C(CC1=C)C(C)=O
CC1C=C(CC(=C)C1C)C(C)=O
CC1C=CC(=C)C(C1C)C(C)=O
CC1C=CC(C(C)C1=C)C(C)=O
CC1C(C=C(C)CC1=C)C(C)=O
CC1C(=C)CC(C=C1C)C(C)=O
CC1C(C)C(=CCC1=C)C(C)=O
CC1C(CC=C(C)C1=C)C(C)=O
CC1C(CC(=C)C=C1C)C(C)=O
CC1C(CC(C)=CC1=C)C(C)=O
CC1CC=C(C(C)C1=C)C(C)=O
CC1CC(=C)C=C(C1C)C(C)=O
CC1CC(=C)C(=CC1C)C(C)=O
CC1CC(=C)C(C=C1C)C(C)=O
CC1CC(=CC(=C)C1C)C(C)=O
CC1CC(=CC(C)C1=C)C(C)=O
CC1CC(C=C(C)C1=C)C(C)=O
CC1CC(C)=C(CC1=C)C(C)=O
CC1CC(C)C(=CC1=C)C(C)=O
CC1C=C(C)C(CC1=O)C(C)=C
CC1C=CC(C(C)C1=O)C(C)=C
CC1C(C=C(C)CC1=O)C(C)=C
CC1C(=O)CC(C=C1C)C(C)=C
CC1C(C)C(=CCC1=O)C(C)=C
CC1C(CC(C)=CC1=O)C(C)=C
CC1CC=C(C(C)C1=O)C(C)=C
CC1CC(=CC(C)C1=O)C(C)=C
CC1CC(C=C(C)C1=O)C(C)=C
CC1CC(C)=C(CC1=O)C(C)=C
CC1CC(C)C(=CC1=O)C(C)=C
CC1C=C(C)C(=C)CC1C(C)=O
CC1C=C(C)CC(=C)C1C(C)=O
CC1C=CC(=C)C(C)C1C(C)=O
CC1C=CC(C)C(=C)C1C(C)=O
CC1C(=C)CCC(C)=C1C(C)=O
CC1C(C)C(=C)C=CC1C(C)=O
CC1CC=C(C)C(=C)C1C(C)=O
CC1CC(=C)C=C(C)C1C(C)=O
CC1CC(=C)C(C)=C(C1)C(C)=O
CC1CC(=C)C(C)=CC1C(C)=O
CC1CC(=C)C(C)C=C1C(C)=O
CC1CC(=C)C(C)C(=C1)C(C)=O
CC1CC(=C)CC(C)=C1C(C)=O
CC1CC(C)=CC(=C)C1C(C)=O
CC1CC(C)C(=C)C(=C1)C(C)=O
CC1CCC(=C)C(C)=C1C(C)=O
CC1C=C(C)CC(C(C)=C)C1=O
CC1C(C(C)=C)C(C)=CCC1=O
CC1C(=O)C(CC=C1C)C(C)=C
CC1CC=C(C)C(C(C)=C)C1=O
CC1CC(C(C)=C)=C(C)CC1=O
CC1CC(C(C)=C)C(C)=CC1=O
CC1CC(C)=CC(C(C)=C)C1=O
CC1CCC(C(C)=C)=C(C)C1=O
CC1CCC(C)=C(C(C)=C)C1=O
CC1CC(=O)C(C(C)=C)=C(C)C1
CC1C=C(C)CC(C(C)=O)C1=C
CC1C=CC(C(C)=C)C(=O)C1C
CC1C(=C)CCC(C(C)=O)=C1C
CC1C(=C)C(CC=C1C)C(C)=O
CC1CC=C(C(C)=C)C(=O)C1C
CC1CC=C(C)C(C(C)=O)C1=C
CC1CC(=C)CC(C(C)=O)=C1C
CC1CC(C)=CC(C(C)=O)C1=C
CC1CCC(=C)C(C(C)=O)=C1C
CC1CCC(C)=C(C(C)=O)C1=C
CC1CC(C(C)=C)C(=O)C=C1C
CC1CC(=C)C(C(C)=O)C(C)=C1
CC1CC(C(C)=C)C(=O)C(C)=C1
CC1CC(=C)C(C(C)=O)=C(C)C1
CC1C=C(C)CC(=O)C1C(C)=C
CC1C=CC(C)C(=O)C1C(C)=C
CC1CC=C(C)C(=O)C1C(C)=C
CC1CC(C)=CC(=O)C1C(C)=C
CC1C=CC(C(C)=O)C(=C)C1C
CC1C(C(C)=C)C(=O)CC=C1C
CC1CC=C(C(C)=O)C(=C)C1C
CC1CCC(C(C)=O)=C(C)C1=C
CC1C=C(CC(=O)C1C)C(C)=C
CC1CC(=CC(=O)C1C)C(C)=C
CC1C=C(C)C(=O)CC1C(C)=C
CC1CC(C)C(=O)C(=C1)C(C)=C
CC1CC(C(C)=O)=C(C)CC1=C
CC1CC(C(C)=O)C(=C)C=C1C
CC1CC(C(C)=O)C(C)=CC1=C
CC1CC(C(C)=O)C(=C)C(C)=C1
CC1C=CC(=O)C(C1C)C(C)=C
CC1C(CC(=O)C=C1C)C(C)=C
CC1C=CC(=O)C(C)C1C(C)=C
CC1C(C)C(=O)C=CC1C(C)=C
CC1CCC(=O)C(C)=C1C(C)=C
CC1C(C(C)=O)C(=C)CC=C1C
CC1C(C(C)=O)C(C)=CCC1=C
CC1CCC(=O)C(C(C)=C)=C1C
CC1CC(=O)C=C(C1C)C(C)=C
CC1CC(=O)C(=CC1C)C(C)=C
CC1CC(=O)C(C=C1C)C(C)=C
CC1CC(=O)C=C(C)C1C(C)=C
CC1CC(=O)C(C)=C(C1)C(C)=C
CC1CC(=O)C(C)=CC1C(C)=C
CC1CC(=O)C(C)C=C1C(C)=C
CC1CC(=O)C(C)C(=C1)C(C)=C
CC1CC(=O)CC(C)=C1C(C)=C
CC1CC(=O)CC(C(C)=C)=C1C
CC1CC(=O)C(C(C)=C)C(C)=C1
CC1C(=O)CCC(C)=C1C(C)=C
CC1C(=O)CCC(C(C)=C)=C1C
CC(=C)C1CC(C)=C(C)CC1=O
CC(=C)C1CCC(C)=C(C)C1=O
CC(C)C1=C(C)C(=C)CCC1=O
CC(C)C1=C(C)CC(=C)CC1=O
CC(C)C1=C(C)CCC(=C)C1=O
CC(C)C1=CC(=C)C(C)CC1=O
CC(C)C1=CC(=C)CC(C)C1=O
CC(C)C1=CC(C)C(=C)CC1=O
CC(C)C1=CC(C)CC(=C)C1=O
CC(C)C1=CCC(=C)C(C)C1=O
CC(C)C1=CCC(C)C(=C)C1=O
CC(C)C1C=C(C)C(=C)CC1=O
CC(C)C1C=C(C)CC(=C)C1=O
CC(C)C1C=CC(=C)C(C)C1=O
CC(C)C1C=CC(C)C(=C)C1=O
CC(C)C1C(=C)C=CC(C)C1=O
CC(C)C1C(=C)CC=C(C)C1=O
CC(C)C1C(=C)CC(C)=CC1=O
CC(C)C1C(=O)CC(=C)C=C1C
CC(C)C1C(C)=CCC(=C)C1=O
CC(C)C1C(C)C=CC(=C)C1=O
CC(C)C1C(C)C(=C)C=CC1=O
CC(C)C1CC=C(C)C(=C)C1=O
CC(C)C1CC(=C)C=C(C)C1=O
CC(C)C1CC(=C)C(C)=CC1=O
CC(C)C1CC(C)=CC(=C)C1=O
CC(C)C1=C(C)C(=C)CC(=O)C1
CC(C)C1=C(C)CC(=C)C(=O)C1
CC(C)C1=CC(=C)C(C)C(=O)C1
CC(C)C1=CC(C)C(=C)C(=O)C1
CC(C)C1=C(C)CCC(=O)C1=C
CC(C)C1=CC(=C)CC(=O)C1C
CC(C)C1=CC(C)CC(=O)C1=C
CC(C)C1=CCC(=C)C(=O)C1C
CC(C)C1=CCC(C)C(=O)C1=C
CC(C)C1C=C(C)CC(=O)C1=C
CC(C)C1C=CC(=C)C(=O)C1C
CC(C)C1C=CC(C)C(=O)C1=C
CC(C)C1C(C)=CCC(=O)C1=C
CC(C)C1C(C)C=CC(=O)C1=C
CC(C)C1CC(C)=CC(=O)C1=C
CC(C)C1=C(C)C(=C)C(=O)CC1
CC(C)C1=C(C)CC(=O)CC1=C
CC(C)C1=CC(=C)C(=O)CC1C
CC(C)C1=CC(C)C(=O)CC1=C
CC(C)C1C=C(C)C(=O)CC1=C
CC(C)C1C(=C)CC(=O)C=C1C
CC(C)C1CC(=C)C(=O)C=C1C
CC(C)C1=C(C)CC(=O)C(=C)C1
CC(C)C1=CC(=C)C(=O)C(C)C1
CC(C)C1=CC(C)C(=O)C(=C)C1
CC(C)C1CC(=C)C(=O)C(C)=C1
CC(=C)C1CCC(=O)C(C)=C1C
CC(C)C1=C(C)C(=O)CCC1=C
CC(C)C1=CCC(=O)C(=C)C1C
CC(C)C1=CCC(=O)C(C)C1=C
CC(C)C1C=CC(=O)C(=C)C1C
CC(C)C1C=CC(=O)C(C)C1=C
CC(C)C1C(C)C(=O)C=CC1=C
CC(C)C1=C(C)C(=O)C(=C)CC1
CC(C)C1=C(C)C(=O)CC(=C)C1
CC(=C)C1CC(=O)CC(C)=C1C
CC(C)C1=CC(=O)C(=C)CC1C
CC(C)C1=CC(=O)C(C)CC1=C
CC(C)C1=CC(=O)CC(=C)C1C
CC(C)C1=CC(=O)CC(C)C1=C
CC(C)C1CC(=O)C=C(C)C1=C
CC(C)C1CC(=O)C(=C)C=C1C
CC(C)C1CC(=O)C(C)=CC1=C
CC(C)C1=CC(=O)C(=C)C(C)C1
CC(C)C1=CC(=O)C(C)C(=C)C1
CC(C)C1CC(=O)C(=C)C(C)=C1
CC(=C)C1C(=O)CCC(C)=C1C
CC(C)C1C(=O)C=CC(C)C1=C
CC(C)C1C(=O)CC=C(C)C1=C
CC(C)C1C(=C)C=C(C)CC1=O
CC(=O)C1C(=C)CCC(C)=C1C
CC(=O)C1CC(=C)CC(C)=C1C
CC(=O)C1CCC(=C)C(C)=C1C
CC(=O)C1CCC(C)=C(C)C1=C
CC(=O)C1CC(=C)C(C)=C(C)C1
CC1C(CC=C(C)C1=O)C(C)=C
CC(=C)C1CC(=O)C(C)=C(C)C1
CC(C)C1CC=C(C)C(=O)C1=C
CC(=O)C1CC(C)=C(C)CC1=C
CC1C=CC(C)(OC1=O)C(C)=C
CC1C=CC(=O)OC1(C)C(C)=C
CC1OC(=O)C=CC1(C)C(C)=C
CC1OC(=O)C(C)(C=C1)C(C)=C
CC(=C)C1(C)CC=C(C)C(=O)O1
CC(=C)C1(C)CC(C)=CC(=O)O1
CC(=C)C1=CC(C)(C)COC1=O
CC(=C)C1=CCC(C)(C)OC1=O
CC(=C)C1(C)C=C(C)COC1=O
CC(=C)C1(C)C(=O)OCC=C1C
CC(=C)C1C=CC(C)(C)OC1=O
CC(=C)C1=CC(C)(C)C(=O)OC1
CC(=C)C1=CC(C)(C)OC(=O)C1
CC(=C)C1=CCC(=O)OC1(C)C
CC(=C)C1C=CC(=O)OC1(C)C
CC(=C)C1=CCOC(=O)C1(C)C
CC(=C)C1(C)COC(=O)C=C1C
CC(=C)C1(C)COC(=O)C(C)=C1
CC(=C)C1=CC(=O)OCC1(C)C
CC(=C)C1=CC(=O)OC(C)(C)C1
CC(=C)C1(C)OC(=O)CC=C1C
CC(C)C1(C)OC(=O)C=CC1=C
CC(=C)C1(C)OC(=O)CC(C)=C1
CC(C)C1(C)OC(=O)C(=C)C=C1
CC(=C)C1OC(=O)C=CC1(C)C
CC(=C)C1OC(=O)C(C)(C)C=C1
CC1C=CC(=C)CC1(C)C(C)=O
CC1C=CC(C)(CC1=C)C(C)=O
CC1C(=C)C=CCC1(C)C(C)=O
CC1C(=C)CC=CC1(C)C(C)=O
CC1CC=CC(=C)C1(C)C(C)=O
CC1CC(=C)C=CC1(C)C(C)=O
CC1CC(C)(C=CC1=C)C(C)=O
CC1C=CC(C)(CC1=O)C(C)=C
CC1CC(C)(C=CC1=O)C(C)=C
CC1CC(=C)C(C)(C=C1)C(C)=O
CC1C=CCC(C)(C(C)=C)C1=O
CC1CC=CC(C)(C(C)=C)C1=O
CC1CC=CC(C)(C(C)=O)C1=C
CC1CC(C)(C(C)=C)C(=O)C=C1
CC1CC(C)(C(C)=O)C(=C)C=C1
CC1C=CCC(=O)C1(C)C(C)=C
CC1CC=CC(=O)C1(C)C(C)=C
CC1C=CC(=O)CC1(C)C(C)=C
CC1CC(=O)C=CC1(C)C(C)=C
CC1CC(=O)C(C)(C=C1)C(C)=C
CC1C(=O)C=CCC1(C)C(C)=C
CC1C(=O)CC=CC1(C)C(C)=C
CC(=C)C1=CCCC(C)(C)C1=O
CC(=C)C1(C)C=C(C)CCC1=O
CC(=C)C1(C)C(=O)CCC=C1C
CC(=C)C1(C)CC=C(C)CC1=O
CC(=C)C1(C)CC(C)=CCC1=O
CC(=C)C1(C)CCC=C(C)C1=O
CC(=C)C1C=CC(C)(C)CC1=O
CC(=C)C1C=CCC(C)(C)C1=O
CC(=C)C1CC=CC(C)(C)C1=O
CC(C)C1(C)C=CC(=C)CC1=O
CC(C)C1(C)C=CCC(=C)C1=O
CC(C)C1(C)C(=C)CC=CC1=O
CC(C)C1(C)CC=CC(=C)C1=O
CC(C)C1(C)CC(=C)C=CC1=O
CC(=C)C1=CC(C)(C)CC(=O)C1
CC(=C)C1=CCC(C)(C)C(=O)C1
CC(=C)C1(C)CC=C(C)C(=O)C1
CC(=C)C1(C)CC(=O)C=C(C)C1
CC(C)C1(C)C=CCC(=O)C1=C
CC(C)C1(C)CC=CC(=O)C1=C
CC(=C)C1=CC(C)(C)C(=O)CC1
CC(=C)C1CC(C)(C)C(=O)C=C1
CC(C)C1(C)CC(=C)C(=O)C=C1
CC(=C)C1=CCCC(=O)C1(C)C
CC(=C)C1C=CCC(=O)C1(C)C
CC(=C)C1CC=CC(=O)C1(C)C
CC(=C)C1(C)CCC(=O)C=C1C
CC(C)C1(C)C=CC(=O)CC1=C
CC(=C)C1=CCC(=O)CC1(C)C
CC(=C)C1C=CC(=O)CC1(C)C
CC(=C)C1(C)CC(=O)CC=C1C
CC(C)C1(C)CC(=O)C=CC1=C
CC(=C)C1=CCC(=O)C(C)(C)C1
CC(=C)C1(C)CC(=O)CC(C)=C1
CC(C)C1(C)CC(=O)C(=C)C=C1
CC(C)C1(C)C(=O)CC=CC1=C
CC(=C)C1=CC(=O)C(C)(C)CC1
CC(=C)C1=CC(=O)CC(C)(C)C1
CC(=C)C1CC(=O)C(C)(C)C=C1
CC(=C)C1C(=O)C=CCC1(C)C
CC(=C)C1C(=O)CC=CC1(C)C
CC(=O)C1=CC(=C)CCC1(C)C
CC(=O)C1=CCC(=C)CC1(C)C
CC(=O)C1=CCCC(=C)C1(C)C
CC(=O)C1C=CC(=C)CC1(C)C
CC(=O)C1C=CCC(=C)C1(C)C
CC(=O)C1CC=CC(=C)C1(C)C
CC(=O)C1CC(=C)C=CC1(C)C
CC(=O)C1=CC(C)(C)CCC1=C
CC(=O)C1=CCC(C)(C)CC1=C
CC(=O)C1=CCCC(C)(C)C1=C
CC(=O)C1(C)C=C(C)CCC1=C
CC(=O)C1(C)C(=C)CCC=C1C
CC(=O)C1(C)CC(=C)CC=C1C
CC(=O)C1(C)CC(C)=CCC1=C
CC(=O)C1(C)CCC=C(C)C1=C
CC(=O)C1(C)CCC(=C)C=C1C
CC(=O)C1(C)CCC(C)=CC1=C
CC(=O)C1C=CC(C)(C)CC1=C
CC(=O)C1C=CCC(C)(C)C1=C
CC(=O)C1CC=CC(C)(C)C1=C
CC(=O)C1CC(C)(C)C=CC1=C
CC(=O)C1=CC(=C)C(C)(C)CC1
CC(=O)C1=CC(=C)CC(C)(C)C1
CC(=O)C1=CC(C)(C)C(=C)CC1
CC(=O)C1=CC(C)(C)CC(=C)C1
CC(=O)C1=CCC(=C)C(C)(C)C1
CC(=O)C1=CCC(C)(C)C(=C)C1
CC(=O)C1(C)CC=C(C)C(=C)C1
CC(=O)C1(C)CC(=C)CC(C)=C1
CC(=O)C1(C)CC(=C)C=C(C)C1
CC(=O)C1(C)CCC(=C)C(C)=C1
CC(=O)C1CC(=C)C(C)(C)C=C1
CC(=O)C1CC(C)(C)C(=C)C=C1
CC1C=CCC(=C)C1(C)C(C)=O
CC1C=CCC(C)(C(C)=O)C1=C
CC(=C)C1=CC(C)(C)CCC1=O
CC(=C)C1=CCC(C)(C)CC1=O
CC(=C)C1(C)CCC(C)=CC1=O
CC(=C)C1CC(C)(C)C=CC1=O
CC(=C)C1(C)CCC(=O)C(C)=C1
CC(=C)C1=CC(=O)CCC1(C)C
CC(=C)C1CC(=O)C=CC1(C)C
CC(=O)C1C(=C)C=CCC1(C)C
CC(=O)C1C(=C)CC=CC1(C)C
CC(=O)C1(C)CC=C(C)CC1=C
CC(C)(C)C1=CC(=C)COC1=O
CC(C)(C)C1=CC(=C)C(=O)OC1
CC(C)(C)C1=CCOC(=O)C1=C
CC(C)(C)C1=CC(=O)OCC1=C
CC(C)(C)C1OC(=O)C=CC1=C
CC(C)(C)C1OC(=O)C(=C)C=C1
CC(C)(C)C1=CC(=C)CCC1=O
CC(C)(C)C1=CCC(=C)CC1=O
CC(C)(C)C1=CCCC(=C)C1=O
CC(C)(C)C1C=CC(=C)CC1=O
CC(C)(C)C1C=CCC(=C)C1=O
CC(C)(C)C1C(=C)CC=CC1=O
CC(C)(C)C1CC=CC(=C)C1=O
CC(C)(C)C1CC(=C)C=CC1=O
CC(C)(C)C1=CC(=C)CC(=O)C1
CC(C)(C)C1=CCC(=C)C(=O)C1
CC(C)(C)C1=CCCC(=O)C1=C
CC(C)(C)C1C=CCC(=O)C1=C
CC(C)(C)C1CC=CC(=O)C1=C
CC(C)(C)C1=CC(=C)C(=O)CC1
CC(C)(C)C1CC(=C)C(=O)C=C1
CC(C)(C)C1=CCC(=O)CC1=C
CC(C)(C)C1C=CC(=O)CC1=C
CC(C)(C)C1=CCC(=O)C(=C)C1
CC(C)(C)C1=CC(=O)CCC1=C
CC(C)(C)C1CC(=O)C=CC1=C
CC(C)(C)C1=CC(=O)C(=C)CC1
CC(C)(C)C1=CC(=O)CC(=C)C1
CC(C)(C)C1CC(=O)C(=C)C=C1
CC(C)(C)C1C(=O)CC=CC1=C
CC(C)OC1C=CC(=C)CC1=C
CC(C)OC1C=CCC(=C)C1=C
CC(C)OC1C(=C)CC=CC1=C
CC(C)OC1CC=CC(=C)C1=C
CC(C)OC1CC(=C)C=CC1=C
CC(C)OC1CC(=C)C(=C)C=C1
COC1C=C(CCC1=C)C(C)=C
COC1C=CC(CC1=C)C(C)=C
COC1C(C=CCC1=C)C(C)=C
COC1C(CC=CC1=C)C(C)=C
COC1CC=C(CC1=C)C(C)=C
COC1CC(=CCC1=C)C(C)=C
COC1CC(C=CC1=C)C(C)=C
COC1CCC(=CC1=C)C(C)=C
COC1C=CC(=C)CC1C(C)=C
COC1C=CCC(=C)C1C(C)=C
COC1C(=C)CCC=C1C(C)=C
COC1CC=CC(=C)C1C(C)=C
COC1CC(=C)C=C(C1)C(C)=C
COC1CC(=C)C=CC1C(C)=C
COC1CC(=C)C(C=C1)C(C)=C
COC1CC(=C)CC=C1C(C)=C
COC1CC(=C)CC(=C1)C(C)=C
COC1CCC(=C)C=C1C(C)=C
COC1CCC(=C)C(=C1)C(C)=C
COC1C=CCC(C(C)=C)C1=C
COC1CC=CC(C(C)=C)C1=C
COC1CCC=C(C(C)=C)C1=C
COC1CC=C(C(C)=C)C(=C)C1
COC1CC(C(C)=C)C(=C)C=C1
COC(C)C1=CC(=C)CCC1=C
COC(C)C1=CCC(=C)CC1=C
COC(C)C1=CCCC(=C)C1=C
COC(C)C1C=CC(=C)CC1=C
COC(C)C1C=CCC(=C)C1=C
COC(C)C1C(=C)CC=CC1=C
COC(C)C1CC=CC(=C)C1=C
COC(C)C1CC(=C)C=CC1=C
COC(C)C1=CC(=C)C(=C)CC1
COC(C)C1=CC(=C)CC(=C)C1
COC(C)C1=CCC(=C)C(=C)C1
COC(C)C1CC(=C)C(=C)C=C1
CC(C)=C(C)C1CC=CC(=O)O1
CC(C)=C(C)C1=CCCOC1=O
CC(C)=C(C)C1C=CCOC1=O
CC(C)C(C)=C1C=CCOC1=O
CC(C)=C(C)C1=CCC(=O)OC1
CC(C)=C(C)C1=CCOC(=O)C1
CC(C)=C(C)C1=CC(=O)OCC1
CC(C)=C(C)C1COC(=O)C=C1
CC(C)C(C)=C1COC(=O)C=C1
CC(C)=C(C)C1OC(=O)CC=C1
CC1CC=CC(C1)=C(C)C(C)=O
CC1CC=CCC1=C(C)C(C)=O
CC1CCC=CC1=C(C)C(C)=O
CC1CCC(C=C1)=C(C)C(C)=O
CC(=O)C1CCC=CC1=C(C)C
CC(=O)C1CC(CC=C1)=C(C)C
CC(=O)C1CC=CCC1=C(C)C
CC(=O)C1CC=CC(C1)=C(C)C
CC(=O)C1=CCCC(C1)=C(C)C
CC(=O)C1C=CCCC1=C(C)C
CC(=O)C1=CCC(CC1)=C(C)C
CC(=O)C1CCC(C=C1)=C(C)C
CC(=O)C1=CCCCC1=C(C)C
CC(=O)C1=CC(CCC1)=C(C)C
CC(C)=C(C)C1=CCCCC1=O
CC(C)=C(C)C1C=CCCC1=O
CC(C)=C(C)C1CC=CCC1=O
CC(C)=C(C)C1CCC=CC1=O
CC(C)C(C)=C1C=CCCC1=O
CC(C)C(C)=C1CC=CCC1=O
CC(C)C(C)=C1CCC=CC1=O
CC(C)=C(C)C1=CCCC(=O)C1
CC(C)=C(C)C1CC=CC(=O)C1
CC(C)C(C)=C1CC=CC(=O)C1
CC(C)=C(C)C1=CCC(=O)CC1
CC(C)=C(C)C1CCC(=O)C=C1
CC(C)C(C)=C1CCC(=O)C=C1
CC(C)=C(C)C1=CC(=O)CCC1
CC(C)=C(C)C1CC(=O)CC=C1
CC(C)C(C)=C1CC(=O)CC=C1
CC(=O)C(C)=C1CCCC=C1C
CC(=O)C(C)=C1CCC=C(C)C1
CC(=O)C(C)=C1CCCC(C)=C1
CC1C=CCCC1=C(C)C(C)=O
CC1CC(CC=C1)=C(C)C(C)=O
CC(=O)C(C)=C1CCC(C)=CC1
CC(C)C1=C(C)C=CCOC1=O
CC(C)C1=CC=C(C)COC1=O
CC(C)C1=CC=CC(C)OC1=O
CC(C)C1=CC(C)=CCOC1=O
CC(C)C1=C(C)C=CC(=O)OC1
CC(C)C1=CC=C(C)C(=O)OC1
CC(C)C1=CC(C)=CC(=O)OC1
CC(C)C1=CC=CC(=O)OC1C
CC(C)C1=C(C)COC(=O)C=C1
CC(C)C1=CC(C)OC(=O)C=C1
CC(C)C1=C(C)C(=O)OCC=C1
CC(C)C1=CCOC(=O)C=C1C
CC(C)C1=CCOC(=O)C(C)=C1
CC(C)C1=CC(=O)OCC=C1C
CC(C)C1=CC(=O)OC(C)C=C1
CC(C)C1=CC(=O)OCC(C)=C1
CC(C)C1OC(=O)C=CC=C1C
CC(C)C1OC(=O)C=C(C)C=C1
CC(C)C1OC(=O)C=CC(C)=C1
CC(C)C1OC(=O)C(C)=CC=C1
CC1C=C(CCC=C1C)C(C)=O
CC1C=CC=CC(C1C)C(C)=O
CC1C=CC(C=CC1C)C(C)=O
CC1C=CC(CC=C1C)C(C)=O
CC1C=CCC=C(C1C)C(C)=O
CC1C=CCC(=CC1C)C(C)=O
CC1C=CCC(C=C1C)C(C)=O
CC1C(C=CCC=C1C)C(C)=O
CC1C(CC=CC=C1C)C(C)=O
CC1CC=C(C=CC1C)C(C)=O
CC1CC=C(CC=C1C)C(C)=O
CC1CC=CC=C(C1C)C(C)=O
CC1CC=CC(=CC1C)C(C)=O
CC1CC=CC(C=C1C)C(C)=O
CC1CC(=CC=CC1C)C(C)=O
CC1CC(=CCC=C1C)C(C)=O
CC1CC(C=CC=C1C)C(C)=O
CC1CCC=C(C=C1C)C(C)=O
CC1CCC(=CC=C1C)C(C)=O
CC1C=C(C)C=CCC1C(C)=O
CC1C=C(C)CC=CC1C(C)=O
CC1C=C(C)CCC=C1C(C)=O
CC1C=C(C)CCC(=C1)C(C)=O
CC1C=CC=C(C)CC1C(C)=O
CC1C=CC=CC(C)C1C(C)=O
CC1C=CC(C)=CCC1C(C)=O
CC1C=CC(C)C(C=C1)C(C)=O
CC1C=CC(CC(C)=C1)C(C)=O
CC1C=CCC=C(C)C1C(C)=O
CC1C=CCC(C)=CC1C(C)=O
CC1C=CCC(C)C(=C1)C(C)=O
CC1C=CCCC(C)=C1C(C)=O
CC1C(C)=CCCC=C1C(C)=O
CC1CC=C(C=C(C)C1)C(C)=O
CC1CC=C(C(C)C=C1)C(C)=O
CC1CC=C(C)C=C(C1)C(C)=O
CC1CC=C(C)C=CC1C(C)=O
CC1CC=C(C)C(=CC1)C(C)=O
CC1CC=C(C)C(C=C1)C(C)=O
CC1CC=C(C)CC=C1C(C)=O
CC1CC=C(C)CC(=C1)C(C)=O
CC1CC=C(CC(C)=C1)C(C)=O
CC1CC=CC=C(C)C1C(C)=O
CC1CC=CC(C)=C(C1)C(C)=O
CC1CC=CC(C)=CC1C(C)=O
CC1CC=CC(C)C(=C1)C(C)=O
CC1CC=CCC(C)=C1C(C)=O
CC1CC(=CC(C)C=C1)C(C)=O
CC1CC(=CCC(C)=C1)C(C)=O
CC1CC(C=C(C)C=C1)C(C)=O
CC1CC(C=CC(C)=C1)C(C)=O
CC1CC(C)=C(CC=C1)C(C)=O
CC1CC(C)=CC=C(C1)C(C)=O
CC1CC(C)=CC=CC1C(C)=O
CC1CC(C)=CC(C=C1)C(C)=O
CC1CC(C)=CCC=C1C(C)=O
CC1CC(C)=CCC(=C1)C(C)=O
CC1CC(C)C=C(C=C1)C(C)=O
CC1CC(C)C(=CC=C1)C(C)=O
CC1CCC=C(C)C=C1C(C)=O
CC1CCC=C(C)C(=C1)C(C)=O
CC1CCC=CC(C)=C1C(C)=O
CC1CCC(=CC(C)=C1)C(C)=O
CC1CCC(C)=C(C=C1)C(C)=O
CC1CCC(C)=CC=C1C(C)=O
CC1CCC(C)=CC(=C1)C(C)=O
CC1C=CCCC(C(C)=O)=C1C
CC1CC=CCC(C(C)=O)=C1C
CC1CCC=CC(C(C)=O)=C1C
CC1C=CCC(C(C)=O)C(C)=C1
CC1CC=CC(C(C)=O)=C(C)C1
CC1CC=CC(C(C)=O)C(C)=C1
CC1CCC=C(C(C)=O)C(C)=C1
CC1CCC(C(C)=O)=C(C)C=C1
CC1CC(C(C)=O)=C(C)CC=C1
CC1CC(C(C)=O)C(C)=CC=C1
CC(C)C1=C(C)C=CCCC1=O
CC(C)C1=C(C)CC=CCC1=O
CC(C)C1=C(C)CCC=CC1=O
CC(C)C1=CC=C(C)CCC1=O
CC(C)C1=CC=CC(C)CC1=O
CC(C)C1=CC=CCC(C)C1=O
CC(C)C1=CC(C)=CCCC1=O
CC(C)C1=CC(C)C=CCC1=O
CC(C)C1=CC(C)CC=CC1=O
CC(C)C1=CCC=C(C)CC1=O
CC(C)C1=CCC=CC(C)C1=O
CC(C)C1=CCC(C)=CCC1=O
CC(C)C1=CCC(C)C=CC1=O
CC(C)C1=CCCC=C(C)C1=O
CC(C)C1=CCCC(C)=CC1=O
CC(C)C1C=C(C)C=CCC1=O
CC(C)C1C=C(C)CC=CC1=O
CC(C)C1C=CC=C(C)CC1=O
CC(C)C1C=CC=CC(C)C1=O
CC(C)C1C=CC(C)=CCC1=O
CC(C)C1C=CC(C)C=CC1=O
CC(C)C1C=CCC=C(C)C1=O
CC(C)C1C=CCC(C)=CC1=O
CC(C)C1C(=O)CC=CC=C1C
CC(C)C1C(=O)C=CCC=C1C
CC(C)C1C(C)C=CC=CC1=O
CC(C)C1CC=C(C)C=CC1=O
CC(C)C1CC=CC=C(C)C1=O
CC(C)C1CC=CC(C)=CC1=O
CC(C)C1CC(C)=CC=CC1=O
CC(C)C1=C(C)C=CCC(=O)C1
CC(C)C1=C(C)CC=CC(=O)C1
CC(C)C1=CC=C(C)CC(=O)C1
CC(C)C1=CC=CC(C)C(=O)C1
CC(C)C1=CC(C)=CCC(=O)C1
CC(C)C1=CC(C)C=CC(=O)C1
CC(C)C1=CCC=C(C)C(=O)C1
CC(C)C1=CCC(C)=CC(=O)C1
CC(C)C1=CC=CCC(=O)C1C
CC(C)C1=CCC=CC(=O)C1C
CC(C)C1C=CC=CC(=O)C1C
CC(C)C1=C(C)C=CC(=O)CC1
CC(C)C1=C(C)CCC(=O)C=C1
CC(C)C1=CC=C(C)C(=O)CC1
CC(C)C1=CC(C)=CC(=O)CC1
CC(C)C1=CC(C)CC(=O)C=C1
CC(C)C1=CCC(C)C(=O)C=C1
CC(C)C1C=CC(C)C(=O)C=C1
CC(C)C1CC=C(C)C(=O)C=C1
CC(C)C1CC(C)=CC(=O)C=C1
CC(C)C1=CC=CC(=O)CC1C
CC(C)C1=CCCC(=O)C=C1C
CC(C)C1C=CCC(=O)C=C1C
CC(C)C1CC=CC(=O)C=C1C
CC(C)C1=C(C)CC(=O)C=CC1
CC(C)C1=C(C)CC(=O)CC=C1
CC(C)C1=CC=CC(=O)C(C)C1
CC(C)C1=CC(C)C(=O)C=CC1
CC(C)C1=CC(C)C(=O)CC=C1
CC(C)C1=CCCC(=O)C(C)=C1
CC(C)C1C=CCC(=O)C(C)=C1
CC(C)C1CC=CC(=O)C(C)=C1
CC(C)C1=CCC(=O)C=CC1C
CC(C)C1=CCC(=O)CC=C1C
CC(C)C1C=CC(=O)C=CC1C
CC(C)C1C=CC(=O)CC=C1C
CC(C)C1=C(C)C(=O)C=CCC1
CC(C)C1=C(C)C(=O)CC=CC1
CC(C)C1=C(C)C(=O)CCC=C1
CC(C)C1=CCC(=O)C=C(C)C1
CC(C)C1=CCC(=O)C(C)=CC1
CC(C)C1=CCC(=O)C(C)C=C1
CC(C)C1=CCC(=O)CC(C)=C1
CC(C)C1C=CC(=O)CC(C)=C1
CC(C)C1=CC(=O)C=CCC1C
CC(C)C1=CC(=O)CC=CC1C
CC(C)C1=CC(=O)CCC=C1C
CC(C)C1CC(=O)C=CC=C1C
CC(C)C1=CC(=O)C=C(C)CC1
CC(C)C1=CC(=O)C=CC(C)C1
CC(C)C1=CC(=O)C(C)=CCC1
CC(C)C1=CC(=O)C(C)C=CC1
CC(C)C1=CC(=O)C(C)CC=C1
CC(C)C1=CC(=O)CC=C(C)C1
CC(C)C1=CC(=O)CC(C)=CC1
CC(C)C1=CC(=O)CC(C)C=C1
CC(C)C1=CC(=O)CCC(C)=C1
CC(C)C1CC(=O)C=C(C)C=C1
CC(C)C1CC(=O)C=CC(C)=C1
CC(C)C1CC(=O)C(C)=CC=C1
CC(=O)C1=C(C)CCCC=C1C
CC(=O)C1=CCCCC(C)=C1C
CC(=O)C1C=C(C)CCC=C1C
CC(=O)C1C=CCCC(C)=C1C
CC(=O)C1C(C)=CCCC=C1C
CC(=O)C1CC=C(C)CC=C1C
CC(=O)C1CC=CCC(C)=C1C
CC(=O)C1CC(C)=CCC=C1C
CC(=O)C1CCC=C(C)C=C1C
CC(=O)C1CCC=CC(C)=C1C
CC(=O)C1CCC(C)=CC=C1C
CC(=O)C1=C(C)C=C(C)CCC1
CC(=O)C1=C(C)C(C)=CCCC1
CC(=O)C1=C(C)CC=C(C)CC1
CC(=O)C1=C(C)CC(C)=CCC1
CC(=O)C1=C(C)CCC=C(C)C1
CC(=O)C1=C(C)CCC(C)=CC1
CC(=O)C1=C(C)CCCC(C)=C1
CC(=O)C1=CC(C)=C(C)CCC1
CC(=O)C1=CCC(C)=C(C)CC1
CC(=O)C1=CCCC(C)=C(C)C1
CC(=O)C1C=C(C)CCC(C)=C1
CC(=O)C1CC=C(C)C=C(C)C1
CC(=O)C1CC=C(C)C(C)=CC1
CC(=O)C1CC=C(C)CC(C)=C1
CC(=O)C1CC=CC(C)=C(C)C1
CC(=O)C1CC(C)=C(C)CC=C1
CC(=O)C1CC(C)=CC=C(C)C1
CC(=O)C1CC(C)=CCC(C)=C1
CC(=O)C1CCC=C(C)C(C)=C1
CC(=O)C1CCC(C)=C(C)C=C1
CC(=O)C1CCC(C)=CC(C)=C1
CC(C)C1=C(C)C(C)COC1=O
CC(C)C1=C(C)CC(C)OC1=O
CC(C)C1=CC(C)C(C)OC1=O
CC(C)C1C=C(C)C(C)OC1=O
CC(C)C1C(=O)OC(C)C=C1C
CC(C)C1=C(C)C(C)C(=O)OC1
CC(C)C1=C(C)C(C)OC(=O)C1
CC(C)C1=C(C)CC(=O)OC1C
CC(C)C1=CC(C)C(=O)OC1C
CC(C)C1C=C(C)C(=O)OC1C
CC(C)C1=C(C)COC(=O)C1C
CC(C)C1=CC(C)OC(=O)C1C
CC(C)C1=C(C)C(=O)OCC1C
CC(C)C1=C(C)C(=O)OC(C)C1
CC(C)C1C(C)OC(=O)C=C1C
CC(C)C1=CC(=O)OC(C)C1C
CC(C)C1COC(=O)C(C)=C1C
CC(C)C1C(=O)OCC(C)=C1C
CC(C)C1OC(=O)C=C(C)C1C
CC(C)C1OC(=O)C(C)=CC1C
CC(C)C1OC(=O)C(C)C=C1C
CC(C)C1OC(=O)CC(C)=C1C
CC(C)C1OC(=O)C(C)C(C)=C1
CC(C)C1CC(C)=C(C)C(=O)O1
CC1C=CC(C(C)C1C)C(C)=O
CC1C(CCC(C)=C1C)C(C)=O
CC1CC=C(C(C)C1C)C(C)=O
CC1CC=C(C)C(C1C)C(C)=O
CC1CC(=CC(C)C1C)C(C)=O
CC1CC(C=C(C)C1C)C(C)=O
CC1CC(C)=C(CC1C)C(C)=O
CC1CC(C)=CC(C1C)C(C)=O
CC1CC(C)C(=CC1C)C(C)=O
CC1CC(CC(C)=C1C)C(C)=O
CC1CCC(C)=C(C1C)C(C)=O
CC1C=C(C)C(C)CC1C(C)=O
CC1C(CC=C(C)C1C)C(C)=O
CC1CC(C)=C(C)CC1C(C)=O
CC1CC(C)=CC(C)C1C(C)=O
CC1CC(C)C(C)=C(C1)C(C)=O
CC1CC(C)C(C)=CC1C(C)=O
CC1CC(C)C(C)C(=C1)C(C)=O
CC1CCC(C)=C(C)C1C(C)=O
CC1CCC(C)C(C(C)=O)=C1C
CC1CC(C)C(C(C)=O)=C(C)C1
CC1CC(C)C(C(C)=O)C(C)=C1
CC1CCC(C(C)=O)=C(C)C1C
CC1CCC(C(C)=O)C(C)=C1C
CC1CC(C(C)=O)C(C)=CC1C
CC1CC(C(C)=O)C(C)=C(C)C1
CC(C)C1=C(C)C(C)CCC1=O
CC(C)C1=C(C)CCC(C)C1=O
CC(C)C1=CC(C)C(C)CC1=O
CC(C)C1=CC(C)CC(C)C1=O
CC(C)C1=CCC(C)C(C)C1=O
CC(C)C1C=C(C)C(C)CC1=O
CC(C)C1C=C(C)CC(C)C1=O
CC(C)C1C=CC(C)C(C)C1=O
CC(C)C1C(=O)CC(C)C=C1C
CC(C)C1C(C)=CCC(C)C1=O
CC(C)C1C(C)C=C(C)CC1=O
CC(C)C1C(C)C=CC(C)C1=O
CC(C)C1C(C)C(C)=CCC1=O
CC(C)C1C(C)C(C)C=CC1=O
CC(C)C1C(C)CC=C(C)C1=O
CC(C)C1C(C)CC(C)=CC1=O
CC(C)C1CC=C(C)C(C)C1=O
CC(C)C1CC(C)=C(C)CC1=O
CC(C)C1CC(C)=CC(C)C1=O
CC(C)C1CC(C)C=C(C)C1=O
CC(C)C1CC(C)C(C)=CC1=O
CC(C)C1CCC(C)=C(C)C1=O
CC(C)C1=C(C)C(C)CC(=O)C1
CC(C)C1=C(C)CC(C)C(=O)C1
CC(C)C1=CC(C)C(C)C(=O)C1
CC(C)C1=C(C)CCC(=O)C1C
CC(C)C1=CC(C)CC(=O)C1C
CC(C)C1=CCC(C)C(=O)C1C
CC(C)C1C=C(C)CC(=O)C1C
CC(C)C1C=CC(C)C(=O)C1C
CC(C)C1C(C)C=CC(=O)C1C
CC(C)C1CC(C)=CC(=O)C1C
CC(C)C1=C(C)C(C)C(=O)CC1
CC(C)C1=C(C)CC(=O)CC1C
CC(C)C1=CC(C)C(=O)CC1C
CC(C)C1C=C(C)C(=O)CC1C
CC(C)C1C(C)CC(=O)C=C1C
CC(C)C1CC(C)C(=O)C=C1C
CC(C)C1=C(C)CC(=O)C(C)C1
CC(C)C1=CC(C)C(=O)C(C)C1
CC(C)C1CC(C)C(=O)C(C)=C1
CC(C)C1=C(C)C(=O)CCC1C
CC(C)C1=CCC(=O)C(C)C1C
CC(C)C1C=CC(=O)C(C)C1C
CC(C)C1C(C)C(=O)CC=C1C
CC(C)C1=C(C)C(=O)C(C)CC1
CC(C)C1=C(C)C(=O)CC(C)C1
CC(C)C1=CC(=O)C(C)CC1C
CC(C)C1=CC(=O)CC(C)C1C
CC(C)C1CC(=O)C=C(C)C1C
CC(C)C1CC(=O)C(C)=CC1C
CC(C)C1CC(=O)C(C)C=C1C
CC(C)C1CC(=O)CC(C)=C1C
CC(C)C1=CC(=O)C(C)C(C)C1
CC(C)C1CC(=O)C(C)C(C)=C1
CC(C)C1C(=O)CCC(C)=C1C
CC1C=C(C)CC(C1C)C(C)=O
CC1C=CC(C)C(C1C)C(C)=O
CC1CC=C(C)C(C)C1C(C)=O
CC1CC(C(C)C(C)=C1)C(C)=O
CC(C)C1=C(C)CC(C)CC1=O
CC(C)C1CC(=O)C(C)=C(C)C1
CC(C)C1CC=C(C)C(=O)C1C
CC(C)C1CCC(=O)C(C)=C1C
CC(C)C1(C)CC(C)=CC(=O)O1
CC(C)C1=CC(C)(C)COC1=O
CC(C)C1(C)C=C(C)COC1=O
CC(C)C1(C)C=CC(C)OC1=O
CC(C)C1(C)C(=O)OCC=C1C
CC(C)C1C=CC(C)(C)OC1=O
CC(C)C1=CC(C)(C)C(=O)OC1
CC(C)C1(C)C=CC(=O)OC1C
CC(C)C1=CCC(=O)OC1(C)C
CC(C)C1C=CC(=O)OC1(C)C
CC(C)C1=CCOC(=O)C1(C)C
CC(C)C1(C)COC(=O)C=C1C
CC(C)C1(C)COC(=O)C(C)=C1
CC(C)C1=CC(=O)OCC1(C)C
CC(C)C1(C)OC(=O)C=CC1C
CC(C)C1(C)OC(=O)CC=C1C
CC(C)C1(C)OC(=O)C(C)C=C1
CC(C)C1(C)OC(=O)CC(C)=C1
CC(C)C1OC(=O)C=CC1(C)C
CC(C)C1OC(=O)C(C)(C)C=C1
CC(C)C1(C)CC=C(C)C(=O)O1
CC(C)C1=CCC(C)(C)OC1=O
CC(C)C1=CC(C)(C)OC(=O)C1
CC(C)C1=CC(=O)OC(C)(C)C1
CC1C=C(CCC1(C)C)C(C)=O
CC1C=CC(CC1(C)C)C(C)=O
CC1C(=CCCC1(C)C)C(C)=O
CC1C(C=CCC1(C)C)C(C)=O
CC1C(CC=CC1(C)C)C(C)=O
CC1CC=C(CC1(C)C)C(C)=O
CC1CC(C=CC1(C)C)C(C)=O
CC1CCC(=CC1(C)C)C(C)=O
CC1C=C(C)CCC1(C)C(C)=O
CC1C=CCC(C)(C1C)C(C)=O
CC1C(C)=CCCC1(C)C(C)=O
CC1CC=C(C)CC1(C)C(C)=O
CC1CC=CC(C)(C1C)C(C)=O
CC1CC=CC(C)C1(C)C(C)=O
CC1CC(C)(C=CC1C)C(C)=O
CC1CC(C)(CC=C1C)C(C)=O
CC1CCC(C)=CC1(C)C(C)=O
CC1CCC(C)(C=C1C)C(C)=O
CC1C=CC(C)(C)CC1C(C)=O
CC1CC=C(C)C(C)(C1)C(C)=O
CC1CC(=CC(C)(C)C1)C(C)=O
CC1CC(C)=CC(C)(C1)C(C)=O
CC1CC(C)(C(C)C=C1)C(C)=O
CC1CC(C)(C)C=CC1C(C)=O
CC1CC(C)(C)C(C=C1)C(C)=O
CC1CC(C)(C)CC=C1C(C)=O
CC1CC(C)(C)CC(=C1)C(C)=O
CC1CC(C)(CC(C)=C1)C(C)=O
CC1CC(C)C(C)(C=C1)C(C)=O
CC1CCC(C)(C)C=C1C(C)=O
CC1CCC(C)(C)C(=C1)C(C)=O
CC1C=CCC(C(C)=O)C1(C)C
CC1CC=CC(C(C)=O)C1(C)C
CC1CCC=C(C(C)=O)C1(C)C
CC1CCC(C)(C(C)=O)C(C)=C1
CC1CC=C(C(C)=O)C(C)(C)C1
CC1CC(C(C)=O)C(C)(C)C=C1
CC(C)C1=CCCC(C)(C)C1=O
CC(C)C1(C)C=C(C)CCC1=O
CC(C)C1(C)C=CC(C)CC1=O
CC(C)C1(C)C=CCC(C)C1=O
CC(C)C1(C)C(=O)CCC=C1C
CC(C)C1(C)C(C)C=CCC1=O
CC(C)C1(C)C(C)CC=CC1=O
CC(C)C1(C)CC=C(C)CC1=O
CC(C)C1(C)CC=CC(C)C1=O
CC(C)C1(C)CC(C)=CCC1=O
CC(C)C1(C)CC(C)C=CC1=O
CC(C)C1(C)CCC=C(C)C1=O
CC(C)C1C=CCC(C)(C)C1=O
CC(C)C1CC=CC(C)(C)C1=O
CC(C)C1=CC(C)(C)CC(=O)C1
CC(C)C1=CCC(C)(C)C(=O)C1
CC(C)C1(C)CC=C(C)C(=O)C1
CC(C)C1(C)CC(=O)C=C(C)C1
CC(C)C1(C)C=CCC(=O)C1C
CC(C)C1(C)CC=CC(=O)C1C
CC(C)C1=CC(C)(C)C(=O)CC1
CC(C)C1(C)CC(C)C(=O)C=C1
CC(C)C1CC(C)(C)C(=O)C=C1
CC(C)C1=CCCC(=O)C1(C)C
CC(C)C1C=CCC(=O)C1(C)C
CC(C)C1CC=CC(=O)C1(C)C
CC(C)C1(C)C=CC(=O)CC1C
CC(C)C1(C)CCC(=O)C=C1C
CC(C)C1(C)CCC(=O)C(C)=C1
CC(C)C1=CCC(=O)CC1(C)C
CC(C)C1(C)CC(=O)C=CC1C
CC(C)C1(C)CC(=O)CC=C1C
CC(C)C1=CCC(=O)C(C)(C)C1
CC(C)C1(C)CC(=O)C(C)C=C1
CC(C)C1(C)CC(=O)CC(C)=C1
CC(C)C1CC(=O)C(C)(C)C=C1
CC(C)C1C(=O)C=CCC1(C)C
CC(C)C1C(=O)CC=CC1(C)C
CC(=O)C1C=C(C)CCC1(C)C
CC(=O)C1CC(C)=CCC1(C)C
CC(=O)C1CCC=C(C)C1(C)C
CC(=O)C1(C)CCCC(C)=C1C
CC(=O)C1=C(C)CC(C)(C)CC1
CC(=O)C1(C)CCC(C)=C(C)C1
CC(=O)C1CC=C(C)C(C)(C)C1
CC(=O)C1CCC(C)(C)C(C)=C1
CC1CC(=CCC1(C)C)C(C)=O
CC1CC(C)=CCC1(C)C(C)=O
CC1CCC=C(C)C1(C)C(C)=O
CC1C=CCC(C)(C)C1C(C)=O
CC1CC=CC(C)(C)C1C(C)=O
CC(C)C1=CC(C)(C)CCC1=O
CC(C)C1=CCC(C)(C)CC1=O
CC(C)C1(C)CCC(C)=CC1=O
CC(C)C1C=CC(C)(C)CC1=O
CC(C)C1CC(C)(C)C=CC1=O
CC(C)C1C=CC(=O)CC1(C)C
CC(C)C1=CC(=O)CCC1(C)C
CC(C)C1CC(=O)C=CC1(C)C
CC(C)C1=CC(=O)C(C)(C)CC1
CC(C)C1=CC(=O)CC(C)(C)C1
CC(=O)C1=C(C)CCCC1(C)C
CC(=O)C1C(C)=CCCC1(C)C
CC(=O)C1CC=C(C)CC1(C)C
CC(=O)C1CCC(C)=CC1(C)C
CC(=O)C1CC(C)(C)CC=C1C
CC(=O)C1CCC(C)(C)C=C1C
CC(=O)C1=C(C)C(C)(C)CCC1
CC(=O)C1=C(C)CCC(C)(C)C1
CC(=O)C1CC(C)=CC(C)(C)C1
CC(=O)C1CC(C)(C)CC(C)=C1
CC1CC=C(C(=O)O1)C(C)(C)C
CC1CC(=CC(=O)O1)C(C)(C)C
CC1=C(CCOC1=O)C(C)(C)C
CC1=CC(COC1=O)C(C)(C)C
CC1=CCC(OC1=O)C(C)(C)C
CC1C=C(COC1=O)C(C)(C)C
CC1C=CC(OC1=O)C(C)(C)C
CC1=C(CC(=O)OC1)C(C)(C)C
CC1=CC(C(=O)OC1)C(C)(C)C
CC1=CCC(=O)OC1C(C)(C)C
CC1C=CC(=O)OC1C(C)(C)C
CC1=C(COC(=O)C1)C(C)(C)C
CC1=CC(OC(=O)C1)C(C)(C)C
CC1=CCOC(=O)C1C(C)(C)C
CC1=C(C(=O)OCC1)C(C)(C)C
CC1=CC(=O)OC(C1)C(C)(C)C
CC1=CC(=O)OCC1C(C)(C)C
CC1COC(=O)C=C1C(C)(C)C
CC1COC(=O)C(=C1)C(C)(C)C
CC1C(=O)OCC=C1C(C)(C)C
CC1OC(=O)C=CC1C(C)(C)C
CC1OC(=O)C(C=C1)C(C)(C)C
CC1OC(=O)CC=C1C(C)(C)C
CC1OC(=O)CC(=C1)C(C)(C)C
CC1=CCCC(C1=O)C(C)(C)C
CC1C=C(CCC1=O)C(C)(C)C
CC1C=CC(CC1=O)C(C)(C)C
CC1C=CCC(C1=O)C(C)(C)C
CC1C(C=CCC1=O)C(C)(C)C
CC1C(CC=CC1=O)C(C)(C)C
CC1CC=C(CC1=O)C(C)(C)C
CC1CC=CC(C1=O)C(C)(C)C
CC1CC(=CCC1=O)C(C)(C)C
CC1CCC=C(C1=O)C(C)(C)C
CC1CCC(=CC1=O)C(C)(C)C
CC1=CC(CC(=O)C1)C(C)(C)C
CC1=CCC(C(=O)C1)C(C)(C)C
CC1=CCCC(=O)C1C(C)(C)C
CC1C=CCC(=O)C1C(C)(C)C
CC1CC=CC(=O)C1C(C)(C)C
CC1=C(CC(=O)CC1)C(C)(C)C
CC1=CC(C(=O)CC1)C(C)(C)C
CC1=CCC(=O)C(C1)C(C)(C)C
CC1=CCC(=O)CC1C(C)(C)C
CC1C=CC(=O)CC1C(C)(C)C
CC1CC(C(=O)C=C1)C(C)(C)C
CC1CCC(=O)C(=C1)C(C)(C)C
CC1=CC(=O)C(CC1)C(C)(C)C
CC1CC(=O)C=C(C1)C(C)(C)C
CC1CC(=O)C=CC1C(C)(C)C
CC1CC(=O)C(C=C1)C(C)(C)C
CC1CC(=O)CC=C1C(C)(C)C
CC1CC(=O)CC(=C1)C(C)(C)C
CC1C(=O)CCC=C1C(C)(C)C
CC1=C(CCCC1=O)C(C)(C)C
CC1=CC(CCC1=O)C(C)(C)C
CC1=CCC(CC1=O)C(C)(C)C
CC1CC(C=CC1=O)C(C)(C)C
CC1=C(CCC(=O)C1)C(C)(C)C
CC1CC=C(C(=O)C1)C(C)(C)C
CC1CCC(=O)C=C1C(C)(C)C
CC1=C(C(=O)CCC1)C(C)(C)C
CC1=CC(=O)CC(C1)C(C)(C)C
CC1=CC(=O)CCC1C(C)(C)C
CC(C)OC1C=C(C)CCC1=C
CC(C)OC1C=CC(=C)CC1C
CC(C)OC1C=CC(C)CC1=C
CC(C)OC1C=CCC(=C)C1C
CC(C)OC1C=CCC(C)C1=C
CC(C)OC1C(=C)CCC=C1C
CC(C)OC1C(C)C=CCC1=C
CC(C)OC1C(C)CC=CC1=C
CC(C)OC1CC=C(C)CC1=C
CC(C)OC1CC=CC(=C)C1C
CC(C)OC1CC=CC(C)C1=C
CC(C)OC1CC(=C)C=CC1C
CC(C)OC1CC(=C)CC=C1C
CC(C)OC1CC(C)=CCC1=C
CC(C)OC1CC(C)C=CC1=C
CC(C)OC1CCC=C(C)C1=C
CC(C)OC1CCC(=C)C=C1C
CC(C)OC1CCC(C)=CC1=C
CC(C)OC1CC=C(C)C(=C)C1
CC(C)OC1CC(=C)C(C)C=C1
CC(C)OC1CC(=C)CC(C)=C1
CC(C)OC1CC(=C)C=C(C)C1
CC(C)OC1CC(C)C(=C)C=C1
CC(C)OC1CCC(=C)C(C)=C1
COC1C=C(CCC1=C)C(C)C
COC1C=C(CCC1C)C(C)=C
COC1C=CC(CC1=C)C(C)C
COC1C=CC(CC1C)C(C)=C
COC1C=CCC(C1C)C(C)=C
COC1C(C=CCC1=C)C(C)C
COC1C(CC=CC1=C)C(C)C
COC1C(CCC=C1C)C(C)=C
COC1CC=C(CC1=C)C(C)C
COC1CC=C(CC1C)C(C)=C
COC1CC=CC(C1C)C(C)=C
COC1CC(=CCC1=C)C(C)C
COC1CC(=CCC1C)C(C)=C
COC1CC(C=CC1=C)C(C)C
COC1CC(C=CC1C)C(C)=C
COC1CCC=C(C1C)C(C)=C
COC1CCC(=CC1=C)C(C)C
COC1CCC(=CC1C)C(C)=C
COC1CCC(C=C1C)C(C)=C
COC1C=C(C)CCC1C(C)=C
COC1C=CC(=C)CC1C(C)C
COC1C=CC(C)CC1C(C)=C
COC1C=CCC(=C)C1C(C)C
COC1C=CCC(C)C1C(C)=C
COC1C(=C)CCC=C1C(C)C
COC1C(C)C=CCC1C(C)=C
COC1C(C)CC=CC1C(C)=C
COC1C(C)CCC=C1C(C)=C
COC1CC=C(C(C)C1)C(C)=C
COC1CC=C(C)C(C1)C(C)=C
COC1CC=C(C)CC1C(C)=C
COC1CC=CC(=C)C1C(C)C
COC1CC=CC(C)C1C(C)=C
COC1CC(=C)C=C(C1)C(C)C
COC1CC(=C)C=CC1C(C)C
COC1CC(=C)C(C=C1)C(C)C
COC1CC(=C)CC=C1C(C)C
COC1CC(=C)CC(=C1)C(C)C
COC1CC(C=C(C)C1)C(C)=C
COC1CC(C(C)C=C1)C(C)=C
COC1CC(C)=CCC1C(C)=C
COC1CC(C)C=C(C1)C(C)=C
COC1CC(C)C=CC1C(C)=C
COC1CC(C)C(C=C1)C(C)=C
COC1CC(C)CC=C1C(C)=C
COC1CC(C)CC(=C1)C(C)=C
COC1CC(CC(C)=C1)C(C)=C
COC1CCC=C(C)C1C(C)=C
COC1CCC(=C)C=C1C(C)C
COC1CCC(=C)C(=C1)C(C)C
COC1CCC(C)=C(C1)C(C)=C
COC1CCC(C)=CC1C(C)=C
COC1CCC(C)C=C1C(C)=C
COC1CCC(C)C(=C1)C(C)=C
COC1CCCC(C)=C1C(C)=C
COC1C=CCC(C(C)C)C1=C
COC1CC=CC(C(C)C)C1=C
COC1CCC=C(C(C)C)C1=C
COC1CCCC(C(C)=C)=C1C
COC1CC=C(C(C)C)C(=C)C1
COC1CC(C(C)C)C(=C)C=C1
COC1CCC(C(C)=C)=C(C)C1
COC1CCC(C(C)=C)C(C)=C1
COC(C)C1=C(C)CCCC1=C
COC(C)C1=CC(=C)CCC1C
COC(C)C1=CC(C)CCC1=C
COC(C)C1=CCC(=C)CC1C
COC(C)C1=CCC(C)CC1=C
COC(C)C1=CCCC(=C)C1C
COC(C)C1=CCCC(C)C1=C
COC(C)C1C=C(C)CCC1=C
COC(C)C1C=CC(=C)CC1C
COC(C)C1C=CC(C)CC1=C
COC(C)C1C=CCC(=C)C1C
COC(C)C1C=CCC(C)C1=C
COC(C)C1C(=C)CCC=C1C
COC(C)C1C(C)C=CCC1=C
COC(C)C1C(C)CC=CC1=C
COC(C)C1CC=C(C)CC1=C
COC(C)C1CC=CC(=C)C1C
COC(C)C1CC=CC(C)C1=C
COC(C)C1CC(=C)C=CC1C
COC(C)C1CC(=C)CC=C1C
COC(C)C1CC(C)=CCC1=C
COC(C)C1CC(C)C=CC1=C
COC(C)C1CCC=C(C)C1=C
COC(C)C1CCC(=C)C=C1C
COC(C)C1CCC(C)=CC1=C
COC(C)C1=C(C)C(=C)CCC1
COC(C)C1=C(C)CC(=C)CC1
COC(C)C1=C(C)CCC(=C)C1
COC(C)C1=CC(=C)C(C)CC1
COC(C)C1=CC(=C)CC(C)C1
COC(C)C1=CC(C)C(=C)CC1
COC(C)C1=CC(C)CC(=C)C1
COC(C)C1=CCC(=C)C(C)C1
COC(C)C1=CCC(C)C(=C)C1
COC(C)C1CC=C(C)C(=C)C1
COC(C)C1CC(=C)C(C)C=C1
COC(C)C1CC(=C)CC(C)=C1
COC(C)C1CC(=C)C=C(C)C1
COC(C)C1CC(C)C(=C)C=C1
COC(C)C1CCC(=C)C(C)=C1
COC1CC(CC=C1C)C(C)=C
C=C(C#C)C1CC(=C)CC(=O)O1
C=C(C#C)C1CCC(=C)C(=O)O1
C=C(C#C)C1C(=C)CCOC1=O
C=C(C#C)C1CC(=C)COC1=O
C=C(C#C)C1CCOC(=O)C1=C
C=C(C#C)C1CC(=O)OCC1=C
C=C(C#C)C1COC(=O)CC1=C
C=C(C#C)C1COC(=O)C(=C)C1
C=C(C#C)C1OC(=O)CCC1=C
CC(=C)C=C1C(=C)CCOC1=O
CC(=C)C=C1CC(=C)COC1=O
CC(C=C)=C1C(=C)CCOC1=O
CC(C=C)=C1CC(=C)COC1=O
CC(=C)C=C1CCOC(=O)C1=C
CC(C=C)=C1CCOC(=O)C1=C
CC(=C)C=C1CC(=O)OCC1=C
CC(C=C)=C1CC(=O)OCC1=C
CC(=C)C=C1COC(=O)CC1=C
CC(C=C)=C1COC(=O)CC1=C
CC(=C)C=C1COC(=O)C(=C)C1
CC(C=C)=C1COC(=O)C(=C)C1
C=C1CCC(CC1=C)C(=O)C#C
C=C1CC(CC(=C)C1)C(=O)C#C
C=C1CCC(=C)C(C1)C(=O)C#C
C=C1CCCC(=C)C1C(=O)C#C
C=C1CCCC(C(=O)C#C)C1=C
C=C1CCC(C(=O)C#C)C(=C)C1
C=C(C#C)C1C(=C)CCCC1=O
C=C(C#C)C1CC(=C)CCC1=O
C=C(C#C)C1CCC(=C)CC1=O
C=C(C#C)C1CCCC(=C)C1=O
C=C(C#C)C1CC(=C)CC(=O)C1
C=C(C#C)C1CCC(=C)C(=O)C1
C=C(C#C)C1CCCC(=O)C1=C
C=C(C#C)C1CCC(=O)CC1=C
C=C(C#C)C1CCC(=O)C(=C)C1
C=C(C#C)C1CC(=O)CCC1=C
CC(=C)C=C1C(=C)CCCC1=O
CC(=C)C=C1CC(=C)CCC1=O
CC(=C)C=C1CCC(=C)CC1=O
CC(=C)C=C1CCCC(=C)C1=O
CC(C=C)=C1C(=C)CCCC1=O
CC(C=C)=C1CC(=C)CCC1=O
CC(C=C)=C1CCC(=C)CC1=O
CC(C=C)=C1CCCC(=C)C1=O
CC(=C)C=C1CC(=C)CC(=O)C1
CC(=C)C=C1CCC(=C)C(=O)C1
CC(C=C)=C1CC(=C)CC(=O)C1
CC(C=C)=C1CCC(=C)C(=O)C1
CC(=C)C=C1CCCC(=O)C1=C
CC(C=C)=C1CCCC(=O)C1=C
CC(=C)C=C1CCC(=O)CC1=C
CC(C=C)=C1CCC(=O)CC1=C
CC(=C)C=C1CCC(=O)C(=C)C1
CC(C=C)=C1CCC(=O)C(=C)C1
CC(=C)C=C1CC(=O)CCC1=C
CC(C=C)=C1CC(=O)CCC1=C
CC(C=O)=C1C(=C)CCCC1=C
CC(C=O)=C1CC(=C)CCC1=C
CC(C=O)=C1CCC(=C)CC1=C
CC(C=O)=C1CCCC(=C)C1=C
CC(C=O)=C1CC(=C)CC(=C)C1
CC(C=O)=C1CCC(=C)C(=C)C1
CC(=O)C=C1C(=C)CCCC1=C
CC(=O)C=C1CC(=C)CCC1=C
CC(=O)C=C1CCC(=C)CC1=C
CC(=O)C=C1CCCC(=C)C1=C
CC(=O)C=C1CC(=C)CC(=C)C1
CC(=O)C=C1CCC(=C)C(=C)C1
CC1CC(=C)C(C(C)=C)C(=O)O1
CC1CC(C(C)=C)C(=C)C(=O)O1
CC1C(C(C)=C)C(=C)COC1=O
CC1C(C(C)=C)C(=O)OCC1=C
CC1C(=C)C(COC1=O)C(C)=C
CC1C(=C)CC(OC1=O)C(C)=C
CC1CC(=C)C(OC1=O)C(C)=C
CC1CC(=C)C(=O)OC1C(C)=C
CC1C(COC(=O)C1=C)C(C)=C
CC1CC(OC(=O)C1=C)C(C)=C
CC1CC(=O)OC(C(C)=C)C1=C
CC1C(OC(=O)CC1=C)C(C)=C
CC1COC(=O)C(=C)C1C(C)=C
CC1COC(=O)C(C(C)=C)C1=C
CC1OC(=O)C(CC1=C)C(C)=C
CC1OC(=O)C(=C)CC1C(C)=C
CC1OC(=O)CC(=C)C1C(C)=C
CC1OC(=O)CC(C(C)=C)C1=C
CC(C)C1CC(=C)C(=C)C(=O)O1
CC(C)C1C(=C)COC(=O)C1=C
CC(C)C1COC(=O)C(=C)C1=C
CC(C)C1C(=O)OCC(=C)C1=C
CC(C)C1OC(=O)C(=C)CC1=C
CC(C)C1OC(=O)CC(=C)C1=C
CC1C(=C)CC(CC1=C)C(C)=O
CC1C(CC(=C)CC1=C)C(C)=O
CC1C(CCC(=C)C1=C)C(C)=O
CC1CC(=C)C(CC1=C)C(C)=O
CC1CC(CC(=C)C1=C)C(C)=O
CC1C(=C)CC(CC1=O)C(C)=C
CC1C(CC(=C)CC1=O)C(C)=C
CC1C(CCC(=C)C1=O)C(C)=C
CC1CC(=C)C(CC1=O)C(C)=C
CC1CC(CC(=C)C1=O)C(C)=C
CC1CC(=C)C(=C)CC1C(C)=O
CC1CC(=C)CC(=C)C1C(C)=O
CC1CCC(=C)C(=C)C1C(C)=O
CC1C(=C)CCC(C(C)=C)C1=O
CC1C(C(C)=C)C(=C)CCC1=O
CC1CC(=C)CC(C(C)=C)C1=O
CC1CC(C(C)=C)C(=C)CC1=O
CC1CCC(=C)C(C(C)=C)C1=O
CC1CCC(C(C)=C)C(=C)C1=O
CC1CC(=C)C(C(C)=C)C(=O)C1
CC1CC(C(C)=C)C(=C)C(=O)C1
CC1C(=C)CCC(C(C)=O)C1=C
CC1CC(=C)CC(C(C)=O)C1=C
CC1CCC(=C)C(C(C)=O)C1=C
CC1CCC(C(C)=C)C(=O)C1=C
CC1CC(C(C)=C)C(=O)CC1=C
CC1CC(=C)C(C(C)=O)C(=C)C1
CC1CC(C(C)=C)C(=O)C(=C)C1
CC1CC(=C)CC(=O)C1C(C)=C
CC1CCC(=C)C(=O)C1C(C)=C
CC1C(C(C)=C)C(=O)CCC1=C
CC1CCC(C(C)=O)C(=C)C1=C
CC1C(CCC(=O)C1=C)C(C)=C
CC1CC(CC(=O)C1=C)C(C)=C
CC1CC(=C)C(=O)CC1C(C)=C
CC1CC(C(C)=O)C(=C)CC1=C
CC1CC(C(C)=O)C(=C)C(=C)C1
CC1C(CC(=O)CC1=C)C(C)=C
CC1CCC(=O)C(=C)C1C(C)=C
CC1C(C(C)=O)C(=C)CCC1=C
CC1CCC(=O)C(C(C)=C)C1=C
CC1CC(=O)C(CC1=C)C(C)=C
CC1CC(=O)C(=C)CC1C(C)=C
CC1CC(=O)CC(=C)C1C(C)=C
CC1CC(=O)CC(C(C)=C)C1=C
CC1C(=C)C(CCC1=O)C(C)=C
CC(C)C1C(=C)CC(=C)CC1=O
CC(C)C1C(=C)CCC(=C)C1=O
CC(C)C1CC(=C)C(=C)CC1=O
CC(C)C1CC(=C)CC(=C)C1=O
CC(C)C1CCC(=C)C(=C)C1=O
CC(C)C1CC(=C)C(=C)C(=O)C1
CC(C)C1C(=C)CCC(=O)C1=C
CC(C)C1CC(=C)CC(=O)C1=C
CC(C)C1CCC(=C)C(=O)C1=C
CC(C)C1C(=C)CC(=O)CC1=C
CC(C)C1CC(=C)C(=O)CC1=C
CC(C)C1CC(=C)C(=O)C(=C)C1
CC(C)C1CCC(=O)C(=C)C1=C
CC(C)C1CC(=O)C(=C)CC1=C
CC(C)C1CC(=O)CC(=C)C1=C
CC(C)C1C(=O)CCC(=C)C1=C
CC(=C)C1(C)CC(=C)CC(=O)O1
CC(=C)C1(C)CCC(=C)C(=O)O1
CC(=C)C1(C)C(=C)CCOC1=O
CC(=C)C1(C)CC(=C)COC1=O
CC(=C)C1(C)CCOC(=O)C1=C
CC(=C)C1(C)CC(=O)OCC1=C
CC(=C)C1(C)COC(=O)CC1=C
CC(=C)C1(C)COC(=O)C(=C)C1
CC(=C)C1(C)OC(=O)CCC1=C
CC(=C)C1(C)C(=C)CCCC1=O
CC(=C)C1(C)CC(=C)CCC1=O
CC(=C)C1(C)CCC(=C)CC1=O
CC(=C)C1(C)CCCC(=C)C1=O
CC(=C)C1(C)CC(=C)CC(=O)C1
CC(=C)C1(C)CCC(=C)C(=O)C1
CC(=C)C1(C)CCCC(=O)C1=C
CC(=C)C1(C)CCC(=O)CC1=C
CC(=C)C1(C)CCC(=O)C(=C)C1
CC(=C)C1(C)CC(=O)CCC1=C
CC(=O)C1(C)C(=C)CCCC1=C
CC(=O)C1(C)CC(=C)CCC1=C
CC(=O)C1(C)CCC(=C)CC1=C
CC(=O)C1(C)CCCC(=C)C1=C
CC(=O)C1(C)CC(=C)CC(=C)C1
CC(=O)C1(C)CCC(=C)C(=C)C1
CC(=C)C(C)=C1CCCOC1=O
CC(=C)C(C)=C1CCC(=O)OC1
CC(=C)C(C)=C1CCOC(=O)C1
CC(=C)C(C)=C1CCCCC1=O
CC(=C)C(C)=C1CCCC(=O)C1
CC(=C)C(C)=C1CCC(=O)CC1
CC(=O)C(C)=C1CCCCC1=C
CC(=O)C(C)=C1CCC(=C)CC1
CC(=O)C(C)=C1CCCC(=C)C1
CC1CC=CC(C(C)=C)C(=O)O1
CC1CCC=C(C(C)=C)C(=O)O1
CC1CC=C(CC(=O)O1)C(C)=C
CC1CC(=CCC(=O)O1)C(C)=C
CC1CC(C=CC(=O)O1)C(C)=C
CC1CCC(=CC(=O)O1)C(C)=C
CC1C=C(CCOC1=O)C(C)=C
CC1C=CC(COC1=O)C(C)=C
CC1C=CCC(OC1=O)C(C)=C
CC1C(C=CCOC1=O)C(C)=C
CC1CC=C(COC1=O)C(C)=C
CC1CC=CC(OC1=O)C(C)=C
CC1CC(=CCOC1=O)C(C)=C
CC1C=CCC(=O)OC1C(C)=C
CC1CC=CC(=O)OC1C(C)=C
CC1C=CCOC(=O)C1C(C)=C
CC1C=CC(=O)OCC1C(C)=C
CC1CC(OC(=O)C=C1)C(C)=C
CC1CCOC(=O)C=C1C(C)=C
CC1CCOC(=O)C(=C1)C(C)=C
CC1CC(=O)OC(C=C1)C(C)=C
CC1CC(=O)OCC=C1C(C)=C
CC1CC(=O)OCC(=C1)C(C)=C
CC1COC(=O)C=C(C1)C(C)=C
CC1COC(=O)C=CC1C(C)=C
CC1COC(=O)C(=CC1)C(C)=C
CC1COC(=O)C(C=C1)C(C)=C
CC1COC(=O)CC=C1C(C)=C
CC1COC(=O)CC(=C1)C(C)=C
CC1C(=O)OCCC=C1C(C)=C
CC1OC(=O)C=CCC1C(C)=C
CC1OC(=O)C(CC=C1)C(C)=C
CC1OC(=O)CC=CC1C(C)=C
CC1OC(=O)CC(C=C1)C(C)=C
CC1OC(=O)CCC=C1C(C)=C
CC1OC(=O)CCC(=C1)C(C)=C
CC(=C)C1CC=C(C)CC(=O)O1
CC(=C)C1CC(C)=CCC(=O)O1
CC(=C)C1CCC=C(C)C(=O)O1
CC(=C)C1CCC(C)=CC(=O)O1
CC(C)C1CC=CC(=C)C(=O)O1
CC(C)C1CC(=C)C=CC(=O)O1
CC(=C)C1=C(C)CCCOC1=O
CC(=C)C1C=C(C)CCOC1=O
CC(=C)C1C(=O)OCCC=C1C
CC(=C)C1CC=C(C)COC1=O
CC(=C)C1CC(C)=CCOC1=O
CC(C)C1=CC(=C)CCOC1=O
CC(C)C1=CCC(=C)COC1=O
CC(C)C1C=CC(=C)COC1=O
CC(C)C1C(=C)C=CCOC1=O
CC(=C)C1=C(C)CCC(=O)OC1
CC(C)C1=CC(=C)CC(=O)OC1
CC(C)C1=CCC(=C)C(=O)OC1
CC(=C)C1=C(C)CCOC(=O)C1
CC(C)C1=CC(=C)COC(=O)C1
CC(=C)C1=C(C)CC(=O)OCC1
CC(C)C1=CC(=C)C(=O)OCC1
CC(C)C1=CCCOC(=O)C1=C
CC(C)C1C=CCOC(=O)C1=C
CC(=C)C1=C(C)COC(=O)CC1
CC(C)C1=CCC(=O)OCC1=C
CC(C)C1C=CC(=O)OCC1=C
CC(=C)C1=C(C)C(=O)OCCC1
CC(=C)C1CCOC(=O)C=C1C
CC(C)C1=CCOC(=O)CC1=C
CC(=C)C1CCOC(=O)C(C)=C1
CC(C)C1=CCOC(=O)C(=C)C1
CC(=C)C1CC(=O)OCC=C1C
CC(C)C1=CC(=O)OCCC1=C
CC(=C)C1CC(=O)OCC(C)=C1
CC(C)C1=CC(=O)OCC(=C)C1
CC(=C)C1COC(=O)CC=C1C
CC(C)C1COC(=O)C=CC1=C
CC(=C)C1COC(=O)C=C(C)C1
CC(=C)C1COC(=O)C(C)=CC1
CC(=C)C1COC(=O)CC(C)=C1
CC(C)C1COC(=O)C(=C)C=C1
CC(=C)C1OC(=O)CCC=C1C
CC(C)C1OC(=O)C=CCC1=C
CC(C)C1OC(=O)CC=CC1=C
CC(=C)C1OC(=O)CCC(C)=C1
CC(C)C1OC(=O)C(=C)CC=C1
CC(C)C1OC(=O)CC(=C)C=C1
CC1C=C(CCCC1=C)C(C)=O
CC1C=CC(CCC1=C)C(C)=O
CC1C=CCC(CC1=C)C(C)=O
CC1C(C=CCCC1=C)C(C)=O
CC1C(CC=CCC1=C)C(C)=O
CC1C(CCC=CC1=C)C(C)=O
CC1CC=C(CCC1=C)C(C)=O
CC1CC=CC(CC1=C)C(C)=O
CC1CC(=CCCC1=C)C(C)=O
CC1CC(C=CCC1=C)C(C)=O
CC1CC(CC=CC1=C)C(C)=O
CC1CCC=C(CC1=C)C(C)=O
CC1CCC(=CCC1=C)C(C)=O
CC1CCC(C=CC1=C)C(C)=O
CC1CCCC(=CC1=C)C(C)=O
CC1C=C(CCCC1=O)C(C)=C
CC1C=CC(CCC1=O)C(C)=C
CC1C=CCC(CC1=O)C(C)=C
CC1C(C=CCCC1=O)C(C)=C
CC1C(CC=CCC1=O)C(C)=C
CC1C(CCC=CC1=O)C(C)=C
CC1CC=C(CCC1=O)C(C)=C
CC1CC=CC(CC1=O)C(C)=C
CC1CC(=CCCC1=O)C(C)=C
CC1CC(C=CCC1=O)C(C)=C
CC1CC(CC=CC1=O)C(C)=C
CC1CCC=C(CC1=O)C(C)=C
CC1CCC(=CCC1=O)C(C)=C
CC1CCC(C=CC1=O)C(C)=C
CC1CCCC(=CC1=O)C(C)=C
CC1C=CC(=C)CCC1C(C)=O
CC1C=CCC(=C)CC1C(C)=O
CC1C=CCCC(=C)C1C(C)=O
CC1C(=C)CCCC=C1C(C)=O
CC1CC=C(CC(=C)C1)C(C)=O
CC1CC=CC(=C)C(C1)C(C)=O
CC1CC=CC(=C)CC1C(C)=O
CC1CC=CCC(=C)C1C(C)=O
CC1CC(=C)C=CCC1C(C)=O
CC1CC(=C)C(CC=C1)C(C)=O
CC1CC(=C)CC=C(C1)C(C)=O
CC1CC(=C)CC=CC1C(C)=O
CC1CC(=C)CC(C=C1)C(C)=O
CC1CC(=C)CCC=C1C(C)=O
CC1CC(=C)CCC(=C1)C(C)=O
CC1CC(C=CC(=C)C1)C(C)=O
CC1CC(CC(=C)C=C1)C(C)=O
CC1CCC=CC(=C)C1C(C)=O
CC1CCC(=C)C=C(C1)C(C)=O
CC1CCC(=C)C=CC1C(C)=O
CC1CCC(=C)C(=CC1)C(C)=O
CC1CCC(=C)C(C=C1)C(C)=O
CC1CCC(=C)CC=C1C(C)=O
CC1CCC(=C)CC(=C1)C(C)=O
CC1CCC(=CC(=C)C1)C(C)=O
CC1CCCC(=C)C=C1C(C)=O
CC1CCCC(=C)C(=C1)C(C)=O
CC1C=CCCC(C(C)=C)C1=O
CC1CC=CCC(C(C)=C)C1=O
CC1CCC=CC(C(C)=C)C1=O
CC1CCCC=C(C(C)=C)C1=O
CC1CC=CC(C(C)=C)C(=O)C1
CC1CCC=C(C(C)=C)C(=O)C1
CC1C=CCCC(C(C)=O)C1=C
CC1CC=CCC(C(C)=O)C1=C
CC1CCC=CC(C(C)=O)C1=C
CC1CCCC=C(C(C)=O)C1=C
CC1CCC(C(C)=C)C(=O)C=C1
CC1CC=CC(C(C)=O)C(=C)C1
CC1CC(C(C)=C)C(=O)CC=C1
CC1CCC=C(C(C)=O)C(=C)C1
CC1C=CCCC(=O)C1C(C)=C
CC1CC=C(CC(=O)C1)C(C)=C
CC1CC=CCC(=O)C1C(C)=C
CC1CC(C=CC(=O)C1)C(C)=C
CC1CCC=CC(=O)C1C(C)=C
CC1CCC(=CC(=O)C1)C(C)=C
CC1CCC(C(C)=O)C(=C)C=C1
CC1C=CCC(=O)CC1C(C)=C
CC1CC=CC(=O)C(C1)C(C)=C
CC1CC=CC(=O)CC1C(C)=C
CC1CC(CC(=O)C=C1)C(C)=C
CC1CCCC(=O)C=C1C(C)=C
CC1CCCC(=O)C(=C1)C(C)=C
CC1CC(C(C)=O)C(=C)CC=C1
CC1C=CC(=O)CCC1C(C)=C
CC1CCC(=O)C=C(C1)C(C)=C
CC1CCC(=O)C=CC1C(C)=C
CC1CCC(=O)C(=CC1)C(C)=C
CC1CCC(=O)C(C=C1)C(C)=C
CC1CCC(=O)CC=C1C(C)=C
CC1CCC(=O)CC(=C1)C(C)=C
CC1CC(=O)C=CCC1C(C)=C
CC1CC(=O)C(CC=C1)C(C)=C
CC1CC(=O)CC=C(C1)C(C)=C
CC1CC(=O)CC=CC1C(C)=C
CC1CC(=O)CC(C=C1)C(C)=C
CC1CC(=O)CCC=C1C(C)=C
CC1CC(=O)CCC(=C1)C(C)=C
CC1C(=O)CCCC=C1C(C)=C
CC(=C)C1=C(C)CCCCC1=O
CC(=C)C1C=C(C)CCCC1=O
CC(=C)C1C(=O)CCCC=C1C
CC(=C)C1CC=C(C)CCC1=O
CC(=C)C1CC(C)=CCCC1=O
CC(=C)C1CCC=C(C)CC1=O
CC(=C)C1CCC(C)=CCC1=O
CC(=C)C1CCCC=C(C)C1=O
CC(=C)C1CCCC(C)=CC1=O
CC(C)C1=CC(=C)CCCC1=O
CC(C)C1=CCC(=C)CCC1=O
CC(C)C1=CCCC(=C)CC1=O
CC(C)C1=CCCCC(=C)C1=O
CC(C)C1C=CC(=C)CCC1=O
CC(C)C1C=CCC(=C)CC1=O
CC(C)C1C=CCCC(=C)C1=O
CC(C)C1C(=C)CC=CCC1=O
CC(C)C1C(=C)CCC=CC1=O
CC(C)C1CC=CC(=C)CC1=O
CC(C)C1CC=CCC(=C)C1=O
CC(C)C1CC(=C)C=CCC1=O
CC(C)C1CC(=C)CC=CC1=O
CC(C)C1CCC=CC(=C)C1=O
CC(C)C1CCC(=C)C=CC1=O
CC(=C)C1=C(C)CCCC(=O)C1
CC(=C)C1CC(=O)CC=C(C)C1
CC(=C)C1CCC=C(C)C(=O)C1
CC(C)C1=CC(=C)CCC(=O)C1
CC(C)C1=CCC(=C)CC(=O)C1
CC(C)C1=CCCC(=C)C(=O)C1
CC(C)C1CC=CC(=C)C(=O)C1
CC(C)C1CC(=C)C=CC(=O)C1
CC(C)C1=CCCCC(=O)C1=C
CC(C)C1C=CCCC(=O)C1=C
CC(C)C1CC=CCC(=O)C1=C
CC(C)C1CCC=CC(=O)C1=C
CC(=C)C1=C(C)CCC(=O)CC1
CC(C)C1=CC(=C)CC(=O)CC1
CC(C)C1=CCC(=C)C(=O)CC1
CC(C)C1CC(=C)CC(=O)C=C1
CC(C)C1CCC(=C)C(=O)C=C1
CC(=C)C1CCCC(=O)C=C1C
CC(C)C1=CCCC(=O)CC1=C
CC(C)C1C=CCC(=O)CC1=C
CC(C)C1CC=CC(=O)CC1=C
CC(=C)C1=C(C)CC(=O)CCC1
CC(=C)C1CCCC(=O)C(C)=C1
CC(C)C1=CC(=C)C(=O)CCC1
CC(C)C1=CCCC(=O)C(=C)C1
CC(C)C1CC=CC(=O)C(=C)C1
CC(C)C1CC(=C)C(=O)CC=C1
CC(=C)C1CCC(=O)CC=C1C
CC(C)C1=CCC(=O)CCC1=C
CC(C)C1C=CC(=O)CCC1=C
CC(C)C1CCC(=O)C=CC1=C
CC(=C)C1=C(C)C(=O)CCCC1
CC(=C)C1CCC(=O)C=C(C)C1
CC(=C)C1CCC(=O)C(C)=CC1
CC(=C)C1CCC(=O)CC(C)=C1
CC(C)C1=CCC(=O)C(=C)CC1
CC(C)C1=CCC(=O)CC(=C)C1
CC(C)C1CCC(=O)C(=C)C=C1
CC(=C)C1CC(=O)CCC=C1C
CC(C)C1=CC(=O)CCCC1=C
CC(C)C1CC(=O)C=CCC1=C
CC(C)C1CC(=O)CC=CC1=C
CC(=C)C1CC(=O)CCC(C)=C1
CC(C)C1=CC(=O)C(=C)CCC1
CC(C)C1=CC(=O)CC(=C)CC1
CC(C)C1=CC(=O)CCC(=C)C1
CC(C)C1CC(=O)C(=C)CC=C1
CC(C)C1CC(=O)CC(=C)C=C1
CC(C)C1C(=O)CCC=CC1=C
CC(=O)C1=C(C)CCCCC1=C
CC(=O)C1C=C(C)CCCC1=C
CC(=O)C1C(=C)CCCC=C1C
CC(=O)C1CC=C(C)CCC1=C
CC(=O)C1CC(=C)CCC=C1C
CC(=O)C1CC(C)=CCCC1=C
CC(=O)C1CCC=C(C)CC1=C
CC(=O)C1CCC(=C)CC=C1C
CC(=O)C1CCC(C)=CCC1=C
CC(=O)C1CCCC=C(C)C1=C
CC(=O)C1CCCC(=C)C=C1C
CC(=O)C1CCCC(C)=CC1=C
CC(=O)C1=C(C)C(=C)CCCC1
CC(=O)C1=C(C)CC(=C)CCC1
CC(=O)C1=C(C)CCC(=C)CC1
CC(=O)C1=C(C)CCCC(=C)C1
CC(=O)C1CC=C(C)CC(=C)C1
CC(=O)C1CC(=C)CCC(C)=C1
CC(=O)C1CC(=C)CC=C(C)C1
CC(=O)C1CCC=C(C)C(=C)C1
CC(=O)C1CCC(=C)C=C(C)C1
CC(=O)C1CCC(=C)C(C)=CC1
CC(=O)C1CCC(=C)CC(C)=C1
CC(=O)C1CCC(C)=CC(=C)C1
CC(=O)C1CCCC(=C)C(C)=C1
CC(=C)C1CC=C(C)CC(=O)C1
CC(=C)C1CCC(C)=CC(=O)C1
CC1CC(C=C)C(C)(C)C(=O)O1
CC1CC(C)(C=C)C(C)C(=O)O1
CC1CC(C)(C)C(C=C)C(=O)O1
CC1CC(C)C(C)(C=C)C(=O)O1
CC1C(C=C)C(C)(C)COC1=O
CC1CC(C=C)C(C)(C)OC1=O
CC1CC(C)(C=C)C(C)OC1=O
CC1CC(C)(C=C)C(=O)OC1C
CC1C(C)C(C)(COC1=O)C=C
CC1C(CC(C)(C)OC1=O)C=C
CC1CC(C)(C)C(OC1=O)C=C
CC1CC(C)C(C)(OC1=O)C=C
CC1CC(C=C)C(=O)OC1(C)C
CC1CC(C)(C)C(=O)OC1C=C
CC1CC(C)(C)OC(=O)C1C=C
CC1C(C=C)C(=O)OCC1(C)C
CC1CC(C)(OC(=O)C1C)C=C
CC1C(CC(=O)OC1(C)C)C=C
CC1C(COC(=O)C1(C)C)C=C
CC1CC(OC(=O)C1(C)C)C=C
CC1CC(=O)OC(C)C1(C)C=C
CC1CC(=O)OC(C=C)C1(C)C
CC1CC(=O)OC(C)(C)C1C=C
CC1CC(=O)OC(C)(C=C)C1C
CC1C(OC(=O)CC1(C)C)C=C
CC1COC(=O)C(C)C1(C)C=C
CC1COC(=O)C(C=C)C1(C)C
CC1COC(=O)C(C)(C)C1C=C
CC1COC(=O)C(C)(C=C)C1C
CC1C(=O)OC(CC1(C)C)C=C
CC1C(=O)OCC(C=C)C1(C)C
CC1OC(=O)C(CC1(C)C)C=C
CC1OC(=O)C(C)(C)CC1C=C
CC1OC(=O)CC(C=C)C1(C)C
CC1OC(=O)CC(C)(C)C1C=C
CC1OC(=O)CC(C)(C=C)C1C
CCC1(C)CC(=C)C(C)C(=O)O1
CCC1(C)CC(C)C(=C)C(=O)O1
CCC1CC(=C)C(C)(C)C(=O)O1
CCC1CC(C)(C)C(=C)C(=O)O1
CCC1(C)C(=C)CC(C)OC1=O
CCC1(C)C(C)C(=C)COC1=O
CCC1(C)CC(=C)C(C)OC1=O
CCC1C(=C)CC(C)(C)OC1=O
CCC1CC(=C)C(C)(C)OC1=O
CCC1(C)CC(=C)C(=O)OC1C
CCC1(C)C(C)COC(=O)C1=C
CCC1(C)CC(C)OC(=O)C1=C
CCC1CC(C)(C)OC(=O)C1=C
CCC1C(=C)CC(=O)OC1(C)C
CCC1CC(=C)C(=O)OC1(C)C
CCC1(C)C(C)C(=O)OCC1=C
CCC1C(=C)COC(=O)C1(C)C
CCC1(C)C(C)OC(=O)CC1=C
CCC1C(=C)C(=O)OCC1(C)C
CCC1(C)CC(=O)OC(C)C1=C
CCC1(C)COC(=O)C(=C)C1C
CCC1(C)COC(=O)C(C)C1=C
CCC1(C)C(=C)C(C)COC1=O
CCC1CC(=O)OC(C)(C)C1=C
CCC1COC(=O)C(=C)C1(C)C
CCC1(C)OC(=O)C(=C)CC1C
CCC1(C)OC(=O)C(C)CC1=C
CCC1(C)OC(=O)CC(=C)C1C
CCC1(C)OC(=O)CC(C)C1=C
CCC1COC(=O)C(C)(C)C1=C
CCC1C(=O)OCC(=C)C1(C)C
CCC1C(=O)OCC(C)(C)C1=C
CCC1OC(=O)C(=C)CC1(C)C
CCC1OC(=O)CC(=C)C1(C)C
CCC1OC(=O)C(C)(C)CC1=C
CCC1OC(=O)CC(C)(C)C1=C
CC1C(=C)C(CCC1(C)C)C=O
CC1C(=C)CC(CC1(C)C)C=O
CC1C(CC(=C)CC1(C)C)C=O
CC1C(CCC(=C)C1(C)C)C=O
CC1CC(=C)C(CC1(C)C)C=O
CC1CC(CC(=C)C1(C)C)C=O
CC1C(C)C(C)(CCC1=C)C=O
CC1C(CC(C)(C)CC1=C)C=O
CC1C(CCC(C)(C)C1=C)C=O
CC1CC(=C)C(C)(CC1C)C=O
CC1CC(=C)CC(C)C1(C)C=O
CC1CC(C)(C)C(CC1=C)C=O
CC1CC(C)(CC(=C)C1C)C=O
CC1CC(C)(CC(C)C1=C)C=O
CC1CC(C)C(C)(CC1=C)C=O
CC1CC(CC(C)(C)C1=C)C=O
CC1CCC(=C)C(C)C1(C)C=O
CC1C(C)C(C)(CCC1=O)C=C
CC1C(CC(C)(C)CC1=O)C=C
CC1C(CCC(C)(C)C1=O)C=C
CC1CC(C)(C)C(CC1=O)C=C
CC1CC(C)(CC(C)C1=O)C=C
CC1CC(C)C(C)(CC1=O)C=C
CC1CC(CC(C)(C)C1=O)C=C
CC1CC(=C)C(C)(C)CC1C=O
CC1CC(=C)C(C)C(C)(C1)C=O
CC1CC(=C)CC(C)(C)C1C=O
CC1CC(C)(C)C(=C)CC1C=O
CC1CC(C)(C)CC(=C)C1C=O
CC1CC(C)C(=C)C(C)(C1)C=O
CC1CCC(C)(C)C(=C)C1C=O
CC1C(C=C)C(C)(C)CCC1=O
CC1CC(C=C)C(C)(C)CC1=O
CC1CC(C)(C=C)C(C)CC1=O
CC1CC(C)(C)CC(C=C)C1=O
CC1CCC(C=C)C(C)(C)C1=O
CC1CCC(C)(C=C)C(C)C1=O
CC1CCC(C)(C)C(C=C)C1=O
CC1CC(C=C)C(C)(C)C(=O)C1
CC1CC(C)C(C)(C=C)C(=O)C1
CC1CC(=C)CC(C)(C=O)C1C
CC1CC(C)(C)CC(C=O)C1=C
CC1CCC(=C)C(C)(C=O)C1C
CC1CCC(C)(C=C)C(=O)C1C
CC1CCC(C)(C)C(C=O)C1=C
CC1CCC(C)C(C)(C=O)C1=C
CC1C(=C)CCC(C=O)C1(C)C
CC1CC(=C)CC(C=O)C1(C)C
CC1CC(C)(C)CC(=O)C1C=C
CC1CCC(C=C)C(=O)C1(C)C
CC1CCC(C)(C)C(=O)C1C=C
CC1CC(C)C(C)(C=O)C(=C)C1
CC1CC(C)(CC(=O)C1C)C=C
CC1CC(C=C)C(=O)CC1(C)C
CC1CC(C)(C)C(=O)CC1C=C
CC1CCC(C)(C=O)C(=C)C1C
CC1CCC(C)(C=O)C(C)C1=C
CC1CC(=C)C(C=O)C(C)(C)C1
CC1CC(C=C)C(=O)C(C)(C)C1
CC1C(CCC(=O)C1(C)C)C=C
CC1CC(CC(=O)C1(C)C)C=C
CC1C(C=C)C(=O)CCC1(C)C
CC1CCC(C=O)C(=C)C1(C)C
CC1CC(C)(C=O)C(C)CC1=C
CC1CCC(C=O)C(C)(C)C1=C
CC1C(CC(=O)CC1(C)C)C=C
CC1CCC(=O)C(C)C1(C)C=C
CC1CC(C=O)C(=C)CC1(C)C
CC1CCC(=O)C(C=C)C1(C)C
CC1CCC(=O)C(C)(C)C1C=C
CC1CC(C=O)C(C)(C)CC1=C
CC1CCC(=O)C(C)(C=C)C1C
CC1CC(C=O)C(=C)C(C)(C)C1
CC1CC(C=O)C(C)(C)C(=C)C1
CC1CC(=O)C(CC1(C)C)C=C
CC1CC(=O)C(C)(CC1C)C=C
CC1CC(=O)CC(C)C1(C)C=C
CC1C(C=O)C(=C)CCC1(C)C
CC1CC(=O)C(C)C(C)(C1)C=C
CC1CC(=O)CC(C=C)C1(C)C
CC1CC(=O)CC(C)(C)C1C=C
CC1C(C=O)C(C)(C)CCC1=C
CC1CC(=O)CC(C)(C=C)C1C
CC1CC(=O)C(C=C)C(C)(C)C1
CC1C(=O)C(CCC1(C)C)C=C
CC1C(=O)CC(CC1(C)C)C=C
CC1C(=O)CCC(C=C)C1(C)C
CCC1(C)C(=C)C(C)CCC1=O
CCC1(C)C(=C)CC(C)CC1=O
CCC1(C)C(=C)CCC(C)C1=O
CCC1(C)C(C)C(=C)CCC1=O
CCC1(C)C(C)CC(=C)CC1=O
CCC1(C)C(C)CCC(=C)C1=O
CCC1(C)CC(=C)C(C)CC1=O
CCC1(C)CC(=C)CC(C)C1=O
CCC1(C)CC(C)C(=C)CC1=O
CCC1(C)CC(C)CC(=C)C1=O
CCC1(C)CCC(=C)C(C)C1=O
CCC1(C)CCC(C)C(=C)C1=O
CCC1C(=C)CC(C)(C)CC1=O
CCC1C(=C)CCC(C)(C)C1=O
CCC1CC(=C)C(C)(C)CC1=O
CCC1CC(=C)CC(C)(C)C1=O
CCC1CC(C)(C)C(=C)CC1=O
CCC1CC(C)(C)CC(=C)C1=O
CCC1CCC(=C)C(C)(C)C1=O
CCC1CCC(C)(C)C(=C)C1=O
CCC1(C)CC(=C)C(C)C(=O)C1
CCC1(C)CC(C)C(=C)C(=O)C1
CCC1CC(=C)C(C)(C)C(=O)C1
CCC1(C)C(C)CCC(=O)C1=C
CCC1(C)CC(=C)CC(=O)C1C
CCC1(C)CC(C)CC(=O)C1=C
CCC1(C)CCC(=C)C(=O)C1C
CCC1(C)CCC(C)C(=O)C1=C
CCC1CC(C)(C)CC(=O)C1=C
CCC1CCC(C)(C)C(=O)C1=C
CCC1C(=C)CCC(=O)C1(C)C
CCC1CC(=C)CC(=O)C1(C)C
CCC1CCC(=C)C(=O)C1(C)C
CCC1(C)C(C)CC(=O)CC1=C
CCC1(C)CC(=C)C(=O)CC1C
CCC1(C)CC(C)C(=O)CC1=C
CCC1CC(C)(C)C(=O)CC1=C
CCC1(C)CC(C)C(=O)C(=C)C1
CCC1C(=C)CC(=O)CC1(C)C
CCC1CC(=C)C(=O)CC1(C)C
CCC1(C)C(C)C(=O)CCC1=C
CCC1(C)CCC(=O)C(=C)C1C
CCC1(C)CCC(=O)C(C)C1=C
CCC1CC(=C)C(=O)C(C)(C)C1
CCC1C(=C)C(=O)CCC1(C)C
CCC1CCC(=O)C(=C)C1(C)C
CCC1(C)CC(=O)C(=C)CC1C
CCC1(C)CC(=O)C(C)CC1=C
CCC1(C)CC(=O)CC(=C)C1C
CCC1(C)CC(=O)CC(C)C1=C
CCC1CCC(=O)C(C)(C)C1=C
CCC1CC(=O)C(=C)CC1(C)C
CCC1CC(=O)CC(=C)C1(C)C
CCC1CC(=O)C(C)(C)CC1=C
CCC1CC(=O)CC(C)(C)C1=C
CCC1CC(=O)C(=C)C(C)(C)C1
CCC1C(=O)C(=C)CCC1(C)C
CCC1C(=O)CC(=C)CC1(C)C
CCC1C(=O)CCC(=C)C1(C)C
CCC1C(=O)CCC(C)(C)C1=C
CC1CCC(=C)C(C)(C)C1C=O
CC1CCC(C)C(C)(C=C)C1=O
CC1CCC(=C)C(C=O)C1(C)C
CC1CC(C)C(=O)C(C)(C1)C=C
CC1CC(=O)C(C)(C)CC1C=C
CC1CC(C)C(CC#C)C(=O)O1
CC1CC(CC#C)C(C)C(=O)O1
CC1CC(CC#C)C(=O)OC1C
CC1CC(CC#C)OC(=O)C1C
CC1CC(C)C(=O)OC1CC#C
CC1C(CC#C)COC(=O)C1C
CC1CC(=O)OC(C)C1CC#C
CC1CC(=O)OC(CC#C)C1C
CC1COC(=O)C(C)C1CC#C
CC1COC(=O)C(CC#C)C1C
CC1OC(=O)C(C)CC1CC#C
CC1OC(=O)CC(CC#C)C1C
CCC1CC(C)C(C#C)C(=O)O1
CCC1CC(C#C)C(C)C(=O)O1
CCC1C(C#C)C(C)COC1=O
CCC1CC(C#C)C(C)OC1=O
CCC1CC(C#C)C(=O)OC1C
CCC1C(C)C(COC1=O)C#C
CCC1C(C)CC(OC1=O)C#C
CCC1C(CC(C)OC1=O)C#C
CCC1CC(C)C(OC1=O)C#C
CCC1C(C)CC(=O)OC1C#C
CCC1CC(C)C(=O)OC1C#C
CCC1C(C)COC(=O)C1C#C
CCC1CC(C)OC(=O)C1C#C
CCC1C(C)C(=O)OCC1C#C
CCC1CC(OC(=O)C1C)C#C
CCC1C(C)OC(=O)CC1C#C
CCC1CC(=O)OC(C)C1C#C
CCC1CC(=O)OC(C#C)C1C
CCC1COC(=O)C(C)C1C#C
CCC1COC(=O)C(C#C)C1C
CCC1OC(=O)C(CC1C)C#C
CCC1OC(=O)C(C)CC1C#C
CCC1OC(=O)CC(C)C1C#C
CCC1OC(=O)CC(C#C)C1C
CC#CC1CC(C)C(C)C(=O)O1
CC#CC1C(C)C(C)COC1=O
CC#CC1C(C)CC(C)OC1=O
CC#CC1CC(C)C(C)OC1=O
CC#CC1C(C)CC(=O)OC1C
CC#CC1CC(C)C(=O)OC1C
CC#CC1C(C)COC(=O)C1C
CC#CC1CC(C)OC(=O)C1C
CC#CC1CC(=O)OC(C)C1C
CC#CC1COC(=O)C(C)C1C
CC#CC1OC(=O)C(C)CC1C
CC#CC1OC(=O)CC(C)C1C
CCC1CC(=CC)C(C)C(=O)O1
CCC1CC(C)C(=CC)C(=O)O1
CCC1CC(=CC)C(C)OC1=O
CCC1CC(=CC)C(=O)OC1C
CCC1C(C)C(COC1=O)=CC
CCC1C(C)COC(=O)C1=CC
CCC1CC(C)OC(=O)C1=CC
CCC1C(C)C(=O)OCC1=CC
CCC1C(C)OC(=O)CC1=CC
CCC1CC(=O)OC(C)C1=CC
CCC1COC(=O)C(C)C1=CC
CCC1COC(=O)C(=CC)C1C
CCC1C(=O)OC(C)CC1=CC
CCC1C(=O)OCC(C)C1=CC
CCC1OC(=O)C(CC1C)=CC
CCC1OC(=O)C(C)CC1=CC
CCC1OC(=O)CC(C)C1=CC
CCC1OC(=O)CC(=CC)C1C
CC=CC1CC(C)C(C)C(=O)O1
CC=CC1C(C)C(C)COC1=O
CC=CC1C(C)CC(C)OC1=O
CC=CC1CC(C)C(C)OC1=O
CCC=C1C(C)C(C)COC1=O
CCC=C1C(C)CC(C)OC1=O
CCC=C1CC(C)C(C)OC1=O
CC=CC1C(C)CC(=O)OC1C
CC=CC1CC(C)C(=O)OC1C
CCC=C1C(C)CC(=O)OC1C
CCC=C1CC(C)C(=O)OC1C
CC=CC1C(C)COC(=O)C1C
CC=CC1CC(C)OC(=O)C1C
CCC=C1C(C)COC(=O)C1C
CCC=C1CC(C)OC(=O)C1C
CC=CC1CC(=O)OC(C)C1C
CCC=C1CC(=O)OC(C)C1C
CC=CC1COC(=O)C(C)C1C
CCC=C1COC(=O)C(C)C1C
CC=CC1OC(=O)C(C)CC1C
CC=CC1OC(=O)CC(C)C1C
CC1CC(CC(C)C1C#C)C=O
CC1C(CCC(C#C)C1C)C=O
CC1CC(C)C(CC1C=O)C#C
CC1CC(CC(C)C1C=O)C#C
CC1CC(CC(C#C)C1C)C=O
CC1CC(C)C(C#C)C(C1)C=O
CC1CC(C#C)C(C)CC1C=O
CC1CCC(C)C(C#C)C1C=O
CC1CCC(C#C)C(C)C1C=O
CC1CC(CC#C)CC(C)C1=O
CC1CCC(CC#C)C(C)C1=O
CC1CC(C)C(CC#C)C(=O)C1
CC1CC(CC#C)C(C)C(=O)C1
CC1CC(CC#C)CC(=O)C1C
CC1CCC(C#C)C(C=O)C1C
CC1CCC(CC#C)C(=O)C1C
CC1CC(CC#C)C(=O)CC1C
CC1CC(CC(C=O)C1C)C#C
CC1CCC(C)C(=O)C1CC#C
CC1CC(C)C(C=O)C(C1)C#C
CC1CC(C)C(=O)CC1CC#C
CC1CCC(C=O)C(C)C1C#C
CC1CCC(C=O)C(C#C)C1C
CC1CC(C)C(=O)C(CC#C)C1
CC1C(CC#C)CCC(=O)C1C
CC1CC(C=O)C(CC1C)C#C
CC1CCC(=O)C(C)C1CC#C
CC1CC(C=O)C(C)C(C1)C#C
CC1CCC(=O)C(CC#C)C1C
CC1CC(=O)C(C)CC1CC#C
CC1CC(=O)CC(C)C1CC#C
CC1CC(=O)CC(CC#C)C1C
CCC1C(C)C(CCC1=O)C#C
CCC1C(C)CC(CC1=O)C#C
CCC1C(CC(C)CC1=O)C#C
CCC1C(CCC(C)C1=O)C#C
CCC1CC(C)C(CC1=O)C#C
CCC1CC(CC(C)C1=O)C#C
CCC1C(C)CCC(C#C)C1=O
CCC1C(C#C)C(C)CCC1=O
CCC1CC(C)CC(C#C)C1=O
CCC1CC(C#C)C(C)CC1=O
CCC1CCC(C)C(C#C)C1=O
CCC1CCC(C#C)C(C)C1=O
CCC1CC(C)C(C#C)C(=O)C1
CCC1CC(C#C)C(C)C(=O)C1
CCC1CCC(C#C)C(=O)C1C
CCC1C(C)CCC(=O)C1C#C
CCC1CC(C)CC(=O)C1C#C
CCC1CCC(C)C(=O)C1C#C
CCC1CC(C#C)C(=O)CC1C
CCC1CC(CC(=O)C1C)C#C
CCC1C(C)CC(=O)CC1C#C
CCC1CC(C)C(=O)C(C1)C#C
CCC1CC(C)C(=O)CC1C#C
CCC1C(C)C(=O)CCC1C#C
CCC1CCC(=O)C(C)C1C#C
CCC1CCC(=O)C(C#C)C1C
CCC1CC(=O)C(CC1C)C#C
CCC1CC(=O)C(C)CC1C#C
CCC1CC(=O)CC(C)C1C#C
CCC1CC(=O)CC(C#C)C1C
CC#CC1C(C)C(C)CCC1=O
CC#CC1C(C)CC(C)CC1=O
CC#CC1C(C)CCC(C)C1=O
CC#CC1CC(C)C(C)CC1=O
CC#CC1CC(C)CC(C)C1=O
CC#CC1CCC(C)C(C)C1=O
CC#CC1CC(C)C(C)C(=O)C1
CC#CC1C(C)CCC(=O)C1C
CC#CC1CC(C)CC(=O)C1C
CC#CC1CCC(C)C(=O)C1C
CC#CC1C(C)CC(=O)CC1C
CC#CC1CC(C)C(=O)CC1C
CC#CC1CC(C)C(=O)C(C)C1
CC#CC1CCC(=O)C(C)C1C
CC#CC1CC(=O)C(C)CC1C
CC#CC1CC(=O)CC(C)C1C
CC1CC(C)C(CC1C)=CC=O
CC1CC(CC(C)C1C)=CC=O
CC1CC(C)C(C)C(C1)=CC=O
CC1CCC(C)C(=CC=O)C1C
CC1CC(C)C(=CC=O)C(C)C1
CC1CCC(=CC=O)C(C)C1C
CC=C1C(C)CC(CC1C)C=O
CC=C1CC(C)C(CC1C)C=O
CC=C1CC(CC(C)C1C)C=O
CCC1C(C)C(CCC1=O)=CC
CCC1C(C)CC(CC1=O)=CC
CCC1CC(C)C(CC1=O)=CC
CCC1CC(CC(C)C1=O)=CC
CC=C1C(CCC(C)C1C)C=O
CC=C1C(C)CC(C)CC1C=O
CC=C1C(C)CCC(C)C1C=O
CC=C1CC(C)C(C)C(C1)C=O
CC=C1CC(C)C(C)CC1C=O
CC=C1CC(C)CC(C)C1C=O
CC=C1CCC(C)C(C)C1C=O
CCC1C(C)CCC(=CC)C1=O
CCC1CC(=CC)C(C)CC1=O
CCC1CC(C)CC(=CC)C1=O
CCC1CCC(=CC)C(C)C1=O
CCC1CCC(C)C(=CC)C1=O
CCC1CC(C)C(=CC)C(=O)C1
CC=C1C(C)CCC(C=O)C1C
CC=C1CC(C)CC(C=O)C1C
CC=C1CCC(C)C(C=O)C1C
CCC1CCC(=CC)C(=O)C1C
CCC1C(C)CCC(=O)C1=CC
CCC1CC(C)CC(=O)C1=CC
CCC1CCC(C)C(=O)C1=CC
CCC1CC(=CC)C(=O)CC1C
CC=C1CC(C)C(C=O)C(C)C1
CCC1CC(CC(=O)C1C)=CC
CCC1C(C)CC(=O)CC1=CC
CCC1CC(C)C(=O)C(C1)=CC
CCC1CC(C)C(=O)CC1=CC
CC=C1CCC(C=O)C(C)C1C
CCC1C(C)C(=O)CCC1=CC
CCC1CCC(=O)C(C)C1=CC
CC=C1CC(C=O)C(C)CC1C
CCC1CCC(=O)C(=CC)C1C
CCC1CC(=O)C(CC1C)=CC
CCC1CC(=O)C(C)C(C1)=CC
CCC1CC(=O)C(C)CC1=CC
CCC1CC(=O)CC(C)C1=CC
CCC1CC(=O)CC(=CC)C1C
CCC1C(=O)C(C)CCC1=CC
CCC1C(=O)CC(C)CC1=CC
CCC1C(=O)CCC(C)C1=CC
CC=CC1C(C)C(C)CCC1=O
CC=CC1C(C)CC(C)CC1=O
CC=CC1C(C)CCC(C)C1=O
CC=CC1CC(C)C(C)CC1=O
CC=CC1CC(C)CC(C)C1=O
CC=CC1CCC(C)C(C)C1=O
CCC=C1C(C)C(C)CCC1=O
CCC=C1C(C)CC(C)CC1=O
CCC=C1C(C)CCC(C)C1=O
CCC=C1CC(C)C(C)CC1=O
CCC=C1CC(C)CC(C)C1=O
CCC=C1CCC(C)C(C)C1=O
CC=CC1CC(C)C(C)C(=O)C1
CCC=C1CC(C)C(C)C(=O)C1
CC=CC1CC(C)CC(=O)C1C
CC=CC1CCC(C)C(=O)C1C
CCC=C1C(C)CCC(=O)C1C
CCC=C1CC(C)CC(=O)C1C
CCC=C1CCC(C)C(=O)C1C
CC=CC1C(C)CC(=O)CC1C
CC=CC1CC(C)C(=O)CC1C
CCC=C1C(C)CC(=O)CC1C
CCC=C1CC(C)C(=O)CC1C
CC=CC1CC(C)C(=O)C(C)C1
CCC=C1CC(C)C(=O)C(C)C1
CC=CC1CCC(=O)C(C)C1C
CCC=C1CCC(=O)C(C)C1C
CC=CC1CC(=O)C(C)CC1C
CC=CC1CC(=O)CC(C)C1C
CCC=C1CC(=O)C(C)CC1C
CCC=C1CC(=O)CC(C)C1C
CC=CC1C(C)CCC(=O)C1C
CC1CC(=C)C(CC(C)=C)CO1
CC1CC(=C)CC(CC(C)=C)O1
CC1CC(CC(C)=C)C(=C)CO1
CC1CCC(=C)C(CC(C)=C)O1
CC1CC(C=C)C(CO1)C(C)=C
CC1CCC(C=C)C(O1)C(C)=C
CC1C(CC(C)=C)COCC1=C
CC1CC(CC(C)=C)OCC1=C
CC1CC(C(C)CO1)C(=C)C=C
CC1CC(C)C(CO1)C(=C)C=C
CC1CC(CC(C)O1)C(=C)C=C
CC1CCC(C(C)O1)C(=C)C=C
CC1CCC(C)C(O1)C(=C)C=C
CC1C(CC(C)=C)OCCC1=C
CC1CC(C(CO1)C=C)C(C)=C
CC1CC(CC(O1)C=C)C(C)=C
CC1CC(CC(O1)C(C)=C)C=C
CC1CCC(C(O1)C=C)C(C)=C
CC1CC(=C)COC1CC(C)=C
CC1C(CCOC1C(C)=C)C=C
CC1CC(COC1C=C)C(C)=C
CC1CC(COC1C(C)=C)C=C
CC1CC(COC1C)C(=C)C=C
CC1CCC(OC1C=C)C(C)=C
CC1CCC(OC1C(C)=C)C=C
CC1CCC(OC1C)C(=C)C=C
CC1CC(C)OC(C1)C(=C)C=C
CC1C(COCC1C(C)=C)C=C
CC1CC(OC(C1)C(C)=C)C=C
CC1CC(OCC1C=C)C(C)=C
CC1CC(OCC1C(C)=C)C=C
CC1CCOC(C1C=C)C(C)=C
CC1CCOC(C1C)C(=C)C=C
CC1CCOC(C)C1C(=C)C=C
CC1CCOC(C=C)C1C(C)=C
CC1CCOC(CC(C)=C)C1=C
CC1C(OCCC1C(C)=C)C=C
CC1COC(C(C1)C=C)C(C)=C
CC1COC(CC1C=C)C(C)=C
CC1COC(CC1C(C)=C)C=C
CC1COC(CC1C)C(=C)C=C
CC1COCC(C1C=C)C(C)=C
CC1COCC(C1C)C(=C)C=C
CC1COC(C(C)C1)C(=C)C=C
CC1COC(C)C(C1)C(=C)C=C
CC1COCC(=C)C1CC(C)=C
CC1COCC(C)C1C(=C)C=C
CC1COC(C=C)C(C1)C(C)=C
CC1COCC(C=C)C1C(C)=C
CC1COC(CC(C)=C)CC1=C
CC1COCC(CC(C)=C)C1=C
CC1COC(CC(C)=C)C(=C)C1
CC1OC(CCC1C=C)C(C)=C
CC1OC(CCC1C(C)=C)C=C
CC1OCC(CC1C=C)C(C)=C
CC1OCC(CC1C(C)=C)C=C
CC1OCCC(C1C=C)C(C)=C
CC1OCCC(C1C)C(=C)C=C
CC1OCC(=C)CC1CC(C)=C
CC1OCCC(=C)C1CC(C)=C
CC1OCCC(C=C)C1C(C)=C
CC1OC(CC(C)=C)CCC1=C
CC1OCC(CC(C)=C)CC1=C
CC1OCCC(CC(C)=C)C1=C
CCC1CC(C(C)=C)C(=C)CO1
CCC1CC(=C)C(CO1)C(C)=C
CCC1CC(=C)CC(O1)C(C)=C
CCC1CCC(=C)C(O1)C(C)=C
CCC1CC(=C)COC1C(C)=C
CCC1C(COCC1=C)C(C)=C
CCC1CC(OCC1=C)C(C)=C
CCC1CCOC(C(C)=C)C1=C
CCC1C(OCCC1=C)C(C)=C
CCC1COC(CC1=C)C(C)=C
CCC1COCC(=C)C1C(C)=C
CCC1COCC(C(C)=C)C1=C
CCC1COC(C(C)=C)C(=C)C1
CCC1OC(CCC1=C)C(C)=C
CCC1OCC(CC1=C)C(C)=C
CCC1OCC(=C)CC1C(C)=C
CCC1OCCC(=C)C1C(C)=C
CCC1OCCC(C(C)=C)C1=C
CC(C)C1CC(C=C)C(=C)CO1
CC(C)C1CC(=C)C(CO1)C=C
CC(C)C1CC(=C)CC(O1)C=C
CC(C)C1CCC(=C)C(O1)C=C
CC(C)C1CC(=C)COC1C=C
CC(C)C1C(COCC1=C)C=C
CC(C)C1CC(OCC1=C)C=C
CC(C)C1CCOC(C=C)C1=C
CC(C)C1C(OCCC1=C)C=C
CC(C)C1COC(CC1=C)C=C
CC(C)C1COCC(=C)C1C=C
CC(C)C1COCC(C=C)C1=C
CC(C)C1COC(C=C)C(=C)C1
CC(C)C1OC(CCC1=C)C=C
CC(C)C1OCC(CC1=C)C=C
CC(C)C1OCC(=C)CC1C=C
CC(C)C1OCCC(=C)C1C=C
CC(C)C1OCCC(C=C)C1=C
CC(C=C)C1CC(=C)C(C)CO1
CC(C=C)C1CC(=C)CC(C)O1
CC(C=C)C1CC(C)C(=C)CO1
CC(C=C)C1CCC(=C)C(C)O1
CC(C)CC1CC(=C)C(=C)CO1
CCC(=C)C1CC(=C)C(C)CO1
CCC(=C)C1CC(=C)CC(C)O1
CCC(=C)C1CC(C)C(=C)CO1
CCC(=C)C1CCC(=C)C(C)O1
CCC(C)C1CC(=C)C(=C)CO1
CC(C=C)C1CC(=C)COC1C
CCC(=C)C1CC(=C)COC1C
CC(C=C)C1C(C)COCC1=C
CC(C=C)C1CC(C)OCC1=C
CC(C)CC1C(=C)COCC1=C
CCC(=C)C1C(C)COCC1=C
CCC(=C)C1CC(C)OCC1=C
CCC(C)C1C(=C)COCC1=C
CC(C=C)C1C(C)OCCC1=C
CC(C=C)C1CCOC(C)C1=C
CCC(=C)C1C(C)OCCC1=C
CCC(=C)C1CCOC(C)C1=C
CC(C=C)C1COC(C)CC1=C
CC(C=C)C1COCC(=C)C1C
CC(C=C)C1COCC(C)C1=C
CC(C)CC1COCC(=C)C1=C
CCC(=C)C1COC(C)CC1=C
CCC(=C)C1COCC(=C)C1C
CCC(=C)C1COCC(C)C1=C
CCC(C)C1COCC(=C)C1=C
CC(C=C)C1COC(C)C(=C)C1
CCC(=C)C1COC(C)C(=C)C1
CC(C=C)C1OC(C)CCC1=C
CC(C=C)C1OCC(=C)CC1C
CC(C=C)C1OCC(C)CC1=C
CC(C=C)C1OCCC(=C)C1C
CC(C=C)C1OCCC(C)C1=C
CC(C)CC1OCC(=C)CC1=C
CC(C)CC1OCCC(=C)C1=C
CCC(=C)C1OC(C)CCC1=C
CCC(=C)C1OCC(=C)CC1C
CCC(=C)C1OCC(C)CC1=C
CCC(=C)C1OCCC(=C)C1C
CCC(=C)C1OCCC(C)C1=C
CCC(C)C1OCC(=C)CC1=C
CCC(C)C1OCCC(=C)C1=C
CCC1CC=C(C)C(C)C(=O)O1
CCC1CC(C)=C(C)CC(=O)O1
CCC1CC(C)=CC(C)C(=O)O1
CCC1CC(C)C=C(C)C(=O)O1
CCC1CC(C)C(C)=CC(=O)O1
CCC1CCC(C)=C(C)C(=O)O1
CCC1=C(C)C(C)CCOC1=O
CCC1=C(C)CC(C)COC1=O
CCC1=C(C)CCC(C)OC1=O
CCC1=CC(C)C(C)COC1=O
CCC1=CC(C)CC(C)OC1=O
CCC1=CCC(C)C(C)OC1=O
CCC1C=C(C)C(C)COC1=O
CCC1C=C(C)CC(C)OC1=O
CCC1C=CC(C)C(C)OC1=O
CCC1C(=O)OCCC(C)=C1C
CCC1C(=O)OCC(C)C=C1C
CCC1C(=O)OC(C)CC=C1C
CCC1C(C)C=C(C)COC1=O
CCC1C(C)C=CC(C)OC1=O
CCC1C(C)C(C)=CCOC1=O
CCC1CC=C(C)C(C)OC1=O
CCC1CC(C)=C(C)COC1=O
CCC1CC(C)=CC(C)OC1=O
CCC1=C(C)C(C)CC(=O)OC1
CCC1=C(C)CC(C)C(=O)OC1
CCC1=CC(C)C(C)C(=O)OC1
CCC1=C(C)C(C)COC(=O)C1
CCC1=C(C)CC(C)OC(=O)C1
CCC1=CC(C)C(C)OC(=O)C1
CCC1=C(C)CCC(=O)OC1C
CCC1=CC(C)CC(=O)OC1C
CCC1=CCC(C)C(=O)OC1C
CCC1C=C(C)CC(=O)OC1C
CCC1C=CC(C)C(=O)OC1C
CCC1CC=C(C)C(=O)OC1C
CCC1CC(C)=CC(=O)OC1C
CCC1=C(C)C(C)C(=O)OCC1
CCC1=C(C)CCOC(=O)C1C
CCC1=CC(C)COC(=O)C1C
CCC1=CCC(C)OC(=O)C1C
CCC1C=C(C)COC(=O)C1C
CCC1C=CC(C)OC(=O)C1C
CCC1=C(C)C(C)OC(=O)CC1
CCC1=C(C)CC(=O)OCC1C
CCC1=CC(C)C(=O)OCC1C
CCC1C=C(C)C(=O)OCC1C
CCC1=C(C)CC(=O)OC(C)C1
CCC1=CC(C)C(=O)OC(C)C1
CCC1=C(C)COC(=O)CC1C
CCC1=CC(C)OC(=O)CC1C
CCC1C(C)COC(=O)C=C1C
CCC1CC(C)OC(=O)C=C1C
CCC1=C(C)COC(=O)C(C)C1
CCC1=CC(C)OC(=O)C(C)C1
CCC1CC(C)OC(=O)C(C)=C1
CCC1=C(C)C(=O)OCCC1C
CCC1=CCC(=O)OC(C)C1C
CCC1C=CC(=O)OC(C)C1C
CCC1C(C)C(=O)OCC=C1C
CCC1=C(C)C(=O)OC(C)CC1
CCC1=C(C)C(=O)OCC(C)C1
CCC1=CCOC(=O)C(C)C1C
CCC1C(C)OC(=O)C=CC1C
CCC1C(C)OC(=O)CC=C1C
CCC1CCOC(=O)C(C)=C1C
CCC1=CC(=O)OC(C)CC1C
CCC1=CC(=O)OCC(C)C1C
CCC1CC(=O)OC(C)C=C1C
CCC1CC(=O)OCC(C)=C1C
CCC1=CC(=O)OC(C)C(C)C1
CCC1CC(=O)OC(C)C(C)=C1
CCC1COC(=O)C=C(C)C1C
CCC1COC(=O)C(C)=CC1C
CCC1COC(=O)C(C)C=C1C
CCC1COC(=O)CC(C)=C1C
CCC1COC(=O)C(C)=C(C)C1
CCC1COC(=O)C(C)C(C)=C1
CCC1OC(=O)C=C(C)CC1C
CCC1OC(=O)C=CC(C)C1C
CCC1OC(=O)C(C)=CCC1C
CCC1OC(=O)C(C)C=CC1C
CCC1OC(=O)C(C)CC=C1C
CCC1OC(=O)CC=C(C)C1C
CCC1OC(=O)CC(C)=CC1C
CCC1OC(=O)CC(C)C=C1C
CCC1OC(=O)CCC(C)=C1C
CCC1OC(=O)C(C)C(C)C=C1
CCC1OC(=O)C(C)CC(C)=C1
CCC1OC(=O)CC(C)C(C)=C1
CC1C(CCC=C(C)C1C)C=O
CC1C(CCCC(C)=C1C)C=O
CC1CC=C(C)C(CC1C)C=O
CC1CC=C(CC(C)C1C)C=O
CC1CC(CC=C(C)C1C)C=O
CC1CC(CC(C)=CC1C)C=O
CC1CC(CCC(C)=C1C)C=O
CC1CCC(C)=C(CC1C)C=O
CC1CCC(CC(C)=C1C)C=O
CC1CC=C(C)C(C)C(C1)C=O
CC1CC=C(C)C(C)CC1C=O
CC1CC=C(C)CC(C)C1C=O
CC1CC=CC(C)C(C)C1C=O
CC1CC(C)=C(C)CCC1C=O
CC1CC(C)C=C(C)C(C1)C=O
CC1CC(C=O)C=C(C)C(C)C1
CC1CC(C)C(C)=CCC1C=O
CC1CC(C)C(C)C=C(C1)C=O
CC1CC(C)C(CC(C)=C1)C=O
CC1CC(CC(C)=C(C)C1)C=O
CC1CC(CC(C)C(C)=C1)C=O
CC1CCC=C(C)C(C)C1C=O
CC1CCC(C)=C(C)C(C1)C=O
CC1CCC(C)=C(C)CC1C=O
CC1CCC(C)=CC(C)C1C=O
CC1CCC(C)C(C)=C(C1)C=O
CC1CCC(C)C(C)=CC1C=O
CC1CCCC(C)=C(C)C1C=O
CC1CC(C)C(C)CC(C=O)=C1
CC1CCC(C)C(C)C(C=O)=C1
CC1C=C(C)CCC(C=O)C1C
CC1CC=C(C)CC(C=O)C1C
CC1CC=CC(C)C(C=O)C1C
CC1CC(C)=CCC(C=O)C1C
CC1CCC=C(C)C(C=O)C1C
CC1CCC(C)=CC(C=O)C1C
CC1CCCC(C)=C(C=O)C1C
CC1CCCC(C)C(C=O)=C1C
CC1CC(C)C(C)C(C=O)C=C1
CC1CCC(C)C(C=O)=CC1C
CC1CC=C(C)C(C=O)C(C)C1
CC1CC(C)C=C(C=O)C(C)C1
CC1CC(C)CC(C=O)=C(C)C1
CC1CCC(C)=C(C=O)C(C)C1
CC1CCC(C)C(C=O)=C(C)C1
CC1CCC(C)C(C=O)C(C)=C1
CC1C=CCC(C=O)C(C)C1C
CC1CC=CC(C=O)C(C)C1C
CC1CC(C)C(C=O)C=CC1C
CC1CCC=C(C=O)C(C)C1C
CC1CCCC(C=O)=C(C)C1C
CC1CCCC(C=O)C(C)=C1C
CC1CC(C)C(C=O)C=C(C)C1
CC1CC(C)C(C=O)C(C)C=C1
CC1CC=C(C=O)C(C)CC1C
CC1CCC(C=O)=C(C)CC1C
CC1CCC(C=O)=CC(C)C1C
CC1CCC(C=O)C=C(C)C1C
CC1CCC(C=O)C(C)=CC1C
CC1CCC(C=O)C(C)C=C1C
CC1CC=C(C=O)C(C)C(C)C1
CC1CCC(C=O)=C(C)C(C)C1
CC1CCC(C=O)C(C)=C(C)C1
CC1CCC(C=O)C(C)C(C)=C1
CC1CC(C=O)C=C(C)CC1C
CC1CC(C=O)C=CC(C)C1C
CC1CC(C=O)C(C)C=CC1C
CC1CC(C=O)C(C)C=C(C)C1
CC1CC(C=O)C(C)C(C)C=C1
CC1CC(C=O)C(C)CC(C)=C1
CCC1=C(C)C(C)CCCC1=O
CCC1=C(C)CC(C)CCC1=O
CCC1=C(C)CCC(C)CC1=O
CCC1=C(C)CCCC(C)C1=O
CCC1=CC(C)C(C)CCC1=O
CCC1=CC(C)CC(C)CC1=O
CCC1=CC(C)CCC(C)C1=O
CCC1=CCC(C)C(C)CC1=O
CCC1=CCC(C)CC(C)C1=O
CCC1=CCCC(C)C(C)C1=O
CCC1C=C(C)C(C)CCC1=O
CCC1C=C(C)CC(C)CC1=O
CCC1C=C(C)CCC(C)C1=O
CCC1C=CC(C)C(C)CC1=O
CCC1C=CC(C)CC(C)C1=O
CCC1C=CCC(C)C(C)C1=O
CCC1C(=O)CCCC(C)=C1C
CCC1C(=O)CCC(C)C=C1C
CCC1C(=O)CC(C)CC=C1C
CCC1C(=O)C(C)CCC=C1C
CCC1C(C)C=C(C)CCC1=O
CCC1C(C)C=CC(C)CC1=O
CCC1C(C)C=CCC(C)C1=O
CCC1C(C)C(C)=CCCC1=O
CCC1C(C)C(C)C=CCC1=O
CCC1C(C)C(C)CC=CC1=O
CCC1C(C)CC=C(C)CC1=O
CCC1C(C)CC=CC(C)C1=O
CCC1C(C)CC(C)=CCC1=O
CCC1C(C)CC(C)C=CC1=O
CCC1C(C)CCC=C(C)C1=O
CCC1C(C)CCC(C)=CC1=O
CCC1CC=C(C)C(C)CC1=O
CCC1CC=C(C)CC(C)C1=O
CCC1CC=CC(C)C(C)C1=O
CCC1CC(C)=C(C)CCC1=O
CCC1CC(C)=CC(C)CC1=O
CCC1CC(C)=CCC(C)C1=O
CCC1CC(C)C=C(C)CC1=O
CCC1CC(C)C=CC(C)C1=O
CCC1CC(C)C(C)=CCC1=O
CCC1CC(C)C(C)C=CC1=O
CCC1CC(C)CC=C(C)C1=O
CCC1CC(C)CC(C)=CC1=O
CCC1CCC=C(C)C(C)C1=O
CCC1CCC(C)=C(C)CC1=O
CCC1CCC(C)=CC(C)C1=O
CCC1CCC(C)C=C(C)C1=O
CCC1CCC(C)C(C)=CC1=O
CCC1CCCC(C)=C(C)C1=O
CCC1=C(C)C(C)CCC(=O)C1
CCC1=C(C)CC(C)CC(=O)C1
CCC1=C(C)CCC(C)C(=O)C1
CCC1=CC(C)C(C)CC(=O)C1
CCC1=CC(C)CC(C)C(=O)C1
CCC1=CCC(C)C(C)C(=O)C1
CCC1CC=C(C)C(C)C(=O)C1
CCC1CC(=O)CC(C)=C(C)C1
CCC1CC(=O)C(C)C=C(C)C1
CCC1CC(C)C=C(C)C(=O)C1
CCC1CC(C)C(C)=CC(=O)C1
CCC1CCC(C)=C(C)C(=O)C1
CCC1=C(C)CCCC(=O)C1C
CCC1=CC(C)CCC(=O)C1C
CCC1=CCC(C)CC(=O)C1C
CCC1=CCCC(C)C(=O)C1C
CCC1C=C(C)CCC(=O)C1C
CCC1C=CC(C)CC(=O)C1C
CCC1C=CCC(C)C(=O)C1C
CCC1C(C)C=CCC(=O)C1C
CCC1C(C)CC=CC(=O)C1C
CCC1CC=C(C)CC(=O)C1C
CCC1CC=CC(C)C(=O)C1C
CCC1CC(C)=CCC(=O)C1C
CCC1CC(C)C=CC(=O)C1C
CCC1CCC=C(C)C(=O)C1C
CCC1CCC(C)=CC(=O)C1C
CCC1=C(C)C(C)CC(=O)CC1
CCC1=C(C)CC(C)C(=O)CC1
CCC1=CC(C)C(C)C(=O)CC1
CCC1CC(C)C(C)C(=O)C=C1
CCC1=C(C)CCC(=O)CC1C
CCC1=CC(C)CC(=O)CC1C
CCC1=CCC(C)C(=O)CC1C
CCC1C=C(C)CC(=O)CC1C
CCC1C=CC(C)C(=O)CC1C
CCC1C(C)CCC(=O)C=C1C
CCC1CC=C(C)C(=O)CC1C
CCC1CC(C)=CC(=O)CC1C
CCC1CC(C)CC(=O)C=C1C
CCC1CCC(C)C(=O)C=C1C
CCC1=C(C)C(C)C(=O)CCC1
CCC1=C(C)CCC(=O)C(C)C1
CCC1=CC(C)CC(=O)C(C)C1
CCC1=CCC(C)C(=O)C(C)C1
CCC1CC=C(C)C(=O)C(C)C1
CCC1CC(C)CC(=O)C(C)=C1
CCC1CCC(C)C(=O)C(C)=C1
CCC1=C(C)CC(=O)CCC1C
CCC1=CC(C)C(=O)CCC1C
CCC1=CCCC(=O)C(C)C1C
CCC1C=C(C)C(=O)CCC1C
CCC1C=CCC(=O)C(C)C1C
CCC1C(C)CC(=O)C=CC1C
CCC1C(C)CC(=O)CC=C1C
CCC1CC=CC(=O)C(C)C1C
CCC1CC(C)C(=O)C=CC1C
CCC1CC(C)C(=O)CC=C1C
CCC1CCCC(=O)C(C)=C1C
CCC1=C(C)CC(=O)C(C)CC1
CCC1=C(C)CC(=O)CC(C)C1
CCC1=CC(C)C(=O)C(C)CC1
CCC1=CC(C)C(=O)CC(C)C1
CCC1CC(C)C(=O)C=C(C)C1
CCC1CC(C)C(=O)C(C)C=C1
CCC1CC(C)C(=O)CC(C)=C1
CCC1=C(C)C(=O)CCCC1C
CCC1=CCC(=O)C(C)CC1C
CCC1=CCC(=O)CC(C)C1C
CCC1C=CC(=O)C(C)CC1C
CCC1C=CC(=O)CC(C)C1C
CCC1C(C)C(=O)CCC=C1C
CCC1CCC(=O)C=C(C)C1C
CCC1CCC(=O)C(C)=CC1C
CCC1CCC(=O)C(C)C=C1C
CCC1CCC(=O)CC(C)=C1C
CCC1=C(C)C(=O)C(C)CCC1
CCC1=C(C)C(=O)CC(C)CC1
CCC1=C(C)C(=O)CCC(C)C1
CCC1=CCC(=O)C(C)C(C)C1
CCC1CCC(=O)C(C)=C(C)C1
CCC1CCC(=O)C(C)C(C)=C1
CCC1=CC(=O)C(C)CCC1C
CCC1=CC(=O)CC(C)CC1C
CCC1=CC(=O)CCC(C)C1C
CCC1CC(=O)C=C(C)CC1C
CCC1CC(=O)C=CC(C)C1C
CCC1CC(=O)C(C)=CCC1C
CCC1CC(=O)C(C)C=CC1C
CCC1CC(=O)C(C)CC=C1C
CCC1CC(=O)CC=C(C)C1C
CCC1CC(=O)CC(C)=CC1C
CCC1CC(=O)CC(C)C=C1C
CCC1CC(=O)CCC(C)=C1C
CCC1=CC(=O)C(C)C(C)CC1
CCC1=CC(=O)C(C)CC(C)C1
CCC1=CC(=O)CC(C)C(C)C1
CCC1CC(=O)C(C)C(C)C=C1
CCC1CC(=O)C(C)CC(C)=C1
CCC1CC(=O)CC(C)C(C)=C1
CC1(C)CC(CC#C)CC(=O)O1
CC1(C)CCC(CC#C)C(=O)O1
CC1CC(C)(CC#C)CC(=O)O1
CC1CCC(C)(CC#C)C(=O)O1
CC1(C)C(CC#C)CCOC1=O
CC1(C)CC(CC#C)COC1=O
CC1(C)CCC(CC#C)OC1=O
CC1CC(C)(CC#C)COC1=O
CC1CCC(C)(CC#C)OC1=O
CC1(C)CC(CC#C)OC(=O)C1
CC1(C)CCC(=O)OC1CC#C
CC1(C)CCOC(=O)C1CC#C
CC1CCC(=O)OC1(C)CC#C
CC1(C)CC(=O)OCC1CC#C
CC1CCOC(=O)C1(C)CC#C
CC1(C)COC(=O)CC1CC#C
CC1(C)COC(=O)C(CC#C)C1
CC1CC(=O)OCC1(C)CC#C
CC1CC(=O)OC(C)(CC#C)C1
CC1COC(=O)CC1(C)CC#C
CC1(C)OC(=O)CCC1CC#C
CC1COC(=O)C(C)(CC#C)C1
CC1C(=O)OCCC1(C)CC#C
CC1OC(=O)CCC1(C)CC#C
CCC1(C)CCC(C#C)C(=O)O1
CCC1CCC(C)(C#C)C(=O)O1
CCC1(C#C)C(C)CCOC1=O
CCC1(C)CC(CC(=O)O1)C#C
CCC1(CC(C)CC(=O)O1)C#C
CCC1(CCC(C)C(=O)O1)C#C
CCC1CC(C)(CC(=O)O1)C#C
CCC1(C)C(CCOC1=O)C#C
CCC1(C)CC(COC1=O)C#C
CCC1(C)CCC(OC1=O)C#C
CCC1(CC(C)COC1=O)C#C
CCC1(CCC(C)OC1=O)C#C
CCC1CC(C)(COC1=O)C#C
CCC1CCC(C)(OC1=O)C#C
CCC1(C)CCC(=O)OC1C#C
CCC1(C)CC(OC(=O)C1)C#C
CCC1(C)CCOC(=O)C1C#C
CCC1(CC(C)OC(=O)C1)C#C
CCC1(CCC(=O)OC1C)C#C
CCC1CCC(=O)OC1(C)C#C
CCC1(C)CC(=O)OCC1C#C
CCC1(CCOC(=O)C1C)C#C
CCC1CCOC(=O)C1(C)C#C
CCC1(C)COC(=O)C(C1)C#C
CCC1(C)COC(=O)CC1C#C
CCC1(CC(=O)OCC1C)C#C
CCC1CC(=O)OCC1(C)C#C
CCC1CC(=O)OC(C)(C1)C#C
CCC1(COC(=O)CC1C)C#C
CCC1COC(=O)CC1(C)C#C
CCC1(C)OC(=O)CCC1C#C
CCC1(COC(=O)C(C)C1)C#C
CCC1COC(=O)C(C)(C1)C#C
CCC1C(=O)OCCC1(C)C#C
CCC1(OC(=O)CCC1C)C#C
CCC1OC(=O)CCC1(C)C#C
CC#CC1(C)CC(C)CC(=O)O1
CC#CC1(C)CCC(C)C(=O)O1
CC#CC1CC(C)(C)CC(=O)O1
CC#CC1CCC(C)(C)C(=O)O1
CC#CC1(C)C(C)CCOC1=O
CC#CC1(C)CC(C)COC1=O
CC#CC1(C)CCC(C)OC1=O
CC#CC1CC(C)(C)COC1=O
CC#CC1CCC(C)(C)OC1=O
CC#CC1(C)CC(C)OC(=O)C1
CC#CC1(C)CCC(=O)OC1C
CC#CC1(C)CCOC(=O)C1C
CC#CC1CCC(=O)OC1(C)C
CC#CC1(C)CC(=O)OCC1C
CC#CC1CCOC(=O)C1(C)C
CC#CC1(C)COC(=O)CC1C
CC#CC1(C)COC(=O)C(C)C1
CC#CC1CC(=O)OCC1(C)C
CC#CC1CC(=O)OC(C)(C)C1
CC#CC1COC(=O)CC1(C)C
CC#CC1(C)OC(=O)CCC1C
CC#CC1COC(=O)C(C)(C)C1
CC#CC1C(=O)OCCC1(C)C
CC#CC1OC(=O)CCC1(C)C
CCC1(C)CCC(=CC)C(=O)O1
CCC1(C)CC(CC(=O)O1)=CC
CCC1(C)CC(COC1=O)=CC
CCC1(C)CCOC(=O)C1=CC
CCC1(C)CC(=O)OCC1=CC
CCC1(C)COC(=O)C(C1)=CC
CCC1(C)COC(=O)CC1=CC
CCC1(C)C(=O)OCCC1=CC
CCC1(C)OC(=O)CCC1=CC
CC=CC1(C)CC(C)CC(=O)O1
CC=CC1(C)CCC(C)C(=O)O1
CC=CC1CC(C)(C)CC(=O)O1
CC=CC1CCC(C)(C)C(=O)O1
CC=CC1(C)C(C)CCOC1=O
CC=CC1(C)CC(C)COC1=O
CC=CC1(C)CCC(C)OC1=O
CC=CC1CC(C)(C)COC1=O
CC=CC1CCC(C)(C)OC1=O
CCC=C1CC(C)(C)COC1=O
CCC=C1CCC(C)(C)OC1=O
CC=CC1(C)CC(C)OC(=O)C1
CC=CC1(C)CCC(=O)OC1C
CC=CC1(C)CCOC(=O)C1C
CC=CC1CCC(=O)OC1(C)C
CCC=C1CCC(=O)OC1(C)C
CC=CC1(C)CC(=O)OCC1C
CC=CC1CCOC(=O)C1(C)C
CCC=C1CCOC(=O)C1(C)C
CC=CC1(C)COC(=O)CC1C
CC=CC1CC(=O)OCC1(C)C
CCC=C1CC(=O)OCC1(C)C
CC=CC1CC(=O)OC(C)(C)C1
CCC=C1CC(=O)OC(C)(C)C1
CC=CC1COC(=O)CC1(C)C
CCC=C1COC(=O)CC1(C)C
CC=CC1(C)OC(=O)CCC1C
CC=CC1COC(=O)C(C)(C)C1
CCC=C1COC(=O)C(C)(C)C1
CC=CC1C(=O)OCCC1(C)C
CCC=C1C(=O)OCCC1(C)C
CC=CC1OC(=O)CCC1(C)C
CC=CC1(C)COC(=O)C(C)C1
CC1C(CCCC1(C)C#C)C=O
CC1CC(CCC1(C)C#C)C=O
CC1CCC(CC1(C)C#C)C=O
CC1C(CCCC1(C)C=O)C#C
CC1CC(CCC1(C)C=O)C#C
CC1CCC(CC1(C)C=O)C#C
CC1CCC(CC1C)(C=O)C#C
CC1(C)C(CCCC1C#C)C=O
CC1(C)CC(CC(C1)C#C)C=O
CC1(C)CC(CCC1C#C)C=O
CC1(C)CCC(CC1C#C)C=O
CC1CC(C)(CCC1C#C)C=O
CC1CC(CC(C)(C1)C#C)C=O
CC1CCC(C)(CC1C#C)C=O
CC1(C)CC(CCC1C=O)C#C
CC1(C)CCC(CC1C=O)C#C
CC1CC(C)(CCC1C=O)C#C
CC1CC(C)CC(C1)(C=O)C#C
CC1CC(CC(C)(C1)C=O)C#C
CC1CCC(C)(CC1C=O)C#C
CC1CCC(C)C(C1)(C=O)C#C
CC1CCCC(C)C1(C=O)C#C
CC1CCCC(C#C)C1(C)C=O
CC1(C)CCC(C#C)C(C1)C=O
CC1(C)CCCC(C#C)C1C=O
CC1CCC(C)(C#C)C(C1)C=O
CC1CCC(C#C)C(C)(C1)C=O
CC1CCCC(C)(C#C)C1C=O
CC1(C)C(CC#C)CCCC1=O
CC1(C)CC(CC#C)CCC1=O
CC1(C)CCC(CC#C)CC1=O
CC1(C)CCCC(CC#C)C1=O
CC1CC(C)(CC#C)CCC1=O
CC1CCC(C)(CC#C)CC1=O
CC1CCCC(C)(CC#C)C1=O
CC1(C)CC(CC#C)CC(=O)C1
CC1(C)CCC(CC#C)C(=O)C1
CC1CCC(C)(CC#C)C(=O)C1
CC1(C)CCCC(C=O)C1C#C
CC1CCCC(C)(C=O)C1C#C
CC1(C)CCCC(=O)C1CC#C
CC1CCCC(C=O)C1(C)C#C
CC1(C)CCC(C=O)C(C1)C#C
CC1CCC(C)(C=O)C(C1)C#C
CC1CCCC(C=O)(C#C)C1C
CC1(C)CCC(=O)CC1CC#C
CC1CCC(C=O)C(C)(C1)C#C
CC1(C)CCC(=O)C(CC#C)C1
CC1CCC(C=O)(C#C)C(C)C1
CC1CCC(=O)CC1(C)CC#C
CC1(C)CC(=O)CCC1CC#C
CC1CCC(=O)C(C)(CC#C)C1
CC1CC(=O)CCC1(C)CC#C
CC1CC(=O)CC(C)(CC#C)C1
CC1C(=O)CCCC1(C)CC#C
CCC1(C)C(CCCC1=O)C#C
CCC1(C)CC(CCC1=O)C#C
CCC1(C)CCC(CC1=O)C#C
CCC1(CC(C)CCC1=O)C#C
CCC1(CCC(C)CC1=O)C#C
CCC1(CCCC(C)C1=O)C#C
CCC1CC(C)(CCC1=O)C#C
CCC1CCC(C)(CC1=O)C#C
CCC1(C)CCCC(C#C)C1=O
CCC1(C#C)C(C)CCCC1=O
CCC1CCCC(C)(C#C)C1=O
CCC1(C)CCC(C#C)C(=O)C1
CCC1CCC(C)(C#C)C(=O)C1
CCC1(C)CC(CC(=O)C1)C#C
CCC1(C)CCCC(=O)C1C#C
CCC1(CC(C)CC(=O)C1)C#C
CCC1(CCC(C)C(=O)C1)C#C
CCC1(CCCC(=O)C1C)C#C
CCC1CCCC(=O)C1(C)C#C
CCC1(C)CCC(=O)C(C1)C#C
CCC1(C)CCC(=O)CC1C#C
CCC1(CCC(=O)CC1C)C#C
CCC1CCC(=O)CC1(C)C#C
CCC1(C)CC(=O)CCC1C#C
CCC1(CCC(=O)C(C)C1)C#C
CCC1CCC(=O)C(C)(C1)C#C
CCC1(CC(=O)CCC1C)C#C
CCC1CC(=O)CCC1(C)C#C
CCC1CC(=O)CC(C)(C1)C#C
CCC1C(=O)CCCC1(C)C#C
CC#CC1(C)C(C)CCCC1=O
CC#CC1(C)CC(C)CCC1=O
CC#CC1(C)CCC(C)CC1=O
CC#CC1(C)CCCC(C)C1=O
CC#CC1CC(C)(C)CCC1=O
CC#CC1CCC(C)(C)CC1=O
CC#CC1CCCC(C)(C)C1=O
CC#CC1(C)CC(C)CC(=O)C1
CC#CC1(C)CCC(C)C(=O)C1
CC#CC1CCC(C)(C)C(=O)C1
CC#CC1(C)CCCC(=O)C1C
CC#CC1CCCC(=O)C1(C)C
CC#CC1(C)CCC(=O)CC1C
CC#CC1(C)CCC(=O)C(C)C1
CC#CC1CCC(=O)CC1(C)C
CC#CC1(C)CC(=O)CCC1C
CC#CC1CCC(=O)C(C)(C)C1
CC#CC1CC(=O)CCC1(C)C
CC#CC1CC(=O)CC(C)(C)C1
CC#CC1C(=O)CCCC1(C)C
CC1CCCC(=O)C1(C)CC#C
CC1C(CCCC1(C)C)=CC=O
CC1CC(CCC1(C)C)=CC=O
CC1CCC(CC1(C)C)=CC=O
CC1CC(C)(C)CCC1=CC=O
CC1CC(CC(C)(C)C1)=CC=O
CC1CCC(C)(C)C(C1)=CC=O
CC1CCC(C)(C)CC1=CC=O
CC1CCCC(=CC=O)C1(C)C
CC1CCC(=CC=O)C(C)(C)C1
CC=C1C(CCCC1(C)C)C=O
CC=C1CC(CCC1(C)C)C=O
CC=C1CCC(CC1(C)C)C=O
CC=C1C(C)CCCC1(C)C=O
CC=C1CC(C)(CCC1C)C=O
CC=C1CC(C)CCC1(C)C=O
CC=C1CCC(C)(CC1C)C=O
CC=C1CCC(C)CC1(C)C=O
CC=C1CCCC(C)C1(C)C=O
CCC1(C)CC(CCC1=O)=CC
CCC1(C)CCC(CC1=O)=CC
CC=C1CC(C)(C)CCC1C=O
CC=C1CC(C)CC(C)(C1)C=O
CC=C1CC(CC(C)(C)C1)C=O
CC=C1CCC(C)(C)C(C1)C=O
CC=C1CCC(C)(C)CC1C=O
CC=C1CCC(C)C(C)(C1)C=O
CC=C1CCCC(C)(C)C1C=O
CCC1(C)CCCC(=CC)C1=O
CCC1(C)CCC(=CC)C(=O)C1
CC=C1CCCC(C)(C=O)C1C
CC=C1CCCC(C=O)C1(C)C
CCC1(C)CCCC(=O)C1=CC
CC=C1CCC(C)(C=O)C(C)C1
CCC1(C)CCC(=O)C(C1)=CC
CCC1(C)CCC(=O)CC1=CC
CC=C1CCC(C=O)C(C)(C)C1
CCC1(C)CC(=O)CC(C1)=CC
CCC1(C)CC(=O)CCC1=CC
CCC1(C)C(=O)CCCC1=CC
CC=CC1(C)C(C)CCCC1=O
CC=CC1(C)CC(C)CCC1=O
CC=CC1(C)CCC(C)CC1=O
CC=CC1(C)CCCC(C)C1=O
CC=CC1CC(C)(C)CCC1=O
CC=CC1CCC(C)(C)CC1=O
CC=CC1CCCC(C)(C)C1=O
CCC=C1CC(C)(C)CCC1=O
CCC=C1CCC(C)(C)CC1=O
CCC=C1CCCC(C)(C)C1=O
CC=CC1(C)CC(C)CC(=O)C1
CC=CC1(C)CCC(C)C(=O)C1
CC=CC1CCC(C)(C)C(=O)C1
CCC=C1CCC(C)(C)C(=O)C1
CC=CC1(C)CCCC(=O)C1C
CC=CC1CCCC(=O)C1(C)C
CCC=C1CCCC(=O)C1(C)C
CC=CC1(C)CCC(=O)CC1C
CC=CC1(C)CCC(=O)C(C)C1
CC=CC1CCC(=O)CC1(C)C
CCC=C1CCC(=O)CC1(C)C
CC=CC1(C)CC(=O)CCC1C
CC=CC1CCC(=O)C(C)(C)C1
CCC=C1CCC(=O)C(C)(C)C1
CC=CC1CC(=O)CCC1(C)C
CCC=C1CC(=O)CCC1(C)C
CC=CC1CC(=O)CC(C)(C)C1
CCC=C1CC(=O)CC(C)(C)C1
CC=CC1C(=O)CCCC1(C)C
CCC=C1C(=O)CCCC1(C)C
CC1CCCC(C)(C)C1=CC=O
CC(C)C1(CCCC(=O)O1)C#C
CC(C)C1(CCCOC1=O)C#C
CC(C)C1(CCC(=O)OC1)C#C
CC(C)C1(CCOC(=O)C1)C#C
CC(C#C)C1(C)CCCC(=O)O1
CC(C#C)C1(C)CCCOC1=O
CC(C#C)C1(C)CCC(=O)OC1
CC(C#C)C1(C)CCOC(=O)C1
CC=C(C)C1(C)CCCC(=O)O1
CC(C)=CC1(C)CCCC(=O)O1
CC=C(C)C1(C)CCCOC1=O
CC(C)=CC1(C)CCCOC1=O
CC=C(C)C1(C)CCC(=O)OC1
CC(C)=CC1(C)CCC(=O)OC1
CC=C(C)C1(C)CCOC(=O)C1
CC(C)=CC1(C)CCOC(=O)C1
CC1CCC(CC1)(C#C)C(C)=O
CC1CCCC(C1)(C#C)C(C)=O
CC1CCCCC1(C#C)C(C)=O
CC1CCCCC1(C)C(=O)C#C
CC1(C)CCCC(C1)C(=O)C#C
CC1(C)CCCCC1C(=O)C#C
CC1CCC(C)(CC1)C(=O)C#C
CC1CCCC(C)(C1)C(=O)C#C
CC(C)C1(CCCCC1=O)C#C
CC(C)C1(CCCC(=O)C1)C#C
CC(C)C1(CCC(=O)CC1)C#C
CC(C#C)C1(C)CCCCC1=O
CC(C#C)C1(C)CCCC(=O)C1
CC(C#C)C1(C)CCC(=O)CC1
CC(=O)C1CCCCC1(C)C#C
CC(=O)C1(C)CCC(CC1)C#C
CC(=O)C1(C)CCCC(C1)C#C
CC(=O)C1(C)CCCCC1C#C
CC(=O)C1CCC(C)(CC1)C#C
CC(=O)C1CCCC(C)(C1)C#C
CC1(C)CCC(CC1)C(=O)C#C
CC=C1CCCCC1(C)C(C)=O
CC=C1CCC(C)(CC1)C(C)=O
CC=C1CCCC(C)(C1)C(C)=O
CC(C)=C1CCCCC1(C)C=O
CC(C)=C1CCC(C)(CC1)C=O
CC(C)=C1CCCC(C)(C1)C=O
CC=C(C)C1(C)CCCCC1=O
CC(C)=CC1(C)CCCCC1=O
CC(C)=CC1(C)CCCC(=O)C1
CC=C(C)C1(C)CCC(=O)CC1
CC(C)=CC1(C)CCC(=O)CC1
CC(C=O)=C1CCCCC1(C)C
CC(C=O)=C1CCC(C)(C)CC1
CC(C=O)=C1CCCC(C)(C)C1
CC(=O)C=C1CCCCC1(C)C
CC(=O)C=C1CCC(C)(C)CC1
CC(=O)C=C1CCCC(C)(C)C1
CC=C(C)C1(C)CCCC(=O)C1
CC(C)(C#C)C1CCCC(=O)O1
CC(C)(C#C)C1CCC(=O)OC1
CC(C)(C#C)C1CCOC(=O)C1
CC(C)(C#C)C1CCCOC1=O
CC(C)(C)C=C1CCCOC1=O
CC(C)(C)C=C1CCC(=O)OC1
CC(C)(C)C=C1CCOC(=O)C1
CC(C)(C#C)C1CCCCC1=O
CC(C)(C#C)C1CCCC(=O)C1
CC(C)(C#C)C1CCC(=O)CC1
CC(C)(C)C=C1CCCC(=O)C1
CC(C)(C)C=C1CCCCC1=O
CC(C)(C)C=C1CCC(=O)CC1
CCC1(C)CC(C)C(C)C(=O)O1
CCC1CC(C)(C)C(C)C(=O)O1
CCC1CC(C)C(C)(C)C(=O)O1
CCC1(C)C(C)C(C)COC1=O
CCC1(C)C(C)CC(C)OC1=O
CCC1(C)CC(C)C(C)OC1=O
CCC1C(C)C(C)(C)COC1=O
CCC1C(C)CC(C)(C)OC1=O
CCC1CC(C)(C)C(C)OC1=O
CCC1CC(C)C(C)(C)OC1=O
CCC1(C)C(C)CC(=O)OC1C
CCC1(C)CC(C)C(=O)OC1C
CCC1CC(C)(C)C(=O)OC1C
CCC1(C)C(C)COC(=O)C1C
CCC1(C)CC(C)OC(=O)C1C
CCC1CC(C)(C)OC(=O)C1C
CCC1C(C)CC(=O)OC1(C)C
CCC1CC(C)C(=O)OC1(C)C
CCC1C(C)COC(=O)C1(C)C
CCC1CC(C)OC(=O)C1(C)C
CCC1(C)CC(=O)OC(C)C1C
CCC1C(C)OC(=O)CC1(C)C
CCC1(C)COC(=O)C(C)C1C
CCC1CC(=O)OC(C)C1(C)C
CCC1CC(=O)OC(C)(C)C1C
CCC1COC(=O)C(C)C1(C)C
CCC1(C)OC(=O)C(C)CC1C
CCC1(C)OC(=O)CC(C)C1C
CCC1COC(=O)C(C)(C)C1C
CCC1C(=O)OC(C)CC1(C)C
CCC1C(=O)OCC(C)C1(C)C
CCC1OC(=O)C(C)CC1(C)C
CCC1OC(=O)CC(C)C1(C)C
CCC1OC(=O)C(C)(C)CC1C
CCC1OC(=O)CC(C)(C)C1C
CCC1C(C)C(=O)OCC1(C)C
CC1CC(CC(C)C1(C)C)C=O
CC1CC(C)(CC(C)C1C)C=O
CC1CC(C)C(C)(CC1C)C=O
CC1CC(CC(C)(C)C1C)C=O
CC1C(CCC(C)(C)C1C)C=O
CC1CC(C)(C)C(C)CC1C=O
CC1CC(C)(C)CC(C)C1C=O
CC1CC(C)C(C)(C)C(C1)C=O
CC1CC(C)C(C)(C)CC1C=O
CC1CC(C)C(C)C(C)(C1)C=O
CC1CCC(C)(C)C(C)C1C=O
CC1CC(C)(C)CC(C=O)C1C
CC1CCC(C)(C)C(C=O)C1C
CC1CCC(C)C(C)(C=O)C1C
CC1CC(C)C(C)(C=O)C(C)C1
CC1CCC(C)(C=O)C(C)C1C
CC1CC(C)C(C=O)C(C)(C)C1
CC1CCC(C=O)C(C)C1(C)C
CC1CCC(C=O)C(C)(C)C1C
CC1CC(C=O)C(C)(C)CC1C
CC1CC(C=O)C(C)C(C)(C)C1
CCC1(C)C(C)C(C)CCC1=O
CCC1(C)C(C)CC(C)CC1=O
CCC1(C)C(C)CCC(C)C1=O
CCC1(C)CC(C)C(C)CC1=O
CCC1(C)CC(C)CC(C)C1=O
CCC1(C)CCC(C)C(C)C1=O
CCC1C(C)C(C)(C)CCC1=O
CCC1CC(C)(C)C(C)CC1=O
CCC1CC(C)(C)CC(C)C1=O
CCC1CC(C)C(C)(C)CC1=O
CCC1CC(C)CC(C)(C)C1=O
CCC1CCC(C)(C)C(C)C1=O
CCC1CCC(C)C(C)(C)C1=O
CCC1(C)CC(C)C(C)C(=O)C1
CCC1CC(C)C(C)(C)C(=O)C1
CCC1(C)C(C)CCC(=O)C1C
CCC1(C)CC(C)CC(=O)C1C
CCC1(C)CCC(C)C(=O)C1C
CCC1CC(C)(C)CC(=O)C1C
CCC1CCC(C)(C)C(=O)C1C
CCC1C(C)CCC(=O)C1(C)C
CCC1CC(C)CC(=O)C1(C)C
CCC1CCC(C)C(=O)C1(C)C
CCC1(C)C(C)CC(=O)CC1C
CCC1(C)CC(C)C(=O)CC1C
CCC1CC(C)(C)C(=O)CC1C
CCC1(C)CC(C)C(=O)C(C)C1
CCC1C(C)CC(=O)CC1(C)C
CCC1CC(C)C(=O)CC1(C)C
CCC1(C)CCC(=O)C(C)C1C
CCC1CC(C)C(=O)C(C)(C)C1
CCC1C(C)C(=O)CCC1(C)C
CCC1CCC(=O)C(C)C1(C)C
CCC1(C)CC(=O)C(C)CC1C
CCC1(C)CC(=O)CC(C)C1C
CCC1CCC(=O)C(C)(C)C1C
CCC1CC(=O)C(C)CC1(C)C
CCC1CC(=O)CC(C)C1(C)C
CCC1CC(=O)C(C)(C)CC1C
CCC1CC(=O)CC(C)(C)C1C
CCC1CC(=O)C(C)C(C)(C)C1
CCC1C(=O)C(C)CCC1(C)C
CCC1C(=O)CC(C)CC1(C)C
CCC1C(=O)CCC(C)C1(C)C
CC1CCC(C)C(C)(C)C1C=O
CCC1C(C)CC(C)(C)CC1=O
CCC1C(C)CCC(C)(C)C1=O
CC1CC(C)C(CC(C)=C)CO1
CC1CC(CC(C)=C)C(C)CO1
CC1CCC(C)C(CC(C)=C)O1
CC1CCC(CC(C)=C)C(C)O1
CC1CC(CC(C)=C)COC1C
CC1CCC(CC(C)=C)OC1C
CC1CC(C)OC(CC(C)=C)C1
CC1CCOC(C)C1CC(C)=C
CC1CCOC(CC(C)=C)C1C
CC1COCC(C)C1CC(C)=C
CC1COC(CC(C)=C)CC1C
CC1COCC(CC(C)=C)C1C
CC1COC(C)C(CC(C)=C)C1
CC1COC(CC(C)=C)C(C)C1
CC1OCCC(CC(C)=C)C1C
CCC1CC(C(C)C)C(=C)CO1
CCC1CC(=C)C(CO1)C(C)C
CCC1CC(=C)CC(O1)C(C)C
CCC1CC(C(C)CO1)C(C)=C
CCC1CC(C)C(CO1)C(C)=C
CCC1CC(C)CC(O1)C(C)=C
CCC1CC(CC(C)O1)C(C)=C
CCC1CCC(=C)C(O1)C(C)C
CCC1CCC(C(C)O1)C(C)=C
CCC1CCC(C)C(O1)C(C)=C
CCC1C(C)CCOC1C(C)=C
CCC1CC(=C)COC1C(C)C
CCC1CC(C)COC1C(C)=C
CCC1CCC(C)OC1C(C)=C
CCC1CC(COC1C)C(C)=C
CCC1CCC(OC1C)C(C)=C
CCC1C(C)COCC1C(C)=C
CCC1CC(C)OC(C1)C(C)=C
CCC1CC(C)OCC1C(C)=C
CCC1C(COCC1=C)C(C)C
CCC1CC(C(C)C)OCC1=C
CCC1CC(OCC1C)C(C)=C
CCC1CCOC(C1C)C(C)=C
CCC1C(C)OCCC1C(C)=C
CCC1CCOC(C)C1C(C)=C
CCC1CCOC(C(C)C)C1=C
CCC1C(=C)CCOC1C(C)C
CCC1COC(CC1=C)C(C)C
CCC1COC(CC1C)C(C)=C
CCC1COCC(C1C)C(C)=C
CCC1COC(C(C)C1)C(C)=C
CCC1COC(C)C(C1)C(C)=C
CCC1COC(C)CC1C(C)=C
CCC1COCC(=C)C1C(C)C
CCC1COCC(C)C1C(C)=C
CCC1COCC(C(C)C)C1=C
CCC1COC(C(C)C)C(=C)C1
CCC1OC(CCC1=C)C(C)C
CCC1OC(CCC1C)C(C)=C
CCC1OCC(CC1=C)C(C)C
CCC1OCC(CC1C)C(C)=C
CCC1OCCC(C1C)C(C)=C
CCC1OC(C)CCC1C(C)=C
CCC1OCC(=C)CC1C(C)C
CCC1OCC(C)CC1C(C)=C
CCC1OCCC(=C)C1C(C)C
CCC1OCCC(C)C1C(C)=C
CCC1OCCC(C(C)C)C1=C
CC(C)C1CC(C=C)C(C)CO1
CC(C)C1CCC(C=C)C(C)O1
CC(C)C1CC(C)C(CO1)C=C
CC(C)C1CC(C)CC(O1)C=C
CC(C)C1CC(CC(C)O1)C=C
CC(C)C1CCC(C)C(O1)C=C
CC(C)C1C(C)CCOC1C=C
CC(C)C1CC(C)COC1C=C
CC(C)C1CCC(C)OC1C=C
CC(C)C1CC(COC1C)C=C
CC(C)C1CCC(OC1C)C=C
CC(C)C1C(C)COCC1C=C
CC(C)C1CC(C)OC(C1)C=C
CC(C)C1CC(C)OCC1C=C
CC(C)C1CC(OCC1C)C=C
CC(C)C1C(C)OCCC1C=C
CC(C)C1CCOC(C)C1C=C
CC(C)C1CCOC(C=C)C1C
CC(C)C1COC(CC1C)C=C
CC(C)C1COC(C)C(C1)C=C
CC(C)C1COC(C)CC1C=C
CC(C)C1COCC(C)C1C=C
CC(C)C1COCC(C=C)C1C
CC(C)C1COC(C=C)C(C)C1
CC(C)C1OC(CCC1C)C=C
CC(C)C1OCC(CC1C)C=C
CC(C)C1OC(C)CCC1C=C
CC(C)C1OCC(C)CC1C=C
CC(C)C1OCCC(C)C1C=C
CC(C)C1OCCC(C=C)C1C
CC(C=C)C1CC(C)C(C)CO1
CC(C=C)C1CC(C)CC(C)O1
CC(C=C)C1CCC(C)C(C)O1
CC(C)CC1CC(=C)C(C)CO1
CC(C)CC1CC(=C)CC(C)O1
CC(C)CC1CC(C)C(=C)CO1
CC(C)CC1CCC(=C)C(C)O1
CCC(=C)C1CC(C)C(C)CO1
CCC(=C)C1CC(C)CC(C)O1
CCC(=C)C1CCC(C)C(C)O1
CCC(C)C1CC(=C)C(C)CO1
CCC(C)C1CC(=C)CC(C)O1
CCC(C)C1CC(C)C(=C)CO1
CCC(C)C1CCC(=C)C(C)O1
CC(C=C)C1C(C)CCOC1C
CC(C=C)C1CC(C)COC1C
CC(C=C)C1CCC(C)OC1C
CC(C)CC1CC(=C)COC1C
CCC(=C)C1C(C)CCOC1C
CCC(=C)C1CC(C)COC1C
CCC(=C)C1CCC(C)OC1C
CCC(C)C1CC(=C)COC1C
CC(C=C)C1C(C)COCC1C
CC(C=C)C1CC(C)OCC1C
CC(C)CC1C(C)COCC1=C
CC(C)CC1CC(C)OCC1=C
CCC(=C)C1C(C)COCC1C
CCC(=C)C1CC(C)OCC1C
CCC(C)C1C(C)COCC1=C
CCC(C)C1CC(C)OCC1=C
CC(C=C)C1CC(C)OC(C)C1
CCC(=C)C1CC(C)OC(C)C1
CC(C=C)C1CCOC(C)C1C
CC(C)CC1C(C)OCCC1=C
CC(C)CC1CCOC(C)C1=C
CCC(=C)C1CCOC(C)C1C
CCC(C)C1C(C)OCCC1=C
CCC(C)C1CCOC(C)C1=C
CC(C=C)C1COC(C)CC1C
CC(C=C)C1COCC(C)C1C
CC(C)CC1COC(C)CC1=C
CC(C)CC1COCC(=C)C1C
CC(C)CC1COCC(C)C1=C
CCC(=C)C1COC(C)CC1C
CCC(=C)C1COCC(C)C1C
CCC(C)C1COC(C)CC1=C
CCC(C)C1COCC(=C)C1C
CCC(C)C1COCC(C)C1=C
CC(C=C)C1COC(C)C(C)C1
CC(C)CC1COC(C)C(=C)C1
CCC(=C)C1COC(C)C(C)C1
CCC(C)C1COC(C)C(=C)C1
CC(C=C)C1OC(C)CCC1C
CC(C=C)C1OCC(C)CC1C
CC(C=C)C1OCCC(C)C1C
CC(C)CC1OC(C)CCC1=C
CC(C)CC1OCC(=C)CC1C
CC(C)CC1OCC(C)CC1=C
CC(C)CC1OCCC(=C)C1C
CC(C)CC1OCCC(C)C1=C
CCC(=C)C1OC(C)CCC1C
CCC(=C)C1OCC(C)CC1C
CCC(=C)C1OCCC(C)C1C
CCC(C)C1OC(C)CCC1=C
CCC(C)C1OCC(=C)CC1C
CCC(C)C1OCC(C)CC1=C
CCC(C)C1OCCC(=C)C1C
CCC(C)C1OCCC(C)C1=C
CC1CC(CC(C)=C)CC(C)O1
CC(C)OC1C(C)CCCC1C
CC(C)OC1CC(C)CCC1C
CC(C)OC1CCCC(C)C1C
CC(C)OC1CC(C)CC(C)C1
CC(C)OC1CCC(C)C(C)C1
COC1CC(CCC1C)C(C)C
COC1CCC(CC1C)C(C)C
COC1CC(C)CC(C1)C(C)C
COC1CCC(C)C(C1)C(C)C
COC1CCC(C)CC1C(C)C
COC1CCCC(C)C1C(C)C
COC1CCCC(C(C)C)C1C
COC(C)C1C(C)CCCC1C
COC(C)C1CC(C)CCC1C
COC(C)C1CCC(C)CC1C
COC(C)C1CCCC(C)C1C
COC(C)C1CC(C)CC(C)C1
COC(C)C1CCC(C)C(C)C1
CC(C)OC1CCC(C)CC1C
COC1C(C)CCCC1C(C)C
COC1CC(C)CCC1C(C)C
COC1CCC(C(C)C)C(C)C1
CC1CCCC(C(C)=C)C(=O)O1
CC1CCC(C(C)=C)C(=O)OC1
CC1CC(CCC(=O)O1)C(C)=C
CC1C(CCCOC1=O)C(C)=C
CC1CC(CCOC1=O)C(C)=C
CC1CCCC(OC1=O)C(C)=C
CC1CCCC(=O)OC1C(C)=C
CC1CC(COC(=O)C1)C(C)=C
CC1CCC(OC(=O)C1)C(C)=C
CC1CCCOC(=O)C1C(C)=C
CC1CCC(=O)OC(C1)C(C)=C
CC1CCC(=O)OCC1C(C)=C
CC1CCOC(=O)C(C1)C(C)=C
CC1CCOC(=O)CC1C(C)=C
CC1CC(=O)OCCC1C(C)=C
CC1COC(=O)CC(C1)C(C)=C
CC1COC(=O)CCC1C(C)=C
CC1OC(=O)CCCC1C(C)=C
CC(C)C1CC(=C)CCC(=O)O1
CC(C)C1CCC(=C)CC(=O)O1
CC(C)C1CCCC(=C)C(=O)O1
CC(C)C1C(=C)CCCOC1=O
CC(C)C1CC(=C)CCOC1=O
CC(C)C1CCC(=C)COC1=O
CC(C)C1CCC(=C)C(=O)OC1
CC(C)C1CC(=C)COC(=O)C1
CC(C)C1CCCOC(=O)C1=C
CC(C)C1CCC(=O)OCC1=C
CC(C)C1CCOC(=O)CC1=C
CC(C)C1CCOC(=O)C(=C)C1
CC(C)C1CC(=O)OCCC1=C
CC(C)C1COC(=O)CCC1=C
CC(C)C1COC(=O)CC(=C)C1
CC(C)C1OC(=O)CCCC1=C
CC1CCC(CC(=O)O1)C(C)=C
CC1CCC(COC1=O)C(C)=C
CC1C(CCCCC1=C)C(C)=O
CC1CC(CCCC1=C)C(C)=O
CC1CCC(CCC1=C)C(C)=O
CC1CCCC(CC1=C)C(C)=O
CC1C(CCCCC1=O)C(C)=C
CC1CC(CCCC1=O)C(C)=C
CC1CCC(CCC1=O)C(C)=C
CC1CCCC(CC1=O)C(C)=C
CC1CC(=C)CCCC1C(C)=O
CC1CC(CCC(=C)C1)C(C)=O
CC1CCC(=C)CC(C1)C(C)=O
CC1CCC(=C)CCC1C(C)=O
CC1CCC(CC(=C)C1)C(C)=O
CC1CCCC(=C)C(C1)C(C)=O
CC1CCCC(=C)CC1C(C)=O
CC1CCCCC(=C)C1C(C)=O
CC1CCCCC(C(C)=C)C1=O
CC1CCCC(C(C)=C)C(=O)C1
CC1CCCCC(C(C)=O)C1=C
CC1CCC(C(C)=C)C(=O)CC1
CC1CCCC(C(C)=O)C(=C)C1
CC1CC(CCC(=O)C1)C(C)=C
CC1CCCCC(=O)C1C(C)=C
CC1CCC(C(C)=O)C(=C)CC1
CC1CCCC(=O)C(C1)C(C)=C
CC1CCCC(=O)CC1C(C)=C
CC1CCC(=O)CC(C1)C(C)=C
CC1CCC(=O)CCC1C(C)=C
CC1CC(=O)CCCC1C(C)=C
CC(C)C1C(=C)CCCCC1=O
CC(C)C1CC(=C)CCCC1=O
CC(C)C1CCC(=C)CCC1=O
CC(C)C1CCCC(=C)CC1=O
CC(C)C1CCCCC(=C)C1=O
CC(C)C1CC(=C)CCC(=O)C1
CC(C)C1CCC(=C)CC(=O)C1
CC(C)C1CCCC(=C)C(=O)C1
CC(C)C1CCCCC(=O)C1=C
CC(C)C1CCC(=C)C(=O)CC1
CC(C)C1CCCC(=O)CC1=C
CC(C)C1CCCC(=O)C(=C)C1
CC(C)C1CCC(=O)CCC1=C
CC(C)C1CCC(=O)CC(=C)C1
CC(C)C1CC(=O)CCCC1=C
CC1CCC(CC(=O)C1)C(C)=C
CCC1CC(C)C(C)CC(=O)O1
CCC1CC(C)CC(C)C(=O)O1
CCC1CCC(C)C(C)C(=O)O1
CCC1C(C)C(C)CCOC1=O
CCC1C(C)CC(C)COC1=O
CCC1C(C)CCC(C)OC1=O
CCC1CC(C)C(C)COC1=O
CCC1CC(C)CC(C)OC1=O
CCC1CCC(C)C(C)OC1=O
CCC1CC(C)C(C)OC(=O)C1
CCC1C(C)CCC(=O)OC1C
CCC1CC(C)CC(=O)OC1C
CCC1CCC(C)C(=O)OC1C
CCC1C(C)CCOC(=O)C1C
CCC1CC(C)COC(=O)C1C
CCC1CCC(C)OC(=O)C1C
CCC1CC(C)C(=O)OCC1C
CCC1C(C)COC(=O)CC1C
CCC1CC(C)OC(=O)CC1C
CCC1CC(C)OC(=O)C(C)C1
CCC1CCC(=O)OC(C)C1C
CCC1CCOC(=O)C(C)C1C
CCC1CC(=O)OC(C)CC1C
CCC1CC(=O)OCC(C)C1C
CCC1COC(=O)C(C)CC1C
CCC1COC(=O)CC(C)C1C
CCC1COC(=O)C(C)C(C)C1
CCC1OC(=O)C(C)CCC1C
CCC1OC(=O)CC(C)CC1C
CCC1OC(=O)CCC(C)C1C
CC1CCC(C)C(CC1C)C=O
CC1CCC(CC(C)C1C)C=O
CC1CC(CC(C)C(C)C1)C=O
CC1CCC(C)C(C)C(C1)C=O
CC1CCCC(C)C(C=O)C1C
CC1CC(C)CC(C=O)C(C)C1
CC1CCC(C)C(C=O)C(C)C1
CC1CCCC(C=O)C(C)C1C
CC1CCC(C=O)C(C)CC1C
CC1CCC(C=O)C(C)C(C)C1
CCC1C(C)C(C)CCCC1=O
CCC1C(C)CC(C)CCC1=O
CCC1C(C)CCC(C)CC1=O
CCC1C(C)CCCC(C)C1=O
CCC1CC(C)C(C)CCC1=O
CCC1CC(C)CC(C)CC1=O
CCC1CC(C)CCC(C)C1=O
CCC1CCC(C)C(C)CC1=O
CCC1CCC(C)CC(C)C1=O
CCC1CCCC(C)C(C)C1=O
CCC1CC(C)C(C)CC(=O)C1
CCC1CC(C)CC(C)C(=O)C1
CCC1CCC(C)C(C)C(=O)C1
CCC1C(C)CCCC(=O)C1C
CCC1CC(C)CCC(=O)C1C
CCC1CCC(C)CC(=O)C1C
CCC1CCCC(C)C(=O)C1C
CCC1C(C)CCC(=O)CC1C
CCC1CC(C)CC(=O)CC1C
CCC1CCC(C)C(=O)CC1C
CCC1CC(C)CC(=O)C(C)C1
CCC1CCC(C)C(=O)C(C)C1
CCC1CC(C)C(=O)CCC1C
CCC1CCCC(=O)C(C)C1C
CCC1CCC(=O)C(C)CC1C
CCC1CCC(=O)C(C)C(C)C1
CCC1CC(=O)C(C)CCC1C
CCC1CC(=O)CC(C)CC1C
CCC1CC(=O)CCC(C)C1C
CCC1CCC(=O)CC(C)C1C
CC1CC(CCC1O)=C(C)C#C
CC1CCC(CC1O)=C(C)C#C
CC1CCCC(C1O)=C(C)C#C
CC1CCC(C(O)C1)=C(C)C#C
CC1CCCC(O)C1=C(C)C#C
CC1CCC(O)C(C1)=C(C)C#C
CC1CCC(O)CC1=C(C)C#C
CC1CC(O)CC(C1)=C(C)C#C
CC1CC(O)CCC1=C(C)C#C
CC1C(O)CCCC1=C(C)C#C
CC(C)=C1CC(CCC1O)C#C
CC(C)=C1CCC(C#C)CC1O
CC(C)=C1CCCC(C#C)C1O
CC(C)=C1CCC(C#C)C(O)C1
CC(C)=C1CCCC(O)C1C#C
CC(C)=C1CCC(O)C(C1)C#C
CC(C)=C1CCC(O)CC1C#C
CC(C)=C1CC(O)CC(C1)C#C
CC(C)=C1CC(O)CCC1C#C
CC(C)=C1C(O)CCCC1C#C
CC=C1CC(CCC1O)=C(C)C
CC=C1CCC(CC1O)=C(C)C
CC=C1CCCC(C1O)=C(C)C
CC=C1CCC(C(O)C1)=C(C)C
CC=C1CCCC(O)C1=C(C)C
CC=C1CCC(O)C(C1)=C(C)C
CC=C1CCC(O)CC1=C(C)C
CC=C1CC(O)CC(C1)=C(C)C
CC=C1CC(O)CCC1=C(C)C
CC=C1C(O)CCCC1=C(C)C
CC1OCC(C(C)O1)=C(C)C#C
CC1OCC(C(O1)C#C)=C(C)C
CC1OC(OCC1=C(C)C)C#C
CC1OCOC(C)C1=C(C)C#C
CC1OCOC(C#C)C1=C(C)C
CC1C=CCC(C1C)C([O-])=O
CC1C(CCC=C1C)C([O-])=O
CC1CC=C(CC1C)C([O-])=O
CC1CC=CC(C1C)C([O-])=O
CC1CC(C=CC1C)C([O-])=O
CC1CCC=C(C1C)C([O-])=O
CC1CCC(C=C1C)C([O-])=O
CC1CC=C(C(C)C1)C([O-])=O
CC1CC=C(C)C(C1)C([O-])=O
CC1CC=CC(C)C1C([O-])=O
CC1CC(C)C(C=C1)C([O-])=O
CC1CCC(C)=CC1C([O-])=O
CC1CCC(C)C(=C1)C([O-])=O
CC1CCC(C([O-])=O)=C(C)C1
CC1CCC(C([O-])=O)C(C)=C1
CC1CC(CC=C1C)C([O-])=O
CC1CCC(=CC1C)C([O-])=O
CC1=C(C)C(CCC1)C([O-])=O
CC1C=C(C)CCC1C([O-])=O
CC1CC=C(C)CC1C([O-])=O
CC1CC(C=C(C)C1)C([O-])=O
CC1CC(C(C)C=C1)C([O-])=O
CC1CC(C)=CCC1C([O-])=O
CC1CC(C)C=C(C1)C([O-])=O
CC1CC(CC(C)=C1)C([O-])=O
CC1CCC=C(C)C1C([O-])=O
CC1CCC(C)=C(C1)C([O-])=O
CC1CCCC(C)=C1C([O-])=O
CC1CCCC(C([O-])=O)=C1C
CC1=C(C)CC(CC1)C([O-])=O
CC1C(CCCC1=C)C([O-])=O
CC1CC(CCC1=C)C([O-])=O
CC1CCC(CC1=C)C([O-])=O
CC1CC(=C)CCC1C([O-])=O
CC1CC(CC(=C)C1)C([O-])=O
CC1CCC(=C)C(C1)C([O-])=O
CC1CCC(=C)CC1C([O-])=O
CC1CCCC(=C)C1C([O-])=O
CC1CCCC(C([O-])=O)C1=C
CC1CCC(C([O-])=O)C(=C)C1
CC1C=C(CCC1O)C(C)=O
CC1C=CC(CC1O)C(C)=O
CC1C=CCC(C1O)C(C)=O
CC1CC=C(CC1O)C(C)=O
CC1CC=CC(C1O)C(C)=O
CC1CC(=CCC1O)C(C)=O
CC1CC(C=CC1O)C(C)=O
CC1CCC=C(C1O)C(C)=O
CC1CCC(=CC1O)C(C)=O
CC1C=CCC(O)C1C(C)=O
CC1CC=C(C(O)C1)C(C)=O
CC1CC=CC(O)C1C(C)=O
CC1CC(C(O)C=C1)C(C)=O
CC1CCC(O)C=C1C(C)=O
CC1CCC(O)C(=C1)C(C)=O
CC1CC(O)C=C(C1)C(C)=O
CC1CC(O)C=CC1C(C)=O
CC1CC(O)C(C=C1)C(C)=O
CC1CC(O)CC=C1C(C)=O
CC1CC(O)CC(=C1)C(C)=O
CC1C(O)C=CCC1C(C)=O
CC1C(O)CC=CC1C(C)=O
CC1C(O)CCC=C1C(C)=O
CC(C)C1=CCCC(=O)C1O
CC(C)C1=CCCC(O)C1=O
CC(C)C1C=CCC(=O)C1O
CC(C)C1C=CCC(O)C1=O
CC(C)C1CC=CC(=O)C1O
CC(C)C1CC=CC(O)C1=O
CC(C)C1=CCC(=O)CC1O
CC(C)C1=CCC(O)CC1=O
CC(C)C1C=CC(=O)CC1O
CC(C)C1C=CC(O)CC1=O
CC(C)C1=CCC(=O)C(O)C1
CC(C)C1=CCC(O)C(=O)C1
CC(C)C1=CC(=O)CCC1O
CC(C)C1=CC(O)CCC1=O
CC(C)C1CC(=O)C=CC1O
CC(C)C1CC(O)C=CC1=O
CC(C)C1=CC(=O)CC(O)C1
CC(C)C1=CC(O)CC(=O)C1
CC(C)C1=CC(=O)C(O)CC1
CC(C)C1=CC(O)C(=O)CC1
CC(C)C1CC(=O)C(O)C=C1
CC(C)C1CC(O)C(=O)C=C1
CC(C)C1C(O)C=CCC1=O
CC(C)C1C(O)CC=CC1=O
CC(=O)C1=C(C)CCCC1O
CC(=O)C1C=C(C)CCC1O
CC(=O)C1CC=C(C)CC1O
CC(=O)C1CC(C)=CCC1O
CC(=O)C1CCC=C(C)C1O
CC(=O)C1CCC(C)=CC1O
CC(O)C1=C(C)CCCC1=O
CC(O)C1=CC(C)CCC1=O
CC(O)C1=CCC(C)CC1=O
CC(O)C1=CCCC(C)C1=O
CC(O)C1C=C(C)CCC1=O
CC(O)C1C=CC(C)CC1=O
CC(O)C1C=CCC(C)C1=O
CC(O)C1C(=O)CCC=C1C
CC(O)C1C(C)C=CCC1=O
CC(O)C1C(C)CC=CC1=O
CC(O)C1CC=C(C)CC1=O
CC(O)C1CC=CC(C)C1=O
CC(O)C1CC(C)=CCC1=O
CC(O)C1CC(C)C=CC1=O
CC(O)C1CCC=C(C)C1=O
CC(O)C1CCC(C)=CC1=O
CC(=O)C1=C(C)CCC(O)C1
CC(O)C1=C(C)CCC(=O)C1
CC(O)C1=CC(C)CC(=O)C1
CC(O)C1=CCC(C)C(=O)C1
CC(O)C1CC=C(C)C(=O)C1
CC(O)C1CC(=O)C=C(C)C1
CC(O)C1=CCCC(=O)C1C
CC(O)C1C=CCC(=O)C1C
CC(O)C1CC=CC(=O)C1C
CC(=O)C1=C(C)CC(O)CC1
CC(O)C1=C(C)CC(=O)CC1
CC(O)C1=CC(C)C(=O)CC1
CC(O)C1CC(C)C(=O)C=C1
CC(=O)C1CCC(O)C=C1C
CC(O)C1=CCC(=O)CC1C
CC(O)C1C=CC(=O)CC1C
CC(O)C1CCC(=O)C=C1C
CC(=O)C1=C(C)C(O)CCC1
CC(=O)C1CCC(O)C(C)=C1
CC(O)C1=C(C)C(=O)CCC1
CC(O)C1=CCC(=O)C(C)C1
CC(O)C1CCC(=O)C(C)=C1
CC(=O)C1CC(O)CC=C1C
CC(O)C1=CC(=O)CCC1C
CC(O)C1CC(=O)C=CC1C
CC(O)C1CC(=O)CC=C1C
CC(=O)C1CC(O)C=C(C)C1
CC(=O)C1CC(O)CC(C)=C1
CC(O)C1=CC(=O)C(C)CC1
CC(O)C1=CC(=O)CC(C)C1
CC(O)C1CC(=O)C(C)C=C1
CC(O)C1CC(=O)CC(C)=C1
CC(=O)C1C(O)CCC=C1C
CC1C=CC(O)CC1C(C)=O
CC(=O)C1CC=C(C)C(O)C1
CC(=C)C1CCCC(=O)C1O
CC(=C)C1CCCC(O)C1=O
CC(=C)C1CCC(O)CC1=O
CC(=C)C1CCC(=O)C(O)C1
CC(=C)C1CCC(O)C(=O)C1
CC(=C)C1CC(=O)CCC1O
CC(=C)C1CC(O)CCC1=O
CC(=C)C1CC(O)CC(=O)C1
CC(=C)C1C(O)CCCC1=O
CC(=O)C1CC(=C)CCC1O
CC(=O)C1CCC(=C)CC1O
CC(=O)C1CCCC(=C)C1O
CC(O)C1C(=C)CCCC1=O
CC(O)C1CC(=C)CCC1=O
CC(O)C1CCC(=C)CC1=O
CC(O)C1CCCC(=C)C1=O
CC(=O)C1CCC(=C)C(O)C1
CC(O)C1CC(=C)CC(=O)C1
CC(O)C1CCC(=C)C(=O)C1
CC(=O)C1CCCC(O)C1=C
CC(O)C1CCCC(=O)C1=C
CC(=O)C1CCC(O)CC1=C
CC(O)C1CCC(=O)CC1=C
CC(=O)C1CCC(O)C(=C)C1
CC(O)C1CCC(=O)C(=C)C1
CC(=O)C1CC(O)CCC1=C
CC(O)C1CC(=O)CCC1=C
CC(=O)C1CC(O)CC(=C)C1
CC(=O)C1C(O)CCCC1=C
CC(=C)C1CCC(=O)CC1O
CC(C)C1CCC(O)C(=O)O1
CC(C)C1CC(O)COC1=O
CC(C)C1CCOC(=O)C1O
CC(C)C1CC(=O)OCC1O
CC(C)C1C(O)CCOC1=O
CC(C)C1COC(=O)CC1O
CC(C)C1COC(=O)C(O)C1
CC(C)C1OC(=O)CCC1O
CC(O)C1CC(C)CC(=O)O1
CC(O)C1CCC(C)C(=O)O1
CC(O)C1C(C)CCOC1=O
CC(O)C1CC(C)COC1=O
CC(O)C1CCC(C)OC1=O
CC(O)C1CC(C)OC(=O)C1
CC(O)C1CCC(=O)OC1C
CC(O)C1CCOC(=O)C1C
CC(O)C1CC(=O)OCC1C
CC(O)C1COC(=O)CC1C
CC(O)C1COC(=O)C(C)C1
CC(O)C1OC(=O)CCC1C
CC(C)C1CC(O)CC(=O)O1
CC1CC(C)OC(O1)C(C)=O
CC1CC(OC(C)O1)C(C)=O
CC1COC(C(C)O1)C(C)=O
CC1COC(C)C(O1)C(C)=O
CC1OCC(C)C(O1)C(C)=O
CC1COC(OC1C)C(C)=O
CC1OCC(C(C)O1)C(C)=O
CC1OCC(OC1C)C(C)=O
CC1OCOC(C1C)C(C)=O
CC1OCOC(C)C1C(C)=O
CC(C)C1OC(C)OCC1=O
CC(C)C1OCC(=O)C(C)O1
CC(C)C1OCOC(C)C1=O
CC1C(CCCC1=C)C(=C)CO
CC1CC(CCC1=C)C(=C)CO
CC1CCC(CC1=C)C(=C)CO
CC1C(CCCC1=C)C(O)C=C
CC1CC(CCC1=C)C(O)C=C
CC1CCC(CC1=C)C(O)C=C
CC1CC(CCC1O)C(=C)C=C
CC1CCC(CC1O)C(=C)C=C
CC1CCCC(C1O)C(=C)C=C
CC1CC(=C)CCC1C(=C)CO
CC1CC(CC(=C)C1)C(=C)CO
CC1CCC(=C)C(C1)C(=C)CO
CC1CCC(=C)CC1C(=C)CO
CC1CCCC(=C)C1C(=C)CO
CC1CC(=C)CCC1C(O)C=C
CC1CC(CC(=C)C1)C(O)C=C
CC1CCC(=C)C(C1)C(O)C=C
CC1CCC(=C)CC1C(O)C=C
CC1CCCC(=C)C1C(O)C=C
CC1CCCC(C(=C)CO)C1=C
CC1CCC(C(=C)CO)C(=C)C1
CC1CCCC(C(O)C=C)C1=C
CC1CCC(C(O)C1)C(=C)C=C
CC1CCCC(O)C1C(=C)C=C
CC1CCC(C(O)C=C)C(=C)C1
CC1CCC(O)C(C1)C(=C)C=C
CC1CCC(O)CC1C(=C)C=C
CC1CC(O)CC(C1)C(=C)C=C
CC1CC(O)CCC1C(=C)C=C
CC1C(O)CCCC1C(=C)C=C
CC(=C)C1CC(CCC1O)C=C
CC(=C)C1CCC(CC1O)C=C
CC(=C)C1CC(=C)CCC1CO
CC(=C)C1CCC(=C)CC1CO
CC(=C)C1CCCC(=C)C1CO
CC(=C)C1CCCC(C=C)C1O
CC(=C)C1CCC(C=C)C(O)C1
CC(=C)C1CCCC(CO)C1=C
CC(=C)C1CCCC(O)C1C=C
CC(=C)C1CCC(CO)CC1=C
CC(=C)C1CCC(CO)C(=C)C1
CC(=C)C1CCC(O)C(C1)C=C
CC(=C)C1CCC(O)CC1C=C
CC(=C)C1CC(CO)CCC1=C
CC(=C)C1CC(CO)CC(=C)C1
CC(=C)C1CC(O)CC(C1)C=C
CC(=C)C1CC(O)CCC1C=C
CC(=C)C1C(CO)CCCC1=C
CC(=C)C1C(O)CCCC1C=C
CC(=C)CC1CC(=C)CCC1O
CC(=C)CC1CCC(=C)CC1O
CC(=C)CC1CCCC(=C)C1O
CC(C=C)C1CC(=C)CCC1O
CC(C=C)C1CCC(=C)CC1O
CC(C=C)C1CCCC(=C)C1O
CCC(=C)C1CC(=C)CCC1O
CCC(=C)C1CCC(=C)CC1O
CCC(=C)C1CCCC(=C)C1O
CC(=C)CC1CCC(=C)C(O)C1
CC(C=C)C1CCC(=C)C(O)C1
CCC(=C)C1CCC(=C)C(O)C1
CC(=C)CC1CCCC(O)C1=C
CC(C=C)C1CCCC(O)C1=C
CCC(=C)C1CCCC(O)C1=C
CC(=C)CC1CCC(O)CC1=C
CC(C=C)C1CCC(O)CC1=C
CCC(=C)C1CCC(O)CC1=C
CC(=C)CC1CCC(O)C(=C)C1
CC(C=C)C1CCC(O)C(=C)C1
CCC(=C)C1CCC(O)C(=C)C1
CC(=C)CC1CC(O)CCC1=C
CC(C=C)C1CC(O)CCC1=C
CCC(=C)C1CC(O)CCC1=C
CC(=C)CC1CC(O)CC(=C)C1
CC(C=C)C1CC(O)CC(=C)C1
CCC(=C)C1CC(O)CC(=C)C1
CC(=C)CC1C(O)CCCC1=C
CC(C=C)C1C(O)CCCC1=C
CCC(=C)C1C(O)CCCC1=C
CC(CO)C1C(=C)CCCC1=C
CC(CO)C1CC(=C)CCC1=C
CC(CO)C1CCC(=C)CC1=C
CC(CO)C1CCCC(=C)C1=C
CCC(O)C1C(=C)CCCC1=C
CCC(O)C1CC(=C)CCC1=C
CCC(O)C1CCC(=C)CC1=C
CCC(O)C1CCCC(=C)C1=C
CC(CO)C1CC(=C)CC(=C)C1
CC(CO)C1CCC(=C)C(=C)C1
CCC(O)C1CC(=C)CC(=C)C1
CCC(O)C1CCC(=C)C(=C)C1
CC(O)C1C(CCCC1=C)C=C
CC(O)C1CC(CCC1=C)C=C
CC(O)C1CCC(CC1=C)C=C
CC(O)C1CC(=C)CCC1C=C
CC(O)C1CC(CC(=C)C1)C=C
CC(O)C1CCC(=C)C(C1)C=C
CC(O)C1CCC(=C)CC1C=C
CC(O)C1CCCC(=C)C1C=C
CC(O)C1CCCC(C=C)C1=C
CC(O)C1CCC(C=C)C(=C)C1
CC(O)CC1C(=C)CCCC1=C
CC(O)CC1CC(=C)CCC1=C
CC(O)CC1CCC(=C)CC1=C
CC(O)CC1CCCC(=C)C1=C
CC(O)CC1CC(=C)CC(=C)C1
CC(O)CC1CCC(=C)C(=C)C1
CC(=C)C1CCC(=C)C(CO)C1
CC1CCC(CC1C)C(=C)CO
CC1CCCC(C1C)C(=C)CO
CC1CCC(CC1C)C(O)C=C
CC1CC(CCC1CO)C(C)=C
CC1CCC(CC1CO)C(C)=C
CC1CCCC(C1CO)C(C)=C
CC1CC(C)CC(C1)C(=C)CO
CC1CCC(C(C)C1)C(=C)CO
CC1CCC(C)C(C1)C(=C)CO
CC1CCCC(C)C1C(=C)CO
CC1CC(C)CC(C1)C(O)C=C
CC1CCC(C)C(C1)C(O)C=C
CC1CCCC(C)C1C(O)C=C
CC1CC(CC(C)=C)CCC1O
CC1CCC(CC(C)=C)CC1O
CC1CCCC(CC(C)=C)C1O
CC1CCC(CC(C)=C)C(O)C1
CC1CCCC(CO)C1C(C)=C
CC1CCCC(C(O)C=C)C1C
CC1CCCC(O)C1CC(C)=C
CC1CCC(CO)C(C1)C(C)=C
CC1CCC(CO)CC1C(C)=C
CC1CCC(C(O)C=C)C(C)C1
CC1CCC(O)CC1CC(C)=C
CC1CC(CO)CC(C1)C(C)=C
CC1CC(CO)CCC1C(C)=C
CC1CC(O)CCC1CC(C)=C
CC1C(CO)CCCC1C(C)=C
CC1CC(O)CC(CC(C)=C)C1
CC1C(O)CCCC1CC(C)=C
CCC1C(CCCC1=C)C(C)O
CCC1CC(CCC1=C)C(C)O
CCC1CCC(CC1=C)C(C)O
CCC1CC(CCC1O)C(C)=C
CCC1CCC(CC1O)C(C)=C
CCC1CCCC(C1O)C(C)=C
CCC1CC(=C)CCC1C(C)O
CCC1CC(CC(=C)C1)C(C)O
CCC1CCC(=C)C(C1)C(C)O
CCC1CCC(=C)CC1C(C)O
CCC1CCCC(=C)C1C(C)O
CCC1CCCC(C(C)O)C1=C
CCC1CCC(C(C)O)C(=C)C1
CCC1CCC(C(O)C1)C(C)=C
CCC1CCCC(O)C1C(C)=C
CCC1CCC(O)C(C1)C(C)=C
CCC1CCC(O)CC1C(C)=C
CCC1CC(O)CC(C1)C(C)=C
CCC1CC(O)CCC1C(C)=C
CCC1C(O)CCCC1C(C)=C
CC(C)C1CC(CCC1O)C=C
CC(C)C1CCC(CC1O)C=C
CC(C)C1CC(=C)CCC1CO
CC(C)C1CCC(=C)CC1CO
CC(C)C1CCCC(=C)C1CO
CC(C)C1CCCC(C=C)C1O
CC(C)C1CCC(=C)C(CO)C1
CC(C)C1CCC(C=C)C(O)C1
CC(C)C1CCCC(CO)C1=C
CC(C)C1CCCC(O)C1C=C
CC(C)C1CCC(CO)CC1=C
CC(C)C1CCC(CO)C(=C)C1
CC(C)C1CCC(O)C(C1)C=C
CC(C)C1CCC(O)CC1C=C
CC(C)C1CC(CO)CCC1=C
CC(C)C1CC(CO)CC(=C)C1
CC(C)C1CC(O)CC(C1)C=C
CC(C)C1CC(O)CCC1C=C
CC(C)C1C(CO)CCCC1=C
CC(C)C1C(O)CCCC1C=C
CC(C=C)C1C(C)CCCC1O
CC(C=C)C1CCC(C)CC1O
CC(C=C)C1CCCC(C)C1O
CC(C)CC1CC(=C)CCC1O
CC(C)CC1CCC(=C)CC1O
CC(C)CC1CCCC(=C)C1O
CCC(=C)C1C(C)CCCC1O
CCC(=C)C1CC(C)CCC1O
CCC(=C)C1CCCC(C)C1O
CCC(C)C1CC(=C)CCC1O
CCC(C)C1CCC(=C)CC1O
CCC(C)C1CCCC(=C)C1O
CC(C=C)C1CC(C)CC(O)C1
CC(C=C)C1CCC(C)C(O)C1
CC(C)CC1CCC(=C)C(O)C1
CCC(=C)C1CC(C)CC(O)C1
CCC(=C)C1CCC(C)C(O)C1
CCC(C)C1CCC(=C)C(O)C1
CC(C=C)C1CCCC(O)C1C
CC(C)CC1CCCC(O)C1=C
CCC(=C)C1CCCC(O)C1C
CCC(C)C1CCCC(O)C1=C
CC(C=C)C1CCC(O)CC1C
CC(C)CC1CCC(O)CC1=C
CCC(=C)C1CCC(O)CC1C
CCC(C)C1CCC(O)CC1=C
CC(C=C)C1CCC(O)C(C)C1
CC(C)CC1CCC(O)C(=C)C1
CCC(=C)C1CCC(O)C(C)C1
CCC(C)C1CCC(O)C(=C)C1
CC(C=C)C1CC(O)CCC1C
CC(C)CC1CC(O)CCC1=C
CCC(=C)C1CC(O)CCC1C
CCC(C)C1CC(O)CCC1=C
CC(C)CC1CC(O)CC(=C)C1
CCC(C)C1CC(O)CC(=C)C1
CC(C)CC1C(O)CCCC1=C
CCC(C)C1C(O)CCCC1=C
CC(CO)C1C(C)CCCC1=C
CC(CO)C1CC(=C)CCC1C
CC(CO)C1CC(C)CCC1=C
CC(CO)C1CCC(=C)CC1C
CC(CO)C1CCC(C)CC1=C
CC(CO)C1CCCC(=C)C1C
CC(CO)C1CCCC(C)C1=C
CCC(O)C1C(C)CCCC1=C
CCC(O)C1CC(=C)CCC1C
CCC(O)C1CC(C)CCC1=C
CCC(O)C1CCC(=C)CC1C
CCC(O)C1CCC(C)CC1=C
CCC(O)C1CCCC(=C)C1C
CCC(O)C1CCCC(C)C1=C
CC(CO)C1CC(C)CC(=C)C1
CC(CO)C1CCC(=C)C(C)C1
CC(CO)C1CCC(C)C(=C)C1
CCC(O)C1CC(C)CC(=C)C1
CCC(O)C1CCC(=C)C(C)C1
CCC(O)C1CCC(C)C(=C)C1
CC(O)C1CC(CCC1C)C=C
CC(O)C1CCC(CC1C)C=C
CC(O)C1C(C)CCCC1C=C
CC(O)C1CC(C)CC(C1)C=C
CC(O)C1CC(C)CCC1C=C
CC(O)C1CCC(C)C(C1)C=C
CC(O)C1CCC(C)CC1C=C
CC(O)C1CCCC(C)C1C=C
CC(O)C1CCCC(C=C)C1C
CC(O)C1CCC(C=C)C(C)C1
CC(O)CC1C(C)CCCC1=C
CC(O)CC1CC(=C)CCC1C
CC(O)CC1CC(C)CCC1=C
CC(O)CC1CCC(=C)CC1C
CC(O)CC1CCC(C)CC1=C
CC(O)CC1CCCC(=C)C1C
CC(O)CC1CCCC(C)C1=C
CC(O)CC1CC(C)CC(=C)C1
CC(O)CC1CCC(=C)C(C)C1
CC(O)CC1CCC(C)C(=C)C1
CC1CCC(C(CO)C1)C(C)=C
CC1CCC(O)C(CC(C)=C)C1
CC(C=C)C1CC(C)CCC1O
CCC(=C)C1CCC(C)CC1O
COC1OC(C=CC1=C)C(C)=C
COC1OCC(=CC1=C)C(C)=C
COC1OCC(=C)C=C1C(C)=C
COC1OCC(=C)C(=C1)C(C)=C
COC1OCC=C(C(C)=C)C1=C
COC1OC(C(C)=C)C(=C)C=C1
CC1CC=C(C#C)C(O1)C(C)=O
CC1CC(C#C)=C(CO1)C(C)=O
CC1CC=C(C(C)O1)C(=O)C#C
CC1CC=C(C)C(O1)C(=O)C#C
CC1CC(=CC(C)O1)C(=O)C#C
CC1CC(C)=C(CO1)C(=O)C#C
CC1CC(C)=CC(O1)C(=O)C#C
CC1CC=C(C(O1)C#C)C(C)=O
CC1CC(=CC(O1)C#C)C(C)=O
CC1CC(=CC(O1)C(C)=O)C#C
CC1=C(C)C(COC1)C(=O)C#C
CC1=C(C)CC(OC1)C(=O)C#C
CC1C=C(C)COC1C(=O)C#C
CC1CC(C(C)=O)=C(CO1)C#C
CC1C=C(COC1C#C)C(C)=O
CC1C=CC(OC1C#C)C(C)=O
CC1C=C(COC1C(C)=O)C#C
CC1C=CC(OC1C(C)=O)C#C
CC1=C(C)C(OCC1)C(=O)C#C
CC1CC(C(=O)C#C)=C(C)CO1
CC1C(OCC=C1C#C)C(C)=O
CC1COC(C=C1C#C)C(C)=O
CC1C(OCC=C1C(C)=O)C#C
CC1C(OCC=C1C)C(=O)C#C
CC1COC(C=C1C(C)=O)C#C
CC1COC(C=C1C)C(=O)C#C
CC1COC(C)C(=C1)C(=O)C#C
CC1COCC(C)=C1C(=O)C#C
CC1COC(C#C)C(=C1)C(C)=O
CC1COCC(C#C)=C1C(C)=O
CC1COCC(C(C)=O)=C1C#C
CC1COC(C(C)=O)C(=C1)C#C
CC1COCC(C(=O)C#C)=C1C
CC1COC(C(=O)C#C)C(C)=C1
CC1OC(C=CC1C#C)C(C)=O
CC1OC(C(C=C1)C#C)C(C)=O
CC1OC(CC=C1C#C)C(C)=O
CC1OC(CC(=C1)C#C)C(C)=O
CC1OCC=C(C1C#C)C(C)=O
CC1OCC(=CC1C#C)C(C)=O
CC1OCC(C=C1C#C)C(C)=O
CC1OC(C=CC1C(C)=O)C#C
CC1OC(C=CC1C)C(=O)C#C
CC1OC(CC=C1C(C)=O)C#C
CC1OC(CC=C1C)C(=O)C#C
CC1OC(CC(=C1)C(C)=O)C#C
CC1OCC(C=C1C(C)=O)C#C
CC1OCC=C(C1C)C(=O)C#C
CC1OCC(=CC1C(C)=O)C#C
CC1OCC(=CC1C)C(=O)C#C
CC1OCC(C=C1C)C(=O)C#C
CC1OC(C(C)C=C1)C(=O)C#C
CC1OC(C)C(C=C1)C(=O)C#C
CC1OC(CC(C)=C1)C(=O)C#C
CC1OCC=C(C)C1C(=O)C#C
CC1OCC(C)=CC1C(=O)C#C
CC1OCC(C)C(=C1)C(=O)C#C
CC1OCCC(C)=C1C(=O)C#C
CC1OC(C#C)C(C=C1)C(C)=O
CC1OCC(C#C)C(=C1)C(C)=O
CC1OCC=C(C#C)C1C(C)=O
CC1OCCC(C#C)=C1C(C)=O
CC1OCCC(C(C)=O)=C1C#C
CC1OCC(C(C)=O)C(=C1)C#C
CC1OCCC(C(=O)C#C)=C1C
CC1OCC(C(=O)C#C)C(C)=C1
CC(C)C1=C(C#C)C(=O)COC1
CC(C)C1=C(COCC1=O)C#C
CC(C)C1=CC(OCC1=O)C#C
CC(C)C1=CCOC(C#C)C1=O
CC(C)C1=CC(=O)C(OC1)C#C
CC(C)C1=CC(=O)COC1C#C
CC(C)C1OC(C=CC1=O)C#C
CC(C)C1OCC(=CC1=O)C#C
CC(C)C1OCC=C(C#C)C1=O
CC(C)C1OC(C#C)C(=O)C=C1
CC(C)C1OCC(=O)C=C1C#C
CC(C)C1OCC(=O)C(=C1)C#C
CC(C#C)C1=C(C)COCC1=O
CC(C#C)C1=CC(C)OCC1=O
CC(C#C)C1=C(C)C(=O)COC1
CC(C#C)C1=CCOC(C)C1=O
CC(C#C)C1=CC(=O)C(C)OC1
CC(C#C)C1=CC(=O)COC1C
CC(C#C)C1OC(C)C=CC1=O
CC(C#C)C1OCC=C(C)C1=O
CC(C#C)C1OCC(C)=CC1=O
CC(C#C)C1OC(C)C(=O)C=C1
CC(C#C)C1OCC(=O)C=C1C
CC(C#C)C1OCC(=O)C(C)=C1
CC(=O)C1CC(C#C)=C(C)CO1
CC(=O)C1CC=C(C)C(O1)C#C
CC(=O)C1CC(C)=C(CO1)C#C
CC(=O)C1CC(C)=CC(O1)C#C
CC(=O)C1=C(C)C(COC1)C#C
CC(=O)C1=C(C)CC(OC1)C#C
CC(=O)C1=C(C)CCOC1C#C
CC(=O)C1C=C(C)COC1C#C
CC(=O)C1=C(C)C(OCC1)C#C
CC(=O)C1=C(C)COC(C1)C#C
CC(=O)C1=C(C)COCC1C#C
CC(=O)C1C(OCC=C1C)C#C
CC(=O)C1COC(C=C1C)C#C
CC(=O)C1COCC(C)=C1C#C
CC(=O)C1COCC(C#C)=C1C
CC(=O)C1COC(C#C)C(C)=C1
CC(=O)C1OC(CC=C1C)C#C
CC(=O)C1OCC(C=C1C)C#C
CC(=O)C1OC(CC(C)=C1)C#C
CC(=O)C1OCC=C(C)C1C#C
CC(=O)C1OCC(C)=CC1C#C
CC(=O)C1OCCC(C)=C1C#C
CC(=O)C1OCCC(C#C)=C1C
CC(=O)C1OCC(C#C)C(C)=C1
CC1OCC(C=C1C)=C(C)C=O
CC1OCC(C=C1C=O)=C(C)C
CC1OC(C)C(C=C1)=C(C)C=O
CC1OCC=C(C)C1=C(C)C=O
CC1OCC=C(C)C1=CC(C)=O
CC1OCC(C)=CC1=C(C)C=O
CC1OCC(C)=CC1=CC(C)=O
CC1OC(C=C(C)C)C=CC1=O
CC1OCC=C(C=C(C)C)C1=O
CC1OCC(C=C(C)C)=CC1=O
CC1OCC(=C(C)C)C(C=O)=C1
CC1OC(C=C(C)C)C(=O)C=C1
CC1OC(C)C(=CC(C)=O)C=C1
CC1OCC(=CC(C)=O)C=C1C
CC1OCC(=C(C)C=O)C(C)=C1
CC1OCC(=CC(C)=O)C(C)=C1
CC1OCC=C(C=O)C1=C(C)C
CC1OCC(C=O)=CC1=C(C)C
CC1OCC(=O)C=C1C=C(C)C
CC1OC(C=O)C=CC1=C(C)C
CC1OC(C=O)C(C=C1)=C(C)C
CC1OCC(=O)C(C=C(C)C)=C1
CC=C1C=C(C)COC1C(C)=O
CC=C1C=CC(C)OC1C(C)=O
CC=C1C=C(COC1C)C(C)=O
CC=C1C=CC(OC1C)C(C)=O
CC=C1C(C)OCC=C1C(C)=O
CC=C1C(OCC=C1C)C(C)=O
CC=C1COC(C=C1C)C(C)=O
CC=C1COC(C)C=C1C(C)=O
CC=C1COC(C)C(=C1)C(C)=O
CC=C1COCC(C)=C1C(C)=O
CC=C1COCC(C(C)=O)=C1C
CC=C1COC(C(C)=O)C(C)=C1
CC(C)=C1C=C(C)COC1C=O
CC(C)=C1C(OCC=C1C)C=O
CC(C)=C1COCC(C)=C1C=O
CC(C)=C1COCC(C=O)=C1C
CC(C)=C1COC(C=O)C=C1C
CC(C)=C1COC(C=O)C(C)=C1
CC=C(C)C1=C(C)COCC1=O
CC=C(C)C1=CC(C)OCC1=O
CC(C)=CC1=C(C)COCC1=O
CC=C(C)C1=C(C)C(=O)COC1
CC(C)=CC1=C(C)C(=O)COC1
CC=C(C)C1=CCOC(C)C1=O
CC=C(C)C1=CC(=O)C(C)OC1
CC=C(C)C1=CC(=O)COC1C
CC=C(C)C1OC(C)C=CC1=O
CC=C(C)C1OCC=C(C)C1=O
CC=C(C)C1OCC(C)=CC1=O
CC(C)=CC1OCC=C(C)C1=O
CC(C)=CC1OCC(C)=CC1=O
CC=C(C)C1OC(C)C(=O)C=C1
CC=C(C)C1OCC(=O)C=C1C
CC(C)=CC1OCC(=O)C=C1C
CC=C(C)C1OCC(=O)C(C)=C1
CC(C)=CC1OCC(=O)C(C)=C1
CC(C=O)=C1COCC(C)=C1C
CC(=O)C=C1COCC(C)=C1C
COC1C=CC(CC1=O)=C(C)C
COC1CC(C=CC1=O)=C(C)C
COC1C=CCC(=C(C)C)C1=O
COC1CC=CC(=C(C)C)C1=O
COC1CC(=C(C)C)C(=O)C=C1
COC1C=CCC(=O)C1=C(C)C
COC1CC=CC(=O)C1=C(C)C
COC1C=CC(=O)CC1=C(C)C
COC1CC(=O)C=CC1=C(C)C
COC1CC(=O)C(C=C1)=C(C)C
COC1C(=O)C=CCC1=C(C)C
COC1C(=O)CC=CC1=C(C)C
CC(C)OC1OC(C)C=CC1=C
CC(C)OC1OCC=C(C)C1=C
CC(C)OC1OCC(=C)C=C1C
CC(C)OC1OCC(C)=CC1=C
CC(C)OC1OC(C)C(=C)C=C1
CC(C)OC1OCC(=C)C(C)=C1
COC1CC(C(C)=C)=C(C)CO1
COC1CC=C(C(C)O1)C(C)=C
COC1CC=C(C)C(O1)C(C)=C
COC1CC(=CC(C)O1)C(C)=C
COC1CC(C)=C(CO1)C(C)=C
COC1CC(C)=CC(O1)C(C)=C
COC1C=C(C)COC1C(C)=C
COC1C=CC(C)OC1C(C)=C
COC1C=C(COC1C)C(C)=C
COC1C=CC(OC1C)C(C)=C
COC1C(C)OCC=C1C(C)=C
COC1C(OCC=C1C)C(C)=C
COC1COC(C=C1C)C(C)=C
COC1COC(C)C=C1C(C)=C
COC1COC(C)C(=C1)C(C)=C
COC1COCC(C)=C1C(C)=C
COC1COCC(C(C)=C)=C1C
COC1COC(C(C)=C)C(C)=C1
COC1OC(C=CC1=C)C(C)C
COC1OC(C=CC1C)C(C)=C
COC1OC(CC=C1C)C(C)=C
COC1OCC=C(C1C)C(C)=C
COC1OCC(=CC1=C)C(C)C
COC1OCC(=CC1C)C(C)=C
COC1OCC(C=C1C)C(C)=C
COC1OC(C(C)C=C1)C(C)=C
COC1OC(C)C=CC1C(C)=C
COC1OC(C)C(C=C1)C(C)=C
COC1OC(C)CC=C1C(C)=C
COC1OC(C)CC(=C1)C(C)=C
COC1OC(CC(C)=C1)C(C)=C
COC1OCC=C(C)C1C(C)=C
COC1OCC(=C)C=C1C(C)C
COC1OCC(=C)C(=C1)C(C)C
COC1OCC(C)=CC1C(C)=C
COC1OCC(C)C=C1C(C)=C
COC1OCC(C)C(=C1)C(C)=C
COC1OCCC(C)=C1C(C)=C
COC1OCC=C(C(C)C)C1=C
COC1OCCC(C(C)=C)=C1C
COC1OC(C(C)C)C(=C)C=C1
COC1OCC(C(C)=C)C(C)=C1
COC(C)C1=C(C)C(=C)COC1
COC(C)C1=CC(=C)C(C)OC1
COC(C)C1=CC(=C)COC1C
COC(C)C1=C(C)COCC1=C
COC(C)C1=CC(C)OCC1=C
COC(C)C1=CCOC(C)C1=C
COC(C)C1OC(C)C=CC1=C
COC(C)C1OCC=C(C)C1=C
COC(C)C1OCC(=C)C=C1C
COC(C)C1OCC(C)=CC1=C
COC(C)C1OC(C)C(=C)C=C1
COC(C)C1OCC(=C)C(C)=C1
CC1CC(C(=C)C#C)C(=O)CO1
CC1CC(=C)C(CO1)C(=O)C#C
CC1CC(=C)CC(O1)C(=O)C#C
CC1CCC(=C)C(O1)C(=O)C#C
CC1CC(=C)COC1C(=O)C#C
CC1CC(C(=O)C#C)C(=C)CO1
CC1CCC(=O)C(O1)C(=C)C#C
CC1C(COCC1=C)C(=O)C#C
CC1CC(OCC1=C)C(=O)C#C
CC1C(COCC1=O)C(=C)C#C
CC1CC(OCC1=O)C(=C)C#C
CC1CCOC(C(=C)C#C)C1=O
CC1CC(=O)C(CO1)C(=C)C#C
CC1CC(=O)CC(O1)C(=C)C#C
CC1CCOC(C(=O)C#C)C1=C
CC1CC(=O)COC1C(=C)C#C
CC1C(OCCC1=C)C(=O)C#C
CC1COC(CC1=C)C(=O)C#C
CC1C(OCCC1=O)C(=C)C#C
CC1COC(CC1=O)C(=C)C#C
CC1COCC(=C)C1C(=O)C#C
CC1COCC(C(=C)C#C)C1=O
CC1COC(C(=C)C#C)C(=O)C1
CC1COCC(C(=O)C#C)C1=C
CC1COCC(=O)C1C(=C)C#C
CC1COC(C(=O)C#C)C(=C)C1
CC1OC(CCC1=C)C(=O)C#C
CC1OCC(CC1=C)C(=O)C#C
CC1OC(CCC1=O)C(=C)C#C
CC1OCC(CC1=O)C(=C)C#C
CC1OCC(=C)CC1C(=O)C#C
CC1OCCC(=C)C1C(=O)C#C
CC1OCCC(C(=C)C#C)C1=O
CC1OCCC(C(=O)C#C)C1=C
CC1OCCC(=O)C1C(=C)C#C
CC1OCC(=O)CC1C(=C)C#C
CC(=C)C1CC(C#C)C(=O)CO1
CC(=C)C1CCC(=O)C(O1)C#C
CC(=C)C1C(COCC1=O)C#C
CC(=C)C1CC(OCC1=O)C#C
CC(=C)C1CCOC(C#C)C1=O
CC(=C)C1CC(=O)C(CO1)C#C
CC(=C)C1CC(=O)CC(O1)C#C
CC(=C)C1CC(=O)COC1C#C
CC(=C)C1C(OCCC1=O)C#C
CC(=C)C1COC(CC1=O)C#C
CC(=C)C1COCC(C#C)C1=O
CC(=C)C1COC(C#C)C(=O)C1
CC(=C)C1COCC(=O)C1C#C
CC(=C)C1OC(CCC1=O)C#C
CC(=C)C1OCC(CC1=O)C#C
CC(=C)C1OCCC(C#C)C1=O
CC(=C)C1OCCC(=O)C1C#C
CC(=C)C1OCC(=O)CC1C#C
CC(C#C)C1CC(=C)C(=O)CO1
CC(C#C)C1C(=C)COCC1=O
CC(C#C)C1CC(=O)C(=C)CO1
CC(C#C)C1COCC(=C)C1=O
CC(C#C)C1COCC(=O)C1=C
CC(C#C)C1OCC(=C)CC1=O
CC(C#C)C1OCCC(=C)C1=O
CC(C#C)C1OCCC(=O)C1=C
CC(C#C)C1OCC(=O)CC1=C
CC(=O)C1CC(C#C)C(=C)CO1
CC(=O)C1CC(=C)C(CO1)C#C
CC(=O)C1CC(=C)CC(O1)C#C
CC(=O)C1CCC(=C)C(O1)C#C
CC(=O)C1CC(=C)COC1C#C
CC(=O)C1C(COCC1=C)C#C
CC(=O)C1CC(OCC1=C)C#C
CC(=O)C1CCOC(C#C)C1=C
CC(=O)C1C(OCCC1=C)C#C
CC(=O)C1COC(CC1=C)C#C
CC(=O)C1COCC(=C)C1C#C
CC(=O)C1COCC(C#C)C1=C
CC(=O)C1COC(C#C)C(=C)C1
CC(=O)C1OC(CCC1=C)C#C
CC(=O)C1OCC(CC1=C)C#C
CC(=O)C1OCC(=C)CC1C#C
CC(=O)C1OCCC(=C)C1C#C
CC(=O)C1OCCC(C#C)C1=C
CC1CC(=C(C)C=C)C(=O)CO1
CC1CC(=CC(C)=C)C(=O)CO1
CC1CC(=C)C(CO1)=C(C)C=O
CC1CC(=C)C(CO1)=CC(C)=O
CC1CC(=C(C)C=O)C(=C)CO1
CC1CC(=CC(C)=O)C(=C)CO1
CC1C(=C)COCC1=C(C)C=O
CC1C(=C)COCC1=CC(C)=O
CC1CC(=O)C(CO1)=C(C)C=C
CC1CC(=O)C(CO1)=CC(C)=C
CC1COCC(=C)C1=C(C)C=O
CC1COCC(=C)C1=CC(C)=O
CC1COCC(=C(C)C=C)C1=O
CC1COCC(=CC(C)=C)C1=O
CC1COCC(=C(C)C=O)C1=C
CC1COCC(=CC(C)=O)C1=C
CC1COCC(=O)C1=C(C)C=C
CC1COCC(=O)C1=CC(C)=C
CC1C(=O)COCC1=C(C)C=C
CC1C(=O)COCC1=CC(C)=C
CC1OCC(CC1=C)=C(C)C=O
CC1OCC(CC1=C)=CC(C)=O
CC1OCC(CC1=O)=C(C)C=C
CC1OCC(CC1=O)=CC(C)=C
CC1OCC(=C)CC1=C(C)C=O
CC1OCC(=C)CC1=CC(C)=O
CC1OCCC(=C)C1=C(C)C=O
CC1OCCC(=C)C1=CC(C)=O
CC1OCCC(=C(C)C=C)C1=O
CC1OCCC(=CC(C)=C)C1=O
CC1OCCC(=C(C)C=O)C1=C
CC1OCCC(=CC(C)=O)C1=C
CC1OCCC(=O)C1=C(C)C=C
CC1OCCC(=O)C1=CC(C)=C
CC1OCC(=O)CC1=C(C)C=C
CC1OCC(=O)CC1=CC(C)=C
CC=C1CC(=C)COC1C(C)=O
CC=C1C(COCC1=C)C(C)=O
CC=C1CC(OCC1=C)C(C)=O
CC=C1C(COCC1=O)C(C)=C
CC=C1CC(OCC1=O)C(C)=C
CC=C1CCOC(C(C)=C)C1=O
CC=C1CCOC(C(C)=O)C1=C
CC=C1CC(=O)COC1C(C)=C
CC=C1C(OCCC1=C)C(C)=O
CC=C1COC(CC1=C)C(C)=O
CC=C1C(OCCC1=O)C(C)=C
CC=C1COC(CC1=O)C(C)=C
CC=C1COCC(=C)C1C(C)=O
CC=C1COCC(C(C)=C)C1=O
CC=C1COC(C(C)=C)C(=O)C1
CC=C1COCC(C(C)=O)C1=C
CC=C1COC(C(C)=O)C(=C)C1
CC=C1COCC(=O)C1C(C)=C
CC(C)=C1CC(=C)COC1C=O
CC(C)=C1C(COCC1=C)C=O
CC(C)=C1CC(OCC1=C)C=O
CC(C)=C1C(COCC1=O)C=C
CC(C)=C1CC(OCC1=O)C=C
CC(C)=C1CCOC(C=C)C1=O
CC(C)=C1CCOC(C=O)C1=C
CC(C)=C1CC(=O)COC1C=C
CC(C)=C1C(OCCC1=C)C=O
CC(C)=C1COC(CC1=C)C=O
CC(C)=C1C(OCCC1=O)C=C
CC(C)=C1COC(CC1=O)C=C
CC(C)=C1COCC(=C)C1C=O
CC(C)=C1COCC(C=C)C1=O
CC(C)=C1COC(C=C)C(=O)C1
CC(C)=C1COCC(C=O)C1=C
CC(C)=C1COCC(=O)C1C=C
CC(C)=C1COC(C=O)C(=C)C1
CC=C(C)C1CC(=C)C(=O)CO1
CC(C)=CC1CC(=C)C(=O)CO1
CC=C(C)C1C(=C)COCC1=O
CC(C)=CC1C(=C)COCC1=O
CC(C)C=C1C(=C)COCC1=O
CCC(C)=C1C(=C)COCC1=O
CC=C(C)C1CC(=O)C(=C)CO1
CC(C)=CC1CC(=O)C(=C)CO1
CC=C(C)C1COCC(=C)C1=O
CC(C)=CC1COCC(=C)C1=O
CC(C)C=C1COCC(=C)C1=O
CCC(C)=C1COCC(=C)C1=O
CC=C(C)C1COCC(=O)C1=C
CC(C)=CC1COCC(=O)C1=C
CC(C)C=C1COCC(=O)C1=C
CCC(C)=C1COCC(=O)C1=C
CC=C(C)C1OCC(=C)CC1=O
CC=C(C)C1OCCC(=C)C1=O
CC(C)=CC1OCC(=C)CC1=O
CC(C)=CC1OCCC(=C)C1=O
CC=C(C)C1OCCC(=O)C1=C
CC(C)=CC1OCCC(=O)C1=C
CC=C(C)C1OCC(=O)CC1=C
CC(C)=CC1OCC(=O)CC1=C
CC1CC(=C)C(C(C)O1)C(C)=O
CC1CC(=C)C(C)C(O1)C(C)=O
CC1CC(C)C(=C)C(O1)C(C)=O
CC1CC(C(C)=C)C(=O)C(C)O1
CC1C(C)C(=C)COC1C(C)=O
CC1CC(=C)C(C)OC1C(C)=O
CC1CC(=C)C(OC1C)C(C)=O
CC1CC(C(C)=O)C(=C)C(C)O1
CC1CC(C)C(=O)C(O1)C(C)=C
CC1C(C)C(=O)COC1C(C)=C
CC1CC(OC(C)C1=C)C(C)=O
CC1CC(OC(C)C1=O)C(C)=C
CC1CC(=O)C(C(C)O1)C(C)=C
CC1CC(=O)C(C)C(O1)C(C)=C
CC1CC(=O)C(C)OC1C(C)=C
CC1CC(=O)C(OC1C)C(C)=C
CC1COC(C(C)C1=C)C(C)=O
CC1COC(C(C)C1=O)C(C)=C
CC1COC(C)C(=C)C1C(C)=O
CC1COC(C(C)=C)C(=O)C1C
CC1COC(C)C(=O)C1C(C)=C
CC1COC(C(C)=O)C(=C)C1C
CC1OC(CC(=C)C1C)C(C)=O
CC1OCC(=C)C(C1C)C(C)=O
CC1OCC(C(C)C1=C)C(C)=O
CC1OCC(C(C)C1=O)C(C)=C
CC1OC(C)C(=C)CC1C(C)=O
CC1OCC(=C)C(C)C1C(C)=O
CC1OCC(C)C(=C)C1C(C)=O
CC1OCC(C(C)=C)C(=O)C1C
CC1OCC(C)C(=O)C1C(C)=C
CC1OCC(C(C)=O)C(=C)C1C
CC1OC(CC(=O)C1C)C(C)=C
CC1OC(C)C(=O)CC1C(C)=C
CC1OCC(=O)C(C1C)C(C)=C
CC1OCC(=O)C(C)C1C(C)=C
CC(C)C1CC(=C)C(=O)C(C)O1
CC(C)C1C(=C)COC(C)C1=O
CC(C)C1C(C)OCC(=C)C1=O
CC(C)C1CC(=O)C(=C)C(C)O1
CC(C)C1C(C)OCC(=O)C1=C
CC(C)C1COC(C)C(=C)C1=O
CC(C)C1COC(C)C(=O)C1=C
CC(C)C1C(=O)COC(C)C1=C
CC(C)C1OC(C)C(=C)CC1=O
CC(C)C1OC(C)CC(=C)C1=O
CC(C)C1OCC(=C)C(C)C1=O
CC(C)C1OCC(C)C(=C)C1=O
CC(C)C1OC(C)CC(=O)C1=C
CC(C)C1OCC(=C)C(=O)C1C
CC(C)C1OCC(C)C(=O)C1=C
CC(C)C1OC(C)C(=O)CC1=C
CC(C)C1OCC(=O)C(=C)C1C
CC(C)C1OCC(=O)C(C)C1=C
CC1CC(C)(C(C)=C)C(=O)CO1
CC1CC(=C)C(C)(CO1)C(C)=O
CC1CC(=C)CC(C)(O1)C(C)=O
CC1CCC(=C)C(C)(O1)C(C)=O
CC1CC(C)(C(C)=O)C(=C)CO1
CC1C(=C)CCOC1(C)C(C)=O
CC1CC(=C)COC1(C)C(C)=O
CC1C(=C)COCC1(C)C(C)=O
CC1CC(C)(OCC1=C)C(C)=O
CC1CC(C)(OCC1=O)C(C)=C
CC1CCC(=O)C(C)(O1)C(C)=C
CC1CCOC(C)(C(C)=C)C1=O
CC1CCOC(C)(C(C)=O)C1=C
CC1CC(=O)C(C)(CO1)C(C)=C
CC1CC(=O)CC(C)(O1)C(C)=C
CC1CC(=O)COC1(C)C(C)=C
CC1COC(C)(CC1=C)C(C)=O
CC1COCC(=C)C1(C)C(C)=O
CC1COC(C)(CC1=O)C(C)=C
CC1COCC(C)(C(C)=C)C1=O
CC1COC(C)(C(C)=C)C(=O)C1
CC1COCC(C)(C(C)=O)C1=C
CC1COC(C)(C(C)=O)C(=C)C1
CC1C(=O)CCOC1(C)C(C)=C
CC1COCC(=O)C1(C)C(C)=C
CC1C(=O)COCC1(C)C(C)=C
CC1OC(C)(CCC1=C)C(C)=O
CC1OCC(=C)CC1(C)C(C)=O
CC1OCC(C)(CC1=C)C(C)=O
CC1OCCC(=C)C1(C)C(C)=O
CC1OC(C)(CCC1=O)C(C)=C
CC1OCC(C)(CC1=O)C(C)=C
CC1OCCC(C)(C(C)=C)C1=O
CC1OCCC(C)(C(C)=O)C1=C
CC1OCCC(=O)C1(C)C(C)=C
CC1OCC(=O)CC1(C)C(C)=C
CC(=C)C1CC(C)(C)C(=O)CO1
CC(C)C1(C)CC(=C)C(=O)CO1
CC(=C)C1CC(C)(C)OCC1=O
CC(C)C1(C)C(=C)COCC1=O
CC(=C)C1CCC(=O)C(C)(C)O1
CC(C)C1(C)CC(=O)C(=C)CO1
CC(=C)C1CCOC(C)(C)C1=O
CC(C)C1(C)COCC(=C)C1=O
CC(=C)C1CC(=O)C(C)(C)CO1
CC(=C)C1CC(=O)CC(C)(C)O1
CC(C)C1(C)COCC(=O)C1=C
CC(=C)C1CC(=O)COC1(C)C
CC(=C)C1COC(C)(C)CC1=O
CC(=C)C1COCC(C)(C)C1=O
CC(C)C1(C)OCC(=C)CC1=O
CC(C)C1(C)OCCC(=C)C1=O
CC(=C)C1COC(C)(C)C(=O)C1
CC(C)C1(C)OCCC(=O)C1=C
CC(=C)C1C(=O)CCOC1(C)C
CC(=C)C1COCC(=O)C1(C)C
CC(C)C1(C)OCC(=O)CC1=C
CC(=C)C1C(=O)COCC1(C)C
CC(=C)C1OC(C)(C)CCC1=O
CC(=C)C1OCC(C)(C)CC1=O
CC(=C)C1OCCC(C)(C)C1=O
CC(=C)C1OCCC(=O)C1(C)C
CC(=C)C1OCC(=O)CC1(C)C
CC(=O)C1CC(=C)C(C)(C)CO1
CC(=O)C1CC(=C)CC(C)(C)O1
CC(=O)C1CC(C)(C)C(=C)CO1
CC(=O)C1CCC(=C)C(C)(C)O1
CC(=O)C1C(=C)CCOC1(C)C
CC(=O)C1CC(=C)COC1(C)C
CC(=O)C1CC(C)(C)OCC1=C
CC(=O)C1C(=C)COCC1(C)C
CC(=O)C1CCOC(C)(C)C1=C
CC(=O)C1COCC(=C)C1(C)C
CC(=O)C1COC(C)(C)CC1=C
CC(=O)C1COCC(C)(C)C1=C
CC(=O)C1COC(C)(C)C(=C)C1
CC(=O)C1OCC(=C)CC1(C)C
CC(=O)C1OCCC(=C)C1(C)C
CC(=O)C1OC(C)(C)CCC1=C
CC(=O)C1OCC(C)(C)CC1=C
CC(=O)C1OCCC(C)(C)C1=C
CC(C)(C)C1CC(=C)C(=O)CO1
CC(C)(C)C1C(=C)COCC1=O
CC(C)(C)C1CC(=O)C(=C)CO1
CC(C)(C)C1COCC(=C)C1=O
CC(C)(C)C1COCC(=O)C1=C
CC(C)(C)C1OCC(=C)CC1=O
CC(C)(C)C1OCCC(=C)C1=O
CC(C)(C)C1OCCC(=O)C1=C
CC(C)(C)C1OCC(=O)CC1=C
CC1CC(C)OC(O1)C(=C)C=C
CC1CC(OC(C)O1)C(=C)C=C
CC1CC(OC(O1)C=C)C(C)=C
CC1CC(OC(O1)C(C)=C)C=C
CC1COC(C=C)C(O1)C(C)=C
CC1COC(C(C)O1)C(=C)C=C
CC1COC(C)C(O1)C(=C)C=C
CC1COC(C(O1)C=C)C(C)=C
CC1OCC(C)C(O1)C(=C)C=C
CC1C(OCOC1C(C)=C)C=C
CC1COC(OC1C=C)C(C)=C
CC1COC(OC1C(C)=C)C=C
CC1COC(OC1C)C(=C)C=C
CC1OCC(=C)C(CC(C)=C)O1
CC1OCC(C=C)C(O1)C(C)=C
CC1OC(CC(C)=C)OCC1=C
CC1OCC(C(C)O1)C(=C)C=C
CC1OC(CC(O1)C(C)=C)C=C
CC1OCC(C(O1)C=C)C(C)=C
CC1OC(COC1C=C)C(C)=C
CC1OC(COC1C(C)=C)C=C
CC1OCC(OC1C=C)C(C)=C
CC1OCC(OC1C(C)=C)C=C
CC1OCC(OC1C)C(=C)C=C
CC1OC(OCC1C=C)C(C)=C
CC1OC(OCC1C(C)=C)C=C
CC1OCOC(C1C=C)C(C)=C
CC1OCOC(C1C)C(=C)C=C
CC1OCOC(C)C1C(=C)C=C
CC1OCOC(C=C)C1C(C)=C
CC1OCOC(CC(C)=C)C1=C
CCC1OCC(=C)C(O1)C(C)=C
CCC1OC(OCC1=C)C(C)=C
CCC1OCOC(C(C)=C)C1=C
CC(C)C1OCC(=C)C(O1)C=C
CC(C)C1OC(OCC1=C)C=C
CC(C)C1OCOC(C=C)C1=C
CC(C=C)C1OCC(=C)C(C)O1
CCC(=C)C1OCC(=C)C(C)O1
CC(C=C)C1OC(C)OCC1=C
CCC(=C)C1OC(C)OCC1=C
CC(C=C)C1OCOC(C)C1=C
CCC(=C)C1OCOC(C)C1=C
CC(C)C1CC(OC(=O)O1)C#C
CC(C)C1COC(C#C)C(=O)O1
CC(C)C1COC(=O)C(O1)C#C
CC(C)C1COC(=O)OC1C#C
CC(C)C1OC(COC1=O)C#C
CC(C)C1OCC(OC1=O)C#C
CC(C)C1OCC(=O)OC1C#C
CC(C)C1OC(=O)COC1C#C
CC(C)C1OC(=O)OCC1C#C
CC(C#C)C1CC(C)OC(=O)O1
CC(C#C)C1COC(C)C(=O)O1
CC(C#C)C1COC(=O)C(C)O1
CC(C#C)C1COC(=O)OC1C
CC(C#C)C1OC(C)COC1=O
CC(C#C)C1OCC(C)OC1=O
CC(C#C)C1OCC(=O)OC1C
CC(C#C)C1OC(=O)COC1C
CC(C#C)C1OC(=O)OCC1C
CC1CC(OC(=O)O1)C=C(C)C
CC1COC(C=C(C)C)C(=O)O1
CC1COC(=O)C(O1)C=C(C)C
CC1COC(=O)OC1C=C(C)C
CC1OC(COC1=O)C=C(C)C
CC1OCC(OC1=O)C=C(C)C
CC1OCC(=O)OC1C=C(C)C
CC1OC(=O)COC1C=C(C)C
CC1OC(=O)OCC1C=C(C)C
CC=C1COC(=O)OC1C(C)C
CCC1OC(=O)OCC1=C(C)C
CC=C(C)C1CC(C)OC(=O)O1
CC=C(C)C1COC(C)C(=O)O1
CC=C(C)C1COC(=O)C(C)O1
CC=C(C)C1COC(=O)OC1C
CC(C)C=C1COC(=O)OC1C
CCC(C)=C1COC(=O)OC1C
CC=C(C)C1OC(C)COC1=O
CC=C(C)C1OCC(C)OC1=O
CC=C(C)C1OCC(=O)OC1C
CC=C(C)C1OC(=O)COC1C
CC=C(C)C1OC(=O)OCC1C
COC1CC(COC1=O)=C(C)C
COC1CCOC(=O)C1=C(C)C
COC1CC(=O)OCC1=C(C)C
COC1COC(=O)C(C1)=C(C)C
COC1COC(=O)CC1=C(C)C
COC1C(=O)OCCC1=C(C)C
CC1CC(CCO1)=C(C)C(C)=O
CC1CCC(CO1)=C(C)C(C)=O
CC1CCOCC1=C(C)C(C)=O
CC1COCC(C1)=C(C)C(C)=O
CC1COCCC1=C(C)C(C)=O
CC1OCCCC1=C(C)C(C)=O
CC(=O)C1CCC(CO1)=C(C)C
CC(=O)C1OCCCC1=C(C)C
CC(=O)C1CC(CCO1)=C(C)C
CC(=O)C1COCCC1=C(C)C
CC(=O)C1COCC(C1)=C(C)C
CC(=O)C1CCOCC1=C(C)C
CC(C)=C(C)C1CCC(=O)CO1
CC(C)=C(C)C1CCOCC1=O
CC(C)C(C)=C1CCOCC1=O
CC(C)=C(C)C1CC(=O)CCO1
CC(C)=C(C)C1COCCC1=O
CC(C)C(C)=C1COCCC1=O
CC(C)=C(C)C1COCC(=O)C1
CC(C)C(C)=C1COCC(=O)C1
CC(C)=C(C)C1OCCCC1=O
CC1CC=C(C(C)CO1)C(C)=O
CC1CC=C(C)C(CO1)C(C)=O
CC1CC=C(C)CC(O1)C(C)=O
CC1CC=C(CC(C)O1)C(C)=O
CC1CC=CC(C(C)O1)C(C)=O
CC1CC=CC(C)C(O1)C(C)=O
CC1CC(=CC(C)CO1)C(C)=O
CC1CC(C=C(C)CO1)C(C)=O
CC1CC(C=CC(C)O1)C(C)=O
CC1CC(C)=C(CCO1)C(C)=O
CC1CC(C)=CC(CO1)C(C)=O
CC1CC(C)=CCC(O1)C(C)=O
CC1CC(C)C=C(CO1)C(C)=O
CC1CC(C)C=CC(O1)C(C)=O
CC1CC(C)C(=CCO1)C(C)=O
CC1CCC=C(C(C)O1)C(C)=O
CC1CCC=C(C)C(O1)C(C)=O
CC1CCC(=CC(C)O1)C(C)=O
CC1CCC(C)=C(CO1)C(C)=O
CC1CCC(C)=CC(O1)C(C)=O
CC1C=C(C)CCOC1C(C)=O
CC1CC=C(C)COC1C(C)=O
CC1OC(C(C)CC=C1)C(C)=O
CC1CC(C)=CCOC1C(C)=O
CC1CCC(C(C)=O)=C(C)CO1
CC1CC=C(COC1C)C(C)=O
CC1CC=CC(OC1C)C(C)=O
CC1CC(=CCOC1C)C(C)=O
CC1C=C(C)COCC1C(C)=O
CC1CC(C(C)=O)=C(C)CCO1
CC1CC(C(C)=O)C(C)=CCO1
CC1C=CCOC(C1C)C(C)=O
CC1C(COCC=C1C)C(C)=O
CC1CC(OCC=C1C)C(C)=O
CC1CCOC(C=C1C)C(C)=O
CC1CC(OC(C)C=C1)C(C)=O
CC1CC(OCC(C)=C1)C(C)=O
CC1CCOC(C)C(=C1)C(C)=O
CC1CCOCC(C)=C1C(C)=O
CC1CCOCC(C(C)=O)=C1C
CC1CCOC(C(C)=O)C(C)=C1
CC1C(OCCC=C1C)C(C)=O
CC1COC(C=CC1C)C(C)=O
CC1COC(CC=C1C)C(C)=O
CC1COCC=C(C1C)C(C)=O
CC1COCC(=CC1C)C(C)=O
CC1COCC(C=C1C)C(C)=O
CC1COC(C=C(C)C1)C(C)=O
CC1COC(C(C)C=C1)C(C)=O
CC1COC(C)C=C(C1)C(C)=O
CC1OCC(C)C(C=C1)C(C)=O
CC1COC(C)C(=CC1)C(C)=O
CC1COC(C)C(C=C1)C(C)=O
CC1COC(CC(C)=C1)C(C)=O
CC1COCC=C(C)C1C(C)=O
CC1COCC(C)=C(C1)C(C)=O
CC1COCC(C)=CC1C(C)=O
CC1COCC(C)C(=C1)C(C)=O
CC1COCCC(C)=C1C(C)=O
CC1COCCC(C(C)=O)=C1C
CC1COCC(C(C)=O)=C(C)C1
CC1COCC(C(C)=O)C(C)=C1
CC1COC(C(C)=O)C(C)=CC1
CC1OC(CC=CC1C)C(C)=O
CC1OC(CCC=C1C)C(C)=O
CC1OCC=CC(C1C)C(C)=O
CC1OCC(C=CC1C)C(C)=O
CC1OCC(CC=C1C)C(C)=O
CC1OCCC=C(C1C)C(C)=O
CC1OCCC(=CC1C)C(C)=O
CC1OCCC(C=C1C)C(C)=O
CC1OC(C)C(CC=C1)C(C)=O
CC1OC(CCC(C)=C1)C(C)=O
CC1OCC=C(C)CC1C(C)=O
CC1OCC=CC(C)C1C(C)=O
CC1OCC(C(C)C=C1)C(C)=O
CC1OCC(C)=CCC1C(C)=O
CC1OCC(CC(C)=C1)C(C)=O
CC1OCCC=C(C)C1C(C)=O
CC1OCCC(C)=CC1C(C)=O
CC1OCCC(C)C(=C1)C(C)=O
CC1OCCCC(C)=C1C(C)=O
CC1OCCCC(C(C)=O)=C1C
CC1OCCC(C(C)=O)C(C)=C1
CC(C)C1CC=C(C)C(=O)CO1
CC(C)C1CC(C)=CC(=O)CO1
CC(C)C1=C(C)CCOCC1=O
CC(C)C1=CC(C)COCC1=O
CC(C)C1=CCC(C)OCC1=O
CC(C)C1C=C(C)COCC1=O
CC(C)C1C=CC(C)OCC1=O
CC(C)C1CC=CC(=O)C(C)O1
CC(C)C1=C(C)CC(=O)COC1
CC(C)C1=CC(C)C(=O)COC1
CC(C)C1=C(C)COCCC1=O
CC(C)C1=CC(C)OCCC1=O
CC(C)C1=CCCOC(C)C1=O
CC(C)C1C=CCOC(C)C1=O
CC(C)C1=C(C)C(=O)CCOC1
CC(C)C1=C(C)COCC(=O)C1
CC(C)C1=CC(C)OCC(=O)C1
CC(C)C1=CCC(=O)C(C)OC1
CC(C)C1=CCC(=O)COC1C
CC(C)C1C=CC(=O)COC1C
CC(C)C1=C(C)C(=O)COCC1
CC(C)C1=CCOC(C)CC1=O
CC(C)C1=CCOCC(C)C1=O
CC(C)C1C(C)OCC=CC1=O
CC(C)C1CC(=O)C=C(C)CO1
CC(C)C1CC(=O)C=CC(C)O1
CC(C)C1CC(=O)C(C)=CCO1
CC(C)C1=CC(=O)C(C)COC1
CC(C)C1=CC(=O)CC(C)OC1
CC(C)C1=CCOC(C)C(=O)C1
CC(C)C1=CC(=O)CCOC1C
CC(C)C1=CCOCC(=O)C1C
CC(C)C1=CC(=O)C(C)OCC1
CC(C)C1=CC(=O)COCC1C
CC(C)C1=CC(=O)COC(C)C1
CC(C)C1COC(C)C=CC1=O
CC(C)C1COCC=C(C)C1=O
CC(C)C1COCC(C)=CC1=O
CC(C)C1COC(C)C(=O)C=C1
CC(C)C1COCC(=O)C=C1C
CC(C)C1COCC(=O)C(C)=C1
CC(C)C1C(=O)COCC=C1C
CC(C)C1OC(C)C=CCC1=O
CC(C)C1OC(C)CC=CC1=O
CC(C)C1OCC=C(C)CC1=O
CC(C)C1OCC=CC(C)C1=O
CC(C)C1OCC(C)=CCC1=O
CC(C)C1OCC(C)C=CC1=O
CC(C)C1OCCC=C(C)C1=O
CC(C)C1OCCC(C)=CC1=O
CC(C)C1OCC=CC(=O)C1C
CC(C)C1OC(C)CC(=O)C=C1
CC(C)C1OCC(C)C(=O)C=C1
CC(C)C1OCCC(=O)C=C1C
CC(C)C1OC(C)C(=O)CC=C1
CC(C)C1OCCC(=O)C(C)=C1
CC(C)C1OCC(=O)C=CC1C
CC(C)C1OCC(=O)CC=C1C
CC(C)C1OCC(=O)C(C)C=C1
CC(C)C1OCC(=O)CC(C)=C1
CC(=O)C1CC(C)=C(C)CCO1
CC(=O)C1CCC(C)=C(C)CO1
CC(=O)C1CCOCC(C)=C1C
CC(=O)C1COCCC(C)=C1C
CC(=O)C1COCC(C)=C(C)C1
CC(=O)C1OCCCC(C)=C1C
CC1CC(C(C)C(C)O1)C(C)=O
CC1CC(C)C(C(C)O1)C(C)=O
CC1CC(C)C(C)C(O1)C(C)=O
CC1CC(C(C)OC1C)C(C)=O
CC1CC(C)C(OC1C)C(C)=O
CC1CC(OC(C)C1C)C(C)=O
CC1COC(C(C)C1C)C(C)=O
CC1COC(C)C(C1C)C(C)=O
CC1COC(C)C(C)C1C(C)=O
CC1OCC(C(C)C1C)C(C)=O
CC(C)C1C(C)C(C)OCC1=O
CC(C)C1CC(C)C(=O)C(C)O1
CC(C)C1C(C)COC(C)C1=O
CC(C)C1CC(C)OC(C)C1=O
CC(C)C1C(C)OC(C)CC1=O
CC(C)C1C(C)OCC(C)C1=O
CC(C)C1CC(=O)C(C)C(C)O1
CC(C)C1C(C)OCC(=O)C1C
CC(C)C1CC(=O)C(C)OC1C
CC(C)C1COC(C)C(C)C1=O
CC(C)C1COC(C)C(=O)C1C
CC(C)C1OC(C)C(C)CC1=O
CC(C)C1OC(C)CC(C)C1=O
CC(C)C1OCC(C)C(C)C1=O
CC(C)C1OC(C)CC(=O)C1C
CC(C)C1OCC(C)C(=O)C1C
CC(C)C1OC(C)C(=O)CC1C
CC(C)C1OCC(=O)C(C)C1C
CC1CC(C)(C(C)CO1)C(C)=O
CC1CC(C)(C)C(CO1)C(C)=O
CC1CC(C)(C)CC(O1)C(C)=O
CC1CC(C)(CC(C)O1)C(C)=O
CC1CC(C)C(C)(CO1)C(C)=O
CC1CC(CC(C)(C)O1)C(C)=O
CC1CCC(C)(C(C)O1)C(C)=O
CC1CCC(C)(C)C(O1)C(C)=O
CC1CCC(C)C(C)(O1)C(C)=O
CC1CC(C)(C)COC1C(C)=O
CC1CCC(C)(C)OC1C(C)=O
CC1CCC(C(C)=O)C(C)(C)O1
CC1CC(C)(COC1C)C(C)=O
CC1CCC(C)(OC1C)C(C)=O
CC1CC(C)(C)OCC1C(C)=O
CC1CC(C(C)=O)C(C)(C)CO1
CC1C(CCOC1(C)C)C(C)=O
CC1CC(COC1(C)C)C(C)=O
CC1CCC(OC1(C)C)C(C)=O
CC1CC(C)OC(C)(C1)C(C)=O
CC1C(COCC1(C)C)C(C)=O
CC1CC(OCC1(C)C)C(C)=O
CC1CCOC(C)(C1C)C(C)=O
CC1CCOC(C)C1(C)C(C)=O
CC1CC(OC(C)(C)C1)C(C)=O
CC1CCOC(C)(C)C1C(C)=O
CC1CCOC(C(C)=O)C1(C)C
CC1C(OCCC1(C)C)C(C)=O
CC1COC(CC1(C)C)C(C)=O
CC1COC(C)(CC1C)C(C)=O
CC1COCC(C)(C1C)C(C)=O
CC1COCC(C)C1(C)C(C)=O
CC1COC(C)(C(C)C1)C(C)=O
CC1COC(C)(C)C(C1)C(C)=O
CC1COC(C)(C)CC1C(C)=O
CC1COC(C)C(C)(C1)C(C)=O
CC1COCC(C)(C)C1C(C)=O
CC1COCC(C(C)=O)C1(C)C
CC1COC(C(C)=O)C(C)(C)C1
CC1OC(CCC1(C)C)C(C)=O
CC1OCC(CC1(C)C)C(C)=O
CC1OCCC(C)(C1C)C(C)=O
CC1OC(C)(C)CCC1C(C)=O
CC1OCC(C)(C)CC1C(C)=O
CC1OCCC(C)(C)C1C(C)=O
CC1OCCC(C(C)=O)C1(C)C
CC(C)C1(C)CC(C)C(=O)CO1
CC(C)C1CC(C)(C)C(=O)CO1
CC(C)C1(C)C(C)COCC1=O
CC(C)C1(C)CC(C)OCC1=O
CC(C)C1CC(C)(C)OCC1=O
CC(C)C1(C)CCC(=O)C(C)O1
CC(C)C1(C)C(C)OCCC1=O
CC(C)C1(C)CCOC(C)C1=O
CC(C)C1(C)CC(=O)C(C)CO1
CC(C)C1(C)CC(=O)CC(C)O1
CC(C)C1CCC(=O)C(C)(C)O1
CC(C)C1(C)CC(=O)COC1C
CC(C)C1(C)COC(C)CC1=O
CC(C)C1(C)COCC(C)C1=O
CC(C)C1CCOC(C)(C)C1=O
CC(C)C1CC(=O)C(C)(C)CO1
CC(C)C1CC(=O)CC(C)(C)O1
CC(C)C1(C)COC(C)C(=O)C1
CC(C)C1(C)COCC(=O)C1C
CC(C)C1CC(=O)COC1(C)C
CC(C)C1(C)OC(C)CCC1=O
CC(C)C1(C)OCC(C)CC1=O
CC(C)C1(C)OCCC(C)C1=O
CC(C)C1COC(C)(C)CC1=O
CC(C)C1COCC(C)(C)C1=O
CC(C)C1COC(C)(C)C(=O)C1
CC(C)C1(C)OCCC(=O)C1C
CC(C)C1C(=O)CCOC1(C)C
CC(C)C1COCC(=O)C1(C)C
CC(C)C1(C)OCC(=O)CC1C
CC(C)C1C(=O)COCC1(C)C
CC(C)C1OC(C)(C)CCC1=O
CC(C)C1OCC(C)(C)CC1=O
CC(C)C1OCCC(C)(C)C1=O
CC(C)C1OCCC(=O)C1(C)C
CC(C)C1OCC(=O)CC1(C)C
CC1CC(C(=O)CO1)C(C)(C)C
CC1CCC(=O)C(O1)C(C)(C)C
CC1C(COCC1=O)C(C)(C)C
CC1CC(OCC1=O)C(C)(C)C
CC1CCOC(C1=O)C(C)(C)C
CC1CC(=O)C(CO1)C(C)(C)C
CC1CC(=O)CC(O1)C(C)(C)C
CC1CC(=O)COC1C(C)(C)C
CC1C(OCCC1=O)C(C)(C)C
CC1COC(CC1=O)C(C)(C)C
CC1COC(C(=O)C1)C(C)(C)C
CC1COCC(=O)C1C(C)(C)C
CC1OC(CCC1=O)C(C)(C)C
CC1OCC(CC1=O)C(C)(C)C
CC1OCCC(C1=O)C(C)(C)C
CC1OCCC(=O)C1C(C)(C)C
CC1OCC(=O)CC1C(C)(C)C
CC1COCC(C1=O)C(C)(C)C
CC1CC(CC(C)=C)OC(C)O1
CC1CC(C)OC(CC(C)=C)O1
CC1COC(C)C(CC(C)=C)O1
CC1COC(CC(C)=C)C(C)O1
CC1COC(CC(C)=C)OC1C
CC1COC(C)OC1CC(C)=C
CC1OCC(CC(C)=C)C(C)O1
CC1OCC(CC(C)=C)OC1C
CC1OCOC(C)C1CC(C)=C
CC1OCOC(CC(C)=C)C1C
CCC1CC(C)OC(O1)C(C)=C
CCC1CC(OC(C)O1)C(C)=C
CCC1C(C)OCOC1C(C)=C
CCC1COC(C(C)O1)C(C)=C
CCC1COC(C)C(O1)C(C)=C
CCC1COC(C)OC1C(C)=C
CCC1COC(OC1C)C(C)=C
CCC1OC(C)CC(O1)C(C)=C
CCC1OCC(=C)C(O1)C(C)C
CCC1OCC(C(C)O1)C(C)=C
CCC1OCC(C)C(O1)C(C)=C
CCC1OC(C)COC1C(C)=C
CCC1OCC(C)OC1C(C)=C
CCC1OC(COC1C)C(C)=C
CCC1OCC(OC1C)C(C)=C
CCC1OC(C)OCC1C(C)=C
CCC1OC(OCC1=C)C(C)C
CCC1OC(OCC1C)C(C)=C
CCC1OCOC(C1C)C(C)=C
CCC1OCOC(C)C1C(C)=C
CCC1OCOC(C(C)C)C1=C
CC(C)C1CC(C)OC(O1)C=C
CC(C)C1CC(OC(C)O1)C=C
CC(C)C1C(C)OCOC1C=C
CC(C)C1COC(C=C)C(C)O1
CC(C)C1COC(C)C(O1)C=C
CC(C)C1COC(C)OC1C=C
CC(C)C1COC(OC1C)C=C
CC(C)C1OCC(C=C)C(C)O1
CC(C)C1OC(C)CC(O1)C=C
CC(C)C1OCC(C)C(O1)C=C
CC(C)C1OC(C)COC1C=C
CC(C)C1OCC(C)OC1C=C
CC(C)C1OC(COC1C)C=C
CC(C)C1OCC(OC1C)C=C
CC(C)C1OC(C)OCC1C=C
CC(C)C1OC(OCC1C)C=C
CC(C)C1OCOC(C)C1C=C
CC(C)C1OCOC(C=C)C1C
CC(C=C)C1CC(C)OC(C)O1
CCC(=C)C1CC(C)OC(C)O1
CC(C=C)C1C(C)OCOC1C
CCC(=C)C1C(C)OCOC1C
CC(C=C)C1COC(C)C(C)O1
CCC(=C)C1COC(C)C(C)O1
CC(C=C)C1COC(C)OC1C
CCC(=C)C1COC(C)OC1C
CC(C=C)C1OC(C)CC(C)O1
CC(C=C)C1OCC(C)C(C)O1
CC(C)CC1OCC(=C)C(C)O1
CCC(=C)C1OC(C)CC(C)O1
CCC(=C)C1OCC(C)C(C)O1
CCC(C)C1OCC(=C)C(C)O1
CC(C=C)C1OC(C)COC1C
CC(C=C)C1OCC(C)OC1C
CCC(=C)C1OC(C)COC1C
CCC(=C)C1OCC(C)OC1C
CC(C=C)C1OC(C)OCC1C
CC(C)CC1OC(C)OCC1=C
CCC(=C)C1OC(C)OCC1C
CCC(C)C1OC(C)OCC1=C
CC(C=C)C1OCOC(C)C1C
CC(C)CC1OCOC(C)C1=C
CCC(=C)C1OCOC(C)C1C
CCC(C)C1OCOC(C)C1=C
CC(C)OC1CC(C)C(C)CO1
CC(C)OC1CC(C)CC(C)O1
CC(C)OC1CCC(C)C(C)O1
CC(C)OC1C(C)CCOC1C
CC(C)OC1CC(C)COC1C
CC(C)OC1CCC(C)OC1C
CC(C)OC1C(C)COCC1C
CC(C)OC1CC(C)OCC1C
CC(C)OC1CC(C)OC(C)C1
CC(C)OC1CCOC(C)C1C
CC(C)OC1COC(C)CC1C
CC(C)OC1COCC(C)C1C
CC(C)OC1COC(C)C(C)C1
CC(C)OC1OC(C)CCC1C
CC(C)OC1OCC(C)CC1C
CC(C)OC1OCCC(C)C1C
COC1CC(C(C)C)C(C)CO1
COC1CCC(C(C)C)C(C)O1
COC1CC(C)C(CO1)C(C)C
COC1CC(C)CC(O1)C(C)C
COC1CC(CC(C)O1)C(C)C
COC1CCC(C)C(O1)C(C)C
COC1C(C)CCOC1C(C)C
COC1CC(C)COC1C(C)C
COC1CCC(C)OC1C(C)C
COC1CC(COC1C)C(C)C
COC1CCC(OC1C)C(C)C
COC1C(C)COCC1C(C)C
COC1CC(C)OC(C1)C(C)C
COC1CC(C)OCC1C(C)C
COC1CC(OCC1C)C(C)C
COC1C(C)OCCC1C(C)C
COC1CCOC(C)C1C(C)C
COC1CCOC(C(C)C)C1C
COC1COC(CC1C)C(C)C
COC1COC(C)C(C1)C(C)C
COC1COC(C)CC1C(C)C
COC1COCC(C)C1C(C)C
COC1COCC(C(C)C)C1C
COC1COC(C(C)C)C(C)C1
COC1OC(CCC1C)C(C)C
COC1OCC(CC1C)C(C)C
COC1OC(C)CCC1C(C)C
COC1OCC(C)CC1C(C)C
COC1OCCC(C)C1C(C)C
COC1OCCC(C(C)C)C1C
COC(C)C1CC(C)C(C)CO1
COC(C)C1CC(C)CC(C)O1
COC(C)C1CCC(C)C(C)O1
COC(C)C1C(C)CCOC1C
COC(C)C1CC(C)COC1C
COC(C)C1CCC(C)OC1C
COC(C)C1C(C)COCC1C
COC(C)C1CC(C)OCC1C
COC(C)C1CC(C)OC(C)C1
COC(C)C1CCOC(C)C1C
COC(C)C1COC(C)CC1C
COC(C)C1COCC(C)C1C
COC(C)C1COC(C)C(C)C1
COC(C)C1OC(C)CCC1C
COC(C)C1OCC(C)CC1C
COC(C)C1OCCC(C)C1C
CC1CC(C(C)CCO1)C(C)=O
CC1CC(C)C(CCO1)C(C)=O
CC1CCC(C(C)CO1)C(C)=O
CC1CCC(C)C(CO1)C(C)=O
CC1CCC(CC(C)O1)C(C)=O
CC1CCCC(C(C)O1)C(C)=O
CC1CCCC(C)C(O1)C(C)=O
CC1CCC(C(C)OC1)C(C)=O
CC1CCC(C)C(OC1)C(C)=O
CC1CC(CCOC1C)C(C)=O
CC1CCC(COC1C)C(C)=O
CC1CCCC(OC1C)C(C)=O
CC1CCC(C)OC(C1)C(C)=O
CC1CCC(OCC1C)C(C)=O
CC1CCCOC(C1C)C(C)=O
CC1CC(C)OCC(C1)C(C)=O
CC1CCC(OC(C)C1)C(C)=O
CC1CCCOC(C)C1C(C)=O
CC1CCOC(CC1C)C(C)=O
CC1CCOCC(C1C)C(C)=O
CC1CCOC(C(C)C1)C(C)=O
CC1CCOC(C)C(C1)C(C)=O
CC1CCOCC(C)C1C(C)=O
CC1COCC(CC1C)C(C)=O
CC1COCCC(C1C)C(C)=O
CC1COC(C)CC(C1)C(C)=O
CC1COC(CC(C)C1)C(C)=O
CC1COCC(C(C)C1)C(C)=O
CC1COCC(C)C(C1)C(C)=O
CC1OCCCC(C1C)C(C)=O
CC(C)C1CC(C)CC(=O)CO1
CC(C)C1CCC(C)C(=O)CO1
CC(C)C1C(C)CCOCC1=O
CC(C)C1CC(C)COCC1=O
CC(C)C1CCC(C)OCC1=O
CC(C)C1CC(C)C(=O)CCO1
CC(C)C1CCCC(=O)C(C)O1
CC(C)C1C(C)COCCC1=O
CC(C)C1CC(C)OCCC1=O
CC(C)C1CCCOC(C)C1=O
CC(C)C1CCC(=O)C(C)CO1
CC(C)C1CCC(=O)CC(C)O1
CC(C)C1CC(C)OCC(=O)C1
CC(C)C1CCC(=O)C(C)OC1
CC(C)C1CCC(=O)COC1C
CC(C)C1C(C)OCCCC1=O
CC(C)C1CCOC(C)CC1=O
CC(C)C1CCOCC(C)C1=O
CC(C)C1CC(=O)C(C)CCO1
CC(C)C1CC(=O)CC(C)CO1
CC(C)C1CC(=O)CCC(C)O1
CC(C)C1CCOC(C)C(=O)C1
CC(C)C1CC(=O)CCOC1C
CC(C)C1CCOCC(=O)C1C
CC(C)C1CC(=O)COCC1C
CC(C)C1COC(C)CCC1=O
CC(C)C1COCC(C)CC1=O
CC(C)C1COCCC(C)C1=O
CC(C)C1COC(C)CC(=O)C1
CC(C)C1COCC(C)C(=O)C1
CC(C)C1COCCC(=O)C1C
CC(C)C1COCC(=O)CC1C
CC(C)C1COCC(=O)C(C)C1
CC(C)C1OC(C)CCCC1=O
CC(C)C1OCC(C)CCC1=O
CC(C)C1OCCC(C)CC1=O
CC(C)C1OCCCC(C)C1=O
CC(C)C1OCCCC(=O)C1C
CC(C)C1OCCC(=O)CC1C
CC(C)C1OCC(=O)CCC1C
CC1CC(C(O)CO1)=C(C)C#C
CC1CC(O)C(CO1)=C(C)C#C
CC1COCC(C1O)=C(C)C#C
CC1COCC(O)C1=C(C)C#C
CC1C(O)COCC1=C(C)C#C
CC1OCC(CC1O)=C(C)C#C
CC1OCCC(C1O)=C(C)C#C
CC1OCCC(O)C1=C(C)C#C
CC1OCC(O)CC1=C(C)C#C
CC(C)=C1CC(OCC1O)C#C
CC(C)=C1CCOC(C#C)C1O
CC(C)=C1CC(O)COC1C#C
CC(C)=C1COC(CC1O)C#C
CC(C)=C1COCC(C#C)C1O
CC(C)=C1COC(C#C)C(O)C1
CC(C)=C1C(O)CCOC1C#C
CC(C)=C1COCC(O)C1C#C
CC(C)=C1C(O)COCC1C#C
CC=C1COCC(C1O)=C(C)C
CC=C1COCC(O)C1=C(C)C
CC=C1C(O)COCC1=C(C)C
CC1CCC(=C(C)C(C)=C)C(=O)O1
CC1CC(CC(=O)O1)=C(C)C(C)=C
CC1CC(COC1=O)=C(C)C(C)=C
CC1CCOC(=O)C1=C(C)C(C)=C
CC1CC(=O)OCC1=C(C)C(C)=C
CC1COC(=O)C(C1)=C(C)C(C)=C
CC1COC(=O)CC1=C(C)C(C)=C
CC1C(=O)OCCC1=C(C)C(C)=C
CC1OC(=O)CCC1=C(C)C(C)=C
CC(=C)C1CCC(=C(C)C)C(=O)O1
CC(=C)C1CC(CC(=O)O1)=C(C)C
CC(=C)C1CC(COC1=O)=C(C)C
CC(=C)C1CCOC(=O)C1=C(C)C
CC(=C)C1CC(=O)OCC1=C(C)C
CC(=C)C1COC(=O)C(C1)=C(C)C
CC(=C)C1COC(=O)CC1=C(C)C
CC(=C)C1C(=O)OCCC1=C(C)C
CC(=C)C1OC(=O)CCC1=C(C)C
CC(C)=C(C)C1CC(=C)CC(=O)O1
CC(C)=C(C)C1CCC(=C)C(=O)O1
CC(C)=C(C)C1C(=C)CCOC1=O
CC(C)=C(C)C1CC(=C)COC1=O
CC(C)C(C)=C1C(=C)CCOC1=O
CC(C)C(C)=C1CC(=C)COC1=O
CC(C)=C(C)C1CCOC(=O)C1=C
CC(C)C(C)=C1CCOC(=O)C1=C
CC(C)=C(C)C1CC(=O)OCC1=C
CC(C)C(C)=C1CC(=O)OCC1=C
CC(C)=C(C)C1COC(=O)CC1=C
CC(C)C(C)=C1COC(=O)CC1=C
CC(C)=C(C)C1COC(=O)C(=C)C1
CC(C)C(C)=C1COC(=O)C(=C)C1
CC(C)=C(C)C1OC(=O)CCC1=C
CC1CC(CCC1=C)=C(C)C(C)=O
CC1CCC(CC1=C)=C(C)C(C)=O
CC1CC(CCC1=O)=C(C)C(C)=C
CC1CCC(CC1=O)=C(C)C(C)=C
CC1C(=C)CCCC1=C(C)C(C)=O
CC1CC(=C)CC(C1)=C(C)C(C)=O
CC1CC(=C)CCC1=C(C)C(C)=O
CC1CCC(=C)C(C1)=C(C)C(C)=O
CC1CCC(=C)CC1=C(C)C(C)=O
CC1CCCC(=C)C1=C(C)C(C)=O
CC1CCCC(=C(C)C(C)=C)C1=O
CC1CCC(=C(C)C(C)=C)C(=O)C1
CC1CCCC(=C(C)C(C)=O)C1=C
CC1CCC(=C(C)C(C)=O)C(=C)C1
CC1CCCC(=O)C1=C(C)C(C)=C
CC1CCC(=O)C(C1)=C(C)C(C)=C
CC1CCC(=O)CC1=C(C)C(C)=C
CC1CC(=O)CC(C1)=C(C)C(C)=C
CC1CC(=O)CCC1=C(C)C(C)=C
CC1C(=O)CCCC1=C(C)C(C)=C
CC(=O)C1CCCC(=C)C1=C(C)C
CC(=O)C1CCC(=C)C(C1)=C(C)C
CC(=O)C1CCC(=C(C)C)C(=C)C1
CC(=C)C1CCCC(=O)C1=C(C)C
CC(=C)C1CCC(=O)C(C1)=C(C)C
CC(=O)C1CCC(=C)CC1=C(C)C
CC(=O)C1CC(=C)CC(C1)=C(C)C
CC(=O)C1CC(CCC1=C)=C(C)C
CC(=O)C1CC(=C)CCC1=C(C)C
CC(=O)C1C(=C)CCCC1=C(C)C
CC(=C)C1CCCC(=C(C)C)C1=O
CC(=C)C1CCC(CC1=O)=C(C)C
CC(=O)C1CCCC(=C(C)C)C1=C
CC(=O)C1CCC(CC1=C)=C(C)C
CC(=C)C1CC(=O)CC(C1)=C(C)C
CC(=C)C1C(=O)CCCC1=C(C)C
CC(=C)C1CC(CCC1=O)=C(C)C
CC(=C)C1CC(=O)CCC1=C(C)C
CC(=C)C1CCC(=O)CC1=C(C)C
CC(C)=C(C)C1C(=C)CCCC1=O
CC(C)=C(C)C1CC(=C)CCC1=O
CC(C)=C(C)C1CCC(=C)CC1=O
CC(C)=C(C)C1CCCC(=C)C1=O
CC(C)C(C)=C1C(=C)CCCC1=O
CC(C)C(C)=C1CC(=C)CCC1=O
CC(C)C(C)=C1CCC(=C)CC1=O
CC(C)C(C)=C1CCCC(=C)C1=O
CC(C)=C(C)C1CC(=C)CC(=O)C1
CC(C)=C(C)C1CCC(=C)C(=O)C1
CC(C)C(C)=C1CC(=C)CC(=O)C1
CC(C)C(C)=C1CCC(=C)C(=O)C1
CC(C)=C(C)C1CCCC(=O)C1=C
CC(C)C(C)=C1CCCC(=O)C1=C
CC(C)=C(C)C1CCC(=O)CC1=C
CC(C)C(C)=C1CCC(=O)CC1=C
CC(C)=C(C)C1CCC(=O)C(=C)C1
CC(C)C(C)=C1CCC(=O)C(=C)C1
CC(C)=C(C)C1CC(=O)CCC1=C
CC(C)C(C)=C1CC(=O)CCC1=C
CC(=C)C1CCC(=C(C)C)C(=O)C1
CC1CCC(C(C#C)C#C)C(=O)O1
CC1CC(CC(=O)O1)C(C#C)C#C
CC1C(CCOC1=O)C(C#C)C#C
CC1CC(COC1=O)C(C#C)C#C
CC1CCC(OC1=O)C(C#C)C#C
CC1CCC(=O)OC1C(C#C)C#C
CC1CC(OC(=O)C1)C(C#C)C#C
CC1CCOC(=O)C1C(C#C)C#C
CC1CC(=O)OCC1C(C#C)C#C
CC1COC(=O)C(C1)C(C#C)C#C
CC1COC(=O)CC1C(C#C)C#C
CC1OC(=O)CCC1C(C#C)C#C
CC(C#C)C1CCC(C#C)C(=O)O1
CC(C#C)C1CC(CC(=O)O1)C#C
CC(C#C)C1C(CCOC1=O)C#C
CC(C#C)C1CC(COC1=O)C#C
CC(C#C)C1CCC(OC1=O)C#C
CC(C#C)C1CCC(=O)OC1C#C
CC(C#C)C1CC(OC(=O)C1)C#C
CC(C#C)C1CCOC(=O)C1C#C
CC(C#C)C1CC(=O)OCC1C#C
CC(C#C)C1COC(=O)C(C1)C#C
[truncated: 5,607,197 more chars]
