# Supplementary material for: Expanding the fragrance chemical space for virtual screening
Source: J Cheminform. 2014 May 22;6:27. doi: 10.1186/1758-2946-6-27 (PMC4037718; doi:10.1186/1758-2946-6-27)
Supplement: Additional file 4 — SMILES for the MQN-browser search examples in Table 3. [file 1758-2946-6-27-S4.zip › Menthone.ZincIso.smi]

CC(C)C1CCC(C)C(=O)C1
CC(C)C1CCC(C)CC1=O
CC1CCC(CC1O)C(C)=C
CC1CCC(C(O)C1)C(C)=C
CC(C)(C)C1CCCCC1=O
CC(C)(C)C1CCCC(=O)C1
CC(C)(C)C1CCC(=O)CC1
CC1CCC(C(O)C1)=C(C)C
CC1CCC(C)C(C)(C)C1=O
CCC(C)C1CCCCC1=O
CC1(C)CCCC(C)(C)C1=O
CC1(C)CC(=O)CC(C)(C)C1
CC1CCOC(C1)C=C(C)C
CC(C1CCCCC1)C(C)=O
CC(C)C(=O)C1CCCCC1
CC(=C)C1CCC(C)(O)CC1
CC(C)C=C1CCCCC1O
CC1CCCC(=C)C1CCO
CC1CCCC(C)(C)CC1=O
CC1CCC(=O)CC(C)(C)C1
CC1CC(=O)CCC(C)(C)C1
CC(C)C1CCC(C)(C1)C=O
COC(C)C1CCCC=C1C
CC(C)CCC1CCCC1=O
CCCCC1CCCCC1=O
CCCCC1CCC(=O)CC1
CC(CC1CCCCC1)C=O
CCCC(=O)C1CCCCC1
CC(=O)CCC1CCCCC1
CC=C(C)C1CCC(C)(C)O1
CC1=CCCC(C)(C)C1CO
CC1=C(CO)C(C)(C)CCC1
CC(C)C1(O)CCC(C)=CC1
CC(C)(C)C1CC=CC(O)C1
CC1=CCC(CC1)C(C)(C)O
CC(C)=C1CC(C)(C)CC1O
CC(C)CC(=O)C1CCCC1
CCC(C)C(=O)C1CCCC1
CC(CO)C1CCC(C)=CC1
CC1CCCCC1(O)CC=C
CC(C=C)C1(O)CCCCC1
CC=CC(O)C1CCCCC1
COC1CCCC2C(C)C12C
