# Supplementary material for: Expanding the fragrance chemical space for virtual screening
Source: J Cheminform. 2014 May 22;6:27. doi: 10.1186/1758-2946-6-27 (PMC4037718; doi:10.1186/1758-2946-6-27)
Supplement: Additional file 4 — SMILES for the MQN-browser search examples in Table 3. [file 1758-2946-6-27-S4.zip › Pinene.GDBIso.smi]

CC1C2CC1(C)C=CC2C
CC1C2CC1(C)CC=C2C
CC1C2CC1(C)C=C(C)C2
CC1C2CC1(C)C(C)=CC2
CC1C2CC1(C)C(C)C=C2
CC1C2CC1(C)CC(C)=C2
CC1C2CC1C(C)(C)C=C2
CC1C2CC=CC1C2(C)C
CC1C2C=CCC1(C)C2C
CC1C2CC=CC1(C)C2C
CC1C2CC(C)(C2)C=C1C
CC1=CC2CC(C2)C1(C)C
CC1=C(C)C2(C)CC(C2)C1
CC1=C(C)C2CC(C)(C2)C1
CC1C=C(C)C2CC1(C)C2
CC1C(C)=CC2CC1(C)C2
CC1C=C(C)C2(C)CC1C2
CC1=CC(C)(C)C2CC1C2
CC1=CC2CC(C1)C2(C)C
CC1C=CC2CC1C2(C)C
CC1=CCC2CC1C2(C)C
CC1C2CC2C=CC1(C)C
CC1C2CC2(C)CC=C1C
CC1C2C=CC(C)CC12C
CC1C2C=CCC(C)C12C
CC1C2C(C)C=CCC12C
CC1C2C(C)CC=CC12C
CC1C2CC=C(C)CC12C
CC1C2CC=CC(C)C12C
CC1C2CC(C)=CCC12C
CC1C2CC(C)C=CC12C
CC1C2C=CCC(C)(C)C12
CC1C2CC=CC(C)(C)C12
CC1C2CC(C)(C)C=CC12
CC1=CC2CC2CC1(C)C
CC1=CC2CC2C(C)(C)C1
CC1CC2CC2(C)C(C)=C1
CC1CC2(C)CC2C=C1C
CC1CC2(C)CC2C(C)=C1
CC1=CCC2CC2C1(C)C
CC1C=CC2CC2C1(C)C
CC1C=CC2CC2(C)C1C
CC1C=CC2(C)CC2C1C
CC1=CCCC2C1C2(C)C
CC1CC=CC2C1C2(C)C
CC1C=C(C)CC2CC12C
CC1C(C)=CCC2CC12C
CC1CC=C(C)C2CC12C
CC1=CC(C)(C)C2CC2C1
CC1C=C(C)CC2(C)CC12
CC1C=CC(C)C2(C)CC12
CC1=CC(C)(C)CC2CC12
CC1=CCC(C)(C)C2CC12
CC1C=CC(C)(C)C2CC12
CC1C=CCC2C1C2(C)C
CC1CC2C(C=C1)C2(C)C
CC1=CCC2C(C1)C2(C)C
CC1C2CCC2(C)C=C1C
CC1C2C=CCC2C1(C)C
CC1C2CC=CC2C1(C)C
CC1CC2C1C=CC2(C)C
CC1CC2(C)C1C=CC2C
CC1CC2(C)C1CC=C2C
CC1=CC2CCC2C1(C)C
CC1=CC2C(CC2(C)C)C1
CC1CC2C=C(C)CC12C
CC1CC2C=CC(C)C12C
CC1CC2C(C)=CCC12C
CC1CC2C(C)C=CC12C
CC1CC2CC=C(C)C12C
CC1CC2CC(C)=CC12C
CC1=CC2CC(C)(C)C2C1
CC1CC2(C)C=C(C)CC12
CC1CC2(C)C=CC(C)C12
CC1CC2(C)CC=C(C)C12
CC1CC2(C)CC(C)=CC12
CC1CC2C=CC(C)(C)C12
CC1C=CC2C1CC2(C)C
CC1=C(C)C2CCC2(C)C1
CC1=C(C)C2(C)CCC2C1
CC1=CCC2CC(C)(C)C12
CC1C=CC2CC(C)(C)C12
CC1C(C)C2(C)C=CCC12
CC1C(C)C2(C)CC=CC12
CC1C=C(C)C2CCC12C
CC1C(C)=CC2CCC12C
CC1C=C(C)C2(C)CCC12
CC1=CC(C)(C)C2CCC12
CC1=CCC2C1CC2(C)C
CC1C2CC1C(C)=CC2C
CC1C2CC1C(C)=C(C)C2
CC1C2CC1C(C)C(C)=C2
CC1C2CC(C2)C(C)=C1C
CC1C2C=CC(C)C1C2C
CC1C2CC=C(C)C1C2C
CC1C2CC(C)=CC1C2C
CC1C2CCC1(C)C=C2C
CC1C2CCC1(C)C(C)=C2
CC1C2CC(C)(C)C1C=C2
CC1C2CC(C)(C=C2)C1C
CC1CC2CC1(C)C=C2C
CC1=CC2CC1C(C)(C)C2
CC1CC2CC1(C)C(C)=C2
CC1CC2C=CC1C2(C)C
CC1CC2(C)CC1C=C2C
CC1CC2C=CC1(C)C2C
CC1CC2(C)CC1C(C)=C2
CC1CC2(C)C=CC1C2C
CC1C2CC(C=C2)C1(C)C
CC1=CC2CC1CC2(C)C
CC1=CC2CCC1C2(C)C
CC1=C(C)C2(C)CCC1C2
CC12CC(C1)C=CC2(C)C
CC12CC(C1)C(C)(C)C=C2
CC12CC(C=CC1)C2(C)C
CC1C2(C)CC1(C)C=CC2
CC12CC(CC=C1)C2(C)C
CC1=CC2(C)CC(C)(C2)C1
CC1=CCC2(C)CC1(C)C2
CC1C=CC2(C)CC1(C)C2
CC1C2CC1(C)CCC2=C
CC1C2CC1(C)C(=C)CC2
CC1C2CC1(C)CC(=C)C2
CC1C2CC(C)(C2)CC1=C
CC1(C)C2CC(C2)CC1=C
CC1CC2(C)CC(C2)C1=C
CC1CC2CC(C)(C2)C1=C
CC1(C)CC2CC(C2)C1=C
CC1C(=C)CC2CC1(C)C2
CC1CC(=C)C2CC1(C)C2
CC1CC(=C)C2(C)CC1C2
CC1(C)CC(=C)C2CC1C2
CC1(C)C2CC1CC(=C)C2
CC1(C)C2CC1C(=C)CC2
CCC1C2CC1C=C(C)C2
CCC1C2CC1C(C)=CC2
CCC1C2CC1C(C)C=C2
CCC1C2CC(C2)C=C1C
CCC1C2CC=CC1C2C
CCC1=CC2CC(C1)C2C
CCC1=CC2CC(C2)C1C
CCC1=CCC2CC1C2C
CCC1C=CC2CC1C2C
CCC1=C(C)C2CC(C2)C1
CCC1=C(C)CC2CC1C2
CCC1=CC(C)C2CC1C2
CCC1C=C(C)C2CC1C2
CC(C)C1C2CC1C=CC2
CC(C)C1=CC2CC(C2)C1
CC(C)C1=CCC2CC1C2
CC(C)C1C=CC2CC1C2
CCC12CC(C1)C=CC2C
CCC12CC(C1)CC=C2C
CCC12CC(C1)C=C(C)C2
CCC12CC(C1)C(C)=CC2
CCC12CC(C1)C(C)C=C2
CCC12CC(C1)CC(C)=C2
CCC12CC(C=CC1)C2C
CCC12CC(CC=C1)C2C
CCC1C2CC1(C)C=CC2
CCC1C2CC1(C)CC=C2
CCC1(C)C2CC1C=CC2
CCC1=CC2(C)CC(C2)C1
CCC1=CC2CC(C)(C2)C1
CCC1=CCC2CC1(C)C2
CCC1C=CC2CC1(C)C2
CCC1=CCC2(C)CC1C2
CCC1C=CC2(C)CC1C2
CCC1(C)C=CC2CC1C2
CC=C1C2CC(C2)C1(C)C
CC=C1C2CC(C)(C2)C1C
CC=C1CC2CC1C2(C)C
CC=C1CC2CC1(C)C2C
CC=C1CC2(C)CC1C2C
CC=C1C(C)C2CC1(C)C2
CC(C)=C1CC2CC1(C)C2
CC(C)=C1CC2(C)CC1C2
CCC12CC(C1)C(C)=C2C
CCC12CC(C1C)C(C)=C2
CCC12C=CC(C1C)C2C
CCC12CC(C=C1C)C2C
CCC1C2CC1(C)C=C2C
CCC1C2CC1(C)C(C)=C2
CCC1C2C=CC1C2(C)C
CCC1C2C=CC1(C)C2C
CCC1=CC2CC1C2(C)C
CCC1=CC2CC1(C)C2C
CCC1(C)C2CC1C(C)=C2
CCC1=CC2(C)CC1C2C
CCC1(C)C2C=CC1C2C
CCC1=C(C)C2CC1(C)C2
CCC1=C(C)C2(C)CC1C2
CC(C)C12CC(C1)C=C2C
CC(C)C12CC(C1)C(C)=C2
CC(C)C12CC(C=C1)C2C
CC(C)C1C2CC1(C)C=C2
CC(C)C1=CC2CC1(C)C2
CC(C)C1(C)C2CC1C=C2
CC(C)C1=CC2(C)CC1C2
CC(C)(C)C1C2CC1C=C2
CC(C)(C)C1=CC2CC1C2
CC1C2CC1(CC2C)C=C
CC1C2CC1(C)C(C2)C=C
CC1C2CC1(C)CC2C=C
CC1C2CC1C(C)(C2)C=C
CC1C2CC1(C=C)C(C)C2
CC1C2CCC1C2(C)C=C
CC1C2CCC1(C)C2C=C
CC1C2CCC1(C=C)C2C
CC1C2CC(C2)C1(C)C=C
CC1C2CC(C2)(C=C)C1C
CC1C2CC(C)(C2)C1C=C
CC1CC2CC1C2(C)C=C
CC1CC2CC1(C)C2C=C
C=CC1C2CCC1C2(C)C
CC1CC2(C)CC1C2C=C
CC1(C)C2CC(C2)C1C=C
CC1(C)CC2CC1C2C=C
CC1C(C=C)C2CC1(C)C2
CCC12CC(C1)C(=C)C2C
CCC12CC(C1)C(C)C2=C
CCC12CC(C1C)C(=C)C2
CCC12CC(CC1=C)C2C
CCC1C2CC1(C)CC2=C
CCC1C2CC1(C)C(=C)C2
CCC1C2CC(C)(C2)C1=C
CCC1(C)C2CC1C(=C)C2
CCC1(C)C2CC(C2)C1=C
CCC1C(=C)C2CC1(C)C2
CC1(C)C2CC1C(C2)C=C
CC1C2CC1(CC2)C(C)=C
CC1CC2(CC1C2)C(C)=C
CC1CC2CC1(C2)C(C)=C
CC(C)C12CC(C1)CC2=C
CC(C)C12CC(C1)C(=C)C2
CC(=C)C1C2CC1(C)CC2
CC(=C)C1(C)C2CC1CC2
CC(=C)C1CC2CC1(C)C2
CC(=C)C1CC2(C)CC1C2
CC(=C)C1(C)CC2CC1C2
CC(C)C12CC(C1)C=CC2
CC(C)C12CC(C1)CC=C2
CC1CC11C=CC(C)C1C
CC1CC11C(C)C=CC1C
CC1CC11CC(C)=CC1C
CC1CC11CC(C)C(C)=C1
CC1C(C)C11CC=CC1C
CC1C(C)C11CC(C)C=C1
CC1C(C)C2(CC2)C=C1C
CC1C=C(C)C(C)C11CC1
CC1C2C1C(C)=CCC2C
CC1C2C1C(C)C=CC2C
CC1C2CC2C=C(C)C1C
CC1C2CC2CC(C)=C1C
CC1C2C=C(C)CC(C)C12
CC1C2C=CC(C)C(C)C12
CC1C2CC=C(C)C(C)C12
CC1C2CC(C)=C(C)CC12
CC1C2CC(C)=CC(C)C12
CC1C2CC(C)C=C(C)C12
CC1C2CC(C)C(C)=CC12
CC1C2CCC(C)=C(C)C12
CC1CC2CC2C(C)=C1C
CC1C=C(C)C2CC2C1C
CC1CC(C)=C(C)C2CC12
CC1C=C(C)C(C)C2CC12
CC1C2CCC2C(C)=C1C
CC1CC2C1C=C(C)C2C
CC1CC2C1C(C)=CC2C
CC1CC2C1C(C)C=C2C
CC1CC2C1CC(C)=C2C
CC1CC2C=C(C)C(C)C12
CC1CC2CC(C)=C(C)C12
CC1C(C)C2C1C=CC2C
CC1C(C)C2C1CC=C2C
CC1C(C)C2C=C(C)CC12
CC12CC1CC=CC2(C)C
CC1(C)C2CC=CCC12C
CC12CCC1C=CC2(C)C
CC1=CC2(C)CCC2(C)C1
CC1CC2(C)C=CCC12C
CC1CC2(C)CC=CC12C
CC1=CCC2(C)CCC12C
CC1(C)CC2C=CCC12C
CC1(C)CC2CC=CC12C
CC1C=CC2(C)CCC12C
CC1(C)CC2(C)C=CCC12
CC1(C)CC2(C)CC=CC12
CC12CCC1C(C)(C)C=C2
CC1C2CC2(C)CCC1=C
CC1C2C(=C)CCCC12C
CC1C2CC(=C)CCC12C
CC1C2CCC(=C)CC12C
CC1C2CCCC(=C)C12C
CC1(C)C2CC2CCC1=C
CC1CC2CC2(C)CC1=C
CC1CC2CC2(C)C(=C)C1
CC1CC2(C)CC2CC1=C
CC1(C)C2CCCC(=C)C12
CC1(C)CC2CC2CC1=C
CC1CCC2CC2(C)C1=C
CC1(C)CC2CC2C(=C)C1
CC1CCC2(C)CC2C1=C
CC1(C)CCC2CC2C1=C
CC1CC(=C)C2CC2(C)C1
CC1C(=C)CCC2CC12C
CC1CC(=C)CC2CC12C
CC1CCC(=C)C2CC12C
CC1CC(=C)CC2(C)CC12
CC1CCC(=C)C2(C)CC12
CC1(C)CC(=C)CC2CC12
CC1(C)CCC(=C)C2CC12
CC1(C)C2CCC(=C)CC12
CC1C2CCC2(C)CC1=C
CC1CC2(C)C1CCC2=C
CC1(C)C2CCC2CC1=C
CC1CC2CCC2(C)C1=C
CC1CC2(C)CCC2C1=C
CC1CC2C(=C)CCC12C
CC1CC2CC(=C)CC12C
CC1CC2CCC(=C)C12C
CC1CC2(C)CC(=C)CC12
CC1CC2(C)CCC(=C)C12
CC1(C)CC2C1CCC2=C
CC1(C)CC2CCC2C1=C
CC1(C)CC2CC(=C)CC12
CC1(C)CC2CCC(=C)C12
CC1C(=C)CC2CCC12C
CC1CC(=C)C2CCC12C
CC1CC(=C)C2(C)CCC12
CC1(C)CC(=C)C2CCC12
CC1C2CCC2CC=C1C
CC1CC2C1C=CCC2C
CC1CC2C1CC=CC2C
CC1CC2C1CCC=C2C
CC1CC2CCC2C=C1C
CC1CC2CCC2C(C)=C1
CC1CC2C=C(C)CCC12
CC1CC2C=CC(C)CC12
CC1CC2C=CCC(C)C12
CC1CC2CC=C(C)CC12
CC1CC2CC=CC(C)C12
CC1CC2CC(C)=CCC12
CC1CC2CC(C)C=CC12
CC1CC2CCC=C(C)C12
CC1CC2CCC(C)=CC12
CC1C=CC2CCC2C1C
CC1=C(C)C2CCC2CC1
CC1=C(C)CC2CCC2C1
CC1C=C(C)CC2CCC12
CC1C=CC(C)C2CCC12
CC1CC=C(C)C2CCC12
CC1CC(C)=CC2CCC12
CC1C(C)C2C=CCCC12
CC1C(C)C2CC=CCC12
CC1=CC2CCC2(C)CC1
CC1CC2CCC2(C)C=C1
CC1=CC2(C)CCC2CC1
CC1CC2(C)CCC2C=C1
CC1CC2C=CCCC12C
CC1CC2CC=CCC12C
CC1CC2CCC=CC12C
CC1CC2(C)C=CCCC12
CC1CC2(C)CC=CCC12
CC1CC2(C)CCC=CC12
CC1=CCC2CCC2(C)C1
CC1(C)CC2CCC2C=C1
CC1=CCC2(C)CCC2C1
CC1(C)CC2C=CCCC12
CC1(C)CC2CC=CCC12
CC1(C)CC2CCC=CC12
CC1=CCCC2CCC12C
CC1C=CCC2CCC12C
CC1CC=CC2CCC12C
CC1=CCCC2(C)CCC12
CC1C=CCC2(C)CCC12
CC1CC=CC2(C)CCC12
CC1(C)C=CCC2CCC12
CC1(C)CC=CC2CCC12
CC1C2CC1(C)C(C)=C2C
CC1C2C(C)C1(C)C=C2C
CC1C2C=C(C)C1C2(C)C
CC1C2C=C(C)C1(C)C2C
CC1=C(C)C2CC1C2(C)C
CC1C2C=CC1(C)C2(C)C
CC1C2(C)CC1(C)C(C)=C2
CC1C2(C)C=CC1(C)C2C
CC1=CC2CC1(C)C2(C)C
CC1=CC2(C)CC1C2(C)C
CC1(C)C2C=CC1C2(C)C
CC1=C(C)C2(C)CC1(C)C2
CC1C2CC1(C)C(=C)C2C
CC1C2CC1(C)C(C)C2=C
CC1C2CC1C(C)(C)C2=C
CC1C2CC(C1=C)C2(C)C
CC1C2C(C)C1(C)CC2=C
CC1C2CC(=C)C1C2(C)C
CC1C2CC(=C)C1(C)C2C
CC12CC(C1)C(=C)C2(C)C
CC12CC(C1)C(C)(C)C2=C
CC1C2(C)CC1(C)C(=C)C2
CC12CC(C(=C)C1)C2(C)C
CC1(C)C2CC1(C)C(=C)C2
CC1C(=C)C2(C)CC1(C)C2
CC1C2CC1C(C2)=C(C)C
CC1C2CC(C2)C1=C(C)C
CC1CC2C(C)C1C=C2C
CC1CC2C=C(C)C1C2C
CC1C2CC(C1C)C(C)=C2
CC1C2CCC1C(C)=C2C
CC1CC2CC1C(C)=C2C
CC1C(C)C2C=CC1C2C
CC=C1CC2(C)CC1(C)C2
CC1C2(C)CCC1(C)C=C2
CC1CC2(C)CC1(C)C=C2
CC1=CC2(C)CCC1(C)C2
CC1(C)CC2CC1(C)C=C2
CC12CCC(C=C1)C2(C)C
CC12CC(C=C1)C(C)(C)C2
CC1C2CC1C(=C)CC2C
CC1C2CC1C(=C)C(C)C2
CC1C2CC1C(C)C(=C)C2
CC1C2CC(C2)C(=C)C1C
CC1C2CC(C2)C(C)C1=C
CC1C2CC(=C)CC1C2C
CC1C2CCC(=C)C1C2C
CC1C2CCC1(C)CC2=C
CC1C2CCC1(C)C(=C)C2
CC1C2CCC(C)(C2)C1=C
CC1CC2CC1(C)CC2=C
CC1CC2(C)CC1CC2=C
CC1CC2CCC1(C)C2=C
CC1CC2(C)CC1C(=C)C2
CC1CC2(C)CCC1C2=C
CC1CC2CC(=C)C1(C)C2
CC1(C)CC2CC1C(=C)C2
CC1(C)CC2CCC1C2=C
CC1C(=C)C2CCC1(C)C2
CC1(C)CC2CC1CC2=C
CC1(C)C2CCC1C(=C)C2
CC1(C)C2CCC(C2)C1=C
CC=C1C2CC(C2)CC1C
CC=C1CC2CC(C1)C2C
CC=C1CC2CC(C2)C1C
CC=C1CCC2CC1C2C
CC=C1CC(C)C2CC1C2
CC12CC(C)(C1)C(=C)CC2
CC12CC(C)(C1)CC(=C)C2
CC(C)=C1CC2CC(C2)C1
CC(C)=C1CCC2CC1C2
CC1C2CC1C=C(C)CC2
CC1C2CC1C=CC(C)C2
CC1C2CC1C(C)=CCC2
CC1C2CC1C(C)C=CC2
CC1C2CC1C(C)CC=C2
CC1C2CC1CC(C)=CC2
CC1C2CC(C2)CC=C1C
CC1C2CC=CCC1C2C
CC1C2CCC=CC1C2C
CC1CC2CC(C2)C=C1C
CC1CC2CC(C2)C(C)=C1
CC1C=CC2CC(C2)C1C
CC1=C(C)C2CC(C2)CC1
CC1=C(C)CC2CC(C2)C1
CC1C=C(C)CC2CC1C2
CC1C=CC(C)C2CC1C2
CC1CC=C(C)C2CC1C2
CC1CC(C)=CC2CC1C2
CC1C2CCC1C=C(C)C2
CC1C2CCC1C(C)=CC2
CC1C2CCC1C(C)C=C2
CC1C2CCCC1C(C)=C2
CC1C2CCC(C2)C=C1C
CC1C2CC(C)CC1C=C2
CC1C2CCC(C)C1C=C2
CC1C2CC(C=CC2)C1C
CC1CC2CC1C=CC2C
CC1CC2CC1CC=C2C
CC1CC2CC1C=C(C)C2
CC1CC2CC1C(C)=CC2
CC1CC2CC1C(C)C=C2
CC1CC2CC1CC(C)=C2
CC1CC2CC(C1)C(C)=C2
CC1CC2C=CCC1C2C
CC1CC2CC=CC1C2C
CC1CC2CC(C=C2)C1C
CC1CCC2CC1C=C2C
CC1=C(C)C2CC1CCC2
CC1CCC2CC1C(C)=C2
CC1=C(C)C2CCC(C2)C1
CC1CC(C)C2CC1C=C2
CC1C=C(C)C2CCC1C2
CC=C1CC2CC(C)(C2)C1
CC=C1CCC2CC1(C)C2
CC=C1CCC2(C)CC1C2
CC1C2CC1(C)C=CCC2
CC1C2CC1(C)CC=CC2
CC1C2CC1(C)CCC=C2
CC1(C)C2CC1C=CCC2
CC1(C)C2CC1CC=CC2
CC1=CC2(C)CC(C2)CC1
CC1=CC2CC(C)(C2)CC1
CC1CC2(C)CC(C2)C=C1
CC1CC2CC(C)(C2)C=C1
CC1(C)CC2CC(C2)C=C1
CC1=CCC2(C)CC(C1)C2
CC1=CCC2CC(C)(C2)C1
CC1=CCCC2CC1(C)C2
CC1C=CCC2CC1(C)C2
CC1CC=CC2CC1(C)C2
CC1=CCCC2(C)CC1C2
CC1C=CCC2(C)CC1C2
CC1CC=CC2(C)CC1C2
CC1(C)C=CCC2CC1C2
CC1(C)CC=CC2CC1C2
CC1C2CCC1(C)C=CC2
CC1C2CCC1(C)CC=C2
CC1C2CCCC1(C)C=C2
CC1=CC2CC1(C)CCC2
CC1CC2CC1(C)C=CC2
CC1CC2CC1(C)CC=C2
CC1=CC2(C)CC1CCC2
CC1(C)C2CCC1C=CC2
CC1CC2(C)CC1C=CC2
CC1CC2(C)CC1CC=C2
CC1CC2CC(C)(C1)C=C2
CC1=CC2(C)CCC(C2)C1
CC1=CC2CCC(C)(C2)C1
CC1(C)CC2CC1C=CC2
CC1(C)CC2CC1CC=C2
CC1CCC2CC1(C)C=C2
CC1=CCC2CCC1(C)C2
CC1C=CC2CCC1(C)C2
CC1CCC2(C)CC1C=C2
CC1C=CC2(C)CCC1C2
CC1(C)CCC2CC1C=C2
CC1(C)C=CC2CCC1C2
CC1(C)C2CCCC1C=C2
CC1(C)CC2CC(C1)C=C2
CC1=CCC2(C)CCC1C2
CCCC1C2CC1C=CC2
CCCC1=CC2CC(C2)C1
CCCC1=CCC2CC1C2
CCCC1C=CC2CC1C2
CCC1C2CC2C=CC1C
CCC1C2CC2CC=C1C
CCC1C2C=CCC(C)C12
CCC1C2CC=C(C)CC12
CCC1C2CC=CC(C)C12
CCC1C2CC(C)C=CC12
CCC1C2CCC=C(C)C12
CCC1C2CCC(C)=CC12
CCC1=CC2CC2CC1C
CCC1CC2CC2C=C1C
CCC1=CC2CC2C(C)C1
CCC1CC2CC2C(C)=C1
CCC1=CC2C(C)C2CC1
CCC1CC2C(C)C2C=C1
CCC1=CCC2CC2C1C
CCC1C=CC2CC2C1C
CCC1=C(C)C2CC2CC1
CCC1=CCC2C(C)C2C1
CCC1=C(C)CC2CC2C1
CCC1=CC(C)C2CC2C1
CCC1=CCCC2C(C)C12
CCC1C=CCC2C(C)C12
CCC1CC=CC2C(C)C12
CCC1=C(C)CCC2CC12
CCC1=CC(C)CC2CC12
CCC1=CCC(C)C2CC12
CCC1C=C(C)CC2CC12
CCC1C=CC(C)C2CC12
CCC1CC=C(C)C2CC12
CCC1CC(C)=CC2CC12
CCC1C2CCC2C=C1C
CCC1CC2C1C=CC2C
CCC1CC2C1CC=C2C
CCC1=CC2CCC2C1C
CCC1=CC2C(C)CC2C1
CCC1=CC2CC(C)C2C1
CCC1CC2C=C(C)CC12
CCC1CC2C=CC(C)C12
CCC1CC2CC=C(C)C12
CCC1CC2CC(C)=CC12
CCC1=C(C)C2CCC2C1
CCC1=CCC2C(C)CC12
CCC1=CCC2CC(C)C12
CCC1C=CC2C(C)CC12
CCC1C=CC2CC(C)C12
CCC1C(C)C2C=CCC12
CCC1C(C)C2CC=CC12
CCC1=C(C)CC2CCC12
CCC1=CC(C)C2CCC12
CCC1C=C(C)C2CCC12
CC(C)C1C2CC=CCC12
CC(C)C1C2CCC=CC12
CC(C)C1=CC2CC2CC1
CC(C)C1CC2CC2C=C1
CC(C)C1=CCC2CC2C1
CC(C)C1C=CCC2CC12
CC(C)C1CC=CC2CC12
CC(C)C1=CCCC2CC12
CC(C)C1=CC2CCC2C1
CC(C)C1CC2C=CCC12
CC(C)C1CC2CC=CC12
CC(C)C1=CCC2CCC12
CC(C)C1C=CC2CCC12
CCC12CC1C=CCC2C
CCC12CC1CC=CC2C
CCC12CC1C=CC(C)C2
CCC12CC1C(C)C=CC2
CCC12CC1C(C)CC=C2
CCC12CC1CC=C(C)C2
CCC12CC1CC(C)=CC2
CCC12CC1CC(C)C=C2
CCC12CC=CCC1C2C
CCC12CCC=CC1C2C
CCC1C2C=CCCC12C
CCC1C2CC=CCC12C
CCC1CC2CC2(C)C=C1
CCC1CC2(C)CC2C=C1
CCC1(C)C2CC=CCC12
CCC1(C)C2CCC=CC12
CCC1=CCC2CC2(C)C1
CCC1(C)CC2CC2C=C1
CCC1=CCC2(C)CC2C1
CCC1C=CCC2CC12C
CCC1CC=CC2CC12C
CCC1C=CCC2(C)CC12
CCC1CC=CC2(C)CC12
CCC1(C)C=CCC2CC12
CCC1(C)CC=CC2CC12
CCC12CCC1C=CC2C
CCC12CCC1CC=C2C
CCC12CCC1C=C(C)C2
CCC12CCC1C(C)=CC2
CCC12CCC1C(C)C=C2
CCC12CCC1CC(C)=C2
CCC12C=CCC1CC2C
CCC12CC=CC1CC2C
CCC12CC(C)C1C=CC2
CCC12CC(C)C1CC=C2
CCC1=CC2CCC2(C)C1
CCC1CC2C=CCC12C
CCC1CC2CC=CC12C
CCC1=CC2(C)CCC2C1
CCC1CC2(C)C=CCC12
CCC1CC2(C)CC=CC12
CCC1=CCC2CCC12C
CCC1C=CC2CCC12C
CCC1=CCC2(C)CCC12
CCC1(C)CC2C=CCC12
CCC1(C)CC2CC=CC12
CCC1C=CC2(C)CCC12
CCC1(C)C=CC2CCC12
CC(C)C1C2CC1C(C)=C2
CC(C)C1C2C=CC1C2C
CC(C)C1=CC2CC1C2C
CC(C)C1=C(C)C2CC1C2
CCC12CC(C=C1)C2(C)C
CCC12CC(C)(C1)C=C2C
CCC12CC(C)(C1)C(C)=C2
CCC12CC(C)(C=C1)C2C
CCC1C2(C)CC1(C)C=C2
CCC1(C)C2CC1(C)C=C2
CCC1=CC2(C)CC1(C)C2
CC(C)(C)C12CC(C1)C=C2
CC1C2CC1C(C2)C(C)=C
CC1C2CCC1C2C(C)=C
CC1C2CC(C2)C1C(C)=C
CC1CC2CC1C2C(C)=C
CC(C)C1C2CC1C(=C)C2
CC(C)C1C2CC(C2)C1=C
CC12CC(C1)CC2(C)C=C
CC12CC(C1)C(C)(C2)C=C
CC12CC(CC1)C2(C)C=C
CC12CC(C)(C1)C(C2)C=C
CC12CC(C)(CC1)C2C=C
CC1C2(C)CC1(CC2)C=C
CC1(C)C2CC1(CC2)C=C
CC1CC2(CC1(C)C2)C=C
CC1CC2(C)CC1(C2)C=C
CC1(C)CC2(CC1C2)C=C
CC1(C)CC2CC1(C2)C=C
CCC12CC(C)(C1)CC2=C
CCC12CC(C)(C1)C(=C)C2
CC=C(C)C1C2CC1CC2
CC(C)=CC1C2CC1CC2
CC=C(C)C1CC2CC1C2
CC(C)=CC1CC2CC1C2
CC(C)C=C1CC2CC1C2
CCC(C)=C1CC2CC1C2
CCC1C2CCC1C(C)=C2
CCC1C2CC(C)C1C=C2
CCC1=CC2CC1CC2C
CCC1=CC2CCC1C2C
CCC1CC2C=CC1C2C
CCC1=CC2CC(C)C1C2
CCC1CC2CC1C=C2C
CCC1CC2CC1C(C)=C2
CCC1C2CC(C=C2)C1C
CCC1=C(C)C2CCC1C2
CCC12CC(C1)C(C2)=CC
CCC12CC(C1)CC2=CC
CC=CC12CC(C1)CC2C
CC=CC12CC(C1)C(C)C2
CC=CC12CC(CC1)C2C
CC=CC1C2CC1(C)CC2
CC=CC1(C)C2CC1CC2
CC=CC1CC2CC1(C)C2
CCC=C1CC2CC1(C)C2
CC=CC1CC2(C)CC1C2
CCC=C1CC2(C)CC1C2
CC=CC1(C)CC2CC1C2
CC(C)C1C2CCC1C=C2
CC(C)C1CC2CC1C=C2
CC(C)C1=CC2CCC1C2
CCC12CCC(C1)C=C2C
CCC12CCC(C1)C(C)=C2
CCC12CCC(C=C1)C2C
CCC12CC(C)C(C1)C=C2
CCC1C2CCC1(C)C=C2
CCC1CC2CC1(C)C=C2
CCC1=CC2CCC1(C)C2
CCC1CC2(C)CC1C=C2
CCC1=CC2(C)CCC1C2
CCC12CC(CC1C)C=C2
CCC1(C)C2CCC1C=C2
CCC1(C)CC2CC1C=C2
CCC12CC(C)(C1)C=CC2
CCC12CC(C)(C1)CC=C2
CC1C2CC1C(CC2)C=C
CC1C2CC1CC(C2)C=C
CC1C2CC(C2)CC1C=C
CC1C2CCCC1C2C=C
CC1CC2CC(C1)C2C=C
CC1CC2CC(C2)C1C=C
CC1CCC2CC1C2C=C
CC1CC(C=C)C2CC1C2
CCC1C2CC1C(=C)CC2
CCC1C2CC1CC(=C)C2
CCC1C2CC(C2)CC1=C
CCC1CC2CC(C2)C1=C
CCC1CC(=C)C2CC1C2
CC(=C)C1C2CC1CCC2
CC(=C)C1CC2CC(C2)C1
CC(=C)C1CCC2CC1C2
CC12CC(C1)C(CC2)C=C
CC12CC(C1)CC(C2)C=C
CC12CC(C1)CCC2C=C
CC12CC(CCC1)C2C=C
CC1C2CC1(CCC2)C=C
CC1(CC2CC(C2)C1)C=C
CC1CC2CC(C2)(C1)C=C
CC1(CCC2CC1C2)C=C
CC1CCC2(CC1C2)C=C
CC1CCC2CC1(C2)C=C
CC1(C=C)C2CC1CCC2
CCC12CC(C1)CCC2=C
CCC12CC(C1)C(=C)CC2
CCC12CC(C1)CC(=C)C2
CC=C1C2CC2CC1(C)C
CC=C1C2CC2(C)CC1C
CC=C1CC2C(C1)C2(C)C
CC=C1CC2CC2C1(C)C
CC=C1CC2CC2(C)C1C
CC=C1CC2(C)CC2C1C
CC=C1CC2C(C)C2(C)C1
CC=C1CCC2C1C2(C)C
CC=C1CCC2C(C)C12C
CC=C1CCC2(C)C(C)C12
CC=C1C(C)CC2CC12C
CC=C1CC(C)C2CC12C
CC=C1CC(C)C2(C)CC12
CC=C1CC(C)(C)C2CC12
CC12CC(C)(C=C1)C2(C)C
CC=C1C2CC(C2C)C1C
CC=C1CC2C(C)C1C2C
CC(C)CC1C2CC1C=C2
CCC(C)C1C2CC1C=C2
CC(C)CC1=CC2CC1C2
CCC(C)C1=CC2CC1C2
CCC1C2CC1(CC)C=C2
CCC1=CC2CC1(CC)C2
CCC1=CC2(CC)CC1C2
CCC1(CC)C2CC1C=C2
CCCC12CC(C1)C=C2C
CCCC12CC(C1)C(C)=C2
CCCC12CC(C=C1)C2C
CCCC1C2CC1(C)C=C2
CCCC1=CC2CC1(C)C2
CCCC1(C)C2CC1C=C2
CCCC1=CC2(C)CC1C2
CC(=C)CC1C2CCC1C2
CC(C=C)C1C2CC1CC2
CCC(=C)C1C2CC1CC2
CC(=C)CC1CC2CC1C2
CC(C=C)C1CC2CC1C2
CCC(=C)C1CC2CC1C2
CC12CC(C1)CC2CC=C
CC12CC(C1)C(CC=C)C2
CC12CC(CC1)C2CC=C
CC1C2CC1(CC=C)CC2
CC1CC2CC1(CC=C)C2
CC1CC2(CC=C)CC1C2
CC1(CC=C)C2CC1CC2
CC1(CC=C)CC2CC1C2
CCC12CC(C1)C(C2)C=C
CCC12CC(C1)CC2C=C
CCC12CC(CC1)C2C=C
CCC1C2CC1(CC2)C=C
CCC1(CC2CC1C2)C=C
CCC1CC2(CC1C2)C=C
CCC1CC2CC1(C2)C=C
CCC1(C=C)C2CC1CC2
CCCC12CC(C1)CC2=C
CCCC12CC(C1)C(=C)C2
CCCC12CC(C1)C=CC2
CCCC12CC(C1)CC=C2
CC1CC2CCC1C=C2C
CC1CC2CCC1C(C)=C2
CC1CC2CC(C)C1C=C2
CC1CC2C=CC1CC2C
CC1=C(C)C2CCC1CC2
CC1C2CCC(C=C2)C1C
CC1=CC2CCC1(C)CC2
CC1CC2CCC1(C)C=C2
CC1=CC2(C)CCC1CC2
CC1CC2(C)CCC1C=C2
CC1(C)CC2CCC1C=C2
CC1=CC(=C)CCC1(C)C
CC1=CCC(=C)CC1(C)C
CC1=CCCC(=C)C1(C)C
CC1C=CC(=C)CC1(C)C
CC1C=CCC(=C)C1(C)C
CC1C(=C)C=CCC1(C)C
CC1C(=C)CC=CC1(C)C
CC1CC=CC(=C)C1(C)C
CC1CC(=C)C=CC1(C)C
CC1=CC(C)(C)CCC1=C
CC1=CCC(C)(C)CC1=C
CC1C=CC(C)(C)CC1=C
CC1C=CCC(C)(C)C1=C
CC1CC=CC(C)(C)C1=C
CC1CC(C)(C)C=CC1=C
CC1=CC(=C)C(C)(C)CC1
CC1=CC(C)(C)C(=C)CC1
CC1=CC(C)(C)CC(=C)C1
CC1=CCC(=C)C(C)(C)C1
CC1=CCC(C)(C)C(=C)C1
CC1CC(=C)C(C)(C)C=C1
CC1CC(C)(C)C(=C)C=C1
CC1=CCCC(C)(C)C1=C
CC1=CC(=C)CC(C)(C)C1
CC=C1C=C(C)CCC1C
CC=C1C=CC(C)CC1C
CC=C1C=CCC(C)C1C
CC=C1C(C)CC=CC1C
CC=C1C(C)CCC=C1C
CC=C1CC=C(C)CC1C
CC=C1CC=CC(C)C1C
CC=C1CC(C)=CCC1C
CC=C1CC(C)C=CC1C
CC=C1CC(C)CC=C1C
CC=C1CCC=C(C)C1C
CC=C1CCC(C)=CC1C
CC=C1CCC(C)C=C1C
CC=C1CCCC(C)=C1C
CC=C1CC=C(C)C(C)C1
CC=C1CC(C)C=C(C)C1
CC=C1CC(C)C(C)C=C1
CC=C1CC(C)CC(C)=C1
CC=C1CCC(C)=C(C)C1
CC=C1CCC(C)C(C)=C1
CC1CCC(CC1C)C#C
CC1CC(C)CC(C1)C#C
CC1CCC(C)C(C1)C#C
CC1CCCC(C)C1C#C
CC1CCCC(C#C)C1C
CC1CCC(C#C)C(C)C1
CCC12CC1C=C(C)C2C
CCC12CC1C(C)=CC2C
CCC12CC1C(C)C(C)=C2
CCC12C(C)C1C=CC2C
CCC12C=CC(C)C1C2C
CCC12CC(C)=CC1C2C
CCC1C2CC2(C)C=C1C
CCC1C2C=C(C)CC12C
CCC1C2C=CC(C)C12C
CCC1C2C(C)C=CC12C
CCC1C2C=CC(C)(C)C12
CCC1=CC2C(C1)C2(C)C
CCC1=CC2CC2C1(C)C
CCC1=CC2CC2(C)C1C
CCC1(C)C2CC2C=C1C
CCC1=CC2(C)CC2C1C
CCC1=CC2C(C)C2(C)C1
CCC1(C)C2C=CC(C)C12
CCC1(C)C2CC=C(C)C12
CCC1(C)C2CC(C)=CC12
CCC1=CCC2C1C2(C)C
CCC1C=CC2C1C2(C)C
CCC1C=CC2C(C)C12C
CCC1C=CC2(C)C(C)C12
CCC1C=C(C)C2CC12C
CCC1C(C)=CC2CC12C
CCC1(C)C=CC2C(C)C12
CCC1C=C(C)C2(C)CC12
CCC1=CC(C)(C)C2CC12
CCC1(C)C=C(C)C2CC12
CC(C)C12CC1C=CC2C
CC(C)C12CC1C=C(C)C2
CC(C)C12CC=CC1C2C
CC(C)C1C2C=CCC12C
CC(C)C1C2CC=CC12C
CC(C)C1=CC2CC2(C)C1
CC(C)C1(C)C2CC=CC12
CC(C)C1=CCC2CC12C
CC(C)C1C=CC2CC12C
CC(C)C1=CCC2(C)CC12
CC(C)C1C=CC2(C)CC12
CC(C)C1(C)C=CC2CC12
CC(C)C12CC1C(C)C=C2
CC(C)(C)C1C2CC=CC12
CC(C)(C)C1=CC2CC2C1
CC(C)(C)C1=CCC2CC12
CC(C)(C)C1C=CC2CC12
CC1C2CC2CC1(C)C=C
CC1C2CC2(C)CC1C=C
CC1C2C(CCC12C)C=C
CC1C2CC(CC12C)C=C
CC1C2C(C)CCC12C=C
CC1C2CC(C)(CC12)C=C
CC1C2CC(C)CC12C=C
CC1C2CCC(C)C12C=C
CC1C2CCC(C=C)C12C
CC1C2CCC(C)(C=C)C12
CC1CC2C(C1)C2(C)C=C
CC1CC2(CC2C1C)C=C
CC1CC2CC2C1(C)C=C
CC1(C)C2CC2CC1C=C
CC1CC2CC2(C)C1C=C
CC1CC2CC2(C=C)C1C
CC1CC2(C)CC2C1C=C
CC1(C)C2CC(CC12)C=C
CC1CC2C(C=C)C2(C)C1
CC1(C)C2CCC(C=C)C12
CC1CCC2C1C2(C)C=C
CC1C(CC2CC12C)C=C
CC1(C)CC2C(C1)C2C=C
CC1(C)CC2CC2C1C=C
CC1CCC2C(C=C)C12C
CC1CCC2(C)C(C=C)C12
CC1CC(C)C2(CC12)C=C
CC1(C)CCC2C(C=C)C12
CC1CC(C=C)C2CC12C
CC1CC(C=C)C2(C)CC12
CC1(C)CC(C=C)C2CC12
CC1CC(C)(C=C)C2CC12
CCC12CC1C(=C)CC2C
CCC12CC1C(C)CC2=C
CCC12CC1CC(=C)C2C
CCC12CC1CC(C)C2=C
CCC12CC1C(=C)C(C)C2
CCC12CC1C(C)C(=C)C2
CCC12C(C)C1CCC2=C
CCC12CC(=C)CC1C2C
CCC12CCC(=C)C1C2C
CCC1C2CC2(C)CC1=C
CCC1C2C(=C)CCC12C
CCC1C2CC(=C)CC12C
CCC1C2CCC(=C)C12C
CCC1(C)C2CC2CC1=C
CCC1CC2CC2(C)C1=C
CCC1CC2(C)CC2C1=C
CCC1(C)C2CC(=C)CC12
CCC1(C)C2CCC(=C)C12
CCC1(C)CC2CC2C1=C
CCC1C(=C)CC2CC12C
CCC1CC(=C)C2CC12C
CCC1CC(=C)C2(C)CC12
CCC1(C)CC(=C)C2CC12
CC1C2CCCC12C(C)=C
CC1CC2CC2(C1)C(C)=C
CC1CCC2(CC12)C(C)=C
CC1CCC2CC12C(C)=C
CC(C)C12CC1CCC2=C
CC(C)C12CC1CC(=C)C2
CC(=C)C1CC2CC2(C)C1
CC(=C)C1(C)C2CCCC12
CC(=C)C1CCC2CC12C
CC(=C)C1(C)CC2CC2C1
CC(=C)C1(C)CCC2CC12
CC(=C)C1C2CCCC12C
CC(=C)C1CCC2(C)CC12
CC(C)C12CC1C(=C)CC2
CC(C)C12CC1C=CCC2
CC(C)C12CC1CC=CC2
CC(C)C12CCC1C=CC2
CC(C)C12CCC1CC=C2
CCC1=CC2CCC2CC1
CCC1CC2CCC2C=C1
CCC1CC2C=CCCC12
CCC1CC2CC=CCC12
CCC1CC2CCC=CC12
CCC1=CCC2CCC2C1
CCC1=CCCC2CCC12
CCC1C=CCC2CCC12
CCC1CC=CC2CCC12
CCC1C2CC1C(C)=C2C
CCC1C2C=C(C)C1C2C
CCC1=CC2C(C)C1C2C
CCC1=C(C)C2CC1C2C
CC(C)C12CC(C)(C1)C=C2
CC1C2CC1C(C=C)C2C
C=CC1C2CC1C(C)C2C
CC1C2CC(C)C1C2C=C
CC1C2CC(C=C)C1C2C
CCC1C2CC1C(=C)C2C
CCC1C2CC(C2C)C1=C
CCC1C2CC(=C)C1C2C
CCC1C2CC1C(C2)=CC
CCC1C2CC(C2)C1=CC
CC=CC1C2CC1C(C)C2
CC=CC1C2CCC1C2C
CC=CC1C2CC(C2)C1C
CCC=C1C2CC(C2)C1C
CC=CC1CC2CC1C2C
CCC=C1CC2CC1C2C
CC(=C)C12CC(C)(C1)CC2
CC=C(C)C12CC(C1)CC2
CC(C)=CC12CC(C1)CC2
CC(C)C12CCC(C1)C=C2
CC=CC1C2CC1CCC2
CC=CC1CC2CC(C2)C1
CCC=C1CC2CC(C2)C1
CC=CC1CCC2CC1C2
CCC=C1CCC2CC1C2
CC(=C)C12CC(C1)CCC2
CCC1C2CC1C=CCC2
CCC1C2CC1CC=CC2
CCC1=CC2CC(C2)CC1
CCC1CC2CC(C2)C=C1
CCC1=CCC2CC(C2)C1
CCC1=CCCC2CC1C2
CCC1C=CCC2CC1C2
CCC1CC=CC2CC1C2
CCC1C2CCC1C=CC2
CCC1C2CCCC1C=C2
CCC1=CC2CC1CCC2
CCC1CC2CC1C=CC2
CCC1CC2CC1CC=C2
CCC1CC2CC(C1)C=C2
CCC1=CC2CCC(C2)C1
CCC1CCC2CC1C=C2
CCC1=CCC2CCC1C2
CCC1C=CC2CCC1C2
CC1CC=C(CC1C)C=C
CC1CC(CC=C1C)C=C
CC1C=C(C)CCC1C=C
CC1CC=C(C)C(C1)C=C
CC1CC=CC(C)C1C=C
CC1CC(C)C=C(C1)C=C
CC1CC(CC(C)=C1)C=C
CC1CCC=C(C)C1C=C
CC1CCC(C)=C(C1)C=C
CC1CCC(C)=CC1C=C
CC1CCCC(C)=C1C=C
CC1C=CCC(C=C)C1C
CC1CC=CC(C=C)C1C
CC1CC(C=C)C=CC1C
CC1CCC=C(C=C)C1C
CC1CCC(C=C)=CC1C
CC1CCC(C=C)C=C1C
CC1CCCC(C=C)=C1C
CC1CC=C(C=C)C(C)C1
CC1CC(C=C)C=C(C)C1
CC1CC(C)C(C=C)C=C1
CC1CCC(C=C)=C(C)C1
CC1CCC(C=C)C(C)=C1
CC1CCC(C)C(C=C)=C1
CCC1=C(C)CCCC1=C
CCC1=CC(=C)CCC1C
CCC1=CC(C)CCC1=C
CCC1=CCC(=C)CC1C
CCC1=CCC(C)CC1=C
CCC1=CCCC(=C)C1C
CCC1=CCCC(C)C1=C
CCC1C=C(C)CCC1=C
CCC1C=CC(=C)CC1C
CCC1C=CC(C)CC1=C
CCC1C=CCC(=C)C1C
CCC1C=CCC(C)C1=C
CCC1C(=C)CCC=C1C
CCC1C(C)C=CCC1=C
CCC1C(C)CC=CC1=C
CCC1CC=C(C)CC1=C
CCC1CC=CC(=C)C1C
CCC1CC=CC(C)C1=C
CCC1CC(=C)C=CC1C
CCC1CC(=C)CC=C1C
CCC1CC(C)=CCC1=C
CCC1CC(C)C=CC1=C
CCC1CCC=C(C)C1=C
CCC1CCC(=C)C=C1C
CCC1CCC(C)=CC1=C
CCC1=C(C)C(=C)CCC1
CCC1=C(C)CC(=C)CC1
CCC1=C(C)CCC(=C)C1
CCC1=CC(=C)C(C)CC1
CCC1=CC(=C)CC(C)C1
CCC1=CC(C)C(=C)CC1
CCC1=CC(C)CC(=C)C1
CCC1=CCC(=C)C(C)C1
CCC1=CCC(C)C(=C)C1
CCC1CC=C(C)C(=C)C1
CCC1CC(=C)C(C)C=C1
CCC1CC(=C)C=C(C)C1
CCC1CC(C)C(=C)C=C1
CCC1CCC(=C)C(C)=C1
CC1C(CCC=C1C)C=C
CC1=C(C)C(CCC1)C=C
CC1=C(C)CC(CC1)C=C
CC1CC=C(C)CC1C=C
CC1CC(C)=CCC1C=C
CC1CC(C=C)C(C)C=C1
CCC1CC(=C)CC(C)=C1
CC1CC11C(C)CCC1=C
CC1CC11CC(=C)CC1C
CC1CC11CC(C)CC1=C
CC1CC11CCC(=C)C1C
CC1CC11CCC(C)C1=C
CC1CC2(CC2)C(=C)C1C
CC1CC2(CC2)C(C)C1=C
CC1C(C)C11CCCC1=C
CC1C(C)C11CCC(=C)C1
CC1C(C)C2(CC2)CC1=C
CC1CC(=C)C2(CC2)C1C
CC1CC(C)C2(CC2)C1=C
CC1CC(=C)C(C)C11CC1
CC1CC11CC(C)C(=C)C1
CC1CC11CC=CCC1C
CC1CC11CCC=CC1C
CC1CC11CC=CC(C)C1
CC1CC11CC(C)CC=C1
CC1CC11CCC(C)=CC1
CC1CC11CCC(C)C=C1
CC1CC2(CC2)C=CC1C
CC1CC2(CC2)CC=C1C
CC1CC2(CC2)C(C)C=C1
CC1CC2(CC2)CC(C)=C1
CC1C(C)C11CCC=CC1
CC1C=CCC2(CC2)C1C
CC1CC=CC2(CC2)C1C
CC1CC(C)C2(CC2)C=C1
CC1CC=C(C)CC11CC1
CC1CC=CC(C)C11CC1
CC1CC(C)=CCC11CC1
CC1CC2(C1)C=CCC2C
CC1CC2(C1)CC=CC2C
CC1CC2(C1)CCC=C2C
CC1CC2(C1)CC=C(C)C2
CC1CC2(C1)CC(C)C=C2
CC1CC2(C1)CCC(C)=C2
CC1CC2(CCC2)C=C1C
CC1CC2(CCC2)C(C)=C1
CC1CC2(CC=CC2)C1C
CC1CC2(CCC=C2)C1C
CC1CCC11C=CCC1C
CC1CCC11CC=CC1C
CC1CCC11CCC=C1C
CC1CCC11CC=C(C)C1
CC1CCC11CC(C)C=C1
CC1CCC11CCC(C)=C1
CC1C=CC2(CCC2)C1C
CC1=C(C)C2(CCC2)CC1
CC1CC(C)C11CC=CC1
CC1CC(C)C11CCC=C1
CC1=C(C)CC2(CCC2)C1
CC1C=C(C)CC11CCC1
CC1C=CC(C)C11CCC1
CC1C(C)=CCC11CCC1
CC1CC=C(C)C11CCC1
CC1CC(C)=CC11CCC1
CC1C2C1C(C)(C)C=C2C
CC1C2C(C=C1C)C2(C)C
CC1C2C=C(C)C(C)C12C
CC1C2C(C)=CC(C)C12C
CC1C2C(C)C(C)=CC12C
CC1C2C=C(C)C(C)(C)C12
CC1C=C(C)C2C1C2(C)C
CC1C(C)=C(C)C2CC12C
CC1=C(C)C(C)(C)C2CC12
CC1C2C1C(C)(C)CC2=C
CC1C2CC2C(=C)C1(C)C
CC1C2CC2(C)C(=C)C1C
CC1C2CC2(C)C(C)C1=C
CC1C2CC2C(C)(C)C1=C
CC1C2C(CC1=C)C2(C)C
CC1C2C(=C)C(C)CC12C
CC1C2C(=C)CC(C)C12C
CC1C2C(C)C(=C)CC12C
CC1C2C(C)CC(=C)C12C
CC1C2CC(=C)C(C)C12C
CC1C2CC(C)C(=C)C12C
CC1C2CC(=C)C(C)(C)C12
CC1C2CC(C)(C)C(=C)C12
CC1CC2C(C1=C)C2(C)C
CC1C(=C)C2CC2C1(C)C
CC1C(C)C2(C)CC2C1=C
CC1CC(=C)C2C1C2(C)C
CC12CC1C(=C)CC2(C)C
CC12CC1CC(=C)C2(C)C
CC1C2(C)CC(=C)CC12C
CC1C2(C)CCC(=C)C12C
CC1(C)C2C(=C)CCC12C
CC1(C)C2CC(=C)CC12C
CC1(C)C2CCC(=C)C12C
CC1C(=C)CC2(C)CC12C
CC1CC(=C)C2(C)CC12C
CC1C2CC2CC1=C(C)C
CC1C2CC(CC12)=C(C)C
CC1C2CCC(C12)=C(C)C
CC1CC2CC2C1=C(C)C
CC1CC(C2CC12)=C(C)C
CC1C2C1C(=C)CCC2C
CC1C2CC2CC(=C)C1C
CC1C2CC(=C)CC(C)C12
CC1C2CC(C)C(=C)CC12
CC1C2CC(C)CC(=C)C12
CC1C2CCC(=C)C(C)C12
CC1C2CCC(C)C(=C)C12
CC1CC2CC2C(=C)C1C
CC1CC2CC2C(C)C1=C
CC1CC(=C)C2CC2C1C
CC1CC(=C)C(C)C2CC12
CC1CC(C)C(=C)C2CC12
CC1C2CCC2C(=C)C1C
CC1C2CCC2C(C)C1=C
CC1CC2C1C(=C)CC2C
CC1CC2C1C(C)CC2=C
CC1CC2C1CC(=C)C2C
CC1CC2C1CC(C)C2=C
CC1CC2CC(=C)C(C)C12
CC1CC2CC(C)C(=C)C12
CC1C(C)C2C1CCC2=C
CC1C(C)C2CC(=C)CC12
CC=C1C2CC2CCC1C
CC=C1CC2CC2CC1C
CC=C1CC2CC2C(C)C1
CC=C1CCC2CC2C1C
CC=C1CCC2C(C)C2C1
CC=C1CCCC2C(C)C12
CC=C1CC(C)CC2CC12
CC=C1CCC(C)C2CC12
CC=C1C2CCC2CC1C
CC=C1CC2CCC2C1C
CC=C1CC2CC(C)C2C1
CC=C1CCC2C(C)CC12
CC=C1CCC2CC(C)C12
CC=C1CC(C)C2CCC12
CC12CC1(C)C(=C)CCC2
CC12CC1(C)CC(=C)CC2
CC12CCC1(C)C(=C)CC2
CC12CCC1(C)CC(=C)C2
CC(C)=C1CCC2CC2C1
CC(C)=C1CCCC2CC12
CC(C)=C1CC2CCC2C1
CC(C)=C1CCC2CCC12
CC1C2CC2CCC=C1C
CC1C2C=CCCC(C)C12
CC1C2CC=CC(C)CC12
CC1C2CC=CCC(C)C12
CC1C2CC(C)CC=CC12
CC1C2CCC=C(C)CC12
CC1C2CCC=CC(C)C12
CC1C2CCC(C)=CCC12
CC1C2CCC(C)C=CC12
CC1C2CCCC=C(C)C12
CC1C2CCCC(C)=CC12
CC1CC2CC2C=CC1C
CC1CC2CC2CC=C1C
CC1CC2CC2C=C(C)C1
CC1CC2CC2C(C)C=C1
CC1CC2CC2CC(C)=C1
CC1CCC2CC2C=C1C
CC1=C(C)C2CC2CCC1
CC1CCC2CC2C(C)=C1
CC1C=CCC2CC2C1C
CC1CC=CC2CC2C1C
CC1=C(C)CC2CC2CC1
CC1CC(C)C2CC2C=C1
CC1CC=C(C)C2CC2C1
CC1C=C(C)CCC2CC12
CC1CC=C(C)CC2CC12
CC1CC=CC(C)C2CC12
CC1CC(C)=CCC2CC12
CC1CCC=C(C)C2CC12
CC1CCC(C)=CC2CC12
CC1C2CCCC2C=C1C
CC1CC2=C(C1)C(C)CC2
CC1CC2=C(C1)CC(C)C2
CC1C=C2CCCC2C1C
CC1CC2=CCCC2C1C
CC1CC2C=CCC2C1C
CC1CC2CC=CC2C1C
CC1CC2CCC=C2C1C
CC1CC2CCCC2=C1C
CC1CC2C=CC(C)C2C1
CC1CC2C(C)CC=C2C1
CC1CC2C(C)CCC2=C1
CC1CC2CC=C(C)C2C1
CC1CC2CC(C)C=C2C1
CC1CC2CCC(C)=C2C1
CC1CC2CCC(C)C2=C1
CC1CCC2=C1CCC2C
CC1CCC2=C1C(C)CC2
CC1CC=C2C(C)CCC12
CC1CCC2=C(C)CCC12
CC1CCC2=CCC(C)C12
CC1CCC2C=C(C)CC12
CC1CCC2C=CC(C)C12
CC1CCC2C(C)C=CC12
CC1CCC2CC=C(C)C12
CC1CCC2CC(C)=CC12
CC1CCC2CCC(C)=C12
CC1C=C(C)C2CCCC12
CC1CC(C)=C2CCCC12
CC1CC2=C(CCC2)C1C
CC1CC2CC(C)=CC2C1
CC1CCC2C1CC=C2C
CC1=C(C)C2CCCC2C1
CC1CC(C)C2=C1CCC2
CC1CC(C)C2=CCCC12
CC1CC(C)C2C=CCC12
CC=C1CCC2CC2(C)C1
CC=C1CCC2(C)CC2C1
CC=C1CCCC2CC12C
CC=C1CCCC2(C)CC12
CC=C1CC2CCC2(C)C1
CC=C1CCC2CCC12C
CC=C1CCC2(C)CCC12
CC1C2C=CCCCC12C
CC1C2CC=CCCC12C
CC1C2CCC=CCC12C
CC1CC2CC2(C)CC=C1
CC1CC2(C)CC2CC=C1
CC1(C)C2CCC=CCC12
CC1(C)C2CCCC=CC12
CC1=CCC2CC2(C)CC1
CC1(C)CC2CC2CC=C1
CC1CCC2CC2(C)C=C1
CC1CCC2(C)CC2C=C1
CC1=CCCC2CC2(C)C1
CC1(C)CCC2CC2C=C1
CC1CC=CC2CC2(C)C1
CC1=CCCC2(C)CC2C1
CC1CC=CC2(C)CC2C1
CC1C=CCCC2CC12C
CC1CC=CCC2CC12C
CC1CCC=CC2CC12C
CC1(C)CC=CC2CC2C1
CC1C=CCCC2(C)CC12
CC1CC=CCC2(C)CC12
CC1CCC=CC2(C)CC12
CC1(C)C=CCCC2CC12
CC1(C)CC=CCC2CC12
CC1(C)CCC=CC2CC12
CC1=C2CCCC2(C)CC1
CC1=CC2CCCC2(C)C1
CC1CC2=CCCC2(C)C1
CC1CC2C=CCC2(C)C1
CC1CC2CC=CC2(C)C1
CC1=CC2(C)CCCC2C1
CC1CC2(C)CCCC2=C1
CC1=CCC2CCCC12C
CC1C=CC2CCCC12C
CC1CC=C2CCCC12C
CC1CCC2=CCCC12C
CC1CCC2C=CCC12C
CC1CCC2CC=CC12C
CC1(C)CC2CC=CC2C1
CC1(C)CC2CCC=C2C1
CC1(C)CC2CCCC2=C1
CC1C=CC2(C)CCCC12
CC1CCC2(C)C=CCC12
CC1CCC2(C)CC=CC12
CC1CCC2(C)CCC=C12
CC1(C)CCC2=C1CCC2
CC1(C)C=CC2CCCC12
CC1(C)CC=C2CCCC12
CC1(C)CCC2=CCCC12
CC1(C)CCC2C=CCC12
CC1(C)CCC2CC=CC12
CC1(C)CCC2CCC=C12
CC1(C)CC2=C(CCC2)C1
CC1=CCC2(C)CCCC12
CC12CCC1(C)C=CCC2
CC12CCC1(C)CC=CC2
CC1C2CCC2CCC1=C
CC1CC2C1CCCC2=C
CC1CC2CCC2CC1=C
CC1CC2CCC2C(=C)C1
CC1CC2CC(=C)CCC12
CC1CC2CCC(=C)CC12
CC1CC2CCCC(=C)C12
CC1CCC2CCC2C1=C
CC1CC(=C)CC2CCC12
CC1CCC(=C)C2CCC12
CC12CCC1CCCC2=C
CC12CCC1C(=C)CCC2
CC12CCC1CC(=C)CC2
CC12CCC1CCC(=C)C2
CC1C2C(C)C1C(C)=C2C
CC1C2C(C)C1C(=C)C2C
CCCC1C2CC=CCC12
CCCC1C2CCC=CC12
CCCC1=CC2CC2CC1
CCCC1CC2CC2C=C1
CCCC1=CCC2CC2C1
CCCC1=CCCC2CC12
CCCC1C=CCC2CC12
CCCC1CC=CC2CC12
CCCC1=CC2CCC2C1
CCCC1CC2C=CCC12
CCCC1CC2CC=CC12
CCCC1=CCC2CCC12
CCCC1C=CC2CCC12
CC1CC2C(C)C1CC2=C
CC1CC2C(C)CC1C2=C
CC1CC2CC(=C)C1C2C
CC1CC2CC(C)C1C2=C
CC1C(C)C2CC1CC2=C
CC1C(C)C2CCC1C2=C
CC1C2CCC1C(=C)C2C
CC1CC2CC1C(=C)C2C
CC1CC2CC1C(C)C2=C
CC=C1C2CCC1C(C)C2
CC=C1C2CCC(C2)C1C
CC=C1CC2CC1CC2C
CC=C1CC2CCC1C2C
CC=C1CC2CC(C)C1C2
CC12CCC(C)(C1)C(=C)C2
CC12CCC(C)(CC1)C2=C
CC(C)=C1C2CCC1CC2
CC(C)=C1CC2CCC1C2
CC=C1C2CCC1(C)CC2
CC=C1CC2CCC1(C)C2
CC=C1CC2(C)CCC1C2
CC12CC(C)(C1)C=CCC2
CC12CC(C)(C1)CC=CC2
CC12CCC(C)(C1)C=CC2
CC12CC(C)(CCC1)C=C2
CC1C2CC1C(=C)CCC2
CC1C2CC1CC(=C)CC2
CC1C2CC(C2)CCC1=C
CC1CC2CC(C2)CC1=C
CC1CC2CC(C2)C(=C)C1
CC1CCC2CC(C2)C1=C
CC1CC(=C)CC2CC1C2
CC1CCC(=C)C2CC1C2
CC1C2CCC1C(=C)CC2
CC1C2CCC1CC(=C)C2
CC1C2CC(=C)C1CCC2
CC1C2CCC(C2)CC1=C
CC1C2CC(CCC2)C1=C
CC1CC2CC1CCC2=C
CC1CC2CC1C(=C)CC2
CC1CC2CC1CC(=C)C2
CC1CC2CC(C1)C(=C)C2
CC1CC2CCC(C1)C2=C
CC1CC2CCCC1C2=C
CC1CC2CCC(C2)C1=C
CC1CCC2CC1CC2=C
CC1CCC2CC1C(=C)C2
CC1CCC2CCC1C2=C
CC1CC(=C)C2CCC1C2
CC12CC(C1)CCCC2=C
CC12CC(C1)C(=C)CCC2
CC12CC(C1)CC(=C)CC2
CC12CC(C1)CCC(=C)C2
CC12CCC(C1)CCC2=C
CC12CC(CC1=C)CCC2
CC12CCC(C1)C(=C)CC2
CC12CCC(C1)CC(=C)C2
CC12CC(CCC1)C(=C)C2
CC12CCC(CCC1)C2=C
CC1C2CC1C=CCCC2
CC1C2CC1CC=CCC2
CC1=CC2CC(C2)CCC1
CC1CC2CC(C2)CC=C1
CC1=CCC2CC(C2)CC1
CC1CCC2CC(C2)C=C1
CC1=CCCC2CC(C2)C1
CC1CC=CC2CC(C2)C1
CC1=CCCCC2CC1C2
CC1C=CCCC2CC1C2
CC1CC=CCC2CC1C2
CC1CCC=CC2CC1C2
CC1C2CCCC1C=CC2
CC1CCC2CC1CC=C2
CC1=CCC2CCCC1C2
CC1C=CC2CCCC1C2
CC1CCC2CC=CC1C2
CC1CC2CC=CC(C1)C2
CC1=CC2CCCC(C2)C1
CCC1C2CC1C(CC)=C2
CCC1C2C=CC1C2CC
CCC1=C(CC)C2CC1C2
CCCC1C2CC1C(C)=C2
CCCC1C2C=CC1C2C
CCCC1=CC2CC1C2C
CCCC1=C(C)C2CC1C2
CC(C)CC12CC(C1)C=C2
CCC(C)C12CC(C1)C=C2
CC1C2CC1C(CC=C)C2
CC1C2CCC1C2CC=C
CC1C2CC(C2)C1CC=C
CC1CC2CC1C2CC=C
CCC1C2CC1C(C2)C=C
CCC1C2CCC1C2C=C
CCC1C2CC(C2)C1C=C
CCC1CC2CC1C2C=C
CCCC1C2CC1C(=C)C2
CCCC1C2CC(C2)C1=C
CC=CCC1C2CC1CC2
CCC=CC1C2CC1CC2
CC=CCC1CC2CC1C2
CCC=CC1CC2CC1C2
CCCC=C1CC2CC1C2
CC(=C)CC12CC(C1)CC2
CC(C=C)C12CC(C1)CC2
CCC(=C)C12CC(C1)CC2
CCCC1C2CCC1C=C2
CCCC1CC2CC1C=C2
CCCC1=CC2CCC1C2
C=CCC1C2CC1CCC2
C=CCC1CC2CC(C2)C1
C=CCC1CCC2CC1C2
CC1C2CCC3C2CC13C
CC1CC2C3CC2C1(C)C3
CC1CC2C3CC2(C)C1C3
CC1CC2C3CC2(C)CC13
CC1CC2C3CCC2C13C
CC1CC2C3CCC2(C)C13
CC1CC2(C)C3CC2C1C3
CC1CC2(C)C3CCC2C13
CC1(C)CC2C3CC2C1C3
CC1(C)CC2C3CCC2C13
