# Supplementary material for: Expanding the fragrance chemical space for virtual screening
Source: J Cheminform. 2014 May 22;6:27. doi: 10.1186/1758-2946-6-27 (PMC4037718; doi:10.1186/1758-2946-6-27)
Supplement: Additional file 4 — SMILES for the MQN-browser search examples in Table 3. [file 1758-2946-6-27-S4.zip › Pinene.GDB.smi]

CC1C2CC1(C)C=CC2C
CC1C2CC1(C)CC=C2C
CC1C2CC1(C)C=C(C)C2
CC1C2CC1(C)C(C)=CC2
CC1C2CC1(C)C(C)C=C2
CC1C2CC1(C)CC(C)=C2
CC1C2CC1C(C)(C)C=C2
CC1C2CC=CC1C2(C)C
CC1C2C=CCC1(C)C2C
CC1C2CC=CC1(C)C2C
CC1C2CC(C)(C2)C=C1C
CC1=CC2CC(C2)C1(C)C
CC1=C(C)C2(C)CC(C2)C1
CC1=C(C)C2CC(C)(C2)C1
CC1C=C(C)C2CC1(C)C2
CC1C(C)=CC2CC1(C)C2
CC1C=C(C)C2(C)CC1C2
CC1=CC(C)(C)C2CC1C2
CC1=CC2CC(C1)C2(C)C
CC1C=CC2CC1C2(C)C
CC1=CCC2CC1C2(C)C
CC1C2CC1(C)C=CC2=C
CC1C2CC1(C)C(=C)C=C2
CC1=CC2(C)CC(C2)C1=C
CC1=CC2CC(C)(C2)C1=C
CC1=CC(=C)C2CC1(C)C2
CC1=CC(=C)C2(C)CC1C2
CC1(C)C2CC1C(=C)C=C2
CC1C2CC1(C)CCC2C
CC1C2CC1(C)C(C)CC2
CC1C2CC1(C)CC(C)C2
CC1C2CC1CC(C)(C)C2
CC1C2CC(C2)CC1(C)C
CC1C2CCCC1C2(C)C
CC1C2CCCC1(C)C2C
CC1CC2CC(C2)C1(C)C
CC1CC2(C)CC(C2)C1C
CC1CC2CC(C)(C2)C1C
CC1CC(C)C2(C)CC1C2
CC1CC(C)(C)C2CC1C2
CC1C2CC1C(C)(C)CC2
CC1CC2CC(C1)C2(C)C
CC1CCC2CC1C2(C)C
CC1C2CC2C=CC1(C)C
CC1C2CC2(C)CC=C1C
CC1C2C=CC(C)CC12C
CC1C2C=CCC(C)C12C
CC1C2C(C)C=CCC12C
CC1C2C(C)CC=CC12C
CC1C2CC=C(C)CC12C
CC1C2CC=CC(C)C12C
CC1C2CC(C)=CCC12C
CC1C2CC(C)C=CC12C
CC1C2C=CCC(C)(C)C12
CC1C2CC=CC(C)(C)C12
CC1C2CC(C)(C)C=CC12
CC1=CC2CC2CC1(C)C
CC1=CC2CC2C(C)(C)C1
CC1CC2CC2(C)C(C)=C1
CC1CC2(C)CC2C=C1C
CC1CC2(C)CC2C(C)=C1
CC1=CCC2CC2C1(C)C
CC1C=CC2CC2C1(C)C
CC1C=CC2CC2(C)C1C
CC1C=CC2(C)CC2C1C
CC1=CCCC2C1C2(C)C
CC1CC=CC2C1C2(C)C
CC1C=C(C)CC2CC12C
CC1C(C)=CCC2CC12C
CC1CC=C(C)C2CC12C
CC1=CC(C)(C)C2CC2C1
CC1C=C(C)CC2(C)CC12
CC1C=CC(C)C2(C)CC12
CC1=CC(C)(C)CC2CC12
CC1=CCC(C)(C)C2CC12
CC1C=CC(C)(C)C2CC12
CC1C=CCC2C1C2(C)C
CC1CC2C(C=C1)C2(C)C
CC1=CCC2C(C1)C2(C)C
CC1C2CCC2(C)C=C1C
CC1C2C=CCC2C1(C)C
CC1C2CC=CC2C1(C)C
CC1CC2C1C=CC2(C)C
CC1CC2(C)C1C=CC2C
CC1CC2(C)C1CC=C2C
CC1=CC2CCC2C1(C)C
CC1=CC2C(CC2(C)C)C1
CC1CC2C=C(C)CC12C
CC1CC2C=CC(C)C12C
CC1CC2C(C)=CCC12C
CC1CC2C(C)C=CC12C
CC1CC2CC=C(C)C12C
CC1CC2CC(C)=CC12C
CC1=CC2CC(C)(C)C2C1
CC1CC2(C)C=C(C)CC12
CC1CC2(C)C=CC(C)C12
CC1CC2(C)CC=C(C)C12
CC1CC2(C)CC(C)=CC12
CC1CC2C=CC(C)(C)C12
CC1C=CC2C1CC2(C)C
CC1=C(C)C2CCC2(C)C1
CC1=C(C)C2(C)CCC2C1
CC1=CCC2CC(C)(C)C12
CC1C=CC2CC(C)(C)C12
CC1C(C)C2(C)C=CCC12
CC1C(C)C2(C)CC=CC12
CC1C=C(C)C2CCC12C
CC1C(C)=CC2CCC12C
CC1C=C(C)C2(C)CCC12
CC1=CC(C)(C)C2CCC12
CC1=CCC2C1CC2(C)C
CC1C2CC1C(C)=CC2C
CC1C2CC1C(C)=C(C)C2
CC1C2CC1C(C)C(C)=C2
CC1C2CC(C2)C(C)=C1C
CC1C2C=CC(C)C1C2C
CC1C2CC=C(C)C1C2C
CC1C2CC(C)=CC1C2C
CC1C2CCC1(C)C=C2C
CC1C2CCC1(C)C(C)=C2
CC1C2CC(C)(C)C1C=C2
CC1C2CC(C)(C=C2)C1C
CC1CC2CC1(C)C=C2C
CC1=CC2CC1C(C)(C)C2
CC1CC2CC1(C)C(C)=C2
CC1CC2C=CC1C2(C)C
CC1CC2(C)CC1C=C2C
CC1CC2C=CC1(C)C2C
CC1CC2(C)CC1C(C)=C2
CC1CC2(C)C=CC1C2C
CC1C2CC(C=C2)C1(C)C
CC1=CC2CC1CC2(C)C
CC1=CC2CCC1C2(C)C
CC1=C(C)C2(C)CCC1C2
CC12CC(C1)C=CC2(C)C
CC12CC(C1)C(C)(C)C=C2
CC12CC(C=CC1)C2(C)C
CC1C2(C)CC1(C)C=CC2
CC12CC(CC=C1)C2(C)C
CC1=CC2(C)CC(C)(C2)C1
CC1=CCC2(C)CC1(C)C2
CC1C=CC2(C)CC1(C)C2
CC1C2CC1(C)CCC2=C
CC1C2CC1(C)C(=C)CC2
CC1C2CC1(C)CC(=C)C2
CC1C2CC(C)(C2)CC1=C
CC1(C)C2CC(C2)CC1=C
CC1CC2(C)CC(C2)C1=C
CC1CC2CC(C)(C2)C1=C
CC1(C)CC2CC(C2)C1=C
CC1C(=C)CC2CC1(C)C2
CC1CC(=C)C2CC1(C)C2
CC1CC(=C)C2(C)CC1C2
CC1(C)CC(=C)C2CC1C2
CC1(C)C2CC1CC(=C)C2
CC1(C)C2CC1C(=C)CC2
CC1C2CC=C(C)C1(C)O2
CC1C2CC(C)=CC1(C)O2
CC1C2CC(C)(O2)C=C1C
CC1C2OC1(C)C=CC2C
CC1C2OC1(C)CC=C2C
CC1C2OC1(C)C(C)C=C2
CC1C2OC1(C)CC(C)=C2
CC1C2OC1C(C)(C)C=C2
CC1=CC2CC(O2)C1(C)C
CC1=CC2OC(C1)C2(C)C
CC1=C(C)C2(C)CC(C1)O2
CC1=C(C)C2CC(C)(C1)O2
CC1=CCC2OC1C2(C)C
CC1C=CC2OC1C2(C)C
CC1C=C(C)C2CC1(C)O2
CC1C(C)=CC2CC1(C)O2
CC1C=C(C)C2(C)CC1O2
CC1=CC(C)(C)C2CC1O2
CC1C2CC1(C=CC2C)C#C
CC1C2CC1(CC=C2C)C#C
CC1C2CC1(C=C(C)C2)C#C
CC1C2CC1(C)C=C(C2)C#C
CC1C2CC1(C)C=CC2C#C
CC1C2CC1(C)C(=CC2)C#C
CC1C2CC1(C)C(C=C2)C#C
CC1C2CC1(C)CC=C2C#C
CC1C2CC1(C)CC(=C2)C#C
CC1C2CC1(CC(C)=C2)C#C
CC1C2CC1C(C)(C=C2)C#C
CC1C2CC1(C#C)C(C)=CC2
CC1C2CC1(C#C)C(C)C=C2
CC1C2CC(C2)(C=C1C)C#C
CC1C2CC=CC1C2(C)C#C
CC1C2C=CCC1(C)C2C#C
CC1C2CC=CC1(C)C2C#C
CC1C2C=CCC1(C#C)C2C
CC1C2CC=CC1(C#C)C2C
CC1C2CC(C)(C2)C=C1C#C
CC1(C)C2CC1C=C(C2)C#C
CC1(C)C2CC1C(=CC2)C#C
CC1(C)C2CC1C(C=C2)C#C
CC1=CC2CC(C1)C2(C)C#C
CC1=CC2CC(C2)C1(C)C#C
CC1(C)C2CC(C2)C=C1C#C
CC1=CC2(C)CC(C1)C2C#C
CC1=CC2CC(C)(C1)C2C#C
CC1(C)C2CC=CC1C2C#C
CC1=CC2(C)CC(C2)C1C#C
CC1=CC2CC(C)(C2)C1C#C
CC1=CCC2CC1C2(C)C#C
CC1C=CC2CC1C2(C)C#C
CC1=C(CC2CC1(C)C2)C#C
CC1=CCC2CC1(C)C2C#C
CC1C=CC2CC1(C)C2C#C
CC1C(=CC2CC1(C)C2)C#C
CC1=C(CC2(C)CC1C2)C#C
CC1=CCC2(C)CC1C2C#C
CC1C=CC2(C)CC1C2C#C
CC1=C(C)C2(CC(C2)C1)C#C
CC1=C(C)C2CC(C2)(C1)C#C
CC1(C)C=CC2CC1C2C#C
CC1C=C(C)C2(CC1C2)C#C
CC1C=C(C)C2CC1(C2)C#C
CC1C(C)=CC2CC1(C2)C#C
CC1=C(C#C)C2(C)CC(C2)C1
CC1=C(C#C)C2CC(C)(C2)C1
CC1=CC(C#C)C2CC1(C)C2
CC1C=C(C#C)C2CC1(C)C2
CC1=CC(C#C)C2(C)CC1C2
CC1C=C(C#C)C2(C)CC1C2
CC1=CC(C)(C#C)C2CC1C2
CC1(C)C=C(C#C)C2CC1C2
CC=C1C2CC(C)(C2)C=C1C
CC=C1C=CC2CC1(C)C2C
CC=C1C=CC2(C)CC1C2C
CC=C1C=C(C)C2CC1(C)C2
CC=C1C(C)=CC2CC1(C)C2
CC=C1C=C(C)C2(C)CC1C2
CC=C1C=CC2CC1C2(C)C
CCC1C2CC1C=C(C)C2
CCC1C2CC1C(C)=CC2
CCC1C2CC1C(C)C=C2
CCC1C2CC(C2)C=C1C
CCC1C2CC=CC1C2C
CCC1=CC2CC(C1)C2C
CCC1=CC2CC(C2)C1C
CCC1=CCC2CC1C2C
CCC1C=CC2CC1C2C
CCC1=C(C)C2CC(C2)C1
CCC1=C(C)CC2CC1C2
CCC1=CC(C)C2CC1C2
CCC1C=C(C)C2CC1C2
CC(C)C1C2CC1C=CC2
CC(C)C1=CC2CC(C2)C1
CC(C)C1=CCC2CC1C2
CC(C)C1C=CC2CC1C2
CCC12CC(C1)C=CC2C
CCC12CC(C1)CC=C2C
CCC12CC(C1)C=C(C)C2
CCC12CC(C1)C(C)=CC2
CCC12CC(C1)C(C)C=C2
CCC12CC(C1)CC(C)=C2
CCC12CC(C=CC1)C2C
CCC12CC(CC=C1)C2C
CCC1C2CC1(C)C=CC2
CCC1C2CC1(C)CC=C2
CCC1(C)C2CC1C=CC2
CCC1=CC2(C)CC(C2)C1
CCC1=CC2CC(C)(C2)C1
CCC1=CCC2CC1(C)C2
CCC1C=CC2CC1(C)C2
CCC1=CCC2(C)CC1C2
CCC1C=CC2(C)CC1C2
CCC1(C)C=CC2CC1C2
CC1C2CC1(CC=C2C)C=C
CC1C2CC1(C)C=C(C2)C=C
CC1C2CC1(C)C=CC2C=C
CC1C2CC1(C)CC=C2C=C
CC1C2CC1(CC(C)=C2)C=C
CC1C2CC1(C=C)C=CC2C
CC1C2CC1(C=C)C=C(C)C2
CC1C2CC1(C=C)C(C)=CC2
CC1C2CC1(C=C)C(C)C=C2
CC1C2CC1(C)C(C=C)=CC2
CC1C2CC1(C)C(C=C)C=C2
CC1C2CC1(C)CC(C=C)=C2
CC1C2CC1C(C)(C=C)C=C2
CC1C2CC(C2)(C=C)C=C1C
CC1C2CC=CC1C2(C)C=C
CC1C2C=CCC1(C)C2C=C
CC1C2CC=CC1(C)C2C=C
CC1C2C=CCC1(C=C)C2C
CC1C2CC=CC1(C=C)C2C
CC1C2CC(C)(C2)C=C1C=C
CC1(C)C2CC1C=C(C2)C=C
CC1(C)C2CC1C(C=C)C=C2
CC1=CC2CC(C1)C2(C)C=C
CC1=CC2CC(C2)C1(C)C=C
CC1(C)C2CC(C2)C=C1C=C
CC1=CC2(C)CC(C1)C2C=C
CC1=CC2CC(C)(C1)C2C=C
CC1(C)C2CC=CC1C2C=C
CC1=CC2(C)CC(C2)C1C=C
CC1=CC2CC(C)(C2)C1C=C
CC1C=CC2CC1C2(C)C=C
CC1=C(CC2CC1(C)C2)C=C
CC1=CCC2CC1(C)C2C=C
CC1C=CC2CC1(C)C2C=C
CC1=C(CC2(C)CC1C2)C=C
CC1=CCC2(C)CC1C2C=C
CC1C=CC2(C)CC1C2C=C
CC1=C(C)C2(CC(C2)C1)C=C
CC1=C(C)C2CC(C2)(C1)C=C
CC1(C)C=CC2CC1C2C=C
CC1C=C(C)C2(CC1C2)C=C
CC1C=C(C)C2CC1(C2)C=C
CC1C(C)=CC2CC1(C2)C=C
CC1=C(C=C)C2(C)CC(C2)C1
CC1=C(C=C)C2CC(C)(C2)C1
CC1=CC(C=C)C2CC1(C)C2
CC1C=C(C=C)C2CC1(C)C2
CC1C(C=C)=CC2CC1(C)C2
CC1=CC(C=C)C2(C)CC1C2
CC1C=C(C=C)C2(C)CC1C2
CC1=CC(C)(C=C)C2CC1C2
CC1(C)C=C(C=C)C2CC1C2
CCC12CC(C1)C=C(C)C2=C
CCC12CC(C1)C(=C)C=C2C
CCC12CC(C1)C(C)=CC2=C
CCC12CC(C1)C(=C)C(C)=C2
CCC12CC(C1C)C(=C)C=C2
CCC12CC(C=CC1=C)C2C
CCC1C2CC1(C)C=CC2=C
CCC1C2CC1(C)C(=C)C=C2
CCC1(C)C2CC1C(=C)C=C2
CCC1=CC2(C)CC(C2)C1=C
CCC1=CC2CC(C)(C2)C1=C
CCC1=CC(=C)C2CC1(C)C2
CCC1=CC(=C)C2(C)CC1C2
CC1=CCC2CC1C2(C)C=C
CC1(C)C2CC1C(C=C)=CC2
CCC12CC(C1)C=C(C)C2C
CCC12CC(C1)C(C)=CC2C
CCC12CC(C1)C(C)C=C2C
CCC12CC(C1)CC(C)=C2C
CCC12CC(C1)C(C)=C(C)C2
CCC12CC(C1)C(C)C(C)=C2
CCC12CC(C1C)C(C)=CC2
CCC12CC(C1C)C(C)C=C2
CCC12C=CCC(C1C)C2C
CCC12CC=CC(C1C)C2C
CCC12CC(C=CC1C)C2C
CCC12CC(CC=C1C)C2C
CCC12CC(C=C(C)C1)C2C
CCC12CC(CC(C)=C1)C2C
CCC1C2CC1(C)C=CC2C
CCC1C2CC1(C)CC=C2C
CCC1C2CC1(C)C=C(C)C2
CCC1C2CC1(C)C(C)=CC2
CCC1C2CC1(C)C(C)C=C2
CCC1C2CC1(C)CC(C)=C2
CCC1C2CC1C(C)(C)C=C2
CCC1C2CC=CC1C2(C)C
CCC1C2C=CCC1(C)C2C
CCC1C2CC=CC1(C)C2C
CCC1C2CC(C)(C2)C=C1C
CCC1(C)C2CC1C=C(C)C2
CCC1(C)C2CC1C(C)=CC2
CCC1(C)C2CC1C(C)C=C2
CCC1=CC2CC(C1)C2(C)C
CCC1=CC2CC(C2)C1(C)C
CCC1(C)C2CC(C2)C=C1C
CCC1=CC2(C)CC(C1)C2C
CCC1=CC2CC(C)(C1)C2C
CCC1(C)C2CC=CC1C2C
CCC1=CC2(C)CC(C2)C1C
CCC1=CC2CC(C)(C2)C1C
CCC1C=CC2CC1C2(C)C
CCC1=CCC2CC1(C)C2C
CCC1C=CC2CC1(C)C2C
CCC1=CCC2(C)CC1C2C
CCC1C=CC2(C)CC1C2C
CCC1=C(C)C2(C)CC(C2)C1
CCC1=C(C)C2CC(C)(C2)C1
CCC1(C)C=CC2CC1C2C
CCC1=C(C)CC2CC1(C)C2
CCC1=CC(C)C2CC1(C)C2
CCC1C=C(C)C2CC1(C)C2
CCC1C(C)=CC2CC1(C)C2
CCC1=C(C)CC2(C)CC1C2
CCC1=CC(C)C2(C)CC1C2
CCC1C=C(C)C2(C)CC1C2
CCC1=CC(C)(C)C2CC1C2
CCC1(C)C=C(C)C2CC1C2
CCC1=CCC2CC1C2(C)C
CC1C2CC1(C)C=C2C
CC1C2CC1(C)C(C)=C2
CC1C2C=CC1C2(C)C
CC1C2C=CC1(C)C2C
CC1=CC2CC1C2(C)C
CC1=C(C)C2(C)CC1C2
CC1C2CC1C=C(C)C2
CC1C2CC1C(C)=CC2
CC1C2CC1C(C)C=C2
CC1C2CC(C2)C=C1C
CC1C2CC=CC1C2C
CC1=C(C)C2CC(C2)C1
CC1C=C(C)C2CC1C2
CC1C2CC1(C)C=CC2
CC1C2CC1(C)CC=C2
CC1=CC2(C)CC(C2)C1
CC1=CC2CC(C)(C2)C1
CC1=CCC2CC1(C)C2
CC1C=CC2CC1(C)C2
CC1C=CC2(C)CC1C2
CC1(C)C=CC2CC1C2
CC1(C)C2CC1C=CC2
CC1=CCC2(C)CC1C2
CC1C2CC1(C)CC2C
CC1C2CC1(C)C(C)C2
CC1C2CC1C(C)(C)C2
CC1C2CCC1C2(C)C
CC1C2CCC1(C)C2C
CC1C2CC(C2)C1(C)C
CC1C2CC(C)(C2)C1C
CC1CC2CC1C2(C)C
CC1=CC=CC2C1C2(C)C
CC1C2CC2(C)C=CC1=C
CC1C2C=CC(=C)CC12C
CC1C2C=CCC(=C)C12C
CC1C2C(=C)C=CCC12C
CC1C2C(=C)CC=CC12C
CC1C2CC=CC(=C)C12C
CC1C2CC(=C)C=CC12C
CC1=CC2CC2(C)CC1=C
CC1(C)C2CC2C=CC1=C
CC1(C)C2C=CCC(=C)C12
CC1(C)C2CC=CC(=C)C12
CC1=CCC2CC2(C)C1=C
CC1C=CC2CC2(C)C1=C
CC1=CCC2(C)CC2C1=C
CC1C=CC2(C)CC2C1=C
CC1(C)C=CC2CC2C1=C
CC1=CC(=C)C2CC2(C)C1
CC1=CC(=C)C2(C)CC2C1
CC1=CC(=C)CC2CC12C
CC1C=CC(=C)C2CC12C
CC1C(=C)C=CC2CC12C
CC1=CC(=C)CC2(C)CC12
CC1=CCC(=C)C2(C)CC12
CC1C=CC(=C)C2(C)CC12
CC1(C)C=CC(=C)C2CC12
CC1(C)C2CC(=C)C=CC12
CC1CC2(C)C1C=CC2=C
CC1=CC2CCC2(C)C1=C
CC1=CC2(C)CCC2C1=C
CC1CC2C=CC(=C)C12C
CC1CC2C(=C)C=CC12C
CC1CC2(C)C=CC(=C)C12
CC1(C)CC2C1C=CC2=C
CC1(C)CC2C=CC(=C)C12
CC1=CC(=C)C2CCC12C
CC1=CC(=C)C2(C)CCC12
CC1C2CC2CCC1(C)C
CC1C2C(C)CCCC12C
CC1C2CC(C)CCC12C
CC1C2CCC(C)CC12C
CC1C2CCC(C)(C)CC12
CC1C2CCCC(C)(C)C12
CC1CC2CC2CC1(C)C
CC1CC2CC2(C)CC1C
CC1CC2CC2(C)C(C)C1
CC1CC2CC2C(C)(C)C1
CC1CCC2CC2C1(C)C
CC1CCC2CC2(C)C1C
CC1CCC2(C)CC2C1C
CC1CCCC2C1C2(C)C
CC1CC(C)C2CC2(C)C1
CC1CCC(C)C2(C)CC12
CC1CC(C)(C)CC2CC12
CC1CCC(C)(C)C2CC12
CC1C2CCCC(C)C12C
CC1CCC2C(C1)C2(C)C
CC1C2CCC2CC1(C)C
CC1C2CCCC2C1(C)C
CC1CC2C1CCC2(C)C
CC1CC2(C)C1CCC2C
CC1CC2CCC2C1(C)C
CC1CC2CCC2(C)C1C
CC1CC2(C)CCC2C1C
CC1CC2C(C)CCC12C
CC1CC2CC(C)CC12C
CC1CC2CCC(C)C12C
CC1CC2CC(C)(C)C2C1
CC1CC2(C)CC(C)CC12
CC1CC2(C)CCC(C)C12
CC1CC2CC(C)(C)CC12
CC1CC2CCC(C)(C)C12
CC1CCC2C1CC2(C)C
CC1C(C)C2(C)CCCC12
CC1CCC2CC(C)(C)C12
CC1CC(C)C2(C)CCC12
CC1CC(C)(C)C2CCC12
CC1C2CC1(C=C2C)C#C
CC1C2CC1(C)C=C2C#C
CC1C2CC1(C)C(=C2)C#C
CC1C2CC1(C#C)C(C)=C2
CC1C2C=CC1C2(C)C#C
CC1C2C=CC1(C)C2C#C
CC1C2C=CC1(C#C)C2C
CC1=CC2CC1C2(C)C#C
CC1=CC2CC1(C)C2C#C
CC1(C)C2CC1C(=C2)C#C
CC1=CC2(C)CC1C2C#C
C#CC1C2C=CC1C2(C)C
CC1=C(C)C2(CC1C2)C#C
CC1=C(C#C)C2CC1(C)C2
CC1=C(C#C)C2(C)CC1C2
CC1C2C=CC1(C)C=C2C
CC1C2C=CC1(C)C(C)=C2
CC1=CC2CC1(C)C(C)=C2
CC1=CC2C=CC1C2(C)C
CC1=CC2(C)CC1C=C2C
CC1=C(C)C2(C)CC1C=C2
CC1=CC2(C)CC1C(C)=C2
CC1C2CC1C(C)=CC2=C
CC1C2CC1C(=C)C(C)=C2
CC1C2C=CC(=C)C1C2C
CC1=C(C)C(=C)C2CC1C2
CC1C2C=CC1(C)CC2=C
CC1C2CC(=C)C1(C)C=C2
CC1C2CC(C)(C=C2)C1=C
CC1=CC2CC1(C)CC2=C
CC1=CC2(C)CC1CC2=C
CC1=CC2CCC1(C)C2=C
CC1CC2C=CC1(C)C2=C
CC1=CC2(C)CC1C(=C)C2
CC1=CC2(C)CCC1C2=C
CC1CC2(C)C=CC1C2=C
CC1=CC2CC(=C)C1(C)C2
CC1(C)C2CC(=C)C1C=C2
CC1C(=C)C2CC1(C)C=C2
CC1(C)CC2C=CC1C2=C
CC1(C)C2CC(C=C2)C1=C
CC1C2CC1C=C(C2)C#C
CC1C2CC1C(=CC2)C#C
CC1C2CC1C(C=C2)C#C
CC1C2CC(C2)C=C1C#C
CC1C2CC=CC1C2C#C
CC1=CC2CC(C1)C2C#C
CC1=CC2CC(C2)C1C#C
CC1=C(CC2CC1C2)C#C
CC1=CCC2CC1C2C#C
CC1C=CC2CC1C2C#C
CC1=C(C#C)C2CC(C2)C1
CC1=CC(C#C)C2CC1C2
CC1C=C(C#C)C2CC1C2
CC=C1C2CC(C2)C=C1C
CC=C1C=CC2CC1C2C
CC=C1C=C(C)C2CC1C2
CC12CC(C)(C1)C(=C)C=C2
CC(C)=C1C=CC2CC1C2
CC12CC(C1)C=C(C2)C#C
CC12CC(C1)C=CC2C#C
CC12CC(C1)C(=CC2)C#C
CC12CC(C1)C(C=C2)C#C
CC12CC(C1)CC=C2C#C
CC12CC(C1)CC(=C2)C#C
CC12CC(C=CC1)C2C#C
CC12CC(CC=C1)C2C#C
CC1C2CC1(C=CC2)C#C
CC1C2CC1(CC=C2)C#C
CC1=CC2(CC(C2)C1)C#C
CC1=CC2CC(C2)(C1)C#C
CC1=CCC2(CC1C2)C#C
CC1=CCC2CC1(C2)C#C
CC1(C=CC2CC1C2)C#C
CC1C=CC2(CC1C2)C#C
CC1C=CC2CC1(C2)C#C
CC1(C#C)C2CC1C=CC2
CC=C1C=CC2CC1(C)C2
CC=C1C=CC2(C)CC1C2
CC1C2CC1(CC2C)C#C
CC1C2CC1(C)C(C2)C#C
CC1C2CC1(C)CC2C#C
CC1C2CC1C(C)(C2)C#C
CC1C2CC1(C#C)C(C)C2
CC1C2CCC1C2(C)C#C
CC1C2CCC1(C)C2C#C
CC1C2CCC1(C#C)C2C
CC1C2CC(C2)C1(C)C#C
CC1C2CC(C2)(C#C)C1C
CC1C2CC(C)(C2)C1C#C
CC1CC2CC1C2(C)C#C
CC1(C)C2CC1C(C2)C#C
CC1CC2CC1(C)C2C#C
C#CC1C2CCC1C2(C)C
CC1CC2(C)CC1C2C#C
CC1(C)C2CC(C2)C1C#C
CC1(C)CC2CC1C2C#C
CC1C(C#C)C2CC1(C)C2
CC=C1C2CC(C2)C1(C)C
CC=C1C2CC(C)(C2)C1C
CC=C1CC2CC1C2(C)C
CC=C1CC2CC1(C)C2C
CC=C1CC2(C)CC1C2C
CC=C1C(C)C2CC1(C)C2
CC(C)=C1CC2CC1(C)C2
CC(C)=C1CC2(C)CC1C2
CC12CC(C1)C(=C)CC2=C
CC12CC(C1)CC(=C)C2=C
CC12CC(C1)C(=C)C(=C)C2
CC1C2CC1C(C)CC2C
CC1C2CC1C(C)C(C)C2
CC1C2CC(C2)C(C)C1C
CC1C2CC(C)CC1C2C
CC1C2CCC(C)C1C2C
CC1CC2CC1CC2(C)C
CC1CC2(C)CC1CC2C
CC1CC2CCC1(C)C2C
CC1CC2(C)CCC1C2C
CC1CC2CC(C)C1(C)C2
CC1C2CCC1C(C)(C)C2
CC1C2CCC(C2)C1(C)C
CC1C2CCC(C)(C2)C1C
CC1CC2CC1C(C)(C)C2
CC1CC2CCC1C2(C)C
CC1CC2(C)CC(C)C1C2
CC12CC(C1)CCC2(C)C
CC12CC(C1)C(C)(C)CC2
CC1C2(C)CC1(C)CCC2
CC1CC2(C)CC(C)(C2)C1
CC1CCC2(C)CC1(C)C2
CC12CC(C1)CC(C)(C)C2
CC12CC(CCC1)C2(C)C
CC1C2C=CC=CC2C1(C)C
CC1CC2(C)C1C=CC=C2C
CC1=CC2CCC2(C)C=C1C
CC1=CC2C(CC2(C)C)C=C1
CC1=CC2CCC2(C)C(C)=C1
CC1=CC2(C)CCC2C(C)=C1
CC1=CC2CC(C)(C)C2C=C1
CC1CC2C=C(C)C=CC12C
CC1CC2C=CC=C(C)C12C
CC1CC2C=CC(C)=CC12C
CC1CC2C(C)=CC=CC12C
CC1CC2(C)C=C(C)C=CC12
CC1CC2(C)C=CC=C(C)C12
CC1CC2(C)C=CC(C)=CC12
CC1=C(C)C2CCC2(C)C=C1
CC1=C(C)C2(C)CCC2C=C1
CC1C(C)C2(C)C=CC=CC12
CC1=CC=CC2C1CC2(C)C
CC1=CC=CC2CC(C)(C)C12
CC1=CC=C(C)C2(C)CCC12
CC1C2CCC2C=CC1(C)C
CC1C2CCC2(C)CC=C1C
CC1C2C=CCCC2C1(C)C
CC1C2CC=CCC2C1(C)C
CC1C2CCC=CC2C1(C)C
CC1CC2C1C=CCC2(C)C
CC1CC2C1CC=CC2(C)C
CC1CC2(C)C1C=CCC2C
CC1CC2(C)C1CC=CC2C
CC1CC2(C)C1CCC=C2C
CC1=CC2CCC2CC1(C)C
CC1CC2CCC2(C)C=C1C
CC1=CC2C(CC2(C)C)CC1
CC1=CC2CCC2C(C)(C)C1
CC1CC2C(CC2(C)C)C=C1
CC1CC2CCC2(C)C(C)=C1
CC1CC2(C)CCC2C=C1C
CC1CC2(C)CCC2C(C)=C1
CC1=CC2CC(C)(C)C2CC1
CC1CC2CC(C)(C)C2C=C1
CC1CC2C=C(C)CCC12C
CC1CC2C=CC(C)CC12C
CC1CC2C=CCC(C)C12C
CC1CC2C(C)=CCCC12C
CC1CC2C(C)C=CCC12C
CC1CC2C(C)CC=CC12C
CC1CC2CC=C(C)CC12C
CC1CC2CC=CC(C)C12C
CC1CC2CC(C)=CCC12C
CC1CC2CC(C)C=CC12C
CC1CC2CCC=C(C)C12C
CC1CC2CCC(C)=CC12C
CC1CC2(C)C=C(C)CCC12
CC1CC2(C)C=CC(C)CC12
CC1CC2(C)C=CCC(C)C12
CC1CC2(C)CC=C(C)CC12
CC1CC2(C)CC=CC(C)C12
CC1CC2(C)CC(C)=CCC12
CC1CC2(C)CC(C)C=CC12
CC1CC2(C)CCC=C(C)C12
CC1CC2(C)CCC(C)=CC12
CC1CC2C=CC(C)(C)CC12
CC1CC2C=CCC(C)(C)C12
CC1CC2CC=CC(C)(C)C12
CC1CC2CC(C)(C)C=CC12
CC1=CCC2CCC2C1(C)C
CC1C=CC2CCC2C1(C)C
CC1C=CC2CCC2(C)C1C
CC1=C(C)C2CCC2(C)CC1
CC1=CCC2C(CC2(C)C)C1
CC1C=CC2(C)CCC2C1C
CC1=C(C)C2(C)CCC2CC1
CC1=CCC2CC(C)(C)C2C1
CC1C(C)C2(C)C=CCCC12
CC1C(C)C2(C)CC=CCC12
CC1C(C)C2(C)CCC=CC12
CC1=CCCC2C1CC2(C)C
CC1C=CCC2C1CC2(C)C
CC1CC=CC2C1CC2(C)C
CC1=C(C)CC2(C)CCC2C1
CC1=CCCC2CC(C)(C)C12
CC1C=CCC2CC(C)(C)C12
CC1CC=CC2CC(C)(C)C12
CC1C=C(C)CC2CCC12C
CC1C(C)=CCC2CCC12C
CC1CC=C(C)C2CCC12C
CC1CC(C)=CC2CCC12C
CC1=CC(C)(C)C2CCC2C1
CC1C=C(C)CC2(C)CCC12
CC1C=CC(C)C2(C)CCC12
CC1CC=C(C)C2(C)CCC12
CC1CC(C)=CC2(C)CCC12
CC1=CC(C)(C)CC2CCC12
CC1=CCC(C)(C)C2CCC12
CC1C=CC(C)(C)C2CCC12
CC1C2OC1(C)C=CC2=C
CC1C2OC1(C)C(=C)C=C2
CC1=CC2(C)CC(O2)C1=C
CC1=CC2CC(C)(O2)C1=C
CC1(C)C2OC1C(=C)C=C2
CC1=CC(=C)C2CC1(C)O2
CC1=CC(=C)C2(C)CC1O2
CC1C2CC1(C)C(C)CO2
CC1C2CC1(C)CC(C)O2
CC1C2CC1C(C)(C)CO2
CC1C2CC1(C)C(C)OC2
CC1C2CC1C(C)(C)OC2
CC1C2CC1(C)COC2C
CC1C2CC1(C)OCC2C
CC1C2CC1(C)OC(C)C2
CC1C2CC1OC(C)(C)C2
CC1C2CC(C2)OC1(C)C
CC1C2CC(CC1(C)C)O2
CC1C2CC(C)CC1(C)O2
CC1C2CCC(C)C1(C)O2
CC1C2CC(C)(C)CC1O2
CC1C2CCC(C)(C)C1O2
CC1C2CCOC1C2(C)C
CC1C2CCOC1(C)C2C
CC1C2COCC1C2(C)C
CC1C2COCC1(C)C2C
CC1C2OC1(C)CCC2C
CC1C2OCCC1(C)C2C
CC1CC2(C)CC(O2)C1C
CC1CC2CC(C)(O2)C1C
CC1CC2CC(O1)C2(C)C
CC1CC2CC(O2)C1(C)C
CC1CC2OC(C1)C2(C)C
CC1CCC2OC1C2(C)C
CC1CC(C)C2(C)CC1O2
CC1CC(C)(C)C2CC1O2
CC1COC2CC1C2(C)C
CC1OC2CC(C2)C1(C)C
CC1OC2(C)CC(C2)C1C
CC1OC2CC(C)(C2)C1C
CC1OCC2CC1C2(C)C
CC1OC(C)C2(C)CC1C2
CC1OC(C)(C)C2CC1C2
CC12CC(C1)C(=CC2=C)C#C
CC12CC(C1)C(=C)C=C2C#C
CC12CC(C1)C(=C)C(=C2)C#C
CC12CC(C1)C=C(C#C)C2=C
CC12CC(C1C#C)C(=C)C=C2
CC12CC(C=CC1=C)C2C#C
CC1C2CC1(C=CC2=C)C#C
CC1C2CC1(C#C)C(=C)C=C2
CC1=CC2(CC(C2)C1=C)C#C
CC1=CC2CC(C2)(C#C)C1=C
CC1(C#C)C2CC1C(=C)C=C2
CC1=CC(=C)C2(CC1C2)C#C
CC1=CC(=C)C2CC1(C2)C#C
CC1C2CC1(C)C=C(C)C2=C
CC1C2CC1(C)C(=C)C=C2C
CC1C2CC1(C)C(C)=CC2=C
CC1C2CC1(C)C(=C)C(C)=C2
CC1C2C(C)C1(C)C=CC2=C
CC1C2C=CC(=C)C1C2(C)C
CC1C2C=CC(=C)C1(C)C2C
CC1=CC2CC(C1=C)C2(C)C
CC1=C(C)C2(C)CC(C2)C1=C
CC1=C(C)C(=C)C2(C)CC1C2
CC1=CC(=C)C2CC1C2(C)C
CC1C2(C)CC1(C)C(=C)C=C2
CC12CC(C(=C)C=C1)C2(C)C
CC1(C)C2CC1(C)C(=C)C=C2
CC1=CC2(C)CC(C)(C2)C1=C
CC1=CC(=C)C2(C)CC1(C)C2
CC1C2CC1C(C=C2)=C(C)C
CC(C)=C1C2CC(C2)C=C1C
CC(C)=C1C=C(C)C2CC1C2
CC(C)=C1C=CC2CC1(C)C2
CC(C)=C1C=CC2(C)CC1C2
CC1C2CC1(C)C=CC=C2C
CC1C2CC1(C)C=C(C)C=C2
CC1C2CC1(C)C=CC(C)=C2
CC1C2CC1(C)C(C)=CC=C2
CC1C2C=CC=CC1C2(C)C
CC1C2C=CC=CC1(C)C2C
CC1=CC2CC(C=C1)C2(C)C
CC1=CC2CC(C)(C2)C=C1C
CC1=CC2(C)CC(C2)C(C)=C1
CC1=CC2CC(C)(C2)C(C)=C1
CC1=C(C)C2(C)CC(C2)C=C1
CC1=C(C)C2CC(C)(C2)C=C1
CC1=CC=CC2CC1C2(C)C
CC1=CC=C(C)C2(C)CC1C2
CC1C2C=CC1(C)C=CC2C
CC1C2C=CC1(C)CC=C2C
CC1C2C=CC1(C)C(C)C=C2
CC1C2C=CC1(C)CC(C)=C2
CC1C2C=CC1C(C)(C)C=C2
CC1C2C=CCC1(C)C=C2C
CC1C2CC=CC1(C)C=C2C
CC1C2C=C(C)C1(C)CC=C2
CC1C2CC=CC1(C)C(C)=C2
CC1C2CC=C(C)C1(C)C=C2
CC1C2CC(C)=CC1(C)C=C2
CC1C2CC(C)(C=C2)C=C1C
CC1=CC2CC1C=CC2(C)C
CC1=CC2CC1(C)CC=C2C
CC1=CC2CC1(C)C=C(C)C2
CC1=CC2CC1(C)C(C)=CC2
CC1=CC2CC1(C)CC(C)=C2
CC1=CC2CC1C(C)(C)C=C2
CC1=CC2(C)CC1CC=C2C
CC1=CC2(C)CC1C=C(C)C2
CC1=CC2(C)CC1C(C)=CC2
CC1=CC2(C)CC1CC(C)=C2
CC1=CC2C=CC(C1)C2(C)C
CC1=CC2C=CCC1C2(C)C
CC1=CC2CC=CC1C2(C)C
CC1=CC2CC(C=C2)C1(C)C
CC1C=CC2CC1(C)C=C2C
CC1C=CC2CC1(C)C(C)=C2
CC1=CCC2C=CC1C2(C)C
CC1C=CC2C=CC1C2(C)C
CC1C=CC2(C)CC1C=C2C
CC1=C(C)C2(C)CC1C=CC2
CC1=C(C)C2(C)CC1CC=C2
CC1C=CC2(C)CC1C(C)=C2
CC1=C(C)C2(C)CC(C1)C=C2
CC1=C(C)C2CC(C)(C1)C=C2
CC1C=C(C)C2CC1(C)C=C2
CC1C(C)=CC2CC1(C)C=C2
CC1C=C(C)C2(C)CC1C=C2
CC1=CC(C)(C)C2CC1C=C2
CC1C2CC1(C)C=C(C)C2C
CC1C2CC1(C)C(C)=CC2C
CC1C2CC1(C)C(C)C=C2C
CC1C2CC1(C)CC(C)=C2C
CC1C2CC1C(C)(C)C=C2C
CC1C2CC1(C)C(C)=C(C)C2
CC1C2CC1(C)C(C)C(C)=C2
CC1C2CC1C(C)(C)C(C)=C2
CC1C2C(C)C1(C)C=CC2C
CC1C2C(C)C1(C)CC=C2C
CC1C2CC(C=C1C)C2(C)C
CC1C2CC(C)(C2)C(C)=C1C
CC1C2C=CC(C)C1C2(C)C
CC1C2CC=C(C)C1C2(C)C
CC1C2CC(C)=CC1C2(C)C
CC1C2C=C(C)CC1(C)C2C
CC1C2C=CC(C)C1(C)C2C
CC1C2CC=C(C)C1(C)C2C
CC1C2CC(C)=CC1(C)C2C
CC1C2C=CC(C)(C)C1C2C
CC1C(C)=C(C)C2CC1(C)C2
CC1=C(C)C(C)(C)C2CC1C2
CC1=C(C)C2CC(C1)C2(C)C
CC1C=C(C)C2CC1C2(C)C
CC1C2CC1(C)C=CC2(C)C
CC1C2CC1(C)C(C)(C)C=C2
CC1C2(C)CC1(C)C=C(C)C2
CC1C2(C)CC1(C)C(C)=CC2
CC1C2(C)CC1(C)C(C)C=C2
CC1C2C=CCC1(C)C2(C)C
CC1C2CC=CC1(C)C2(C)C
CC1C2(C)CC=CC1(C)C2C
CC1(C)C2CC1C(C)(C)C=C2
CC1=CC2(C)CC(C1)C2(C)C
CC1(C)C2CC=CC1C2(C)C
CC1=CC2(C)CC(C2)C1(C)C
CC1=CC2CC(C)(C2)C1(C)C
CC1C=CC2CC1(C)C2(C)C
CC1=CCC2(C)CC1C2(C)C
CC1C=CC2(C)CC1C2(C)C
CC1=C(C)C2(C)CC(C)(C2)C1
CC1C=C(C)C2(C)CC1(C)C2
CC1C(C)=CC2(C)CC1(C)C2
CC1=CC(C)(C)C2CC1(C)C2
CC1=CC(C)(C)C2(C)CC1C2
CC1=CC2CC(C)(C1)C2(C)C
CC1=CCC2CC1(C)C2(C)C
CC1C2CC1(CCC2C)C#C
CC1C2CC1(C)C(CC2)C#C
CC1C2CC1(C)CC(C2)C#C
CC1C2CC1(C)CCC2C#C
CC1C2CC1(CC(C)C2)C#C
CC1C2CC1C(C)(CC2)C#C
CC1C2CC1CC(C)(C2)C#C
CC1C2CC1(C#C)C(C)CC2
CC1C2CC(C2)CC1(C)C#C
CC1C2CCCC1C2(C)C#C
CC1C2CCCC1(C)C2C#C
CC1C2CCCC1(C#C)C2C
CC1C2CC(C)(C2)CC1C#C
CC1(C)C2CC1C(CC2)C#C
CC1(C)C2CC1CC(C2)C#C
CC1CC2CC(C1)C2(C)C#C
CC1CC2(CC(C2)C1C)C#C
CC1CC2CC(C2)C1(C)C#C
CC1(C)C2CC(C2)CC1C#C
CC1CC2CC(C2)(C#C)C1C
C#CC1C2CCCC1C2(C)C
CC1CC2CC(C)(C1)C2C#C
CC1CC2(C)CC(C2)C1C#C
CC1CC2CC(C)(C2)C1C#C
CC1CCC2CC1C2(C)C#C
CC1C(CC2CC1(C)C2)C#C
CC1CCC2CC1(C)C2C#C
CC1(C)CC2CC(C1)C2C#C
CC1CCC2(C)CC1C2C#C
CC1(C)CC2CC(C2)C1C#C
CC1(C)CCC2CC1C2C#C
CC1CC(C)C2(CC1C2)C#C
CC1CC(C#C)C2CC1(C)C2
CC1CC(C#C)C2(C)CC1C2
CC1(C)CC(C#C)C2CC1C2
CC1CC(C)(C#C)C2CC1C2
CC=C1C2CC(C2)CC1(C)C
CC=C1C2CC(C)(C2)CC1C
CC=C1CC2CC(C1)C2(C)C
CC=C1CC2CC(C2)C1(C)C
CC=C1CC2CC(C)(C1)C2C
CC=C1CC2(C)CC(C2)C1C
CC=C1CC2CC(C)(C2)C1C
CC=C1CCC2CC1(C)C2C
CC=C1CCC2(C)CC1C2C
CC=C1C(C)CC2CC1(C)C2
CC=C1CC(C)C2CC1(C)C2
CC=C1CC(C)C2(C)CC1C2
CC=C1CC(C)(C)C2CC1C2
CC=C1CCC2CC1C2(C)C
CC1C2CC1(C)C=CCC2C
CC1C2CC1(C)CC=CC2C
CC1C2CC1(C)CCC=C2C
CC1C2CC1(C)C=C(C)CC2
CC1C2CC1(C)C=CC(C)C2
CC1C2CC1(C)C(C)=CCC2
CC1C2CC1(C)C(C)C=CC2
CC1C2CC1(C)C(C)CC=C2
CC1C2CC1(C)CC=C(C)C2
CC1C2CC1(C)CC(C)=CC2
CC1C2CC1(C)CC(C)C=C2
CC1C2CC1(C)CCC(C)=C2
CC1C2CC1C=CC(C)(C)C2
CC1C2CC1C(C)(C)C=CC2
CC1C2CC1C(C)(C)CC=C2
CC1C2CC(C2)C=CC1(C)C
CC1C2CC(C)(C2)CC=C1C
CC1C2CC=CCC1C2(C)C
CC1C2CCC=CC1C2(C)C
CC1C2C=CCCC1(C)C2C
CC1C2CC=CCC1(C)C2C
CC1C2CCC=CC1(C)C2C
CC1=CC2CC(C2)CC1(C)C
CC1=CC2CC(C2)C(C)(C)C1
CC1=CC2CC(CC1)C2(C)C
CC1CC2CC(C=C1)C2(C)C
CC1CC2(C)CC(C2)C=C1C
CC1CC2CC(C)(C2)C=C1C
CC1CC2(C)CC(C2)C(C)=C1
CC1CC2CC(C)(C2)C(C)=C1
CC1=CCC2CC(C1)C2(C)C
CC1=CCC2CC(C2)C1(C)C
CC1C=CC2CC(C2)C1(C)C
CC1C=CC2(C)CC(C2)C1C
CC1C=CC2CC(C)(C2)C1C
CC1=C(C)C2(C)CC(C2)CC1
CC1=C(C)C2CC(C)(C2)CC1
CC1=CCCC2CC1C2(C)C
CC1C=CCC2CC1C2(C)C
CC1CC=CC2CC1C2(C)C
CC1=C(C)CC2(C)CC(C2)C1
CC1C=C(C)CC2CC1(C)C2
CC1C(C)=CCC2CC1(C)C2
CC1CC=C(C)C2CC1(C)C2
CC1CC(C)=CC2CC1(C)C2
CC1C=C(C)CC2(C)CC1C2
CC1C=CC(C)C2(C)CC1C2
CC1CC=C(C)C2(C)CC1C2
CC1CC(C)=CC2(C)CC1C2
CC1=CC(C)(C)C2CC(C2)C1
CC1=CC(C)(C)CC2CC1C2
CC1=CCC(C)(C)C2CC1C2
CC1C=CC(C)(C)C2CC1C2
CC1C2C=CC1(C)CCC2C
CC1C2CCC1(C)C=CC2C
CC1C2CCC1(C)CC=C2C
CC1C2CCC1(C)C=C(C)C2
CC1C2CCC1(C)C(C)=CC2
CC1C2CCC1(C)C(C)C=C2
CC1C2CCC1(C)CC(C)=C2
CC1C2CCC1C(C)(C)C=C2
CC1C2CCCC1(C)C=C2C
CC1C2CC(CC1(C)C)C=C2
CC1C2CCCC1(C)C(C)=C2
CC1C2CC(C)(C)C1C=CC2
CC1C2CC(C)(C)C1CC=C2
CC1C2CC(C)CC1(C)C=C2
CC1C2CCC(C)C1(C)C=C2
CC1C2CC(C=CC2)C1(C)C
CC1C2CC(CC=C2)C1(C)C
CC1C2CCC(C)(C2)C=C1C
CC1C2CC(C)(C)CC1C=C2
CC1C2CCC(C)(C)C1C=C2
CC1C2CC(C)(C=CC2)C1C
CC1=CC2CC1CCC2(C)C
CC1CC2CC1C=CC2(C)C
CC1CC2CC1(C)C=CC2C
CC1CC2CC1(C)CC=C2C
CC1=CC2CC1C(C)(C)CC2
CC1=CC2CC1CC(C)(C)C2
CC1CC2CC1(C)C=C(C)C2
CC1CC2CC1(C)C(C)=CC2
CC1CC2CC1(C)C(C)C=C2
CC1CC2CC1(C)CC(C)=C2
CC1CC2CC1C(C)(C)C=C2
CC1CC2(C)CC1C=CC2C
CC1CC2(C)CC1CC=C2C
CC1=CC2CC(C1)C(C)(C)C2
CC1CC2(C)CC1C=C(C)C2
CC1CC2(C)CC1C(C)=CC2
CC1CC2(C)CC1C(C)C=C2
CC1CC2(C)CC1CC(C)=C2
CC1=CC2CCC(C1)C2(C)C
CC1=CC2CCCC1C2(C)C
CC1CC2C=CC(C1)C2(C)C
CC1CC2C=CCC1C2(C)C
CC1CC2CC=CC1C2(C)C
CC1CC2C=CCC1(C)C2C
CC1CC2CC=CC1(C)C2C
CC1CC2CC(C)(C1)C=C2C
CC1CC2CC(C)(C1)C(C)=C2
CC1=CC2CCC(C2)C1(C)C
CC1CC2CC(C=C2)C1(C)C
CC1=CC2CC(CC2(C)C)C1
CC1CC2(C)C=CCC1C2C
CC1CC2(C)CC=CC1C2C
CC1CC2(C)CC(C=C2)C1C
CC1CC2CC(C)(C=C2)C1C
CC1=CCC2CC1CC2(C)C
CC1C=CC2CC1CC2(C)C
CC1CCC2CC1(C)C=C2C
CC1=CCC2CC1C(C)(C)C2
CC1C=CC2CC1C(C)(C)C2
CC1CCC2CC1(C)C(C)=C2
CC1C=CC2CCC1C2(C)C
CC1CCC2C=CC1C2(C)C
CC1CCC2(C)CC1C=C2C
CC1=C(C)C2(C)CC1CCC2
CC1C2CC(C)(CC=C2)C1C
CC1CCC2(C)CC1C(C)=C2
CC1=C(C)C2(C)CCC(C2)C1
CC1=C(C)C2CCC(C)(C2)C1
CC1C=C(C)C2CCC1(C)C2
CC1C(C)=CC2CCC1(C)C2
CC1CC(C)C2(C)CC1C=C2
CC1C=C(C)C2(C)CCC1C2
CC1CC(C)(C)C2CC1C=C2
CC1=CC(C)(C)C2CCC1C2
CC1=CCC2CCC1C2(C)C
CC1C2CC1(C)C=CC2O
CC1C2CC1(C)C(O)C=C2
CC1C2CC1C(C)(O)C=C2
CC1C2CC1(O)C=CC2C
CC1C2CC1(O)CC=C2C
CC1C2CC1(O)C=C(C)C2
CC1C2CC1(O)C(C)=CC2
CC1C2CC1(O)C(C)C=C2
CC1C2CC1(O)CC(C)=C2
CC1C2CC=CC1C2(C)O
CC1C2C=CCC1(C)C2O
CC1C2CC=CC1(C)C2O
CC1C2C=CCC1(O)C2C
CC1C2CC=CC1(O)C2C
CC1C2CC(O)(C2)C=C1C
CC1=CC2CC(C1)C2(C)O
CC1=CC2CC(C2)C1(C)O
CC1=CC2(C)CC(C1)C2O
CC1=CC2CC(C)(C1)C2O
CC1=CC2(C)CC(C2)C1O
CC1=CC2CC(C)(C2)C1O
CC1=CCC2CC1C2(C)O
CC1C=CC2CC1C2(C)O
CC1=CCC2CC1(C)C2O
CC1C=CC2CC1(C)C2O
CC1=CCC2(C)CC1C2O
CC1C=CC2(C)CC1C2O
CC1=C(C)C2CC(O)(C2)C1
CC1=C(C)C2(O)CC(C2)C1
CC1(C)C=CC2CC1C2O
CC1C=C(C)C2CC1(O)C2
CC1C(C)=CC2CC1(O)C2
CC1C=C(C)C2(O)CC1C2
CC1=CC(C)(O)C2CC1C2
CC1=CC(O)C2CC1(C)C2
CC1=CC(O)C2(C)CC1C2
CC1(C)C2CC1C(O)C=C2
CC1(C)C2CC=CC1C2O
CC1C2CC(=CC1(C)O2)C#C
CC1C2CC=C(C)C1(O2)C#C
CC1C2CC(C)=CC1(O2)C#C
CC1C2CC=C(C#C)C1(C)O2
CC1C2CC(C)(O2)C=C1C#C
CC1C2CC(O2)(C=C1C)C#C
CC1C2OC1(C=CC2C)C#C
CC1C2OC1(CC=C2C)C#C
CC1C2OC1(C)C=CC2C#C
CC1C2OC1(C)C(C=C2)C#C
CC1C2OC1(C)CC=C2C#C
CC1C2OC1(C)CC(=C2)C#C
CC1C2OC1(CC(C)=C2)C#C
CC1C2OC1C(C)(C=C2)C#C
CC1C2OC1(C#C)C(C)C=C2
CC1(C)C2CC(=CC1O2)C#C
CC1(C)C2CC=C(C#C)C1O2
CC1=CC2(C)CC(O2)C1C#C
CC1=CC2CC(C)(O2)C1C#C
CC1=CC2CC(O2)C1(C)C#C
CC1(C)C2CC(O2)C=C1C#C
CC1=CC2(C)OC(C1)C2C#C
CC1(C)C2OC1C(C=C2)C#C
CC1=CC2OC(C1)C2(C)C#C
CC1=CC2OC(C)(C1)C2C#C
CC1=C(CC2CC1(C)O2)C#C
CC1C(=CC2CC1(C)O2)C#C
CC1=C(C)C2(CC(C1)O2)C#C
CC1=C(C)C2CC(C1)(O2)C#C
CC1=C(CC2(C)CC1O2)C#C
CC1=CCC2(C)OC1C2C#C
CC1C=CC2(C)OC1C2C#C
CC1=CCC2OC1C2(C)C#C
CC1C=CC2OC1C2(C)C#C
CC1=CCC2OC1(C)C2C#C
CC1C=CC2OC1(C)C2C#C
CC1C=C(C)C2(CC1O2)C#C
CC1C=C(C)C2CC1(O2)C#C
CC1C(C)=CC2CC1(O2)C#C
CC1=C(C#C)C2(C)CC(C1)O2
CC1=C(C#C)C2CC(C)(C1)O2
CC1(C)C=CC2OC1C2C#C
CC1=CC(C#C)C2CC1(C)O2
CC1C=C(C#C)C2CC1(C)O2
CC1=CC(C#C)C2(C)CC1O2
CC1C=C(C#C)C2(C)CC1O2
CC1=CC(C)(C#C)C2CC1O2
CC1(C)C=C(C#C)C2CC1O2
CC=C1C2CC(C)(O2)C=C1C
CC=C1C=CC2(C)OC1C2C
CC=C1C=CC2OC1C2(C)C
CC=C1C=CC2OC1(C)C2C
CC=C1C=C(C)C2CC1(C)O2
CC=C1C(C)=CC2CC1(C)O2
CC=C1C=C(C)C2(C)CC1O2
CC1C2CC1(C)C=C2C=C
CC1C2CC1(C=C)C=C2C
CC1C2CC1(C=C)C(C)=C2
CC1C2CC1(C)C(C=C)=C2
CC1C2C=CC1C2(C)C=C
CC1C2C=CC1(C)C2C=C
CC1C2C=CC1(C=C)C2C
CC1=CC2CC1C2(C)C=C
CC1=CC2CC1(C)C2C=C
CC1(C)C2CC1C(C=C)=C2
CC1=CC2(C)CC1C2C=C
CC1(C)C2C=CC1C2C=C
CC1=C(C)C2(CC1C2)C=C
CC1=C(C=C)C2CC1(C)C2
CC1=C(C=C)C2(C)CC1C2
CC1C2CC1(C=C2)C(C)=C
CC(=C)C12CC(C1)C=C2C
CC(=C)C12CC(C1)C(C)=C2
CC(=C)C1C2CC1(C)C=C2
CC(=C)C1=CC2CC1(C)C2
CC(=C)C1(C)C2CC1C=C2
CC(=C)C1=CC2(C)CC1C2
CCC12CC(C1)C(C)=C2C
CCC12CC(C1C)C(C)=C2
CCC12C=CC(C1C)C2C
CCC12CC(C=C1C)C2C
CCC1C2CC1(C)C=C2C
CCC1C2CC1(C)C(C)=C2
CCC1C2C=CC1C2(C)C
CCC1C2C=CC1(C)C2C
CCC1=CC2CC1C2(C)C
CCC1=CC2CC1(C)C2C
CCC1(C)C2CC1C(C)=C2
CCC1=CC2(C)CC1C2C
CCC1(C)C2C=CC1C2C
CCC1=C(C)C2CC1(C)C2
CCC1=C(C)C2(C)CC1C2
CC(C)C12CC(C1)C=C2C
CC(C)C12CC(C1)C(C)=C2
CC(C)C12CC(C=C1)C2C
CC(C)C1C2CC1(C)C=C2
CC(C)C1=CC2CC1(C)C2
CC(C)C1(C)C2CC1C=C2
CC(C)C1=CC2(C)CC1C2
CC(C)(C)C1C2CC1C=C2
CC(C)(C)C1=CC2CC1C2
CC1C2CC1C=C(C2)C=C
CC1C2CC1C(C=C)=CC2
CC1C2CC1C(C=C)C=C2
CC1C2CC(C2)C=C1C=C
CC1C2CC=CC1C2C=C
CC1=CC2CC(C1)C2C=C
CC1=CC2CC(C2)C1C=C
CC1=C(CC2CC1C2)C=C
CC1=CCC2CC1C2C=C
CC1C=CC2CC1C2C=C
CC1=C(C=C)C2CC(C2)C1
CC1=CC(C=C)C2CC1C2
CC1C=C(C=C)C2CC1C2
CCC1C2CC1C(=C)C=C2
CCC1=CC2CC(C2)C1=C
CCC1=CC(=C)C2CC1C2
CC(=C)C1C2CC1C=CC2
CC(=C)C1=CC2CC(C2)C1
CC(=C)C1=CCC2CC1C2
CC(=C)C1C=CC2CC1C2
CC12CC(C1)C=C(C2)C=C
CC12CC(C1)C=CC2C=C
CC12CC(C1)CC=C2C=C
CC12CC(C1)C(C=C)=CC2
CC12CC(C1)C(C=C)C=C2
CC12CC(C1)CC(C=C)=C2
CC12CC(C=CC1)C2C=C
CC12CC(CC=C1)C2C=C
CC1C2CC1(CC=C2)C=C
CC1C2CC1(C=C)C=CC2
CC1=CC2(CC(C2)C1)C=C
CC1=CC2CC(C2)(C1)C=C
CC1=CCC2(CC1C2)C=C
CC1=CCC2CC1(C2)C=C
CC1C=CC2(CC1C2)C=C
CC1C=CC2CC1(C2)C=C
CC1(C=C)C2CC1C=CC2
CC1(C=C)C=CC2CC1C2
CCC12CC(C1)C=CC2=C
CCC12CC(C1)C(=C)C=C2
CC1C2CC1(CC2C)C=C
CC1C2CC1(C)C(C2)C=C
CC1C2CC1(C)CC2C=C
CC1C2CC1C(C)(C2)C=C
CC1C2CC1(C=C)C(C)C2
CC1C2CCC1C2(C)C=C
CC1C2CCC1(C)C2C=C
CC1C2CCC1(C=C)C2C
CC1C2CC(C2)C1(C)C=C
CC1C2CC(C2)(C=C)C1C
CC1C2CC(C)(C2)C1C=C
CC1CC2CC1C2(C)C=C
CC1CC2CC1(C)C2C=C
C=CC1C2CCC1C2(C)C
CC1CC2(C)CC1C2C=C
CC1(C)C2CC(C2)C1C=C
CC1(C)CC2CC1C2C=C
CC1C(C=C)C2CC1(C)C2
CCC12CC(C1)C(=C)C2C
CCC12CC(C1)C(C)C2=C
CCC12CC(C1C)C(=C)C2
CCC12CC(CC1=C)C2C
CCC1C2CC1(C)CC2=C
CCC1C2CC1(C)C(=C)C2
CCC1C2CC(C)(C2)C1=C
CCC1(C)C2CC1C(=C)C2
CCC1(C)C2CC(C2)C1=C
CCC1C(=C)C2CC1(C)C2
CC1(C)C2CC1C(C2)C=C
CC1C2CC1(CC2)C(C)=C
CC1CC2(CC1C2)C(C)=C
CC1CC2CC1(C2)C(C)=C
CC(C)C12CC(C1)CC2=C
CC(C)C12CC(C1)C(=C)C2
CC(=C)C1C2CC1(C)CC2
CC(=C)C1(C)C2CC1CC2
CC(=C)C1CC2CC1(C)C2
CC(=C)C1CC2(C)CC1C2
CC(=C)C1(C)CC2CC1C2
CC(C)C12CC(C1)C=CC2
CC(C)C12CC(C1)CC=C2
CCC12CC(C1)C(C)C2C
CCC12CC(C1C)C(C)C2
CCC12CC(CC1C)C2C
CCC12CCC(C1C)C2C
CCC1C2CC1(C)CC2C
CCC1C2CC1(C)C(C)C2
CCC1C2CC1C(C)(C)C2
CCC1C2CCC1C2(C)C
CCC1C2CCC1(C)C2C
CCC1C2CC(C2)C1(C)C
CCC1C2CC(C)(C2)C1C
CCC1CC2CC1C2(C)C
CCC1CC2CC1(C)C2C
CCC1(C)C2CC1C(C)C2
CCC1(C)C2CCC1C2C
CCC1CC2(C)CC1C2C
CCC1(C)C2CC(C2)C1C
CCC1(C)CC2CC1C2C
CCC1C(C)C2CC1(C)C2
CC(C)C12CC(C1)CC2C
CC(C)C12CC(C1)C(C)C2
CC(C)C12CC(CC1)C2C
CC(C)C1C2CC1(C)CC2
CC(C)C1(C)C2CC1CC2
CC(C)C1CC2CC1(C)C2
CC(C)C1CC2(C)CC1C2
CC(C)C1(C)CC2CC1C2
CC(C)(C)C1C2CC1CC2
CC(C)(C)C1CC2CC1C2
CCC1C2CC1C(C)CC2
CCC1C2CC1CC(C)C2
CCC1C2CC(C2)CC1C
CCC1C2CCCC1C2C
CCC1CC2CC(C1)C2C
CCC1CC2CC(C2)C1C
CCC1CCC2CC1C2C
CCC1CC(C)C2CC1C2
CC(C)C1C2CC1CCC2
CC(C)C1CC2CC(C2)C1
CC(C)C1CCC2CC1C2
CCC12CC(C1)CCC2C
CCC12CC(C1)C(C)CC2
CCC12CC(C1)CC(C)C2
CCC12CC(CCC1)C2C
CCC1C2CC1(C)CCC2
CCC1(C)C2CC1CCC2
CCC1CC2CC(C)(C2)C1
CCC1CCC2CC1(C)C2
CCC1CCC2(C)CC1C2
CCC1(C)CC2CC(C2)C1
CCC1(C)CCC2CC1C2
CC1C2CC1(C)C=CC2=O
CC1C2CC1(C)C(=O)C=C2
CC1C2C=CCC1(C)C2=O
CC1C2CC=CC1(C)C2=O
CC1=CC2(C)CC(C1)C2=O
CC1=CC2CC(C)(C1)C2=O
CC1=CC2(C)CC(C2)C1=O
CC1=CC2CC(C)(C2)C1=O
CC1=CCC2CC1(C)C2=O
CC1C=CC2CC1(C)C2=O
CC1=CCC2(C)CC1C2=O
CC1C=CC2(C)CC1C2=O
CC1(C)C=CC2CC1C2=O
CC1=CC(=O)C2CC1(C)C2
CC1=CC(=O)C2(C)CC1C2
CC1(C)C2CC1C(=O)C=C2
CC1(C)C2CC=CC1C2=O
CC12CC(C1)C(=C)C=C2C=C
CC12CC(C1)C=C(C=C)C2=C
CC12CC(C1)C(C=C)=CC2=C
CC12CC(C1)C(=C)C(C=C)=C2
CC12CC(C1C=C)C(=C)C=C2
CC12CC(C=CC1=C)C2C=C
CC1C2CC1(C=C)C=CC2=C
CC1C2CC1(C=C)C(=C)C=C2
CC1=CC2(CC(C2)C1=C)C=C
CC1=CC2CC(C2)(C=C)C1=C
CC1(C=C)C2CC1C(=C)C=C2
CC1=CC(=C)C2(CC1C2)C=C
CC1=CC(=C)C2CC1(C2)C=C
CC1C2CC1C=C(C2)C(C)=C
CC1C2CC1C(=CC2)C(C)=C
CC1C2CC1C(C=C2)C(C)=C
CC1C2CC(C2)C=C1C(C)=C
CC1C2CC=CC1C2C(C)=C
CC1C=C(C2CC1C2)C(C)=C
CC1C=CC2CC1C2C(C)=C
CC(=C)C1C2CC1C=C(C)C2
CC(=C)C1C2CC1C(C)=CC2
CC(C)C1C2CC1C(=C)C=C2
CC(=C)C1C2CC(C2)C=C1C
CC(C)C1=CC2CC(C2)C1=C
CC(=C)C1=C(C)C2CC(C2)C1
CC(=C)C1=C(C)CC2CC1C2
CC(=C)C1C=C(C)C2CC1C2
CC(C)C1=CC(=C)C2CC1C2
CC1C2CC1(C=CC2)C(C)=C
CC1C2CC1(CC=C2)C(C)=C
CC1C=CC2(CC1C2)C(C)=C
CC1C=CC2CC1(C2)C(C)=C
CC(=C)C12CC(C1)CC=C2C
CC(C)C12CC(C1)C=CC2=C
CC(=C)C12CC(C1)C=C(C)C2
CC(=C)C12CC(C1)C(C)=CC2
CC(=C)C12CC(C1)CC(C)=C2
CC(C)C12CC(C1)C(=C)C=C2
CC(=C)C1C2CC1(C)C=CC2
CC(=C)C1C2CC1(C)CC=C2
CC(=C)C1(C)C2CC1C=CC2
CC(=C)C1=CC2(C)CC(C2)C1
CC(=C)C1=CC2CC(C)(C2)C1
CC(=C)C1=CCC2CC1(C)C2
CC(=C)C1C=CC2CC1(C)C2
CC(=C)C1=CCC2(C)CC1C2
CC(=C)C1C=CC2(C)CC1C2
CC(=C)C1(C)C=CC2CC1C2
CC(C)C1C2CC1C=C(C)C2
CC(C)C1C2CC1C(C)=CC2
CC(C)C1C2CC1C(C)C=C2
CC(C)C1C2CC(C2)C=C1C
CC(C)C1C2CC=CC1C2C
CC(C)C1=CC2CC(C1)C2C
CC(C)C1=CC2CC(C2)C1C
CC(C)C1=CCC2CC1C2C
CC(C)C1C=CC2CC1C2C
CC(C)C1=C(C)C2CC(C2)C1
CC(C)C1=C(C)CC2CC1C2
CC(C)C1=CC(C)C2CC1C2
CC(C)C1C=C(C)C2CC1C2
CC(C)C12CC(C1)C=CC2C
CC(C)C12CC(C1)CC=C2C
CC(C)C12CC(C1)C=C(C)C2
CC(C)C12CC(C1)C(C)=CC2
CC(C)C12CC(C1)C(C)C=C2
CC(C)C12CC(C1)CC(C)=C2
CC(C)C12CC(C=CC1)C2C
CC(C)C12CC(CC=C1)C2C
CC(C)C1C2CC1(C)C=CC2
CC(C)C1C2CC1(C)CC=C2
CC(C)C1(C)C2CC1C=CC2
CC(C)C1=CC2(C)CC(C2)C1
CC(C)C1=CC2CC(C)(C2)C1
CC(C)C1=CCC2CC1(C)C2
CC(C)C1C=CC2CC1(C)C2
CC(C)C1=CCC2(C)CC1C2
CC(C)C1C=CC2(C)CC1C2
CC(C)C1(C)C=CC2CC1C2
CC(C)(C)C1C2CC1C=CC2
CC(C)(C)C1C=CC2CC1C2
CC(C)(C)C1=CC2CC(C2)C1
CC(C)(C)C1=CCC2CC1C2
CC1C2CC1(CCC2C)C=C
CC1C2CC1(C)C(CC2)C=C
CC1C2CC1(C)CC(C2)C=C
CC1C2CC1(C)CCC2C=C
CC1C2CC1(CC(C)C2)C=C
CC1C2CC1C(C)(CC2)C=C
CC1C2CC1CC(C)(C2)C=C
CC1C2CC1(C=C)C(C)CC2
CC1C2CC(C2)CC1(C)C=C
CC1C2CCCC1C2(C)C=C
CC1C2CCCC1(C)C2C=C
CC1C2CCCC1(C=C)C2C
CC1C2CC(C)(C2)CC1C=C
CC1(C)C2CC1CC(C2)C=C
CC1CC2CC(C1)C2(C)C=C
CC1CC2(CC(C2)C1C)C=C
CC1CC2CC(C2)C1(C)C=C
CC1(C)C2CC(C2)CC1C=C
CC1CC2CC(C2)(C=C)C1C
C=CC1C2CCCC1C2(C)C
CC1CC2CC(C)(C1)C2C=C
CC1CC2(C)CC(C2)C1C=C
CC1CC2CC(C)(C2)C1C=C
CC1CCC2CC1C2(C)C=C
CC1C(CC2CC1(C)C2)C=C
CC1CCC2CC1(C)C2C=C
CC1(C)CC2CC(C1)C2C=C
CC1CCC2(C)CC1C2C=C
CC1(C)CC2CC(C2)C1C=C
CC1(C)CCC2CC1C2C=C
CC1CC(C)C2(CC1C2)C=C
CC1CC(C=C)C2CC1(C)C2
CC1CC(C=C)C2(C)CC1C2
CC1(C)CC(C=C)C2CC1C2
CC1CC(C)(C=C)C2CC1C2
CCC12CC(C1)C(=C)CC2C
CCC12CC(C1)C(C)CC2=C
CCC12CC(C1)CC(=C)C2C
CCC12CC(C1)CC(C)C2=C
CCC12CC(C1)C(=C)C(C)C2
CCC12CC(C1)C(C)C(=C)C2
CCC12CC(C1C)C(=C)CC2
CCC12CC(CCC1=C)C2C
CCC12CC(CC(=C)C1)C2C
CCC1C2CC1(C)CCC2=C
CCC1C2CC1(C)C(=C)CC2
CCC1C2CC1(C)CC(=C)C2
CCC1C2CC(C)(C2)CC1=C
CCC1(C)C2CC1C(=C)CC2
CCC1(C)C2CC1CC(=C)C2
CCC1(C)C2CC(C2)CC1=C
CCC1CC2(C)CC(C2)C1=C
CCC1CC2CC(C)(C2)C1=C
CCC1(C)CC2CC(C2)C1=C
CCC1C(=C)CC2CC1(C)C2
CCC1CC(=C)C2CC1(C)C2
CCC1CC(=C)C2(C)CC1C2
CCC1(C)CC(=C)C2CC1C2
CC1(C)C2CC1C(CC2)C=C
CCC12CC(C1)C(C)CC2C
CCC12CC(C1)CC(C)C2C
CCC12CC(C1)C(C)C(C)C2
CCC12CC(C1C)C(C)CC2
CCC12CC(CCC1C)C2C
CCC12CCCC(C1C)C2C
CCC12CC(CC(C)C1)C2C
CCC1C2CC1(C)CCC2C
CCC1C2CC1(C)C(C)CC2
CCC1C2CC1(C)CC(C)C2
CCC1C2CC1C(C)(C)CC2
CCC1C2CC1CC(C)(C)C2
CCC1C2CC(C2)CC1(C)C
CCC1C2CCCC1C2(C)C
CCC1C2CCCC1(C)C2C
CCC1C2CC(C)(C2)CC1C
CCC1(C)C2CC1C(C)CC2
CCC1(C)C2CC1CC(C)C2
CCC1CC2CC(C2)C1(C)C
CCC1(C)C2CC(C2)CC1C
CCC1(C)C2CCCC1C2C
CCC1CC2CC(C)(C1)C2C
CCC1CC2(C)CC(C2)C1C
CCC1CC2CC(C)(C2)C1C
CCC1CCC2CC1(C)C2C
CCC1(C)CC2CC(C1)C2C
CCC1CCC2(C)CC1C2C
CCC1(C)CC2CC(C2)C1C
CCC1(C)CCC2CC1C2C
CCC1C(C)CC2CC1(C)C2
CCC1CC(C)C2CC1(C)C2
CCC1CC(C)C2(C)CC1C2
CCC1(C)CC(C)C2CC1C2
CCC1CC(C)(C)C2CC1C2
CCC1CC2CC(C1)C2(C)C
CCC1CCC2CC1C2(C)C
CC1C2CC=C(C)C1(O2)C=C
CC1C2CC(C)=CC1(O2)C=C
CC1C2CC=C(C=C)C1(C)O2
CC1C2CC(C=C)=CC1(C)O2
CC1C2CC(C)(O2)C=C1C=C
CC1C2CC(O2)(C=C)C=C1C
CC1C2OC1(CC=C2C)C=C
CC1C2OC1(C)C=CC2C=C
CC1C2OC1(C)CC=C2C=C
CC1C2OC1(CC(C)=C2)C=C
CC1C2OC1(C=C)C=CC2C
CC1C2OC1(C=C)C(C)C=C2
CC1C2OC1(C)C(C=C)C=C2
CC1C2OC1(C)CC(C=C)=C2
CC1C2OC1C(C)(C=C)C=C2
CC1(C)C2CC=C(C=C)C1O2
CC1(C)C2CC(C=C)=CC1O2
CC1=CC2(C)CC(O2)C1C=C
CC1=CC2CC(C)(O2)C1C=C
CC1=CC2CC(O2)C1(C)C=C
CC1(C)C2CC(O2)C=C1C=C
CC1=CC2(C)OC(C1)C2C=C
CC1(C)C2OC1C(C=C)C=C2
CC1=CC2OC(C1)C2(C)C=C
CC1=CC2OC(C)(C1)C2C=C
CC1=C(CC2CC1(C)O2)C=C
CC1=C(C)C2(CC(C1)O2)C=C
CC1=C(C)C2CC(C1)(O2)C=C
CC1=C(CC2(C)CC1O2)C=C
CC1=CCC2(C)OC1C2C=C
CC1C=CC2(C)OC1C2C=C
CC1=CCC2OC1C2(C)C=C
CC1C=CC2OC1C2(C)C=C
CC1=CCC2OC1(C)C2C=C
CC1C=CC2OC1(C)C2C=C
CC1C=C(C)C2(CC1O2)C=C
CC1C=C(C)C2CC1(O2)C=C
CC1C(C)=CC2CC1(O2)C=C
CC1=C(C=C)C2(C)CC(C1)O2
CC1=C(C=C)C2CC(C)(C1)O2
CC1(C)C=CC2OC1C2C=C
CC1=CC(C=C)C2CC1(C)O2
CC1C=C(C=C)C2CC1(C)O2
CC1C(C=C)=CC2CC1(C)O2
CC1=CC(C=C)C2(C)CC1O2
CC1C=C(C=C)C2(C)CC1O2
CC1=CC(C)(C=C)C2CC1O2
CC1(C)C=C(C=C)C2CC1O2
CCC12CC(O1)C=C(C)C2=C
CCC12CC(O1)C(=C)C=C2C
CCC12CC(O1)C(C)=CC2=C
CCC12CC(O1)C(=C)C(C)=C2
CCC12OC(C1C)C(=C)C=C2
CCC12OC(C=CC1=C)C2C
CCC1C2OC1(C)C=CC2=C
CCC1C2OC1(C)C(=C)C=C2
CCC1=CC2(C)CC(O2)C1=C
CCC1=CC2CC(C)(O2)C1=C
CCC1(C)C2OC1C(=C)C=C2
CCC1=CC(=C)C2CC1(C)O2
CCC1=CC(=C)C2(C)CC1O2
COC12CC(C1)C=C(C)C2=C
COC12CC(C1)C(=C)C=C2C
COC12CC(C1)C(C)=CC2=C
COC12CC(C1)C(=C)C(C)=C2
COC12CC(C1C)C(=C)C=C2
COC12CC(C=CC1=C)C2C
COC1C2CC1(C)C=CC2=C
COC1C2CC1(C)C(=C)C=C2
COC1(C)C2CC1C(=C)C=C2
CCC12CC(CC(C)=C1C)O2
CCC12CC=C(C)C(O1)C2C
CCC12CC(C)=CC(O1)C2C
CCC12CC(O1)C=C(C)C2C
CCC12CC(O1)C(C)=CC2C
CCC12CC(O1)C(C)C=C2C
CCC12CC(O1)C(C)=C(C)C2
CCC12CC(O1)C(C)C(C)=C2
CCC12OC(C1C)C(C)C=C2
CCC12OC(C=CC1C)C2C
CCC12OC(CC=C1C)C2C
CCC12OC(CC(C)=C1)C2C
CCC1C2CC=C(C)C1(C)O2
CCC1C2CC(C)=CC1(C)O2
CCC1C2CC(C)(O2)C=C1C
CCC1C2OC1(C)C=CC2C
CCC1C2OC1(C)CC=C2C
CCC1C2OC1(C)C(C)C=C2
CCC1C2OC1(C)CC(C)=C2
CCC1C2OC1C(C)(C)C=C2
CCC1(C)C2CC=C(C)C1O2
CCC1(C)C2CC(C)=CC1O2
CCC1=CC2(C)CC(O2)C1C
CCC1=CC2CC(C)(O2)C1C
CCC1=CC2CC(O2)C1(C)C
CCC1(C)C2CC(O2)C=C1C
CCC1=CC2(C)OC(C1)C2C
CCC1(C)C2OC1C(C)C=C2
CCC1=CC2OC(C1)C2(C)C
CCC1=CC2OC(C)(C1)C2C
CCC1=C(C)C2(C)CC(C1)O2
CCC1=C(C)C2CC(C)(C1)O2
CCC1=CCC2(C)OC1C2C
CCC1C=CC2(C)OC1C2C
CCC1=CCC2OC1C2(C)C
CCC1C=CC2OC1C2(C)C
CCC1=CCC2OC1(C)C2C
CCC1C=CC2OC1(C)C2C
CCC1=C(C)CC2CC1(C)O2
CCC1=CC(C)C2CC1(C)O2
CCC1C=C(C)C2CC1(C)O2
CCC1C(C)=CC2CC1(C)O2
CCC1=C(C)CC2(C)CC1O2
CCC1=CC(C)C2(C)CC1O2
CCC1C=C(C)C2(C)CC1O2
CCC1(C)C=CC2OC1C2C
CCC1=CC(C)(C)C2CC1O2
CCC1(C)C=C(C)C2CC1O2
COC12CC(C1)C=C(C)C2C
COC12CC(C1)C(C)=CC2C
COC12CC(C1)C(C)C=C2C
COC12CC(C1)CC(C)=C2C
COC12CC(C1)C(C)=C(C)C2
COC12CC(C1)C(C)C(C)=C2
COC12CC(C1C)C(C)=CC2
COC12CC(C1C)C(C)C=C2
COC12C=CCC(C1C)C2C
COC12CC=CC(C1C)C2C
COC12CC(C=CC1C)C2C
COC12CC(CC=C1C)C2C
COC12CC(C=C(C)C1)C2C
COC12CC(CC(C)=C1)C2C
COC1C2CC1(C)C=CC2C
COC1C2CC1(C)CC=C2C
COC1C2CC1(C)C=C(C)C2
COC1C2CC1(C)C(C)=CC2
COC1C2CC1(C)C(C)C=C2
COC1C2CC1(C)CC(C)=C2
COC1C2CC1C(C)(C)C=C2
COC1C2CC=CC1C2(C)C
COC1C2C=CCC1(C)C2C
COC1C2CC=CC1(C)C2C
COC1C2CC(C)(C2)C=C1C
COC1(C)C2CC1C=C(C)C2
COC1(C)C2CC1C(C)=CC2
COC1(C)C2CC1C(C)C=C2
COC1(C)C2CC(C2)C=C1C
COC1(C)C2CC=CC1C2C
COC1C=CC2CC1C2(C)C
COC1C=CC2CC1(C)C2C
COC1C=CC2(C)CC1C2C
COC1(C)C=CC2CC1C2C
COC1C=C(C)C2CC1(C)C2
COC1C(C)=CC2CC1(C)C2
COC1C=C(C)C2(C)CC1C2
COC1(C)C=C(C)C2CC1C2
CC1C2(C)CC1(C)C=C2
CC1=CC2(C)CC1(C)C2
CC12CC(C=C1)C2(C)C
CC1C2CC1C(=C)C=C2
CC1=CC2CC(C2)C1=C
CC1=CC(=C)C2CC1C2
CC12CC(C1)C=CC2=C
CC12CC(C1)C(=C)C=C2
CC1C2CC1(C)CC2=C
CC1C2CC1(C)C(=C)C2
CC1C2CC(C)(C2)C1=C
CC1(C)C2CC1C(=C)C2
CC1(C)C2CC(C2)C1=C
CC1C(=C)C2CC1(C)C2
CC1CC11C=CC(C)C1C
CC1CC11C(C)C=CC1C
CC1CC11CC(C)=CC1C
CC1CC11CC(C)C(C)=C1
CC1C(C)C11CC=CC1C
CC1C(C)C11CC(C)C=C1
CC1C(C)C2(CC2)C=C1C
CC1C=C(C)C(C)C11CC1
CC1C2(C)CC1(C)CC2
CC1CC2(C)CC1(C)C2
CC12CC(C1)CC2(C)C
CC12CC(C1)C(C)(C)C2
CC12CC(CC1)C2(C)C
CC1C2CC1C(C)CC2
CC1C2CCCC1C2C
CC1CC(C)C2CC1C2
CC1C2CC1CC(C)C2
CC1CC2CC(C2)C1C
CC1C2CC1(C)CCC2
CC1CC2CC(C)(C2)C1
CC1CCC2CC1(C)C2
CC1CCC2(C)CC1C2
CC1(C)C2CC1CCC2
CC1(C)CC2CC(C2)C1
CC1(C)CCC2CC1C2
CC12CC1C=CC(=C)C2=C
CC12CC1C(=C)C=CC2=C
CC12CC1C(=C)C(=C)C=C2
CC1CC2C1C=CC=C2C
CC1=CC2CCC2C=C1C
CC1=CC2CCC2C(C)=C1
CC1CC2C=C(C)C=CC12
CC1CC2C=CC=C(C)C12
CC1CC2C=CC(C)=CC12
CC1=C(C)C2CCC2C=C1
CC1=CC=C(C)C2CCC12
CC1C(C)C2C=CC=CC12
CC1=CC2CCC2(C)C=C1
CC1=CC2(C)CCC2C=C1
CC1CC2(C)C=CC=CC12
CC1(C)CC2C=CC=CC12
CC1=CC=CC2CCC12C
CC1=CC=CC2(C)CCC12
CC1CC2C=CC=CC12C
CC1C2C1C(C)=CCC2C
CC1C2C1C(C)C=CC2C
CC1C2CC2C=C(C)C1C
CC1C2CC2CC(C)=C1C
CC1C2C=C(C)CC(C)C12
CC1C2C=CC(C)C(C)C12
CC1C2CC=C(C)C(C)C12
CC1C2CC(C)=C(C)CC12
CC1C2CC(C)=CC(C)C12
CC1C2CC(C)C=C(C)C12
CC1C2CC(C)C(C)=CC12
CC1C2CCC(C)=C(C)C12
CC1CC2CC2C(C)=C1C
CC1C=C(C)C2CC2C1C
CC1CC(C)=C(C)C2CC12
CC1C=C(C)C(C)C2CC12
CC1C2CCC2C(C)=C1C
CC1CC2C1C=C(C)C2C
CC1CC2C1C(C)=CC2C
CC1CC2C1C(C)C=C2C
CC1CC2C1CC(C)=C2C
CC1CC2C=C(C)C(C)C12
CC1CC2CC(C)=C(C)C12
CC1C(C)C2C1C=CC2C
CC1C(C)C2C1CC=C2C
CC1C(C)C2C=C(C)CC12
CC12CC1CC=CC2(C)C
CC1(C)C2CC=CCC12C
CC12CCC1C=CC2(C)C
CC1=CC2(C)CCC2(C)C1
CC1CC2(C)C=CCC12C
CC1CC2(C)CC=CC12C
CC1=CCC2(C)CCC12C
CC1(C)CC2C=CCC12C
CC1(C)CC2CC=CC12C
CC1C=CC2(C)CCC12C
CC1(C)CC2(C)C=CCC12
CC1(C)CC2(C)CC=CC12
CC12CCC1C(C)(C)C=C2
CC1C2CC2(C)CCC1=C
CC1C2C(=C)CCCC12C
CC1C2CC(=C)CCC12C
CC1C2CCC(=C)CC12C
CC1C2CCCC(=C)C12C
CC1(C)C2CC2CCC1=C
CC1CC2CC2(C)CC1=C
CC1CC2CC2(C)C(=C)C1
CC1CC2(C)CC2CC1=C
CC1(C)C2CCCC(=C)C12
CC1(C)CC2CC2CC1=C
CC1CCC2CC2(C)C1=C
CC1(C)CC2CC2C(=C)C1
CC1CCC2(C)CC2C1=C
CC1(C)CCC2CC2C1=C
CC1CC(=C)C2CC2(C)C1
CC1C(=C)CCC2CC12C
CC1CC(=C)CC2CC12C
CC1CCC(=C)C2CC12C
CC1CC(=C)CC2(C)CC12
CC1CCC(=C)C2(C)CC12
CC1(C)CC(=C)CC2CC12
CC1(C)CCC(=C)C2CC12
CC1(C)C2CCC(=C)CC12
CC1C2CCC2(C)CC1=C
CC1CC2(C)C1CCC2=C
CC1(C)C2CCC2CC1=C
CC1CC2CCC2(C)C1=C
CC1CC2(C)CCC2C1=C
CC1CC2C(=C)CCC12C
CC1CC2CC(=C)CC12C
CC1CC2CCC(=C)C12C
CC1CC2(C)CC(=C)CC12
CC1CC2(C)CCC(=C)C12
CC1(C)CC2C1CCC2=C
CC1(C)CC2CCC2C1=C
CC1(C)CC2CC(=C)CC12
CC1(C)CC2CCC(=C)C12
CC1C(=C)CC2CCC12C
CC1CC(=C)C2CCC12C
CC1CC(=C)C2(C)CCC12
CC1(C)CC(=C)C2CCC12
CC1C2CCC2CC=C1C
CC1CC2C1C=CCC2C
CC1CC2C1CC=CC2C
CC1CC2C1CCC=C2C
CC1CC2CCC2C=C1C
CC1CC2CCC2C(C)=C1
CC1CC2C=C(C)CCC12
CC1CC2C=CC(C)CC12
CC1CC2C=CCC(C)C12
CC1CC2CC=C(C)CC12
CC1CC2CC=CC(C)C12
CC1CC2CC(C)=CCC12
CC1CC2CC(C)C=CC12
CC1CC2CCC=C(C)C12
CC1CC2CCC(C)=CC12
CC1C=CC2CCC2C1C
CC1=C(C)C2CCC2CC1
CC1=C(C)CC2CCC2C1
CC1C=C(C)CC2CCC12
CC1C=CC(C)C2CCC12
CC1CC=C(C)C2CCC12
CC1CC(C)=CC2CCC12
CC1C(C)C2C=CCCC12
CC1C(C)C2CC=CCC12
CC1=CC2CCC2(C)CC1
CC1CC2CCC2(C)C=C1
CC1=CC2(C)CCC2CC1
CC1CC2(C)CCC2C=C1
CC1CC2C=CCCC12C
CC1CC2CC=CCC12C
CC1CC2CCC=CC12C
CC1CC2(C)C=CCCC12
CC1CC2(C)CC=CCC12
CC1CC2(C)CCC=CC12
CC1=CCC2CCC2(C)C1
CC1(C)CC2CCC2C=C1
CC1=CCC2(C)CCC2C1
CC1(C)CC2C=CCCC12
CC1(C)CC2CC=CCC12
CC1(C)CC2CCC=CC12
CC1=CCCC2CCC12C
CC1C=CCC2CCC12C
CC1CC=CC2CCC12C
CC1=CCCC2(C)CCC12
CC1C=CCC2(C)CCC12
CC1CC=CC2(C)CCC12
CC1(C)C=CCC2CCC12
CC1(C)CC=CC2CCC12
CC1=CC2C=CC1(C)C2=C
CC1=CC2(C)C=CC1C2=C
CC12CC(C=C1)C2(C)C#C
CC12CC(C)(C1)C(=C2)C#C
CC12CC(C)(C=C1)C2C#C
CC1C2(C)CC1(C=C2)C#C
CC1=CC2(CC1(C)C2)C#C
CC1(C)C2CC1(C=C2)C#C
CC1=CC2(C)CC1(C2)C#C
CC1C2CC1(C)C(C)=C2C
CC1C2C(C)C1(C)C=C2C
CC1C2C=C(C)C1C2(C)C
CC1C2C=C(C)C1(C)C2C
CC1=C(C)C2CC1C2(C)C
CC1C2C=CC1(C)C2(C)C
CC1C2(C)CC1(C)C(C)=C2
CC1C2(C)C=CC1(C)C2C
CC1=CC2CC1(C)C2(C)C
CC1=CC2(C)CC1C2(C)C
CC1(C)C2C=CC1C2(C)C
CC1=C(C)C2(C)CC1(C)C2
CC12C=CC(CC1=C)C2=C
CC12CC(=C)C(C=C1)C2=C
CC12CC(C=C1)C(=C)C2=C
C=C1C2CC(C2)C=C1C#C
C=C1C=CC2CC1C2C#C
C=C1C=C(C#C)C2CC1C2
C=C1C=CC2(CC1C2)C#C
C=C1C=CC2CC1(C2)C#C
CC12CC(C1)C(=C)C2C#C
CC12CC(C1)C(C#C)C2=C
CC12CC(C1C#C)C(=C)C2
CC12CC(CC1=C)C2C#C
CC1C2CC1(CC2=C)C#C
CC1C2CC1(C#C)C(=C)C2
CC1C2CC(C2)(C#C)C1=C
CC1C(=C)C2CC1(C2)C#C
CC1(C#C)C2CC1C(=C)C2
CC1(C#C)C2CC(C2)C1=C
CC=C1C2CC(C)(C2)C1=C
CC=C1C(=C)C2CC1(C)C2
CC1C2CC1C=C(C)C=C2
CC1C2CC1C(C)=CC=C2
CC1C2C=CC=CC1C2C
CC1=CC2CC(C2)C=C1C
CC1=CC2CC(C2)C(C)=C1
CC1=C(C)C2CC(C2)C=C1
CC1=CC=C(C)C2CC1C2
CC1C2C=CC1C(C)C=C2
CC1C2C=C(C)C1CC=C2
CC1C2CC=CC1C(C)=C2
CC1C2CC(C=C2)C=C1C
CC1C2CC=C(C)C1C=C2
CC1C2CC(C)=CC1C=C2
CC1=CC2CC1CC=C2C
CC1=CC2CC1C=C(C)C2
CC1=CC2CC1C(C)=CC2
CC1=CC2CC1CC(C)=C2
CC1C=CC2CC1C=C2C
CC1=C(C)C2CC1CC=C2
CC1C=CC2CC1C(C)=C2
CC1=C(C)C2CC(C1)C=C2
CC1C=C(C)C2CC1C=C2
CC1C2CC1(C)C=CC=C2
CC1=CC2(C)CC(C2)C=C1
CC1=CC2CC(C)(C2)C=C1
CC1=CC=CC2CC1(C)C2
CC1=CC=CC2(C)CC1C2
CC1(C)C2CC1C=CC=C2
CC1C2C=CC1(C)CC=C2
CC1C2CC=CC1(C)C=C2
CC1=CC2CC1(C)C=CC2
CC1=CC2CC1(C)CC=C2
CC1=CC2(C)CC1C=CC2
CC1=CC2(C)CC1CC=C2
CC1=CC2(C)CC(C1)C=C2
CC1=CC2CC(C)(C1)C=C2
CC1=CCC2CC1(C)C=C2
CC1C=CC2CC1(C)C=C2
CC1=CCC2(C)CC1C=C2
CC1C=CC2(C)CC1C=C2
CC1(C)C=CC2CC1C=C2
CC1(C)C2CC=CC1C=C2
CC1C2CC1(C)C(=C)C2C
CC1C2CC1(C)C(C)C2=C
CC1C2CC1C(C)(C)C2=C
CC1C2CC(C1=C)C2(C)C
CC1C2C(C)C1(C)CC2=C
CC1C2CC(=C)C1C2(C)C
CC1C2CC(=C)C1(C)C2C
CC12CC(C1)C(=C)C2(C)C
CC12CC(C1)C(C)(C)C2=C
CC1C2(C)CC1(C)C(=C)C2
CC12CC(C(=C)C1)C2(C)C
CC1(C)C2CC1(C)C(=C)C2
CC1C(=C)C2(C)CC1(C)C2
CC1C2CC1C(C2)=C(C)C
CC1C2CC(C2)C1=C(C)C
CC1CC2C(C)C1C=C2C
CC1CC2C=C(C)C1C2C
CC1C2CC(C1C)C(C)=C2
CC1C2CCC1C(C)=C2C
CC1CC2CC1C(C)=C2C
CC1C(C)C2C=CC1C2C
CC12CC(C1)CC2(C)C#C
CC12CC(C1)C(C)(C2)C#C
CC12CC(CC1)C2(C)C#C
CC12CC(C)(C1)C(C2)C#C
CC12CC(C)(CC1)C2C#C
CC1C2(C)CC1(CC2)C#C
CC1(C)C2CC1(CC2)C#C
CC1CC2(CC1(C)C2)C#C
CC1CC2(C)CC1(C2)C#C
CC1(C)CC2(CC1C2)C#C
CC1(C)CC2CC1(C2)C#C
CC=C1CC2(C)CC1(C)C2
CC1C2(C)CCC1(C)C=C2
CC1CC2(C)CC1(C)C=C2
CC1=CC2(C)CCC1(C)C2
CC1(C)CC2CC1(C)C=C2
CC12CCC(C=C1)C2(C)C
CC12CC(C=C1)C(C)(C)C2
CC1C2CC1(C)C(C)C2C
CC1C2CC1C(C)(C)C2C
CC1C2CC(C1C)C2(C)C
CC1C2C(C)C1(C)CC2C
CC1C2CC(C)C1C2(C)C
CC1C2CC(C)C1(C)C2C
CC1C2CC(C)(C)C1C2C
CC1C2CC1(C)CC2(C)C
CC1C2CC1(C)C(C)(C)C2
CC1C2(C)CC1(C)C(C)C2
CC1C2(C)CCC1(C)C2C
CC1C2(C)CC(C2)C1(C)C
CC1C2CC(C)(C2)C1(C)C
CC1CC2CC1(C)C2(C)C
CC1(C)C2CC1C(C)(C)C2
CC1(C)C2CCC1C2(C)C
CC1CC2(C)CC1C2(C)C
CC1(C)C2CC(C2)C1(C)C
CC1C(C)C2(C)CC1(C)C2
CC1C2CCC1(C)C2(C)C
CC1C2CC1C(=C)CC2C
CC1C2CC1C(=C)C(C)C2
CC1C2CC1C(C)C(=C)C2
CC1C2CC(C2)C(=C)C1C
CC1C2CC(C2)C(C)C1=C
CC1C2CC(=C)CC1C2C
CC1C2CCC(=C)C1C2C
CC1C2CCC1(C)CC2=C
CC1C2CCC1(C)C(=C)C2
CC1C2CCC(C)(C2)C1=C
CC1CC2CC1(C)CC2=C
CC1CC2(C)CC1CC2=C
CC1CC2CCC1(C)C2=C
CC1CC2(C)CC1C(=C)C2
CC1CC2(C)CCC1C2=C
CC1CC2CC(=C)C1(C)C2
CC1(C)CC2CC1C(=C)C2
CC1(C)CC2CCC1C2=C
CC1C(=C)C2CCC1(C)C2
CC1(C)CC2CC1CC2=C
CC1(C)C2CCC1C(=C)C2
CC1(C)C2CCC(C2)C1=C
CC1C2CC1C(CC2)C#C
CC1C2CC1CC(C2)C#C
CC1C2CC(C2)CC1C#C
CC1C2CCCC1C2C#C
CC1CC2CC(C1)C2C#C
CC1CC2CC(C2)C1C#C
CC1CCC2CC1C2C#C
CC1CC(C#C)C2CC1C2
CC=C1C2CC(C2)CC1C
CC=C1CC2CC(C1)C2C
CC=C1CC2CC(C2)C1C
CC=C1CCC2CC1C2C
CC=C1CC(C)C2CC1C2
CC12CC(C)(C1)C(=C)CC2
CC12CC(C)(C1)CC(=C)C2
CC(C)=C1CC2CC(C2)C1
CC(C)=C1CCC2CC1C2
CC1C2CC1C=C(C)CC2
CC1C2CC1C=CC(C)C2
CC1C2CC1C(C)=CCC2
CC1C2CC1C(C)C=CC2
CC1C2CC1C(C)CC=C2
CC1C2CC1CC(C)=CC2
CC1C2CC(C2)CC=C1C
CC1C2CC=CCC1C2C
CC1C2CCC=CC1C2C
CC1CC2CC(C2)C=C1C
CC1CC2CC(C2)C(C)=C1
CC1C=CC2CC(C2)C1C
CC1=C(C)C2CC(C2)CC1
CC1=C(C)CC2CC(C2)C1
CC1C=C(C)CC2CC1C2
CC1C=CC(C)C2CC1C2
CC1CC=C(C)C2CC1C2
CC1CC(C)=CC2CC1C2
CC1C2CCC1C=C(C)C2
CC1C2CCC1C(C)=CC2
CC1C2CCC1C(C)C=C2
CC1C2CCCC1C(C)=C2
CC1C2CCC(C2)C=C1C
CC1C2CC(C)CC1C=C2
CC1C2CCC(C)C1C=C2
CC1C2CC(C=CC2)C1C
CC1CC2CC1C=CC2C
CC1CC2CC1CC=C2C
CC1CC2CC1C=C(C)C2
CC1CC2CC1C(C)=CC2
CC1CC2CC1C(C)C=C2
CC1CC2CC1CC(C)=C2
CC1CC2CC(C1)C(C)=C2
CC1CC2C=CCC1C2C
CC1CC2CC=CC1C2C
CC1CC2CC(C=C2)C1C
CC1CCC2CC1C=C2C
CC1=C(C)C2CC1CCC2
CC1CCC2CC1C(C)=C2
CC1=C(C)C2CCC(C2)C1
CC1CC(C)C2CC1C=C2
CC1C=C(C)C2CCC1C2
CC12CC(C1)C(CC2)C#C
CC12CC(C1)CC(C2)C#C
CC12CC(C1)CCC2C#C
CC12CC(CCC1)C2C#C
CC1C2CC1(CCC2)C#C
CC1(CC2CC(C2)C1)C#C
CC1CC2CC(C2)(C1)C#C
CC1(CCC2CC1C2)C#C
CC1CCC2(CC1C2)C#C
CC1CCC2CC1(C2)C#C
CC1(C#C)C2CC1CCC2
CC=C1CC2CC(C)(C2)C1
CC=C1CCC2CC1(C)C2
CC=C1CCC2(C)CC1C2
CC1C2CC1(C)C=CCC2
CC1C2CC1(C)CC=CC2
CC1C2CC1(C)CCC=C2
CC1(C)C2CC1C=CCC2
CC1(C)C2CC1CC=CC2
CC1=CC2(C)CC(C2)CC1
CC1=CC2CC(C)(C2)CC1
CC1CC2(C)CC(C2)C=C1
CC1CC2CC(C)(C2)C=C1
CC1(C)CC2CC(C2)C=C1
CC1=CCC2(C)CC(C1)C2
CC1=CCC2CC(C)(C2)C1
CC1=CCCC2CC1(C)C2
CC1C=CCC2CC1(C)C2
CC1CC=CC2CC1(C)C2
CC1=CCCC2(C)CC1C2
CC1C=CCC2(C)CC1C2
CC1CC=CC2(C)CC1C2
CC1(C)C=CCC2CC1C2
CC1(C)CC=CC2CC1C2
CC1C2CCC1(C)C=CC2
CC1C2CCC1(C)CC=C2
CC1C2CCCC1(C)C=C2
CC1=CC2CC1(C)CCC2
CC1CC2CC1(C)C=CC2
CC1CC2CC1(C)CC=C2
CC1=CC2(C)CC1CCC2
CC1(C)C2CCC1C=CC2
CC1CC2(C)CC1C=CC2
CC1CC2(C)CC1CC=C2
CC1CC2CC(C)(C1)C=C2
CC1=CC2(C)CCC(C2)C1
CC1=CC2CCC(C)(C2)C1
CC1(C)CC2CC1C=CC2
CC1(C)CC2CC1CC=C2
CC1CCC2CC1(C)C=C2
CC1=CCC2CCC1(C)C2
CC1C=CC2CCC1(C)C2
CC1CCC2(C)CC1C=C2
CC1C=CC2(C)CCC1C2
CC1(C)CCC2CC1C=C2
CC1(C)C=CC2CCC1C2
CC1(C)C2CCCC1C=C2
CC1(C)CC2CC(C1)C=C2
CC1=CCC2(C)CCC1C2
CC1C2C=CC(C)OC12C
CC1C2OC2C=CC1(C)C
CC1C2OC2(C)CC=C1C
CC1C2OC(C)C=CC12C
CC1C2OC(C)(C)C=CC12
CC1=CC2CC2OC1(C)C
CC1CC2(C)OC2C=C1C
CC1CC2(C)OC2C(C)=C1
CC1=CC2OC2CC1(C)C
CC1=CC2OC2C(C)(C)C1
CC1CC2OC2(C)C(C)=C1
CC1C=CC2(C)OC2C1C
CC1=CCC2OC2C1(C)C
CC1C=CC2OC2C1(C)C
CC1C=CC2OC2(C)C1C
CC1C=C(C)CC2(C)OC12
CC1C=CC(C)C2(C)OC12
CC1C=C(C)CC2OC12C
CC1C(C)=CCC2OC12C
CC1CC=C(C)C2OC12C
CC1=CC(C)(C)C2OC2C1
CC1=CC(C)(C)CC2OC12
CC1=CCC(C)(C)C2OC12
CC1C=CC(C)(C)C2OC12
CC1=CC(C)(C)OC2CC12
CC1=CCOC2C1C2(C)C
CC1OC2CC2(C)C(C)=C1
CC1OC2C(C=C1)C2(C)C
CC1OC2(C)CC2C=C1C
CC1OC2(C)CC2C(C)=C1
CC1C2COC2(C)C=C1C
CC1C2OCC2(C)C=C1C
CC1=CC2C(C1)OC2(C)C
CC1=CC2COC2C1(C)C
CC1=CC2OCC2C1(C)C
CC1=CC2OC(C)(C)C2C1
CC1=CCC2C1OC2(C)C
CC1C=CC2C1OC2(C)C
CC1=C(C)C2(C)COC2C1
CC1=C(C)C2COC2(C)C1
CC1=C(C)C2(C)OCC2C1
CC1=C(C)C2OCC2(C)C1
CC1=CCC2OC(C)(C)C12
CC1C=CC2OC(C)(C)C12
CC1C=C(C)C2(C)COC12
CC1C=C(C)C2COC12C
CC1C(C)=CC2COC12C
CC1C=C(C)C2(C)OCC12
CC1C=C(C)C2OCC12C
CC1C(C)=CC2OCC12C
CC1=CC(C)(C)C2COC12
CC1=CC(C)(C)C2OCC12
CC1OC2C1C=CC2(C)C
CC1OC2(C)C1C=CC2C
CC1OC2(C)C1CC=C2C
CC1OC2C=C(C)CC12C
CC1OC2C=CC(C)C12C
CC1OC2C(C)=CCC12C
CC1OC2C(C)C=CC12C
CC1OC2CC=C(C)C12C
CC1OC2CC(C)=CC12C
CC1OC2(C)C=C(C)CC12
CC1OC2(C)C=CC(C)C12
CC1OC2(C)CC=C(C)C12
CC1OC2(C)CC(C)=CC12
CC1OC2C=CC(C)(C)C12
CC1CC2C1C=C(C)C=C2C
CC1CC2C1C=CC(C)=C2C
CC1CC2C1C(C)=CC=C2C
CC1=CC2CCC2C(C)=C1C
CC1CC2C=C(C)C=C(C)C12
CC1CC2C=C(C)C(C)=CC12
CC1CC2C=CC(C)=C(C)C12
CC1C(C)C2C1C=CC=C2C
CC1C(C)C2C=C(C)C=CC12
CC1=CC(C)=C(C)C2CCC12
CC1C2CC2(CC=C1C)C#C
CC1C2CC2C=CC1(C)C#C
CC1C2CC2(C)C=CC1C#C
CC1C2CC2(C)CC=C1C#C
CC1C2C=CC(CC12C)C#C
CC1C2C(C=CCC12C)C#C
CC1C2C(CC=CC12C)C#C
CC1C2CC=C(CC12C)C#C
CC1C2CC(=CCC12C)C#C
CC1C2CC(C=CC12C)C#C
CC1C2C=CC(C)CC12C#C
CC1C2C=CCC(C)C12C#C
CC1C2C(C)C=CCC12C#C
CC1C2C(C)CC=CC12C#C
CC1C2CC=C(C)CC12C#C
CC1C2CC=CC(C)C12C#C
CC1C2CC(C)=CCC12C#C
CC1C2CC(C)(C=CC12)C#C
CC1C2CC(C)C=CC12C#C
CC1C2C=CCC(C#C)C12C
CC1C2CC=CC(C#C)C12C
CC1C2C=CCC(C)(C#C)C12
CC1C2CC=CC(C)(C#C)C12
CC1=CC2CC2CC1(C)C#C
CC1CC2(CC2C=C1C)C#C
CC1=CC2CC2(C)CC1C#C
CC1=CC2CC2C(C)(C1)C#C
CC1(C)C2CC2C=CC1C#C
CC1(C)C2CC2CC=C1C#C
CC1CC2(CC2C(C)=C1)C#C
CC1CC2CC2(C)C(=C1)C#C
CC1CC2CC2(C#C)C(C)=C1
CC1CC2C(C=C1)C2(C)C#C
CC1CC2(C)CC2C=C1C#C
CC1CC2(C)CC2C(=C1)C#C
CC1CC2(C)C(C=C1)C2C#C
CC1CC2C(C#C)C2(C)C=C1
CC1(C)C2CC=C(CC12)C#C
CC1(C)C2CC(C=CC12)C#C
CC1(C)C2C=CCC(C#C)C12
CC1(C)C2CC=CC(C#C)C12
CC1(C)C2CCC=C(C#C)C12
CC1=CCC2C(C1)C2(C)C#C
CC1=CCC2CC2C1(C)C#C
CC1C=CC2(CC2C1C)C#C
CC1C=CC2CC2C1(C)C#C
CC1=CCC2CC2(C)C1C#C
CC1(C)CC2CC2C=C1C#C
CC1(C)CC2CC2C(=C1)C#C
CC1C=CC2CC2(C)C1C#C
CC1C=CC2CC2(C#C)C1C
CC1=CCC2(C)C(C1)C2C#C
CC1(C)CC2C(C=C1)C2C#C
CC1=CCC2(C)CC2C1C#C
CC1C=CC2(C)CC2C1C#C
CC1=CCC2C(C#C)C2(C)C1
CC1=CCCC2C1C2(C)C#C
CC1C=CCC2C1C2(C)C#C
CC1CC=CC2C1C2(C)C#C
CC1=CC(CC2CC12C)C#C
CC1C=C(CC2CC12C)C#C
CC1C(=CCC2CC12C)C#C
CC1C(C=CC2CC12C)C#C
CC1(C)C=CC2CC2C1C#C
CC1=CC(CC2(C)CC12)C#C
CC1C=C(CC2(C)CC12)C#C
CC1C=CCC2C(C#C)C12C
CC1CC=CC2C(C#C)C12C
CC1C=CCC2(C)C(C#C)C12
CC1CC=CC2(C)C(C#C)C12
CC1=CC(C)(CC2CC12)C#C
CC1(C)C=C(CC2CC12)C#C
CC1(C)CC(=CC2CC12)C#C
CC1C=C(C)CC2(CC12)C#C
CC1C=C(C)CC2CC12C#C
CC1C=CC(C)C2(CC12)C#C
CC1C(C)=CCC2CC12C#C
CC1CC=C(C)C2CC12C#C
CC1=CC(C#C)C2CC2(C)C1
CC1=CC(C#C)C2(C)CC2C1
CC1(C)C=CCC2C(C#C)C12
CC1(C)CC=CC2C(C#C)C12
CC1=CCC(C#C)C2CC12C
CC1C=CC(C#C)C2CC12C
CC1=CC(C)(C#C)C2CC2C1
CC1=CCC(C#C)C2(C)CC12
CC1C=CC(C#C)C2(C)CC12
CC1=CCC(C)(C#C)C2CC12
CC1(C)C=CC(C#C)C2CC12
CC1(C)CC=C(C#C)C2CC12
CC1C=CC(C)(C#C)C2CC12
CC1C2CCC2(C=C1C)C#C
CC1C2CCC2(C)C=C1C#C
CC1C2C=CCC2C1(C)C#C
CC1C2CC=CC2C1(C)C#C
CC1C2C=CCC2(C)C1C#C
CC1C2CC=CC2(C)C1C#C
CC1CC2C1C=CC2(C)C#C
CC1CC2(C)C1C=CC2C#C
CC1CC2(C)C1CC=C2C#C
CC1CC2(C#C)C1C=CC2C
CC1CC2(C#C)C1CC=C2C
CC1=CC2CCC2C1(C)C#C
CC1=CC2C(CC2(C)C1)C#C
CC1=CC2CCC2(C)C1C#C
CC1(C)C2CCC2C=C1C#C
CC1=CC2C(CC2(C)C#C)C1
CC1CC2C=C(CC12C)C#C
CC1CC2C(=CCC12C)C#C
CC1CC2C(C=CC12C)C#C
CC1CC2CC(=CC12C)C#C
CC1=CC2(C)CCC2C1C#C
CC1(C)C2C=CCC2C1C#C
CC1(C)C2CC=CC2C1C#C
CC1=CC2(C)C(CC2C#C)C1
CC1CC2(C=C(C)CC12)C#C
CC1CC2(C=CC(C)C12)C#C
CC1CC2(C)C=C(CC12)C#C
CC1CC2(C)CC(=CC12)C#C
CC1CC2(CC=C(C)C12)C#C
CC1CC2(CC(C)=CC12)C#C
CC1CC2C=C(C)CC12C#C
CC1CC2C=CC(C)C12C#C
CC1CC2C(C)=CCC12C#C
CC1CC2C(C)C=CC12C#C
CC1CC2CC=C(C)C12C#C
CC1CC2CC(C)=CC12C#C
CC1=CC2CC(C#C)C2(C)C1
CC1CC2C=CC(C#C)C12C
CC1CC2CC=C(C#C)C12C
CC1=CC2(C)CC(C#C)C2C1
CC1=CC2CC(C)(C#C)C2C1
CC1CC2(C)C=CC(C#C)C12
CC1CC2(C)CC=C(C#C)C12
CC1CC2C=CC(C)(C#C)C12
CC1=CCC2C1CC2(C)C#C
CC1C=CC2C1CC2(C)C#C
CC1(C)CC2C1C=CC2C#C
CC1(C)CC2C1CC=C2C#C
CC1=C(CC2CCC12C)C#C
CC1=CCC2C(CC12C)C#C
CC1C=CC2C(CC12C)C#C
CC1C(=CC2CCC12C)C#C
CC1=C(C)C2(CCC2C1)C#C
CC1=C(C)C2CCC2(C1)C#C
CC1=C(CC2(C)CCC12)C#C
CC1=CCC2(C)C(CC12)C#C
CC1(C)CC2C=C(CC12)C#C
CC1(C)CC2CC(=CC12)C#C
CC1C=CC2(C)C(CC12)C#C
CC1C(C)C2(C=CCC12)C#C
CC1C(C)C2(CC=CC12)C#C
CC1=CCC2CC(C#C)C12C
CC1C=CC2CC(C#C)C12C
CC1=CCC2(C)CC(C#C)C12
CC1=CCC2CC(C)(C#C)C12
CC1(C)CC2C=CC(C#C)C12
CC1(C)CC2CC=C(C#C)C12
CC1C=CC2(C)CC(C#C)C12
CC1C=CC2CC(C)(C#C)C12
CC1(C)C=CC2C(CC12)C#C
CC1C=C(C)C2(CCC12)C#C
CC1C=C(C)C2CCC12C#C
CC1C(C)=CC2CCC12C#C
CC1=C(C#C)C2CCC2(C)C1
CC1C(C#C)C2C=CCC12C
CC1C(C#C)C2CC=CC12C
CC1=C(C#C)C2(C)CCC2C1
CC1(C)C=CC2CC(C#C)C12
CC1=CC(C#C)C2CCC12C
CC1C=C(C#C)C2CCC12C
CC1=CC(C#C)C2(C)CCC12
CC1C=C(C#C)C2(C)CCC12
CC1=CC(C)(C#C)C2CCC12
CC1(C)C=C(C#C)C2CCC12
CC=C1C2CC2C=CC1(C)C
CC=C1C2CC2(C)C=CC1C
CC=C1C2CC2(C)CC=C1C
CC=C1CC2CC2(C)C(C)=C1
CC=C1CC2C(C=C1)C2(C)C
CC=C1CC2(C)CC2C=C1C
CC=C1CC2(C)CC2C(C)=C1
CC=C1CC2C(C)C2(C)C=C1
CC=C1CC2(C)C(C)C2C=C1
CC=C1C=CC2CC2C1(C)C
CC=C1C=CC2CC2(C)C1C
CC=C1C=CC2(C)CC2C1C
CC=C1C=CCC2C1C2(C)C
CC=C1CC=CC2C1C2(C)C
CC=C1C=CCC2C(C)C12C
CC=C1CC=CC2C(C)C12C
CC=C1C=CCC2(C)C(C)C12
CC=C1CC=CC2(C)C(C)C12
CC=C1C=C(C)CC2CC12C
CC=C1C=CC(C)C2CC12C
CC=C1C(C)=CCC2CC12C
CC=C1C(C)C=CC2CC12C
CC=C1CC=C(C)C2CC12C
CC=C1C=C(C)CC2(C)CC12
CC=C1C=CC(C)C2(C)CC12
CC=C1CC=C(C)C2(C)CC12
CC=C1C=CC(C)(C)C2CC12
CC=C1C2CCC2(C)C=C1C
CC=C1C=CC2C1CC2(C)C
CC=C1C=CC2C(C)CC12C
CC=C1C=CC2CC(C)C12C
CC=C1C=CC2(C)C(C)CC12
CC=C1C=CC2(C)CC(C)C12
CC=C1C=CC2CC(C)(C)C12
CC=C1C=C(C)C2CCC12C
CC=C1C(C)=CC2CCC12C
CC=C1C=C(C)C2(C)CCC12
CCCC1C2CC1C=CC2
CCCC1=CC2CC(C2)C1
CCCC1=CCC2CC1C2
CCCC1C=CC2CC1C2
CC1C2CCC2(C)C=CC1=C
CC1CC2(C)C1C=CCC2=C
CC1CC2(C)C1CC=CC2=C
CC1=CC2CCC2(C)CC1=C
CC1(C)C2CCC2C=CC1=C
CC1=CC2CCC2(C)C(=C)C1
CC1=CC2(C)CCC2CC1=C
CC1=CC2(C)CCC2C(=C)C1
CC1CC2C=CC(=C)CC12C
CC1CC2C=CCC(=C)C12C
CC1CC2C(=C)C=CCC12C
CC1CC2C(=C)CC=CC12C
CC1CC2CC=CC(=C)C12C
CC1CC2CC(=C)C=CC12C
CC1CC2(C)C=CC(=C)CC12
CC1CC2(C)C=CCC(=C)C12
CC1CC2(C)CC=CC(=C)C12
CC1CC2(C)CC(=C)C=CC12
CC1(C)CC2C1C=CCC2=C
CC1(C)CC2C1CC=CC2=C
CC1=CCC2CCC2(C)C1=C
CC1C=CC2CCC2(C)C1=C
CC1=CCC2(C)CCC2C1=C
CC1C=CC2(C)CCC2C1=C
CC1(C)CC2C=CC(=C)CC12
CC1(C)CC2C=CCC(=C)C12
CC1(C)CC2CC=CC(=C)C12
CC1(C)CC2CC(=C)C=CC12
CC1(C)C=CC2CCC2C1=C
CC1=CC(=C)C2CCC2(C)C1
CC1=CC(=C)C2(C)CCC2C1
CC1=CC(=C)CC2CCC12C
CC1=CCC(=C)C2CCC12C
CC1C=CC(=C)C2CCC12C
CC1C(=C)C=CC2CCC12C
CC1=CC(=C)CC2(C)CCC12
CC1=CCC(=C)C2(C)CCC12
CC1C=CC(=C)C2(C)CCC12
CC1(C)C=CC(=C)C2CCC12
CC1C2CCC2C=C(C)C1C
CC1C2CCC2CC(C)=C1C
CC1CC2C1C=C(C)CC2C
CC1CC2C1C=CC(C)C2C
CC1CC2C1C(C)=CCC2C
CC1CC2C1C(C)C=CC2C
CC1CC2C1C(C)CC=C2C
CC1CC2C1CC=C(C)C2C
CC1CC2C1CC(C)=CC2C
CC1CC2C1CC(C)C=C2C
CC1CC2C1CCC(C)=C2C
CC1CC2CCC2C(C)=C1C
CC1CC2C=C(C)C(C)CC12
CC1CC2C=C(C)CC(C)C12
CC1CC2C=CC(C)C(C)C12
CC1CC2CC=C(C)C(C)C12
CC1CC2CC(C)=C(C)CC12
CC1CC2CC(C)=CC(C)C12
CC1CC2CC(C)C=C(C)C12
CC1CC2CC(C)C(C)=CC12
CC1CC2CCC(C)=C(C)C12
CC1C(C)C2C1C=CCC2C
CC1C(C)C2C1CC=CC2C
CC1C(C)C2C1CCC=C2C
CC1C(C)C2C=C(C)CCC12
CC1C(C)C2C=CC(C)CC12
CC1C(C)C2CC(C)=CCC12
CC1C=C(C)C2CCC2C1C
CC1C=C(C)C(C)C2CCC12
CC1CC(C)=C(C)C2CCC12
CC1C2CCC2CCC1(C)C
CC1C2CCCCC2C1(C)C
CC1CC2C1CCCC2(C)C
CC1CC2(C)C1CCCC2C
CC1CC2CCC2CC1(C)C
CC1CC2CCC2(C)CC1C
CC1CC2CCC2(C)C(C)C1
CC1CC2CCC2C(C)(C)C1
CC1CC2C(C)CCCC12C
CC1CC2CC(C)CCC12C
CC1CC2CCC(C)CC12C
CC1CC2CCCC(C)C12C
CC1CC2(C)CC(C)CCC12
CC1CC2(C)CCC(C)CC12
CC1CC2(C)CCCC(C)C12
CC1CC2CC(C)(C)CCC12
CC1CC2CCC(C)(C)CC12
CC1CC2CCCC(C)(C)C12
CC1CCC2CCC2C1(C)C
CC1CCC2CCC2(C)C1C
CC1CCC2C(CC2(C)C)C1
CC1CCC2(C)CCC2C1C
CC1CCC2CC(C)(C)C2C1
CC1C(C)C2(C)CCCCC12
CC1CCCC2C1CC2(C)C
CC1CC(C)C2CCC2(C)C1
CC1CCCC2CC(C)(C)C12
CC1CCC(C)C2(C)CCC12
CC1CC(C)(C)CC2CCC12
CC1CCC(C)(C)C2CCC12
CC1C2CC(C)=C(C)C1O2
CC1C2CC(O2)C(C)=C1C
CC1C2OC1C(C)=CC2C
CC1C2OC1C(C)C(C)=C2
CC1C2COC1(C)C=C2C
CC1C2COC1(C)C(C)=C2
CC1C2OCC1(C)C=C2C
CC1C2OCC1(C)C(C)=C2
CC1C2OC(C=C2)C1(C)C
CC1C2OC(C)(C)C1C=C2
CC1C2OC(C)(C=C2)C1C
CC1=CC2CC1C(C)(C)O2
CC1=CC2CC1OC2(C)C
CC1=CC2CC(C)(C)C1O2
CC1=CC2COC1C2(C)C
CC1CC2(C)OC1C=C2C
CC1CC2(C)OC1C(C)=C2
CC1=CC2OC1CC2(C)C
CC1CC2OC1(C)C=C2C
CC1CC2OC1(C)C(C)=C2
CC1=CC2OCC1C2(C)C
CC1=C(C)C2(C)CC1CO2
CC1=C(C)C2(C)CCC1O2
CC1=C(C)C2(C)COC1C2
CC1OC2CC1(C)C=C2C
CC1OC2CC1(C)C(C)=C2
CC1OC2C=CC1C2(C)C
CC1OC2(C)CC1C=C2C
CC1OC2C=CC1(C)C2C
CC1OC2(C)CC1C(C)=C2
CC1OC2(C)C=CC1C2C
CC12CC=CC(O1)C2(C)C
CC12CC(O1)C=CC2(C)C
CC12CC(O1)C(C)(C)C=C2
CC1C2(C)CC=CC1(C)O2
CC12OC(CC=C1)C2(C)C
CC1=CC2(C)CC(C)(C1)O2
CC1=CCC2(C)CC1(C)O2
CC1C=CC2(C)CC1(C)O2
CC1C2CC1(C)C(=C)CO2
CC1C2CC1(C)OCC2=C
CC1C2CC(=C)CC1(C)O2
CC1C2CC(C)(CC1=C)O2
CC1C2CCC(=C)C1(C)O2
CC1C2OC1(C)CCC2=C
CC1(C)C2CC1C(=C)CO2
CC1(C)C2CC(CC1=C)O2
CC1(C)C2CC(=C)CC1O2
CC1(C)C2CCC(=C)C1O2
CC1CC2(C)CC(O2)C1=C
CC1CC2CC(C)(O2)C1=C
CC1(C)CC2CC(O2)C1=C
CC1C(=C)CC2CC1(C)O2
CC1CC(=C)C2CC1(C)O2
CC1CC(=C)C2(C)CC1O2
CC1(C)CC(=C)C2CC1O2
CC1(C)OC2CC(C2)C1=C
CC1OC2(C)CC(C2)C1=C
CC1OC2CC(C)(C2)C1=C
CC1C2C=CC1(C)C=CC2=C
CC1C2C=CC1(C)C(=C)C=C2
CC1=CC2CC1(C)C=CC2=C
CC1=CC2CC1(C)C(=C)C=C2
CC1=CC2(C)CC1C=CC2=C
CC1=CC2(C)CC1C(=C)C=C2
CC1(C)C2C=CC1C(=C)C=C2
CC1=CC2C=CCC1(C)C2=C
CC1=CC2CC=CC1(C)C2=C
CC1=CC2(C)C=CC(C1)C2=C
CC1=CC2(C)C=CCC1C2=C
CC1=CC2(C)CC=CC1C2=C
CC1=CC2C=CC(C)(C1)C2=C
CC1=CC2(C)CC(C=C2)C1=C
CC1=CC2CC(C)(C=C2)C1=C
CC1=CCC2C=CC1(C)C2=C
CC1C=CC2C=CC1(C)C2=C
CC1=CCC2(C)C=CC1C2=C
CC1C=CC2(C)C=CC1C2=C
CC1=CC(=C)C2CC1(C)C=C2
CC1(C)C=CC2C=CC1C2=C
CC1=CC(=C)C2(C)CC1C=C2
CC1C2CC1C(=CC2C)C#C
CC1C2CC1C(C)=C(C2)C#C
CC1C2CC1C(C)=CC2C#C
CC1C2CC1C(C)C(=C2)C#C
CC1C2CC1C(C#C)=C(C)C2
CC1C2CC1C(C#C)C(C)=C2
CC1C2CC(C2)C(C)=C1C#C
CC1C2CC(C2)C(C#C)=C1C
CC1C2CC(=CC1C2C)C#C
CC1C2CC(C=C1C)C2C#C
CC1C2C=CC(C)C1C2C#C
CC1C2CC=C(C)C1C2C#C
CC1C2CC(C)=CC1C2C#C
CC1C2C=CC(C#C)C1C2C
CC1C2CC=C(C#C)C1C2C
CC1=C(C)C2CC(C1)C2C#C
CC1C=C(C)C2CC1C2C#C
CC1=C(C)C(C#C)C2CC1C2
CC=C1C2CC(C2)C(C)=C1C
CC=C1C2CC(C=C1C)C2C
CC=C1C=CC2C(C)C1C2C
CC=C1C=C(C)C2CC1C2C
CC1C2CC1C(C)=CC=C2C
CC1C2CC1C=C(C)C(C)=C2
CC1C2CC1C(C)=C(C)C=C2
CC1C2CC1C(C)=CC(C)=C2
CC1C2C=CC=C(C)C1C2C
CC1C2C=CC(C)=CC1C2C
CC1=CC2CC(C2)C(C)=C1C
CC1=CC(C)=C(C)C2CC1C2
CC1C2C=CC1C(C)=CC2C
CC1C2C=CC1C(C)C(C)=C2
CC1C2C=C(C)C1C=CC2C
CC1C2CC=CC1C(C)=C2C
CC1C2C=C(C)C1C(C)C=C2
CC1C2C=C(C)C1CC(C)=C2
CC1C2CC(C=C1C)C(C)=C2
CC1C2CC(C=C2)C(C)=C1C
CC1C2CC(C=C2C)C=C1C
CC1C2CC=C(C)C1C=C2C
CC1C2CC=C(C)C1C(C)=C2
CC1C2CC(C)=CC1C(C)=C2
CC1C2CC(C)=C(C)C1C=C2
CC1=CC2CC1CC(C)=C2C
CC1=CC2CC1C(C)=C(C)C2
CC1=C(C)C2CC1CC=C2C
CC1C=CC2CC1C(C)=C2C
CC1=C(C)C2CC1CC(C)=C2
CC1C=C(C)C2CC1C=C2C
CC1C=C(C)C2CC1C(C)=C2
CC1C2CCC1(C=C2C)C#C
CC1C2C=CC1(C)CC2C#C
CC1C2CCC1(C)C=C2C#C
CC1C2CCC1(C)C(=C2)C#C
CC1C2CCC1(C#C)C(C)=C2
CC1C2CC(C=C2)C1(C)C#C
CC1C2CC(C=C2)(C#C)C1C
CC1C2CC(C#C)C1(C)C=C2
CC1C2CC(C)(C=C2)C1C#C
CC1C2CC(C)(C#C)C1C=C2
CC1=CC2CC1CC2(C)C#C
CC1CC2(CC1C=C2C)C#C
CC1CC2CC1(C=C2C)C#C
CC1=CC2CC1(C)CC2C#C
CC1=CC2CC1C(C)(C2)C#C
CC1CC2(CC1C(C)=C2)C#C
CC1CC2CC1(C)C=C2C#C
CC1CC2CC1(C)C(=C2)C#C
CC1CC2CC1(C#C)C(C)=C2
CC1=CC2CCC1C2(C)C#C
CC1CC2(C=CC1C2C)C#C
CC1CC2C=CC1C2(C)C#C
CC1=CC2(C)CC1CC2C#C
CC1=CC2CCC1(C)C2C#C
CC1(C)C2CCC1C(=C2)C#C
CC1CC2(C)CC1C=C2C#C
CC1CC2(C)CC1C(=C2)C#C
CC1CC2C=CC1(C)C2C#C
CC1CC2C=CC1(C#C)C2C
CC1=CC2(C)CCC1C2C#C
CC1CC2(C)C=CC1C2C#C
CC1(C)C2CC(C=C2)C1C#C
CC1=CC2CC(C#C)C1(C)C2
CC1(C)C2CC(C#C)C1C=C2
CC1=CC2(C)CC(C#C)C1C2
CC1(C)CC2CC1C=C2C#C
CC1(C)CC2CC1C(=C2)C#C
CC1=C(C)C2(CCC1C2)C#C
CC1(C)CC2C=CC1C2C#C
CC1C(C#C)C2CC1(C)C=C2
CC1=C(C#C)C2CCC1(C)C2
CC1=C(C#C)C2(C)CCC1C2
CC=C1C2C=CC1(C)CC2C
CC=C1C2CCC1(C)C=C2C
CC=C1C2CCC1(C)C(C)=C2
CC=C1C2CC(C)C1(C)C=C2
CC=C1C2CC(C)(C)C1C=C2
CC=C1C2CC(C)(C=C2)C1C
CC=C1CC2CC1(C)C=C2C
CC=C1CC2CC1(C)C(C)=C2
CC=C1CC2C=CC1C2(C)C
CC=C1CC2(C)CC1C=C2C
CC=C1CC2C=CC1(C)C2C
CC=C1CC2(C)CC1C(C)=C2
CC=C1CC2(C)C=CC1C2C
CC=C1C(C)C2CC1(C)C=C2
CC=C1C2CC(C=C2)C1(C)C
CC12CC(C1)C=CC2(C)C#C
CC12CC(C1)C(C)(C=C2)C#C
CC12CC(C)(C1)C=C(C2)C#C
CC12CC(C)(C1)C(=CC2)C#C
CC12CC(C)(C1)C(C=C2)C#C
CC12CC(C=CC1)C2(C)C#C
CC12CC(CC=C1)C2(C)C#C
CC12CC(C)(C=CC1)C2C#C
CC1C2(C)CC1(C=CC2)C#C
CC1C2(C)CC1(CC=C2)C#C
CC1(C)C2CC1(C=CC2)C#C
CC1(C)C2CC1(CC=C2)C#C
CC1=CC2(C)CC(C2)(C1)C#C
CC1=CC2(CC(C)(C2)C1)C#C
CC1=CCC2(CC1(C)C2)C#C
CC1C=CC2(CC1(C)C2)C#C
CC1=CCC2(C)CC1(C2)C#C
CC1C=CC2(C)CC1(C2)C#C
CC1(C)C=CC2(CC1C2)C#C
CC1(C)C=CC2CC1(C2)C#C
CC=C1C=CC2(C)CC1(C)C2
CC12CC(C1)C(CC2=C)C#C
CC12CC(C1)C(=C)C(C2)C#C
CC12CC(C1)C(=C)CC2C#C
CC12CC(C1)CC(=C)C2C#C
CC12CC(C1)CC(C#C)C2=C
CC12CC(C1)C(C#C)C(=C)C2
CC12CC(C1C#C)C(=C)CC2
CC12CC(CCC1=C)C2C#C
CC12CC(CC(=C)C1)C2C#C
CC1C2CC1(CCC2=C)C#C
CC1C2CC1(CC(=C)C2)C#C
CC1C2CC1(C#C)C(=C)CC2
CC1C2CC(C2)(CC1=C)C#C
CC1(CC2CC(C2)C1=C)C#C
CC1CC2(CC(C2)C1=C)C#C
CC1CC2CC(C2)(C#C)C1=C
CC1(C#C)C2CC1C(=C)CC2
CC1(C#C)C2CC1CC(=C)C2
CC1(C#C)C2CC(C2)CC1=C
CC1(CC(=C)C2CC1C2)C#C
CC1C(=C)CC2CC1(C2)C#C
CC1CC(=C)C2(CC1C2)C#C
CC1CC(=C)C2CC1(C2)C#C
CC=C1C2CC(C)(C2)CC1=C
CC=C1CC2(C)CC(C2)C1=C
CC=C1CC2CC(C)(C2)C1=C
CC=C1C(=C)CC2CC1(C)C2
CC=C1CC(=C)C2CC1(C)C2
CC=C1CC(=C)C2(C)CC1C2
CC1C2CC1(C)C=CCC2=C
CC1C2CC1(C)CC=CC2=C
CC1C2CC1(C)C=CC(=C)C2
CC1C2CC1(C)C(=C)C=CC2
CC1C2CC1(C)C(=C)CC=C2
CC1C2CC1(C)CC(=C)C=C2
CC1C2CC(C)(C2)C=CC1=C
CC1(C)C2CC1C=CC(=C)C2
CC1(C)C2CC1C(=C)CC=C2
CC1(C)C2CC(C2)C=CC1=C
CC1=CC2(C)CC(C2)CC1=C
CC1=CC2CC(C)(C2)CC1=C
CC1=CC2(C)CC(C2)C(=C)C1
CC1=CC2CC(C)(C2)C(=C)C1
CC1=CCC2(C)CC(C2)C1=C
CC1=CCC2CC(C)(C2)C1=C
CC1C=CC2(C)CC(C2)C1=C
CC1C=CC2CC(C)(C2)C1=C
CC1(C)C=CC2CC(C2)C1=C
CC1=CC(=C)C2(C)CC(C2)C1
CC1=CC(=C)C2CC(C)(C2)C1
CC1=CC(=C)CC2CC1(C)C2
CC1=CCC(=C)C2CC1(C)C2
CC1C=CC(=C)C2CC1(C)C2
CC1C(=C)C=CC2CC1(C)C2
CC1=CC(=C)CC2(C)CC1C2
CC1=CCC(=C)C2(C)CC1C2
CC1C=CC(=C)C2(C)CC1C2
CC1(C)C=CC(=C)C2CC1C2
CC1(C)C2CC1C(=C)C=CC2
CC1C2C=CC1(C)CCC2=C
CC1C2CCC1(C)C=CC2=C
CC1C2CCC1(C)C(=C)C=C2
CC1C2C=CCC1(C)CC2=C
CC1C2CC=CC1(C)CC2=C
CC1C2CC(=C)C1(C)C=CC2
CC1C2CC(=C)C1(C)CC=C2
CC1C2CC(=C)CC1(C)C=C2
CC1C2CC(C)(CC1=C)C=C2
CC1C2CCC(=C)C1(C)C=C2
CC1C2CC(C)(C=CC2)C1=C
CC1C2CC(C)(CC=C2)C1=C
CC1=CC2CC1(C)CCC2=C
CC1CC2CC1(C)C=CC2=C
CC1=CC2CC1(C)C(=C)CC2
CC1=CC2CC1(C)CC(=C)C2
CC1CC2CC1(C)C(=C)C=C2
CC1=CC2(C)CC1CCC2=C
CC1CC2(C)CC1C=CC2=C
CC1=CC2(C)CC1C(=C)CC2
CC1=CC2(C)CC1CC(=C)C2
CC1(C)C2CCC1C(=C)C=C2
CC1CC2(C)CC1C(=C)C=C2
CC1=CC2CCCC1(C)C2=C
CC1CC2C=CCC1(C)C2=C
CC1CC2CC=CC1(C)C2=C
CC1=CC2(C)CC(C1)C(=C)C2
CC1(C)C2CC(=C)C1C=CC2
CC1(C)C2CC(=C)C1CC=C2
CC1(C)C2CC(CC1=C)C=C2
CC1=CC2(C)CCC(C1)C2=C
CC1=CC2(C)CCCC1C2=C
CC1=CC2CCC(C)(C1)C2=C
CC1CC2(C)C=CCC1C2=C
CC1CC2(C)CC=CC1C2=C
CC1CC2C=CC(C)(C1)C2=C
CC1(C)C2CC(=C)CC1C=C2
CC1(C)C2CCC(=C)C1C=C2
CC1=CC2(C)CCC(C2)C1=C
CC1=CC2CCC(C)(C2)C1=C
CC1(C)C2CC(C=CC2)C1=C
CC1(C)C2CC(CC=C2)C1=C
CC1CC2(C)CC(C=C2)C1=C
CC1CC2CC(C)(C=C2)C1=C
CC1=CC2(C)CC(CC2=C)C1
CC1=CC2CC(C)(CC2=C)C1
CC1=CC2CC(=C)C(C)(C2)C1
CC1=CCC2CC1(C)CC2=C
CC1(C)CC2CC1C=CC2=C
CC1C=CC2CC1(C)CC2=C
CC1(C)CC2CC1C(=C)C=C2
CC1C(=C)C2CC1(C)C=CC2
CC1C(=C)C2CC1(C)CC=C2
CC1=CCC2(C)CC1CC2=C
CC1=CCC2CCC1(C)C2=C
CC1C=CC2(C)CC1CC2=C
CC1C=CC2CCC1(C)C2=C
CC1CCC2C=CC1(C)C2=C
CC1=CCC2(C)CC1C(=C)C2
CC1C=CC2(C)CC1C(=C)C2
CC1=CCC2(C)CCC1C2=C
CC1(C)CC2C=CC(C1)C2=C
CC1(C)CC2C=CCC1C2=C
CC1(C)CC2CC=CC1C2=C
CC1C=CC2(C)CCC1C2=C
CC1CCC2(C)C=CC1C2=C
CC1=CCC2CC(=C)C1(C)C2
CC1C=CC2CC(=C)C1(C)C2
CC1(C)CC2CC(C=C2)C1=C
CC1(C)C=CC2CC1CC2=C
CC1(C)C=CC2CC1C(=C)C2
CC1C(=C)CC2CC1(C)C=C2
CC1CC(=C)C2CC1(C)C=C2
CC1(C)C=CC2CCC1C2=C
CC1(C)CCC2C=CC1C2=C
CC1=CC(=C)C2CCC1(C)C2
CC1CC(=C)C2(C)CC1C=C2
CC1=CC(=C)C2(C)CCC1C2
CC1(C)CC(=C)C2CC1C=C2
CC1C2CC1(C)C(=C)CC2C
CC1C2CC1(C)C(C)CC2=C
CC1C2CC1(C)CC(=C)C2C
CC1C2CC1(C)CC(C)C2=C
CC1C2CC1C(C)(C)CC2=C
CC1C2CC1(C)C(=C)C(C)C2
CC1C2CC1(C)C(C)C(=C)C2
CC1C2CC1C(=C)C(C)(C)C2
CC1C2CC1C(C)(C)C(=C)C2
CC1C2C(C)C1(C)CCC2=C
CC1C2CC(C2)C(=C)C1(C)C
CC1C2CC(C2)C(C)(C)C1=C
CC1C2CC(C)(C2)C(=C)C1C
CC1C2CC(C)(C2)C(C)C1=C
CC1C2CC(=C)CC1C2(C)C
CC1C2CCC(=C)C1C2(C)C
CC1C2CC(=C)CC1(C)C2C
CC1C2CCC(=C)C1(C)C2C
CC1C(=C)C2CC(C2)C1(C)C
CC1C(C)C2(C)CC(C2)C1=C
CC1CC(=C)C2CC1C2(C)C
CC1C2CC(CC1=C)C2(C)C
CC1CC2CC(C1=C)C2(C)C
CC12CC(C1)C(=C)CC2(C)C
CC12CC(C1)CC(=C)C2(C)C
CC12CC(C1)C(C)(C)CC2=C
CC12CC(C1)CC(C)(C)C2=C
CC12CC(C1)C(=C)C(C)(C)C2
CC12CC(C1)C(C)(C)C(=C)C2
CC1C2(C)CC1(C)C(=C)CC2
CC1C2(C)CC1(C)CC(=C)C2
CC12CC(C(=C)CC1)C2(C)C
CC1(C)C2CC1(C)C(=C)CC2
CC12CC(CC(=C)C1)C2(C)C
CC1CC2(C)CC(C)(C2)C1=C
CC1C(=C)CC2(C)CC1(C)C2
CC1CC(=C)C2(C)CC1(C)C2
CC1C2CC1C(CC2)=C(C)C
CC1C2CC1CC(C2)=C(C)C
CC1C2CC(C2)CC1=C(C)C
CC1CC2CC(C2)C1=C(C)C
CC1CC(C2CC1C2)=C(C)C
CC1C2CC1C(C)=CCC2C
CC1C2CC1C(C)C=CC2C
CC1C2CC1C=C(C)C(C)C2
CC1C2CC1C(C)=C(C)CC2
CC1C2CC1C(C)=CC(C)C2
CC1C2CC1C(C)C=C(C)C2
CC1C2CC1C(C)C(C)=CC2
CC1C2CC1C(C)C(C)C=C2
CC1C2CC1C(C)CC(C)=C2
CC1C2CC1CC(C)=C(C)C2
CC1C2CC(C2)C=C(C)C1C
CC1C2CC(C2)CC(C)=C1C
CC1C2C=CCC(C)C1C2C
CC1C2CC=C(C)CC1C2C
CC1C2CC=CC(C)C1C2C
CC1C2CC(C)C=CC1C2C
CC1C2CCC=C(C)C1C2C
CC1C2CCC(C)=CC1C2C
CC1CC2CC(C2)C(C)=C1C
CC1C=C(C)C2CC(C2)C1C
CC1C=C(C)C(C)C2CC1C2
CC1CC(C)=C(C)C2CC1C2
CC1C2C=CC1C(C)CC2C
CC1C2CCC1C(C)=CC2C
CC1C2CC(C1C)C(C)=CC2
CC1C2CCC1C(C)=C(C)C2
CC1C2CCC1C(C)C(C)=C2
CC1C2CCCC1C(C)=C2C
CC1C2CC(C=C2)C(C)C1C
CC1C2CCC(C2)C(C)=C1C
CC1C2CCC(C)C1C=C2C
CC1C2CC(C)CC1C(C)=C2
CC1C2CCC(C)C1C(C)=C2
CC1C2CC(C)C(C)C1C=C2
CC1C2CC(C=C(C)C2)C1C
CC1CC2CC1C=C(C)C2C
CC1CC2CC1C(C)=CC2C
CC1CC2CC1C(C)C=C2C
CC1CC2CC1CC(C)=C2C
CC1CC2CC1C(C)=C(C)C2
CC1CC2CC1C(C)C(C)=C2
CC1CC2C(C)C1C=CC2C
CC1CC2C(C)C1CC=C2C
CC1CC2CC(C1)C(C)=C2C
CC1CC2CC(C1C)C(C)=C2
CC1CC2CC(C=C2C)C1C
CC1CC2C=C(C)CC1C2C
CC1CC2C=CC(C)C1C2C
CC1CC2CC=C(C)C1C2C
CC1CC2CC(C)=CC1C2C
CC1C2CC(C1C)C(C)C=C2
CC1CCC2CC1C(C)=C2C
CC1C(C)C2C=CCC1C2C
CC1CC(C)C2CC1C=C2C
CC(C)=C1CC2CC(C)(C2)C1
CC(C)=C1CCC2CC1(C)C2
CC(C)=C1CCC2(C)CC1C2
CC1C2CC1(C)C(C)CC2C
CC1C2CC1(C)CC(C)C2C
CC1C2CC1C(C)(C)CC2C
CC1C2CC1(C)C(C)C(C)C2
CC1C2CC1C(C)(C)C(C)C2
CC1C2CC1C(C)C(C)(C)C2
CC1C2C(C)C1(C)CCC2C
CC1C2CC(C2)C(C)C1(C)C
CC1C2CC(C2)C(C)(C)C1C
CC1C2CC(C)(C2)C(C)C1C
CC1C2CC(C)CC1C2(C)C
CC1C2CC(C)CC1(C)C2C
CC1C2CCC(C)C1(C)C2C
CC1C2CC(C)(C)CC1C2C
CC1C2CCC(C)(C)C1C2C
CC1C2CCC(C)C1C2(C)C
CC1CC2CC(C1C)C2(C)C
CC1CC(C)C2CC1C2(C)C
CC1C2CC1(C)CCC2(C)C
CC1C2CC1(C)C(C)(C)CC2
CC1C2CC1(C)CC(C)(C)C2
CC1C2(C)CC1(C)C(C)CC2
CC1C2(C)CC1(C)CC(C)C2
CC1C2CCCC1(C)C2(C)C
CC1C2(C)CC(C2)CC1(C)C
CC1C2CC(C)(C2)CC1(C)C
CC1C2(C)CCCC1(C)C2C
CC1(C)C2CC1CC(C)(C)C2
CC1(C)C2CCCC1C2(C)C
CC1CC2CC(C)(C1)C2(C)C
CC1CC2(C)CC(C2)C1(C)C
CC1CC2CC(C)(C2)C1(C)C
CC1CC2(C)CC(C)(C2)C1C
CC1CCC2(C)CC1C2(C)C
CC1CC(C)C2(C)CC1(C)C2
CC1CC(C)(C)C2CC1(C)C2
CC1CC(C)(C)C2(C)CC1C2
CC1(C)CC(C)(C)C2CC1C2
CC1(C)C2CC1C(C)(C)CC2
CC1CCC2CC1(C)C2(C)C
CC1(C)CC2CC(C2)C1(C)C
CC1C2CC1(C)CCCC2C
CC1C2CC1(C)C(C)CCC2
CC1C2CC1(C)CC(C)CC2
CC1C2CC1(C)CCC(C)C2
CC1C2CC1C(C)(C)CCC2
CC1C2CC1CC(C)(C)CC2
CC1C2CC(C2)CCC1(C)C
CC1C2CCCCC1C2(C)C
CC1C2CCCCC1(C)C2C
CC1CC2CC(C2)CC1(C)C
CC1CC2CC(C2)C(C)(C)C1
CC1CC2CC(C)(C2)CC1C
CC1CC2CC(C)(C2)C(C)C1
CC1CCC2CC(C1)C2(C)C
CC1CCC2CC(C2)C1(C)C
CC1CCC2(C)CC(C2)C1C
CC1CCC2CC(C)(C2)C1C
CC1CCCC2CC1C2(C)C
CC1CC(C)C2CC(C)(C2)C1
CC1CCC(C)C2(C)CC1C2
CC1CC(C)(C)CC2CC1C2
CC1CCC(C)(C)C2CC1C2
CC1C2CCC1(C)CCC2C
CC1C2CCC1(C)C(C)CC2
CC1C2CCC1(C)CC(C)C2
CC1C2CCC1C(C)(C)CC2
CC1C2CCC1CC(C)(C)C2
CC1C2CCC(C2)CC1(C)C
CC1C2CC(C)(C)C1CCC2
CC1C2CC(CCC2)C1(C)C
CC1C2CC(C)(CCC2)C1C
CC1CC2CC1CCC2(C)C
CC1CC2CC1(C)CCC2C
CC1CC2CC1(C)C(C)CC2
CC1CC2CC1(C)CC(C)C2
CC1CC2CC1C(C)(C)CC2
CC1CC2CC1CC(C)(C)C2
CC1CC2(C)CC1CCC2C
CC1CC2(C)CC1C(C)CC2
CC1CC2(C)CC1CC(C)C2
CC1CC2CCC(C1)C2(C)C
CC1CC2CCCC1C2(C)C
CC1CC2CCCC1(C)C2C
CC1CC2CCC(C2)C1(C)C
CC1CC2(C)CCCC1C2C
CC1CC2(C)CCC(C2)C1C
CC1CC2CCC(C)(C2)C1C
CC1CCC2CC1CC2(C)C
CC1CCC2CC1C(C)(C)C2
CC1CCC2CCC1C2(C)C
CC1CC(C)C2(C)CCC1C2
CC1CC(C)(C)C2CCC1C2
CC1CC2CC(C1)C(C)(C)C2
CC1=CC2(C)COC2C(C)=C1
CC1=CC2COC2(C)C=C1C
CC1=CC2C(OC2(C)C)C=C1
CC1=CC2COC2(C)C(C)=C1
CC1=CC2(C)OCC2C(C)=C1
CC1=CC2OCC2(C)C=C1C
CC1=CC2OCC2(C)C(C)=C1
CC1=CC2OC(C)(C)C2C=C1
CC1=C(C)C2(C)COC2C=C1
CC1=C(C)C2COC2(C)C=C1
CC1=C(C)C2(C)OCC2C=C1
CC1=C(C)C2OCC2(C)C=C1
CC1=CC=CC2C1OC2(C)C
CC1=CC=CC2OC(C)(C)C12
CC1=CC=C(C)C2(C)COC12
CC1=CC=C(C)C2(C)OCC12
CC1OC2(C)C1C=CC=C2C
CC1OC2C=C(C)C=CC12C
CC1OC2C=CC=C(C)C12C
CC1OC2C=CC(C)=CC12C
CC1OC2C(C)=CC=CC12C
CC1OC2(C)C=C(C)C=CC12
CC1OC2(C)C=CC=C(C)C12
CC1OC2(C)C=CC(C)=CC12
CC1C(C)(C)C2OCC=CC12
CC1C2COC2C=CC1(C)C
CC1C2COC2(C)CC=C1C
CC1C2OCC2C=CC1(C)C
CC1C2OCC2(C)CC=C1C
CC1C2OCC=CC2C1(C)C
CC1CC2(C)C1OCC=C2C
CC1=CC2C(CC1)OC2(C)C
CC1=CC2C(CC2(C)C)OC1
CC1=CC2CCC2OC1(C)C
CC1=CC2CC(C)(C)C2OC1
CC1CC2(C)C=C(C)COC12
CC1CC2(C)C=CC(C)OC12
CC1CC2C=CC(C)(C)OC12
CC1CC2C=C(C)COC12C
CC1CC2C=CC(C)OC12C
CC1CC2C(C)=CCOC12C
CC1CC2(C)COC2C=C1C
CC1CC2(C)COC2C(C)=C1
CC1=CC2COC2CC1(C)C
CC1CC2COC2(C)C=C1C
CC1=CC2COC2C(C)(C)C1
CC1CC2C(OC2(C)C)C=C1
CC1CC2COC2(C)C(C)=C1
CC1CC2(C)OCC2C=C1C
CC1CC2(C)OCC2C(C)=C1
CC1CC2(C)OC(C)C=CC12
CC1CC2(C)OCC=C(C)C12
CC1CC2(C)OCC(C)=CC12
CC1=CC2OCC2CC1(C)C
CC1CC2OCC2(C)C=C1C
CC1=CC2OCC2C(C)(C)C1
CC1CC2OCC2(C)C(C)=C1
CC1=CC2OC(C)(C)C2CC1
CC1CC2OC(C)(C)C2C=C1
CC1CC2OC(C)C=CC12C
CC1CC2OCC=C(C)C12C
CC1CC2OCC(C)=CC12C
CC1CC2OC(C)(C)C=CC12
CC1=CCC2C(C1)OC2(C)C
CC1=C(C)C2CCC2(C)OC1
CC1=C(C)C2(C)CCC2OC1
CC1C(C)C2(C)C=CCOC12
CC1C=CC2(C)COC2C1C
CC1=C(C)C2(C)COC2CC1
CC1=CCC2COC2C1(C)C
CC1C=CC2COC2C1(C)C
CC1C=CC2COC2(C)C1C
CC1=C(C)C2COC2(C)CC1
CC1C=CC2(C)OCC2C1C
CC1=C(C)C2(C)OCC2CC1
CC1C(C)C2(C)OCC=CC12
CC1=CCC2OCC2C1(C)C
CC1C=CC2OCC2C1(C)C
CC1C=CC2OCC2(C)C1C
CC1=C(C)C2OCC2(C)CC1
CC1=CCC2OC(C)(C)C2C1
CC1=CCCC2C1OC2(C)C
CC1C=CCC2C1OC2(C)C
CC1CC=CC2C1OC2(C)C
CC1=C(C)CC2(C)COC2C1
CC1=C(C)CC2(C)OCC2C1
CC1=CCCC2OC(C)(C)C12
CC1C=CCC2OC(C)(C)C12
CC1CC=CC2OC(C)(C)C12
CC1C=C(C)CC2(C)COC12
CC1C=CC(C)C2(C)COC12
CC1CC=C(C)C2(C)COC12
CC1CC(C)=CC2(C)COC12
CC1C=C(C)CC2COC12C
CC1C(C)=CCC2COC12C
CC1CC=C(C)C2COC12C
CC1CC(C)=CC2COC12C
CC1=CC(C)(C)C2COC2C1
CC1C=C(C)CC2(C)OCC12
CC1C=CC(C)C2(C)OCC12
CC1CC=C(C)C2(C)OCC12
CC1CC(C)=CC2(C)OCC12
CC1C=C(C)CC2OCC12C
CC1C(C)=CCC2OCC12C
CC1CC=C(C)C2OCC12C
CC1CC(C)=CC2OCC12C
CC1=CC(C)(C)C2OCC2C1
CC1=CC(C)(C)CC2COC12
CC1=CCC(C)(C)C2COC12
CC1C=CC(C)(C)C2COC12
CC1=CC(C)(C)CC2OCC12
CC1=CCC(C)(C)C2OCC12
CC1C=CC(C)(C)C2OCC12
CC1=CC(C)(C)OC2CCC12
CC1=CCOC2C1CC2(C)C
CC1=CCOC2CC(C)(C)C12
CC1OC2C(C)(C)CC=CC12
CC1OC2C1CC=CC2(C)C
CC1OC2(C)C1C=CCC2C
CC1OC2(C)C1CC=CC2C
CC1OC2(C)C1CCC=C2C
CC1OC2CCC2(C)C=C1C
CC1OC2C(CC2(C)C)C=C1
CC1OC2CCC2(C)C(C)=C1
CC1OC2(C)CCC2C=C1C
CC1OC2(C)CCC2C(C)=C1
CC1OC2CC(C)(C)C2C=C1
CC1OC2C=C(C)CCC12C
CC1OC2C=CC(C)CC12C
CC1OC2C=CCC(C)C12C
CC1OC2C(C)=CCCC12C
CC1OC2C(C)C=CCC12C
CC1OC2C(C)CC=CC12C
CC1OC2CC=C(C)CC12C
CC1OC2CC=CC(C)C12C
CC1OC2CC(C)=CCC12C
CC1OC2CC(C)C=CC12C
CC1OC2CCC=C(C)C12C
CC1OC2CCC(C)=CC12C
CC1OC2(C)C=C(C)CCC12
CC1OC2(C)C=CC(C)CC12
CC1OC2(C)C=CCC(C)C12
CC1OC2(C)CC=C(C)CC12
CC1OC2(C)CC=CC(C)C12
CC1OC2(C)CC(C)=CCC12
CC1OC2(C)CC(C)C=CC12
CC1OC2(C)CCC=C(C)C12
CC1OC2(C)CCC(C)=CC12
CC1OC2C=CC(C)(C)CC12
CC1OC2C=CCC(C)(C)C12
CC1OC2CC=CC(C)(C)C12
CC1OC2CC(C)(C)C=CC12
CC12CC(C1O)C(=C)C=C2
CC12CC(C=CC1=C)C2O
CC1C2CC1(O)C=CC2=C
CC1C2CC1(O)C(=C)C=C2
CC1=CC2CC(O)(C2)C1=C
CC1=CC2(O)CC(C2)C1=C
CC1=CC(=C)C2CC1(O)C2
CC1=CC(=C)C2(O)CC1C2
CC1(O)C2CC1C(=C)C=C2
CC1C2CC1(C)CCC2O
CC1C2CC1(C)CC(O)C2
CC1C2CC1CC(C)(O)C2
CC1C2CC1(C)C(O)CC2
CC1C2CC1C(C)(O)CC2
CC1C2CC1(O)CCC2C
CC1C2CC1(O)C(C)CC2
CC1C2CC1(O)CC(C)C2
CC1C2CC(C2)CC1(C)O
CC1C2CCCC1C2(C)O
CC1C2CCCC1(C)C2O
CC1C2CCCC1(O)C2C
CC1C2CC(C)(C2)CC1O
CC1CC2CC(C1)C2(C)O
CC1(C)C2CC(C2)CC1O
CC1CC2CC(C)(C1)C2O
CC1CC2(C)CC(C2)C1O
CC1CC2CC(C)(C2)C1O
CC1CC2CC(O)(C2)C1C
CC1CC2(O)CC(C2)C1C
CC1CCC2CC1C2(C)O
CC1CCC2CC1(C)C2O
CC1(C)CC2CC(C1)C2O
CC1CCC2(C)CC1C2O
CC1(C)CC2CC(C2)C1O
CC1(C)CCC2CC1C2O
CC1CC(C)C2(O)CC1C2
CC1(C)CC(O)C2CC1C2
CC1CC(C)(O)C2CC1C2
CC1CC(O)C2CC1(C)C2
CC1CC(O)C2(C)CC1C2
CC1C(O)CC2CC1(C)C2
CC1(C)C2CC1CC(O)C2
CC1(C)C2CC1C(O)CC2
CC1CC2CC(C2)C1(C)O
CC1(C)C2CCCC1C2O
CC1C2C=CC(C=C2)C1(C)C
CC1C2C=CC(C)(C=C2)C1C
CC1=CC2C=CC1CC2(C)C
CC1CC2C=CC1(C)C=C2C
CC1=CC2CCC1(C)C(C)=C2
CC1CC2C=CC1(C)C(C)=C2
CC1=CC2(C)CCC1C=C2C
CC1CC2(C)C=CC1C=C2C
CC1=CC2(C)CCC1C(C)=C2
CC1CC2(C)C=CC1C(C)=C2
CC1=CC2CC(C)(C)C1C=C2
CC1=C(C)C2(C)CCC1C=C2
CC1C2CCC(C=C2)C1(C)C
CC1C2CCC(C)(C=C2)C1C
CC1CC2C=CC1CC2(C)C
CC1CC2CCC1(C)C=C2C
CC1=CC2CCC1C(C)(C)C2
CC1CC2CCC1(C)C(C)=C2
CC1CC2(C)C=CC1CC2C
CC1CC2(C)CCC1C=C2C
CC1CC2(C)CCC1C(C)=C2
CC1CC2CC(C)C1(C)C=C2
CC1CC2(C)CC(C)C1C=C2
CC1CC2CC(C)(C)C1C=C2
CC1=C(C)C2(C)CCC1CC2
CC1=CC2CCC1CC2(C)C
CC12CC(O1)C(=CC2=C)C#C
CC12CC(O1)C(=C)C=C2C#C
CC12CC(O1)C(=C)C(=C2)C#C
CC12CC(O1)C=C(C#C)C2=C
CC12OC(C1C#C)C(=C)C=C2
CC12OC(C=CC1=C)C2C#C
CC1C2OC1(C=CC2=C)C#C
CC1C2OC1(C#C)C(=C)C=C2
CC1=CC2(CC(O2)C1=C)C#C
CC1=CC2CC(O2)(C#C)C1=C
CC1(C#C)C2OC1C(=C)C=C2
CC1=CC(=C)C2(CC1O2)C#C
CC1=CC(=C)C2CC1(O2)C#C
CC1C2OC1(C)C=C(C)C2=C
CC1C2OC1(C)C(=C)C=C2C
CC1C2OC1(C)C(C)=CC2=C
CC1C2OC1(C)C(=C)C(C)=C2
CC1=CC2OC(C1=C)C2(C)C
CC1=C(C)C2(C)CC(O2)C1=C
CC1=CC(=C)C2OC1C2(C)C
CC1=C(C)C(=C)C2(C)CC1O2
CC1C2(C)OC1(C)C(=C)C=C2
CC1=CC2(C)CC(C)(O2)C1=C
CC12OC(C(=C)C=C1)C2(C)C
CC1(C)C2OC1(C)C(=C)C=C2
CC1=CC(=C)C2(C)CC1(C)O2
CC1C2OC1C(C=C2)=C(C)C
CC(C)=C1C2CC(O2)C=C1C
CC(C)=C1C=C(C)C2CC1O2
CC(C)=C1C=CC2CC1(C)O2
CC(C)=C1C=CC2(C)CC1O2
CC1C2OC1(C)C=CC=C2C
CC1C2OC1(C)C=C(C)C=C2
CC1C2OC1(C)C=CC(C)=C2
CC1C2OC1(C)C(C)=CC=C2
CC1=CC2CC(C)(O2)C=C1C
CC1=CC2(C)CC(O2)C(C)=C1
CC1=CC2CC(C)(O2)C(C)=C1
CC1=CC2OC(C=C1)C2(C)C
CC1=C(C)C2(C)CC(O2)C=C1
CC1=C(C)C2CC(C)(O2)C=C1
CC1=CC=CC2OC1C2(C)C
CC1=CC=C(C)C2(C)CC1O2
CC1C2OC(C)(C=C2)C=C1C
CC1=CC2CC=C(C)C1(C)O2
CC1=CC2CC(C)=CC1(C)O2
CC1=CC2(C)CC=C(C)C1O2
CC1=CC2(C)CC(C)=CC1O2
CC1=CC2(C)OC1CC=C2C
CC1=CC2(C)OC1CC(C)=C2
CC1=CC2OC1C=CC2(C)C
CC1=CC2OC1(C)CC=C2C
CC1=CC2OC1(C)CC(C)=C2
CC1=CC2OC1C(C)(C)C=C2
CC1=CC2OC(C=C2)C1(C)C
CC1=C(C)C2(C)CC=CC1O2
CC1C=CC2(C)OC1C=C2C
CC1=C(C)C2(C)OC1CC=C2
CC1C=CC2(C)OC1C(C)=C2
CC1=C(C)C2(C)OC(C1)C=C2
CC1C=CC2OC1(C)C=C2C
CC1C=CC2OC1(C)C(C)=C2
CC1=C(C)C2OC(C)(C1)C=C2
CC1C=C(C)C2(C)OC1C=C2
CC1C=C(C)C2OC1(C)C=C2
CC1C(C)=CC2OC1(C)C=C2
CC1=CC(C)(C)C2OC1C=C2
CC1C2CC(C)=C(C)C1(C)O2
CC1C2CC(C)(O2)C(C)=C1C
CC1C2OC1(C)C=C(C)C2C
CC1C2OC1(C)C(C)=CC2C
CC1C2OC1(C)C(C)C=C2C
CC1C2OC1(C)CC(C)=C2C
CC1C2OC1C(C)(C)C=C2C
CC1C2OC1(C)C(C)C(C)=C2
CC1C2OC1C(C)(C)C(C)=C2
CC1C2OC(C=C1C)C2(C)C
CC1=C(C)C2OC(C1)C2(C)C
CC1C=C(C)C2OC1C2(C)C
CC1C(C)=C(C)C2CC1(C)O2
CC1=C(C)C(C)(C)C2CC1O2
CC1C2(C)CC=C(C)C1(C)O2
CC1C2(C)CC(C)=CC1(C)O2
CC1C2(C)OC1(C)C(C)C=C2
CC1C2OC1(C)C=CC2(C)C
CC1C2OC1(C)C(C)(C)C=C2
CC1=CC2(C)CC(O2)C1(C)C
CC1=CC2CC(C)(O2)C1(C)C
CC1=CC2(C)OC(C1)C2(C)C
CC1(C)C2OC1C(C)(C)C=C2
CC1=CC2OC(C)(C1)C2(C)C
CC1=C(C)C2(C)CC(C)(C1)O2
CC1=CCC2(C)OC1C2(C)C
CC1C=CC2(C)OC1C2(C)C
CC1=CCC2OC1(C)C2(C)C
CC1C=CC2OC1(C)C2(C)C
CC1C=C(C)C2(C)CC1(C)O2
CC1C(C)=CC2(C)CC1(C)O2
CC1=CC(C)(C)C2CC1(C)O2
CC1=CC(C)(C)C2(C)CC1O2
CC1C2CC1(C#C)C(C)CO2
CC1C2CC1(C#C)C(C)OC2
CC1C2CC1(C)C(CO2)C#C
CC1C2CC1(C)CC(O2)C#C
CC1C2CC1(CC(C)O2)C#C
CC1C2CC1C(C)(CO2)C#C
CC1C2CC1(C)C(OC2)C#C
CC1C2CC1(C)COC2C#C
CC1C2CC1C(C)(OC2)C#C
CC1C2CC1(COC2C)C#C
CC1C2CC1(C)OC(C2)C#C
CC1C2CC1(C)OCC2C#C
CC1C2CC1(OCC2C)C#C
CC1C2CC1(OC(C)C2)C#C
CC1C2CC1OC(C)(C2)C#C
CC1C2CC(C2)OC1(C)C#C
CC1C2CC(CC1(C)C#C)O2
CC1C2CC(CC1(C)O2)C#C
CC1C2CC(C)(C2)OC1C#C
CC1C2CC(C)(CC1C#C)O2
CC1C2CC(C)(CC1O2)C#C
CC1C2CC(C)CC1(O2)C#C
CC1C2CCC(C)C1(O2)C#C
CC1C2CCC(C#C)C1(C)O2
CC1C2CCC(C)(C#C)C1O2
CC1C2CCOC1C2(C)C#C
CC1C2CCOC1(C)C2C#C
CC1C2CCOC1(C#C)C2C
CC1C2COCC1C2(C)C#C
CC1C2COCC1(C)C2C#C
CC1C2COCC1(C#C)C2C
CC1C2OC1(CCC2C)C#C
CC1C2OC1(C)CCC2C#C
CC1C2OCCC1(C)C2C#C
CC1C2OCCC1(C#C)C2C
CC1(C)C2CC1C(CO2)C#C
CC1(C)C2CC1C(OC2)C#C
CC1(C)C2CC1OC(C2)C#C
CC1(C)C2CC(C2)OC1C#C
CC1(C)C2CC(CC1C#C)O2
CC1(C)C2CC(CC1O2)C#C
CC1(C)C2CCC(C#C)C1O2
CC1CC2(C)CC(O1)C2C#C
CC1CC2CC(C)(O1)C2C#C
CC1CC2(C)CC(O2)C1C#C
CC1CC2CC(C)(O2)C1C#C
CC1CC2CC(O1)C2(C)C#C
CC1CC2(CC(O2)C1C)C#C
CC1CC2CC(O2)C1(C)C#C
CC1CC2CC(O2)(C#C)C1C
CC1(C)C2CCOC1C2C#C
CC1(C)C2COCC1C2C#C
CC1CC2OC(C1)C2(C)C#C
CC1CC2OC(C)(C1)C2C#C
CC1C(CC2CC1(C)O2)C#C
CC1(C)CC2CC(O1)C2C#C
CC1(C)CC2CC(O2)C1C#C
CC1CCC2(C)OC1C2C#C
CC1CCC2OC1C2(C)C#C
CC1CCC2OC1(C)C2C#C
CC1(C)CC2OC(C1)C2C#C
CC1CC(C)C2(CC1O2)C#C
CC1(C)CCC2OC1C2C#C
CC1CC(C#C)C2CC1(C)O2
CC1CC(C#C)C2(C)CC1O2
CC1(C)CC(C#C)C2CC1O2
CC1CC(C)(C#C)C2CC1O2
CC1(C)COC2CC1C2C#C
CC1COC2CC1C2(C)C#C
CC1C(OC2CC1(C)C2)C#C
CC1COC2CC1(C)C2C#C
CC1COC2(C)CC1C2C#C
CC1(C)OC2CC(C2)C1C#C
CC1(C)OCC2CC1C2C#C
CC1(C)OC(C#C)C2CC1C2
CC1OC2(CC(C2)C1C)C#C
CC1OC2CC(C2)C1(C)C#C
CC1OC2CC(C2)(C#C)C1C
CC1OC2(C)CC(C2)C1C#C
CC1OC2CC(C)(C2)C1C#C
CC1OCC2CC1C2(C)C#C
CC1OCC2CC1(C)C2C#C
CC1OCC2(C)CC1C2C#C
CC1OC(C)C2(CC1C2)C#C
CC1OC(C#C)C2CC1(C)C2
CC1OC(C#C)C2(C)CC1C2
CC1OC(C)(C#C)C2CC1C2
CC=C1C2CC(C2)OC1(C)C
CC=C1C2CC(CC1(C)C)O2
CC=C1C2CC(C)(C2)OC1C
CC=C1C2CC(C)(CC1C)O2
CC=C1CC2(C)CC(O2)C1C
CC=C1CC2CC(C)(O2)C1C
CC=C1CC2CC(O2)C1(C)C
CC=C1CC2OC(C1)C2(C)C
CC=C1CC2OC(C)(C1)C2C
CC=C1CCC2(C)OC1C2C
CC=C1CCC2OC1C2(C)C
CC=C1CCC2OC1(C)C2C
CC=C1C(C)CC2CC1(C)O2
CC=C1CC(C)C2CC1(C)O2
CC=C1CC(C)C2(C)CC1O2
CC=C1CC(C)(C)C2CC1O2
CC=C1C(C)OC2CC1(C)C2
CC=C1COC2CC1C2(C)C
CC=C1COC2CC1(C)C2C
CC=C1COC2(C)CC1C2C
CC1C2CC1(C)C=C(C)CO2
CC1C2CC1(C)C=CC(C)O2
CC1C2CC1(C)C(C)=CCO2
CC1C2CC1C=CC(C)(C)O2
CC1C2CC1(C)OCC=C2C
CC1C2CC1(C)OC(C)C=C2
CC1C2CC1(C)OCC(C)=C2
CC1C2CC=C(C)CC1(C)O2
CC1C2CC=CC(C)C1(C)O2
CC1C2CC(C)=CCC1(C)O2
CC1C2CC(C)(CC=C1C)O2
CC1C2CC(C)C=CC1(C)O2
CC1C2CCC=C(C)C1(C)O2
CC1C2CCC(C)=CC1(C)O2
CC1C2CC=CC(C)(C)C1O2
CC1C2CC(C)(C)C=CC1O2
CC1C2C=CCOC1(C)C2C
CC1C2CC(O2)C=CC1(C)C
CC1C2OC1(C)C=CCC2C
CC1C2OC1(C)CC=CC2C
CC1C2OC1(C)CCC=C2C
CC1C2OC1(C)C(C)CC=C2
CC1C2OC1(C)CC(C)C=C2
CC1C2OC1(C)CCC(C)=C2
CC1C2OC1C(C)(C)CC=C2
CC1C2OCC=CC1C2(C)C
CC1C2OCC=CC1(C)C2C
CC1=CC2CC(C2)OC1(C)C
CC1=CC2CC(CC1(C)C)O2
CC1CC2(C)CC(O2)C=C1C
CC1CC2CC(C)(O2)C=C1C
CC1CC2(C)CC(O2)C(C)=C1
CC1CC2CC(C)(O2)C(C)=C1
CC1=CC2CC(O2)C(C)(C)C1
CC1=CC2CC(OC1)C2(C)C
CC1=CC2OC(CC1)C2(C)C
CC1CC2OC(C=C1)C2(C)C
CC1=C(C)C2(C)CC(C2)OC1
CC1=C(C)C2CC(C)(C2)OC1
CC1=C(C)C2(C)CC(CC1)O2
CC1=C(C)C2CC(C)(CC1)O2
CC1C=CC2(C)CC(O2)C1C
CC1C=CC2CC(C)(O2)C1C
CC1=CCC2CC(O2)C1(C)C
CC1C=CC2CC(O2)C1(C)C
CC1=CCC2OC(C1)C2(C)C
CC1=C(C)CC2(C)CC(C1)O2
CC1=CCCC2OC1C2(C)C
CC1C=CCC2OC1C2(C)C
CC1CC=CC2OC1C2(C)C
CC1C=C(C)CC2CC1(C)O2
CC1C(C)=CCC2CC1(C)O2
CC1CC=C(C)C2CC1(C)O2
CC1CC(C)=CC2CC1(C)O2
CC1=CC(C)(C)C2CC(C1)O2
CC1C=C(C)CC2(C)CC1O2
CC1C=CC(C)C2(C)CC1O2
CC1CC=C(C)C2(C)CC1O2
CC1CC(C)=CC2(C)CC1O2
CC1=CC(C)(C)CC2CC1O2
CC1=CCC(C)(C)C2CC1O2
CC1C=CC(C)(C)C2CC1O2
CC1=CC(C)(C)OC2CC1C2
CC1=CCOC2CC1C2(C)C
CC1OC2CC(C=C1)C2(C)C
CC1OC2(C)CC(C2)C=C1C
CC1OC2CC(C)(C2)C=C1C
CC1OC2(C)CC(C2)C(C)=C1
CC1OC2CC(C)(C2)C(C)=C1
CC1C2C=CC1(C)COC2C
CC1C2C=CC1(C)OCC2C
CC1C2CC=CC1C(C)(C)O2
CC1C2CC=C(C)C1(C)CO2
CC1C2CC(C)=CC1(C)CO2
CC1C2CC=CC(C)(O2)C1C
CC1C2CC=CC(O2)C1(C)C
CC1C2CC(C)(CO2)C=C1C
CC1C2CCC(C)(O2)C=C1C
CC1C2CC(C)(C)OC1C=C2
CC1C2CC(C)OC1(C)C=C2
CC1C2CCOC1(C)C=C2C
CC1C2CC(OC1(C)C)C=C2
CC1C2CCOC1(C)C(C)=C2
CC1C2COC1(C)C=CC2C
CC1C2COC1(C)CC=C2C
CC1C2COC1(C)C=C(C)C2
CC1C2COC1(C)C(C)=CC2
CC1C2COC1(C)C(C)C=C2
CC1C2COC1(C)CC(C)=C2
CC1C2COC1C(C)(C)C=C2
CC1C2COCC1(C)C=C2C
CC1C2COCC1(C)C(C)=C2
CC1C2COC(C)C1(C)C=C2
CC1C2COC(C)(C2)C=C1C
CC1C2COC(C)(C)C1C=C2
CC1C2OCC1(C)C=CC2C
CC1C2OCC1(C)CC=C2C
CC1C2OCC1(C)C(C)C=C2
CC1C2OCC1(C)CC(C)=C2
CC1C2OCC1C(C)(C)C=C2
CC1C2OCCC1(C)C=C2C
CC1C2OC(CC1(C)C)C=C2
CC1C2OCCC1(C)C(C)=C2
CC1C2OC(C)(C)C1CC=C2
CC1C2OC(C)CC1(C)C=C2
CC1C2OCC(C)C1(C)C=C2
CC1C2OC(CC=C2)C1(C)C
CC1C2OCC(C)(C)C1C=C2
CC1=CC2CC1C(C)(C)CO2
CC1=CC2CC1CC(C)(C)O2
CC1=CC2CC1C(C)(C)OC2
CC1=CC2CC1COC2(C)C
CC1=CC2CC1OCC2(C)C
CC1=CC2CC1OC(C)(C)C2
CC1=CC2CC(C1)C(C)(C)O2
CC1=CC2CC(C1)OC2(C)C
CC1CC2CC=C(C)C1(C)O2
CC1CC2CC(C)=CC1(C)O2
CC1=CC2CC(C)(C)CC1O2
CC1=CC2CC(C)(C)C(C1)O2
CC1=CC2CCC(C)(C)C1O2
CC1CC2(C)CC=C(C)C1O2
CC1CC2(C)CC(C)=CC1O2
CC1CC2C=CC(O1)C2(C)C
CC1CC2(C)CC(O1)C=C2C
CC1CC2CC(C)(O1)C=C2C
CC1CC2(C)CC(O1)C(C)=C2
CC1CC2CC(C)(O1)C(C)=C2
CC1=CC2CC(CO2)C1(C)C
CC1=CC2CCC(O2)C1(C)C
CC1=CC2CCOC1C2(C)C
CC1CC2(C)OC1C=CC2C
CC1CC2(C)OC1CC=C2C
CC1CC2(C)OC1C(C)C=C2
CC1CC2(C)OC1CC(C)=C2
CC1=CC2COC(C1)C2(C)C
CC1=CC2COCC1C2(C)C
CC1=CC2COC(C2)C1(C)C
CC1CC2(C)OC(C=C2)C1C
CC1=CC2OC1CCC2(C)C
CC1CC2OC1C=CC2(C)C
CC1CC2OC1(C)C=CC2C
CC1CC2OC1(C)CC=C2C
CC1CC2OC1(C)C(C)C=C2
CC1CC2OC1(C)CC(C)=C2
CC1CC2OC1C(C)(C)C=C2
CC1=CC2OCC(C1)C2(C)C
CC1=CC2OCCC1C2(C)C
CC1CC2OC(C)(C1)C=C2C
CC1CC2OC(C)(C1)C(C)=C2
CC1CC2OC(C=C2)C1(C)C
CC1=CC2OC(CC2(C)C)C1
CC1CC2OC(C)(C=C2)C1C
CC1=CCC2CC1C(C)(C)O2
CC1C=CC2CC1C(C)(C)O2
CC1=C(C)C2(C)CC1CCO2
CC1=C(C)C2(C)CC1COC2
CC1=C(C)C2(C)CC1OCC2
CC1=C(C)C2(C)CCCC1O2
CC1=C(C)C2(C)CCC(C1)O2
CC1=C(C)C2CCC(C)(C1)O2
CC1=CCC2CC(C)(C)C1O2
CC1C=CC2CC(C)(C)C1O2
CC1C2OC(C)(CC=C2)C1C
CC1=C(C)C2(C)CC(CO2)C1
CC1=C(C)C2CC(C)(CO2)C1
CC1=C(C)C2(C)COC(C2)C1
CC1=CCC2COC1C2(C)C
CC1C=CC2COC1C2(C)C
CC1CCC2(C)OC1C=C2C
CC1CCC2(C)OC1C(C)=C2
CC1=C(C)C2COC(C)(C2)C1
CC1=CCC2OC1CC2(C)C
CC1C=CC2OC1CC2(C)C
CC1CCC2OC1(C)C=C2C
CC1CCC2OC1(C)C(C)=C2
CC1C=CC2OCC1C2(C)C
CC1C=C(C)C2CC1(C)CO2
CC1C(C)=CC2CC1(C)CO2
CC1C=C(C)C2(C)CC1CO2
CC1C=C(C)C2CCC1(C)O2
CC1C(C)=CC2CCC1(C)O2
CC1C=C(C)C2(C)CCC1O2
CC1C=C(C)C2(C)COC1C2
CC1C=C(C)C2COC1(C)C2
CC1C(C)=CC2COC1(C)C2
CC1CC(C)C2(C)OC1C=C2
CC1=CC(C)(C)C2CC1CO2
CC1=CC(C)(C)C2CCC1O2
CC1=CC(C)(C)C2COC1C2
CC1CC(C)(C)C2OC1C=C2
CC1COC2CC1(C)C=C2C
CC1COC2CC1(C)C(C)=C2
CC1COC2C=CC1C2(C)C
CC1COC2(C)CC1C=C2C
CC1COC2(C)CC1C(C)=C2
CC1OC2CC1C=CC2(C)C
CC1OC2CC1(C)C=CC2C
CC1OC2CC1(C)CC=C2C
CC1OC2CC1(C)C=C(C)C2
CC1OC2CC1(C)C(C)=CC2
CC1OC2CC1(C)C(C)C=C2
CC1OC2CC1(C)CC(C)=C2
CC1OC2CC1C(C)(C)C=C2
CC1OC2(C)CC1C=CC2C
CC1OC2(C)CC1CC=C2C
CC1OC2(C)CC1C=C(C)C2
CC1OC2(C)CC1C(C)=CC2
CC1OC2(C)CC1C(C)C=C2
CC1OC2(C)CC1CC(C)=C2
CC1OC2C=CCC1C2(C)C
CC1OC2CC=CC1C2(C)C
CC1OC2C=CCC1(C)C2C
CC1OC2CC=CC1(C)C2C
CC1OC2CC(C=C2)C1(C)C
CC1OC2(C)C=CCC1C2C
CC1OC2(C)CC=CC1C2C
CC1OC2(C)CC(C=C2)C1C
CC1OC2CC(C)(C=C2)C1C
CC1OCC2CC1(C)C=C2C
CC1OCC2CC1(C)C(C)=C2
CC1OCC2C=CC1C2(C)C
CC1OCC2(C)CC1C=C2C
CC1OCC2(C)CC1C(C)=C2
CC1OC(C)C2(C)CC1C=C2
CC1OC(C)(C)C2CC1C=C2
CC1=CCC2CC1OC2(C)C
CC1C=CC2CC1OC2(C)C
CC1=CCC2OCC1C2(C)C
CC12CC(C1)C(=CC2C#C)C#C
CC12CC(C1)C(C=C2C#C)C#C
CC12CC(C1)C=C(C#C)C2C#C
CC12CC(C1)C(C#C)=C(C2)C#C
CC12CC(C1)C(C#C)C(=C2)C#C
CC12CC(C1)CC(C#C)=C2C#C
CC12CC(C1C#C)C(=CC2)C#C
CC12CC(C1C#C)C(C=C2)C#C
CC12C=CCC(C1C#C)C2C#C
CC12CC=CC(C1C#C)C2C#C
CC12CC(C=C(C1)C#C)C2C#C
CC12CC(C=CC1C#C)C2C#C
CC12CC(CC=C1C#C)C2C#C
CC12CC(CC(=C1)C#C)C2C#C
CC1C2CC1(C=C(C2)C#C)C#C
CC1C2CC1(C=CC2C#C)C#C
CC1C2CC1(CC=C2C#C)C#C
CC1C2CC1(CC(=C2)C#C)C#C
CC1C2CC1C(C=C2)(C#C)C#C
CC1C2CC1(C#C)C(=CC2)C#C
CC1C2CC1(C#C)C(C=C2)C#C
CC1C2CC(C2)(C=C1C#C)C#C
CC1C2CC=CC1C2(C#C)C#C
CC1C2C=CCC1(C#C)C2C#C
CC1C2CC=CC1(C#C)C2C#C
CC1=CC2(CC(C1)C2C#C)C#C
CC1=CC2CC(C1)C2(C#C)C#C
CC1=CC2CC(C1)(C#C)C2C#C
CC1=CC2(CC(C2)C1C#C)C#C
CC1=CC2CC(C2)C1(C#C)C#C
CC1=CC2CC(C2)(C#C)C1C#C
CC1=C(CC2(CC1C2)C#C)C#C
CC1=C(CC2CC1(C2)C#C)C#C
CC1=CCC2(CC1C2C#C)C#C
CC1=CCC2CC1C2(C#C)C#C
CC1(C=CC2CC1C2C#C)C#C
CC1C=CC2(CC1C2C#C)C#C
CC1C=CC2CC1C2(C#C)C#C
CC1C(=CC2CC1(C2)C#C)C#C
CC1=CCC2CC1(C#C)C2C#C
CC1(C#C)C2CC1C=C(C2)C#C
CC1(C#C)C2CC1C(=CC2)C#C
CC1(C#C)C2CC1C(C=C2)C#C
CC1C=CC2CC1(C#C)C2C#C
CC1(C#C)C2CC(C2)C=C1C#C
CC1(C#C)C2CC=CC1C2C#C
CC1=C(C#C)C2(CC(C2)C1)C#C
CC1=C(C#C)C2CC(C2)(C1)C#C
CC1=CC(C#C)C2(CC1C2)C#C
CC1=CC(C#C)C2CC1(C2)C#C
CC1(C=C(C#C)C2CC1C2)C#C
CC1C=C(C#C)C2(CC1C2)C#C
CC1C=C(C#C)C2CC1(C2)C#C
CC1=CC(C#C)(C#C)C2CC1C2
CC1C2CC1(C)C=CC2=CC#C
CC1C2CC1(C)C(=CC#C)C=C2
CC1(C)C2CC1C(=CC#C)C=C2
CC1=CC2(C)CC(C2)C1=CC#C
CC1=CC2CC(C)(C2)C1=CC#C
CC1=CC(=CC#C)C2CC1(C)C2
CC1=CC(=CC#C)C2(C)CC1C2
CC=C1C2CC(C2)(C=C1C)C#C
CC=C1C2CC(C)(C2)C=C1C#C
CC=C1C=CC2(CC1C2C)C#C
CC=C1C=CC2CC1C2(C)C#C
CC=C1C=CC2CC1(C)C2C#C
CC=C1C(=CC2CC1(C)C2)C#C
CC=C1C=CC2CC1(C#C)C2C
CC=C1C=CC2(C)CC1C2C#C
CC=C1C=C(C)C2(CC1C2)C#C
CC=C1C=C(C)C2CC1(C2)C#C
CC=C1C(C)=CC2CC1(C2)C#C
CC=C1C=C(C#C)C2CC1(C)C2
CC=C1C=C(C#C)C2(C)CC1C2
CC1C2CC1(C)C=CC2=C(C)C
CC1C2CC1(C)C(C=C2)=C(C)C
CC(C)=C1C2CC(C)(C2)C=C1C
CC(C)=C1C=CC2CC1C2(C)C
CC(C)=C1C=C(C)C2CC1(C)C2
CC(C)=C1C(C)=CC2CC1(C)C2
CC(C)=C1C=C(C)C2(C)CC1C2
CC1C2CC1(CC=C2C)C=O
CC1C2CC1(C)C=C(C2)C=O
CC1C2CC1(C)C=CC2C=O
CC1C2CC1(C)CC=C2C=O
CC1C2CC1(CC(C)=C2)C=O
CC1C2CC1(C)CC(C=O)=C2
CC1C2CC1(C)C(C=O)=CC2
CC1C2CC1(C)C(C=O)C=C2
CC1C2CC1C(C)(C=O)C=C2
CC1C2CC1(C=O)C=CC2C
CC1C2CC1(C=O)C=C(C)C2
CC1C2CC1(C=O)C(C)=CC2
CC1C2CC1(C=O)C(C)C=C2
CC1C2CC(C2)(C=O)C=C1C
CC1C2CC=CC1C2(C)C=O
CC1C2C=CCC1(C)C2C=O
CC1C2CC=CC1(C)C2C=O
CC1C2C=CCC1(C=O)C2C
CC1C2CC=CC1(C=O)C2C
CC1C2CC(C)(C2)C=C1C=O
CC1=CC2CC(C1)C2(C)C=O
CC1=CC2CC(C2)C1(C)C=O
CC1(C)C2CC(C2)C=C1C=O
CC1=CC2(C)CC(C1)C2C=O
CC1=CC2CC(C)(C1)C2C=O
CC1(C)C2CC=CC1C2C=O
CC1=CC2(C)CC(C2)C1C=O
CC1=CC2CC(C)(C2)C1C=O
CC1C=CC2CC1C2(C)C=O
CC1=C(CC2CC1(C)C2)C=O
CC1=CCC2CC1(C)C2C=O
CC1C=CC2CC1(C)C2C=O
CC1=C(CC2(C)CC1C2)C=O
CC1=CCC2(C)CC1C2C=O
CC1C=CC2(C)CC1C2C=O
CC1=C(C)C2(CC(C2)C1)C=O
CC1=C(C)C2CC(C2)(C1)C=O
CC1(C)C=CC2CC1C2C=O
CC1C=C(C)C2(CC1C2)C=O
CC1C=C(C)C2CC1(C2)C=O
CC1C(C)=CC2CC1(C2)C=O
CC1=CC(C)(C=O)C2CC1C2
CC1(C)C=C(C=O)C2CC1C2
CC1=CC(C=O)C2CC1(C)C2
CC1C=C(C=O)C2CC1(C)C2
CC1=CC(C=O)C2(C)CC1C2
CC1C=C(C=O)C2(C)CC1C2
CC1=C(C=O)C2(C)CC(C2)C1
CC1=C(C=O)C2CC(C)(C2)C1
CC1C(C=O)=CC2CC1(C)C2
CCC12CC(C1)C=C(C)C2=O
CCC12CC(C1)C(C)=CC2=O
CCC12CC(C1C)C(=O)C=C2
CCC12CC(C1)C(=O)C=C2C
CCC12CC(C1)C(=O)C(C)=C2
CCC12CC(C1=O)C(C)=CC2
CCC12C=CCC(C1C)C2=O
CCC12CC=CC(C1C)C2=O
CCC12CC(C=CC1C)C2=O
CCC12CC(CC=C1C)C2=O
CCC12CC(C=CC1=O)C2C
CCC12CC(C=C(C)C1)C2=O
CCC12CC(C(C)C=C1)C2=O
CCC12CC(CC(C)=C1)C2=O
CCC1C2CC1(C)C=CC2=O
CCC1C2CC1(C)C(=O)C=C2
CCC1C2C=CCC1(C)C2=O
CCC1C2CC=CC1(C)C2=O
CCC1(C)C2CC1C(=O)C=C2
CCC1=CC2(C)CC(C1)C2=O
CCC1=CC2CC(C)(C1)C2=O
CCC1(C)C2CC=CC1C2=O
CCC1=CC2(C)CC(C2)C1=O
CCC1=CC2CC(C)(C2)C1=O
CCC1=CCC2CC1(C)C2=O
CCC1C=CC2CC1(C)C2=O
CCC1=CCC2(C)CC1C2=O
CCC1C=CC2(C)CC1C2=O
CCC1(C)C=CC2CC1C2=O
CCC1=CC(=O)C2CC1(C)C2
CCC1=CC(=O)C2(C)CC1C2
CC1(C)C2CC1C=C(C2)C=O
CC1=CCC2CC1C2(C)C=O
CC1(C)C2CC1C(C=O)C=C2
CC1(C)C2CC1C(C=O)=CC2
CC12CC(C1)C(=CC2O)C#C
CC12CC(C1)C=C(C#C)C2O
CC12CC(C1C#C)C(O)C=C2
CC12CC(C1)C(O)C=C2C#C
CC12CC(C1)C(O)C(=C2)C#C
CC12CC(C1O)C(=CC2)C#C
CC12CC(C1O)C(C=C2)C#C
CC12CC(C=C(C1)C#C)C2O
CC12CC(C=CC1C#C)C2O
CC12CC(CC=C1C#C)C2O
CC12CC(CC(=C1)C#C)C2O
CC12C=CCC(C1O)C2C#C
CC12CC=CC(C1O)C2C#C
CC12CC(C=CC1O)C2C#C
CC1C2CC1(C=CC2O)C#C
CC1C2CC1(C#C)C(O)C=C2
CC1C2CC1C(O)(C=C2)C#C
CC1C2CC1(O)C=C(C2)C#C
CC1C2CC1(O)C=CC2C#C
CC1C2CC1(O)C(=CC2)C#C
CC1C2CC1(O)C(C=C2)C#C
CC1C2CC1(O)CC=C2C#C
CC1C2CC1(O)CC(=C2)C#C
CC1C2CC=CC1C2(O)C#C
CC1C2C=CCC1(C#C)C2O
CC1C2CC=CC1(C#C)C2O
CC1C2C=CCC1(O)C2C#C
CC1C2CC=CC1(O)C2C#C
CC1C2CC(O)(C2)C=C1C#C
CC1=CC2(CC(C1)C2O)C#C
CC1=CC2CC(C1)C2(O)C#C
CC1=CC2CC(C1)(C#C)C2O
CC1=CC2(CC(C2)C1O)C#C
CC1=CC2CC(C2)C1(O)C#C
CC1=CC2CC(C2)(C#C)C1O
CC1=CC2CC(O)(C1)C2C#C
CC1=CC2CC(O)(C2)C1C#C
CC1=CC2(O)CC(C1)C2C#C
CC1=CC2(O)CC(C2)C1C#C
CC1=CCC2(CC1C2O)C#C
CC1=CCC2CC1C2(O)C#C
CC1(C=CC2CC1C2O)C#C
CC1C=CC2(CC1C2O)C#C
CC1C=CC2CC1C2(O)C#C
CC1=CCC2CC1(C#C)C2O
CC1C=CC2CC1(C#C)C2O
CC1(C#C)C2CC1C(O)C=C2
CC1=C(CC2CC1(O)C2)C#C
CC1=CCC2CC1(O)C2C#C
CC1C=CC2CC1(O)C2C#C
CC1C(=CC2CC1(O)C2)C#C
CC1(C#C)C2CC=CC1C2O
CC1=C(CC2(O)CC1C2)C#C
CC1=CCC2(O)CC1C2C#C
CC1C=CC2(O)CC1C2C#C
CC1=C(C#C)C2CC(O)(C2)C1
CC1=C(C#C)C2(O)CC(C2)C1
CC1=CC(C#C)C2CC1(O)C2
CC1C=C(C#C)C2CC1(O)C2
CC1=CC(C#C)C2(O)CC1C2
CC1C=C(C#C)C2(O)CC1C2
CC1=CC(O)C2(CC1C2)C#C
CC1=CC(O)C2CC1(C2)C#C
CC1=CC(O)(C#C)C2CC1C2
CC1(O)C2CC1C=C(C2)C#C
CC1(O)C2CC1C(=CC2)C#C
CC1(O)C2CC1C(C=C2)C#C
CC1(O)C2CC(C2)C=C1C#C
CC1(O)C2CC=CC1C2C#C
CC1(O)C=CC2CC1C2C#C
CC1(O)C=C(C#C)C2CC1C2
CC=C1C2CC(O)(C2)C=C1C
CC=C1C=CC2CC1C2(C)O
CC=C1C=CC2CC1(C)C2O
CC=C1C=CC2CC1(O)C2C
CC=C1C=CC2(C)CC1C2O
CC=C1C=CC2(O)CC1C2C
CC=C1C=C(C)C2CC1(O)C2
CC=C1C(C)=CC2CC1(O)C2
CC=C1C=C(C)C2(O)CC1C2
CC(C)C1C2CC1C=C2
CC(C)C1=CC2CC1C2
CCC12CC(C1)C=C2C
CCC12CC(C1)C(C)=C2
CCC12CC(C=C1)C2C
CCC1C2CC1(C)C=C2
CCC1=CC2CC1(C)C2
CCC1(C)C2CC1C=C2
CCC1=CC2(C)CC1C2
CCC1C2CC1C=CC2
CCC1=CC2CC(C2)C1
CCC1=CCC2CC1C2
CCC1C=CC2CC1C2
CC(C)C1C2CC1CC2
CC(C)C1CC2CC1C2
CCC12CC(C1)CC2C
CCC12CC(C1)C(C)C2
CCC12CC(CC1)C2C
CCC1C2CC1(C)CC2
CCC1(C)C2CC1CC2
CCC1CC2CC1(C)C2
CCC1CC2(C)CC1C2
CCC1(C)CC2CC1C2
CCC1C2CC2C=CC1C
CCC1C2CC2CC=C1C
CCC1C2C=CCC(C)C12
CCC1C2CC=C(C)CC12
CCC1C2CC=CC(C)C12
CCC1C2CC(C)C=CC12
CCC1C2CCC=C(C)C12
CCC1C2CCC(C)=CC12
CCC1=CC2CC2CC1C
CCC1CC2CC2C=C1C
CCC1=CC2CC2C(C)C1
CCC1CC2CC2C(C)=C1
CCC1=CC2C(C)C2CC1
CCC1CC2C(C)C2C=C1
CCC1=CCC2CC2C1C
CCC1C=CC2CC2C1C
CCC1=C(C)C2CC2CC1
CCC1=CCC2C(C)C2C1
CCC1=C(C)CC2CC2C1
CCC1=CC(C)C2CC2C1
CCC1=CCCC2C(C)C12
CCC1C=CCC2C(C)C12
CCC1CC=CC2C(C)C12
CCC1=C(C)CCC2CC12
CCC1=CC(C)CC2CC12
CCC1=CCC(C)C2CC12
CCC1C=C(C)CC2CC12
CCC1C=CC(C)C2CC12
CCC1CC=C(C)C2CC12
CCC1CC(C)=CC2CC12
CCC1C2CCC2C=C1C
CCC1CC2C1C=CC2C
CCC1CC2C1CC=C2C
CCC1=CC2CCC2C1C
CCC1=CC2C(C)CC2C1
CCC1=CC2CC(C)C2C1
CCC1CC2C=C(C)CC12
CCC1CC2C=CC(C)C12
CCC1CC2CC=C(C)C12
CCC1CC2CC(C)=CC12
CCC1=C(C)C2CCC2C1
CCC1=CCC2C(C)CC12
CCC1=CCC2CC(C)C12
CCC1C=CC2C(C)CC12
CCC1C=CC2CC(C)C12
CCC1C(C)C2C=CCC12
CCC1C(C)C2CC=CC12
CCC1=C(C)CC2CCC12
CCC1=CC(C)C2CCC12
CCC1C=C(C)C2CCC12
CC(C)C1C2CC=CCC12
CC(C)C1C2CCC=CC12
CC(C)C1=CC2CC2CC1
CC(C)C1CC2CC2C=C1
CC(C)C1=CCC2CC2C1
CC(C)C1C=CCC2CC12
CC(C)C1CC=CC2CC12
CC(C)C1=CCCC2CC12
CC(C)C1=CC2CCC2C1
CC(C)C1CC2C=CCC12
CC(C)C1CC2CC=CC12
CC(C)C1=CCC2CCC12
CC(C)C1C=CC2CCC12
CCC12CC1C=CCC2C
CCC12CC1CC=CC2C
CCC12CC1C=CC(C)C2
CCC12CC1C(C)C=CC2
CCC12CC1C(C)CC=C2
CCC12CC1CC=C(C)C2
CCC12CC1CC(C)=CC2
CCC12CC1CC(C)C=C2
CCC12CC=CCC1C2C
CCC12CCC=CC1C2C
CCC1C2C=CCCC12C
CCC1C2CC=CCC12C
CCC1CC2CC2(C)C=C1
CCC1CC2(C)CC2C=C1
CCC1(C)C2CC=CCC12
CCC1(C)C2CCC=CC12
CCC1=CCC2CC2(C)C1
CCC1(C)CC2CC2C=C1
CCC1=CCC2(C)CC2C1
CCC1C=CCC2CC12C
CCC1CC=CC2CC12C
CCC1C=CCC2(C)CC12
CCC1CC=CC2(C)CC12
CCC1(C)C=CCC2CC12
CCC1(C)CC=CC2CC12
CCC12CCC1C=CC2C
CCC12CCC1CC=C2C
CCC12CCC1C=C(C)C2
CCC12CCC1C(C)=CC2
CCC12CCC1C(C)C=C2
CCC12CCC1CC(C)=C2
CCC12C=CCC1CC2C
CCC12CC=CC1CC2C
CCC12CC(C)C1C=CC2
CCC12CC(C)C1CC=C2
CCC1=CC2CCC2(C)C1
CCC1CC2C=CCC12C
CCC1CC2CC=CC12C
CCC1=CC2(C)CCC2C1
CCC1CC2(C)C=CCC12
CCC1CC2(C)CC=CC12
CCC1=CCC2CCC12C
CCC1C=CC2CCC12C
CCC1=CCC2(C)CCC12
CCC1(C)CC2C=CCC12
CCC1(C)CC2CC=CC12
CCC1C=CC2(C)CCC12
CCC1(C)C=CC2CCC12
CC1C2CC1C(=C2)C(C)=C
CC1C2C=CC1C2C(C)=C
CC(=C)C1C2CC1C(C)=C2
CC(=C)C1=C(C)C2CC1C2
CC12CC(C=C1)C2(C)C=C
CC12CC(C)(C1)C(C=C)=C2
CC12CC(C)(C=C1)C2C=C
CC1C2(C)CC1(C=C)C=C2
CC1=CC2(CC1(C)C2)C=C
CC1(C)C2CC1(C=C)C=C2
CC1=CC2(C)CC1(C2)C=C
CC(C#C)C1C2CC1C=C2
CC(C#C)C1=CC2CC1C2
CC=C(C)C1C2CC1C=C2
CC(C)=CC1C2CC1C=C2
CC=C(C)C1=CC2CC1C2
CC(C)=CC1=CC2CC1C2
CC12CC(C1)C=C2CC#C
CC12CC(C1)C(CC#C)=C2
CC12CC(C=C1)C2CC#C
CC1C2CC1(CC#C)C=C2
CC1=CC2CC1(CC#C)C2
CC1=CC2(CC#C)CC1C2
CC1(CC#C)C2CC1C=C2
CCC12CC(C1)C=C2C#C
CCC12CC(C1)C(=C2)C#C
CCC12CC(C=C1)C2C#C
CCC1C2CC1(C=C2)C#C
CCC1=CC2(CC1C2)C#C
CCC1=CC2CC1(C2)C#C
CCC1(C#C)C2CC1C=C2
CC#CC12CC(C1)C=C2C
CC#CC12CC(C1)C(C)=C2
CC#CC12CC(C=C1)C2C
CC#CC1C2CC1(C)C=C2
CC#CC1=CC2CC1(C)C2
CC#CC1(C)C2CC1C=C2
CC#CC1=CC2(C)CC1C2
CC=CC12CC(C1)C=C2C
CC=CC12CC(C1)C(C)=C2
CC=CC12CC(C=C1)C2C
CC=CC1C2CC1(C)C=C2
CC=CC1=CC2CC1(C)C2
CC=CC1(C)C2CC1C=C2
CC=CC1=CC2(C)CC1C2
CC(C)C1C2CC1C(C)=C2
CC(C)C1C2C=CC1C2C
CC(C)C1=CC2CC1C2C
CC(C)C1=C(C)C2CC1C2
CCC12CC(C=C1)C2(C)C
CCC12CC(C)(C1)C=C2C
CCC12CC(C)(C1)C(C)=C2
CCC12CC(C)(C=C1)C2C
CCC1C2(C)CC1(C)C=C2
CCC1(C)C2CC1(C)C=C2
CCC1=CC2(C)CC1(C)C2
CC(C)(C)C12CC(C1)C=C2
C=CC1C2CC1C(=C)C=C2
C=CC1=CC2CC(C2)C1=C
C=CC1=CC(=C)C2CC1C2
C=CC12CC(C1)C=CC2=C
C=CC12CC(C1)C(=C)C=C2
CC12CC(C1)C(=C)C2C=C
CC12CC(C1)C(C=C)C2=C
CC12CC(C1C=C)C(=C)C2
CC12CC(CC1=C)C2C=C
CC1C2CC1(CC2=C)C=C
CC1C2CC1(C=C)C(=C)C2
CC1C2CC(C2)(C=C)C1=C
CC1C(=C)C2CC1(C2)C=C
CC1(C=C)C2CC1C(=C)C2
CC1(C=C)C2CC(C2)C1=C
CCC12CC(C1)C(=C)C2=C
CC(=C)C12CC(C1)CC2=C
CC(=C)C12CC(C1)C(=C)C2
C#CCC1C2CC1C=CC2
CC#CC1C2CC1C=CC2
C#CCC1=CC2CC(C2)C1
CC#CC1=CC2CC(C2)C1
C#CCC1=CCC2CC1C2
C#CCC1C=CC2CC1C2
CC#CC1=CCC2CC1C2
CC#CC1C=CC2CC1C2
CC=CC1C2CC1C=CC2
CC=CC1=CC2CC(C2)C1
CC=CC1=CCC2CC1C2
CC=CC1C=CC2CC1C2
CCC=C1C=CC2CC1C2
CC(=C)C12CC(C1)C=CC2
CC(=C)C12CC(C1)CC=C2
CC1C2CC1C(C2)C(C)=C
CC1C2CCC1C2C(C)=C
CC1C2CC(C2)C1C(C)=C
CC1CC2CC1C2C(C)=C
CC(C)C1C2CC1C(=C)C2
CC(C)C1C2CC(C2)C1=C
CC12CC(C1)CC2(C)C=C
CC12CC(C1)C(C)(C2)C=C
CC12CC(CC1)C2(C)C=C
CC12CC(C)(C1)C(C2)C=C
CC12CC(C)(CC1)C2C=C
CC1C2(C)CC1(CC2)C=C
CC1(C)C2CC1(CC2)C=C
CC1CC2(CC1(C)C2)C=C
CC1CC2(C)CC1(C2)C=C
CC1(C)CC2(CC1C2)C=C
CC1(C)CC2CC1(C2)C=C
CCC12CC(C)(C1)CC2=C
CCC12CC(C)(C1)C(=C)C2
CC(C#C)C1C2CC1CC2
CC(C#C)C1CC2CC1C2
CC=C(C)C1C2CC1CC2
CC(C)=CC1C2CC1CC2
CC=C(C)C1CC2CC1C2
CC(C)=CC1CC2CC1C2
CC(C)C=C1CC2CC1C2
CCC(C)=C1CC2CC1C2
CCC1C2CCC1C(C)=C2
CCC1C2CC(C)C1C=C2
CCC1=CC2CC1CC2C
CCC1=CC2CCC1C2C
CCC1CC2C=CC1C2C
CCC1=CC2CC(C)C1C2
CCC1CC2CC1C=C2C
CCC1CC2CC1C(C)=C2
CCC1C2CC(C=C2)C1C
CCC1=C(C)C2CCC1C2
CC12CC(C1)CC2CC#C
CC12CC(C1)C(CC#C)C2
CC12CC(CC1)C2CC#C
CC1C2CC1(CC#C)CC2
CC1CC2CC1(CC#C)C2
CC1CC2(CC#C)CC1C2
CC1(CC#C)C2CC1CC2
CC1(CC#C)CC2CC1C2
CCC12CC(C1)C(C2)C#C
CCC12CC(C1)CC2C#C
CCC12CC(CC1)C2C#C
CCC1C2CC1(CC2)C#C
CCC1(CC2CC1C2)C#C
CCC1CC2(CC1C2)C#C
CCC1CC2CC1(C2)C#C
CCC1(C#C)C2CC1CC2
CC#CC12CC(C1)CC2C
CC#CC12CC(C1)C(C)C2
CC#CC12CC(CC1)C2C
CC#CC1C2CC1(C)CC2
CC#CC1(C)C2CC1CC2
CC#CC1CC2CC1(C)C2
CC#CC1CC2(C)CC1C2
CC#CC1(C)CC2CC1C2
CCC12CC(C1)C(C2)=CC
CCC12CC(C1)CC2=CC
CC=CC12CC(C1)CC2C
CC=CC12CC(C1)C(C)C2
CC=CC12CC(CC1)C2C
CC=CC1C2CC1(C)CC2
CC=CC1(C)C2CC1CC2
CC=CC1CC2CC1(C)C2
CCC=C1CC2CC1(C)C2
CC=CC1CC2(C)CC1C2
CCC=C1CC2(C)CC1C2
CC=CC1(C)CC2CC1C2
CC(C)C1C2CCC1C=C2
CC(C)C1CC2CC1C=C2
CC(C)C1=CC2CCC1C2
CCC12CCC(C1)C=C2C
CCC12CCC(C1)C(C)=C2
CCC12CCC(C=C1)C2C
CCC12CC(C)C(C1)C=C2
CCC1C2CCC1(C)C=C2
CCC1CC2CC1(C)C=C2
CCC1=CC2CCC1(C)C2
CCC1CC2(C)CC1C=C2
CCC1=CC2(C)CCC1C2
CCC12CC(CC1C)C=C2
CCC1(C)C2CCC1C=C2
CCC1(C)CC2CC1C=C2
CCC12CC(C)(C1)C=CC2
CCC12CC(C)(C1)CC=C2
CC(C)C1C2CC1C(C)C2
CC(C)C1C2CCC1C2C
CC(C)C1C2CC(C2)C1C
CC(C)C1CC2CC1C2C
CCC12CC(C1)CC2(C)C
CCC12CC(C1)C(C)(C)C2
CCC12CC(CC1)C2(C)C
CCC12CC(C)(C1)CC2C
CCC12CC(C)(C1)C(C)C2
CCC12CC(C)(CC1)C2C
CCC1C2(C)CC1(C)CC2
CCC1(C)C2CC1(C)CC2
CCC1CC2(C)CC1(C)C2
CCC1(C)CC2CC1(C)C2
CCC1(C)CC2(C)CC1C2
CC(C)(C)C12CC(C1)CC2
CC1C2CC1C(CC2)C=C
CC1C2CC1CC(C2)C=C
CC1C2CC(C2)CC1C=C
CC1C2CCCC1C2C=C
CC1CC2CC(C1)C2C=C
CC1CC2CC(C2)C1C=C
CC1CCC2CC1C2C=C
CC1CC(C=C)C2CC1C2
CCC1C2CC1C(=C)CC2
CCC1C2CC1CC(=C)C2
CCC1C2CC(C2)CC1=C
CCC1CC2CC(C2)C1=C
CCC1CC(=C)C2CC1C2
CC(=C)C1C2CC1CCC2
CC(=C)C1CC2CC(C2)C1
CC(=C)C1CCC2CC1C2
CC12CC(C1)C(CC2)C=C
CC12CC(C1)CC(C2)C=C
CC12CC(C1)CCC2C=C
CC12CC(CCC1)C2C=C
CC1C2CC1(CCC2)C=C
CC1(CC2CC(C2)C1)C=C
CC1CC2CC(C2)(C1)C=C
CC1(CCC2CC1C2)C=C
CC1CCC2(CC1C2)C=C
CC1CCC2CC1(C2)C=C
CC1(C=C)C2CC1CCC2
CCC12CC(C1)CCC2=C
CCC12CC(C1)C(=C)CC2
CCC12CC(C1)CC(=C)C2
CC(C)C12CC(C1)CCC2
CC1C2CC2(CC=C1C)C=C
CC1C2CC2C=CC1(C)C=C
CC1C2CC2(C)C=CC1C=C
CC1C2CC2(C)CC=C1C=C
CC1C2C=CC(CC12C)C=C
CC1C2C(CC=CC12C)C=C
CC1C2CC=C(CC12C)C=C
CC1C2C=CC(C)CC12C=C
CC1C2C=CCC(C)C12C=C
CC1C2C(C)C=CCC12C=C
CC1C2C(C)CC=CC12C=C
CC1C2CC=C(C)CC12C=C
CC1C2CC=CC(C)C12C=C
CC1C2CC(C)=CCC12C=C
CC1C2CC(C)C=CC12C=C
CC1C2C=CCC(C=C)C12C
CC1C2C(C=C)C=CCC12C
CC1C2CC=CC(C=C)C12C
CC1C2CC(C=C)=CCC12C
CC1C2CC(C=C)C=CC12C
CC1C2C=CCC(C)(C=C)C12
CC1C2CC=CC(C)(C=C)C12
CC1C2CC(C)(C=C)C=CC12
CC1=CC2CC2CC1(C)C=C
CC1CC2(CC2C=C1C)C=C
CC1=CC2CC2(C)CC1C=C
CC1=CC2CC2C(C)(C1)C=C
CC1(C)C2CC2C=CC1C=C
CC1(C)C2CC2CC=C1C=C
CC1CC2(CC2C(C)=C1)C=C
CC1CC2CC2(C=C)C(C)=C1
CC1CC2CC2(C)C(C=C)=C1
CC1CC2C(C=C1)C2(C)C=C
CC1CC2(C)CC2C=C1C=C
CC1CC2(C)CC2C(C=C)=C1
CC1CC2C(C=C)C2(C)C=C1
CC1CC2(C)C(C=C)C2C=C1
CC1(C)C2C=CCC(C=C)C12
CC1(C)C2CC=CC(C=C)C12
CC1(C)C2CC(C=C)C=CC12
CC1(C)C2CCC=C(C=C)C12
CC1=CCC2C(C1)C2(C)C=C
CC1=CCC2CC2C1(C)C=C
CC1C=CC2(CC2C1C)C=C
CC1C=CC2CC2C1(C)C=C
CC1=CCC2CC2(C)C1C=C
CC1(C)CC2CC2C=C1C=C
CC1C=CC2CC2(C)C1C=C
CC1C=CC2CC2(C=C)C1C
CC1(C)CC2CC2C(C=C)=C1
CC1=CCC2(C)C(C1)C2C=C
CC1=CCC2(C)CC2C1C=C
CC1C=CC2(C)CC2C1C=C
CC1=CCC2C(C=C)C2(C)C1
CC1(C)CC2C(C=C)C2C=C1
CC1=CCCC2C1C2(C)C=C
CC1C=CCC2C1C2(C)C=C
CC1CC=CC2C1C2(C)C=C
CC1=CC(CC2CC12C)C=C
CC1C=C(CC2CC12C)C=C
CC1(C)C=CC2CC2C1C=C
CC1=CC(CC2(C)CC12)C=C
CC1C=C(CC2(C)CC12)C=C
CC1C=CCC2C(C=C)C12C
CC1CC=CC2C(C=C)C12C
CC1C=CCC2(C)C(C=C)C12
CC1CC=CC2(C)C(C=C)C12
CC1=CC(C)(CC2CC12)C=C
CC1(C)C=C(CC2CC12)C=C
CC1C=C(C)CC2(CC12)C=C
CC1C=C(C)CC2CC12C=C
CC1C=CC(C)C2(CC12)C=C
CC1C(C)=CCC2CC12C=C
CC1CC=C(C)C2CC12C=C
CC1=CC(C=C)C2CC2(C)C1
CC1=CC(C=C)C2(C)CC2C1
CC1(C)C=CCC2C(C=C)C12
CC1(C)CC=CC2C(C=C)C12
CC1=CCC(C=C)C2CC12C
CC1C=CC(C=C)C2CC12C
CC1C(C=C)=CCC2CC12C
CC1C(C=C)C=CC2CC12C
CC1=CC(C)(C=C)C2CC2C1
CC1=CCC(C=C)C2(C)CC12
CC1C=CC(C=C)C2(C)CC12
CC1=CCC(C)(C=C)C2CC12
CC1(C)C=CC(C=C)C2CC12
CC1(C)CC=C(C=C)C2CC12
CC1(C)CC(C=C)=CC2CC12
CC1C=CC(C)(C=C)C2CC12
CCC12CC1C=CC(=C)C2C
CCC12CC1C=CC(C)C2=C
CCC12CC1C(=C)C=CC2C
CCC12CC1C(C)=CCC2=C
CCC12CC1C(C)C=CC2=C
CCC12CC1CC=C(C)C2=C
CCC12CC1CC(=C)C=C2C
CCC12CC1CC(C)=CC2=C
CCC12CC1C=C(C)C(=C)C2
CCC12CC1C(=C)C=C(C)C2
CCC12CC1C(=C)C(C)=CC2
CCC12CC1C(=C)C(C)C=C2
CCC12CC1C(C)=CC(=C)C2
CCC12CC1C(C)C(=C)C=C2
CCC12C(C)C1C=CCC2=C
CCC12C(C)C1CC=CC2=C
CCC12C=CC(=C)CC1C2C
CCC12C=CCC(=C)C1C2C
CCC12CC=CC(=C)C1C2C
CCC12CC(=C)C=CC1C2C
CCC1C2CC2(C)C=CC1=C
CCC1C2C=CC(=C)CC12C
CCC1C2C=CCC(=C)C12C
CCC1C2C(=C)C=CCC12C
CCC1C2C(=C)CC=CC12C
CCC1C2CC=CC(=C)C12C
CCC1C2CC(=C)C=CC12C
CCC1=CC2CC2(C)CC1=C
CCC1(C)C2CC2C=CC1=C
CCC1(C)C2C=CCC(=C)C12
CCC1(C)C2CC=CC(=C)C12
CCC1(C)C2CC(=C)C=CC12
CCC1=CCC2CC2(C)C1=C
CCC1C=CC2CC2(C)C1=C
CCC1=CCC2(C)CC2C1=C
CCC1C=CC2(C)CC2C1=C
CCC1(C)C=CC2CC2C1=C
CCC1=CC(=C)C2CC2(C)C1
CCC1=CC(=C)C2(C)CC2C1
CCC1=CC(=C)CC2CC12C
CCC1C=CC(=C)C2CC12C
CCC1C(=C)C=CC2CC12C
CCC1=CC(=C)CC2(C)CC12
CCC1C=CC(=C)C2(C)CC12
CCC1(C)C=CC(=C)C2CC12
CC1(C)C2CC=C(CC12)C=C
CC1C2CCC2(C)C=C1C=C
CC1C2CCC2(C=C)C=C1C
CC1C2C=CCC2C1(C)C=C
CC1C2CC=CC2C1(C)C=C
CC1C2CC=CC2(C)C1C=C
CC1CC2C1C=CC2(C)C=C
CC1CC2(C)C1C=CC2C=C
CC1CC2(C)C1CC=C2C=C
CC1CC2(C=C)C1C=CC2C
CC1CC2(C=C)C1CC=C2C
CC1=CC2CCC2C1(C)C=C
CC1=CC2C(CC2(C)C1)C=C
CC1=CC2CCC2(C)C1C=C
CC1(C)C2CCC2C=C1C=C
CC1=CC2C(CC2(C)C=C)C1
CC1CC2C=C(CC12C)C=C
CC1=CC2(C)CCC2C1C=C
C=CC1C(C)(C)C2CC=CC12
CC1=CC2(C)C(CC2C=C)C1
CC1CC2(C)C=C(CC12)C=C
CC1CC2(CC=C(C)C12)C=C
CC1CC2(CC(C)=CC12)C=C
CC1CC2C=C(C)CC12C=C
CC1CC2C=CC(C)C12C=C
CC1CC2C(C)=CCC12C=C
CC1CC2C(C)C=CC12C=C
CC1CC2CC=C(C)C12C=C
CC1CC2CC(C)=CC12C=C
CC1=CC2CC(C=C)C2(C)C1
CC1CC2C=CC(C=C)C12C
CC1CC2C(C=C)=CCC12C
CC1CC2C(C=C)C=CC12C
CC1CC2CC=C(C=C)C12C
CC1CC2CC(C=C)=CC12C
CC1=CC2(C)CC(C=C)C2C1
CC1=CC2CC(C)(C=C)C2C1
CC1CC2(C=C)C=C(C)CC12
CC1CC2(C=C)C=CC(C)C12
CC1CC2(C)C=CC(C=C)C12
CC1CC2(C)CC=C(C=C)C12
CC1CC2(C)CC(C=C)=CC12
CC1CC2C=CC(C)(C=C)C12
CC1=CCC2C1CC2(C)C=C
CC1C=CC2C1CC2(C)C=C
CC1(C)CC2C1C=CC2C=C
CC1(C)CC2C1CC=C2C=C
CC1=C(CC2CCC12C)C=C
CC1=CCC2C(CC12C)C=C
CC1C=CC2C(CC12C)C=C
CC1=C(C)C2(CCC2C1)C=C
CC1=C(C)C2CCC2(C1)C=C
CC1=C(CC2(C)CCC12)C=C
CC1=CCC2(C)C(CC12)C=C
CC1(C)CC2C=C(CC12)C=C
CC1C=CC2(C)C(CC12)C=C
CC1C(C)C2(CC=CC12)C=C
CC1=CCC2CC(C=C)C12C
CC1C=CC2CC(C=C)C12C
CC1=CCC2(C)CC(C=C)C12
CC1=CCC2CC(C)(C=C)C12
CC1(C)CC2C=CC(C=C)C12
CC1(C)CC2CC=C(C=C)C12
CC1(C)CC2CC(C=C)=CC12
CC1C=CC2(C)CC(C=C)C12
CC1C=CC2CC(C)(C=C)C12
CC1C(C)C2(C=C)C=CCC12
CC1(C)C=CC2C(CC12)C=C
CC1C=C(C)C2(CCC12)C=C
CC1C=C(C)C2CCC12C=C
CC1C(C)=CC2CCC12C=C
CC1=C(C=C)C2CCC2(C)C1
CC1C(C=C)C2C=CCC12C
CC1C(C=C)C2CC=CC12C
CC1=C(C=C)C2(C)CCC2C1
CC1(C)C=CC2CC(C=C)C12
CC1C(C=C)C2(C)CC=CC12
CC1=CC(C=C)C2CCC12C
CC1C=C(C=C)C2CCC12C
CC1C(C=C)=CC2CCC12C
CC1=CC(C=C)C2(C)CCC12
CC1(C)C(C=C)C2CC=CC12
CC1C=C(C=C)C2(C)CCC12
CC1=CC(C)(C=C)C2CCC12
CC1(C)C=C(C=C)C2CCC12
CCC12CCC1C=C(C)C2=C
CCC12CCC1C(=C)C=C2C
CCC12CCC1C(C)=CC2=C
CCC12CCC1C(=C)C(C)=C2
CCC12C(C)CC1C=CC2=C
CCC12CC(C)C1C=CC2=C
CCC12CC(C)C1C(=C)C=C2
CCC12C=CC(=C)C1CC2C
CCC1CC2(C)C1C=CC2=C
CCC1=CC2CCC2(C)C1=C
CCC1=CC2(C)CCC2C1=C
CCC1CC2C=CC(=C)C12C
CCC1CC2C(=C)C=CC12C
CCC1CC2(C)C=CC(=C)C12
CCC1(C)CC2C1C=CC2=C
CCC1(C)CC2C=CC(=C)C12
CCC1=CC(=C)C2CCC12C
CCC1=CC(=C)C2(C)CCC12
CCC12CC1C=CC(C)C2C
CCC12CC1C(C)=CCC2C
CCC12CC1C(C)C=CC2C
CCC12CC1CC=C(C)C2C
CCC12CC1CC(C)=CC2C
CCC12CC1CC(C)C=C2C
CCC12CC1C=C(C)C(C)C2
CCC12CC1C(C)=CC(C)C2
CCC12CC1C(C)C=C(C)C2
CCC12CC1C(C)C(C)=CC2
CCC12CC1C(C)C(C)C=C2
CCC12C(C)C1C=CCC2C
CCC12C(C)C1CC=CC2C
CCC12C=CC(C)CC1C2C
CCC12C=CCC(C)C1C2C
CCC12CC=C(C)CC1C2C
CCC12CC=CC(C)C1C2C
CCC12CC(C)=CCC1C2C
CCC12CC(C)C=CC1C2C
CCC1C2CC2C=CC1(C)C
CCC1C2CC2(C)C=CC1C
CCC1C2CC2(C)CC=C1C
CCC1C2C=CC(C)CC12C
CCC1C2C=CCC(C)C12C
CCC1C2C(C)C=CCC12C
CCC1C2C(C)CC=CC12C
CCC1C2CC=C(C)CC12C
CCC1C2CC=CC(C)C12C
CCC1C2CC(C)=CCC12C
CCC1C2CC(C)C=CC12C
CCC1C2C=CCC(C)(C)C12
CCC1C2CC=CC(C)(C)C12
CCC1C2CC(C)(C)C=CC12
CCC1=CC2CC2CC1(C)C
CCC1=CC2CC2(C)CC1C
CCC1(C)C2CC2C=CC1C
CCC1(C)C2CC2CC=C1C
CCC1=CC2CC2C(C)(C)C1
CCC1CC2CC2(C)C(C)=C1
CCC1CC2C(C=C1)C2(C)C
CCC1CC2(C)CC2C=C1C
CCC1CC2(C)CC2C(C)=C1
CCC1CC2C(C)C2(C)C=C1
CCC1CC2(C)C(C)C2C=C1
CCC1(C)C2C=CCC(C)C12
CCC1(C)C2CC=C(C)CC12
CCC1(C)C2CC=CC(C)C12
CCC1(C)C2CC(C)C=CC12
CCC1(C)C2CCC=C(C)C12
CCC1=CCC2C(C1)C2(C)C
CCC1=CCC2CC2C1(C)C
CCC1C=CC2CC2C1(C)C
CCC1=CCC2CC2(C)C1C
CCC1(C)CC2CC2C=C1C
CCC1C=CC2CC2(C)C1C
CCC1(C)CC2CC2C(C)=C1
CCC1=CCC2(C)CC2C1C
CCC1C=CC2(C)CC2C1C
CCC1=CCC2C(C)C2(C)C1
CCC1(C)CC2C(C)C2C=C1
CCC1=CCC2(C)C(C)C2C1
CCC1=CCCC2C1C2(C)C
CCC1C=CCC2C1C2(C)C
CCC1CC=CC2C1C2(C)C
CCC1(C)C=CC2CC2C1C
CCC1=CC(C)C2CC2(C)C1
CCC1C=CCC2C(C)C12C
CCC1CC=CC2C(C)C12C
CCC1=CC(C)C2(C)CC2C1
CCC1C=CCC2(C)C(C)C12
CCC1CC=CC2(C)C(C)C12
CCC1=CC(C)CC2CC12C
CCC1C=C(C)CC2CC12C
CCC1C=CC(C)C2CC12C
CCC1C(C)=CCC2CC12C
CCC1C(C)C=CC2CC12C
CCC1CC=C(C)C2CC12C
CCC1=CC(C)(C)C2CC2C1
CCC1=CC(C)CC2(C)CC12
CCC1(C)C=CCC2C(C)C12
CCC1(C)CC=CC2C(C)C12
CCC1C=C(C)CC2(C)CC12
CCC1C=CC(C)C2(C)CC12
CCC1CC=C(C)C2(C)CC12
CCC1=CC(C)(C)CC2CC12
CCC1=CCC(C)(C)C2CC12
CCC1(C)C=C(C)CC2CC12
CCC1(C)C=CC(C)C2CC12
CCC1(C)CC=C(C)C2CC12
CCC1(C)CC(C)=CC2CC12
CCC1C=CC(C)(C)C2CC12
CCC12CCC1C=C(C)C2C
CCC12CCC1C(C)=CC2C
CCC12CCC1C(C)C=C2C
CCC12CCC1CC(C)=C2C
CCC12CCC1C(C)=C(C)C2
CCC12CCC1C(C)C(C)=C2
CCC12C=CCC1C(C)C2C
CCC12C(C)CC1C=CC2C
CCC12C(C)CC1CC=C2C
CCC12CC=CC1C(C)C2C
CCC12CC(C)C1C=CC2C
CCC12CC(C)C1CC=C2C
CCC12CC(C)C1C=C(C)C2
CCC12CC(C)C1C(C)=CC2
CCC12CC(C)C1C(C)C=C2
CCC12CC(C)C1CC(C)=C2
CCC12C=C(C)CC1CC2C
CCC12C=CC(C)C1CC2C
CCC12CC=C(C)C1CC2C
CCC12CC(C)=CC1CC2C
CCC1C2CCC2(C)C=C1C
CCC1C(C)(C)C2CC=CC12
CCC1C2CC=CC2C1(C)C
CCC1CC2C1C=CC2(C)C
CCC1CC2(C)C1C=CC2C
CCC1CC2(C)C1CC=C2C
CCC1=CC2CCC2C1(C)C
CCC1=CC2CCC2(C)C1C
CCC1(C)C2CCC2C=C1C
CCC1=CC2C(CC2(C)C)C1
CCC1=CC2(C)CCC2C1C
CCC1=CC2C(C)CC2(C)C1
CCC1=CC2CC(C)C2(C)C1
CCC1CC2C=C(C)CC12C
CCC1CC2C=CC(C)C12C
CCC1CC2C(C)=CCC12C
CCC1CC2C(C)C=CC12C
CCC1CC2CC=C(C)C12C
CCC1CC2CC(C)=CC12C
CCC1=CC2(C)C(C)CC2C1
CCC1=CC2(C)CC(C)C2C1
CCC1=CC2CC(C)(C)C2C1
CCC1CC2(C)C=C(C)CC12
CCC1CC2(C)C=CC(C)C12
CCC1CC2(C)CC=C(C)C12
CCC1CC2(C)CC(C)=CC12
CCC1CC2C=CC(C)(C)C12
CCC1=CCC2C1CC2(C)C
CCC1C=CC2C1CC2(C)C
CCC1(C)CC2C1C=CC2C
CCC1(C)CC2C1CC=C2C
CCC1=C(C)C2CCC2(C)C1
CCC1=CCC2C(C)CC12C
CCC1=CCC2CC(C)C12C
CCC1C=CC2C(C)CC12C
CCC1C=CC2CC(C)C12C
CCC1C(C)C2C=CCC12C
CCC1C(C)C2CC=CC12C
CCC1=C(C)C2(C)CCC2C1
CCC1=CCC2(C)C(C)CC12
CCC1=CCC2(C)CC(C)C12
CCC1=CCC2CC(C)(C)C12
CCC1(C)CC2C=C(C)CC12
CCC1(C)CC2C=CC(C)C12
CCC1(C)CC2CC=C(C)C12
CCC1(C)CC2CC(C)=CC12
CCC1C=CC2(C)C(C)CC12
CCC1C=CC2(C)CC(C)C12
CCC1C=CC2CC(C)(C)C12
CCC1C(C)C2(C)C=CCC12
CCC1C(C)C2(C)CC=CC12
CCC1=C(C)CC2CCC12C
CCC1=CC(C)C2CCC12C
CCC1C=C(C)C2CCC12C
CCC1C(C)=CC2CCC12C
CCC1=C(C)CC2(C)CCC12
CCC1=CC(C)C2(C)CCC12
CCC1(C)C=CC2C(C)CC12
CCC1(C)C=CC2CC(C)C12
CCC1(C)C(C)C2C=CCC12
CCC1(C)C(C)C2CC=CC12
CCC1C=C(C)C2(C)CCC12
CCC1=CC(C)(C)C2CCC12
CCC1(C)C=C(C)C2CCC12
CC12CC(C1=O)C(=C)C=C2
CC12CC(C=CC1=C)C2=O
CCC1C2CC=C(C)C1O2
CCC1C2CC(C)=CC1O2
CCC1C2CC(O2)C=C1C
CCC1C2OC1C(C)C=C2
CCC1=CC2CC(O2)C1C
CCC1=CC2OC(C1)C2C
CCC1=C(C)C2CC(C1)O2
CCC1=CCC2OC1C2C
CCC1C=CC2OC1C2C
CCC1=C(C)CC2CC1O2
CCC1=CC(C)C2CC1O2
CCC1C=C(C)C2CC1O2
COC1C2CC1C=C(C)C2
COC1C2CC1C(C)=CC2
COC1C2CC1C(C)C=C2
COC1C2CC(C2)C=C1C
COC1C2CC=CC1C2C
COC1C=CC2CC1C2C
COC1C=C(C)C2CC1C2
CC(C)C1C2CC=CC1O2
CC(C)C1=CC2CC(C1)O2
CC(C)C1=CCC2CC1O2
CC(C)C1C=CC2CC1O2
CCC12CC(CC=C1C)O2
CCC12CC(CC(C)=C1)O2
CCC12CC=CC(O1)C2C
CCC12CC(O1)C=CC2C
CCC12CC(O1)C=C(C)C2
CCC12CC(O1)C(C)=CC2
CCC12CC(O1)C(C)C=C2
CCC12OC(CC=C1)C2C
CCC1C2CC=CC1(C)O2
CCC1C2OC1(C)CC=C2
CCC1=CC2(C)CC(C1)O2
CCC1=CC2CC(C)(C1)O2
CCC1(C)C2CC=CC1O2
CCC1=CCC2CC1(C)O2
CCC1C=CC2CC1(C)O2
CCC1=CCC2(C)CC1O2
CCC1C=CC2(C)CC1O2
CCC1(C)C=CC2CC1O2
COC12CC(C1)C=CC2C
COC12CC(C1)CC=C2C
COC12CC(C1)C=C(C)C2
COC12CC(C1)C(C)=CC2
COC12CC(C1)C(C)C=C2
COC12CC(C1)CC(C)=C2
COC12CC(C=CC1)C2C
COC12CC(CC=C1)C2C
COC1C2CC1(C)C=CC2
COC1C2CC1(C)CC=C2
COC1(C)C2CC1C=CC2
COC1C=CC2CC1(C)C2
COC1C=CC2(C)CC1C2
COC1(C)C=CC2CC1C2
CC1C2CC1(C)CCC2=O
CC1C2CC1(C)CC(=O)C2
CC1C2CC1(C)C(=O)CC2
CC1C2CCCC1(C)C2=O
CC1C2CC(C)(C2)CC1=O
CC1(C)C2CC(C2)CC1=O
CC1CC2CC(C)(C1)C2=O
CC1CC2(C)CC(C2)C1=O
CC1CCC2CC1(C)C2=O
CC1(C)CC2CC(C1)C2=O
CC1CCC2(C)CC1C2=O
CC1(C)CC2CC(C2)C1=O
CC1(C)CCC2CC1C2=O
CC1(C)CC(=O)C2CC1C2
CC1CC(=O)C2CC1(C)C2
CC1CC(=O)C2(C)CC1C2
CC1C(=O)CC2CC1(C)C2
CC1(C)C2CC1CC(=O)C2
CC1(C)C2CCCC1C2=O
CC1CC2CC(C)(C2)C1=O
CC1(C)C2CC1C(=O)CC2
CC(=C)C1C2CC1C(=C)C=C2
CC(=C)C1=CC2CC(C2)C1=C
CC(=C)C1=CC(=C)C2CC1C2
CC(=C)C12CC(C1)C=CC2=C
CC(=C)C12CC(C1)C(=C)C=C2
CC1C2CC1C(C)=C(C2)C=C
CC1C2CC1C(C)=CC2C=C
CC1C2CC1C(C=C)=CC2C
CC1C2CC1C(C=C)=C(C)C2
CC1C2CC1C(C=C)C(C)=C2
CC1C2CC1C(C)C(C=C)=C2
CC1C2CC(C2)C(C)=C1C=C
CC1C2CC(C2)C(C=C)=C1C
CC1C2CC(C=C1C)C2C=C
CC1C2C=CC(C)C1C2C=C
CC1C2CC=C(C)C1C2C=C
CC1C2CC(C)=CC1C2C=C
CC1C2C=CC(C=C)C1C2C
CC1C2CC=C(C=C)C1C2C
CC1C2CC(C=C)=CC1C2C
CC1=C(C)C2CC(C1)C2C=C
CC1C=C(C)C2CC1C2C=C
CC1=C(C)C(C=C)C2CC1C2
CCC1C2CC1C(C)=CC2=C
CCC1C2CC1C(=C)C(C)=C2
CCC1C2C=CC(=C)C1C2C
CCC1=CC2CC(C2C)C1=C
CCC1=C(C)C2CC(C2)C1=C
CCC1=CC(=C)C2CC1C2C
CCC1=C(C)C(=C)C2CC1C2
CC1C2C=CC1(C)CC2C=C
CC1C2CCC1(C)C=C2C=C
CC1C2CCC1(C=C)C=C2C
CC1C2CCC1(C=C)C(C)=C2
CC1C2CCC1(C)C(C=C)=C2
CC1C2CC(C=C2)C1(C)C=C
CC1C2CC(C=C)C1(C)C=C2
CC1C2CC(C)(C=C2)C1C=C
CC1C2CC(C)(C=C)C1C=C2
CC1=CC2CC1CC2(C)C=C
CC1CC2(CC1C=C2C)C=C
CC1=CC2CC1(C)CC2C=C
CC1=CC2CC1C(C)(C2)C=C
CC1CC2(CC1C(C)=C2)C=C
CC1CC2CC1(C)C=C2C=C
CC1CC2CC1(C=C)C=C2C
CC1CC2CC1(C=C)C(C)=C2
CC1CC2CC1(C)C(C=C)=C2
CC1=CC2CCC1C2(C)C=C
CC1CC2C=CC1C2(C)C=C
CC1=CC2(C)CC1CC2C=C
CC1=CC2CCC1(C)C2C=C
CC1CC2(C)CC1C=C2C=C
CC1CC2C=CC1(C)C2C=C
CC1CC2C=CC1(C=C)C2C
CC1(C)C2CCC1C(C=C)=C2
CC1CC2(C)CC1C(C=C)=C2
CC1=CC2(C)CCC1C2C=C
CC1CC2(C)C=CC1C2C=C
CC1(C)C2CC(C=C2)C1C=C
CC1CC2(C=C)C=CC1C2C
CC1=CC2CC(C=C)C1(C)C2
CC1(C)C2CC(C=C)C1C=C2
CC1=CC2(C)CC(C=C)C1C2
CC1(C)CC2CC1C=C2C=C
CC1C2CC(C=C)(C=C2)C1C
CC1(C)CC2CC1C(C=C)=C2
CC1=C(C)C2(CCC1C2)C=C
CC1(C)CC2C=CC1C2C=C
CC1C(C=C)C2CC1(C)C=C2
CC1=C(C=C)C2CCC1(C)C2
CC1=C(C=C)C2(C)CCC1C2
CCC12CC(C=C1)C(=C)C2C
CCC12CC(C=C1)C(C)C2=C
CCC12CC(CC1=C)C=C2C
CCC12CC(C=C1C)C(=C)C2
CCC12CC(CC1=C)C(C)=C2
CCC12C=CC(CC1=C)C2C
CCC12C=CC(CC1C)C2=C
CCC12CCC(C=C1C)C2=C
CCC12CC(C(=C)C1)C(C)=C2
CCC12CC(=C)C(C=C1)C2C
CCC12CC(C)C(C=C1)C2=C
CCC12CCC(C(C)=C1)C2=C
CCC1C2C=CC1(C)CC2=C
CCC1C2CC(=C)C1(C)C=C2
CCC1C2CC(C)(C=C2)C1=C
CCC1=CC2CC1(C)CC2=C
CCC1=CC2(C)CC1CC2=C
CCC1=CC2CCC1(C)C2=C
CCC1CC2C=CC1(C)C2=C
CCC1=CC2(C)CC1C(=C)C2
CCC1=CC2(C)CCC1C2=C
CCC1CC2(C)C=CC1C2=C
CCC1=CC2CC(=C)C1(C)C2
CCC1(C)C2CC(=C)C1C=C2
CCC1(C)C2CC(C=C2)C1=C
CCC1C(=C)C2CC1(C)C=C2
CCC1(C)CC2C=CC1C2=C
CC1C2CC1C=C(CC#C)C2
CC1C2CC1C(CC#C)=CC2
CC1C2CC1C(CC#C)C=C2
CC1C2CC(C2)C=C1CC#C
CC1C2CC=CC1C2CC#C
CC1=CC2CC(C1)C2CC#C
CC1=CC2CC(C2)C1CC#C
CC1=CCC2CC1C2CC#C
CC1C=CC2CC1C2CC#C
CC1=C(CC#C)C2CC(C2)C1
CC1=C(CC#C)CC2CC1C2
CC1=CC(CC#C)C2CC1C2
CC1C=C(CC#C)C2CC1C2
CCC1C2CC1C=C(C2)C#C
CCC1C2CC1C(=CC2)C#C
CCC1C2CC1C(C=C2)C#C
CCC1C2CC(C2)C=C1C#C
CCC1C2CC=CC1C2C#C
CCC1=CC2CC(C1)C2C#C
CCC1=CC2CC(C2)C1C#C
CCC1=C(CC2CC1C2)C#C
CCC1=CCC2CC1C2C#C
CCC1C=CC2CC1C2C#C
CCC1=C(C#C)C2CC(C2)C1
CCC1=CC(C#C)C2CC1C2
CCC1C=C(C#C)C2CC1C2
CC#CC1C2CC1C=C(C)C2
CC#CC1C2CC1C(C)=CC2
CC#CC1C2CC1C(C)C=C2
CC#CC1C2CC(C2)C=C1C
CC#CC1C2CC=CC1C2C
CC#CC1=CC2CC(C1)C2C
CC#CC1=CC2CC(C2)C1C
CC#CC1=CCC2CC1C2C
CC#CC1C=CC2CC1C2C
CC#CC1=C(C)C2CC(C2)C1
CC#CC1=C(C)CC2CC1C2
CC#CC1=CC(C)C2CC1C2
CC#CC1C=C(C)C2CC1C2
CCC1C2CC1C(=CC)C=C2
CCC1=CC2CC(C2)C1=CC
CCC1=CC(=CC)C2CC1C2
CC=CC1C2CC1C=C(C)C2
CC=CC1C2CC1C(C)=CC2
CC=CC1C2CC1C(C)C=C2
CC=CC1C2CC(C2)C=C1C
CCC=C1C2CC(C2)C=C1C
CC=CC1C2CC=CC1C2C
CC=CC1=CC2CC(C1)C2C
CC=CC1=CC2CC(C2)C1C
CC=CC1=CCC2CC1C2C
CC=CC1C=CC2CC1C2C
CCC=C1C=CC2CC1C2C
CC=CC1=C(C)C2CC(C2)C1
CC=CC1=C(C)CC2CC1C2
CC=CC1=CC(C)C2CC1C2
CC=CC1C=C(C)C2CC1C2
CCC=C1C=C(C)C2CC1C2
CC12CC(C1)C=CC2(C)C=C
CC12CC(C1)C(C)(C=C)C=C2
CC12CC(C)(C1)C=C(C2)C=C
CC12CC(C)(C1)C(C=C)=CC2
CC12CC(C)(C1)C(C=C)C=C2
CC12CC(C=CC1)C2(C)C=C
CC12CC(CC=C1)C2(C)C=C
CC12CC(C)(C=CC1)C2C=C
CC1C2(C)CC1(CC=C2)C=C
CC1C2(C)CC1(C=C)C=CC2
CC1(C)C2CC1(CC=C2)C=C
CC1(C)C2CC1(C=C)C=CC2
CC1=CC2(C)CC(C2)(C1)C=C
CC1=CC2(CC(C)(C2)C1)C=C
CC1=CCC2(CC1(C)C2)C=C
CC1C=CC2(CC1(C)C2)C=C
CC1=CCC2(C)CC1(C2)C=C
CC1C=CC2(C)CC1(C2)C=C
CC1(C)C=CC2(CC1C2)C=C
CC1(C)C=CC2CC1(C2)C=C
CCC12CC(C)(C1)C=CC2=C
CCC12CC(C)(C1)C(=C)C=C2
CC(C#C)C1C2CC1C=CC2
CC(C#C)C1=CC2CC(C2)C1
CC(C#C)C1=CCC2CC1C2
CC(C#C)C1C=CC2CC1C2
CC=C(C)C1C2CC1C=CC2
CC(C)=CC1C2CC1C=CC2
CC=C(C)C1=CC2CC(C2)C1
CC(C)=CC1=CC2CC(C2)C1
CC=C(C)C1=CCC2CC1C2
CC=C(C)C1C=CC2CC1C2
CC(C)=CC1=CCC2CC1C2
CC(C)=CC1C=CC2CC1C2
CC(C)C=C1C=CC2CC1C2
CCC(C)=C1C=CC2CC1C2
CC12CC(C1)C=CC2CC#C
CC12CC(C1)CC=C2CC#C
CC12CC(C1)C=C(CC#C)C2
CC12CC(C1)C(CC#C)=CC2
CC12CC(C1)C(CC#C)C=C2
CC12CC(C1)CC(CC#C)=C2
CC12CC(C=CC1)C2CC#C
CC12CC(CC=C1)C2CC#C
CC1C2CC1(CC#C)C=CC2
CC1C2CC1(CC#C)CC=C2
CC1=CC2(CC#C)CC(C2)C1
CC1=CC2CC(CC#C)(C2)C1
CC1=CCC2CC1(CC#C)C2
CC1C=CC2CC1(CC#C)C2
CC1=CCC2(CC#C)CC1C2
CC1C=CC2(CC#C)CC1C2
CC1(CC#C)C2CC1C=CC2
CC1(CC#C)C=CC2CC1C2
CCC12CC(C1)C=C(C2)C#C
CCC12CC(C1)C=CC2C#C
CCC12CC(C1)C(=CC2)C#C
CCC12CC(C1)C(C=C2)C#C
CCC12CC(C1)CC=C2C#C
CCC12CC(C1)CC(=C2)C#C
CCC12CC(C=CC1)C2C#C
CCC12CC(CC=C1)C2C#C
CCC1C2CC1(C=CC2)C#C
CCC1C2CC1(CC=C2)C#C
CCC1=CC2(CC(C2)C1)C#C
CCC1=CC2CC(C2)(C1)C#C
CCC1=CCC2(CC1C2)C#C
CCC1=CCC2CC1(C2)C#C
CCC1(C=CC2CC1C2)C#C
CCC1C=CC2(CC1C2)C#C
CCC1C=CC2CC1(C2)C#C
CCC1(C#C)C2CC1C=CC2
CC#CC12CC(C1)C=CC2C
CC#CC12CC(C1)CC=C2C
CC#CC12CC(C1)C=C(C)C2
CC#CC12CC(C1)C(C)=CC2
CC#CC12CC(C1)C(C)C=C2
CC#CC12CC(C1)CC(C)=C2
CC#CC12CC(C=CC1)C2C
CC#CC12CC(CC=C1)C2C
CC#CC1C2CC1(C)C=CC2
CC#CC1C2CC1(C)CC=C2
CC#CC1(C)C2CC1C=CC2
CC#CC1=CC2(C)CC(C2)C1
CC#CC1=CC2CC(C)(C2)C1
CC#CC1=CCC2CC1(C)C2
CC#CC1C=CC2CC1(C)C2
CC#CC1=CCC2(C)CC1C2
CC#CC1C=CC2(C)CC1C2
CC#CC1(C)C=CC2CC1C2
CCC12CC(C1)C=CC2=CC
CCC12CC(C1)C(=CC)C=C2
CC=CC12CC(C1)C=CC2C
CC=CC12CC(C1)CC=C2C
CC=CC12CC(C1)C=C(C)C2
CC=CC12CC(C1)C(C)=CC2
CC=CC12CC(C1)C(C)C=C2
CC=CC12CC(C1)CC(C)=C2
CC=CC12CC(C=CC1)C2C
CC=CC12CC(CC=C1)C2C
CC=CC1C2CC1(C)C=CC2
CC=CC1C2CC1(C)CC=C2
CC=CC1(C)C2CC1C=CC2
CC=CC1=CC2(C)CC(C2)C1
CC=CC1=CC2CC(C)(C2)C1
CC=CC1=CCC2CC1(C)C2
CC=CC1C=CC2CC1(C)C2
CCC=C1C=CC2CC1(C)C2
CC=CC1=CCC2(C)CC1C2
CC=CC1C=CC2(C)CC1C2
CCC=C1C=CC2(C)CC1C2
CC=CC1(C)C=CC2CC1C2
CCC1C2CC1C(C)=CC2C
CCC1C2CC1C(C)=C(C)C2
CCC1C2CC1C(C)C(C)=C2
CCC1C2CC(C2)C(C)=C1C
CCC1C2CC(C=C1C)C2C
CCC1C2C=CC(C)C1C2C
CCC1C2CC=C(C)C1C2C
CCC1C2CC(C)=CC1C2C
CCC1=CC2CC(C2C)C1C
CCC1=CC2C(C)C(C1)C2C
CCC1=C(C)C2CC(C1)C2C
CCC1=CCC2C(C)C1C2C
CCC1C=CC2C(C)C1C2C
CCC1=C(C)C2CC(C2)C1C
CCC1=C(C)CC2CC1C2C
CCC1=CC(C)C2CC1C2C
CCC1C=C(C)C2CC1C2C
CCC1=C(C)C(C)C2CC1C2
CCC12CC(C=C1)C(C)C2C
CCC12CC(CC1C)C=C2C
CCC12CCC(C1)C(C)=C2C
CCC12CC(CC1C)C(C)=C2
CCC12CCC(C1C)C(C)=C2
CCC12C=CC(CC1C)C2C
CCC12CC(C)C(C1)C=C2C
CCC12CCC(C=C1C)C2C
CCC12CC(C)C(C1)C(C)=C2
CCC12CC(C)C(C=C1)C2C
CCC1C2C=CC1(C)CC2C
CCC1C2CCC1(C)C=C2C
CCC1C2CCC1(C)C(C)=C2
CCC1C2CC(C)C1(C)C=C2
CCC1C2CC(C)(C)C1C=C2
CCC1=CC2CC1CC2(C)C
CCC1=CC2CC1(C)CC2C
CCC1CC2CC1(C)C=C2C
CCC1=CC2CC1C(C)(C)C2
CCC1CC2CC1(C)C(C)=C2
CCC1CC2C=CC1C2(C)C
CCC1=CC2(C)CC1CC2C
CCC1=CC2CCC1(C)C2C
CCC1CC2(C)CC1C=C2C
CCC1CC2C=CC1(C)C2C
CCC1(C)C2CCC1C(C)=C2
CCC1CC2(C)CC1C(C)=C2
CCC1=CC2(C)CCC1C2C
CCC1CC2(C)C=CC1C2C
CCC1=CC2CC(C)C1(C)C2
CCC1(C)C2CC(C)C1C=C2
CCC1=CC2(C)CC(C)C1C2
CCC1(C)CC2CC1C=C2C
CCC1(C)CC2CC1C(C)=C2
CCC1C(C)C2CC1(C)C=C2
CCC1(C)CC2C=CC1C2C
CCC1=C(C)C2CCC1(C)C2
CCC1C2CC(C)(C=C2)C1C
CCC1=C(C)C2(C)CCC1C2
CCC1C2CC(C=C2)C1(C)C
CCC1=CC2CCC1C2(C)C
CCC1(C)C2CC(C=C2)C1C
CCC12CC(C1)C=CC2(C)C
CCC12CC(C1)C(C)(C)C=C2
CCC12CC(C)(C1)C=CC2C
CCC12CC(C)(C1)CC=C2C
CCC12CC(C)(C1)C=C(C)C2
CCC12CC(C)(C1)C(C)=CC2
CCC12CC(C)(C1)C(C)C=C2
CCC12CC(C)(C1)CC(C)=C2
CCC12CC(C=CC1)C2(C)C
CCC12CC(CC=C1)C2(C)C
CCC12CC(C)(C=CC1)C2C
CCC12CC(C)(CC=C1)C2C
CCC1C2(C)CC1(C)C=CC2
CCC1(C)C2CC1(C)C=CC2
CCC1(C)C2CC1(C)CC=C2
CCC1=CC2(C)CC(C)(C2)C1
CCC1=CCC2(C)CC1(C)C2
CCC1C=CC2(C)CC1(C)C2
CCC1(C)C=CC2CC1(C)C2
CCC1(C)C=CC2(C)CC1C2
CC(C)(C)C12CC(C1)C=CC2
CC(C)(C)C12CC(C1)CC=C2
CC12CC(C1)C(CC2=C)C=C
CC12CC(C1)C(=C)C(C2)C=C
CC12CC(C1)C(=C)CC2C=C
CC12CC(C1)CC(=C)C2C=C
CC12CC(C1)CC(C=C)C2=C
CC12CC(C1)C(C=C)C(=C)C2
CC12CC(C1C=C)C(=C)CC2
CC12CC(CCC1=C)C2C=C
CC12CC(CC(=C)C1)C2C=C
CC1C2CC1(CCC2=C)C=C
CC1C2CC1(CC(=C)C2)C=C
CC1C2CC1(C=C)C(=C)CC2
CC1C2CC(C2)(CC1=C)C=C
CC1(CC2CC(C2)C1=C)C=C
CC1CC2(CC(C2)C1=C)C=C
CC1CC2CC(C2)(C=C)C1=C
CC1(C=C)C2CC1C(=C)CC2
CC1(C=C)C2CC1CC(=C)C2
CC1(C=C)C2CC(C2)CC1=C
CC1(CC(=C)C2CC1C2)C=C
CC1C(=C)CC2CC1(C2)C=C
CC1CC(=C)C2(CC1C2)C=C
CC1CC(=C)C2CC1(C2)C=C
CCC12CC(C1)C(=C)CC2=C
CCC12CC(C1)CC(=C)C2=C
CCC12CC(C1)C(=C)C(=C)C2
CC1C2CC1C(CC2)C(C)=C
CC1C2CC1CC(C2)C(C)=C
CC1C2CC(C2)CC1C(C)=C
CC1C2CCCC1C2C(C)=C
CC1CC2CC(C1)C2C(C)=C
CC1CC2CC(C2)C1C(C)=C
CC1CC(C2CC1C2)C(C)=C
CC1CCC2CC1C2C(C)=C
CC(C)C1C2CC1C(=C)CC2
CC(C)C1C2CC1CC(=C)C2
CC(C)C1C2CC(C2)CC1=C
CC(C)C1CC2CC(C2)C1=C
CC(C)C1CC(=C)C2CC1C2
CC1C2CC1(CCC2)C(C)=C
CC1CC2CC(C2)(C1)C(C)=C
CC1CCC2(CC1C2)C(C)=C
CC1CCC2CC1(C2)C(C)=C
CC(C)C12CC(C1)CCC2=C
CC(C)C12CC(C1)C(=C)CC2
CC(C)C12CC(C1)CC(=C)C2
CC(=C)C1C2CC1(C)CCC2
CC(=C)C1(C)C2CC1CCC2
CC(=C)C1CC2CC(C)(C2)C1
CC(=C)C1CCC2CC1(C)C2
CC(=C)C1CCC2(C)CC1C2
CC(=C)C1(C)CC2CC(C2)C1
CC(=C)C1(C)CCC2CC1C2
CC(C)C1C2CC1CC(C)C2
CC(C)C1C2CC(C2)CC1C
CC(C)C1C2CCCC1C2C
CC(C)C1CC2CC(C1)C2C
CC(C)C1CC2CC(C2)C1C
CC(C)C1CCC2CC1C2C
CC(C)C1CC(C)C2CC1C2
CC(C)C1C2CC1C(C)CC2
CC(C)C12CC(C1)CCC2C
CC(C)C12CC(C1)CC(C)C2
CC(C)C12CC(CCC1)C2C
CC(C)C1C2CC1(C)CCC2
CC(C)C1(C)C2CC1CCC2
CC(C)C1CC2CC(C)(C2)C1
CC(C)C1CCC2CC1(C)C2
CC(C)C1CCC2(C)CC1C2
CC(C)C1(C)CC2CC(C2)C1
CC(C)C1(C)CCC2CC1C2
CC(C)C12CC(C1)C(C)CC2
CC(C)(C)C1C2CC1CCC2
CC(C)(C)C1CC2CC(C2)C1
CC(C)(C)C1CCC2CC1C2
CC12CC(O1)C(=C)C=C2C=C
CC12CC(O1)C=C(C=C)C2=C
CC12CC(O1)C(C=C)=CC2=C
CC12CC(O1)C(=C)C(C=C)=C2
CC12OC(C1C=C)C(=C)C=C2
CC12OC(C=CC1=C)C2C=C
CC1C2OC1(C=C)C=CC2=C
CC1C2OC1(C=C)C(=C)C=C2
CC1=CC2(CC(O2)C1=C)C=C
CC1=CC2CC(O2)(C=C)C1=C
CC1(C=C)C2OC1C(=C)C=C2
CC1=CC(=C)C2(CC1O2)C=C
CC1=CC(=C)C2CC1(O2)C=C
CC12CC(C1)C(=CC2=O)C#C
CC12CC(C1)C=C(C#C)C2=O
CC12CC(C1C#C)C(=O)C=C2
CC12CC(C1)C(=O)C=C2C#C
CC12CC(C1)C(=O)C(=C2)C#C
CC12CC(C1=O)C(=CC2)C#C
CC12C=CCC(C1C#C)C2=O
CC12CC=CC(C1C#C)C2=O
CC12CC(C=C(C1)C#C)C2=O
CC12CC(C=CC1C#C)C2=O
CC12CC(C(C=C1)C#C)C2=O
CC12CC(CC=C1C#C)C2=O
CC12CC(CC(=C1)C#C)C2=O
CC12CC(C=CC1=O)C2C#C
CC1C2CC1(C=CC2=O)C#C
CC1C2CC1(C#C)C(=O)C=C2
CC1C2C=CCC1(C#C)C2=O
CC1C2CC=CC1(C#C)C2=O
CC1=CC2(CC(C1)C2=O)C#C
CC1=CC2CC(C1)(C#C)C2=O
CC1=CC2(CC(C2)C1=O)C#C
CC1=CC2CC(C2)(C#C)C1=O
CC1=CCC2(CC1C2=O)C#C
CC1(C=CC2CC1C2=O)C#C
CC1C=CC2(CC1C2=O)C#C
CC1=CCC2CC1(C#C)C2=O
CC1C=CC2CC1(C#C)C2=O
CC1(C#C)C2CC1C(=O)C=C2
CC1(C#C)C2CC=CC1C2=O
CC1=CC(=O)C2(CC1C2)C#C
CC1=CC(=O)C2CC1(C2)C#C
CC=C1C=CC2CC1(C)C2=O
CC=C1C=CC2(C)CC1C2=O
CC1C2CC1(C)C=C(C)C2=O
CC1C2CC1(C)C(C)=CC2=O
CC1C2CC1(C)C(=O)C=C2C
CC1C2CC1(C)C(=O)C(C)=C2
CC1C2C(C)C1(C)C=CC2=O
CC1C2C=C(C)CC1(C)C2=O
CC1C2C=CC(C)C1(C)C2=O
CC1C2C(C)C=CC1(C)C2=O
CC1C2CC=C(C)C1(C)C2=O
CC1C2CC(C)=CC1(C)C2=O
CC1C2CC(C)(C=C1C)C2=O
CC1C2C=CC(C)(C)C1C2=O
CC1C2C=CC(=O)C1C2(C)C
CC1C2C=CC(=O)C1(C)C2C
CC1C2C(=O)C1(C)CC=C2C
CC1=CC2CC(C1=O)C2(C)C
CC1=CC2CC(C2=O)C1(C)C
CC1=CC2C(=O)C(C1)C2(C)C
CC1=C(C)C2(C)CC(C1)C2=O
CC1=C(C)C2CC(C)(C1)C2=O
CC1=C(C)C2(C)CC(C2)C1=O
CC1C=CC2C(=O)C1C2(C)C
CC1C=C(C)C2CC1(C)C2=O
CC1C(C)=CC2CC1(C)C2=O
CC1C=C(C)C2(C)CC1C2=O
CC1=C(C)C(=O)C2(C)CC1C2
CC1=CC(C)(C)C2CC1C2=O
CC1=CCC2C(=O)C1C2(C)C
CC1=CC(=O)C2CC1C2(C)C
CC12CC(C1=O)C(C)(C)C=C2
CC12CC(C=CC1(C)C)C2=O
CC1C2(C)CC1(C)C(=O)C=C2
CC1C2(C)CC=CC1(C)C2=O
CC1(C)C2CC1(C)C(=O)C=C2
CC1(C)C2C=CCC1(C)C2=O
CC1(C)C2CC=CC1(C)C2=O
CC1=CC2(C)CC(C)(C1)C2=O
CC1=CC2(C)CC(C)(C2)C1=O
CC1=CCC2(C)CC1(C)C2=O
CC1C=CC2(C)CC1(C)C2=O
CC1=CC(=O)C2(C)CC1(C)C2
CC12CC(C(=O)C=C1)C2(C)C
CC1C2CC=C(C1O2)C(C)=C
CC1C2CC(=CC1O2)C(C)=C
CC1C2CC(O2)C=C1C(C)=C
CC1C2OC1C(C=C2)C(C)=C
CC1C=C(C2CC1O2)C(C)=C
CC1C=CC2OC1C2C(C)=C
CC(=C)C1C2CC=C(C)C1O2
CC(=C)C1C2CC(C)=CC1O2
CC(=C)C1C2CC(O2)C=C1C
CC(C)C1C2OC1C(=C)C=C2
CC(C)C1=CC2CC(O2)C1=C
CC(=C)C1=C(C)C2CC(C1)O2
CC(=C)C1=C(C)CC2CC1O2
CC(=C)C1C=C(C)C2CC1O2
CC(C)C1=CC(=C)C2CC1O2
CC1C2CC=CC1(O2)C(C)=C
CC1C2OC1(CC=C2)C(C)=C
CC1C=CC2(CC1O2)C(C)=C
CC1C=CC2CC1(O2)C(C)=C
CC(=C)C12CC(CC=C1C)O2
CC(=C)C12CC(CC(C)=C1)O2
CC(C)C12CC(O1)C=CC2=C
CC(=C)C12CC(O1)C=C(C)C2
CC(=C)C12CC(O1)C(C)=CC2
CC(C)C12CC(O1)C(=C)C=C2
CC(=C)C1C2CC=CC1(C)O2
CC(=C)C1C2OC1(C)CC=C2
CC(=C)C1=CC2(C)CC(C1)O2
CC(=C)C1=CC2CC(C)(C1)O2
CC(=C)C1(C)C2CC=CC1O2
CC(=C)C1=CCC2CC1(C)O2
CC(=C)C1C=CC2CC1(C)O2
CC(=C)C1=CCC2(C)CC1O2
CC(=C)C1C=CC2(C)CC1O2
CC(=C)C1(C)C=CC2CC1O2
CC(C)C1C2CC=C(C)C1O2
CC(C)C1C2CC(C)=CC1O2
CC(C)C1C2CC(O2)C=C1C
CC(C)C1C2OC1C(C)C=C2
CC(C)C1=CC2CC(O2)C1C
CC(C)C1=CC2OC(C1)C2C
CC(C)C1=C(C)C2CC(C1)O2
CC(C)C1=CCC2OC1C2C
CC(C)C1C=CC2OC1C2C
CC(C)C1=C(C)CC2CC1O2
CC(C)C1=CC(C)C2CC1O2
CC(C)C1C=C(C)C2CC1O2
CC(C)C12CC(CC=C1C)O2
CC(C)C12CC(CC(C)=C1)O2
CC(C)C12CC=CC(O1)C2C
CC(C)C12CC(O1)C=CC2C
CC(C)C12CC(O1)C=C(C)C2
CC(C)C12CC(O1)C(C)=CC2
CC(C)C12CC(O1)C(C)C=C2
CC(C)C12OC(CC=C1)C2C
CC(C)C1C2CC=CC1(C)O2
CC(C)C1C2OC1(C)CC=C2
CC(C)C1=CC2(C)CC(C1)O2
CC(C)C1=CC2CC(C)(C1)O2
CC(C)C1(C)C2CC=CC1O2
CC(C)C1=CCC2CC1(C)O2
CC(C)C1C=CC2CC1(C)O2
CC(C)C1=CCC2(C)CC1O2
CC(C)C1C=CC2(C)CC1O2
CC(C)C1(C)C=CC2CC1O2
CC(C)(C)C1C2CC=CC1O2
CC(C)(C)C1=CC2CC(C1)O2
CC(C)(C)C1=CCC2CC1O2
CC(C)(C)C1C=CC2CC1O2
CC1C2CC1(C=C)C(C)CO2
CC1C2CC1(C=C)C(C)OC2
CC1C2CC1(C)C(CO2)C=C
CC1C2CC1(C)CC(O2)C=C
CC1C2CC1(CC(C)O2)C=C
CC1C2CC1C(C)(CO2)C=C
CC1C2CC1(C)C(OC2)C=C
CC1C2CC1(C)COC2C=C
CC1C2CC1C(C)(OC2)C=C
CC1C2CC1(COC2C)C=C
CC1C2CC1(C)OC(C2)C=C
CC1C2CC1(C)OCC2C=C
CC1C2CC1(OCC2C)C=C
CC1C2CC1(OC(C)C2)C=C
CC1C2CC1OC(C)(C2)C=C
CC1C2CC(C2)OC1(C)C=C
CC1C2CC(CC1(C)C=C)O2
CC1C2CC(CC1(C)O2)C=C
CC1C2CC(C)(C2)OC1C=C
CC1C2CC(C)(CC1C=C)O2
CC1C2CC(C)(CC1O2)C=C
CC1C2CC(C)CC1(O2)C=C
CC1C2CCC(C)C1(O2)C=C
CC1C2CCC(C=C)C1(C)O2
CC1C2CCC(C)(C=C)C1O2
CC1C2CCOC1C2(C)C=C
CC1C2CCOC1(C)C2C=C
CC1C2CCOC1(C=C)C2C
CC1C2COCC1C2(C)C=C
CC1C2COCC1(C)C2C=C
CC1C2COCC1(C=C)C2C
CC1C2OC1(CCC2C)C=C
CC1C2OC1(C)CCC2C=C
CC1C2OCCC1(C)C2C=C
CC1C2OCCC1(C=C)C2C
CC1(C)C2CC1C(CO2)C=C
CC1(C)C2CC1C(OC2)C=C
CC1(C)C2CC1OC(C2)C=C
CC1(C)C2CC(C2)OC1C=C
CC1(C)C2CC(CC1C=C)O2
CC1(C)C2CC(CC1O2)C=C
CC1(C)C2CCC(C=C)C1O2
CC1CC2(C)CC(O1)C2C=C
CC1CC2CC(C)(O1)C2C=C
CC1CC2(C)CC(O2)C1C=C
CC1CC2CC(C)(O2)C1C=C
CC1CC2CC(O1)C2(C)C=C
CC1CC2(CC(O2)C1C)C=C
CC1CC2CC(O2)C1(C)C=C
CC1CC2CC(O2)(C=C)C1C
CC1(C)C2CCOC1C2C=C
CC1(C)C2COCC1C2C=C
CC1CC2OC(C1)C2(C)C=C
CC1CC2OC(C)(C1)C2C=C
CC1C(CC2CC1(C)O2)C=C
CC1(C)CC2CC(O1)C2C=C
CC1(C)CC2CC(O2)C1C=C
CC1CCC2(C)OC1C2C=C
CC1CCC2OC1C2(C)C=C
CC1CCC2OC1(C)C2C=C
CC1(C)CC2OC(C1)C2C=C
CC1CC(C)C2(CC1O2)C=C
CC1(C)CCC2OC1C2C=C
CC1CC(C=C)C2CC1(C)O2
CC1CC(C=C)C2(C)CC1O2
CC1(C)CC(C=C)C2CC1O2
CC1CC(C)(C=C)C2CC1O2
CC1(C)COC2CC1C2C=C
CC1COC2CC1C2(C)C=C
CC1C(OC2CC1(C)C2)C=C
CC1COC2CC1(C)C2C=C
CC1COC2(C)CC1C2C=C
CC1(C)OC2CC(C2)C1C=C
CC1(C)OCC2CC1C2C=C
CC1(C)OC(C=C)C2CC1C2
CC1OC2(CC(C2)C1C)C=C
CC1OC2CC(C2)C1(C)C=C
CC1OC2CC(C2)(C=C)C1C
CC1OC2(C)CC(C2)C1C=C
CC1OC2CC(C)(C2)C1C=C
CC1OCC2CC1C2(C)C=C
CC1OCC2CC1(C)C2C=C
CC1OCC2(C)CC1C2C=C
CC1OC(C)C2(CC1C2)C=C
CC1OC(C=C)C2CC1(C)C2
CC1OC(C=C)C2(C)CC1C2
CC1OC(C)(C=C)C2CC1C2
CCC12CC(C1)C(=C)C(C)O2
CCC12CC(C1C)C(=C)CO2
CCC12CC(C1)OC(C)C2=C
CCC12CC(CC(=C)C1C)O2
CCC12CC(CC(C)C1=C)O2
CCC12CC(=C)CC(O1)C2C
CCC12CCC(=C)C(O1)C2C
CCC12CC(O1)C(=C)CC2C
CCC12CC(O1)C(C)CC2=C
CCC12CC(O1)C(=C)C(C)C2
CCC12CC(O1)C(C)C(=C)C2
CCC12CC(OCC1=C)C2C
CCC12OC(CCC1=C)C2C
CCC1C2CC1(C)C(=C)CO2
CCC1C2CC1(C)OCC2=C
CCC1C2CC(=C)CC1(C)O2
CCC1C2CC(C)(CC1=C)O2
CCC1C2CCC(=C)C1(C)O2
CCC1C2OC1(C)CCC2=C
CCC1(C)C2CC1C(=C)CO2
CCC1(C)C2CC(CC1=C)O2
CCC1(C)C2CC(=C)CC1O2
CCC1(C)C2CCC(=C)C1O2
CCC1CC2(C)CC(O2)C1=C
CCC1CC2CC(C)(O2)C1=C
CCC1(C)CC2CC(O2)C1=C
CCC1C(=C)CC2CC1(C)O2
CCC1CC(=C)C2CC1(C)O2
CCC1CC(=C)C2(C)CC1O2
CCC1(C)CC(=C)C2CC1O2
CCC1(C)OC2CC(C2)C1=C
CCC1OC2(C)CC(C2)C1=C
CCC1OC2CC(C)(C2)C1=C
COC12CC(C1)C(=C)CC2C
COC12CC(C1)C(C)CC2=C
COC12CC(C1)CC(=C)C2C
COC12CC(C1)CC(C)C2=C
COC12CC(C1)C(=C)C(C)C2
COC12CC(C1)C(C)C(=C)C2
COC12CC(C1C)C(=C)CC2
COC12CC(CCC1=C)C2C
COC12CC(CC(=C)C1)C2C
COC1C2CC1(C)CCC2=C
COC1C2CC1(C)C(=C)CC2
COC1C2CC1(C)CC(=C)C2
COC1C2CC(C)(C2)CC1=C
COC1(C)C2CC1C(=C)CC2
COC1(C)C2CC1CC(=C)C2
COC1(C)C2CC(C2)CC1=C
COC1CC2(C)CC(C2)C1=C
COC1CC2CC(C)(C2)C1=C
COC1(C)CC2CC(C2)C1=C
COC1C(=C)CC2CC1(C)C2
COC1CC(=C)C2CC1(C)C2
COC1CC(=C)C2(C)CC1C2
COC1(C)CC(=C)C2CC1C2
CCC12CC(C1)C(C)C(C)O2
CCC12CC(C1C)C(C)CO2
CCC12CC(C1C)C(C)OC2
CCC12CC(C1)C(C)OC2C
CCC12CC(C1)OC(C)C2C
CCC12CC(CC(C)C1C)O2
CCC12CC(C)CC(O1)C2C
CCC12CC(CC(C)O1)C2C
CCC12CCC(C)C(O1)C2C
CCC12CC(COC1C)C2C
CCC12CC(O1)C(C)CC2C
CCC12CC(O1)C(C)C(C)C2
CCC12CC(OCC1C)C2C
CCC12CCOC(C1C)C2C
CCC12CC(OC(C)C1)C2C
CCC12COCC(C1C)C2C
CCC12OC(CCC1C)C2C
CCC12OCCC(C1C)C2C
CCC1C2CC1(C)C(C)CO2
CCC1C2CC1(C)CC(C)O2
CCC1C2CC1C(C)(C)CO2
CCC1C2CC1(C)C(C)OC2
CCC1C2CC1C(C)(C)OC2
CCC1C2CC1(C)COC2C
CCC1C2CC1(C)OCC2C
CCC1C2CC1(C)OC(C)C2
CCC1C2CC1OC(C)(C)C2
CCC1C2CC(C2)OC1(C)C
CCC1C2CC(CC1(C)C)O2
CCC1C2CC(C)(C2)OC1C
CCC1C2CC(C)(CC1C)O2
CCC1C2CC(C)CC1(C)O2
CCC1C2CCC(C)C1(C)O2
CCC1C2CC(C)(C)CC1O2
CCC1C2CCC(C)(C)C1O2
CCC1C2CCOC1C2(C)C
CCC1C2CCOC1(C)C2C
CCC1C2COCC1C2(C)C
CCC1C2COCC1(C)C2C
CCC1C2OC1(C)CCC2C
CCC1C2OCCC1(C)C2C
CCC1(C)C2CC1C(C)CO2
CCC1(C)C2CC1C(C)OC2
CCC1(C)C2CC1OC(C)C2
CCC1(C)C2CC(C2)OC1C
CCC1(C)C2CC(CC1C)O2
CCC1(C)C2CC(C)CC1O2
CCC1(C)C2CCC(C)C1O2
CCC1CC2(C)CC(O1)C2C
CCC1CC2CC(C)(O1)C2C
CCC1CC2(C)CC(O2)C1C
CCC1CC2CC(C)(O2)C1C
CCC1CC2CC(O1)C2(C)C
CCC1CC2CC(O2)C1(C)C
CCC1(C)C2CCOC1C2C
CCC1(C)C2COCC1C2C
CCC1CC2OC(C1)C2(C)C
CCC1CC2OC(C)(C1)C2C
CCC1(C)CC2CC(O1)C2C
CCC1(C)CC2CC(O2)C1C
CCC1CCC2(C)OC1C2C
CCC1CCC2OC1(C)C2C
CCC1(C)CC2OC(C1)C2C
CCC1C(C)CC2CC1(C)O2
CCC1CC(C)C2CC1(C)O2
CCC1CC(C)C2(C)CC1O2
CCC1(C)CCC2OC1C2C
CCC1(C)CC(C)C2CC1O2
CCC1CC(C)(C)C2CC1O2
CCC1(C)COC2CC1C2C
CCC1C(C)OC2CC1(C)C2
CCC1COC2CC1(C)C2C
CCC1COC2(C)CC1C2C
CCC1(C)OC2CC(C2)C1C
CCC1(C)OCC2CC1C2C
CCC1(C)OC(C)C2CC1C2
CCC1OC2CC(C2)C1(C)C
CCC1OC2(C)CC(C2)C1C
CCC1OC2CC(C)(C2)C1C
CCC1OCC2CC1C2(C)C
CCC1OCC2CC1(C)C2C
CCC1OCC2(C)CC1C2C
CCC1OC(C)C2CC1(C)C2
CCC1OC(C)C2(C)CC1C2
CCC1OC(C)(C)C2CC1C2
CCC1CCC2OC1C2(C)C
CCC1COC2CC1C2(C)C
COC12CC(C1)C(C)CC2C
COC12CC(C1)CC(C)C2C
COC12CC(C1)C(C)C(C)C2
COC12CC(C1C)C(C)CC2
COC12CC(CCC1C)C2C
COC12CCCC(C1C)C2C
COC12CC(CC(C)C1)C2C
COC1C2CC1(C)CCC2C
COC1C2CC1(C)C(C)CC2
COC1C2CC1(C)CC(C)C2
COC1C2CC1C(C)(C)CC2
COC1C2CC1CC(C)(C)C2
COC1C2CC(C2)CC1(C)C
COC1C2CCCC1C2(C)C
COC1C2CCCC1(C)C2C
COC1C2CC(C)(C2)CC1C
COC1(C)C2CC1C(C)CC2
COC1(C)C2CC1CC(C)C2
COC1CC2CC(C1)C2(C)C
COC1CC2CC(C2)C1(C)C
COC1(C)C2CC(C2)CC1C
COC1(C)C2CCCC1C2C
COC1CC2CC(C)(C1)C2C
COC1CC2(C)CC(C2)C1C
COC1CC2CC(C)(C2)C1C
COC1CCC2CC1C2(C)C
COC1CCC2CC1(C)C2C
COC1(C)CC2CC(C1)C2C
COC1CCC2(C)CC1C2C
COC1(C)CC2CC(C2)C1C
COC1(C)CCC2CC1C2C
COC1C(C)CC2CC1(C)C2
COC1CC(C)C2CC1(C)C2
COC1CC(C)C2(C)CC1C2
COC1(C)CC(C)C2CC1C2
COC1CC(C)(C)C2CC1C2
CC1C2CC1(C=CC2=C)C(C)=C
CC1C2CC1(C(C)=C)C(=C)C=C2
CC(=C)C12CC(C1)C=C(C)C2=C
CC(=C)C12CC(C1)C(=C)C=C2C
CC(=C)C12CC(C1)C(C)=CC2=C
CC(=C)C12CC(C1)C(=C)C(C)=C2
CC(=C)C1C2CC1(C)C=CC2=C
CC(=C)C1C2CC1(C)C(=C)C=C2
CC(=C)C1(C)C2CC1C(=C)C=C2
CC(=C)C1=CC2(C)CC(C2)C1=C
CC(=C)C1=CC2CC(C)(C2)C1=C
CC(=C)C1=CC(=C)C2CC1(C)C2
CC(=C)C1=CC(=C)C2(C)CC1C2
CC12CC(C1)C(=CC2C=C)C#C
CC12CC(C1)C(C=C2C=C)C#C
CC12CC(C1)C(=C)C=C2CC#C
CC12CC(C1)C=C(C=C)C2C#C
CC12CC(C1)C=C(C#C)C2C=C
CC12CC(C1)C(C=C)=C(C2)C#C
CC12CC(C1)C(C=C)=CC2C#C
CC12CC(C1)C(C=C)C=C2C#C
CC12CC(C1)C(C=C)C(=C2)C#C
CC12CC(C1)C(C#C)=C(C2)C=C
CC12CC(C1)CC(C=C)=C2C#C
CC12CC(C1)CC(C#C)=C2C=C
CC12CC(C1C=C)C(=CC2)C#C
CC12CC(C1C=C)C(C=C2)C#C
CC12CC(C1)C=C(CC#C)C2=C
CC12CC(C1)C(CC#C)=CC2=C
CC12CC(C1)C(=C)C(CC#C)=C2
CC12CC(C1)C(C#C)C(C=C)=C2
CC12CC(C1C#C)C(C=C)=CC2
CC12CC(C1C#C)C(C=C)C=C2
CC12CC(C1CC#C)C(=C)C=C2
CC12CC(C=CC1=C)C2CC#C
CC12C=CCC(C1C=C)C2C#C
CC12CC=CC(C1C=C)C2C#C
CC12CC(C=C(C1)C=C)C2C#C
CC12CC(C=C(C1)C#C)C2C=C
CC12CC(C=CC1C=C)C2C#C
CC12CC(C=CC1C#C)C2C=C
CC12CC(CC=C1C=C)C2C#C
CC12CC(CC=C1C#C)C2C=C
CC12CC(CC(=C1)C#C)C2C=C
CC12CC(CC(C=C)=C1)C2C#C
CC1C2CC1(C=C(C2)C=C)C#C
CC1C2CC1(C=CC2C=C)C#C
CC1C2CC1(CC=C2C=C)C#C
CC1C2CC1(CC=C2C#C)C=C
CC1C2CC1(CC(=C2)C#C)C=C
CC1C2CC1(C=C)C=C(C2)C#C
CC1C2CC1(C=C)C=CC2C#C
CC1C2CC1(C=C)C(=CC2)C#C
CC1C2CC1(C=C)C(C=C2)C#C
CC1C2CC1(CC(C=C)=C2)C#C
CC1C2CC1C(C=C)(C=C2)C#C
CC1C2CC1(CC#C)C=CC2=C
CC1C2CC1(C#C)C(C=C)=CC2
CC1C2CC1(C#C)C(C=C)C=C2
CC1C2CC1(CC#C)C(=C)C=C2
CC1C2CC(C2)(C=C1C=C)C#C
CC1C2CC(C2)(C=C)C=C1C#C
CC1C2CC=CC1C2(C=C)C#C
CC1C2C=CCC1(C=C)C2C#C
CC1C2C=CCC1(C#C)C2C=C
CC1C2CC=CC1(C=C)C2C#C
CC1C2CC=CC1(C#C)C2C=C
CC1=CC2(CC(C1)C2C=C)C#C
CC1=CC2(CC(C1)C2C#C)C=C
CC1=CC2CC(C1)C2(C=C)C#C
CC1=CC2CC(C1)(C=C)C2C#C
CC1=CC2CC(C1)(C#C)C2C=C
CC1=CC2(CC(C2)C1C=C)C#C
CC1=CC2(CC(C2)C1C#C)C=C
CC1=CC2CC(C2)C1(C=C)C#C
CC1=CC2CC(C2)(C=C)C1C#C
CC1=CC2CC(C2)(C#C)C1C=C
CC1=CC2(CC#C)CC(C2)C1=C
CC1=CC2CC(CC#C)(C2)C1=C
CC1=C(CC2(CC1C2)C=C)C#C
CC1=C(CC2(CC1C2)C#C)C=C
CC1=C(CC2CC1(C2)C=C)C#C
CC1=C(CC2CC1(C2)C#C)C=C
CC1=CCC2(CC1C2C=C)C#C
CC1=CCC2(CC1C2C#C)C=C
CC1=CCC2CC1C2(C=C)C#C
CC1(C=CC2CC1C2C=C)C#C
CC1C=CC2(CC1C2C=C)C#C
CC1C=CC2(CC1C2C#C)C=C
CC1C=CC2CC1C2(C=C)C#C
CC1C(=CC2CC1(C2)C=C)C#C
CC1=CCC2CC1(C=C)C2C#C
CC1=CCC2CC1(C#C)C2C=C
CC1(C=C)C2CC1C=C(C2)C#C
CC1(C=C)C2CC1C(=CC2)C#C
CC1(C=C)C2CC1C(C=C2)C#C
CC1(C#C)C2CC1C=C(C2)C=C
CC1C=CC2CC1(C=C)C2C#C
CC1C=CC2CC1(C#C)C2C=C
CC1(C#C)C2CC1C(C=C)=CC2
CC1(C#C)C2CC1C(C=C)C=C2
CC1(C=C)C2CC(C2)C=C1C#C
CC1(C#C)C2CC(C2)C=C1C=C
CC1(C=C)C2CC=CC1C2C#C
CC1(C#C)C2CC=CC1C2C=C
CC1=CC(=C)C2CC1(CC#C)C2
CC1(CC#C)C2CC1C(=C)C=C2
CC1=C(C=C)C2(CC(C2)C1)C#C
CC1=C(C=C)C2CC(C2)(C1)C#C
CC1=C(C#C)C2(CC(C2)C1)C=C
CC1=C(C#C)C2CC(C2)(C1)C=C
CC1=CC(=C)C2(CC#C)CC1C2
CC1=CC(C=C)C2(CC1C2)C#C
CC1=CC(C=C)C2CC1(C2)C#C
CC1=CC(C#C)C2(CC1C2)C=C
CC1=CC(C#C)C2CC1(C2)C=C
CC1(C=C(C=C)C2CC1C2)C#C
CC1(C=C)C=CC2CC1C2C#C
CC1C=C(C=C)C2(CC1C2)C#C
CC1C=C(C=C)C2CC1(C2)C#C
CC1C=C(C#C)C2(CC1C2)C=C
CC1C=C(C#C)C2CC1(C2)C=C
CC1C(C=C)=CC2CC1(C2)C#C
CC1=CC(C=C)(C#C)C2CC1C2
CC1(C=C)C=C(C#C)C2CC1C2
CCC12CC(C1)C(=CC2=C)C#C
CCC12CC(C1)C(=C)C=C2C#C
CCC12CC(C1)C(=C)C(=C2)C#C
CCC12CC(C1)C=C(C#C)C2=C
CCC12CC(C1C#C)C(=C)C=C2
CCC12CC(C=CC1=C)C2C#C
CCC1C2CC1(C=CC2=C)C#C
CCC1C2CC1(C#C)C(=C)C=C2
CCC1=CC2(CC(C2)C1=C)C#C
CCC1=CC2CC(C2)(C#C)C1=C
CCC1(C#C)C2CC1C(=C)C=C2
CCC1=CC(=C)C2(CC1C2)C#C
CCC1=CC(=C)C2CC1(C2)C#C
CC#CC12CC(C1)C=C(C)C2=C
CC#CC12CC(C1)C(=C)C=C2C
CC#CC12CC(C1)C(C)=CC2=C
CC#CC12CC(C1)C(=C)C(C)=C2
CC#CC12CC(C1C)C(=C)C=C2
CC#CC12CC(C=CC1=C)C2C
CC#CC1C2CC1(C)C=CC2=C
CC#CC1C2CC1(C)C(=C)C=C2
CC#CC1(C)C2CC1C(=C)C=C2
CC#CC1=CC2(C)CC(C2)C1=C
CC#CC1=CC2CC(C)(C2)C1=C
CC#CC1=CC(=C)C2CC1(C)C2
CC#CC1=CC(=C)C2(C)CC1C2
CC1C2CC1(C)C=CC2=CC=C
CC1C2CC1(C)C(=CC=C)C=C2
CC1(C)C2CC1C(=CC=C)C=C2
CC1=CC2(C)CC(C2)C1=CC=C
CC1=CC2CC(C)(C2)C1=CC=C
CC1=CC(=CC=C)C2CC1(C)C2
CC1=CC(=CC=C)C2(C)CC1C2
CC=C1C2CC(C2)(C=C)C=C1C
CC=C1C2CC(C)(C2)C=C1C=C
CC=C1C=CC2(CC1C2C)C=C
CC=C1C=CC2CC1C2(C)C=C
CC=C1C=CC2CC1(C)C2C=C
CC=C1C=CC2CC1(C=C)C2C
CC=C1C=CC2(C)CC1C2C=C
CC=C1C=C(C)C2(CC1C2)C=C
CC=C1C=C(C)C2CC1(C2)C=C
CC=C1C(C)=CC2CC1(C2)C=C
CC=C1C=C(C=C)C2CC1(C)C2
CC=C1C(C=C)=CC2CC1(C)C2
CC=C1C=C(C=C)C2(C)CC1C2
CC=CC12CC(C1)C=C(C)C2=C
CC=CC12CC(C1)C(=C)C=C2C
CC=CC12CC(C1)C(C)=CC2=C
CC=CC12CC(C1)C(=C)C(C)=C2
CC=CC12CC(C1C)C(=C)C=C2
CC=CC12CC(C=CC1=C)C2C
CC=CC1C2CC1(C)C=CC2=C
CC=CC1C2CC1(C)C(=C)C=C2
CC=CC1(C)C2CC1C(=C)C=C2
CC=CC1=CC2(C)CC(C2)C1=C
CC=CC1=CC2CC(C)(C2)C1=C
CC=CC1=CC(=C)C2CC1(C)C2
CC=CC1=CC(=C)C2(C)CC1C2
CC1C2CC1(C=CC2C)C(C)=C
CC1C2CC1(CC=C2C)C(C)=C
CC1C2CC1(C=C(C)C2)C(C)=C
CC1C2CC1(C(C)C=C2)C(C)=C
CC1C2CC1(C)C=C(C2)C(C)=C
CC1C2CC1(C)C=CC2C(C)=C
CC1C2CC1(C)C(=CC2)C(C)=C
CC1C2CC1(C)C(C=C2)C(C)=C
CC1C2CC1(C)CC=C2C(C)=C
CC1C2CC1(C)CC(=C2)C(C)=C
CC1C2CC1(CC(C)=C2)C(C)=C
CC1C2CC1C(C)(C=C2)C(C)=C
CC1C2CC1(C(C)=C)C(C)=CC2
CC1C2CC(C2)(C=C1C)C(C)=C
CC1C2C=CCC1(C2C)C(C)=C
CC1C2CC=CC1(C2C)C(C)=C
CC1C2CC=CC1C2(C)C(C)=C
CC1C2C=CCC1(C)C2C(C)=C
CC1C2CC=CC1(C)C2C(C)=C
CC1C2CC(C)(C2)C=C1C(C)=C
CC1C=CC2CC1C2(C)C(C)=C
CC1C=C(C2CC1(C)C2)C(C)=C
CC1C=CC2CC1(C)C2C(C)=C
CC1C(=CC2CC1(C)C2)C(C)=C
CC1C=CC2(C)CC1C2C(C)=C
CC1C=C(C)C2(CC1C2)C(C)=C
CC1C=C(C)C2CC1(C2)C(C)=C
CC1C(C)=CC2CC1(C2)C(C)=C
CC1C=C(C(C)=C)C2(C)CC1C2
CC(=C)C12CC(C1)CC(C)=C2C
CC(C)C12CC(C1)C=C(C)C2=C
CC(C)C12CC(C1)C(=C)C=C2C
CC(C)C12CC(C1)C(C)=CC2=C
CC(=C)C12CC(C1)C(C)=C(C)C2
CC(C)C12CC(C1)C(=C)C(C)=C2
CC(C)C12CC(C1C)C(=C)C=C2
CC(C)C12CC(C=CC1=C)C2C
CC(=C)C1C2CC1(C)CC=C2C
CC(C)C1C2CC1(C)C=CC2=C
CC(=C)C1C2CC1(C)C=C(C)C2
CC(=C)C1C2CC1(C)C(C)=CC2
CC(=C)C1C2CC1(C)CC(C)=C2
CC(=C)C1C2CC1C(C)(C)C=C2
CC(C)C1C2CC1(C)C(=C)C=C2
CC(=C)C1C2CC=CC1C2(C)C
CC(=C)C1C2CC(C)(C2)C=C1C
CC(=C)C1(C)C2CC1C=C(C)C2
CC(=C)C1(C)C2CC1C(C)=CC2
CC(C)C1(C)C2CC1C(=C)C=C2
CC(=C)C1=CC2CC(C1)C2(C)C
CC(=C)C1=CC2CC(C2)C1(C)C
CC(=C)C1(C)C2CC(C2)C=C1C
CC(C)C1=CC2(C)CC(C2)C1=C
CC(C)C1=CC2CC(C)(C2)C1=C
CC(=C)C1=CCC2CC1C2(C)C
CC(=C)C1C=CC2CC1C2(C)C
CC(=C)C1=C(C)C2(C)CC(C2)C1
CC(=C)C1=C(C)C2CC(C)(C2)C1
CC(=C)C1=C(C)CC2CC1(C)C2
CC(=C)C1C=C(C)C2CC1(C)C2
CC(=C)C1C(C)=CC2CC1(C)C2
CC(C)C1=CC(=C)C2CC1(C)C2
CC(=C)C1=C(C)CC2(C)CC1C2
CC(=C)C1C=C(C)C2(C)CC1C2
CC(C)C1=CC(=C)C2(C)CC1C2
CC(=C)C1=CC(C)(C)C2CC1C2
CC(=C)C1(C)C=C(C)C2CC1C2
CC1C2CC1(C)C=CC2CC#C
CC1C2CC1(C)CC=C2CC#C
CC1C2CC1(CC#C)C=CC2C
CC1C2CC1(CC#C)CC=C2C
CC1C2CC1(C)C=C(CC#C)C2
CC1C2CC1(C)C(CC#C)=CC2
CC1C2CC1(C)C(CC#C)C=C2
CC1C2CC1(C)CC(CC#C)=C2
CC1C2CC1(CC#C)C=C(C)C2
CC1C2CC1(CC#C)C(C)=CC2
CC1C2CC1(CC#C)C(C)C=C2
CC1C2CC1(CC#C)CC(C)=C2
CC1C2CC1C(C)(CC#C)C=C2
CC1C2CC=CC1C2(C)CC#C
CC1C2C=CCC1(C)C2CC#C
CC1C2CC=CC1(C)C2CC#C
CC1C2C=CCC1(CC#C)C2C
CC1C2CC=CC1(CC#C)C2C
CC1C2CC(C)(C2)C=C1CC#C
CC1C2CC(CC#C)(C2)C=C1C
CC1(C)C2CC1C=C(CC#C)C2
CC1(C)C2CC1C(CC#C)=CC2
CC1(C)C2CC1C(CC#C)C=C2
CC1=CC2CC(C1)C2(C)CC#C
CC1=CC2CC(C2)C1(C)CC#C
CC1(C)C2CC(C2)C=C1CC#C
CC1=CC2(C)CC(C1)C2CC#C
CC1=CC2CC(C)(C1)C2CC#C
CC1(C)C2CC=CC1C2CC#C
CC1=CC2(C)CC(C2)C1CC#C
CC1=CC2CC(C)(C2)C1CC#C
CC1=CCC2CC1C2(C)CC#C
CC1C=CC2CC1C2(C)CC#C
CC1=CCC2CC1(C)C2CC#C
CC1C=CC2CC1(C)C2CC#C
CC1=CCC2(C)CC1C2CC#C
CC1C=CC2(C)CC1C2CC#C
CC1=C(C)C2(CC#C)CC(C2)C1
CC1=C(C)C2CC(CC#C)(C2)C1
CC1(C)C=CC2CC1C2CC#C
CC1C=C(C)C2CC1(CC#C)C2
CC1C(C)=CC2CC1(CC#C)C2
CC1C=C(C)C2(CC#C)CC1C2
CC1=C(CC#C)C2(C)CC(C2)C1
CC1=C(CC#C)C2CC(C)(C2)C1
CC1=C(CC#C)CC2CC1(C)C2
CC1=CC(CC#C)C2CC1(C)C2
CC1C=C(CC#C)C2CC1(C)C2
CC1C(CC#C)=CC2CC1(C)C2
CC1=C(CC#C)CC2(C)CC1C2
CC1=CC(CC#C)C2(C)CC1C2
CC1C=C(CC#C)C2(C)CC1C2
CC1=CC(C)(CC#C)C2CC1C2
CC1(C)C=C(CC#C)C2CC1C2
CCC12CC(C1)C(=CC2C)C#C
CCC12CC(C1)C(C=C2C)C#C
CCC12CC(C1)C=C(C)C2C#C
CCC12CC(C1)C(C)=C(C2)C#C
CCC12CC(C1)C(C)=CC2C#C
CCC12CC(C1)C(C)C=C2C#C
CCC12CC(C1)C(C)C(=C2)C#C
CCC12CC(C1)CC(C)=C2C#C
CCC12CC(C1C)C(=CC2)C#C
CCC12CC(C1C)C(C=C2)C#C
CCC12CC(C1)C=C(C#C)C2C
CCC12CC(C1)CC(C#C)=C2C
CCC12CC(C1)C(C#C)=C(C)C2
CCC12CC(C1)C(C#C)C(C)=C2
CCC12CC(C1C#C)C(C)=CC2
CCC12CC(C1C#C)C(C)C=C2
CCC12C=CCC(C1C)C2C#C
CCC12CC=CC(C1C)C2C#C
CCC12CC(C=CC1C)C2C#C
CCC12CC(CC=C1C)C2C#C
CCC12CC(C=C(C1)C#C)C2C
CCC12CC(C=CC1C#C)C2C
CCC12CC(CC=C1C#C)C2C
CCC12CC(CC(=C1)C#C)C2C
CCC12CC(C=C(C)C1)C2C#C
CCC12CC(CC(C)=C1)C2C#C
CCC1C2CC1(C=CC2C)C#C
CCC1C2CC1(CC=C2C)C#C
CCC1C2CC1(C=C(C)C2)C#C
CCC1C2CC1(C)C=C(C2)C#C
CCC1C2CC1(C)C=CC2C#C
CCC1C2CC1(C)C(=CC2)C#C
CCC1C2CC1(C)C(C=C2)C#C
CCC1C2CC1(C)CC=C2C#C
CCC1C2CC1(C)CC(=C2)C#C
CCC1C2CC1(CC(C)=C2)C#C
CCC1C2CC1C(C)(C=C2)C#C
CCC1C2CC1(C#C)C(C)=CC2
CCC1C2CC1(C#C)C(C)C=C2
CCC1C2CC(C2)(C=C1C)C#C
CCC1C2CC=CC1C2(C)C#C
CCC1C2C=CCC1(C)C2C#C
CCC1C2CC=CC1(C)C2C#C
CCC1C2C=CCC1(C#C)C2C
CCC1C2CC=CC1(C#C)C2C
CCC1C2CC(C)(C2)C=C1C#C
CCC1(C)C2CC1C=C(C2)C#C
CCC1(C)C2CC1C(=CC2)C#C
CCC1(C)C2CC1C(C=C2)C#C
CCC1=CC2(CC(C1)C2C)C#C
CCC1=CC2CC(C1)C2(C)C#C
CCC1=CC2CC(C1)(C#C)C2C
CCC1=CC2(CC(C2)C1C)C#C
CCC1=CC2CC(C2)C1(C)C#C
CCC1(C)C2CC(C2)C=C1C#C
CCC1=CC2CC(C2)(C#C)C1C
CCC1=CC2(C)CC(C1)C2C#C
CCC1=CC2CC(C)(C1)C2C#C
CCC1(C)C2CC=CC1C2C#C
CCC1=CC2(C)CC(C2)C1C#C
CCC1=CC2CC(C)(C2)C1C#C
CCC1=CCC2(CC1C2C)C#C
CCC1=CCC2CC1C2(C)C#C
CCC1(C=CC2CC1C2C)C#C
CCC1C=CC2(CC1C2C)C#C
CCC1C=CC2CC1C2(C)C#C
CCC1=C(CC2CC1(C)C2)C#C
CCC1=CCC2CC1(C)C2C#C
CCC1C=CC2CC1(C)C2C#C
CCC1C(=CC2CC1(C)C2)C#C
CCC1=CCC2CC1(C#C)C2C
CCC1C=CC2CC1(C#C)C2C
CCC1(C#C)C2CC1C=C(C)C2
CCC1(C#C)C2CC1C(C)=CC2
CCC1(C#C)C2CC1C(C)C=C2
CCC1=C(CC2(C)CC1C2)C#C
CCC1=CCC2(C)CC1C2C#C
CCC1C=CC2(C)CC1C2C#C
CCC1=C(C)C2(CC(C2)C1)C#C
CCC1=C(C)C2CC(C2)(C1)C#C
CCC1(C#C)C2CC(C2)C=C1C
CCC1(C#C)C2CC=CC1C2C
CCC1=C(C)CC2(CC1C2)C#C
CCC1=C(C)CC2CC1(C2)C#C
CCC1=CC(C)C2(CC1C2)C#C
CCC1=CC(C)C2CC1(C2)C#C
CCC1(C=C(C)C2CC1C2)C#C
CCC1(C)C=CC2CC1C2C#C
CCC1C=C(C)C2(CC1C2)C#C
CCC1C=C(C)C2CC1(C2)C#C
CCC1C(C)=CC2CC1(C2)C#C
CCC1=C(C#C)C2(C)CC(C2)C1
CCC1=C(C#C)C2CC(C)(C2)C1
CCC1=CC(C#C)C2CC1(C)C2
CCC1C=C(C#C)C2CC1(C)C2
CCC1=CC(C#C)C2(C)CC1C2
CCC1C=C(C#C)C2(C)CC1C2
CCC1=CC(C)(C#C)C2CC1C2
CCC1(C)C=C(C#C)C2CC1C2
CC#CC12CC(C1)C=C(C)C2C
CC#CC12CC(C1)C(C)=CC2C
CC#CC12CC(C1)C(C)C=C2C
CC#CC12CC(C1)CC(C)=C2C
CC#CC12CC(C1)C(C)=C(C)C2
CC#CC12CC(C1)C(C)C(C)=C2
CC#CC12CC(C1C)C(C)=CC2
CC#CC12CC(C1C)C(C)C=C2
CC#CC12C=CCC(C1C)C2C
CC#CC12CC=CC(C1C)C2C
CC#CC12CC(C=CC1C)C2C
CC#CC12CC(CC=C1C)C2C
CC#CC12CC(C=C(C)C1)C2C
CC#CC12CC(CC(C)=C1)C2C
CC#CC1C2CC1(C)C=CC2C
CC#CC1C2CC1(C)CC=C2C
CC#CC1C2CC1(C)C=C(C)C2
CC#CC1C2CC1(C)C(C)=CC2
CC#CC1C2CC1(C)C(C)C=C2
CC#CC1C2CC1(C)CC(C)=C2
CC#CC1C2CC1C(C)(C)C=C2
CC#CC1C2CC=CC1C2(C)C
CC#CC1C2C=CCC1(C)C2C
CC#CC1C2CC=CC1(C)C2C
CC#CC1C2CC(C)(C2)C=C1C
CC#CC1(C)C2CC1C=C(C)C2
CC#CC1(C)C2CC1C(C)=CC2
CC#CC1(C)C2CC1C(C)C=C2
CC#CC1=CC2CC(C1)C2(C)C
CC#CC1=CC2CC(C2)C1(C)C
CC#CC1(C)C2CC(C2)C=C1C
CC#CC1=CC2(C)CC(C1)C2C
CC#CC1=CC2CC(C)(C1)C2C
CC#CC1(C)C2CC=CC1C2C
CC#CC1=CC2(C)CC(C2)C1C
CC#CC1=CC2CC(C)(C2)C1C
CC#CC1=CCC2CC1C2(C)C
CC#CC1C=CC2CC1C2(C)C
CC#CC1=CCC2CC1(C)C2C
CC#CC1C=CC2CC1(C)C2C
CC#CC1=CCC2(C)CC1C2C
CC#CC1C=CC2(C)CC1C2C
CC#CC1=C(C)C2(C)CC(C2)C1
CC#CC1=C(C)C2CC(C)(C2)C1
CC#CC1(C)C=CC2CC1C2C
CC#CC1=C(C)CC2CC1(C)C2
CC#CC1=CC(C)C2CC1(C)C2
CC#CC1C=C(C)C2CC1(C)C2
CC#CC1C(C)=CC2CC1(C)C2
CC#CC1=C(C)CC2(C)CC1C2
CC#CC1=CC(C)C2(C)CC1C2
CC#CC1C=C(C)C2(C)CC1C2
CC#CC1=CC(C)(C)C2CC1C2
CC#CC1(C)C=C(C)C2CC1C2
CCC12CC(C1)C=C(C)C2=CC
CCC12CC(C1)C(C)=CC2=CC
CCC12CC(C1)C(=CC)C=C2C
CCC12CC(C1)C(=CC)C(C)=C2
CCC12CC(C1C)C(=CC)C=C2
CCC12CC(C=CC1=CC)C2C
CCC1C2CC1(C)C=CC2=CC
CCC1C2CC1(C)C(=CC)C=C2
CCC1(C)C2CC1C(=CC)C=C2
CCC1=CC2(C)CC(C2)C1=CC
CCC1=CC2CC(C)(C2)C1=CC
CCC1=CC(=CC)C2CC1(C)C2
CCC1=CC(=CC)C2(C)CC1C2
CC=CC12CC(C1)C=C(C)C2C
CC=CC12CC(C1)C(C)=CC2C
CC=CC12CC(C1)C(C)C=C2C
CC=CC12CC(C1)CC(C)=C2C
CC=CC12CC(C1)C(C)=C(C)C2
CC=CC12CC(C1)C(C)C(C)=C2
CC=CC12CC(C1C)C(C)=CC2
CC=CC12CC(C1C)C(C)C=C2
CC=CC12C=CCC(C1C)C2C
CC=CC12CC=CC(C1C)C2C
CC=CC12CC(C=CC1C)C2C
CC=CC12CC(CC=C1C)C2C
CC=CC12CC(C=C(C)C1)C2C
CC=CC12CC(CC(C)=C1)C2C
CC=CC1C2CC1(C)C=CC2C
CC=CC1C2CC1(C)CC=C2C
CC=CC1C2CC1(C)C=C(C)C2
CC=CC1C2CC1(C)C(C)=CC2
CC=CC1C2CC1(C)C(C)C=C2
CC=CC1C2CC1(C)CC(C)=C2
CC=CC1C2CC1C(C)(C)C=C2
CC=CC1C2CC=CC1C2(C)C
CC=CC1C2C=CCC1(C)C2C
CC=CC1C2CC=CC1(C)C2C
CC=CC1C2CC(C)(C2)C=C1C
CCC=C1C2CC(C)(C2)C=C1C
CC=CC1(C)C2CC1C=C(C)C2
CC=CC1(C)C2CC1C(C)=CC2
CC=CC1(C)C2CC1C(C)C=C2
CC=CC1=CC2CC(C1)C2(C)C
CC=CC1=CC2CC(C2)C1(C)C
CC=CC1(C)C2CC(C2)C=C1C
CC=CC1=CC2(C)CC(C1)C2C
CC=CC1=CC2CC(C)(C1)C2C
CC=CC1(C)C2CC=CC1C2C
CC=CC1=CC2(C)CC(C2)C1C
CC=CC1=CC2CC(C)(C2)C1C
CC=CC1=CCC2CC1C2(C)C
CC=CC1C=CC2CC1C2(C)C
CCC=C1C=CC2CC1C2(C)C
CC=CC1=CCC2CC1(C)C2C
CC=CC1C=CC2CC1(C)C2C
CCC=C1C=CC2CC1(C)C2C
CC=CC1=CCC2(C)CC1C2C
CC=CC1C=CC2(C)CC1C2C
CCC=C1C=CC2(C)CC1C2C
CC=CC1=C(C)C2(C)CC(C2)C1
CC=CC1=C(C)C2CC(C)(C2)C1
CC=CC1(C)C=CC2CC1C2C
CC=CC1=C(C)CC2CC1(C)C2
CC=CC1=CC(C)C2CC1(C)C2
CC=CC1C=C(C)C2CC1(C)C2
CC=CC1C(C)=CC2CC1(C)C2
CCC=C1C=C(C)C2CC1(C)C2
CCC=C1C(C)=CC2CC1(C)C2
CC=CC1=C(C)CC2(C)CC1C2
CC=CC1=CC(C)C2(C)CC1C2
CC=CC1C=C(C)C2(C)CC1C2
CCC=C1C=C(C)C2(C)CC1C2
CC=CC1=CC(C)(C)C2CC1C2
CC=CC1(C)C=C(C)C2CC1C2
CC(C)C12CC(C1)C=C(C)C2C
CC(C)C12CC(C1)C(C)=CC2C
CC(C)C12CC(C1)C(C)C=C2C
CC(C)C12CC(C1)CC(C)=C2C
CC(C)C12CC(C1)C(C)=C(C)C2
CC(C)C12CC(C1)C(C)C(C)=C2
CC(C)C12CC(C1C)C(C)=CC2
CC(C)C12CC(C1C)C(C)C=C2
CC(C)C12C=CCC(C1C)C2C
CC(C)C12CC=CC(C1C)C2C
CC(C)C12CC(C=CC1C)C2C
CC(C)C12CC(CC=C1C)C2C
CC(C)C12CC(C=C(C)C1)C2C
CC(C)C12CC(CC(C)=C1)C2C
CC(C)C1C2CC1(C)C=CC2C
CC(C)C1C2CC1(C)CC=C2C
CC(C)C1C2CC1(C)C=C(C)C2
CC(C)C1C2CC1(C)C(C)=CC2
CC(C)C1C2CC1(C)C(C)C=C2
CC(C)C1C2CC1(C)CC(C)=C2
CC(C)C1C2CC1C(C)(C)C=C2
CC(C)C1C2CC=CC1C2(C)C
CC(C)C1C2C=CCC1(C)C2C
CC(C)C1C2CC=CC1(C)C2C
CC(C)C1C2CC(C)(C2)C=C1C
CC(C)C1(C)C2CC1C=C(C)C2
CC(C)C1(C)C2CC1C(C)=CC2
CC(C)C1(C)C2CC1C(C)C=C2
CC(C)C1=CC2CC(C1)C2(C)C
CC(C)C1=CC2CC(C2)C1(C)C
CC(C)C1(C)C2CC(C2)C=C1C
CC(C)C1=CC2(C)CC(C1)C2C
CC(C)C1=CC2CC(C)(C1)C2C
CC(C)C1(C)C2CC=CC1C2C
CC(C)C1=CC2(C)CC(C2)C1C
CC(C)C1=CC2CC(C)(C2)C1C
CC(C)C1C=CC2CC1C2(C)C
CC(C)C1=CCC2CC1(C)C2C
CC(C)C1C=CC2CC1(C)C2C
CC(C)C1=CCC2(C)CC1C2C
CC(C)C1C=CC2(C)CC1C2C
CC(C)C1=C(C)C2(C)CC(C2)C1
CC(C)C1=C(C)C2CC(C)(C2)C1
CC(C)C1(C)C=CC2CC1C2C
CC(C)C1=C(C)CC2CC1(C)C2
CC(C)C1=CC(C)C2CC1(C)C2
CC(C)C1C=C(C)C2CC1(C)C2
CC(C)C1C(C)=CC2CC1(C)C2
CC(C)C1=C(C)CC2(C)CC1C2
CC(C)C1=CC(C)C2(C)CC1C2
CC(C)C1C=C(C)C2(C)CC1C2
CC(C)C1=CC(C)(C)C2CC1C2
CC(C)C1(C)C=C(C)C2CC1C2
CC(C)C1=CCC2CC1C2(C)C
CC12CC(C1)C(=C)C=C2CO
CC12CC(C1)C=C(C=C)C2O
CC12CC(C1)C(C=C)=CC2O
CC12CC(C1)C(=C)C(CO)=C2
OCC1=CC2CC(C)(C2)C1=C
CC12CC(C1C=C)C(O)C=C2
CC12CC(C1)C(CO)=CC2=C
CC12CC(C1)C(O)C=C2C=C
CC12CC(C1)C(O)C(C=C)=C2
CC12CC(C1CO)C(=C)C=C2
CC12CC(C1O)C(C=C)=CC2
CC12CC(C1O)C(C=C)C=C2
CC12CC(C=CC1=C)C2CO
CC12CC(C=C(C1)C=C)C2O
CC12CC(C=CC1C=C)C2O
CC12CC(CC=C1C=C)C2O
CC12C=CCC(C1O)C2C=C
CC12CC=CC(C1O)C2C=C
CC12CC(C=CC1O)C2C=C
CC12CC(CC(C=C)=C1)C2O
CC1C2CC1(C=C)C=CC2O
CC1C2CC1(C=C)C(O)C=C2
CC1C2CC1(CO)C=CC2=C
CC1C2CC1(CO)C(=C)C=C2
CC1C2CC1C(O)(C=C)C=C2
CC1C2CC1(O)C=C(C2)C=C
CC1C2CC1(O)C=CC2C=C
CC1C2CC1(O)CC=C2C=C
CC1C2CC1(O)C(C=C)=CC2
CC1C2CC1(O)C(C=C)C=C2
CC1C2CC1(O)CC(C=C)=C2
CC1C2CC=CC1C2(O)C=C
CC1C2C=CCC1(C=C)C2O
CC1C2CC=CC1(C=C)C2O
CC1C2C=CCC1(O)C2C=C
CC1C2CC=CC1(O)C2C=C
CC1C2CC(O)(C2)C=C1C=C
CC1=CC2(CC(C1)C2O)C=C
CC1=CC2CC(C1)C2(O)C=C
CC1=CC2CC(C1)(C=C)C2O
CC1=CC2(CC(C2)C1O)C=C
CC1=CC2CC(C2)C1(O)C=C
CC1=CC2CC(C2)(C=C)C1O
CC1=CC2CC(CO)(C2)C1=C
CC1=CC2CC(O)(C1)C2C=C
CC1=CC2CC(O)(C2)C1C=C
CC1=CC2(CO)CC(C2)C1=C
CC1=CC2(O)CC(C1)C2C=C
CC1=CC2(O)CC(C2)C1C=C
CC1=CCC2(CC1C2O)C=C
CC1=CCC2CC1C2(O)C=C
CC1C=CC2(CC1C2O)C=C
CC1C=CC2CC1C2(O)C=C
CC1=CCC2CC1(C=C)C2O
CC1C=CC2CC1(C=C)C2O
CC1(C=C)C2CC1C(O)C=C2
CC1=C(CC2CC1(O)C2)C=C
CC1=CCC2CC1(O)C2C=C
CC1C=CC2CC1(O)C2C=C
CC1(C=C)C2CC=CC1C2O
CC1=C(CC2(O)CC1C2)C=C
CC1=CCC2(O)CC1C2C=C
CC1C=CC2(O)CC1C2C=C
CC1=CC(=C)C2CC1(CO)C2
CC1=C(C=C)C2CC(O)(C2)C1
CC1=CC(=C)C2(CO)CC1C2
CC1=C(C=C)C2(O)CC(C2)C1
CC1(C=C)C=CC2CC1C2O
CC1=CC(C=C)C2CC1(O)C2
CC1C=C(C=C)C2CC1(O)C2
CC1C(C=C)=CC2CC1(O)C2
CC1=CC(C=C)C2(O)CC1C2
CC1C=C(C=C)C2(O)CC1C2
CC1=CC(O)C2(CC1C2)C=C
CC1=CC(O)C2CC1(C2)C=C
CC1=CC(O)(C=C)C2CC1C2
CC1(CO)C2CC1C(=C)C=C2
CC1(O)C2CC1C=C(C2)C=C
CC1(O)C2CC1C(C=C)=CC2
CC1(O)C2CC1C(C=C)C=C2
CC1(O)C2CC(C2)C=C1C=C
CC1(O)C2CC=CC1C2C=C
CC1(O)C=CC2CC1C2C=C
CC1(O)C=C(C=C)C2CC1C2
CCC12CC(C1O)C(=C)C=C2
CCC12CC(C=CC1=C)C2O
CCC1C2CC1(O)C=CC2=C
CCC1C2CC1(O)C(=C)C=C2
CCC1=CC2CC(O)(C2)C1=C
CCC1=CC2(O)CC(C2)C1=C
CCC1=CC(=C)C2CC1(O)C2
CCC1=CC(=C)C2(O)CC1C2
CCC1(O)C2CC1C(=C)C=C2
CC1C2CC1(C)C=CC2CO
CC1C2CC1(C)CC=C2CO
CC1C2CC1(C)C=C(CO)C2
CC1C2CC1(C)CC(CO)=C2
CC1C2CC1(C)C(CO)=CC2
CC1C2CC1(C)C(CO)C=C2
CC1C2CC1C(C)(CO)C=C2
CC1C2CC1(CO)C=CC2C
CC1C2CC1(CO)CC=C2C
CC1C2CC1(CO)C=C(C)C2
CC1C2CC1(CO)C(C)=CC2
CC1C2CC1(CO)C(C)C=C2
CC1C2CC1(CO)CC(C)=C2
CC1C2CC=CC1C2(C)CO
CC1C2C=CCC1(C)C2CO
CC1C2CC=CC1(C)C2CO
CC1C2C=CCC1(CO)C2C
CC1C2CC=CC1(CO)C2C
CC1C2CC(C)(C2)C=C1CO
CC1C2CC(CO)(C2)C=C1C
CC1(C)C2CC1C(CO)C=C2
CC1=CC2CC(C1)C2(C)CO
CC1=CC2CC(C2)C1(C)CO
CC1(C)C2CC(C2)C=C1CO
CC1=CC2(C)CC(C1)C2CO
CC1=CC2CC(C)(C1)C2CO
CC1(C)C2CC=CC1C2CO
CC1=CC2(C)CC(C2)C1CO
CC1=CC2CC(C)(C2)C1CO
CC1C=CC2CC1C2(C)CO
CC1=CCC2CC1(C)C2CO
CC1C=CC2CC1(C)C2CO
CC1=CCC2(C)CC1C2CO
CC1C=CC2(C)CC1C2CO
CC1=C(C)C2CC(CO)(C2)C1
CC1=C(C)C2(CO)CC(C2)C1
CC1(C)C=CC2CC1C2CO
CC1C=C(C)C2CC1(CO)C2
CC1C(C)=CC2CC1(CO)C2
CC1C=C(C)C2(CO)CC1C2
CC1=CC(C)(CO)C2CC1C2
CC1(C)C=C(CO)C2CC1C2
CC1=CC(CO)C2CC1(C)C2
CC1C=C(CO)C2CC1(C)C2
CC1=CC(CO)C2(C)CC1C2
CC1C=C(CO)C2(C)CC1C2
CC1=C(CO)C2(C)CC(C2)C1
CC1=C(CO)C2CC(C)(C2)C1
CC1=C(CO)CC2CC1(C)C2
CC1C(CO)=CC2CC1(C)C2
CC1=C(CO)CC2(C)CC1C2
CCC12CC(C1)C=C(C)C2O
CCC12CC(C1)C(C)=CC2O
CCC12CC(C1C)C(O)C=C2
CCC12CC(C1)C(O)C=C2C
CCC12CC(C1)C(O)C(C)=C2
CCC12CC(C1O)C(C)=CC2
CCC12CC(C1O)C(C)C=C2
CCC12C=CCC(C1C)C2O
CCC12CC=CC(C1C)C2O
CCC12CC(C=CC1C)C2O
CCC12CC(CC=C1C)C2O
CCC12CC(C=CC1O)C2C
CCC12CC(C=C(C)C1)C2O
CCC12CC(CC(C)=C1)C2O
CCC1C2CC1(C)C=CC2O
CCC1C2CC1(C)C(O)C=C2
CCC1C2CC1C(C)(O)C=C2
CCC1C2CC1(O)C=CC2C
CCC1C2CC1(O)CC=C2C
CCC1C2CC1(O)C=C(C)C2
CCC1C2CC1(O)C(C)=CC2
CCC1C2CC1(O)C(C)C=C2
CCC1C2CC1(O)CC(C)=C2
CCC1C2CC=CC1C2(C)O
CCC1C2C=CCC1(C)C2O
CCC1C2CC=CC1(C)C2O
CCC1C2C=CCC1(O)C2C
CCC1C2CC=CC1(O)C2C
CCC1C2CC(O)(C2)C=C1C
CCC1(C)C2CC1C(O)C=C2
CCC1=CC2CC(C1)C2(C)O
CCC1=CC2CC(C2)C1(C)O
CCC1=CC2(C)CC(C1)C2O
CCC1=CC2CC(C)(C1)C2O
CCC1(C)C2CC=CC1C2O
CCC1=CC2(C)CC(C2)C1O
CCC1=CC2CC(C)(C2)C1O
CCC1=CC2CC(O)(C1)C2C
CCC1=CC2CC(O)(C2)C1C
CCC1=CC2(O)CC(C1)C2C
CCC1=CC2(O)CC(C2)C1C
CCC1=CCC2CC1C2(C)O
CCC1C=CC2CC1C2(C)O
CCC1=CCC2CC1(C)C2O
CCC1C=CC2CC1(C)C2O
CCC1=CCC2CC1(O)C2C
CCC1C=CC2CC1(O)C2C
CCC1=CCC2(C)CC1C2O
CCC1C=CC2(C)CC1C2O
CCC1=C(C)C2CC(O)(C2)C1
CCC1=CCC2(O)CC1C2C
CCC1C=CC2(O)CC1C2C
CCC1=C(C)C2(O)CC(C2)C1
CCC1(C)C=CC2CC1C2O
CCC1=C(C)CC2CC1(O)C2
CCC1=CC(C)C2CC1(O)C2
CCC1C=C(C)C2CC1(O)C2
CCC1C(C)=CC2CC1(O)C2
CCC1=C(C)CC2(O)CC1C2
CCC1=CC(C)C2(O)CC1C2
CCC1C=C(C)C2(O)CC1C2
CCC1=CC(C)(O)C2CC1C2
CCC1=CC(O)C2CC1(C)C2
CCC1=CC(O)C2(C)CC1C2
CCC1(O)C2CC1C=C(C)C2
CCC1(O)C2CC1C(C)=CC2
CCC1(O)C2CC1C(C)C=C2
CCC1(O)C2CC(C2)C=C1C
CCC1(O)C2CC=CC1C2C
CCC1(O)C=CC2CC1C2C
CCC1(O)C=C(C)C2CC1C2
CC1(C)C2CC1C=C(CO)C2
CC1=CCC2CC1C2(C)CO
CC1(C)C2CC1C(CO)=CC2
CC1C2CC1(C)C=C2
CC1=CC2CC1(C)C2
CC1(C)C2CC1C=C2
CC1=CC2(C)CC1C2
CC1C2CC1C=CC2
CC1=CC2CC(C2)C1
CC1C=CC2CC1C2
CC1=CCC2CC1C2
CC1C2CC1(C)CC2
CC1CC2CC1(C)C2
CC1CC2(C)CC1C2
CC1(C)CC2CC1C2
CC1(C)C2CC1CC2
CC1C2CC2(C)C=C1C
CC1C2C=C(C)CC12C
CC1C2C=CC(C)C12C
CC1C2C(C)C=CC12C
CC1C2C=CC(C)(C)C12
CC1=CC2C(C1)C2(C)C
CC1=CC2CC2C1(C)C
CC1C=CC2C1C2(C)C
CC1C=C(C)C2CC12C
CC1C(C)=CC2CC12C
CC1=CC(C)(C)C2CC12
CC1=CCC2C1C2(C)C
CC1C2CC2CC=C1C
CC1C2C=CCC(C)C12
CC1C2CC=C(C)CC12
CC1C2CC=CC(C)C12
CC1C2CC(C)C=CC12
CC1C2CCC=C(C)C12
CC1C2CCC(C)=CC12
CC1CC2CC2C=C1C
CC1CC2CC2C(C)=C1
CC1C=CC2CC2C1C
CC1=C(C)C2CC2CC1
CC1C=C(C)CC2CC12
CC1CC=C(C)C2CC12
CC1=C(C)CC2CC2C1
CC1C=CC(C)C2CC12
CC1CC(C)=CC2CC12
CC1C2CCC2C=C1C
CC1CC2C1C=CC2C
CC1CC2C1CC=C2C
CC1CC2C=C(C)CC12
CC1CC2C=CC(C)C12
CC1CC2CC=C(C)C12
CC1CC2CC(C)=CC12
CC1=C(C)C2CCC2C1
CC1C=C(C)C2CCC12
CC1C(C)C2C=CCC12
CC1C2C=CCCC12C
CC1C2CC=CCC12C
CC1CC2CC2(C)C=C1
CC1CC2(C)CC2C=C1
CC1=CCC2CC2(C)C1
CC1(C)CC2CC2C=C1
CC1=CCC2(C)CC2C1
CC1C=CCC2CC12C
CC1CC=CC2CC12C
CC1C=CCC2(C)CC12
CC1CC=CC2(C)CC12
CC1(C)C=CCC2CC12
CC1(C)CC=CC2CC12
CC1(C)C2CCC=CC12
CC1(C)C2CC=CCC12
CC1=CC2CCC2(C)C1
CC1CC2C=CCC12C
CC1CC2CC=CC12C
CC1=CC2(C)CCC2C1
CC1CC2(C)C=CCC12
CC1CC2(C)CC=CC12
CC1=CCC2CCC12C
CC1C=CC2CCC12C
CC1(C)CC2C=CCC12
CC1(C)CC2CC=CC12
CC1C=CC2(C)CCC12
CC1(C)C=CC2CCC12
CC1=CCC2(C)CCC12
CC1C2CC(C)CC12C
CC1C2CCC(C)C12C
CC1C2CC(C)(C)CC12
CC1C2CCC(C)(C)C12
CC1CC2CC2C1(C)C
CC1CC2CC2(C)C1C
CC1CC2(C)CC2C1C
CC1CCC2C1C2(C)C
CC1CC(C)C2(C)CC12
CC1CC(C)(C)C2CC12
CC1C2CC2CC1(C)C
CC1C2C(C)CCC12C
CC1CC2C(C1)C2(C)C
CC12CC(C1)C=C2C#C
CC12CC(C1)C(=C2)C#C
CC12CC(C=C1)C2C#C
CC1C2CC1(C=C2)C#C
CC1=CC2(CC1C2)C#C
CC1=CC2CC1(C2)C#C
CC1(C#C)C2CC1C=C2
CC1C2CC1C(C)=C2C
CC1C2C=C(C)C1C2C
CC12CC(C1)C(=C)C2=C
C#CC1C2CC1C=CC2
C#CC1=CC2CC(C2)C1
C#CC1=CCC2CC1C2
C#CC1C=CC2CC1C2
CC=C1C=CC2CC1C2
CC1CC11C=CC(=C)C1C
CC1CC11C=CC(C)C1=C
CC1CC11C(C)C=CC1=C
CC1CC11CC(C)=CC1=C
CC1C(C)C11CC=CC1=C
CC1C(C)C11CC(=C)C=C1
CC1C(C)=CC2(CC2)C1=C
CC1C=C(C)C(=C)C11CC1
CC1C(=C)C(C)=CC11CC1
CC1C(C)=CC(=C)C11CC1
CC12CC(C)(C1)C(=C)C2
CC(C)=C1CC2CC1C2
CC1CC2C=CC1C2C
CC1C2CCC1C(C)=C2
CC1CC2CC1C=C2C
CC1CC2CC1C(C)=C2
CC1C2CC(C=C2)C1C
CC1=C(C)C2CCC1C2
CC12CC(C1)C(C2)C#C
CC12CC(C1)CC2C#C
CC12CC(CC1)C2C#C
CC1C2CC1(CC2)C#C
CC1(CC2CC1C2)C#C
CC1CC2(CC1C2)C#C
CC1CC2CC1(C2)C#C
CC1(C#C)C2CC1CC2
CC=C1CC2CC1(C)C2
CC=C1CC2(C)CC1C2
CC1C2CCC1(C)C=C2
CC1CC2CC1(C)C=C2
CC1=CC2CCC1(C)C2
CC1(C)C2CCC1C=C2
CC1CC2(C)CC1C=C2
CC1=CC2(C)CCC1C2
CC1(C)CC2CC1C=C2
CC12CC(C)(C1)C=CC2
CC1C2CC1C(C)C2C
CC1C2CC(C)C1C2C
CC1C2CC1C(=C)CC2
CC1C2CC1CC(=C)C2
CC1C2CC(C2)CC1=C
CC1CC2CC(C2)C1=C
CC1CC(=C)C2CC1C2
CC12CC(C1)CCC2=C
CC12CC(C1)C(=C)CC2
CC12CC(C1)CC(=C)C2
CC1CC11C(C)CCC1C
CC1CC11CC(C)CC1C
CC1CC11CCC(C)C1C
CC1CC11CC(C)C(C)C1
CC1CC2(CC2)C(C)C1C
CC1C(C)C11CCCC1C
CC1C(C)C11CCC(C)C1
CC1CC(C)C2(CC2)C1C
CC1C2C1C(C)=CC=C2C
CC1C2C=C(C)C=C(C)C12
CC1C2C=C(C)C(C)=CC12
CC1C2C=CC(C)=C(C)C12
CC1=CC2CC2C(C)=C1C
CC1=CC(C)=C(C)C2CC12
CC1C2CC2(C=C1C)C#C
CC1C2CC2(C)C=C1C#C
CC1C2C=C(CC12C)C#C
CC1C2C(C=CC12C)C#C
CC1C2C=C(C)CC12C#C
CC1C2C=CC(C)C12C#C
CC1C2C(C)C=CC12C#C
CC1C2C=CC(C#C)C12C
CC1C2C=CC(C)(C#C)C12
CC1=CC2C(C1)C2(C)C#C
CC1=CC2CC2C1(C)C#C
CC1=CC2CC2(C)C1C#C
CC1(C)C2CC2C=C1C#C
CC1=CC2(C)CC2C1C#C
CC1(C)C2CC(=CC12)C#C
CC1=CC2C(C#C)C2(C)C1
CC1(C)C2C=CC(C#C)C12
CC1(C)C2CC=C(C#C)C12
CC1=CCC2C1C2(C)C#C
CC1C=CC2C1C2(C)C#C
CC1C(=CC2CC12C)C#C
CC1C=CC2C(C#C)C12C
CC1C=CC2(C)C(C#C)C12
CC1C=C(C)C2CC12C#C
CC1C(C)=CC2CC12C#C
CC1(C)C=CC2C(C#C)C12
CC1=CC(C#C)C2CC12C
CC1=CC(C#C)C2(C)CC12
CC1=CC(C)(C#C)C2CC12
CC1(C)C=C(C#C)C2CC12
CC=C1C2CC2(C)C=C1C
CC=C1C=CC2C1C2(C)C
CC=C1C=CC2C(C)C12C
CC=C1C=CC2(C)C(C)C12
CC=C1C=C(C)C2CC12C
CC=C1C(C)=CC2CC12C
CC=C1C=C(C)C2(C)CC12
CC1C2C1C(=C)C=CC2C
CC1C2C1C(C)=CCC2=C
CC1C2CC2C=C(C)C1=C
CC1C2CC2C(=C)C=C1C
CC1C2CC2C(C)=CC1=C
CC1C2C=C(C)CC(=C)C12
CC1C2C=CC(=C)C(C)C12
CC1C2C=CC(C)C(=C)C12
CC1C2CC=C(C)C(=C)C12
CC1C2CC(=C)C=C(C)C12
CC1C2CC(=C)C(C)=CC12
CC1C2CC(C)=CC(=C)C12
CC1=C(C)C2CC2C(=C)C1
CC1C=C(C)C2CC2C1=C
CC1C(C)=CC2CC2C1=C
CC1=C(C)C(=C)C2CC2C1
CC1=C(C)C(=C)CC2CC12
CC1C=C(C)C(=C)C2CC12
CC1CC2C1C=C(C)C2=C
CC1CC2C1C(=C)C=C2C
CC1CC2C1C(C)=CC2=C
CC1CC2C=C(C)C(=C)C12
CC1C(C)C2C1C=CC2=C
CC1=C(C)C(=C)C2CCC12
CC1C2CC2C=CC1C#C
CC1C2CC2CC=C1C#C
CC1C2CC=C(CC12)C#C
CC1C2CC(C=CC12)C#C
CC1C2CCC(=CC12)C#C
CC1C2C=CCC(C#C)C12
CC1C2CC=CC(C#C)C12
CC1C2CCC=C(C#C)C12
CC1=CC2CC2C(C1)C#C
CC1=CC2CC2CC1C#C
CC1CC2CC2C=C1C#C
CC1CC2CC2C(=C1)C#C
CC1=CC2C(CC1)C2C#C
CC1CC2C(C=C1)C2C#C
CC1=CCC2C(C1)C2C#C
CC1=C(CC2CC2C1)C#C
CC1=CCC2CC2C1C#C
CC1C=CC2CC2C1C#C
CC1=C(CCC2CC12)C#C
CC1=CC(CC2CC12)C#C
CC1C=C(CC2CC12)C#C
CC1CC(=CC2CC12)C#C
CC1=C(C#C)C2CC2CC1
CC1=CCCC2C(C#C)C12
CC1C=CCC2C(C#C)C12
CC1CC=CC2C(C#C)C12
CC1=CC(C#C)C2CC2C1
CC1=CCC(C#C)C2CC12
CC1C=CC(C#C)C2CC12
CC1CC=C(C#C)C2CC12
CC1C2CCC2C=C1C#C
CC1C2C=CCC2C1C#C
CC1C2CC=CC2C1C#C
CC1CC2C1C=CC2C#C
CC1CC2C1CC=C2C#C
CC1=CC2CCC2C1C#C
CC1=CC2C(CC2C#C)C1
CC1CC2C=C(CC12)C#C
CC1CC2CC(=CC12)C#C
CC1=CC2CC(C#C)C2C1
CC1CC2C=CC(C#C)C12
CC1CC2CC=C(C#C)C12
CC1=C(CC2CCC12)C#C
CC1=CCC2C(CC12)C#C
CC1C=CC2C(CC12)C#C
CC1=CCC2CC(C#C)C12
CC1C=CC2CC(C#C)C12
CC1=C(C#C)C2CCC2C1
CC1=CC(C#C)C2CCC12
CC1C=C(C#C)C2CCC12
CC=C1C2CC2C=CC1C
CC=C1C2CC2CC=C1C
CC=C1CC2CC2C=C1C
CC=C1CC2CC2C(C)=C1
CC=C1CC2C(C)C2C=C1
CC=C1C=CC2CC2C1C
CC=C1C=CCC2C(C)C12
CC=C1CC=CC2C(C)C12
CC=C1C=C(C)CC2CC12
CC=C1C=CC(C)C2CC12
CC=C1CC=C(C)C2CC12
CC=C1CC(C)=CC2CC12
CC=C1C2CCC2C=C1C
CC=C1C=CC2C(C)CC12
CC=C1C=CC2CC(C)C12
CC=C1C=C(C)C2CCC12
CC12CCC1(C)C(=C)C=C2
CC(C)=C1CC2CC2C=C1
CC(C)=C1C=CCC2CC12
CC(C)=C1CC=CC2CC12
CC(C)=C1C=CC2CCC12
CC12CC1C=CC(C2)C#C
CC12CC1C=CCC2C#C
CC12CC1C(C=CC2)C#C
CC12CC1C(CC=C2)C#C
CC12CC1CC=CC2C#C
CC12CC1CC(C=C2)C#C
CC12CC=CCC1C2C#C
CC12CCC=CC1C2C#C
CC1C2C=CCCC12C#C
CC1C2CC=CCC12C#C
CC1(CC2CC2C=C1)C#C
CC1CC2(CC2C=C1)C#C
CC1CC2CC2(C=C1)C#C
CC1=CCC2(CC2C1)C#C
CC1=CCC2CC2(C1)C#C
CC1(C#C)C2CC=CCC12
CC1(C#C)C2CCC=CC12
CC1(C=CCC2CC12)C#C
CC1(CC=CC2CC12)C#C
CC1C=CCC2(CC12)C#C
CC1C=CCC2CC12C#C
CC1CC=CC2(CC12)C#C
CC1CC=CC2CC12C#C
CC12CC1CC=C(C2)C#C
CC12CC1CC(=CC2)C#C
CC12CCC1C=C(C2)C#C
CC12CCC1C=CC2C#C
CC12CCC1C(=CC2)C#C
CC12CCC1C(C=C2)C#C
CC12CCC1CC=C2C#C
CC12CCC1CC(=C2)C#C
CC12C=CCC1CC2C#C
CC12CC=CC1CC2C#C
CC12CC(C#C)C1C=CC2
CC12CC(C#C)C1CC=C2
CC1=CC2(CCC2C1)C#C
CC1=CC2CCC2(C1)C#C
CC1(CC2C=CCC12)C#C
CC1(CC2CC=CC12)C#C
CC1CC2(C=CCC12)C#C
CC1CC2(CC=CC12)C#C
CC1CC2C=CCC12C#C
CC1CC2CC=CC12C#C
CC1=CCC2(CCC12)C#C
CC1=CCC2CCC12C#C
CC1(C=CC2CCC12)C#C
CC1C=CC2(CCC12)C#C
CC1C=CC2CCC12C#C
CC=C1CC2CC2(C)C=C1
CC=C1CC2(C)CC2C=C1
CC=C1C=CCC2CC12C
CC=C1CC=CC2CC12C
CC=C1C=CCC2(C)CC12
CC=C1CC=CC2(C)CC12
CC=C1C=CC2CCC12C
CC=C1C=CC2(C)CCC12
CC1C2CC2CC1(C)C#C
CC1C2CC2(C)CC1C#C
CC1C2C(CCC12C)C#C
CC1C2CC(CC12C)C#C
CC1C2C(C)CCC12C#C
CC1C2CC(C)(CC12)C#C
CC1C2CC(C)CC12C#C
CC1C2CCC(C)C12C#C
CC1C2CCC(C#C)C12C
CC1C2CCC(C)(C#C)C12
CC1CC2C(C1)C2(C)C#C
CC1CC2(CC2C1C)C#C
CC1CC2CC2C1(C)C#C
CC1(C)C2CC2CC1C#C
CC1CC2CC2(C)C1C#C
CC1CC2CC2(C#C)C1C
CC1CC2(C)CC2C1C#C
CC1(C)C2CC(CC12)C#C
CC1CC2C(C#C)C2(C)C1
CC1(C)C2CCC(C#C)C12
CC1CCC2C1C2(C)C#C
CC1C(CC2CC12C)C#C
CC1(C)CC2C(C1)C2C#C
CC1(C)CC2CC2C1C#C
CC1CCC2C(C#C)C12C
CC1CCC2(C)C(C#C)C12
CC1CC(C)C2(CC12)C#C
CC1(C)CCC2C(C#C)C12
CC1CC(C#C)C2CC12C
CC1CC(C#C)C2(C)CC12
CC1(C)CC(C#C)C2CC12
CC1CC(C)(C#C)C2CC12
CC=C1C2CC2CC1(C)C
CC=C1C2CC2(C)CC1C
CC=C1CC2C(C1)C2(C)C
CC=C1CC2CC2C1(C)C
CC=C1CC2CC2(C)C1C
CC=C1CC2(C)CC2C1C
CC=C1CC2C(C)C2(C)C1
CC=C1CCC2C1C2(C)C
CC=C1CCC2C(C)C12C
CC=C1CCC2(C)C(C)C12
CC=C1C(C)CC2CC12C
CC=C1CC(C)C2CC12C
CC=C1CC(C)C2(C)CC12
CC=C1CC(C)(C)C2CC12
CC12CC1C(=C)CCC2=C
CC12CC1CC(=C)CC2=C
CC12CC1CCC(=C)C2=C
CC12CC1C(=C)C(=C)CC2
CC12CC1C(=C)CC(=C)C2
CC12CC1CC(=C)C(=C)C2
CC12CCC1C(=C)CC2=C
CC12CCC1CC(=C)C2=C
CC12CCC1C(=C)C(=C)C2
CC1C2CCC2C=CC1=C
CC1CC2C1C=CCC2=C
CC1CC2C1CC=CC2=C
CC1=CC2CCC2CC1=C
CC1=CC2CCC2C(=C)C1
CC1CC2C=CC(=C)CC12
CC1CC2C=CCC(=C)C12
CC1CC2CC=CC(=C)C12
CC1CC2CC(=C)C=CC12
CC1=CCC2CCC2C1=C
CC1C=CC2CCC2C1=C
CC1=CC(=C)C2CCC2C1
CC1=CC(=C)CC2CCC12
CC1=CCC(=C)C2CCC12
CC1C=CC(=C)C2CCC12
CC12CCC1C=CCC2=C
CC12CCC1CC=CC2=C
CC12CCC1C=CC(=C)C2
CC12CCC1C(=C)C=CC2
CC12CCC1C(=C)CC=C2
CC12CCC1CC(=C)C=C2
CC1C2C1C(C)CCC2C
CC1C2CC(C)C(C)CC12
CC1C2CC(C)CC(C)C12
CC1C2CCC(C)C(C)C12
CC1CC2CC2C(C)C1C
CC1CC(C)C(C)C2CC12
CC1C2CCC2C(C)C1C
CC1CC2C1C(C)CC2C
CC1CC2C1CC(C)C2C
CC1CC2CC(C)C(C)C12
CC1C(C)C2C1CCC2C
CC1C(C)C2CC(C)CC12
CC12CC1CCCC2(C)C
CC12CC1C(C)(C)CCC2
CC12CC1CC(C)(C)CC2
CC12CC1CCC(C)(C)C2
CC1C2(C)CCCCC12C
CC1(C)C2CCCCC12C
CC1CCC2(C)CC2(C)C1
CC1CCCC2(C)CC12C
CC12CCC1CCC2(C)C
CC12CCC1C(C)(C)CC2
CC12CCC1CC(C)(C)C2
CC1CC2(C)CCC2(C)C1
CC1CC2(C)CCCC12C
CC1(C)CC2CCCC12C
CC1CCC2(C)CCC12C
CC1(C)CC2(C)CCCC12
CC1CC2C1CCCC2C
CC1CC2CCC2CC1C
CC1CC2CCC2C(C)C1
CC1CC2CC(C)CCC12
CC1CC2CCC(C)CC12
CC1CC2CCCC(C)C12
CC1CCC2CCC2C1C
CC1CCC(C)C2CCC12
CC1C(C)C2CCCCC12
CC1CC2CCCCC12C
CC1CC2(C)CCCCC12
CC1CCC2CCC2(C)C1
CC1CCC2(C)CCC2C1
CC1(C)CC2CCCCC12
CC1CCCC2CCC12C
CC1(C)CCC2CCC2C1
CC1CCCC2(C)CCC12
CC1(C)CCCC2CCC12
CC1C2OC1(C)C=C2C
CC1C2OC1(C)C(C)=C2
CC1=CC2OC1C2(C)C
CC1=C(C)C2(C)CC1O2
CC1C2CC=C(C)C1O2
CC1C2CC(C)=CC1O2
CC1C2CC(O2)C=C1C
CC1C2OC1C(C)C=C2
CC1=C(C)C2CC(C1)O2
CC1C=C(C)C2CC1O2
CC1C2CC=CC1(C)O2
CC1C2OC1(C)CC=C2
CC1=CC2(C)CC(C1)O2
CC1=CC2CC(C)(C1)O2
CC1(C)C2CC=CC1O2
CC1=CCC2CC1(C)O2
CC1C=CC2CC1(C)O2
CC1=CCC2(C)CC1O2
CC1C=CC2(C)CC1O2
CC1(C)C=CC2CC1O2
CC1C2CC1(C)C(C)O2
CC1C2CC1C(C)(C)O2
CC1C2CC1(C)OC2C
CC1C2CC(C)C1(C)O2
CC1C2CC(C)(C)C1O2
CC1C2CC(C)(O2)C1C
CC1C2CC(O2)C1(C)C
CC1C2COC1C2(C)C
CC1C2COC1(C)C2C
CC1C2OC1(C)CC2C
CC1C2OCC1(C)C2C
CC1CC2OC1C2(C)C
CC1OC2CC1C2(C)C
C#CC1C2CC1(C=C2)C#C
C#CC1=CC2(CC1C2)C#C
C#CC1=CC2CC1(C2)C#C
C#CC1(C#C)C2CC1C=C2
CC1C2CC1C(C#C)=C2C
CC1C2C=C(C)C1C2C#C
CC1C2C=C(C#C)C1C2C
C#CC1C2CC1C(C)=C2C
CC1C2C=CC1C(C)=C2C
CC1C2C=C(C)C1C=C2C
CC1C2C=C(C)C1C(C)=C2
CC1=CC2CC1C(C)=C2C
CC1C2(C)C=CC1(C)C=C2
CC1=CC2(C)CC1(C)C=C2
CC12C=CC(C=C1)C2(C)C
CC12CC(C)(C=C1)C2(C)C
C=C1C2CC(C2)(C#C)C1=C
CC1C2C=CC1C(=C)C=C2
CC1=CC2CC1C=CC2=C
CC1=CC2CC1C(=C)C=C2
CC1=CC2C=CC(C1)C2=C
CC1=CC2C=CCC1C2=C
CC1=CC2CC=CC1C2=C
CC1=CC2CC(C=C2)C1=C
CC1=CCC2C=CC1C2=C
CC1C=CC2C=CC1C2=C
CC1=CC(=C)C2CC1C=C2
C#CC=C1C=CC2CC1C2
CC12CC(C=C1)C=CC2=C
CC12CC(C=C1)C(=C)C=C2
CC12C=CC(CC=C1)C2=C
CC12CC=CC(C=C1)C2=C
CC1C2CC1(C)C(=C)C2=C
CC1(C)C2CC1C(=C)C2=C
CC12CC(C)(C1)C(=C)C2=C
CC(C)=C1C2CC(C2)C1=C
CC1C2C=CC1C(=C)C2C
CC1C2CC(=C)C1C=C2C
CC1C2CC(=C)C1C(C)=C2
CC1C2CC(C=C2C)C1=C
CC1C2CC(C(C)=C2)C1=C
CC1CC2C=C(C)C1C2=C
CC1CC2C(C)=CC1C2=C
CC1=C(C)C2CC1CC2=C
CC1=C(C)C2CCC1C2=C
CC1C(C)C2C=CC1C2=C
CC12CC(C1)(CC2=C)C#C
CC12CC(C1)(C#C)C(=C)C2
CC(C#C)=C1CC2CC1C2
CC1C2CCC1C(=C2)C#C
CC1C2CC(C=C2)C1C#C
CC1C2CC(C#C)C1C=C2
CC1=CC2CC1CC2C#C
CC1CC2CC1C=C2C#C
CC1CC2CC1C(=C2)C#C
CC1=CC2CCC1C2C#C
CC1CC2C=CC1C2C#C
CC1=CC2CC(C#C)C1C2
CC1=C(C#C)C2CCC1C2
CC=C1C2CCC1C(C)=C2
CC=C1C2CC(C)C1C=C2
CC=C1CC2CC1C(C)=C2
CC=C1CC2C=CC1C2C
CC=C1CC2CC1C=C2C
CC=C1C2CC(C=C2)C1C
C#CC1C2CC1(CC2)C#C
C#CC1(CC2CC1C2)C#C
C#CC1CC2(CC1C2)C#C
C#CC1CC2CC1(C2)C#C
C#CC1(C#C)C2CC1CC2
CC12CC(C1)C(C2)=CC#C
CC12CC(C1)CC2=CC#C
CC=C1CC2(CC1C2)C#C
CC=C1CC2CC1(C2)C#C
CC12CCC(C)(C=C1)C2=C
CC12CC(=C)C(C)(C1)C=C2
CC(C)=C1C2CCC1C=C2
CC(C)=C1CC2CC1C=C2
CC12CC(C=C1)C(C2)C#C
CC12CCC(C1)C=C2C#C
CC12CCC(C1)C(=C2)C#C
CC12CC(CC1C#C)C=C2
CC12CCC(C=C1)C2C#C
CC1C2CCC1(C=C2)C#C
CC1(CC2CC1C=C2)C#C
CC1CC2(CC1C=C2)C#C
CC1CC2CC1(C=C2)C#C
CC1=CC2(CCC1C2)C#C
CC1=CC2CCC1(C2)C#C
CC1(C#C)C2CCC1C=C2
CC=C1C2CCC1(C)C=C2
CC=C1CC2CC1(C)C=C2
CC=C1CC2(C)CC1C=C2
CC12CC(C1)(C=CC2)C#C
CC12CC(C1)(CC=C2)C#C
CC1C2CC1C(C#C)C2C
C#CC1C2CC1C(C)C2C
CC1C2CC(C)C1C2C#C
CC1C2CC(C#C)C1C2C
CC=C1C2CC(C2C)C1C
CC=C1CC2C(C)C1C2C
CC1C(C)=CC2(CC2)C=C1C
CC1CC2(C1)C=C(C)C=C2C
CC1CC2(C1)C=CC(C)=C2C
CC1CC2(C1)C(C)=CC=C2C
CC1CC2(C1)C=C(C)C(C)=C2
CC1=CC2(CCC2)C(C)=C1C
CC1CC2(C=CC=C2C)C1C
CC1CC2(C=CC(C)=C2)C1C
CC1CCC11C=C(C)C=C1C
CC1CCC11C=CC(C)=C1C
CC1CCC11C(C)=CC=C1C
CC1CCC11C=C(C)C(C)=C1
CC1=C(C)C2(CCC2)C(C)=C1
CC1C(C)C2(C=CC=C2)C1C
CC1CC(C)C11C=CC=C1C
CC1CC(C)C11C=CC(C)=C1
CC12CC(C)(C1)C(C)(C)C2
CC12CC(C)(CC1)C2(C)C
CC1C2CC1C(=C)CC2=C
CC1C2CC1C(=C)C(=C)C2
CC1C2CC(C2)C(=C)C1=C
CC1C(=C)C2CC(C2)C1=C
CC12CC(CC1=C)CC2=C
CC12CCC(C1)C(=C)C2=C
CC12CC(CC1=C)C(=C)C2
CC12CCC(CC1=C)C2=C
CC12CC(C(=C)C1)C(=C)C2
CC12CCC(C(=C)C1)C2=C
C=C1C2CC(C2)CC1C#C
C=C1CC2CC(C1)C2C#C
C=C1CC2CC(C2)C1C#C
C=C1CCC2CC1C2C#C
C=C1CC(C#C)C2CC1C2
CC=C1C2CC(C2)CC1=C
CC=C1CC2CC(C2)C1=C
CC=C1CC(=C)C2CC1C2
CC1C2CC1C=CC(=C)C2
CC1C2CC1C(=C)C=CC2
CC1C2CC1C(=C)CC=C2
CC1C2CC(C2)C=CC1=C
CC1=CC2CC(C2)CC1=C
CC1=CC2CC(C2)C(=C)C1
CC1=CCC2CC(C2)C1=C
CC1C=CC2CC(C2)C1=C
CC1=CC(=C)C2CC(C2)C1
CC1=CC(=C)CC2CC1C2
CC1=CCC(=C)C2CC1C2
CC1C=CC(=C)C2CC1C2
CC1C2CCC1C(=C)C=C2
CC1C2CC(=C)C1C=CC2
CC1C2CC(=C)C1CC=C2
CC1C2CC(CC1=C)C=C2
CC1C2CC(=C)CC1C=C2
CC1C2CCC(=C)C1C=C2
CC1C2CC(C=CC2)C1=C
CC1C2CC(CC=C2)C1=C
CC1=CC2CC1CCC2=C
CC1CC2CC1C=CC2=C
CC1=CC2CC1C(=C)CC2
CC1=CC2CC1CC(=C)C2
CC1CC2CC1C(=C)C=C2
CC1=CC2CC(C1)C(=C)C2
CC1=CC2CCC(C1)C2=C
CC1=CC2CCCC1C2=C
CC1CC2C=CC(C1)C2=C
CC1CC2C=CCC1C2=C
CC1CC2CC=CC1C2=C
CC1CC2CC(C=C2)C1=C
CC1=CC2CC(CC2=C)C1
CC1=CCC2CC1CC2=C
CC1C=CC2CC1CC2=C
CC1=CCC2CC1C(=C)C2
CC1C=CC2CC1C(=C)C2
CC1=CCC2CCC1C2=C
CC1C=CC2CCC1C2=C
CC1CCC2C=CC1C2=C
CC1CC(=C)C2CC1C=C2
CC1=CC(=C)C2CCC1C2
CC1=CC2CCC(C2)C1=C
C=C1CC2CC(C2)(C1)C#C
C=C1CCC2(CC1C2)C#C
C=C1CCC2CC1(C2)C#C
CC12CC(C1)C=CCC2=C
CC12CC(C1)CC=CC2=C
CC12CC(C1)C=CC(=C)C2
CC12CC(C1)C(=C)C=CC2
CC12CC(C1)C(=C)CC=C2
CC12CC(C1)CC(=C)C=C2
CC12CCC(C1)C=CC2=C
CC12CC(C=C1)C(=C)CC2
CC12CC(CC1=C)C=CC2
CC12CC(CC1=C)CC=C2
CC12CCC(C1)C(=C)C=C2
CC12CC(C=CC1)C(=C)C2
CC12CC(CC=C1)C(=C)C2
CC12CC(CCC1=C)C=C2
CC12CCC(C=CC1)C2=C
CC12CCC(CC=C1)C2=C
CC12CCCC(C=C1)C2=C
CC12CC(CC(=C)C1)C=C2
CC1CC2CC(C)C1C2C
CC1CC2CC1C(C)C2C
CC1CC2C(C)CC1C2C
CC1C(C)C2CCC1C2C
CC1CC11C=CC(C)CC1C
CC1CC11C=CCC(C)C1C
CC1CC11C(C)CC=CC1C
CC1CC11CC=C(C)CC1C
CC1CC11CC=CC(C)C1C
CC1CC11CC(C)=CCC1C
CC1CC11CC(C)C=CC1C
CC1CC11CC=C(C)C(C)C1
CC1CC11CC(C)C=C(C)C1
CC1CC11CC(C)C(C)C=C1
CC1CC2(CC2)C=C(C)C1C
CC1CC2(CC2)C(C)=CC1C
CC1CC2(CC2)C(C)C=C1C
CC1CC2(CC2)C(C)C(C)=C1
CC1C(C)C11CC=CCC1C
CC1C(C)C11CCC=CC1C
CC1C(C)C11CC=CC(C)C1
CC1C(C)C11CC(C)CC=C1
CC1C(C)C11CCC(C)=CC1
CC1C(C)C11CCC(C)C=C1
CC1C=CC2(CC2)C(C)C1C
CC1C(C)C2(CC2)CC=C1C
CC1CC(C)C2(CC2)C(C)=C1
CC1C=C(C)CC2(CC2)C1C
CC1C=CC(C)C2(CC2)C1C
CC1CC=C(C)C(C)C11CC1
CC1CC(C)=CC(C)C11CC1
CC1CC2(C1)C=C(C)CC2C
CC1CC2(C1)C=CC(C)C2C
CC1CC2(C1)C(C)C=CC2C
CC1CC2(C1)C(C)CC=C2C
CC1CC2(C1)CC=C(C)C2C
CC1CC2(C1)CC(C)=CC2C
CC1CC2(C1)CC(C)C=C2C
CC1CC2(C1)CCC(C)=C2C
CC1CC2(C1)CC(C)=C(C)C2
CC1CC2(C1)CC(C)C(C)=C2
CC1CC2(CCC2)C(C)=C1C
CC1CC2(C=CCC2C)C1C
CC1CC2(CC=CC2C)C1C
CC1CC2(CCC=C2C)C1C
CC1CC2(CC=C(C)C2)C1C
CC1CC2(CC(C)C=C2)C1C
CC1CC2(CCC(C)=C2)C1C
CC1CCC11C=C(C)CC1C
CC1CCC11C=CC(C)C1C
CC1CCC11C(C)C=CC1C
CC1CCC11C(C)CC=C1C
CC1CCC11CC=C(C)C1C
CC1CCC11CC(C)=CC1C
CC1CCC11CC(C)C=C1C
CC1CCC11CCC(C)=C1C
CC1CCC11CC(C)=C(C)C1
CC1CCC11CC(C)C(C)=C1
CC1C(C)C2(CCC2)C=C1C
CC1C(C)C2(CC=CC2)C1C
CC1C(C)C2(CCC=C2)C1C
CC1CC(C)C11C=CCC1C
CC1CC(C)C11CC=CC1C
CC1CC(C)C11CCC=C1C
CC1CC(C)C11CC=C(C)C1
CC1CC(C)C11CC(C)C=C1
CC1CC(C)C11CCC(C)=C1
CC1C=C(C)C2(CCC2)C1C
CC1C=C(C)C(C)C11CCC1
CC1C(C)=C(C)CC11CCC1
CC1CC(C)=C(C)C11CCC1
CC1CC2(C)CCC1(C)C2
CC1C2(C)CCC1(C)CC2
CC1(C)CC2CCC1(C)C2
CC12CCC(C1)C(C)(C)C2
CC12CCC(CC1)C2(C)C
CC1C2CC1C(C)CCC2
CC1C2CC1CC(C)CC2
CC1C2CCCCC1C2C
CC1CC2CC(C2)CC1C
CC1CC2CC(C2)C(C)C1
CC1CCC2CC(C2)C1C
CC1CCC(C)C2CC1C2
CC1C2CCC1C(C)CC2
CC1CC2CCCC1C2C
CC1CC2CCC(C2)C1C
CC1CC(C)C2CCC1C2
CC1C2CCC1CC(C)C2
CC1CC2CC1CCC2C
CC1CC2CC1C(C)CC2
CC1CC2CC1CC(C)C2
CC1C2CC(CCC2)C1C
CC1C2CC1(C)CCCC2
CC1(C)C2CC1CCCC2
CC1CCC2(C)CC(C2)C1
CC1CCC2CC(C)(C2)C1
CC1CCCC2CC1(C)C2
CC1CCCC2(C)CC1C2
CC1(C)CCC2CC(C2)C1
CC1(C)CCCC2CC1C2
CC1C2CCC1(C)CCC2
CC1(C)CC2CC1CCC2
CC1CCC2CCC1(C)C2
CC1CC2CC1(C)CCC2
CC1(C)C2CCC1CCC2
CC1CC2(C)CC1CCC2
CC1CC2CCC(C)(C2)C1
CC1CCC2(C)CCC1C2
CC1(C)CC2CCC(C2)C1
CC1(C)CCC2CCC1C2
CC1C2OC2(C)C=CC1=C
CC1=CC2OC2(C)CC1=C
CC1(C)C2OC2C=CC1=C
CC1=CCC2(C)OC2C1=C
CC1C=CC2(C)OC2C1=C
CC1=CCC2OC2(C)C1=C
CC1C=CC2OC2(C)C1=C
CC1=CC(=C)C2(C)OC2C1
CC1(C)C=CC2OC2C1=C
CC1=CC(=C)C2OC2(C)C1
CC1=CC(=C)CC2(C)OC12
CC1=CCC(=C)C2(C)OC12
CC1C=CC(=C)C2(C)OC12
CC1=CC(=C)CC2OC12C
CC1C=CC(=C)C2OC12C
CC1C(=C)C=CC2OC12C
CC1(C)C=CC(=C)C2OC12
CC1=CC2(C)COC2C1=C
CC1=CC2COC2(C)C1=C
CC1=CC2(C)OCC2C1=C
CC1=CC2OCC2(C)C1=C
CC1=CC(=C)C2(C)COC12
CC1=CC(=C)C2COC12C
CC1=CC(=C)C2(C)OCC12
CC1=CC(=C)C2OCC12C
CC1(C)OC2C1C=CC2=C
CC1(C)OC2C=CC(=C)C12
CC1OC2(C)C1C=CC2=C
CC1OC2C=CC(=C)C12C
CC1OC2C(=C)C=CC12C
CC1OC2(C)C=CC(=C)C12
CC1C2CC2COC1(C)C
CC1C2CC2OCC1(C)C
CC1C2CC(C)(C)COC12
CC1C2CCC(C)(C)OC12
CC1C2C(C)CCOC12C
CC1C2CC(C)COC12C
CC1C2CCC(C)OC12C
CC1C2C(C)COCC12C
CC1C2CC(C)OCC12C
CC1C2C(C)OCCC12C
CC1C2CCOC(C)C12C
CC1C2CCOC(C)(C)C12
CC1C2COC(C)CC12C
CC1C2COCC(C)C12C
CC1C2COC(C)(C)CC12
CC1C2COCC(C)(C)C12
CC1C2OC2CCC1(C)C
CC1C2OC(C)CCC12C
CC1C2OCC(C)CC12C
CC1C2OCCC(C)C12C
CC1C2OCCC(C)(C)C12
CC1CC2CC2(C)C(C)O1
CC1CC2CC2C(C)(C)O1
CC1CC2CC2(C)OC1C
CC1CC2CC2OC1(C)C
CC1CC2(C)CC2C(C)O1
CC1CC2(C)CC2OC1C
CC1CC2C(CO1)C2(C)C
CC1CC2OC2C(C)(C)C1
CC1CCC2C(O1)C2(C)C
CC1CCC2(C)OC2C1C
CC1CCC2OC2C1(C)C
CC1CCC2OC2(C)C1C
CC1CC(C)C2CC2(C)O1
CC1CC(C)C2(C)CC2O1
CC1CC(C)C2OC2(C)C1
CC1CC(C)(C)C2CC2O1
CC1CCC(C)C2(C)OC12
CC1CC(C)(C)CC2OC12
CC1CC(C)(C)OC2CC12
CC1CCOC2C1C2(C)C
CC1COC2C(C1)C2(C)C
CC1COC2CC2C1(C)C
CC1COC2CC2(C)C1C
CC1COC2(C)CC2C1C
CC1COCC2C1C2(C)C
CC1COC(C)C2(C)CC12
CC1COC(C)(C)C2CC12
CC1OC2CC2CC1(C)C
CC1OCC2CC2C1(C)C
CC1OCC2CC2(C)C1C
CC1OCC2(C)CC2C1C
CC1OCCC2C1C2(C)C
CC1OCC(C)C2(C)CC12
CC1OC(C)(C)CC2CC12
CC1OCC(C)(C)C2CC12
CC1CC2OC2CC1(C)C
CC1CC2OC2(C)CC1C
CC1CC2OC2(C)C(C)C1
CC1CCC(C)(C)C2OC12
CC1C2CCC2OC1(C)C
CC1C2CCOC2C1(C)C
CC1C2COC2CC1(C)C
CC1C2COCC2C1(C)C
CC1C2OCC2CC1(C)C
CC1C2OCCC2C1(C)C
CC1CC2C1COC2(C)C
CC1CC2C1OCC2(C)C
CC1CC2(C)C1COC2C
CC1CC2(C)C1OCC2C
CC1CC2C(CC2(C)C)O1
CC1CC2CC(C)(C)C2O1
CC1CC2(C)CC(C)OC12
CC1CC2CC(C)(C)OC12
CC1CC2C(C)COC12C
CC1CC2CC(C)OC12C
CC1CC2(C)COC2C1C
CC1CC2C(C)OCC12C
CC1CC2(C)COC(C)C12
CC1CC2COC2C1(C)C
CC1CC2COC2(C)C1C
CC1CC2(C)OCC2C1C
CC1CC2COC(C)C12C
CC1CC2(C)OC(C)CC12
CC1CC2(C)OCC(C)C12
CC1CC2COC(C)(C)C12
CC1CC2OCC2C1(C)C
CC1CC2OCC2(C)C1C
CC1CC2OC(C)CC12C
CC1CC2OCC(C)C12C
CC1CC2OC(C)(C)C2C1
CC1CC2OC(C)(C)CC12
CC1CC2OCC(C)(C)C12
CC1CCC2C1OC2(C)C
CC1C(C)C2(C)CCOC12
CC1C(C)C2(C)COCC12
CC1C(C)C2(C)OCCC12
CC1CCC2OC(C)(C)C12
CC1CC(C)C2(C)COC12
CC1CC(C)C2(C)OCC12
CC1CC(C)(C)C2COC12
CC1CC(C)(C)C2OCC12
CC1COC2C1CC2(C)C
CC1COC2CC(C)(C)C12
CC1OC2C1CCC2(C)C
CC1OC2(C)C1CCC2C
CC1OC2CCC2C1(C)C
CC1OC2CCC2(C)C1C
CC1OC2(C)CCC2C1C
CC1OC2C(C)CCC12C
CC1OC2CC(C)CC12C
CC1OC2CCC(C)C12C
CC1OC2(C)CC(C)CC12
CC1OC2(C)CCC(C)C12
CC1OC2CC(C)(C)CC12
CC1OC2CCC(C)(C)C12
CC1OCC2C1CC2(C)C
CC1OCC2CC(C)(C)C12
CC1OC(C)C2(C)CCC12
CC1OC(C)(C)C2CCC12
CC1(C)C2C=CC=C(C#C)C12
CC1=CC=CC2C1C2(C)C#C
CC(=C)CC1C2C=CC1C2
CC(C=C)C1C2CC1C=C2
CCC(=C)C1C2CC1C=C2
CC(=C)CC1=CC2CC1C2
CC(C=C)C1=CC2CC1C2
CCC(=C)C1=CC2CC1C2
CC12CC(C1)C=C2CC=C
CC12CC(C1)C(CC=C)=C2
CC12CC(C=C1)C2CC=C
CC1C2CC1(CC=C)C=C2
CC1=CC2CC1(CC=C)C2
CC1=CC2(CC=C)CC1C2
CC1(CC=C)C2CC1C=C2
CCC12CC(C1)C=C2C=C
CCC12CC(C1)C(C=C)=C2
CCC12CC(C=C1)C2C=C
CCC1C2CC1(C=C)C=C2
CCC1=CC2(CC1C2)C=C
CCC1=CC2CC1(C2)C=C
CCC1(C=C)C2CC1C=C2
CC(C)CC1C2CC1C=C2
CCC(C)C1C2CC1C=C2
CC(C)CC1=CC2CC1C2
CCC(C)C1=CC2CC1C2
CCC1C2CC1(CC)C=C2
CCC1=CC2CC1(CC)C2
CCC1=CC2(CC)CC1C2
CCC1(CC)C2CC1C=C2
CCCC12CC(C1)C=C2C
CCCC12CC(C1)C(C)=C2
CCCC12CC(C=C1)C2C
CCCC1C2CC1(C)C=C2
CCCC1=CC2CC1(C)C2
CCCC1(C)C2CC1C=C2
CCCC1=CC2(C)CC1C2
CC12CC1C(C=CC2=C)C#C
CC12CC1CC(=CC2=C)C#C
CC12CC1C=CC(=C)C2C#C
CC12CC1C(=C)C=C(C2)C#C
CC12CC1C(=C)C=CC2C#C
CC12CC1C(=C)C(=CC2)C#C
CC12CC1C(=C)C(C=C2)C#C
CC12CC1C(=CC(=C)C2)C#C
CC12CC1CC(=C)C=C2C#C
CC12CC1C=CC(C#C)C2=C
CC12CC1CC=C(C#C)C2=C
CC12CC1C=C(C#C)C(=C)C2
CC12CC1C(C#C)C(=C)C=C2
CC12C(C=CCC1=C)C2C#C
CC12C(CC=CC1=C)C2C#C
CC12C=CC(=C)CC1C2C#C
CC12C=CCC(=C)C1C2C#C
CC12CC=CC(=C)C1C2C#C
CC12CC(=C)C=CC1C2C#C
CC1C2CC2(C=CC1=C)C#C
CC1C2C=CC(=C)CC12C#C
CC1C2C=CCC(=C)C12C#C
CC1C2C(=C)C=CCC12C#C
CC1C2C(=C)CC=CC12C#C
CC1C2CC=CC(=C)C12C#C
CC1C2CC(=C)C=CC12C#C
CC1=CC2CC2(CC1=C)C#C
CC1=CCC2(CC2C1=C)C#C
CC1(C=CC2CC2C1=C)C#C
CC1C=CC2(CC2C1=C)C#C
CC1=CCC2CC2(C#C)C1=C
CC1(C#C)C2CC2C=CC1=C
CC1C=CC2CC2(C#C)C1=C
CC1(C#C)C2C=CCC(=C)C12
CC1(C#C)C2CC=CC(=C)C12
CC1(C#C)C2CC(=C)C=CC12
CC1=CC(=C)C2(CC2C1)C#C
CC1=CC(=C)C2CC2(C1)C#C
CC1=CC(=C)CC2(CC12)C#C
CC1=CC(=C)CC2CC12C#C
CC1=CCC(=C)C2(CC12)C#C
CC1(C=CC(=C)C2CC12)C#C
CC1C=CC(=C)C2(CC12)C#C
CC1C=CC(=C)C2CC12C#C
CC1C(=C)C=CC2CC12C#C
CC12CCC1C(=CC2=C)C#C
CC12CCC1C(=C)C=C2C#C
CC12CCC1C(=C)C(=C2)C#C
CC12C(CC1C#C)C=CC2=C
CC12CCC1C=C(C#C)C2=C
CC12C=CC(=C)C1CC2C#C
CC12CC(C#C)C1C=CC2=C
CC12CC(C#C)C1C(=C)C=C2
CC1(CC2C1C=CC2=C)C#C
CC1CC2(C#C)C1C=CC2=C
CC1=CC2(CCC2C1=C)C#C
CC1=CC2CCC2(C#C)C1=C
CC1(CC2C=CC(=C)C12)C#C
CC1CC2(C=CC(=C)C12)C#C
CC1CC2C=CC(=C)C12C#C
CC1CC2C(=C)C=CC12C#C
CC1=CC(=C)C2(CCC12)C#C
CC1=CC(=C)C2CCC12C#C
CC=C1C2CC2(C)C=CC1=C
CC=C1C=CC2CC2(C)C1=C
CC=C1C=CC2(C)CC2C1=C
CC=C1C=CC(=C)C2CC12C
CC=C1C(=C)C=CC2CC12C
CC=C1C=CC(=C)C2(C)CC12
C=CCC1C2CC1C=CC2
C=CCC1=CC2CC(C2)C1
C=CCC1=CCC2CC1C2
C=CCC1C=CC2CC1C2
CC1=CC2CCC1C=C2C
CC1CC2C=CC1C=C2C
CC1=CC2CCC1C(C)=C2
CC1CC2C=CC1C(C)=C2
CC1=C(C)C2CCC1C=C2
CC1C2C=CC(C=C2)C1C
CC1=CC2CCC1(C)C=C2
CC1CC2C=CC1(C)C=C2
CC1=CC2(C)CCC1C=C2
CC1CC2(C)C=CC1C=C2
CC1(C)CC2C=CC1C=C2
CC1C2C1C(C)(C)C=CC2=C
CC1C2CC2(C)C=C(C)C1=C
CC1C2CC2(C)C(=C)C=C1C
CC1C2CC2(C)C(C)=CC1=C
CC1C2C(C=CC1=C)C2(C)C
CC1C2C=C(C)C(=C)CC12C
CC1C2C=CC(=C)C(C)C12C
CC1C2C=CC(C)C(=C)C12C
CC1C2C(=C)C=C(C)CC12C
CC1C2C(=C)C=CC(C)C12C
CC1C2C(=C)C(C)=CCC12C
CC1C2C(=C)C(C)C=CC12C
CC1C2C(C)=CC(=C)CC12C
CC1C2C(C)=CCC(=C)C12C
CC1C2C(C)C=CC(=C)C12C
CC1C2C(C)C(=C)C=CC12C
CC1C2CC=C(C)C(=C)C12C
CC1C2CC(=C)C=C(C)C12C
CC1C2CC(C)=CC(=C)C12C
CC1C2C=CC(=C)C(C)(C)C12
CC1C2C=CC(C)(C)C(=C)C12
CC1=CC2CC2C(=C)C1(C)C
CC1=CC2CC2C(C)(C)C1=C
CC1=CC2C(CC1=C)C2(C)C
CC1=CC2C(C(=C)C1)C2(C)C
CC1=CCC2C(C1=C)C2(C)C
CC1C=CC2C(C1=C)C2(C)C
CC1=CC(=C)C2C(C1)C2(C)C
CC1=CC(=C)C2CC2C1(C)C
CC1C=C(C)C2CC2(C)C1=C
CC1C(C)=CC2CC2(C)C1=C
CC1C=C(C)C2(C)CC2C1=C
CC1C(C)=CC2(C)CC2C1=C
CC1=CC(=C)CC2C1C2(C)C
CC1=CCC(=C)C2C1C2(C)C
CC1C=CC(=C)C2C1C2(C)C
CC1=CC(C)(C)C2CC2C1=C
CC1=C(C)C(=C)C2CC2(C)C1
CC1C=C(C)C(=C)C2CC12C
CC1C(=C)C=C(C)C2CC12C
CC1C(=C)C(C)=CC2CC12C
CC1C(C)=CC(=C)C2CC12C
CC1C=C(C)C(=C)C2(C)CC12
CC1=CC(=C)C(C)(C)C2CC12
CC1=CC(C)(C)C(=C)C2CC12
CC1C2C(C=CC2=C)C1(C)C
CC1C2C=CC(=C)C2C1(C)C
CC1CC2(C)C1C=C(C)C2=C
CC1CC2(C)C1C(=C)C=C2C
CC1CC2(C)C1C(C)=CC2=C
CC1=CC2C(CC2(C)C)C1=C
CC1=CC2CC(C)(C)C2C1=C
CC1CC2C=C(C)C(=C)C12C
CC1CC2C(=C)C=C(C)C12C
CC1CC2C(=C)C(C)=CC12C
CC1CC2C(C)=CC(=C)C12C
CC1CC2(C)C=C(C)C(=C)C12
CC1C(C)C2(C)C1C=CC2=C
CC1=C(C)C2(C)CCC2C1=C
CC1C(C)C2(C)C=CC(=C)C12
CC1=CC(=C)C2C1CC2(C)C
CC1=CC(=C)C2CC(C)(C)C12
CC1=C(C)C(=C)C2(C)CCC12
CC12CC1C=CC(=C)C2(C)C
CC12CC1C(=C)C=CC2(C)C
CC1(C)C2C=CC(=C)CC12C
CC1(C)C2C(=C)C=CCC12C
CC1(C)C2CC=CC(=C)C12C
CC1(C)C2CC(=C)C=CC12C
CC1=CC2(C)CCC2(C)C1=C
CC1CC2(C)C=CC(=C)C12C
CC1CC2(C)C(=C)C=CC12C
CC1(C)CC2(C)C1C=CC2=C
CC1(C)CC2C=CC(=C)C12C
CC1(C)CC2C(=C)C=CC12C
CC1(C)CC2(C)C=CC(=C)C12
CC1=CC(=C)C2(C)CCC12C
CC1C2CC2C=CC1=C(C)C
CC1C2C=CCC(C12)=C(C)C
CC1C2CC=CC(C12)=C(C)C
CC1C2CC(C=CC12)=C(C)C
CC1C=CC2CC2C1=C(C)C
CC1C=CC(C2CC12)=C(C)C
CC(C)=C1C2CC2CC=C1C
CC(C)=C1CC2CC2C=C1C
CC(C)=C1CC2CC2C(C)=C1
CC(C)=C1C=C(C)CC2CC12
CC(C)=C1CC=C(C)C2CC12
CC(C)=C1CC(C)=CC2CC12
CC1CC2C1C=CC2=C(C)C
CC1CC2C=CC(C12)=C(C)C
CC(C)=C1C2CCC2C=C1C
CC(C)=C1C=C(C)C2CCC12
CC(=C)CC1C2CCC1C2
CC(C=C)C1C2CC1CC2
CCC(=C)C1C2CC1CC2
CC(=C)CC1CC2CC1C2
CC(C=C)C1CC2CC1C2
CCC(=C)C1CC2CC1C2
CC12CC(C1)CC2CC=C
CC12CC(C1)C(CC=C)C2
CC12CC(CC1)C2CC=C
CC1C2CC1(CC=C)CC2
CC1CC2CC1(CC=C)C2
CC1CC2(CC=C)CC1C2
CC1(CC=C)C2CC1CC2
CC1(CC=C)CC2CC1C2
CCC12CC(C1)C(C2)C=C
CCC12CC(C1)CC2C=C
CCC12CC(CC1)C2C=C
CCC1C2CC1(CC2)C=C
CCC1(CC2CC1C2)C=C
CCC1CC2(CC1C2)C=C
CCC1CC2CC1(C2)C=C
CCC1(C=C)C2CC1CC2
CCCC12CC(C1)CC2=C
CCCC12CC(C1)C(=C)C2
CC(C)=C1C=CC2CCC12C
CC(C)=C1C=CC2(C)CCC12
CC1C2=C(CC1(C)C)C=CS2
CC1C2=C(CC1(C)C)SC=C2
CC1=C2C(CCC2(C)C)=CS1
CC1=C2CC(C)(C)CC2=CS1
CC1=C2CCC(C)(C)C2=CS1
CC1C2=CSC=C2CC1(C)C
CC1=CC2=C(CCC2(C)C)S1
CC1=CC2=C(CC(C)(C)C2)S1
CC1CC2=C(C=CS2)C1(C)C
CC1=CC2=C(S1)C(C)(C)CC2
CC1CC2=C(SC=C2)C1(C)C
CC1CC2=CSC=C2C1(C)C
CC1CC(C)(C)C2=C1C=CS2
CC1CC(C)(C)C2=C1SC=C2
CC1CC(C)(C)C2=CSC=C12
CC1=CSC2=C1CCC2(C)C
CC1=CSC2=C1C(C)(C)CC2
CC1=CSC2=C1CC(C)(C)C2
CC1C2=C(CC1(C)C)C=CO2
CC1C2=C(CC1(C)C)OC=C2
CC1=C2C(CCC2(C)C)=CO1
CC1=C2CC(C)(C)CC2=CO1
CC1=C2CCC(C)(C)C2=CO1
CC1C2=COC=C2CC1(C)C
CC1=CC2=C(CCC2(C)C)O1
CC1=CC2=C(CC(C)(C)C2)O1
CC1CC2=C(C=CO2)C1(C)C
CC1=CC2=C(O1)C(C)(C)CC2
CC1CC2=C(OC=C2)C1(C)C
CC1CC2=COC=C2C1(C)C
CC1CC(C)(C)C2=C1C=CO2
CC1CC(C)(C)C2=C1OC=C2
CC1CC(C)(C)C2=COC=C12
CC1=COC2=C1CCC2(C)C
CC1=COC2=C1C(C)(C)CC2
CC1=COC2=C1CC(C)(C)C2
CC1C2CC2(C)C=CC=C1C
CC1C2C=CC=C(C)CC12C
CC1C2C=CC=CC(C)C12C
CC1C2C=CC(C)C=CC12C
CC1C2C(C)C=CC=CC12C
CC1C2CC=C(C)C=CC12C
CC1C2CC(C)=CC=CC12C
CC1C2C=CC=CC(C)(C)C12
CC1C2C=CC(C)(C)C=CC12
CC1=CC2CC2C=CC1(C)C
CC1=CC2CC2C(C)(C)C=C1
CC1=CCC2C(C=C1)C2(C)C
CC1C=CC2C(C=C1)C2(C)C
CC1=CCC2(C)CC2C=C1C
CC1C=CC2(C)CC2C=C1C
CC1=CC=CC2C(C1)C2(C)C
CC1=CC=CC2CC2C1(C)C
CC1=CC=CCC2C1C2(C)C
CC1=CCC=CC2C1C2(C)C
CC1C=CC=CC2C1C2(C)C
CC1=CC=C(C)C2CC2(C)C1
CC1=CC(C)=CC2CC2(C)C1
CC1=CC(C)(C)C2CC2C=C1
CC1=CC=C(C)C2(C)CC2C1
CC1C=C(C)C=CC2CC12C
CC1C=CC=C(C)C2CC12C
CC1C(C)=CC=CC2CC12C
CC1C=C(C)C=CC2(C)CC12
CC1=CC=CC(C)(C)C2CC12
CC1=CC(C)(C)C=CC2CC12
CC1=C2C(CC1)=CCC2(C)C
CC1=C2C(CC1)C=CC2(C)C
CC1C2=C(CC1(C)C)C=CC2
CC1=C2C=CCC2CC1(C)C
CC1=C2CC=CC2CC1(C)C
CC1=C2CCC=C2CC1(C)C
CC1=C2CCCC2=CC1(C)C
CC1C2=C(CC=C2)CC1(C)C
CC1C2=CC=CC2CC1(C)C
CC1C2=CCC=C2CC1(C)C
CC1C2=CCCC2=CC1(C)C
CC1C2C=CC=C2CC1(C)C
CC1C2C=CCC2=CC1(C)C
CC1C2CC=CC2=CC1(C)C
CC1C2C=CCC2(C)C=C1C
CC1C2CC=CC2(C)C=C1C
CC1=C2C=CCC2C(C)(C)C1
CC1=C2C(CCC2(C)C)=CC1
CC1=C2C(CCC2(C)C)C=C1
CC1=C2CC=CC2C(C)(C)C1
CC1=C2CCC=C2C(C)(C)C1
CC1=C2CCCC2(C)C(C)=C1
CC1=C2C(C)=CCC2(C)CC1
CC1=C2CC=C(C)C2(C)CC1
CC1=C2C=CC(C)(C)C2CC1
CC1=C2CC(C)(C)C=C2CC1
CC1=C2CC(C)(C)CC2=CC1
CC1=C2CC(C)(C)CC2C=C1
CC1=C2CCC(C)(C)C2=CC1
CC1=C2CCC(C)(C)C2C=C1
CC1=CC2C(C1)=CCC2(C)C
CC1=CC2C(C1)C=CC2(C)C
CC1=CC2=C(C1)C(C)(C)CC2
CC1=CC2=C(C1)CC(C)(C)C2
CC1CC2=C(C1)C(C)(C)C=C2
CC1=CC2=C(CCC2)C1(C)C
CC1=CC2=CCCC2C1(C)C
CC1=CC2C=CCC2C1(C)C
CC1=CC2CC=CC2C1(C)C
CC1=CC2CCC=C2C1(C)C
CC1C=C2C=CCC2C1(C)C
CC1C=C2CC=CC2C1(C)C
CC1C=C2CCC=C2C1(C)C
CC1CC2=C(C=CC2)C1(C)C
CC1CC2=C(CC=C2)C1(C)C
CC1CC2=CC=CC2C1(C)C
CC1CC2=CCC=C2C1(C)C
CC1CC2C=CC=C2C1(C)C
CC1C=C2C=CCC2(C)C1C
CC1C=C2CC=CC2(C)C1C
CC1CC2=CC=CC2(C)C1C
CC1=CC2=C(CCC2(C)C)C1
CC1=CC2C(CCC2(C)C)=C1
CC1CC2C(C=CC2(C)C)=C1
CC1=CC2(C)CCCC2=C1C
CC1CC2(C)C=CC=C2C1C
CC1CC2(C)C=CCC2=C1C
CC1CC2(C)CC=CC2=C1C
CC1=CC2=C(C)CCC2(C)C1
CC1=CC2(C)C(CC=C2C)C1
CC1=CC2C=C(C)CC2(C)C1
CC1=CC2C(C)=CCC2(C)C1
CC1=CC2CC=C(C)C2(C)C1
CC1CC2=C(C)C=CC2(C)C1
CC1CC2=CC=C(C)C2(C)C1
CC1CC2=CC(C)=CC2(C)C1
CC1=CC2=CC(C)(C)CC2C1
CC1=CC2=CCC(C)(C)C2C1
CC1=CC2(C)C=C(C)CC2C1
CC1=CC2(C)CC=C(C)C2C1
CC1=CC2CC(C)=CC2(C)C1
CC1=CC2(C)CCC(C)=C2C1
CC1=CC2C=CC(C)(C)C2C1
CC1=CC2CC(C)(C)C=C2C1
CC1=CC2CC(C)(C)CC2=C1
CC1=CC2CCC(C)(C)C2=C1
CC1C=C2CC(C)(C)CC2=C1
CC1C=C2CCC(C)(C)C2=C1
CC1CC2=CC(C)(C)C=C2C1
CC1CC2=CC(C)(C)CC2=C1
CC1CC2=CCC(C)(C)C2=C1
CC1CC2(C)C=C(C)CC2=C1
CC1CC2(C)C=CC(C)C2=C1
CC1CC2(C)C(C)=CCC2=C1
CC1CC2(C)C(C)C=CC2=C1
CC1CC2(C)CC=C(C)C2=C1
CC1CC2(C)CC(C)=CC2=C1
CC1CC2C=CC(C)(C)C2=C1
CC1=CC=C2C1CCC2(C)C
CC1=CCC2=C1CCC2(C)C
CC1=CCC2C1=CCC2(C)C
CC1=CCC2C1C=CC2(C)C
CC1C=CC2=C1CCC2(C)C
CC1C=CC2C1=CCC2(C)C
CC1C=CC2C1C=CC2(C)C
CC1CC=C2C1=CCC2(C)C
CC1CC=C2C1C=CC2(C)C
CC1CCC2=C1C=CC2(C)C
CC1=CCC2=C1C(C)(C)CC2
CC1=CCC2=C1CC(C)(C)C2
CC1C=CC2=C1C(C)(C)CC2
CC1C=CC2=C1CC(C)(C)C2
CC1CCC2=C1C(C)(C)C=C2
CC1=CCC2(C)C1CC=C2C
CC1C=CC2(C)C1CC=C2C
CC1=C(C)C2=CCCC2(C)C1
CC1=C(C)C2C=CCC2(C)C1
CC1=C(C)C2CC=CC2(C)C1
CC1=CCC2CC=C(C)C12C
CC1C=CC2=C(C)CCC12C
CC1C=CC2C=C(C)CC12C
CC1C=CC2C=CC(C)C12C
CC1C=CC2C(C)=CCC12C
CC1C=CC2CC=C(C)C12C
CC1C=CC2CC(C)=CC12C
CC1CC=C2C=C(C)CC12C
CC1CC=C2C=CC(C)C12C
CC1CC=C2C(C)=CCC12C
CC1C=CC2(C)C(C)CC=C12
CC1CC=C2CC=C(C)C12C
CC1CC=C2CC(C)=CC12C
CC1CCC2=C(C)C=CC12C
CC1CCC2=CC=C(C)C12C
CC1CCC2=CC(C)=CC12C
CC1=C(C)C2(C)C=CCC2C1
CC1=C(C)C2(C)CC=CC2C1
CC1=C(C)C2(C)CCC=C2C1
CC1=C(C)C2(C)CCCC2=C1
CC1=CC=C2CC(C)(C)CC12
CC1=CC=C2CCC(C)(C)C12
CC1=CCC2=CC(C)(C)CC12
CC1=CCC2=CCC(C)(C)C12
CC1=CCC2(C)CC=C(C)C12
CC1=CCC2C=CC(C)(C)C12
CC1=CCC2CC(C)(C)C=C12
CC1C=CC2=CC(C)(C)CC12
CC1C=CC2=CCC(C)(C)C12
CC1C=CC2(C)C=C(C)CC12
CC1C=CC2(C)C=CC(C)C12
CC1C=CC2(C)C(C)C=CC12
CC1C=CC2(C)CC=C(C)C12
CC1C=CC2(C)CC(C)=CC12
CC1C=CC2(C)CCC(C)=C12
CC1C=CC2C=CC(C)(C)C12
CC1C=CC2CC(C)(C)C=C12
CC1CC=C2C=CC(C)(C)C12
CC1CC=C2CC(C)(C)C=C12
CC1CCC2=CC(C)(C)C=C12
CC1CCC2(C)C=C(C)C=C12
CC1CCC2(C)C=CC(C)=C12
CC1CCC2(C)C(C)=CC=C12
CC1C=C(C)C2=CCCC12C
CC1C=C(C)C2C=CCC12C
CC1C=C(C)C2CC=CC12C
CC1C(C)=CC2=CCCC12C
CC1C(C)=CC2C=CCC12C
CC1C(C)=CC2CC=CC12C
CC1CC(C)=C2C=CCC12C
CC1CC(C)=C2CC=CC12C
CC1C=C(C)C2(C)C=CCC12
CC1C=C(C)C2(C)CC=CC12
CC1C=C(C)C2(C)CCC=C12
CC1C(C)=CC2(C)CCC=C12
CC1CC(C)C2(C)C=CC=C12
CC1=CC(C)(C)C2=C1CCC2
CC1CC(C)(C)C2=C1C=CC2
CC1CC(C)(C)C2=C1CC=C2
CC1=CC(C)(C)C2=CCCC12
CC1=CC(C)(C)C2C=CCC12
CC1=CC(C)(C)C2CC=CC12
CC1=CC(C)(C)C2CCC=C12
CC1CC(C)(C)C2=CC=CC12
CC1CC(C)(C)C2=CCC=C12
CC1CC(C)(C)C2C=CC=C12
CC1=CC2(C)CCC2(C)C=C1
CC1CC2(C)C=CC=CC12C
CC1(C)CC2C=CC=CC12C
CC1(C)CC2(C)C=CC=CC12
CC1=CC=CC2(C)CCC12C
CCCC12CC(C1)C=CC2
CCCC12CC(C1)CC=C2
CC1C2C1C(C)(C)C=CC2C
CC1C2C1C(C)(C)CC=C2C
CC1C2CC2C=C(C)C1(C)C
CC1C2CC2C(C)=CC1(C)C
CC1C2CC2(C)C=C(C)C1C
CC1C2CC2(C)CC(C)=C1C
CC1C2CC2C(C)(C)C=C1C
CC1C2C=C(C)C(C)CC12C
CC1C2C=CC(C)C(C)C12C
CC1C2C(C)=CC(C)CC12C
CC1C2C(C)=CCC(C)C12C
CC1C2C(C)C=C(C)CC12C
CC1C2C(C)C=CC(C)C12C
CC1C2C(C)C(C)=CCC12C
CC1C2C(C)C(C)C=CC12C
CC1C2CC=C(C)C(C)C12C
CC1C2CC(C)=CC(C)C12C
CC1C2CC(C)C=C(C)C12C
CC1C2C=C(C)CC(C)(C)C12
CC1C2C=CC(C)(C)C(C)C12
CC1C2C=CC(C)C(C)(C)C12
CC1C2CC=C(C)C(C)(C)C12
CC1C2CC(C)=CC(C)(C)C12
CC1C2CC(C)(C)C=C(C)C12
CC1C2CC(C)(C)C(C)=CC12
CC1CC2C(C=C1C)C2(C)C
CC1CC2C(C(C)=C1)C2(C)C
CC1C=CC2C(C1C)C2(C)C
CC1=C(C)C2CC2C(C)(C)C1
CC1C(C)C2(C)CC2C=C1C
CC1C=C(C)C2CC2C1(C)C
CC1C(C)=CC2CC2C1(C)C
CC1C=C(C)C2CC2(C)C1C
CC1C=C(C)C2(C)CC2C1C
CC1C=C(C)CC2C1C2(C)C
CC1C=CC(C)C2C1C2(C)C
CC1CC=C(C)C2C1C2(C)C
CC1CC(C)=CC2C1C2(C)C
CC1C2CC2(C)C(C)C=C1C
CC1=C(C)C(C)(C)C2CC2C1
CC1C=C(C)C(C)C2(C)CC12
CC1=C(C)C(C)(C)CC2CC12
CC1C=C(C)C(C)(C)C2CC12
CC1C2C(CC=C1C)C2(C)C
CC1C2C(CC2(C)C)C=C1C
CC1C2CCC2(C)C(C)=C1C
CC1C2C(C=CC2C)C1(C)C
CC1C2C(CC=C2C)C1(C)C
CC1C2C=C(C)CC2C1(C)C
CC1C2C=CC(C)C2C1(C)C
CC1C2CC=C(C)C2C1(C)C
CC1C2CC(C)=CC2C1(C)C
CC1C2CC(C)(C)C2C=C1C
CC1CC2C1C=C(C)C2(C)C
CC1CC2C1C(C)=CC2(C)C
CC1CC2C1C(C)(C)C=C2C
CC1CC2(C)C1C=C(C)C2C
CC1CC2(C)C1C(C)=CC2C
CC1CC2(C)C1C(C)C=C2C
CC1CC2(C)C1CC(C)=C2C
CC1CC2C=C(C)C(C)C12C
CC1CC2C(C)=C(C)CC12C
CC1CC2C(C)=CC(C)C12C
CC1CC2C(C)C=C(C)C12C
CC1CC2C(C)C(C)=CC12C
CC1CC2CC(C)=C(C)C12C
CC1CC2(C)C=C(C)C(C)C12
CC1CC2(C)CC(C)=C(C)C12
CC1CC2C=C(C)C(C)(C)C12
CC1C(C)C2C1C=CC2(C)C
CC1C(C)C2(C)C1C=CC2C
CC1C(C)C2(C)C1CC=C2C
CC1=C(C)C2C(CC2(C)C)C1
CC1=C(C)C2CC(C)(C)C2C1
CC1C(C)C2(C)C=C(C)CC12
CC1C(C)C2(C)C=CC(C)C12
CC1C(C)C2(C)CC=C(C)C12
CC1C(C)C2(C)CC(C)=CC12
CC1C=C(C)C2C1CC2(C)C
CC1C=C(C)C2CC(C)(C)C12
CC1C(C)=C(C)C2CCC12C
CC1=C(C)C(C)(C)C2CCC12
CC1C2CC=CC(C)(C)C12C
CC1CC2(C)C(C=C1)C2(C)C
CC1CC2C(C)(C)C2(C)C=C1
CC1(C)C2CC=CC(C)(C)C12
CC1(C)C2CC(C)(C)C=CC12
CC1C=CC2CC2(C)C1(C)C
CC1C=CCC2(C)C1C2(C)C
CC1(C)C=CC2CC2C1(C)C
CC1C=CCC2C(C)(C)C12C
CC1=CC(C)(C)C2(C)CC2C1
CC1C=CC(C)(C)C2(C)CC12
CC1(C)C=CC(C)(C)C2CC12
CC1C2C=CCC2(C)C1(C)C
CC1C2CC=CC2(C)C1(C)C
CC1CC2C1(C)C=CC2(C)C
CC1CC2(C)C1C=CC2(C)C
CC1=CC2CCC2(C)C1(C)C
CC1=CC2(C)CCC2C1(C)C
CC1(C)C2CC=CC2C1(C)C
CC1=CC2(C)C(CC2(C)C)C1
CC1=CC2C(C)(C)CC2(C)C1
CC1=CC2CC(C)(C)C2(C)C1
CC1CC2(C)C=C(C)CC12C
CC1CC2(C)C=CC(C)C12C
CC1CC2(C)C(C)=CCC12C
CC1CC2(C)C(C)C=CC12C
CC1CC2(C)CC=C(C)C12C
CC1CC2(C)CC(C)=CC12C
CC1CC2C=CC(C)(C)C12C
CC1=CC2(C)CC(C)(C)C2C1
CC1CC2(C)C=CC(C)(C)C12
CC1(C)CC2C(C)(C)C=CC12
CC1=CCC2(C)C1CC2(C)C
CC1C=CC2(C)C1CC2(C)C
CC1=C(C)C2(C)CCC2(C)C1
CC1=CCC2C(C)(C)CC12C
CC1=CCC2CC(C)(C)C12C
CC1C=CC2C(C)(C)CC12C
CC1C=CC2CC(C)(C)C12C
CC1C(C)C2(C)C=CCC12C
CC1=CCC2(C)CC(C)(C)C12
CC1(C)CC2C=CC(C)(C)C12
CC1C=CC2(C)CC(C)(C)C12
CC1C=C(C)C2(C)CCC12C
CC1C(C)=CC2(C)CCC12C
CC1C(C)(C)C2C=CCC12C
CC1C(C)(C)C2CC=CC12C
CC1=CC(C)(C)C2CCC12C
CC1=CC(C)(C)C2(C)CCC12
CC(C)CC1C2CC1CC2
CCC(C)C1C2CC1CC2
CC(C)CC1CC2CC1C2
CCC(C)C1CC2CC1C2
CCC1C2CC1(CC)CC2
CCC1CC2CC1(CC)C2
CCC1CC2(CC)CC1C2
CCC1(CC)C2CC1CC2
CCC1(CC)CC2CC1C2
CCCC12CC(C1)CC2C
CCCC12CC(C1)C(C)C2
CCCC12CC(CC1)C2C
CCCC1C2CC1(C)CC2
CCCC1(C)C2CC1CC2
CCCC1CC2CC1(C)C2
CCCC1CC2(C)CC1C2
CCCC1(C)CC2CC1C2
CC12CCC1C=CC(=C)C2=C
CC12CCC1C(=C)C=CC2=C
CC12CCC1C(=C)C(=C)C=C2
CC1C2CCC2C=C(C)C1=C
CC1C2CCC2C(=C)C=C1C
CC1C2CCC2C(C)=CC1=C
CC1CC2C1C=C(C)CC2=C
CC1CC2C1C=CC(=C)C2C
CC1CC2C1C=CC(C)C2=C
CC1CC2C1C(=C)C=CC2C
CC1CC2C1C(=C)CC=C2C
CC1CC2C1C(C)=CCC2=C
CC1CC2C1C(C)C=CC2=C
CC1CC2C1CC=C(C)C2=C
CC1CC2C1CC(=C)C=C2C
CC1CC2C1CC(C)=CC2=C
CC1CC2C=C(C)C(=C)CC12
CC1CC2C=C(C)CC(=C)C12
CC1CC2C=CC(=C)C(C)C12
CC1CC2C=CC(C)C(=C)C12
CC1CC2CC=C(C)C(=C)C12
CC1CC2CC(=C)C=C(C)C12
CC1CC2CC(=C)C(C)=CC12
CC1CC2CC(C)=CC(=C)C12
CC1C(C)C2C1C=CCC2=C
CC1C(C)C2C1CC=CC2=C
CC1=C(C)C2CCC2C(=C)C1
CC1C(C)C2C=CC(=C)CC12
CC1C=C(C)C2CCC2C1=C
CC1C(C)=CC2CCC2C1=C
CC1=C(C)C(=C)C2CCC2C1
CC1=C(C)C(=C)CC2CCC12
CC1C=C(C)C(=C)C2CCC12
CC1CC2CCC1C=C2C
CC1CC2CCC1C(C)=C2
CC1CC2CC(C)C1C=C2
CC1CC2C=CC1CC2C
CC1=C(C)C2CCC1CC2
CC1C2CCC(C=C2)C1C
CC1=CC2CCC1(C)CC2
CC1CC2CCC1(C)C=C2
CC1=CC2(C)CCC1CC2
CC1CC2(C)CCC1C=C2
CC1(C)CC2CCC1C=C2
CC1C2CC2CCC1(C)C#C
CC1C2CC2(C)CCC1C#C
CC1C2C(CCCC12C)C#C
CC1C2CC(CCC12C)C#C
CC1C2CCC(CC12C)C#C
CC1C2C(C)CCCC12C#C
CC1C2CC(C)CCC12C#C
CC1C2CCC(C)(CC12)C#C
CC1C2CCC(C)CC12C#C
CC1C2CCCC(C)C12C#C
CC1C2CCCC(C#C)C12C
CC1C2CCCC(C)(C#C)C12
CC1CC2CC2(CC1C)C#C
CC1CC2CC2CC1(C)C#C
CC1(C)C2CC2CCC1C#C
CC1CC2CC2(C)C(C1)C#C
CC1CC2CC2(C)CC1C#C
CC1CC2CC2C(C)(C1)C#C
CC1CC2CC2(C#C)C(C)C1
CC1CC2(C)CC2CC1C#C
CC1(C)C2CCC(CC12)C#C
CC1(C)C2CCCC(C#C)C12
CC1CCC2C(C1)C2(C)C#C
CC1CCC2(CC2C1C)C#C
CC1CCC2CC2C1(C)C#C
CC1(C)CC2CC2C(C1)C#C
CC1(C)CC2CC2CC1C#C
CC1CCC2CC2(C)C1C#C
CC1CCC2CC2(C#C)C1C
CC1CCC2(C)C(C1)C2C#C
CC1CCC2(C)CC2C1C#C
CC1CCC2C(C#C)C2(C)C1
CC1CCCC2C1C2(C)C#C
CC1C(CCC2CC12C)C#C
CC1CC(CC2CC12C)C#C
CC1(C)CCC2C(C1)C2C#C
CC1(C)CCC2CC2C1C#C
CC1CC(C)C2CC2(C1)C#C
CC1CC(CC2(C)CC12)C#C
CC1CCCC2C(C#C)C12C
CC1CCCC2(C)C(C#C)C12
CC1(C)CC(CC2CC12)C#C
CC1CC(C)(CC2CC12)C#C
CC1CCC(C)C2(CC12)C#C
CC1CC(C#C)C2CC2(C)C1
CC1(C)CCCC2C(C#C)C12
CC1CCC(C#C)C2CC12C
CC1CCC(C#C)C2(C)CC12
CC1(C)CCC(C#C)C2CC12
CC1CCC(C)(C#C)C2CC12
CC1C2CCC2CC1(C)C#C
CC1C2CCC2(C)CC1C#C
CC1C2CCCC2C1(C)C#C
CC1C2CCCC2(C)C1C#C
CC1CC2C1CCC2(C)C#C
CC1CC2(C)C1CCC2C#C
CC1CC2(C#C)C1CCC2C
CC1CC2(CCC2C1C)C#C
CC1CC2CCC2C1(C)C#C
CC1(C)C2CCC2CC1C#C
CC1CC2C(CC2(C)C1)C#C
CC1CC2CCC2(C)C1C#C
CC1CC2CCC2(C#C)C1C
CC1CC2C(CCC12C)C#C
CC1CC2CC(CC12C)C#C
CC1(C)C2CCCC2C1C#C
CC1CC2(C)CCC2C1C#C
CC1CC2(C)CC(CC12)C#C
CC1CC2(CC(C)CC12)C#C
CC1CC2(CCC(C)C12)C#C
CC1CC2C(C)CCC12C#C
CC1CC2CC(C)(CC12)C#C
CC1CC2CC(C)CC12C#C
CC1CC2CCC(C)C12C#C
CC1CC2CC(C#C)C2(C)C1
CC1CC2CCC(C#C)C12C
CC1CC2CC(C)(C#C)C2C1
CC1CC2(C)CCC(C#C)C12
CC1CC2CCC(C)(C#C)C12
CC1CCC2C1CC2(C)C#C
CC1(C)CC2C1CCC2C#C
CC1C(CC2CCC12C)C#C
CC1CCC2C(CC12C)C#C
CC1(C)CC2CCC2C1C#C
CC1(C)CC2CC(CC12)C#C
CC1C(C)C2(CCCC12)C#C
CC1CCC2(C)C(CC12)C#C
CC1CCC2CC(C#C)C12C
CC1(C)CC2CC(C#C)C2C1
CC1(C)CC2CCC(C#C)C12
CC1CCC2(C)CC(C#C)C12
CC1CCC2CC(C)(C#C)C12
CC1(C)CCC2C(CC12)C#C
CC1CC(C)C2(CCC12)C#C
CC1C(C#C)C2CCCC12C
CC1(C)CCC2CC(C#C)C12
CC1CC(C#C)C2CCC12C
CC1CC(C#C)C2(C)CCC12
CC1(C)CC(C#C)C2CCC12
CC1CC(C)(C#C)C2CCC12
CC=C1C2CC2CCC1(C)C
CC=C1C2CC2(C)CCC1C
CC=C1CC2CC2CC1(C)C
CC=C1CC2CC2(C)CC1C
CC=C1CC2CC2(C)C(C)C1
CC=C1CC2CC2C(C)(C)C1
CC=C1CC2(C)CC2CC1C
CC=C1CCC2C(C1)C2(C)C
CC=C1CCC2CC2C1(C)C
CC=C1CCC2CC2(C)C1C
CC=C1CCC2(C)CC2C1C
CC=C1CCC2C(C)C2(C)C1
CC=C1CCC2(C)C(C)C2C1
CC=C1CCCC2C1C2(C)C
CC=C1CC(C)C2CC2(C)C1
CC=C1CCCC2C(C)C12C
CC=C1CCCC2(C)C(C)C12
CC=C1C(C)CCC2CC12C
CC=C1CC(C)CC2CC12C
CC=C1CCC(C)C2CC12C
CC=C1CC(C)CC2(C)CC12
CC=C1CCC(C)C2(C)CC12
CC=C1CC(C)(C)CC2CC12
CC=C1CCC(C)(C)C2CC12
CC=C1C2CCC2CC1(C)C
CC=C1C2CCC2(C)CC1C
CC=C1CC2CCC2C1(C)C
CC=C1CC2CCC2(C)C1C
CC=C1CC2(C)CCC2C1C
CC=C1CC2C(C)CC2(C)C1
CC=C1CC2CC(C)C2(C)C1
CC=C1CC2CC(C)(C)C2C1
CC=C1CCC2C1CC2(C)C
CC=C1CCC2C(C)CC12C
CC=C1CCC2CC(C)C12C
CC=C1CCC2(C)C(C)CC12
CC=C1CCC2(C)CC(C)C12
CC=C1CCC2CC(C)(C)C12
CC=C1C(C)CC2CCC12C
CC=C1CC(C)C2CCC12C
CC=C1CC(C)C2(C)CCC12
CC=C1CC(C)(C)C2CCC12
CC1C2CC2C=CCC1(C)C
CC1C2CC2CC=CC1(C)C
CC1C2CC2(C)CCC=C1C
CC1C2C=CC(C)CCC12C
CC1C2C=CCC(C)CC12C
CC1C2C=CCCC(C)C12C
CC1C2C(C)C=CCCC12C
CC1C2C(C)CC=CCC12C
CC1C2C(C)CCC=CC12C
CC1C2CC=C(C)CCC12C
CC1C2CC=CC(C)CC12C
CC1C2CC=CCC(C)C12C
CC1C2CC(C)=CCCC12C
CC1C2CC(C)C=CCC12C
CC1C2CC(C)CC=CC12C
CC1C2CCC=C(C)CC12C
CC1C2CCC=CC(C)C12C
CC1C2CCC(C)C=CC12C
CC1C2C=CCCC(C)(C)C12
CC1C2CC=CC(C)(C)CC12
CC1C2CC=CCC(C)(C)C12
CC1C2CC(C)(C)CC=CC12
CC1C2CCC=CC(C)(C)C12
CC1C2CCC(C)(C)C=CC12
CC1=CC2CC2CCC1(C)C
CC1CC2CC2C=CC1(C)C
CC1CC2CC2(C)C=CC1C
CC1CC2CC2(C)CC=C1C
CC1=CC2CC2C(C)(C)CC1
CC1=CC2CC2CC(C)(C)C1
CC1CC2CC2(C)C(C)C=C1
CC1CC2CC2(C)CC(C)=C1
CC1CC2CC2C(C)(C)C=C1
CC1CC2(C)CC2C=CC1C
CC1CC2(C)CC2CC=C1C
CC1CC2(C)CC2C(C)C=C1
CC1CC2(C)CC2CC(C)=C1
CC1CC2C(CC=C1)C2(C)C
CC1=CCC2CC2CC1(C)C
CC1C=CC2CC2CC1(C)C
CC1=CCC2CC2C(C)(C)C1
CC1=CCC2C(CC1)C2(C)C
CC1CCC2C(C=C1)C2(C)C
CC1CCC2(C)CC2C=C1C
CC1=CCCC2C(C1)C2(C)C
CC1CC=CC2C(C1)C2(C)C
CC1=CCCC2CC2C1(C)C
CC1C=CCC2CC2C1(C)C
CC1CC=CC2CC2C1(C)C
CC1C=CCC2CC2(C)C1C
CC1CC=CC2CC2(C)C1C
CC1CC(C)C2CC2(C)C=C1
CC1C=CCC2(C)CC2C1C
CC1CC=CC2(C)CC2C1C
CC1CC(C)C2(C)CC2C=C1
CC1=CCCCC2C1C2(C)C
CC1C=CCCC2C1C2(C)C
CC1CC=CCC2C1C2(C)C
CC1CCC=CC2C1C2(C)C
CC1=CC(C)(C)C2CC2CC1
CC1CC=C(C)C2CC2(C)C1
CC1CC(C)=CC2CC2(C)C1
CC1CC(C)(C)C2CC2C=C1
CC1CC=C(C)C2(C)CC2C1
CC1C=C(C)CCC2CC12C
CC1C(C)=CCCC2CC12C
CC1CC=C(C)CC2CC12C
CC1CC(C)=CCC2CC12C
CC1CCC=C(C)C2CC12C
CC1=CC(C)(C)CC2CC2C1
CC1=CCC(C)(C)C2CC2C1
CC1C=C(C)CCC2(C)CC12
CC1C=CCC(C)C2(C)CC12
CC1CC=C(C)CC2(C)CC12
CC1CC=CC(C)C2(C)CC12
CC1CC(C)=CCC2(C)CC12
CC1=CC(C)(C)CCC2CC12
CC1=CCC(C)(C)CC2CC12
CC1=CCCC(C)(C)C2CC12
CC1C=CC(C)(C)CC2CC12
CC1C=CCC(C)(C)C2CC12
CC1CC=CC(C)(C)C2CC12
CC1CC(C)(C)C=CC2CC12
CC1=C2C(CC1)CCC2(C)C
CC1=C2CCCC2CC1(C)C
CC1C2=C(CCC2)CC1(C)C
CC1C2=CCCC2CC1(C)C
CC1C2C=CCC2CC1(C)C
CC1C2CC=CC2CC1(C)C
CC1C2CCC=C2CC1(C)C
CC1C2CCCC2=CC1(C)C
CC1C2CCCC2(C)C=C1C
CC1=C2CCCC2C(C)(C)C1
CC1=C2CC(C)(C)CC2CC1
CC1=C2CCC(C)(C)C2CC1
CC1CC2C(C1)=CCC2(C)C
CC1CC2=C(C1)C(C)(C)CC2
CC1CC2=C(C1)CC(C)(C)C2
CC1=CC2CCCC2C1(C)C
CC1C=C2CCCC2C1(C)C
CC1CC2=C(CCC2)C1(C)C
CC1CC2=CCCC2C1(C)C
CC1CC2C=CCC2C1(C)C
CC1CC2CC=CC2C1(C)C
CC1CC2CCC=C2C1(C)C
CC1C=C2CCCC2(C)C1C
CC1CC2=CCCC2(C)C1C
CC1CC2C=CCC2(C)C1C
CC1CC2CC=CC2(C)C1C
CC1=CC2C(CCC2(C)C)C1
CC1CC2C(CCC2(C)C)=C1
CC1CC2(C)C=CCC2C1C
CC1CC2(C)CC=CC2C1C
CC1CC2(C)CCC=C2C1C
CC1CC2(C)CCCC2=C1C
CC1CC2=C(C)CCC2(C)C1
CC1CC2=CC(C)CC2(C)C1
CC1CC2=CCC(C)C2(C)C1
CC1CC2C=C(C)CC2(C)C1
CC1CC2C=CC(C)C2(C)C1
CC1CC2C(C)=CCC2(C)C1
CC1CC2C(C)C=CC2(C)C1
CC1CC2CC=C(C)C2(C)C1
CC1CC2CC(C)=CC2(C)C1
CC1=CC2CC(C)(C)CC2C1
CC1=CC2CCC(C)(C)C2C1
CC1CC2(C)C(C)CCC2=C1
CC1CC2(C)CCC(C)C2=C1
CC1CC2C=CC(C)(C)C2C1
CC1CC2CC(C)(C)C=C2C1
CC1CC2CC(C)(C)CC2=C1
CC1CC2CCC(C)(C)C2=C1
CC1=CCC2C1CCC2(C)C
CC1C=CC2C1CCC2(C)C
CC1CC=C2C1CCC2(C)C
CC1CCC2=C1CCC2(C)C
CC1CCC2C1=CCC2(C)C
CC1CCC2C1C=CC2(C)C
CC1CCC2=C1C(C)(C)CC2
CC1CCC2=C1CC(C)(C)C2
CC1CCC2(C)C1CC=C2C
CC1=C(C)C2CCCC2(C)C1
CC1CCC2=C(C)CCC12C
CC1CCC2=CCC(C)C12C
CC1CCC2C=C(C)CC12C
CC1CCC2C=CC(C)C12C
CC1CCC2C(C)=CCC12C
CC1CCC2CC=C(C)C12C
CC1CCC2CC(C)=CC12C
CC1=C(C)C2(C)CCCC2C1
CC1=CCC2CCC(C)(C)C12
CC1C=CC2(C)C(C)CCC12
CC1C=CC2CC(C)(C)CC12
CC1C=CC2CCC(C)(C)C12
CC1CC=C2CC(C)(C)CC12
CC1CC=C2CCC(C)(C)C12
CC1CCC2=CC(C)(C)CC12
CC1CCC2=CCC(C)(C)C12
CC1CCC2(C)C=C(C)CC12
CC1CCC2(C)C=CC(C)C12
CC1CCC2(C)C(C)C=CC12
CC1CCC2(C)C(C)CC=C12
CC1CCC2(C)CC=C(C)C12
CC1CCC2(C)CC(C)=CC12
CC1CCC2(C)CCC(C)=C12
CC1CCC2C=CC(C)(C)C12
CC1CCC2CC(C)(C)C=C12
CC1C=C(C)C2CCCC12C
CC1C(C)=CC2CCCC12C
CC1CC(C)=C2CCCC12C
CC1C=C(C)C2(C)CCCC12
CC1CC(C)C2(C)C=CCC12
CC1CC(C)C2(C)CC=CC12
CC1CC(C)C2(C)CCC=C12
CC1CC(C)(C)C2=C1CCC2
CC1=CC(C)(C)C2CCCC12
CC1CC(C)(C)C2=CCCC12
CC1CC(C)(C)C2C=CCC12
CC1CC(C)(C)C2CC=CC12
CC1CC(C)(C)C2CCC=C12
CC1=CCC2CC(C)(C)CC12
CCCC1C2CC1CCC2
CCCC1CC2CC(C2)C1
CCCC1CCC2CC1C2
CC12CCC1C=CCC2(C)C
CC12CCC1CC=CC2(C)C
CC12CCC1C=CC(C)(C)C2
CC12CCC1C(C)(C)C=CC2
CC12CCC1C(C)(C)CC=C2
CC12CCC1CC(C)(C)C=C2
CC1=CC2(C)CCC2(C)CC1
CC1CC2(C)CCC2(C)C=C1
CC1CC2(C)C=CCCC12C
CC1CC2(C)CC=CCC12C
CC1CC2(C)CCC=CC12C
CC1=CCC2(C)CCC2(C)C1
CC1(C)CC2C=CCCC12C
CC1(C)CC2CC=CCC12C
CC1(C)CC2CCC=CC12C
CC1(C)CC2(C)C=CCCC12
CC1(C)CC2(C)CC=CCC12
CC1(C)CC2(C)CCC=CC12
CC1=CCCC2(C)CCC12C
CC1C=CCC2(C)CCC12C
CC1CC=CC2(C)CCC12C
CC1C2CCC2(C)CCC1=C
CC1CC2(C)C1CCCC2=C
CC1(C)C2CCC2CCC1=C
CC1CC2CCC2(C)CC1=C
CC1CC2CCC2(C)C(=C)C1
CC1CC2(C)CCC2CC1=C
CC1CC2C(=C)CCCC12C
CC1CC2CC(=C)CCC12C
CC1CC2CCC(=C)CC12C
CC1CC2CCCC(=C)C12C
CC1CC2(C)CC(=C)CCC12
CC1CC2(C)CCC(=C)CC12
CC1CC2(C)CCCC(=C)C12
CC1(C)CC2C1CCCC2=C
CC1(C)CC2CCC2CC1=C
CC1CCC2CCC2(C)C1=C
CC1(C)CC2CCC2C(=C)C1
CC1CCC2(C)CCC2C1=C
CC1(C)CC2CC(=C)CCC12
CC1(C)CC2CCC(=C)CC12
CC1(C)CC2CCCC(=C)C12
CC1(C)CCC2CCC2C1=C
CC1CC(=C)C2CCC2(C)C1
CC1C(=C)CCC2CCC12C
CC1CC(=C)CC2CCC12C
CC1CCC(=C)C2CCC12C
CC1CC(=C)CC2(C)CCC12
CC1CCC(=C)C2(C)CCC12
CC1(C)CC(=C)CC2CCC12
CC1(C)CCC(=C)C2CCC12
CC1CC2C1C(C)CCC2C
CC1CC2C1CC(C)CC2C
CC1CC2C1CCC(C)C2C
CC1CC2CCC2C(C)C1C
CC1CC2CC(C)C(C)CC12
CC1CC2CC(C)CC(C)C12
CC1CC2CCC(C)C(C)C12
CC1CC(C)C(C)C2CCC12
CC1C(C)C2C1CCCC2C
CC1C(C)C2CC(C)CCC12
CC1C2OC1(C=C2C)C#C
CC1C2OC1(C)C=C2C#C
CC1C2OC1(C)C(=C2)C#C
CC1C2OC1(C#C)C(C)=C2
CC1=CC2(C)OC1C2C#C
CC1=CC2OC1C2(C)C#C
CC1=CC2OC1(C)C2C#C
CC1(C)C2OC1C(=C2)C#C
CC1=C(C)C2(CC1O2)C#C
CC1=C(C#C)C2CC1(C)O2
CC1=C(C#C)C2(C)CC1O2
CC1=CC2(C)OC1C=C2C
CC1=CC2(C)OC1C(C)=C2
CC1=CC2OC1(C)C(C)=C2
CC1=C(C)C2(C)OC1C=C2
CC1C2OC1C(C)=CC2=C
CC1C2OC1C(=C)C(C)=C2
CC1=C(C)C(=C)C2CC1O2
CC1C2OC(C)(C=C2)C1=C
CC1=CC2CC(=C)C1(C)O2
CC1=CC2(C)CC(=C)C1O2
CC1=CC2(C)COC1C2=C
CC1=CC2(C)OC1CC2=C
CC1=CC2COC1(C)C2=C
CC1=CC2(C)OCC1C2=C
CC1=CC2OC1(C)CC2=C
CC1=CC2OCC1(C)C2=C
CC1(C)C2OC(C=C2)C1=C
CC1C(=C)C2OC1(C)C=C2
CC1(C)OC2C=CC1C2=C
CC1OC2C=CC1(C)C2=C
CC1OC2(C)C=CC1C2=C
CC1C2CC(=CC1O2)C#C
CC1C2CC=C(C#C)C1O2
CC1C2CC(O2)C=C1C#C
CC1C2OC1C(C=C2)C#C
CC1=CC2CC(O2)C1C#C
CC1=CC2OC(C1)C2C#C
CC1=C(CC2CC1O2)C#C
CC1=CCC2OC1C2C#C
CC1C=CC2OC1C2C#C
CC1=C(C#C)C2CC(C1)O2
CC1=CC(C#C)C2CC1O2
CC1C=C(C#C)C2CC1O2
CC=C1C2CC(O2)C=C1C
CC=C1C=CC2OC1C2C
CC=C1C=C(C)C2CC1O2
CC12CC(C)(O1)C(=C)C=C2
CC(C)=C1C=CC2CC1O2
CC12CC(CC=C1C#C)O2
CC12CC(CC(=C1)C#C)O2
CC12CC=CC(O1)C2C#C
CC12CC(O1)C=C(C2)C#C
CC12CC(O1)C=CC2C#C
CC12CC(O1)C(=CC2)C#C
CC12CC(O1)C(C=C2)C#C
CC12OC(CC=C1)C2C#C
CC1C2CC=CC1(O2)C#C
CC1C2OC1(CC=C2)C#C
CC1=CC2(CC(C1)O2)C#C
CC1=CC2CC(C1)(O2)C#C
CC1=CCC2(CC1O2)C#C
CC1=CCC2CC1(O2)C#C
CC1(C=CC2CC1O2)C#C
CC1C=CC2(CC1O2)C#C
CC1C=CC2CC1(O2)C#C
CC1(C#C)C2CC=CC1O2
CC=C1C=CC2CC1(C)O2
CC=C1C=CC2(C)CC1O2
CC1C2CC1(C#C)C(C)O2
CC1C2CC1(C)C(O2)C#C
CC1C2CC1C(C)(O2)C#C
CC1C2CC1(C)OC2C#C
CC1C2CC1(OC2C)C#C
CC1C2CC(C)C1(O2)C#C
CC1C2CC(C#C)C1(C)O2
CC1C2CC(C)(C#C)C1O2
CC1C2CC(C)(O2)C1C#C
CC1C2CC(O2)C1(C)C#C
CC1C2CC(O2)(C#C)C1C
CC1C2COC1C2(C)C#C
CC1C2COC1(C)C2C#C
CC1C2COC1(C#C)C2C
CC1C2OC1(CC2C)C#C
CC1C2OC1(C)CC2C#C
CC1C2OCC1(C)C2C#C
CC1C2OCC1(C#C)C2C
CC1(C)C2CC1C(O2)C#C
CC1(C)C2CC(C#C)C1O2
CC1(C)C2CC(O2)C1C#C
CC1(C)C2COC1C2C#C
CC1CC2(C)OC1C2C#C
CC1CC2OC1C2(C)C#C
CC1CC2OC1(C)C2C#C
CC1(C)CC2OC1C2C#C
CC1C(C#C)C2CC1(C)O2
CC1(C)OC2CC1C2C#C
CC1OC2CC1C2(C)C#C
CC1OC2CC1(C)C2C#C
CC1OC2(C)CC1C2C#C
CC=C1C2CC(C)(O2)C1C
CC=C1C2CC(O2)C1(C)C
CC=C1CC2(C)OC1C2C
CC=C1CC2OC1C2(C)C
CC=C1CC2OC1(C)C2C
CC=C1C(C)C2CC1(C)O2
CC(C)=C1CC2CC1(C)O2
CC(C)=C1CC2(C)CC1O2
CC12CC(CC(=C)C1=C)O2
CC12CC(O1)C(=C)CC2=C
CC12CC(O1)C(=C)C(=C)C2
CC1C2CC1C(C)C(C)O2
CC1C2CC1C(C)OC2C
CC1C2CC(C)C(C)C1O2
CC1C2CC(C)OC1C2C
CC1C2CC(O2)C(C)C1C
CC1C2COC(C)C1C2C
CC1C2OC1C(C)CC2C
CC1C2OCC(C)C1C2C
CC1C2CCC1C(C)(C)O2
CC1C2CC(C)(C)C1CO2
CC1C2CC(C)(CO2)C1C
CC1C2CCC(C)(O2)C1C
CC1C2CC(CO2)C1(C)C
CC1C2CCC(O2)C1(C)C
CC1C2COC1C(C)(C)C2
CC1C2COC(C2)C1(C)C
CC1C2COC(C)(C2)C1C
CC1CC2CC1(C)C(C)O2
CC1CC2CC1C(C)(C)O2
CC1CC2CC1OC2(C)C
CC1CC2(C)CC1C(C)O2
CC1CC2(C)CC1OC2C
CC1CC2CC(C)C1(C)O2
CC1CC2(C)CC(C)C1O2
CC1CC2(C)COC1C2C
CC1CC2COC1C2(C)C
CC1CC2(C)OC1CC2C
CC1CC2COC1(C)C2C
CC1CC2(C)OCC1C2C
CC1CC2OC1CC2(C)C
CC1CC2OCC1C2(C)C
CC1CC2OCC1(C)C2C
CC1OC2CC1CC2(C)C
CC1OC2CC1C(C)(C)C2
CC1OC2CCC1C2(C)C
CC1OC2(C)CC1CC2C
CC1OC2CCC1(C)C2C
CC1OC2(C)CCC1C2C
CC1CC2CC(C)(C)C1O2
CC12CC(C1)C(C)(C)CO2
CC12CC(C1)CC(C)(C)O2
CC12CC(C1)C(C)(C)OC2
CC12CC(C1)COC2(C)C
CC12CC(C1)OCC2(C)C
CC12CC(C1)OC(C)(C)C2
CC12CC(CCC1(C)C)O2
CC12CC(CC(C)(C)C1)O2
CC12CC(COC1)C2(C)C
CC12CC(O1)C(C)(C)CC2
CC12CC(OCC1)C2(C)C
CC1C2(C)CC1(C)COC2
CC1C2(C)CC1(C)OCC2
CC1C2(C)CCCC1(C)O2
CC12CC(CCO1)C2(C)C
CC12CCCC(O1)C2(C)C
CC1CC2(C)CC(C)(C1)O2
CC1CC2(C)CC(C)(C2)O1
CC1CCC2(C)CC1(C)O2
CC1COC2(C)CC1(C)C2
CC1OCC2(C)CC1(C)C2
CC1C2CC2C=CC1(C)O
CC1C2CC2(C)C=CC1O
CC1C2CC2(O)CC=C1C
CC1C2C=CC(C)CC12O
CC1C2C=CCC(C)C12O
CC1C2C(C)C=CCC12O
CC1C2C(C)CC=CC12O
CC1C2CC=C(C)CC12O
CC1C2CC=CC(C)C12O
CC1C2CC(C)=CCC12O
CC1C2CC(C)C=CC12O
CC1C2C=CCC(C)(O)C12
CC1C2CC=CC(C)(O)C12
CC1C2C=CCC(O)C12C
CC1C2CC=CC(O)C12C
CC1C2C=CC(O)CC12C
CC1C2CC(C)(O)C=CC12
CC1C2CC(O)C=CC12C
CC1C2C(O)C=CCC12C
CC1C2C(O)CC=CC12C
CC1=CC2CC2CC1(C)O
CC1=CC2CC2(C)CC1O
CC1(C)C2CC2C=CC1O
CC1=CC2CC2C(C)(O)C1
CC1CC2CC2(O)C(C)=C1
CC1CC2C(C=C1)C2(C)O
CC1(C)C2C=CCC(O)C12
CC1(C)C2CC=CC(O)C12
CC1CC2(C)C(O)C2C=C1
CC1(C)C2CC(O)C=CC12
CC1CC2C(O)C2(C)C=C1
CC1CC2(O)CC2C=C1C
CC1CC2(O)CC2C(C)=C1
CC1=CCC2C(C1)C2(C)O
CC1=CCC2CC2C1(C)O
CC1C=CC2CC2C1(C)O
CC1=CCC2CC2(C)C1O
CC1C=CC2CC2(C)C1O
CC1C=CC2CC2(O)C1C
CC1=CCC2(C)CC2C1O
CC1C=CC2(C)CC2C1O
CC1=CCC2(C)C(O)C2C1
CC1=CCC2C(O)C2(C)C1
CC1(C)CC2C(O)C2C=C1
CC1C=CC2(O)CC2C1C
CC1=CCCC2C1C2(C)O
CC1C=CCC2C1C2(C)O
CC1CC=CC2C1C2(C)O
CC1(C)C=CC2CC2C1O
CC1C=CCC2(C)C(O)C12
CC1CC=CC2(C)C(O)C12
CC1C=CCC2C(O)C12C
CC1CC=CC2C(O)C12C
CC1C=C(C)CC2CC12O
CC1C(C)=CCC2CC12O
CC1CC=C(C)C2CC12O
CC1(C)C=CCC2C(O)C12
CC1(C)CC=CC2C(O)C12
CC1C=C(C)CC2(O)CC12
CC1C=CC(C)C2(O)CC12
CC1=CCC(C)(O)C2CC12
CC1(C)C=CC(O)C2CC12
CC1C=CC(C)(O)C2CC12
CC1C=CC(O)C2CC12C
CC1=CC(C)(O)C2CC2C1
CC1=CCC(O)C2(C)CC12
CC1C=CC(O)C2(C)CC12
CC1=CC(C)(O)CC2CC12
CC1=CC(O)C2CC2(C)C1
CC1=CC(O)C2(C)CC2C1
CC1=CC(O)CC2CC12C
CC1=CC(O)CC2(C)CC12
CC1C(O)C=CC2CC12C
CC1C2CCC2(O)C=C1C
CC1C2C=CCC2C1(C)O
CC1C2CC=CC2C1(C)O
CC1CC2C1C=CC2(C)O
CC1CC2(C)C1C=CC2O
CC1=CC2CCC2C1(C)O
CC1=CC2CCC2(C)C1O
CC1=CC2C(CC2(C)O)C1
CC1=CC2(C)CCC2C1O
CC1CC2C=C(C)CC12O
CC1CC2C=CC(C)C12O
CC1CC2C(C)=CCC12O
CC1CC2C(C)C=CC12O
CC1CC2CC=C(C)C12O
CC1CC2CC(C)=CC12O
CC1CC2(C)C=CC(O)C12
CC1CC2C=CC(C)(O)C12
CC1CC2C=CC(O)C12C
CC1=CC2(C)CC(O)C2C1
CC1=CC2CC(C)(O)C2C1
CC1=CC2CC(O)C2(C)C1
CC1=CC2(C)C(O)CC2C1
CC1=CC2C(O)CC2(C)C1
CC1CC2C(O)C=CC12C
CC1CC2(O)C1C=CC2C
CC1CC2(O)C1CC=C2C
CC1CC2(O)C=C(C)CC12
CC1CC2(O)C=CC(C)C12
CC1CC2(O)CC=C(C)C12
CC1CC2(O)CC(C)=CC12
CC1=CCC2C1CC2(C)O
CC1C=CC2C1CC2(C)O
CC1(C)CC2C1C=CC2O
CC1=C(C)C2CCC2(O)C1
CC1=CCC2CC(C)(O)C12
CC1(C)CC2C=CC(O)C12
CC1C=CC2(C)CC(O)C12
CC1C=CC2CC(C)(O)C12
CC1=CCC2CC(O)C12C
CC1C=CC2CC(O)C12C
CC1=CCC2(C)C(O)CC12
CC1C=CC2(C)C(O)CC12
CC1=CCC2C(O)CC12C
CC1C=CC2C(O)CC12C
CC1=C(C)C2(O)CCC2C1
CC1C(C)C2(O)C=CCC12
CC1C(C)C2(O)CC=CC12
CC1C=C(C)C2CCC12O
CC1C(C)=CC2CCC12O
CC1(C)C=CC2CC(O)C12
CC1(C)C=CC2C(O)CC12
CC1C=C(C)C2(O)CCC12
CC1=CC(C)(O)C2CCC12
CC1=CC(O)C2CCC12C
CC1=CC(O)C2(C)CCC12
OC1C(C)(C)C2CC=CC12
CC1C(O)C2C=CCC12C
CC1C(O)C2CC=CC12C
CC1C(O)C2(C)C=CCC12
CC1C(O)C2(C)CC=CC12
CC1=CCC2(C)CC(O)C12
OC1C(C)(C)C2C=CCC12
CC12CC(C1)C(C#C)=C2C#C
CC12CC(C1C#C)C(=C2)C#C
CC12C=CC(C1C#C)C2C#C
CC12CC(C=C1C#C)C2C#C
CC1C2CC1(C=C2C#C)C#C
CC1C2CC1(C#C)C(=C2)C#C
CC1C2C=CC1C2(C#C)C#C
CC1C2C=CC1(C#C)C2C#C
CC1=CC2(CC1C2C#C)C#C
CC1=CC2CC1C2(C#C)C#C
CC1=CC2CC1(C#C)C2C#C
CC1(C#C)C2CC1C(=C2)C#C
CC1(C#C)C2C=CC1C2C#C
CC1=C(C#C)C2(CC1C2)C#C
CC1=C(C#C)C2CC1(C2)C#C
CC1C2C=CC1(C=C2C)C#C
CC1C2C=CC1(C)C=C2C#C
CC1C2C=CC1(C)C(=C2)C#C
CC1C2C=CC1(C#C)C(C)=C2
CC1=CC2(CC1C=C2C)C#C
CC1=CC2(CC1C(C)=C2)C#C
CC1=CC2CC1(C)C=C2C#C
CC1=CC2CC1(C)C(=C2)C#C
CC1=CC2CC1(C#C)C(C)=C2
CC1=CC2C=CC1C2(C)C#C
CC1=CC2(C)CC1C=C2C#C
CC1=CC2(C)CC1C(=C2)C#C
CC1=CC2C=CC1(C)C2C#C
CC1(C)C2C=CC1C(=C2)C#C
CC1=CC2(C)C=CC1C2C#C
CC1=C(C)C2(CC1C=C2)C#C
CC1=C(C#C)C2CC1(C)C=C2
CC1=C(C#C)C2(C)CC1C=C2
CC=C1C2C=CC1(C)C=C2C
CC=C1C2C=CC1(C)C(C)=C2
CC12C=CC(C1=C)C(=C)C=C2
CC12C=CC(C=CC1=C)C2=C
CC1C2CC1C(=CC2=C)C#C
CC1C2CC1C(=C)C(=C2)C#C
CC1C2C=CC(=C)C1C2C#C
CC1=CC2CC(C2C#C)C1=C
CC1=CC(=C)C2CC1C2C#C
CC1=C(C#C)C2CC(C2)C1=C
CC1=C(C#C)C(=C)C2CC1C2
CC1C2C=CC1C(C)=CC2=C
CC1C2C=CC1C(=C)C(C)=C2
CC1C2C=CC(=C)C1C=C2C
CC1C2C=C(C)C1C(=C)C=C2
CC1C2C=CC(C=C1C)C2=C
CC1=CC2CC1C=C(C)C2=C
CC1=CC2CC1C(=C)C=C2C
CC1=CC2CC1C(C)=CC2=C
CC1=CC2CC1C(=C)C(C)=C2
CC1=CC2C(=C)C1CC=C2C
CC1=CC2C=C(C)CC1C2=C
CC1=CC2CC=C(C)C1C2=C
CC1=CC2CC(C)=CC1C2=C
CC1=C(C)C2CC1C=CC2=C
CC1=C(C)C2C=CC(C1)C2=C
CC1=C(C)C2C=CCC1C2=C
CC1C=CC2C=C(C)C1C2=C
CC1C=CC2C(C)=CC1C2=C
CC1C=C(C)C2C=CC1C2=C
CC1=C(C)C(=C)C2CC1C=C2
CC12CC(C=C1)C(=C)C2C#C
CC12CC(CC1=C)C=C2C#C
CC12CC(CC1=C)C(=C2)C#C
CC12CC(C=C1)C(C#C)C2=C
CC12CC(C=C1C#C)C(=C)C2
CC12C=CC(CC1=C)C2C#C
CC12CC(C(=C)C1)C(=C2)C#C
CC12C=CC(CC1C#C)C2=C
CC12CCC(C=C1C#C)C2=C
CC12CCC(C1=C)C(=C2)C#C
CC12CC(=C)C(C=C1)C2C#C
CC12CC(C#C)C(C=C1)C2=C
CC1C2C=CC1(CC2=C)C#C
CC1C2CC(=C)C1(C=C2)C#C
CC1C2CC(C=C2)(C#C)C1=C
CC1=CC2(CC1CC2=C)C#C
CC1=CC2CC1(CC2=C)C#C
CC1=CC2(CC1C(=C)C2)C#C
CC1=CC2(CCC1C2=C)C#C
CC1(CC2C=CC1C2=C)C#C
CC1CC2(C=CC1C2=C)C#C
CC1=CC2CCC1(C#C)C2=C
CC1CC2C=CC1(C#C)C2=C
CC1=CC2CC(=C)C1(C2)C#C
CC1C(=C)C2CC1(C=C2)C#C
CC1(C#C)C2CC(=C)C1C=C2
CC1(C#C)C2CC(C=C2)C1=C
CC=C1C2C=CC1(C)CC2=C
CC=C1C2CC(=C)C1(C)C=C2
CC=C1C2CC(C)(C=C2)C1=C
CC=C1CC2C=CC1(C)C2=C
CC=C1CC2(C)C=CC1C2=C
CC=C1C(=C)C2CC1(C)C=C2
C#CC1C2CC1C=C(C2)C#C
C#CC1C2CC1C(=CC2)C#C
C#CC1C2CC1C(C=C2)C#C
C#CC1C2CC(C2)C=C1C#C
C#CC1C2CC=CC1C2C#C
C#CC1=C(C#C)C2CC(C2)C1
C#CC1C=C(C#C)C2CC1C2
CC1C2CC1C(=CC#C)C=C2
CC1=CC2CC(C2)C1=CC#C
CC1=CC(=CC#C)C2CC1C2
CC=C1C2CC(C2)C=C1C#C
CC=C1C=CC2CC1C2C#C
CC=C1C=C(C#C)C2CC1C2
CC12CC(C1)(C=CC2=C)C#C
CC12CC(C1)(C#C)C(=C)C=C2
CC(C#C)=C1C=CC2CC1C2
C#CC1C2CC1(C=CC2)C#C
C#CC1C2CC1(CC=C2)C#C
C#CC1=CC2(CC(C2)C1)C#C
C#CC1=CC2CC(C2)(C1)C#C
C#CC1=CCC2(CC1C2)C#C
C#CC1=CCC2CC1(C2)C#C
C#CC1(C=CC2CC1C2)C#C
C#CC1C=CC2(CC1C2)C#C
C#CC1C=CC2CC1(C2)C#C
C#CC1(C#C)C2CC1C=CC2
CC12CC(C1)C=CC2=CC#C
CC12CC(C1)C(=CC#C)C=C2
CC=C1C=CC2(CC1C2)C#C
CC=C1C=CC2CC1(C2)C#C
CC1C2CC1C(C)=C(C)C2=C
CC1C2C(C)C1C(C)=CC2=C
CC1C2C=C(C)C(=C)C1C2C
CC(C)=C1C2CC(C)(C2)C1=C
CC(C)=C1C(=C)C2CC1(C)C2
CC1C2C=CC1(C)C(C)C2=C
CC1C2C=CC1C(C)(C)C2=C
CC1C2C=CC(C1=C)C2(C)C
CC1C2C=C(C)C1(C)CC2=C
CC1C2C(=C)CC1(C)C=C2C
CC1C2CC(=C)C1(C)C=C2C
CC1C2CC(=C)C1(C)C(C)=C2
CC1C2C=CC(C2=C)C1(C)C
CC1C2C=CC(C)(C2C)C1=C
CC1C2CC(C)(C=C2C)C1=C
CC1C2CC(C)(C(C)=C2)C1=C
CC1=CC2CC1C(=C)C2(C)C
CC1=CC2CC1C(C)(C)C2=C
CC1=CC2C(=C)C1CC2(C)C
CC1=CC2C(=C)CC1C2(C)C
CC1=CC2CC(=C)C1C2(C)C
CC1CC2C=C(C)C1(C)C2=C
CC1CC2C(C)=CC1(C)C2=C
CC1=CC2CC(C)(C)C1C2=C
CC1CC2(C)C=C(C)C1C2=C
CC1CC2(C)C(C)=CC1C2=C
CC1C(=C)C2CC1(C)C=C2C
CC1C(=C)C2CC1(C)C(C)=C2
CC1=C(C)C2(C)CC1CC2=C
CC1=C(C)C2(C)CC1C(=C)C2
CC1=C(C)C2(C)CCC1C2=C
CC1C(C)C2(C)C=CC1C2=C
CC12CC(C1)C(C#C)C2C#C
CC12CC(C1C#C)C(C2)C#C
CC12CC(CC1C#C)C2C#C
CC12CCC(C1C#C)C2C#C
CC1C2CC1(CC2C#C)C#C
CC1C2CC1C(C2)(C#C)C#C
CC1C2CC1(C#C)C(C2)C#C
CC1C2CCC1C2(C#C)C#C
CC1C2CCC1(C#C)C2C#C
CC1C2CC(C2)C1(C#C)C#C
CC1C2CC(C2)(C#C)C1C#C
CC1(CC2CC1C2C#C)C#C
CC1CC2(CC1C2C#C)C#C
CC1CC2CC1C2(C#C)C#C
CC1CC2CC1(C#C)C2C#C
CC1(C#C)C2CC1C(C2)C#C
CC1(C#C)C2CCC1C2C#C
CC1(C#C)C2CC(C2)C1C#C
CC1C(C#C)C2CC1(C2)C#C
CC1C2CC1(C)C(C2)=CC#C
CC1C2CC1(C)CC2=CC#C
CC1C2CC(C)(C2)C1=CC#C
CC1(C)C2CC1C(C2)=CC#C
CC1(C)C2CC(C2)C1=CC#C
CC1C(=CC#C)C2CC1(C)C2
CC=C1C2CC(C2)C1(C)C#C
CC=C1C2CC(C2)(C#C)C1C
CC=C1C2CC(C)(C2)C1C#C
CC=C1CC2(CC1C2C)C#C
CC=C1CC2CC1C2(C)C#C
CC=C1CC2CC1(C)C2C#C
CC=C1CC2CC1(C#C)C2C
CC=C1CC2(C)CC1C2C#C
CC=C1C(C)C2CC1(C2)C#C
CC=C1C(C#C)C2CC1(C)C2
CC=C1C2CC(C)(C2)C1=CC
CC1C2(C)CC(=C)C1(C)C=C2
CC1=CC2(C)CC1(C)CC2=C
CC1=CC2(C)CCC1(C)C2=C
CC1CC2(C)C=CC1(C)C2=C
CC1(C)C2CC(=C)C1(C)C=C2
CC1=CC2(C)CC(=C)C1(C)C2
CC12CC(C=C1)C(C)(C)C2=C
CC1(C)CC2C=CC1(C)C2=C
CC1C(=C)C2(C)CC1(C)C=C2
CC1(C)CC2(C)C=CC1C2=C
CC12CC(C=C1)C(=C)C2(C)C
CC12CC(=C)C(C=C1)C2(C)C
CC1C2CC(C1C=C2)=C(C)C
CC1CC2C=CC1C2=C(C)C
CC(C)=C1C2CCC1C(C)=C2
CC(C)=C1CC2CC1C=C2C
CC(C)=C1CC2CC1C(C)=C2
CC1C2CC(C=C2)C1=C(C)C
CC(C)=C1CC2(CC1C2)C#C
CC(C)=C1CC2CC1(C2)C#C
CC(C#C)=C1CC2CC1(C)C2
CC(C#C)=C1CC2(C)CC1C2
CC(C)=C1C2CCC1(C)C=C2
CC(C)=C1CC2CC1(C)C=C2
CC(C)=C1CC2(C)CC1C=C2
CC1C2(C)CC1(C)C=CC=C2
CC12CC(C=CC=C1)C2(C)C
CC1=CC2(C)CC(C)(C2)C=C1
CC1=CC=CC2(C)CC1(C)C2
CC12CC(C=C1)C=CC2(C)C
CC12CC(C=C1)C(C)(C)C=C2
CC12CC=CC(C=C1)C2(C)C
CC1C2(C)CC=CC1(C)C=C2
CC1=CC2(C)CC1(C)C=CC2
CC1=CC2(C)CC1(C)CC=C2
CC12C=CC(CC=C1)C2(C)C
CC1=CC2(C)CC(C)(C1)C=C2
CC1=CCC2(C)CC1(C)C=C2
CC1C=CC2(C)CC1(C)C=C2
CC1C2CC1C(C)=C(C)C2C
CC1C2C(C)C1C(C)=CC2C
CC1C2C=C(C)C(C)C1C2C
CC1C2CC(C)=C(C)C1C2C
CC1C2CC1(C)C(C2)=C(C)C
CC1C2CC1(C)CC2=C(C)C
CC1C2CC(C)(C2)C1=C(C)C
CC1C(C2CC1(C)C2)=C(C)C
CC(C)=C1C2CC(C2)C1(C)C
CC(C)=C1CC2CC1C2(C)C
CC1C2C=CC1C(C)(C)C2C
CC1C2CCC1(C)C(C)=C2C
CC1C2CC(C)(C1C)C(C)=C2
CC1C2CC(C=C2C)C1(C)C
CC1C2CC(C)(C)C1C=C2C
CC1C2CC(C)(C)C1C(C)=C2
CC1C2CC(C(C)=C2)C1(C)C
CC1CC2(C)CC1C(C)=C2C
CC1CC2C(C)C1(C)C=C2C
CC1CC2C=C(C)C1C2(C)C
CC1CC2C(C)=CC1C2(C)C
CC1CC2(C)C(C)C1C=C2C
CC1CC2C=C(C)C1(C)C2C
CC1CC2(C)C=C(C)C1C2C
CC1=C(C)C2CC1CC2(C)C
CC1=C(C)C2CCC1C2(C)C
CC1C2CC(C)(C=C2C)C1C
CC1C2C=CC(C)(C1C)C2C
CC1CC2CC1(C)C(C)=C2C
CC1C(C)C2C=CC1C2(C)C
CC1C2C=CC1(C)CC2(C)C
CC1C2(C)CCC1(C)C(C)=C2
CC1C2CC(C)(C)C1(C)C=C2
CC1C2CC(C)(C=C2)C1(C)C
CC1=CC2CC1(C)CC2(C)C
CC1=CC2(C)CC1CC2(C)C
CC1CC2C=CC1(C)C2(C)C
CC1CC2(C)CC1(C)C=C2C
CC1=CC2(C)CC1C(C)(C)C2
CC1CC2(C)CC1(C)C(C)=C2
CC1=CC2(C)CCC1C2(C)C
CC1CC2(C)C=CC1C2(C)C
CC1CC2(C)C=CC1(C)C2C
CC1=CC2CC(C)(C)C1(C)C2
CC1(C)CC2C=CC1C2(C)C
CC1C(C)C2(C)CC1(C)C=C2
CC1=C(C)C2(C)CCC1(C)C2
CC1C2(C)CC(C=C2)C1(C)C
CC1=CC2CCC1(C)C2(C)C
CC1(C)C2CC(C=C2)C1(C)C
CC12CC(C)(C1)C(C)(C)C=C2
CC12CC(C)(C=CC1)C2(C)C
C=C1CC2(CC(C2)C1=C)C#C
C=C1CC2CC(C2)(C#C)C1=C
C=C1CC(=C)C2(CC1C2)C#C
CC12CC(C1)C=CC(=C)C2=C
CC12CC(C1)C(=C)C=CC2=C
CC12CC(C1)C(=C)C(=C)C=C2
CC12CC(C=C1)C(=C)CC2=C
CC12CC(CC1=C)C=CC2=C
CC12CC(C=C1)C(=C)C(=C)C2
CC12CC(CC1=C)C(=C)C=C2
CC12CCC(C1=C)C(=C)C=C2
CC12CC(C=CC1)C(=C)C2=C
CC12CC(CC=C1)C(=C)C2=C
CC12CC(C=CC1=C)C(=C)C2
CC12CC(C(=C)C1)C(=C)C=C2
CC12C=CC(CCC1=C)C2=C
CC12C=CCC(CC1=C)C2=C
CC12CC=CC(CC1=C)C2=C
CC12CCC(C=CC1=C)C2=C
CC12CC(CC(=C)C1=C)C=C2
CC12CC(=C)C(C=CC1)C2=C
CC12CC(=C)C(CC=C1)C2=C
CC12CC(=C)CC(C=C1)C2=C
CC12CCC(=C)C(C=C1)C2=C
CC1C2CC1(C)C(=C)CC2=C
CC1C2CC1(C)CC(=C)C2=C
CC1C2CC1(C)C(=C)C(=C)C2
CC1C2CC(C)(C2)C(=C)C1=C
CC1(C)C2CC1C(=C)CC2=C
CC1(C)C2CC1C(=C)C(=C)C2
CC1(C)C2CC(C2)C(=C)C1=C
CC1C(=C)C2CC(C)(C2)C1=C
CC1(C)C(=C)C2CC(C2)C1=C
CC1C(=C)C(=C)C2CC1(C)C2
CC12CC(C)(C1)C(=C)CC2=C
CC12CC(C)(C1)C(=C)C(=C)C2
CC(C)=C1C2CC(C2)CC1=C
CC(C)=C1CC2CC(C2)C1=C
CC(C)=C1CC(=C)C2CC1C2
CC1C2CC1C(=C)C=CC2C
CC1C2CC1C(C)=CCC2=C
CC1C2CC1C=C(C)C(=C)C2
CC1C2CC1C(=C)C=C(C)C2
CC1C2CC1C(=C)C(C)=CC2
CC1C2CC1C(=C)C(C)C=C2
CC1C2CC1C(=C)CC(C)=C2
CC1C2CC1C(C)=CC(=C)C2
CC1C2CC1C(C)C(=C)C=C2
CC1C2CC(C2)C=C(C)C1=C
CC1C2CC(C2)C(=C)C=C1C
CC1C2CC(C2)C(C)=CC1=C
CC1C2C=CCC(=C)C1C2C
CC1C2CC=CC(=C)C1C2C
CC1C2CC(=C)C=CC1C2C
CC1=C(C)C2CC(C2)C(=C)C1
CC1C=C(C)C2CC(C2)C1=C
CC1C(C)=CC2CC(C2)C1=C
CC1=C(C)C(=C)C2CC(C2)C1
CC1=C(C)C(=C)CC2CC1C2
CC1C=C(C)C(=C)C2CC1C2
CC1C2C=CC1C(=C)CC2C
CC1C2CCC1C(C)=CC2=C
CC1C2CC(C1=C)C(C)=CC2
CC1C2CCC1C(=C)C(C)=C2
CC1C2CC=CC1C(=C)C2C
CC1C2C=CCC1C(=C)C2C
CC1C2CC(=C)C1C=CC2C
CC1C2CC=C(C)C1CC2=C
CC1C2CC(CC1=C)C=C2C
CC1C2CC(=C)C1C=C(C)C2
CC1C2CC(=C)C1C(C)=CC2
CC1C2CC(=C)C1C(C)C=C2
CC1C2CC(=C)C1CC(C)=C2
CC1C2CC(C=C1C)C(=C)C2
CC1C2CC(CC1=C)C(C)=C2
CC1C2CC(C=C2)C(=C)C1C
CC1C2CC(C=C2)C(C)C1=C
CC1C2CC(CC2=C)C=C1C
CC1C2CCC(=C)C1C=C2C
CC1C2CCC(C=C1C)C2=C
CC1C2CC(=C)CC1C(C)=C2
CC1C2CCC(=C)C1C(C)=C2
CC1C2CC(C=CC2C)C1=C
CC1C2CC(CC=C2C)C1=C
CC1C2CC(=C)C(C)C1C=C2
CC1C2CC(C)C(=C)C1C=C2
CC1C2CC(C=C(C)C2)C1=C
CC1C2CC(C(C)C=C2)C1=C
CC1C2CC(CC(C)=C2)C1=C
CC1CC2CC1C=C(C)C2=C
CC1CC2CC1C(=C)C=C2C
CC1CC2CC1C(C)=CC2=C
CC1CC2CC1C(=C)C(C)=C2
CC1CC2C(=C)C1CC=C2C
CC1CC2C(C)C1C=CC2=C
CC1CC2C=CC(C1C)C2=C
CC1CC2CC(C=C2C)C1=C
CC1CC2C=C(C)C(C1)C2=C
CC1CC2C=C(C)CC1C2=C
CC1CC2C=CC(=C)C1C2C
CC1CC2C=CC(C)C1C2=C
CC1CC2C(C)C=CC1C2=C
CC1CC2CC=C(C)C1C2=C
CC1CC2CC(C)=CC1C2=C
CC1CC2CC(C(C)=C2)C1=C
CC1=C(C)C2CC1CCC2=C
CC1C2CC(C1C)C(=C)C=C2
CC1=C(C)C2CC1CC(=C)C2
CC1=C(C)C2CC(C1)C(=C)C2
CC1=C(C)C2CCC(C1)C2=C
CC1=C(C)C2CCCC1C2=C
CC1C(C)C2C=CCC1C2=C
CC1CCC2C=C(C)C1C2=C
CC1CCC2C(C)=CC1C2=C
CC1=C(C)C2CC(CC2=C)C1
CC1C=C(C)C2CC1CC2=C
CC1CC(=C)C2CC1C=C2C
CC1C=C(C)C2CC1C(=C)C2
CC1CC(=C)C2CC1C(C)=C2
CC1C=C(C)C2CCC1C2=C
CC1CC(C)C2C=CC1C2=C
CC1=C(C)C(=C)C2CCC1C2
CC1=CC2C3C=CC2C13C
CC1=CC2C3C=CC2(C)C13
CC1=CC2(C)C3C=CC2C13
CC1C2CC1C(CC2C)C#C
CC1C2CC1C(C)C(C2)C#C
CC1C2CC1C(C#C)C(C)C2
CC1C2CC(C2)C(C)C1C#C
CC1C2CC(C2)C(C#C)C1C
CC1C2CC(CC1C2C)C#C
CC1C2CC(C)CC1C2C#C
CC1C2CCC(C)C1C2C#C
CC1C2CCC(C#C)C1C2C
CC1CC2CC(C2C#C)C1C
CC1CC(C)C2CC1C2C#C
CC=C1C2CC(C2)C(C)C1C
CC=C1C2CC(CC1C)C2C
CC=C1CC2CC(C2C)C1C
CC=C1CC2C(C)C(C1)C2C
CC=C1CCC2C(C)C1C2C
CC=C1C(C)C2CC(C2)C1C
CC=C1CC(C)C2CC1C2C
CC1C2CCC1(C)C(C2)C#C
CC1C2CCC1(C)CC2C#C
CC1C2CCC1C(C)(C2)C#C
CC1C2CCC(C2)C1(C)C#C
CC1C2CCC(C2)(C#C)C1C
CC1C2CCC(C)(C2)C1C#C
CC1CC2(CC1CC2C)C#C
CC1CC2CC1CC2(C)C#C
CC1CC2CC1(C)CC2C#C
CC1CC2CC1C(C)(C2)C#C
CC1CC2(CCC1C2C)C#C
CC1CC2CCC1C2(C)C#C
CC1(C)C2CCC1C(C2)C#C
CC1CC2(C)CC1CC2C#C
CC1CC2CCC1(C)C2C#C
CC1CC2CCC1(C#C)C2C
CC1CC2(C)CCC1C2C#C
CC1CC2(CC(C)C1C2)C#C
CC1CC2CC(C)C1(C2)C#C
CC1(C)C2CCC(C2)C1C#C
CC1CC2CC(C#C)C1(C)C2
CC1CC2(C)CC(C#C)C1C2
CC1(C)CC2CC1CC2C#C
C#CC1C2CCC1C(C)(C)C2
CC1(C)CC2CC(C#C)C1C2
CC1C(C#C)C2CCC1(C)C2
CC=C1C2CCC1(C)CC2C
CC=C1C2CCC1(C)C(C)C2
CC=C1C2CCC1C(C)(C)C2
CC=C1C2CCC(C2)C1(C)C
CC=C1C2CCC(C)(C2)C1C
CC=C1CC2CC1CC2(C)C
CC=C1CC2CC1(C)CC2C
CC=C1CC2CC1C(C)(C)C2
CC=C1CC2CCC1C2(C)C
CC=C1CC2(C)CC1CC2C
CC=C1CC2CCC1(C)C2C
CC=C1CC2(C)CCC1C2C
CC=C1CC2CC(C)C1(C)C2
CC=C1CC2(C)CC(C)C1C2
CC=C1C(C)C2CCC1(C)C2
CC12CC(C1)CCC2(C)C#C
CC12CC(C1)C(C)(CC2)C#C
CC12CC(C1)CC(C)(C2)C#C
CC12CC(C)(C1)C(CC2)C#C
CC12CC(C)(C1)CC(C2)C#C
CC12CC(CCC1)C2(C)C#C
CC12CC(C)(CCC1)C2C#C
CC1C2(C)CC1(CCC2)C#C
CC1(C)C2CC1(CCC2)C#C
CC1CC2(C)CC(C2)(C1)C#C
CC1CCC2(CC1(C)C2)C#C
CC1CCC2(C)CC1(C2)C#C
CC1(C)CC2CC(C2)(C1)C#C
CC1(C)CCC2(CC1C2)C#C
CC1(C)CCC2CC1(C2)C#C
CC=C1CC2(C)CC(C)(C2)C1
CC=C1CCC2(C)CC1(C)C2
CC12CC(C1)C=CCC2(C)C
CC12CC(C1)CC=CC2(C)C
CC12CC(C1)C=CC(C)(C)C2
CC12CC(C1)C(C)(C)C=CC2
CC12CC(C1)C(C)(C)CC=C2
CC12CC(C1)CC(C)(C)C=C2
CC12CC(C=CCC1)C2(C)C
CC12CC(CC=CC1)C2(C)C
CC1C2(C)CC1(C)C=CCC2
CC1C2(C)CC1(C)CC=CC2
CC12CC(CCC=C1)C2(C)C
CC1=CC2(C)CC(C)(C2)CC1
CC1CC2(C)CC(C)(C2)C=C1
CC1=CCC2(C)CC(C)(C2)C1
CC1=CCCC2(C)CC1(C)C2
CC1C=CCC2(C)CC1(C)C2
CC1CC=CC2(C)CC1(C)C2
CC12CCC(C1)C=CC2(C)C
CC12CC(C=C1)C(C)(C)CC2
CC12CCC(C1)C(C)(C)C=C2
CC12CC(C=CC1)C(C)(C)C2
CC12CC(CCC1(C)C)C=C2
CC12CCC(C=CC1)C2(C)C
CC12CC(CC(C)(C)C1)C=C2
CC1C2(C)CCC1(C)C=CC2
CC1C2(C)CCCC1(C)C=C2
CC1=CC2(C)CC1(C)CCC2
CC12CCC(CC=C1)C2(C)C
CC1CC2(C)CC1(C)C=CC2
CC1CC2(C)CC1(C)CC=C2
CC12CCCC(C=C1)C2(C)C
CC1CC2(C)CC(C)(C1)C=C2
CC1=CC2(C)CCC(C)(C2)C1
CC1(C)CC2CC1(C)C=CC2
CC1(C)CC2CC1(C)CC=C2
CC12CC(CC=C1)C(C)(C)C2
CC1CCC2(C)CC1(C)C=C2
CC1=CCC2(C)CCC1(C)C2
CC1C=CC2(C)CCC1(C)C2
CC1C2C=CC3C2CC13C
CC1=CC2C3CC2C1(C)C3
CC1=CC2C3CC2(C)C1C3
CC1=CC2C3CC2(C)CC13
CC1=CC2C3CCC2C13C
CC1CC2C3C=CC2C13C
CC1=CC2C3CCC2(C)C13
CC1CC2C3C=CC2(C)C13
CC1=CC2(C)C3CC2C1C3
CC1=CC2(C)C3CCC2C13
CC1CC2(C)C3C=CC2C13
CC1(C)CC2C3C=CC2C13
CC1C2CC1(C)CCCC2=C
CC1C2CC1(C)C(=C)CCC2
CC1C2CC1(C)CC(=C)CC2
CC1C2CC1(C)CCC(=C)C2
CC1C2CC(C)(C2)CCC1=C
CC1(C)C2CC1C(=C)CCC2
CC1(C)C2CC1CC(=C)CC2
CC1(C)C2CC(C2)CCC1=C
CC1CC2(C)CC(C2)CC1=C
CC1CC2CC(C)(C2)CC1=C
CC1CC2CC(C)(C2)C(=C)C1
CC1(C)CC2CC(C2)CC1=C
CC1(C)CC2CC(C2)C(=C)C1
CC1CCC2(C)CC(C2)C1=C
CC1CCC2CC(C)(C2)C1=C
CC1(C)CCC2CC(C2)C1=C
CC1CC(=C)C2CC(C)(C2)C1
CC1C(=C)CCC2CC1(C)C2
CC1CC(=C)CC2CC1(C)C2
CC1CCC(=C)C2CC1(C)C2
CC1CC(=C)CC2(C)CC1C2
CC1CCC(=C)C2(C)CC1C2
CC1(C)CC(=C)CC2CC1C2
CC1(C)CCC(=C)C2CC1C2
CC1C2CCC1(C)CCC2=C
CC1C2CCC1(C)C(=C)CC2
CC1C2CCC1(C)CC(=C)C2
CC1C2CCCC1(C)CC2=C
CC1C2CC(=C)C1(C)CCC2
CC1C2CCC(C)(C2)CC1=C
CC1C2CC(C)(CCC2)C1=C
CC1CC2CC1(C)CCC2=C
CC1CC2CC1(C)C(=C)CC2
CC1CC2CC1(C)CC(=C)C2
CC1CC2(C)CC1CCC2=C
CC1(C)C2CCC1C(=C)CC2
CC1(C)C2CCC1CC(=C)C2
CC1CC2(C)CC1C(=C)CC2
CC1CC2(C)CC1CC(=C)C2
CC1CC2CCCC1(C)C2=C
CC1(C)C2CC(=C)C1CCC2
CC1(C)C2CCC(C2)CC1=C
CC1CC2(C)CCCC1C2=C
CC1CC2CCC(C)(C1)C2=C
CC1(C)C2CC(CCC2)C1=C
CC1CC2(C)CCC(C2)C1=C
CC1CC2CCC(C)(C2)C1=C
CC1CC2CC(C)(CC2=C)C1
CC1CC2CC(=C)C(C)(C2)C1
CC1(C)CC2CC1CCC2=C
CC1CCC2CC1(C)CC2=C
CC1(C)CC2CC1C(=C)CC2
CC1(C)CC2CC1CC(=C)C2
CC1C(=C)C2CC1(C)CCC2
CC1CCC2(C)CC1CC2=C
CC1CCC2CCC1(C)C2=C
CC1(C)CC2CC(C1)C(=C)C2
CC1CCC2(C)CC1C(=C)C2
CC1(C)CC2CCC(C1)C2=C
CC1(C)CC2CCCC1C2=C
CC1CCC2(C)CCC1C2=C
CC1CCC2CC(=C)C1(C)C2
CC1(C)CC2CCC(C2)C1=C
CC1(C)CCC2CC1CC2=C
CC1(C)CCC2CC1C(=C)C2
CC1(C)CCC2CCC1C2=C
CC1C(=C)CC2CCC1(C)C2
CC1CC(=C)C2CCC1(C)C2
CC1CC(=C)C2(C)CCC1C2
CC1(C)CC(=C)C2CCC1C2
CC1C2CC1C(C)CCC2C
CC1C2CC1C(C)C(C)CC2
CC1C2CC1C(C)CC(C)C2
CC1C2CC1CC(C)C(C)C2
CC1C2CCC(C)CC1C2C
CC1C2CCCC(C)C1C2C
CC1CC2CC(C2)C(C)C1C
CC1CC(C)C(C)C2CC1C2
CC1C2CCC1C(C)CC2C
CC1C2CCC1C(C)C(C)C2
CC1C2CCC(C2)C(C)C1C
CC1CC2CC1C(C)CC2C
CC1CC2CC1CC(C)C2C
CC1CC2CC1C(C)C(C)C2
CC1CC2C(C)C1CCC2C
CC1CC2CC(C)CC1C2C
CC1CC2CCC(C)C1C2C
CC1C2CC(C1C)C(C)CC2
CC1C2CC(CC(C)C2)C1C
CC1C(C)C2CCCC1C2C
CC1=CC2COC2C(C)=C1C
CC1=CC2OCC2C(C)=C1C
CC1=CC(C)=C(C)C2COC12
CC1=CC(C)=C(C)C2OCC12
CC1OC2C1C=C(C)C=C2C
CC1OC2C1C=CC(C)=C2C
CC1OC2C1C(C)=CC=C2C
CC1OC2C=C(C)C=C(C)C12
CC1OC2C=C(C)C(C)=CC12
CC1OC2C=CC(C)=C(C)C12
CC1C2C=CC(C)OC12C#C
CC1C2C=CC(OC12C)C#C
CC1C2OC2(CC=C1C)C#C
CC1C2OC2C=CC1(C)C#C
CC1C2OC2(C)C=CC1C#C
CC1C2OC2(C)CC=C1C#C
CC1C2OC(C=CC12C)C#C
CC1C2OC(C)(C=CC12)C#C
CC1C2OC(C)C=CC12C#C
CC1=CC2CC2(C)OC1C#C
CC1=CC2CC2OC1(C)C#C
CC1CC2(C)OC2C=C1C#C
CC1CC2(C)OC2C(=C1)C#C
CC1=CC2OC2CC1(C)C#C
CC1CC2(OC2C=C1C)C#C
CC1=CC2OC2(C)CC1C#C
CC1=CC2OC2C(C)(C1)C#C
CC1(C)C2OC2C=CC1C#C
CC1(C)C2OC2CC=C1C#C
CC1CC2(OC2C(C)=C1)C#C
CC1CC2OC2(C)C(=C1)C#C
CC1CC2OC2(C#C)C(C)=C1
CC1(C)C2OC(C=CC12)C#C
CC1(C)C2OCC=C(C#C)C12
CC1=CCC2(C)OC2C1C#C
CC1C=CC2(C)OC2C1C#C
CC1=CCC2OC2C1(C)C#C
CC1C=CC2(OC2C1C)C#C
CC1C=CC2OC2C1(C)C#C
CC1=CCC2OC2(C)C1C#C
CC1(C)CC2OC2C=C1C#C
CC1(C)CC2OC2C(=C1)C#C
CC1C=CC2OC2(C)C1C#C
CC1C=CC2OC2(C#C)C1C
CC1=CC(CC2(C)OC12)C#C
CC1C=C(CC2(C)OC12)C#C
CC1=CC(CC2OC12C)C#C
CC1C=C(CC2OC12C)C#C
CC1C(=CCC2OC12C)C#C
CC1C(C=CC2OC12C)C#C
CC1(C)C=CC2OC2C1C#C
CC1=CC(C#C)C2(C)OC2C1
CC1=CC(C)(CC2OC12)C#C
CC1(C)C=C(CC2OC12)C#C
CC1(C)CC(=CC2OC12)C#C
CC1C=C(C)CC2(OC12)C#C
CC1C=C(C)CC2OC12C#C
CC1C=CC(C)C2(OC12)C#C
CC1C(C)=CCC2OC12C#C
CC1CC=C(C)C2OC12C#C
CC1=CC(C#C)C2OC2(C)C1
CC1=CCC(C#C)C2(C)OC12
CC1C=CC(C#C)C2(C)OC12
CC1=CCC(C#C)C2OC12C
CC1C=CC(C#C)C2OC12C
CC1=CC(C)(C#C)C2OC2C1
CC1=CCC(C)(C#C)C2OC12
CC1(C)C=CC(C#C)C2OC12
CC1(C)CC=C(C#C)C2OC12
CC1C=CC(C)(C#C)C2OC12
CC1=CC(C)(OC2CC12)C#C
CC1=CCOC2C1C2(C)C#C
CC1=CC(OC2CC12C)C#C
CC1=CC(OC2(C)CC12)C#C
CC1(C)OC2CC2C=C1C#C
CC1(C)OC2CC2C(=C1)C#C
CC1(C)OC2C(C=C1)C2C#C
CC1OC2(CC2C=C1C)C#C
CC1OC2(CC2C(C)=C1)C#C
CC1OC2CC2(C)C(=C1)C#C
CC1OC2CC2(C#C)C(C)=C1
CC1OC2C(C=C1)C2(C)C#C
CC1OC2(C)CC2C=C1C#C
CC1OC2(C)CC2C(=C1)C#C
CC1OC2(C)C(C=C1)C2C#C
CC1OC2C(C#C)C2(C)C=C1
CC1C2COC2(C=C1C)C#C
CC1C2COC2(C)C=C1C#C
CC1C2OCC2(C=C1C)C#C
CC1C2OCC2(C)C=C1C#C
CC1=CC2C(C1)OC2(C)C#C
CC1=CC2(C)C(C1)OC2C#C
CC1=CC2(C)COC2C1C#C
CC1=CC2COC2C1(C)C#C
CC1=CC2C(OC2(C)C1)C#C
CC1=CC2COC2(C)C1C#C
CC1(C)C2COC2C=C1C#C
CC1=CC2(C)OCC2C1C#C
CC1=CC2(C)OC(C#C)C2C1
CC1=CC2OCC2C1(C)C#C
CC1=CC2OCC2(C)C1C#C
CC1(C)C2OCC2C=C1C#C
CC1=CC2OC(C#C)C2(C)C1
CC1=CC2OC(C)(C#C)C2C1
CC1=CCC2C1OC2(C)C#C
CC1C=CC2C1OC2(C)C#C
CC1=C(CC2(C)COC12)C#C
CC1=CCC2(C)C(OC12)C#C
CC1C=CC2(C)C(OC12)C#C
CC1=C(CC2COC12C)C#C
CC1=CCC2C(OC12C)C#C
CC1C=CC2C(OC12C)C#C
CC1C(=CC2COC12C)C#C
CC1=C(C)C2(COC2C1)C#C
CC1=C(C)C2COC2(C1)C#C
CC1=C(CC2(C)OCC12)C#C
CC1=CCC2(C)OC(C#C)C12
CC1C=CC2(C)OC(C#C)C12
CC1=C(CC2OCC12C)C#C
CC1C(=CC2OCC12C)C#C
CC1=C(C)C2(OCC2C1)C#C
CC1=C(C)C2OCC2(C1)C#C
CC1=CCC2OC(C#C)C12C
CC1C=CC2OC(C#C)C12C
CC1=CCC2OC(C)(C#C)C12
CC1C=CC2OC(C)(C#C)C12
CC1=C(C#C)C2(C)COC2C1
CC1(C)C=CC2C(OC12)C#C
CC1C=C(C)C2(COC12)C#C
CC1C=C(C)C2COC12C#C
CC1C(C)=CC2COC12C#C
CC1=C(C#C)C2COC2(C)C1
CC1=C(C#C)C2(C)OCC2C1
CC1C=C(C)C2(OCC12)C#C
CC1C=C(C)C2OCC12C#C
CC1C(C)=CC2OCC12C#C
CC1=C(C#C)C2OCC2(C)C1
CC1(C)C=CC2OC(C#C)C12
CC1=CC(C#C)C2(C)COC12
CC1C=C(C#C)C2(C)COC12
CC1=CC(C#C)C2COC12C
CC1C=C(C#C)C2COC12C
CC1=CC(C#C)C2(C)OCC12
CC1C=C(C#C)C2(C)OCC12
CC1=CC(C#C)C2OCC12C
CC1C=C(C#C)C2OCC12C
CC1=CC(C)(C#C)C2COC12
CC1(C)C=C(C#C)C2COC12
CC1=CC(C)(C#C)C2OCC12
CC1(C)C=C(C#C)C2OCC12
CC1(C)OC2C1C=CC2C#C
CC1(C)OC2C1CC=C2C#C
CC1(C)OC2C=C(CC12)C#C
CC1(C)OC2CC(=CC12)C#C
CC1(C)OC2C=CC(C#C)C12
CC1(C)OC2CC=C(C#C)C12
CC1OC2C1C=CC2(C)C#C
CC1OC2(C)C1C=CC2C#C
CC1OC2(C)C1CC=C2C#C
CC1OC2(C#C)C1C=CC2C
CC1OC2(C#C)C1CC=C2C
CC1OC2C=C(CC12C)C#C
CC1OC2C(=CCC12C)C#C
CC1OC2C(C=CC12C)C#C
CC1OC2CC(=CC12C)C#C
CC1OC2(C=C(C)CC12)C#C
CC1OC2(C=CC(C)C12)C#C
CC1OC2(C)C=C(CC12)C#C
CC1OC2(C)CC(=CC12)C#C
CC1OC2(CC=C(C)C12)C#C
CC1OC2(CC(C)=CC12)C#C
CC1OC2C=C(C)CC12C#C
CC1OC2C=CC(C)C12C#C
CC1OC2C(C)=CCC12C#C
CC1OC2C(C)C=CC12C#C
CC1OC2CC=C(C)C12C#C
CC1OC2CC(C)=CC12C#C
CC1OC2C=CC(C#C)C12C
CC1OC2CC=C(C#C)C12C
CC1OC2(C)C=CC(C#C)C12
CC1OC2(C)CC=C(C#C)C12
CC1OC2C=CC(C)(C#C)C12
CC=C1C2OC2C=CC1(C)C
CC=C1C2OC2(C)C=CC1C
CC=C1C2OC2(C)CC=C1C
CC=C1CC2(C)OC2C=C1C
CC=C1CC2(C)OC2C(C)=C1
CC=C1CC2OC2(C)C(C)=C1
CC=C1C=CC2(C)OC2C1C
CC=C1C=CC2OC2C1(C)C
CC=C1C=CC2OC2(C)C1C
CC=C1C=C(C)CC2(C)OC12
CC=C1C=CC(C)C2(C)OC12
CC=C1CC=C(C)C2(C)OC12
CC=C1C=C(C)CC2OC12C
CC=C1C=CC(C)C2OC12C
CC=C1C(C)=CCC2OC12C
CC=C1C(C)C=CC2OC12C
CC=C1CC=C(C)C2OC12C
CC=C1C=CC(C)(C)C2OC12
CC=C1C2COC2(C)C=C1C
CC=C1C2OCC2(C)C=C1C
CC=C1C=CC2C1OC2(C)C
CC=C1C=CC2(C)C(C)OC12
CC=C1C=CC2C(C)OC12C
CC=C1C=CC2(C)OC(C)C12
CC=C1C=CC2OC(C)C12C
CC=C1C=CC2OC(C)(C)C12
CC=C1C=C(C)C2(C)COC12
CC=C1C=C(C)C2COC12C
CC=C1C(C)=CC2COC12C
CC=C1C=C(C)C2(C)OCC12
CC=C1C=C(C)C2OCC12C
CC=C1C(C)=CC2OCC12C
CC1C2COC2(C)C=CC1=C
CC1C2OCC2(C)C=CC1=C
CC1=CC2(C)COC2CC1=C
CC1=CC2(C)COC2C(=C)C1
CC1=CC2COC2(C)CC1=C
CC1(C)C2COC2C=CC1=C
CC1=CC2COC2(C)C(=C)C1
CC1=CC2(C)OCC2CC1=C
CC1=CC2(C)OCC2C(=C)C1
CC1=CC2OCC2(C)CC1=C
CC1(C)C2OCC2C=CC1=C
CC1=CC2OCC2(C)C(=C)C1
CC1=CCC2(C)COC2C1=C
CC1C=CC2(C)COC2C1=C
CC1=CCC2COC2(C)C1=C
CC1C=CC2COC2(C)C1=C
CC1=CCC2(C)OCC2C1=C
CC1C=CC2(C)OCC2C1=C
CC1=CCC2OCC2(C)C1=C
CC1C=CC2OCC2(C)C1=C
CC1=CC(=C)C2(C)COC2C1
CC1(C)C=CC2COC2C1=C
CC1=CC(=C)C2COC2(C)C1
CC1=CC(=C)C2(C)OCC2C1
CC1(C)C=CC2OCC2C1=C
CC1=CC(=C)C2OCC2(C)C1
CC1=CC(=C)CC2(C)COC12
CC1=CCC(=C)C2(C)COC12
CC1C=CC(=C)C2(C)COC12
CC1=CC(=C)CC2COC12C
CC1=CCC(=C)C2COC12C
CC1C=CC(=C)C2COC12C
CC1C(=C)C=CC2COC12C
CC1=CC(=C)CC2(C)OCC12
CC1=CCC(=C)C2(C)OCC12
CC1C=CC(=C)C2(C)OCC12
CC1=CC(=C)CC2OCC12C
CC1=CCC(=C)C2OCC12C
CC1C=CC(=C)C2OCC12C
CC1C(=C)C=CC2OCC12C
CC1(C)C=CC(=C)C2COC12
CC1(C)C=CC(=C)C2OCC12
CC1(C)OC2C1C=CCC2=C
CC1(C)OC2C1CC=CC2=C
CC1(C)OC2C=CC(=C)CC12
CC1(C)OC2C=CCC(=C)C12
CC1(C)OC2CC=CC(=C)C12
CC1(C)OC2CC(=C)C=CC12
CC1OC2(C)C1C=CCC2=C
CC1OC2(C)C1CC=CC2=C
CC1OC2C=CC(=C)CC12C
CC1OC2C=CCC(=C)C12C
CC1OC2C(=C)C=CCC12C
CC1OC2C(=C)CC=CC12C
CC1OC2CC=CC(=C)C12C
CC1OC2CC(=C)C=CC12C
CC1OC2(C)C=CC(=C)CC12
CC1OC2(C)C=CCC(=C)C12
CC1OC2(C)CC=CC(=C)C12
CC1OC2(C)CC(=C)C=CC12
CC1C2COC2C=C(C)C1C
CC1C2COC2CC(C)=C1C
CC1C2OCC2C=C(C)C1C
CC1C2OCC2CC(C)=C1C
CC1CC2C1OC(C)C=C2C
CC1CC2C1OCC(C)=C2C
CC1CC2C=C(C)C(C)OC12
CC1CC2COC2C(C)=C1C
CC1CC2OCC2C(C)=C1C
CC1CC2OC(C)C=C(C)C12
CC1CC2OC(C)C(C)=CC12
CC1CC2OCC(C)=C(C)C12
CC1C(C)C2C1OCC=C2C
CC1C(C)C2C=C(C)COC12
CC1C(C)C2C=CC(C)OC12
CC1C=C(C)C2COC2C1C
CC1C=C(C)C2OCC2C1C
CC1C=C(C)C(C)C2COC12
CC1CC(C)=C(C)C2COC12
CC1C=C(C)C(C)C2OCC12
CC1CC(C)=C(C)C2OCC12
CC1OC2C1C=C(C)CC2C
CC1OC2C1C=CC(C)C2C
CC1OC2C1C(C)=CCC2C
CC1OC2C1C(C)C=CC2C
CC1OC2C1C(C)CC=C2C
CC1OC2C1CC=C(C)C2C
CC1OC2C1CC(C)=CC2C
CC1OC2C1CC(C)C=C2C
CC1OC2C1CCC(C)=C2C
CC1OC2CCC2C(C)=C1C
CC1OC2C=C(C)C(C)CC12
CC1OC2C=C(C)CC(C)C12
CC1OC2C=CC(C)C(C)C12
CC1OC2CC=C(C)C(C)C12
CC1OC2CC(C)=C(C)CC12
CC1OC2CC(C)=CC(C)C12
CC1OC2CC(C)C=C(C)C12
CC1OC2CC(C)C(C)=CC12
CC1OC2CCC(C)=C(C)C12
CC1C2CCC2COC1(C)C
CC1C2CCC2OCC1(C)C
CC1C2CCCOC2C1(C)C
CC1C2CCOCC2C1(C)C
CC1C2COC2CCC1(C)C
CC1C2COCCC2C1(C)C
CC1C2OCC2CCC1(C)C
CC1C2OCCCC2C1(C)C
CC1CC2C(C)(C)OCCC12
CC1CC2C1COCC2(C)C
CC1CC2C1OCCC2(C)C
CC1CC2(C)C1CCOC2C
CC1CC2(C)C1COCC2C
CC1CC2(C)C1OCCC2C
CC1CC2C(CC2(C)C)CO1
CC1CC2CCC2(C)C(C)O1
CC1CC2CCC2C(C)(C)O1
CC1CC2CCC2(C)OC1C
CC1CC2CCC2OC1(C)C
CC1CC2(C)CCC2C(C)O1
CC1CC2(C)CCC2OC1C
CC1CC2CC(C)(C)C2CO1
CC1CC2(C)CC(C)COC12
CC1CC2(C)CCC(C)OC12
CC1CC2CC(C)(C)COC12
CC1CC2CCC(C)(C)OC12
CC1CC2C(C)CCOC12C
CC1CC2CC(C)COC12C
CC1CC2CCC(C)OC12C
CC1CC2(C)CC(C)OCC12
CC1CC2CC(C)(C)OCC12
CC1CC2C(C)COCC12C
CC1CC2CC(C)OCC12C
CC1CC2(C)CCOC(C)C12
CC1CC2C(C)OCCC12C
CC1CC2CCOC(C)C12C
CC1CC2(C)COC(C)CC12
CC1CC2(C)COCC(C)C12
CC1CC2CCOC(C)(C)C12
CC1CC2COC2CC1(C)C
CC1CC2COC2(C)CC1C
CC1CC2COC2(C)C(C)C1
CC1CC2COC2C(C)(C)C1
CC1CC2COC(C)CC12C
CC1CC2COCC(C)C12C
CC1CC2(C)OC(C)CCC12
CC1CC2(C)OCC(C)CC12
CC1CC2(C)OCCC(C)C12
CC1CC2COC(C)(C)CC12
CC1CC2COCC(C)(C)C12
CC1CC2OCC2CC1(C)C
CC1CC2OCC2(C)CC1C
CC1CC2OCC2(C)C(C)C1
CC1CC2OCC2C(C)(C)C1
CC1CC2OC(C)CCC12C
CC1CC2OCC(C)CC12C
CC1CC2OCCC(C)C12C
CC1CC2OC(C)(C)CCC12
CC1CC2OCC(C)(C)CC12
CC1CC2OCCC(C)(C)C12
CC1CCC2C(C1)OC2(C)C
CC1CCC2C(CC2(C)C)O1
CC1CCC2CC(C)(C)C2O1
CC1C(C)C2(C)CCCOC12
CC1C(C)C2(C)CCOCC12
CC1CCC2(C)COC2C1C
CC1C(C)C2(C)COCCC12
CC1CCC2COC2C1(C)C
CC1CCC2COC2(C)C1C
CC1CCC2(C)OCC2C1C
CC1C(C)C2(C)OCCCC12
CC1CCC2OCC2C1(C)C
CC1CCC2OCC2(C)C1C
CC1CCC2OC(C)(C)C2C1
CC1CCCC2C1OC2(C)C
CC1CC(C)C2CCC2(C)O1
CC1CC(C)C2(C)CCC2O1
CC1CC(C)C2COC2(C)C1
CC1CC(C)C2OCC2(C)C1
CC1CCCC2OC(C)(C)C12
CC1CC(C)(C)C2CCC2O1
CC1CCC(C)C2(C)COC12
CC1CCC(C)C2(C)OCC12
CC1CC(C)(C)CC2COC12
CC1CCC(C)(C)C2COC12
CC1CC(C)(C)CC2OCC12
CC1CCC(C)(C)C2OCC12
CC1CC(C)(C)OC2CCC12
CC1CCOC2C1CC2(C)C
CC1CCOC2CC(C)(C)C12
CC1COC2CCC2C1(C)C
CC1COC2CCC2(C)C1C
CC1COC2C(CC2(C)C)C1
CC1COC2(C)CCC2C1C
CC1COC2CC(C)(C)C2C1
CC1COCC2C1CC2(C)C
CC1COCC2CC(C)(C)C12
CC1COC(C)C2(C)CCC12
CC1COC(C)(C)C2CCC12
CC1OC2C1CCCC2(C)C
CC1OC2(C)C1CCCC2C
CC1OC2CCC2CC1(C)C
CC1OC2C(C)CCCC12C
CC1OC2CC(C)CCC12C
CC1OC2CCC(C)CC12C
CC1OC2CCCC(C)C12C
CC1OC2(C)CC(C)CCC12
CC1OC2(C)CCC(C)CC12
CC1OC2(C)CCCC(C)C12
CC1OC2CC(C)(C)CCC12
CC1OC2CCC(C)(C)CC12
CC1OC2CCCC(C)(C)C12
CC1OCC2CCC2C1(C)C
CC1OCC2CCC2(C)C1C
CC1OCC2(C)CCC2C1C
CC1OCCC2C1CC2(C)C
CC1OCCC2CC(C)(C)C12
CC1OCC(C)C2(C)CCC12
CC1OC(C)(C)CC2CCC12
CC1OCC(C)(C)C2CCC12
CC1C2CC1C(C)=CC2O
CC1C2CC1C(O)C(C)=C2
CC1C2CC(C=C1C)C2O
CC1C2C=CC(C)C1C2O
CC1C2CC=C(C)C1C2O
CC1C2CC(C)=CC1C2O
CC1C2C=CC(O)C1C2C
CC1=C(C)C2CC(C1)C2O
CC1C=C(C)C2CC1C2O
CC1=C(C)C(O)C2CC1C2
CC1C2C=CC1(C)CC2O
CC1C2CCC1(O)C=C2C
CC1C2CCC1(O)C(C)=C2
CC1C2CC(C=C2)C1(C)O
CC1C2CC(C)(C=C2)C1O
CC1C2CC(C)(O)C1C=C2
CC1C2CC(O)C1(C)C=C2
CC1=CC2CC1CC2(C)O
CC1=CC2CC1(C)CC2O
CC1=CC2CC1C(C)(O)C2
CC1CC2CC1(O)C=C2C
CC1CC2CC1(O)C(C)=C2
CC1=CC2CCC1C2(C)O
CC1CC2C=CC1C2(C)O
CC1=CC2(C)CC1CC2O
CC1=CC2CCC1(C)C2O
CC1CC2C=CC1(C)C2O
CC1CC2C=CC1(O)C2C
CC1=CC2(C)CCC1C2O
CC1CC2(C)C=CC1C2O
CC1=CC2(C)CC(O)C1C2
CC1=CC2CC(O)C1(C)C2
CC1CC2(O)CC1C=C2C
CC1CC2(O)CC1C(C)=C2
CC1CC2(O)C=CC1C2C
CC1(C)CC2C=CC1C2O
CC1C2CC(O)(C=C2)C1C
CC1=C(C)C2(O)CCC1C2
CC1C(O)C2CC1(C)C=C2
CC1(C)C2CC(C=C2)C1O
CC1(C)C2CC(O)C1C=C2
CC12CC(C1)C=CC2(C)O
CC12CC(C1)C(C)(O)C=C2
CC12CC(C)(C1)C(O)C=C2
CC12CC(C=CC1)C2(C)O
CC12CC(C)(C=CC1)C2O
CC1C2(C)CC1(O)C=CC2
CC1C2(O)CC1(C)C=CC2
CC1(C)C2CC1(O)C=CC2
CC1(C)C2CC1(O)CC=C2
CC1=CC2(C)CC(O)(C2)C1
CC1=CC2(O)CC(C)(C2)C1
CC1=CCC2(C)CC1(O)C2
CC1C=CC2(C)CC1(O)C2
CC1=CCC2(O)CC1(C)C2
CC1C=CC2(O)CC1(C)C2
CC1(C)C=CC2CC1(O)C2
CC1(C)C=CC2(O)CC1C2
CC12CC(CC=C1)C2(C)O
CC12CC(C1)C(=C)CC2O
CC12CC(C1)CC(=C)C2O
CC12CC(C1)C(=C)C(O)C2
CC12CC(C1)CC(O)C2=C
CC12CC(C1)C(O)CC2=C
CC12CC(C1)C(O)C(=C)C2
CC12CC(C1O)C(=C)CC2
CC12CC(CCC1=C)C2O
CC12CC(CC(=C)C1)C2O
CC1C2CC1(O)CCC2=C
CC1C2CC1(O)C(=C)CC2
CC1C2CC1(O)CC(=C)C2
CC1C2CC(O)(C2)CC1=C
CC1CC2CC(O)(C2)C1=C
CC1CC2(O)CC(C2)C1=C
CC1C(=C)CC2CC1(O)C2
CC1CC(=C)C2CC1(O)C2
CC1CC(=C)C2(O)CC1C2
CC1(O)C2CC1C(=C)CC2
CC1(O)C2CC1CC(=C)C2
CC1(O)C2CC(C2)CC1=C
CC1(O)CC2CC(C2)C1=C
CC1(O)CC(=C)C2CC1C2
CC1C2CC1(C)OC(C)O2
CC1C2CC1OC(C)(C)O2
CC1C2COC(C)C1(C)O2
CC1C2COC(C)(C)C1O2
CC1C2OC1(C)COC2C
CC1C2OCOC1C2(C)C
CC1C2OCOC1(C)C2C
CC1OC2CC(O1)C2(C)C
CC1OCC2OC1C2(C)C
CC1OC(C)C2(C)CC1O2
CC1OC(C)(C)C2CC1O2
CC1=CC2C=CC1(C)C(C)=C2
CC1=CC2(C)C=CC1C=C2C
CC1=CC2(C)C=CC1C(C)=C2
CC1=C(C)C2(C)C=CC1C=C2
CC1C2C=CC(C)(C=C2)C1=C
CC1=CC2C=CC1(C)CC2=C
CC1=CC2(C)C=CC1CC2=C
CC1=CC2CC(=C)C1(C)C=C2
CC1=CC2(C)CC(=C)C1C=C2
CC1C(=C)C2C=CC1(C)C=C2
CC1(C)C2C=CC(C=C2)C1=C
CC1C2CC1C=C(CC=C)C2
CC1C2CC1C(CC=C)=CC2
CC1C2CC1C(CC=C)C=C2
CC1C2CC(C2)C=C1CC=C
CC1C2CC=CC1C2CC=C
CC1=CC2CC(C1)C2CC=C
CC1=CC2CC(C2)C1CC=C
CC1=CCC2CC1C2CC=C
CC1C=CC2CC1C2CC=C
CC1=C(CC=C)C2CC(C2)C1
CC1=C(CC=C)CC2CC1C2
CC1=CC(CC=C)C2CC1C2
CC1C=C(CC=C)C2CC1C2
CCC1C2CC1C=C(C2)C=C
CCC1C2CC1C(C=C)=CC2
CCC1C2CC1C(C=C)C=C2
CCC1C2CC(C2)C=C1C=C
CCC1C2CC=CC1C2C=C
CCC1=CC2CC(C1)C2C=C
CCC1=CC2CC(C2)C1C=C
CCC1=C(CC2CC1C2)C=C
CCC1=CCC2CC1C2C=C
CCC1C=CC2CC1C2C=C
CCC1=C(C=C)C2CC(C2)C1
CCC1=CC(C=C)C2CC1C2
CCC1C=C(C=C)C2CC1C2
CCCC1C2CC1C(=C)C=C2
CCCC1=CC2CC(C2)C1=C
CCCC1=CC(=C)C2CC1C2
CC1=CC2CCC1C(C)=C2C
CC1CC2C=CC1C(C)=C2C
CC1CC2C=C(C)C1C=C2C
CC1CC2C(C)=CC1C=C2C
CC1CC2C=C(C)C1C(C)=C2
CC1C2C=CC(C1C)C(C)=C2
CC1C2C=CC=CC2C1(C)C#C
CC1C2C=CC=CC2(C)C1C#C
CC1CC2(C)C1C=CC=C2C#C
CC1CC2(C#C)C1C=CC=C2C
CC1=CC2CCC2(C=C1C)C#C
CC1=CC2(CCC2C(C)=C1)C#C
CC1=CC2C(CC2(C)C=C1)C#C
CC1=CC2CCC2(C)C=C1C#C
CC1=CC2CCC2(C)C(=C1)C#C
CC1=CC2C(CC2(C)C#C)C=C1
CC1=CC2CCC2(C#C)C(C)=C1
CC1=CC2(C)CCC2C=C1C#C
CC1=CC2(C)CCC2C(=C1)C#C
CC1=CC2(C)C(CC2C#C)C=C1
CC1CC2C=C(C=CC12C)C#C
CC1CC2C=CC(=CC12C)C#C
CC1CC2C(=CC=CC12C)C#C
CC1(C)C2C=CC=CC2C1C#C
CC1=CC2CC(C#C)C2(C)C=C1
CC1CC2(C=C(C)C=CC12)C#C
CC1CC2(C=CC=C(C)C12)C#C
CC1CC2(C=CC(C)=CC12)C#C
CC1CC2(C)C=C(C=CC12)C#C
CC1CC2(C)C=CC(=CC12)C#C
CC1CC2C=C(C)C=CC12C#C
CC1CC2C=CC=C(C)C12C#C
CC1CC2C=CC(C)=CC12C#C
CC1CC2C(C)=CC=CC12C#C
CC1=CC2(C)CC(C#C)C2C=C1
CC1=CC2CC(C)(C#C)C2C=C1
CC1CC2C=CC=C(C#C)C12C
CC1CC2(C)C=CC=C(C#C)C12
CC1(C)CC2C1C=CC=C2C#C
CC1=C(C)C2(CCC2C=C1)C#C
CC1=C(C)C2CCC2(C=C1)C#C
CC1(C)CC2C=C(C=CC12)C#C
CC1(C)CC2C=CC(=CC12)C#C
CC1C(C)C2(C=CC=CC12)C#C
CC1(C)CC2C=CC=C(C#C)C12
CC1=CC=CC2C1CC2(C)C#C
CC1=C(C=CC2CCC12C)C#C
CC1=CC=CC2C(CC12C)C#C
CC1=CC(=CC2CCC12C)C#C
CC1=C(C#C)C2CCC2(C)C=C1
CC1=C(C=CC2(C)CCC12)C#C
CC1=CC=CC2(C)C(CC12)C#C
CC1=CC(=CC2(C)CCC12)C#C
CC1=C(C#C)C2(C)CCC2C=C1
CC1=CC=CC2CC(C#C)C12C
CC1C(C#C)C2C=CC=CC12C
CC1=CC=CC2(C)CC(C#C)C12
CC1=CC=CC2CC(C)(C#C)C12
CC1=CC=C(C)C2(CCC12)C#C
CC1=CC=C(C#C)C2CCC12C
CC1=CC=C(C#C)C2(C)CCC12
CC(=C)CC1C2CC1C=CC2
CC(C=C)C1C2CC1C=CC2
CCC(=C)C1C2CC1C=CC2
CC(=C)CC1=CC2CC(C2)C1
CC(C=C)C1=CC2CC(C2)C1
CCC(=C)C1=CC2CC(C2)C1
CC(=C)CC1=CCC2CC1C2
CC(=C)CC1C=CC2CC1C2
CC(C=C)C1=CCC2CC1C2
CC(C=C)C1C=CC2CC1C2
CCC(=C)C1=CCC2CC1C2
CCC(=C)C1C=CC2CC1C2
CC12CC(C1)C=CC2CC=C
CC12CC(C1)CC=C2CC=C
CC12CC(C1)C=C(CC=C)C2
CC12CC(C1)C(CC=C)=CC2
CC12CC(C1)C(CC=C)C=C2
CC12CC(C1)CC(CC=C)=C2
CC12CC(C=CC1)C2CC=C
CC12CC(CC=C1)C2CC=C
CC1C2CC1(CC=C)C=CC2
CC1C2CC1(CC=C)CC=C2
CC1=CC2(CC=C)CC(C2)C1
CC1=CC2CC(CC=C)(C2)C1
CC1=CCC2CC1(CC=C)C2
CC1C=CC2CC1(CC=C)C2
CC1=CCC2(CC=C)CC1C2
CC1C=CC2(CC=C)CC1C2
CC1(CC=C)C2CC1C=CC2
CC1(CC=C)C=CC2CC1C2
CCC12CC(C1)C=C(C2)C=C
CCC12CC(C1)C=CC2C=C
CCC12CC(C1)CC=C2C=C
CCC12CC(C1)C(C=C)=CC2
CCC12CC(C1)C(C=C)C=C2
CCC12CC(C1)CC(C=C)=C2
CCC12CC(C=CC1)C2C=C
CCC12CC(CC=C1)C2C=C
CCC1C2CC1(CC=C2)C=C
CCC1C2CC1(C=C)C=CC2
CCC1=CC2(CC(C2)C1)C=C
CCC1=CC2CC(C2)(C1)C=C
CCC1=CCC2(CC1C2)C=C
CCC1=CCC2CC1(C2)C=C
CCC1C=CC2(CC1C2)C=C
CCC1C=CC2CC1(C2)C=C
CCC1(C=C)C2CC1C=CC2
CCC1(C=C)C=CC2CC1C2
CCCC12CC(C1)C=CC2=C
CCCC12CC(C1)C(=C)C=C2
CC1C2C(C=CC=C2C)C1(C)C
CC1C2C=C(C)C=CC2C1(C)C
CC1C2C=CC=C(C)C2C1(C)C
CC1C2C=CC(C)=CC2C1(C)C
CC1CC2(C)C1C=C(C)C=C2C
CC1CC2(C)C1C=CC(C)=C2C
CC1CC2(C)C1C(C)=CC=C2C
CC1=CC2CCC2(C)C(C)=C1C
CC1=CC2C(CC2(C)C)C(C)=C1
CC1=CC2(C)CCC2C(C)=C1C
CC1=CC2CC(C)(C)C2C=C1C
CC1=CC2CC(C)(C)C2C(C)=C1
CC1CC2C=C(C)C=C(C)C12C
CC1CC2C=C(C)C(C)=CC12C
CC1CC2C=CC(C)=C(C)C12C
CC1CC2C(C)=C(C)C=CC12C
CC1CC2C(C)=CC=C(C)C12C
CC1CC2C(C)=CC(C)=CC12C
CC1CC2(C)C=C(C)C=C(C)C12
CC1CC2(C)C=C(C)C(C)=CC12
CC1CC2(C)C=CC(C)=C(C)C12
CC1C(C)C2(C)C1C=CC=C2C
CC1=C(C)C2C(CC2(C)C)C=C1
CC1=CC(C)=C(C)C2CCC12C
CC1=C(C)C2CC(C)(C)C2C=C1
CC1C(C)C2(C)C=C(C)C=CC12
CC1C(C)C2(C)C=CC=C(C)C12
CC1C(C)C2(C)C=CC(C)=CC12
CC1=CC=C(C)C2C1CC2(C)C
CC1=CC(C)=C(C)C2(C)CCC12
CCC1C2CC1C=C(CC)C2
CCC1C2CC1C(CC)=CC2
CCC1C2CC1C(CC)C=C2
CCC1C2CC(C2)C=C1CC
CCC1C2CC=CC1C2CC
CCC1=C(CC)C2CC(C2)C1
CCC1C=C(CC)C2CC1C2
CCCC1C2CC1C=C(C)C2
CCCC1C2CC1C(C)=CC2
CCCC1C2CC1C(C)C=C2
CCCC1C2CC(C2)C=C1C
CCCC1C2CC=CC1C2C
CCCC1=CC2CC(C1)C2C
CCCC1=CC2CC(C2)C1C
CCCC1=CCC2CC1C2C
CCCC1C=CC2CC1C2C
CCCC1=C(C)C2CC(C2)C1
CCCC1=C(C)CC2CC1C2
CCCC1=CC(C)C2CC1C2
CCCC1C=C(C)C2CC1C2
CC(C)CC1C2CC1C=CC2
CCC(C)C1C2CC1C=CC2
CC(C)CC1=CC2CC(C2)C1
CCC(C)C1=CC2CC(C2)C1
CC(C)CC1=CCC2CC1C2
CC(C)CC1C=CC2CC1C2
CCC(C)C1=CCC2CC1C2
CCC(C)C1C=CC2CC1C2
CCC1C2CC1(CC)C=CC2
CCC1C2CC1(CC)CC=C2
CCC1=CC2(CC)CC(C2)C1
CCC1=CC2CC(CC)(C2)C1
CCC1=CCC2CC1(CC)C2
CCC1(CC)C2CC1C=CC2
CCC1C=CC2CC1(CC)C2
CCC1=CCC2(CC)CC1C2
CCC1C=CC2(CC)CC1C2
CCC1(CC)C=CC2CC1C2
CCCC12CC(C1)C=CC2C
CCCC12CC(C1)CC=C2C
CCCC12CC(C1)C=C(C)C2
CCCC12CC(C1)C(C)=CC2
CCCC12CC(C1)C(C)C=C2
CCCC12CC(C1)CC(C)=C2
CCCC12CC(C=CC1)C2C
CCCC12CC(CC=C1)C2C
CCCC1C2CC1(C)C=CC2
CCCC1C2CC1(C)CC=C2
CCCC1(C)C2CC1C=CC2
CCCC1=CC2(C)CC(C2)C1
CCCC1=CC2CC(C)(C2)C1
CCCC1=CCC2CC1(C)C2
CCCC1C=CC2CC1(C)C2
CCCC1=CCC2(C)CC1C2
CCCC1C=CC2(C)CC1C2
CCCC1(C)C=CC2CC1C2
CC1C2CCC(C)(C=C2)C1=C
CC1=CC2CCC1(C)CC2=C
CC1CC2C=CC1(C)CC2=C
CC1=CC2CCC1(C)C(=C)C2
CC1=CC2(C)CCC1CC2=C
CC1CC2(C)C=CC1CC2=C
CC1=CC2(C)CCC1C(=C)C2
CC1CC2CC(=C)C1(C)C=C2
CC1CC2(C)CC(=C)C1C=C2
CC1(C)C2CCC(C=C2)C1=C
CC1(C)CC2C=CC1CC2=C
CC1C(=C)C2CCC1(C)C=C2
CC1(C)CC2CC(=C)C1C=C2
CC1C2C(CC2(C)C)C=CC1=C
CC1C2CCC2(C)C=C(C)C1=C
CC1C2CCC2(C)C(=C)C=C1C
CC1C2CCC2(C)C(C)=CC1=C
CC1C2C(C=CCC2=C)C1(C)C
CC1C2C(CC=CC2=C)C1(C)C
CC1C2CC(C)(C)C2C=CC1=C
CC1C2C=CC(=C)CC2C1(C)C
CC1C2C=CCC(=C)C2C1(C)C
CC1C2CC=CC(=C)C2C1(C)C
CC1C2CC(=C)C=CC2C1(C)C
CC1CC2C1C=CC(=C)C2(C)C
CC1CC2C1C(=C)C=CC2(C)C
CC1CC2C1C=CC(C)(C)C2=C
CC1CC2C1C(C)(C)C=CC2=C
CC1CC2(C)C1C=C(C)CC2=C
CC1CC2(C)C1C=CC(=C)C2C
CC1CC2(C)C1C=CC(C)C2=C
CC1CC2(C)C1C(=C)C=CC2C
CC1CC2(C)C1C(=C)CC=C2C
CC1CC2(C)C1C(C)=CCC2=C
CC1CC2(C)C1C(C)C=CC2=C
CC1CC2(C)C1CC=C(C)C2=C
CC1CC2(C)C1CC(=C)C=C2C
CC1CC2(C)C1CC(C)=CC2=C
CC1=CC2CCC2C(=C)C1(C)C
CC1=CC2C(CC2(C)C)CC1=C
CC1=CC2CCC2C(C)(C)C1=C
CC1=CC2C(CC2(C)C)C(=C)C1
CC1=CC2CC(C)(C)C2CC1=C
CC1=CC2CC(C)(C)C2C(=C)C1
CC1CC2C=C(C)C(=C)CC12C
CC1CC2C=C(C)CC(=C)C12C
CC1CC2C=CC(=C)C(C)C12C
CC1CC2C=CC(C)C(=C)C12C
CC1CC2C(=C)C=C(C)CC12C
CC1CC2C(=C)C=CC(C)C12C
CC1CC2C(=C)C(C)=CCC12C
CC1CC2C(=C)C(C)C=CC12C
CC1CC2C(=C)CC=C(C)C12C
CC1CC2C(=C)CC(C)=CC12C
CC1CC2C(C)=CC(=C)CC12C
CC1CC2C(C)=CCC(=C)C12C
CC1CC2C(C)C=CC(=C)C12C
CC1CC2C(C)C(=C)C=CC12C
CC1CC2CC=C(C)C(=C)C12C
CC1CC2CC(=C)C=C(C)C12C
CC1CC2CC(=C)C(C)=CC12C
CC1CC2CC(C)=CC(=C)C12C
CC1CC2(C)C=C(C)C(=C)CC12
CC1CC2(C)C=C(C)CC(=C)C12
CC1CC2(C)C=CC(=C)C(C)C12
CC1CC2(C)C=CC(C)C(=C)C12
CC1CC2(C)CC=C(C)C(=C)C12
CC1CC2(C)CC(=C)C=C(C)C12
CC1CC2(C)CC(=C)C(C)=CC12
CC1CC2(C)CC(C)=CC(=C)C12
CC1CC2C=CC(=C)C(C)(C)C12
CC1CC2C=CC(C)(C)C(=C)C12
CC1C(C)C2(C)C1C=CCC2=C
CC1C(C)C2(C)C1CC=CC2=C
CC1=CCC2C(CC2(C)C)C1=C
CC1C=CC2C(CC2(C)C)C1=C
CC1=C(C)C2CCC2(C)C(=C)C1
CC1=C(C)C2(C)CCC2CC1=C
CC1=C(C)C2(C)CCC2C(=C)C1
CC1=CCC2CC(C)(C)C2C1=C
CC1C=CC2CC(C)(C)C2C1=C
CC1C(C)C2(C)C=CC(=C)CC12
CC1C(C)C2(C)C=CCC(=C)C12
CC1C(C)C2(C)CC=CC(=C)C12
CC1C(C)C2(C)CC(=C)C=CC12
CC1=CC(=C)C2CCC2C1(C)C
CC1C=C(C)C2CCC2(C)C1=C
CC1C(C)=CC2CCC2(C)C1=C
CC1=CC(=C)C2C(CC2(C)C)C1
CC1C=C(C)C2(C)CCC2C1=C
CC1C(C)=CC2(C)CCC2C1=C
CC1=CC(=C)C2CC(C)(C)C2C1
CC1=CC(=C)CC2C1CC2(C)C
CC1=CCC(=C)C2C1CC2(C)C
CC1C=CC(=C)C2C1CC2(C)C
CC1=CC(C)(C)C2CCC2C1=C
CC1=C(C)C(=C)C2CCC2(C)C1
CC1=C(C)C(=C)C2(C)CCC2C1
CC1=CC(=C)CC2CC(C)(C)C12
CC1=CCC(=C)C2CC(C)(C)C12
CC1C=CC(=C)C2CC(C)(C)C12
CC1C=C(C)C(=C)C2CCC12C
CC1C(=C)C=C(C)C2CCC12C
CC1C(=C)C(C)=CC2CCC12C
CC1C(C)=CC(=C)C2CCC12C
CC1=C(C)C(=C)CC2(C)CCC12
CC1C=C(C)C(=C)C2(C)CCC12
CC1=CC(=C)C(C)(C)C2CCC12
CC1=CC(C)(C)C(=C)C2CCC12
CC1CC2CCC1C(C)=C2C
CC1CC2C(C)CC1C=C2C
CC1CC2CC(C)C1C=C2C
CC1CC2CC(C)C1C(C)=C2
CC1C2CCC(C1C)C(C)=C2
CC1CC2C=CC1C(C)C2C
CC1C2CCC2(CC=C1C)C#C
CC1C2CCC2C=CC1(C)C#C
CC1C2CCC2(C)C=CC1C#C
CC1C2CCC2(C)CC=C1C#C
CC1C2C=CCCC2C1(C)C#C
CC1C2CC=CCC2C1(C)C#C
CC1C2CCC=CC2C1(C)C#C
CC1C2C=CCCC2(C)C1C#C
CC1C2CC=CCC2(C)C1C#C
CC1C2CCC=CC2(C)C1C#C
CC1CC2C1C=CCC2(C)C#C
CC1CC2C1CC=CC2(C)C#C
CC1CC2(C)C1C=CCC2C#C
CC1CC2(C)C1CC=CC2C#C
CC1CC2(C)C1CCC=C2C#C
CC1CC2(C#C)C1C=CCC2C
CC1CC2(C#C)C1CC=CC2C
CC1CC2(C#C)C1CCC=C2C
CC1=CC2CCC2CC1(C)C#C
CC1CC2(CCC2C=C1C)C#C
CC1CC2CCC2(C=C1C)C#C
CC1=CC2C(CC2(C)CC1)C#C
CC1=CC2CCC2(C)C(C1)C#C
CC1=CC2CCC2(C)CC1C#C
CC1=CC2CCC2C(C)(C1)C#C
CC1(C)C2CCC2C=CC1C#C
CC1(C)C2CCC2CC=C1C#C
CC1CC2(CCC2C(C)=C1)C#C
CC1CC2C(CC2(C)C=C1)C#C
CC1CC2CCC2(C)C=C1C#C
CC1CC2CCC2(C)C(=C1)C#C
CC1=CC2C(CC2(C)C#C)CC1
CC1CC2C(CC2(C)C#C)C=C1
CC1CC2CCC2(C#C)C(C)=C1
CC1=CC2(C)CCC2C(C1)C#C
CC1=CC2(C)CCC2CC1C#C
CC1CC2(C)CCC2C=C1C#C
CC1CC2(C)CCC2C(=C1)C#C
CC1=CC2(C)C(CC2C#C)CC1
CC1CC2(C)C(CC2C#C)C=C1
CC1CC2C=C(CCC12C)C#C
CC1CC2C=CC(CC12C)C#C
CC1CC2C(=CCCC12C)C#C
CC1CC2C(C=CCC12C)C#C
CC1CC2C(CC=CC12C)C#C
CC1CC2CC=C(CC12C)C#C
CC1CC2CC(=CCC12C)C#C
CC1CC2CC(C=CC12C)C#C
CC1CC2CCC(=CC12C)C#C
CC1(C)C2C=CCCC2C1C#C
CC1(C)C2CC=CCC2C1C#C
CC1(C)C2CCC=CC2C1C#C
CC1=CC2CC(C#C)C2(C)CC1
CC1CC2CC(C#C)C2(C)C=C1
CC1CC2(C=C(C)CCC12)C#C
CC1CC2(C=CC(C)CC12)C#C
CC1CC2(C=CCC(C)C12)C#C
CC1CC2(C)C=C(CCC12)C#C
CC1CC2(C)C=CC(CC12)C#C
CC1CC2(C)CC=C(CC12)C#C
CC1CC2(C)CC(=CCC12)C#C
CC1CC2(C)CC(C=CC12)C#C
CC1CC2(C)CCC(=CC12)C#C
CC1CC2(CC=C(C)CC12)C#C
CC1CC2(CC=CC(C)C12)C#C
CC1CC2(CC(C)=CCC12)C#C
CC1CC2(CC(C)C=CC12)C#C
CC1CC2(CCC=C(C)C12)C#C
CC1CC2(CCC(C)=CC12)C#C
CC1CC2C=C(C)CCC12C#C
CC1CC2C=CC(C)(CC12)C#C
CC1CC2C=CC(C)CC12C#C
CC1CC2C=CCC(C)C12C#C
CC1CC2C(C)=CCCC12C#C
CC1CC2C(C)C=CCC12C#C
CC1CC2C(C)CC=CC12C#C
CC1CC2CC=C(C)CC12C#C
CC1CC2CC=CC(C)C12C#C
CC1CC2CC(C)=CCC12C#C
CC1CC2CC(C)(C=CC12)C#C
CC1CC2CC(C)C=CC12C#C
CC1CC2CCC=C(C)C12C#C
CC1CC2CCC(C)=CC12C#C
CC1=CC2(C)CC(C#C)C2CC1
CC1=CC2CC(C)(C#C)C2CC1
CC1CC2(C)CC(C#C)C2C=C1
CC1CC2CC(C)(C#C)C2C=C1
CC1CC2C=CCC(C#C)C12C
CC1CC2CC=CC(C#C)C12C
CC1CC2CCC=C(C#C)C12C
CC1CC2(C)C=CCC(C#C)C12
CC1CC2(C)CC=CC(C#C)C12
CC1CC2(C)CCC=C(C#C)C12
CC1CC2C=CCC(C)(C#C)C12
CC1CC2CC=CC(C)(C#C)C12
CC1(C)CC2C1C=CCC2C#C
CC1(C)CC2C1CC=CC2C#C
CC1(C)CC2C1CCC=C2C#C
CC1=CCC2CCC2C1(C)C#C
CC1C=CC2(CCC2C1C)C#C
CC1C=CC2CCC2C1(C)C#C
CC1=C(C)C2(CCC2CC1)C#C
CC1=C(C)C2CCC2(CC1)C#C
CC1=C(CC2CCC2(C)C1)C#C
CC1=CCC2C(CC2(C)C1)C#C
CC1=CCC2CCC2(C)C1C#C
CC1(C)CC2CCC2C=C1C#C
CC1(C)CC2CCC2C(=C1)C#C
CC1C=CC2CCC2(C)C1C#C
CC1C=CC2CCC2(C#C)C1C
CC1=CCC2C(CC2(C)C#C)C1
CC1(C)CC2C(CC2C#C)C=C1
CC1=C(CC2(C)CCC2C1)C#C
CC1=CCC2(C)CCC2C1C#C
CC1C=CC2(C)CCC2C1C#C
CC1=CCC2(C)C(CC2C#C)C1
CC1(C)CC2C=C(CCC12)C#C
CC1(C)CC2C=CC(CC12)C#C
CC1(C)CC2CC=C(CC12)C#C
CC1(C)CC2CC(=CCC12)C#C
CC1(C)CC2CC(C=CC12)C#C
CC1(C)CC2CCC(=CC12)C#C
CC1C(C)C2(C=CCCC12)C#C
CC1C(C)C2(CC=CCC12)C#C
CC1C(C)C2(CCC=CC12)C#C
CC1=CCC2CC(C#C)C2(C)C1
CC1(C)CC2CC(C#C)C2C=C1
CC1=CCC2(C)CC(C#C)C2C1
CC1=CCC2CC(C)(C#C)C2C1
CC1(C)CC2C=CCC(C#C)C12
CC1(C)CC2CC=CC(C#C)C12
CC1(C)CC2CCC=C(C#C)C12
CC1=CCCC2C1CC2(C)C#C
CC1C=CCC2C1CC2(C)C#C
CC1CC=CC2C1CC2(C)C#C
CC1=C(CCC2CCC12C)C#C
CC1=CC(CC2CCC12C)C#C
CC1=CCCC2C(CC12C)C#C
CC1C=C(CC2CCC12C)C#C
CC1C=CCC2C(CC12C)C#C
CC1C(=CCC2CCC12C)C#C
CC1C(C=CC2CCC12C)C#C
CC1CC=CC2C(CC12C)C#C
CC1CC(=CC2CCC12C)C#C
CC1=C(C)CC2(CCC2C1)C#C
CC1(C)C=CC2CCC2C1C#C
CC1=C(C#C)C2CCC2(C)CC1
CC1=C(CCC2(C)CCC12)C#C
CC1=CC(CC2(C)CCC12)C#C
CC1=CCCC2(C)C(CC12)C#C
CC1C=C(CC2(C)CCC12)C#C
CC1C=CCC2(C)C(CC12)C#C
CC1CC=CC2(C)C(CC12)C#C
CC1CC(=CC2(C)CCC12)C#C
CC1=C(C#C)C2(C)CCC2CC1
CC1=CCCC2CC(C#C)C12C
CC1C=CCC2CC(C#C)C12C
CC1C(C#C)C2C=CCCC12C
CC1C(C#C)C2CC=CCC12C
CC1C(C#C)C2CCC=CC12C
CC1CC=CC2CC(C#C)C12C
CC1=CCCC2(C)CC(C#C)C12
CC1=CCCC2CC(C)(C#C)C12
CC1C=CCC2(C)CC(C#C)C12
CC1C=CCC2CC(C)(C#C)C12
CC1CC=CC2(C)CC(C#C)C12
CC1CC=CC2CC(C)(C#C)C12
CC1=CC(C)(CC2CCC12)C#C
CC1(C)C=C(CC2CCC12)C#C
CC1(C)C=CCC2C(CC12)C#C
CC1(C)CC=CC2C(CC12)C#C
CC1(C)CC(=CC2CCC12)C#C
CC1C=C(C)CC2(CCC12)C#C
CC1C=C(C)CC2CCC12C#C
CC1C=CC(C)C2(CCC12)C#C
CC1C(C)=CCC2CCC12C#C
CC1CC=C(C)C2(CCC12)C#C
CC1CC=C(C)C2CCC12C#C
CC1CC(C)=CC2(CCC12)C#C
CC1CC(C)=CC2CCC12C#C
CC1=CC(C#C)C2CCC2(C)C1
CC1=CC(C#C)C2(C)CCC2C1
CC1(C)C=CCC2CC(C#C)C12
CC1(C)CC=CC2CC(C#C)C12
CC1=CCC(C#C)C2CCC12C
CC1C=CC(C#C)C2CCC12C
CC1CC=C(C#C)C2CCC12C
CC1=CC(C)(C#C)C2CCC2C1
CC1=CCC(C#C)C2(C)CCC12
CC1C=CC(C#C)C2(C)CCC12
CC1CC=C(C#C)C2(C)CCC12
CC1=CCC(C)(C#C)C2CCC12
CC1(C)C=CC(C#C)C2CCC12
CC1(C)CC=C(C#C)C2CCC12
CC1C=CC(C)(C#C)C2CCC12
CC=C1C2CCC2C=CC1(C)C
CC=C1C2CCC2(C)C=CC1C
CC=C1C2CCC2(C)CC=C1C
CC=C1CC2CCC2(C)C=C1C
CC=C1CC2C(CC2(C)C)C=C1
CC=C1CC2CCC2(C)C(C)=C1
CC=C1CC2(C)CCC2C=C1C
CC=C1CC2(C)CCC2C(C)=C1
CC=C1CC2C(C)CC2(C)C=C1
CC=C1CC2CC(C)C2(C)C=C1
CC=C1CC2(C)C(C)CC2C=C1
CC=C1CC2(C)CC(C)C2C=C1
CC=C1CC2CC(C)(C)C2C=C1
CC=C1C=CC2CCC2C1(C)C
CC=C1C=CC2CCC2(C)C1C
CC=C1C=CC2(C)CCC2C1C
CC=C1C=CCC2C1CC2(C)C
CC=C1CC=CC2C1CC2(C)C
CC=C1C=CCC2C(C)CC12C
CC=C1C=CCC2CC(C)C12C
CC=C1CC=CC2C(C)CC12C
CC=C1CC=CC2CC(C)C12C
CC=C1C=CCC2(C)C(C)CC12
CC=C1C=CCC2(C)CC(C)C12
CC=C1C=CCC2CC(C)(C)C12
CC=C1CC=CC2(C)C(C)CC12
CC=C1CC=CC2(C)CC(C)C12
CC=C1CC=CC2CC(C)(C)C12
CC=C1C=C(C)CC2CCC12C
CC=C1C=CC(C)C2CCC12C
CC=C1C(C)=CCC2CCC12C
CC=C1C(C)C=CC2CCC12C
CC=C1CC=C(C)C2CCC12C
CC=C1CC(C)=CC2CCC12C
CC=C1C=C(C)CC2(C)CCC12
CC=C1C=CC(C)C2(C)CCC12
CC=C1CC=C(C)C2(C)CCC12
CC=C1CC(C)=CC2(C)CCC12
CC=C1C=CC(C)(C)C2CCC12
CC1C2CCC2C=C(C)C1(C)C
CC1C2CCC2C(C)=CC1(C)C
CC1C2C(CC2(C)C)CC=C1C
CC1C2CCC2(C)C=C(C)C1C
CC1C2CCC2(C)CC(C)=C1C
CC1C2CCC2C(C)(C)C=C1C
CC1C2C(C=CCC2C)C1(C)C
CC1C2C(CC=CC2C)C1(C)C
CC1C2C(CCC=C2C)C1(C)C
CC1C2CC(C)(C)C2CC=C1C
CC1C2C=C(C)CCC2C1(C)C
CC1C2C=CC(C)CC2C1(C)C
CC1C2C=CCC(C)C2C1(C)C
CC1C2CC=C(C)CC2C1(C)C
CC1C2CC=CC(C)C2C1(C)C
CC1C2CC(C)=CCC2C1(C)C
CC1C2CC(C)C=CC2C1(C)C
CC1C2CCC=C(C)C2C1(C)C
CC1C2CCC(C)=CC2C1(C)C
CC1CC2C1C=C(C)CC2(C)C
CC1CC2C1C=CC(C)C2(C)C
CC1CC2C1C(C)=CCC2(C)C
CC1CC2C1C(C)C=CC2(C)C
CC1CC2C1CC=C(C)C2(C)C
CC1CC2C1CC(C)=CC2(C)C
CC1CC2C1C=CC(C)(C)C2C
CC1CC2C1C(C)(C)C=CC2C
CC1CC2C1C(C)(C)CC=C2C
CC1CC2C1CC(C)(C)C=C2C
CC1CC2(C)C1C=C(C)CC2C
CC1CC2(C)C1C=CC(C)C2C
CC1CC2(C)C1C(C)=CCC2C
CC1CC2(C)C1C(C)C=CC2C
CC1CC2(C)C1C(C)CC=C2C
CC1CC2(C)C1CC=C(C)C2C
CC1CC2(C)C1CC(C)=CC2C
CC1CC2(C)C1CC(C)C=C2C
CC1CC2(C)C1CCC(C)=C2C
CC1CC2C(CC2(C)C)C=C1C
CC1CC2CCC2(C)C(C)=C1C
CC1CC2C(CC2(C)C)C(C)=C1
CC1CC2(C)CCC2C(C)=C1C
CC1CC2CC(C)(C)C2C=C1C
CC1CC2CC(C)(C)C2C(C)=C1
CC1CC2C=C(C)C(C)CC12C
CC1CC2C=C(C)CC(C)C12C
CC1CC2C=CC(C)C(C)C12C
CC1CC2C(C)=C(C)CCC12C
CC1CC2C(C)=CC(C)CC12C
CC1CC2C(C)=CCC(C)C12C
CC1CC2C(C)C=C(C)CC12C
CC1CC2C(C)C=CC(C)C12C
CC1CC2C(C)C(C)=CCC12C
CC1CC2C(C)C(C)C=CC12C
CC1CC2C(C)CC=C(C)C12C
CC1CC2C(C)CC(C)=CC12C
CC1CC2CC=C(C)C(C)C12C
CC1CC2CC(C)=C(C)CC12C
CC1CC2CC(C)=CC(C)C12C
CC1CC2CC(C)C=C(C)C12C
CC1CC2CC(C)C(C)=CC12C
CC1CC2CCC(C)=C(C)C12C
CC1CC2(C)C=C(C)C(C)CC12
CC1CC2(C)C=C(C)CC(C)C12
CC1CC2(C)C=CC(C)C(C)C12
CC1CC2(C)CC=C(C)C(C)C12
CC1CC2(C)CC(C)=C(C)CC12
CC1CC2(C)CC(C)=CC(C)C12
CC1CC2(C)CC(C)C=C(C)C12
CC1CC2(C)CC(C)C(C)=CC12
CC1CC2(C)CCC(C)=C(C)C12
CC1CC2C=C(C)C(C)(C)CC12
CC1CC2C=C(C)CC(C)(C)C12
CC1CC2C=CC(C)(C)C(C)C12
CC1CC2C=CC(C)C(C)(C)C12
CC1CC2CC=C(C)C(C)(C)C12
CC1CC2CC(C)=CC(C)(C)C12
CC1CC2CC(C)(C)C=C(C)C12
CC1CC2CC(C)(C)C(C)=CC12
CC1C(C)C2C1C=CCC2(C)C
CC1C(C)C2C1CC=CC2(C)C
CC1C(C)C2(C)C1C=CCC2C
CC1C(C)C2(C)C1CC=CC2C
CC1C(C)C2(C)C1CCC=C2C
CC1C=CC2C(CC2(C)C)C1C
CC1=C(C)C2C(CC2(C)C)CC1
CC1=C(C)C2CCC2C(C)(C)C1
CC1C(C)C2(C)CCC2C=C1C
CC1C=CC2CC(C)(C)C2C1C
CC1=C(C)C2CC(C)(C)C2CC1
CC1C(C)C2(C)C=C(C)CCC12
CC1C(C)C2(C)C=CC(C)CC12
CC1C(C)C2(C)C=CCC(C)C12
CC1C(C)C2(C)CC=C(C)CC12
CC1C(C)C2(C)CC=CC(C)C12
CC1C(C)C2(C)CC(C)=CCC12
CC1C(C)C2(C)CC(C)C=CC12
CC1C(C)C2(C)CCC=C(C)C12
CC1C(C)C2(C)CCC(C)=CC12
CC1C(C)C2C=CC(C)(C)CC12
CC1C=C(C)C2CCC2C1(C)C
CC1C(C)=CC2CCC2C1(C)C
CC1C=C(C)C2CCC2(C)C1C
CC1=C(C)CC2C(CC2(C)C)C1
CC1C=C(C)C2(C)CCC2C1C
CC1C=C(C)CC2C1CC2(C)C
CC1C=CC(C)C2C1CC2(C)C
CC1CC=C(C)C2C1CC2(C)C
CC1CC(C)=CC2C1CC2(C)C
CC1C=C(C)CC2CC(C)(C)C12
CC1CC=C(C)C2CC(C)(C)C12
CC1CC(C)=CC2CC(C)(C)C12
CC1C2CCC2(C)C(C)C=C1C
CC1C(C)=C(C)CC2CCC12C
CC1CC(C)=C(C)C2CCC12C
CC1=C(C)C(C)(C)C2CCC2C1
CC1C=C(C)C(C)C2(C)CCC12
CC1CC(C)=C(C)C2(C)CCC12
CC1=C(C)C(C)(C)CC2CCC12
CC1C=C(C)C(C)(C)C2CCC12
CC1C2CCC(CC2)C1(C)C
CC1CC2CCC1CC2(C)C
CC1CC2CCC1(C)C(C)C2
CC1CC2(C)CCC1CC2C
CC1CC2(C)CCC1C(C)C2
CC1C2CCC(C)(CC2)C1C
CC1CC2CCC1C(C)(C)C2
CC1=CC2(C)OC1C=CC2=C
CC1=CC2(C)OC1C(=C)C=C2
CC1=CC2(C)OC(C=C2)C1=C
CC1=CC2OC1(C)C=CC2=C
CC1=CC2OC1(C)C(=C)C=C2
CC1=CC2OC(C)(C=C2)C1=C
CC1=CC(=C)C2(C)OC1C=C2
CC1=CC(=C)C2OC1(C)C=C2
CC1C2CC(C)=C(C#C)C1O2
CC1C2CC(C#C)=C(C)C1O2
CC1C2CC(O2)C(C)=C1C#C
CC1C2CC(O2)C(C#C)=C1C
CC1C2OC1C(=CC2C)C#C
CC1C2OC1C(C)=CC2C#C
CC1C2OC1C(C)C(=C2)C#C
CC1C2OC1C(C#C)C(C)=C2
CC1C2OC(C=C1C)C2C#C
CC1=C(C)C2OC(C1)C2C#C
CC1C=C(C)C2OC1C2C#C
CC1=C(C)C(C#C)C2CC1O2
CC=C1C2CC(O2)C(C)=C1C
CC=C1C2OC(C=C1C)C2C
CC=C1C=C(C)C2OC1C2C
CC1C2OC1C(C)=CC=C2C
CC1C2OC1C=C(C)C(C)=C2
CC1C2OC1C(C)=C(C)C=C2
CC1C2OC1C(C)=CC(C)=C2
CC1=CC2CC(O2)C(C)=C1C
CC1=CC(C)=C(C)C2CC1O2
CC1C2OC(C=C1C)C(C)=C2
CC1C2OC(C=C2)C(C)=C1C
CC1C2OC(C=C2C)C=C1C
CC1=CC2CC(C)=C(C)C1O2
CC1=CC2OC1CC(C)=C2C
CC1=C(C)C2OC1CC=C2C
CC1C=CC2OC1C(C)=C2C
CC1=C(C)C2OC1CC(C)=C2
CC1C=C(C)C2OC1C=C2C
CC1C=C(C)C2OC1C(C)=C2
CC1C2C=CC1(C)OC2C#C
CC1C2COC1(C=C2C)C#C
CC1C2COC1(C)C=C2C#C
CC1C2COC1(C)C(=C2)C#C
CC1C2COC1(C#C)C(C)=C2
CC1C2OCC1(C=C2C)C#C
CC1C2OCC1(C)C=C2C#C
CC1C2OCC1(C)C(=C2)C#C
CC1C2OCC1(C#C)C(C)=C2
CC1C2OC(C=C2)C1(C)C#C
CC1C2OC(C=C2)(C#C)C1C
CC1C2OC(C#C)C1(C)C=C2
CC1C2OC(C)(C=C2)C1C#C
CC1C2OC(C)(C#C)C1C=C2
CC1=CC2CC1(C)C(O2)C#C
CC1=CC2CC1C(C)(O2)C#C
CC1=CC2CC1(C)OC2C#C
CC1=CC2CC1OC2(C)C#C
CC1=CC2(C)CC1C(O2)C#C
CC1=CC2(C)CC1OC2C#C
CC1=CC2CC(C#C)C1(C)O2
CC1=CC2(C)CC(C#C)C1O2
CC1=CC2CC(C)(C#C)C1O2
CC1=CC2(C)COC1C2C#C
CC1=CC2COC1C2(C)C#C
CC1=CC2(C)OC1CC2C#C
CC1=CC2COC1(C)C2C#C
CC1(C)C2COC1C(=C2)C#C
CC1CC2(C)OC1C=C2C#C
CC1CC2(C)OC1C(=C2)C#C
CC1=CC2(C)OCC1C2C#C
CC1=CC2OC1CC2(C)C#C
CC1CC2(OC1C=C2C)C#C
CC1CC2OC1(C=C2C)C#C
CC1=CC2OC1(C)CC2C#C
CC1CC2(OC1C(C)=C2)C#C
CC1CC2OC1(C)C=C2C#C
CC1CC2OC1(C)C(=C2)C#C
CC1CC2OC1(C#C)C(C)=C2
CC1=CC2OCC1C2(C)C#C
CC1=CC2OCC1(C)C2C#C
CC1(C)C2OCC1C(=C2)C#C
CC1(C)C2OC(C=C2)C1C#C
CC1(C)C2OC(C#C)C1C=C2
CC1=C(C)C2(CC1CO2)C#C
CC1=C(C)C2(CCC1O2)C#C
CC1=C(C)C2(COC1C2)C#C
CC1(C)CC2OC1C=C2C#C
CC1(C)CC2OC1C(=C2)C#C
CC1=C(C#C)C2CC1(C)CO2
CC1=C(C#C)C2(C)CC1CO2
CC1=C(C#C)C2CCC1(C)O2
CC1=C(C#C)C2(C)CCC1O2
CC1=C(C#C)C2(C)COC1C2
CC1=C(C#C)C2COC1(C)C2
CC1C(C#C)C2OC1(C)C=C2
CC1(C)OC2CC1C=C2C#C
CC1(C)OC2CC1C(=C2)C#C
CC1(C)OC2C=CC1C2C#C
CC1OC2(CC1C=C2C)C#C
CC1OC2CC1(C=C2C)C#C
CC1OC2(CC1C(C)=C2)C#C
CC1OC2CC1(C)C=C2C#C
CC1OC2CC1(C)C(=C2)C#C
CC1OC2CC1(C#C)C(C)=C2
CC1OC2(C=CC1C2C)C#C
CC1OC2C=CC1C2(C)C#C
CC1OC2(C)CC1C=C2C#C
CC1OC2(C)CC1C(=C2)C#C
CC1OC2C=CC1(C)C2C#C
CC1OC2C=CC1(C#C)C2C
CC1OC2(C)C=CC1C2C#C
CC=C1C2C=CC1(C)OC2C
CC=C1C2COC1(C)C=C2C
CC=C1C2COC1(C)C(C)=C2
CC=C1C2OCC1(C)C=C2C
CC=C1C2OCC1(C)C(C)=C2
CC=C1C2OC(C)C1(C)C=C2
CC=C1C2OC(C=C2)C1(C)C
CC=C1C2OC(C)(C)C1C=C2
CC=C1C2OC(C)(C=C2)C1C
CC=C1CC2(C)OC1C=C2C
CC=C1CC2(C)OC1C(C)=C2
CC=C1CC2OC1(C)C=C2C
CC=C1CC2OC1(C)C(C)=C2
CC=C1C(C)C2OC1(C)C=C2
CC12CC=CC(C)(O1)C2C#C
CC12CC=CC(O1)C2(C)C#C
CC12CC(C)(O1)C=C(C2)C#C
CC12CC(C)(O1)C(=CC2)C#C
CC12CC(C)(O1)C(C=C2)C#C
CC12CC(O1)C=CC2(C)C#C
CC12CC(O1)C(C)(C=C2)C#C
CC12OC(CC=C1)C2(C)C#C
CC1C2(C)CC=CC1(O2)C#C
CC1C2(C)OC1(CC=C2)C#C
CC1=CC2(C)CC(C1)(O2)C#C
CC1=CC2(CC(C)(C1)O2)C#C
CC1(C)C2CC=CC1(O2)C#C
CC1(C)C2OC1(CC=C2)C#C
CC1=CCC2(CC1(C)O2)C#C
CC1C=CC2(CC1(C)O2)C#C
CC1=CCC2(C)CC1(O2)C#C
CC1C=CC2(C)CC1(O2)C#C
CC1(C)C=CC2(CC1O2)C#C
CC1(C)C=CC2CC1(O2)C#C
CC=C1C=CC2(C)CC1(C)O2
CC12CC(C1C#C)C(=C)CO2
CC12CC(C1)C(=C)C(O2)C#C
CC12CC(C1)OC(C#C)C2=C
CC12CC(CC(=C)C1C#C)O2
CC12CC(CC(C#C)C1=C)O2
CC12CC(=C)CC(O1)C2C#C
CC12CCC(=C)C(O1)C2C#C
CC12CC(O1)C(CC2=C)C#C
CC12CC(O1)C(=C)C(C2)C#C
CC12CC(O1)C(=C)CC2C#C
CC12CC(O1)C(C#C)C(=C)C2
CC12CC(OCC1=C)C2C#C
CC12OC(CCC1=C)C2C#C
CC1C2CC1(C#C)C(=C)CO2
CC1C2CC1(OCC2=C)C#C
CC1C2CC(CC1=C)(O2)C#C
CC1C2CC(=C)CC1(O2)C#C
CC1C2CCC(=C)C1(O2)C#C
CC1C2OC1(CCC2=C)C#C
CC1(CC2CC(O2)C1=C)C#C
CC1CC2(CC(O2)C1=C)C#C
CC1CC2CC(O2)(C#C)C1=C
CC1(C#C)C2CC1C(=C)CO2
CC1(C#C)C2CC(CC1=C)O2
CC1(C#C)C2CC(=C)CC1O2
CC1(C#C)C2CCC(=C)C1O2
CC1(CC(=C)C2CC1O2)C#C
CC1C(=C)CC2CC1(O2)C#C
CC1CC(=C)C2(CC1O2)C#C
CC1CC(=C)C2CC1(O2)C#C
CC1(OC2CC(C2)C1=C)C#C
CC1OC2(CC(C2)C1=C)C#C
CC1OC2CC(C2)(C#C)C1=C
CC=C1C2CC(C)(CC1=C)O2
CC=C1CC2(C)CC(O2)C1=C
CC=C1CC2CC(C)(O2)C1=C
CC=C1C(=C)CC2CC1(C)O2
CC=C1CC(=C)C2CC1(C)O2
CC=C1CC(=C)C2(C)CC1O2
CC1C2CC=CC(=C)C1(C)O2
CC1C2CC(=C)C=CC1(C)O2
CC1C2CC(C)(O2)C=CC1=C
CC1C2OC1(C)C=CCC2=C
CC1C2OC1(C)CC=CC2=C
CC1C2OC1(C)C(=C)CC=C2
CC1C2OC1(C)CC(=C)C=C2
CC1=CC2(C)CC(CC1=C)O2
CC1=CC2CC(C)(CC1=C)O2
CC1(C)C2CC=CC(=C)C1O2
CC1(C)C2CC(=C)C=CC1O2
CC1=CC2(C)CC(O2)C(=C)C1
CC1=CC2CC(C)(O2)C(=C)C1
CC1(C)C2CC(O2)C=CC1=C
CC1(C)C2OC1C(=C)CC=C2
CC1=CCC2(C)CC(O2)C1=C
CC1=CCC2CC(C)(O2)C1=C
CC1C=CC2(C)CC(O2)C1=C
CC1C=CC2CC(C)(O2)C1=C
CC1=CC(=C)C2(C)CC(C1)O2
CC1=CC(=C)C2CC(C)(C1)O2
CC1(C)C=CC2CC(O2)C1=C
CC1=CC(=C)CC2CC1(C)O2
CC1=CCC(=C)C2CC1(C)O2
CC1C=CC(=C)C2CC1(C)O2
CC1C(=C)C=CC2CC1(C)O2
CC1=CC(=C)CC2(C)CC1O2
CC1=CCC(=C)C2(C)CC1O2
CC1C=CC(=C)C2(C)CC1O2
CC1(C)C=CC(=C)C2CC1O2
CC1C2C=CC1(C)OCC2=C
CC1C2CC=CC(C)(O2)C1=C
CC1C2COC1(C)C=CC2=C
CC1C2COC1(C)C(=C)C=C2
CC1C2OCC1(C)C=CC2=C
CC1C2OCC1(C)C(=C)C=C2
CC1C2OC(C)(CC1=C)C=C2
CC1C2OCC(=C)C1(C)C=C2
CC1C2OC(C)(CC=C2)C1=C
CC1=CC2CC1(C)C(=C)CO2
CC1=CC2CC1(C)OCC2=C
CC1=CC2(C)CC1C(=C)CO2
CC1=CC2(C)CC1OCC2=C
CC1=CC2CC(=C)CC1(C)O2
CC1=CC2CCC(=C)C1(C)O2
CC1=CC2(C)CC(=C)CC1O2
CC1=CC2(C)CC(=C)C(C1)O2
CC1=CC2(C)CCC(=C)C1O2
CC1=CC2CC(=C)C(C)(C1)O2
CC1CC2(C)C=CC(O1)C2=C
CC1CC2C=CC(C)(O1)C2=C
CC1=CC2(C)CC(CO2)C1=C
CC1=CC2(C)CCC(O2)C1=C
CC1=CC2CC(C)(CO2)C1=C
CC1=CC2CCC(C)(O2)C1=C
CC1(C)C2CC=CC(O2)C1=C
CC1=CC2(C)CCOC1C2=C
CC1=CC2CCOC1(C)C2=C
CC1=CC2(C)COC(C1)C2=C
CC1=CC2(C)COCC1C2=C
CC1=CC2(C)COC(C2)C1=C
CC1=CC2(C)OC1CCC2=C
CC1CC2(C)OC1C=CC2=C
CC1(C)C2COC1C(=C)C=C2
CC1CC2(C)OC1C(=C)C=C2
CC1=CC2COCC1(C)C2=C
CC1=CC2(C)OCC(C1)C2=C
CC1=CC2(C)OCCC1C2=C
CC1=CC2COC(C)(C1)C2=C
CC1=CC2COC(C)(C2)C1=C
CC1CC2(C)OC(C=C2)C1=C
CC1=CC2(C)OC(CC2=C)C1
CC1=CC2OC1(C)CCC2=C
CC1CC2OC1(C)C=CC2=C
CC1CC2OC1(C)C(=C)C=C2
CC1(C)C2OCC1C(=C)C=C2
CC1=CC2OCCC1(C)C2=C
CC1(C)C2OC(CC1=C)C=C2
CC1=CC2OCC(C)(C1)C2=C
CC1(C)C2OCC(=C)C1C=C2
CC1(C)C2OC(CC=C2)C1=C
CC1CC2OC(C)(C=C2)C1=C
CC1=CC2OC(C)(CC2=C)C1
CC1=CCC2CC(=C)C1(C)O2
CC1C=CC2CC(=C)C1(C)O2
CC1C(=C)C2CC=CC1(C)O2
CC1=CCC2(C)CC(=C)C1O2
CC1C=CC2(C)CC(=C)C1O2
CC1(C)CC2C=CC(O1)C2=C
CC1=CCC2(C)COC1C2=C
CC1C=CC2(C)COC1C2=C
CC1=CCC2(C)OC1CC2=C
CC1=CCC2COC1(C)C2=C
CC1C=CC2(C)OC1CC2=C
CC1C=CC2COC1(C)C2=C
CC1=CCC2(C)OCC1C2=C
CC1C=CC2(C)OCC1C2=C
CC1=CCC2OC1(C)CC2=C
CC1(C)CC2OC1C=CC2=C
CC1C=CC2OC1(C)CC2=C
CC1(C)CC2OC1C(=C)C=C2
CC1C(=C)C2OC1(C)CC=C2
CC1=CCC2OCC1(C)C2=C
CC1C=CC2OCC1(C)C2=C
CC1(C)CC2OC(C=C2)C1=C
CC1=CC(=C)C2CC1(C)CO2
CC1=CC(=C)C2(C)CC1CO2
CC1=CC(=C)C2CCC1(C)O2
CC1=CC(=C)C2(C)CCC1O2
CC1(C)C=CC2CC(=C)C1O2
CC1=CC(=C)C2(C)COC1C2
CC1(C)C=CC2COC1C2=C
CC1=CC(=C)C2COC1(C)C2
CC1CC(=C)C2(C)OC1C=C2
CC1(C)C=CC2OC1CC2=C
CC1C(=C)CC2OC1(C)C=C2
CC1CC(=C)C2OC1(C)C=C2
CC1(C)C=CC2OCC1C2=C
CC1(C)CC(=C)C2OC1C=C2
CC1(C)COC2C=CC1C2=C
CC1(C)OC2CC1C=CC2=C
CC1(C)OC2CC1C(=C)C=C2
CC1COC2C=CC1(C)C2=C
CC1(C)OC2C=CCC1C2=C
CC1(C)OC2CC=CC1C2=C
CC1COC2(C)C=CC1C2=C
CC1(C)OC2CC(C=C2)C1=C
CC1(C)OCC2C=CC1C2=C
CC1OC2CC1(C)C=CC2=C
CC1OC2CC1(C)C(=C)C=C2
CC1OC2(C)CC1C=CC2=C
CC1OC2(C)CC1C(=C)C=C2
CC1OC2C=CCC1(C)C2=C
CC1OC2CC=CC1(C)C2=C
CC1OC2(C)C=CCC1C2=C
CC1OC2(C)CC=CC1C2=C
CC1OC2(C)CC(C=C2)C1=C
CC1OC2CC(C)(C=C2)C1=C
CC1OCC2C=CC1(C)C2=C
CC1OCC2(C)C=CC1C2=C
CC1C2CC1(C)C(=C)C(C)O2
CC1C2CC1C(=C)C(C)(C)O2
CC1C2CC1(C)OC(C)C2=C
CC1C2C(C)C1(C)OCC2=C
CC1C2CC(=C)C(C)C1(C)O2
CC1C2CC(C)C(=C)C1(C)O2
CC1C2CC(=C)C(C)(C)C1O2
CC1C2CC(C)(C)C(=C)C1O2
CC1C2CC(C)(O2)C(=C)C1C
CC1C2CC(C)(O2)C(C)C1=C
CC1C2CC(O2)C(=C)C1(C)C
CC1C2CC(O2)C(C)(C)C1=C
CC1C2OC1(C)C(=C)CC2C
CC1C2OC1(C)C(C)CC2=C
CC1C2OC1(C)CC(=C)C2C
CC1C2OC1(C)CC(C)C2=C
CC1C2OC1C(C)(C)CC2=C
CC1C2OC(CC1=C)C2(C)C
CC1C2OCC(=C)C1C2(C)C
CC1C2OCC(=C)C1(C)C2C
CC1CC2OC(C1=C)C2(C)C
CC1C(C)C2(C)CC(O2)C1=C
CC1C(=C)C2CC(O2)C1(C)C
CC1CC(=C)C2OC1C2(C)C
CC1OC2CC(C1=C)C2(C)C
CC12CC(C1)C(=C)C(C)(C)O2
CC12CC(C1)OC(C)(C)C2=C
CC12CC(CC(=C)C1(C)C)O2
CC12CC(CC(C)(C)C1=C)O2
CC12CC(O1)C(=C)CC2(C)C
CC12CC(O1)C(C)(C)CC2=C
CC12CC(O1)C(=C)C(C)(C)C2
CC12CC(O1)C(C)(C)C(=C)C2
CC1C2(C)CC1(C)C(=C)CO2
CC1C2(C)CC(=C)CC1(C)O2
CC1C2(C)CCC(=C)C1(C)O2
CC1(C)C2CC1(C)C(=C)CO2
CC1(C)C2CC1(C)OCC2=C
CC12CC(=C)CC(O1)C2(C)C
CC1(C)C2CCC(=C)C1(C)O2
CC1CC2(C)CC(C)(O2)C1=C
CC12CCC(=C)C(O1)C2(C)C
CC1C(=C)CC2(C)CC1(C)O2
CC1CC(=C)C2(C)CC1(C)O2
CC1OC2(C)CC(C)(C2)C1=C
CC1C2CC1C(CO2)=C(C)C
CC1C2CC(CC1=C(C)C)O2
CC1C2CC(CC1O2)=C(C)C
CC1C2CCC(C1O2)=C(C)C
CC1CC2CC(O2)C1=C(C)C
CC1CC(C2CC1O2)=C(C)C
CC1OC2CC(C2)C1=C(C)C
CC1C2CC1C=C(C)C(C)O2
CC1C2CC1C(C)=C(C)CO2
CC1C2CC1C(C)=CC(C)O2
CC1C2CC(CC(C)=C1C)O2
CC1C2CC=C(C)C(C)C1O2
CC1C2CC(C)=C(C)CC1O2
CC1C2CC(C)=CC(C)C1O2
CC1C2CC(C)C=C(C)C1O2
CC1C2CC(C)C(C)=CC1O2
CC1C2CCC(C)=C(C)C1O2
CC1C2CC(O2)C=C(C)C1C
CC1C2OC1C(C)=CCC2C
CC1C2OC1C(C)C=CC2C
CC1C2OC1C(C)C(C)C=C2
CC1C2OC1C(C)CC(C)=C2
CC1C2OC(C)C=CC1C2C
CC1C2OCC=C(C)C1C2C
CC1C2OCC(C)=CC1C2C
CC1CC2CC(O2)C(C)=C1C
CC1C=C(C)C2CC(O2)C1C
CC1C=C(C)C(C)C2CC1O2
CC1CC(C)=C(C)C2CC1O2
CC1OC2CC(C2)C(C)=C1C
CC1C2C=CC1C(C)OC2C
CC1C2CC(C)=C(C)C1CO2
CC1C2CC=C(C)C(O2)C1C
CC1C2CC(C)=CC(O2)C1C
CC1C2CC(CO2)C(C)=C1C
CC1C2CCC(O2)C(C)=C1C
CC1C2CC(C)OC1C(C)=C2
CC1C2CCOC1C(C)=C2C
CC1C2COC1C(C)=CC2C
CC1C2COC1C(C)=C(C)C2
CC1C2COC1C(C)C(C)=C2
CC1C2COCC1C(C)=C2C
CC1C2COC(C2)C(C)=C1C
CC1C2COC(C)C1C=C2C
CC1C2COC(C)C1C(C)=C2
CC1C2OCC1C(C)=CC2C
CC1C2OCC1C(C)C(C)=C2
CC1C2OC(C=C2)C(C)C1C
CC1C2C=C(C)C1OCC2C
CC1C2OC(C)CC1C(C)=C2
CC1C2OCC(C)C1C(C)=C2
CC1C2OC(C)C(C)C1C=C2
CC1CC2CC(C)=C(C)C1O2
CC1CC2CC(O1)C(C)=C2C
CC1CC2OC1C=C(C)C2C
CC1CC2OC1C(C)=CC2C
CC1CC2OC1C(C)C=C2C
CC1CC2OC1CC(C)=C2C
CC1CC2OC1C(C)C(C)=C2
CC1CC2OC(C1)C(C)=C2C
CC1CC2OC(C1C)C(C)=C2
CC1CC2OC(C=C2C)C1C
CC1C2OC(C1C)C(C)C=C2
CC1CCC2OC1C(C)=C2C
CC1CC(C)C2OC1C=C2C
CC1COC2CC1C(C)=C2C
CC1OC2CC1C=C(C)C2C
CC1OC2CC1C(C)=CC2C
CC1OC2CC1C(C)C=C2C
CC1OC2CC1CC(C)=C2C
CC1OC2CC1C(C)=C(C)C2
CC1OC2CC1C(C)C(C)=C2
CC1OC2C(C)C1C=CC2C
CC1OC2C(C)C1CC=C2C
CC1OC2CC(C1C)C(C)=C2
CC1OC2CC(C=C2C)C1C
CC1OC2C=C(C)CC1C2C
CC1OC2C=CC(C)C1C2C
CC1OC2CC=C(C)C1C2C
CC1OC2CC(C)=CC1C2C
CC1OCC2CC1C(C)=C2C
CC1OC(C)C2CC1C=C2C
CC(C)=C1CC2CC(C)(C1)O2
CC(C)=C1CCC2CC1(C)O2
CC(C)=C1CCC2(C)CC1O2
CC(C)=C1COC2CC1(C)C2
CC(C)=C1COC2(C)CC1C2
CC1C2CC1(C)C(C)C(C)O2
CC1C2CC1C(C)(C)C(C)O2
CC1C2CC1C(C)C(C)(C)O2
CC1C2CC1(C)C(C)OC2C
CC1C2CC1C(C)(C)OC2C
CC1C2CC1(C)OC(C)C2C
CC1C2C(C)C1(C)COC2C
CC1C2C(C)C1(C)OCC2C
CC1C2CC(C)C(C)C1(C)O2
CC1C2CC(C)(C)C(C)C1O2
CC1C2CC(C)C(C)(C)C1O2
CC1C2CC(C)(C)OC1C2C
CC1C2CC(C)(O2)C(C)C1C
CC1C2CC(C)OC1C2(C)C
CC1C2CC(C)OC1(C)C2C
CC1C2CC(O2)C(C)C1(C)C
CC1C2CC(O2)C(C)(C)C1C
CC1C2COC(C)C1C2(C)C
CC1C2COC(C)C1(C)C2C
CC1C2COC(C)(C)C1C2C
CC1C2OC1(C)C(C)CC2C
CC1C2OC1(C)CC(C)C2C
CC1C2OC1C(C)(C)CC2C
CC1C2OCC(C)C1C2(C)C
CC1C2OC(C)CC1(C)C2C
CC1C2OCC(C)C1(C)C2C
CC1C2OCC(C)(C)C1C2C
CC1CC2OC(C1C)C2(C)C
CC1CC(C)C2OC1C2(C)C
CC1OC2CC(C1C)C2(C)C
CC1OC(C)C2CC1C2(C)C
CC1C2CC1(C)C(C)(C)CO2
CC1C2CC1(C)CC(C)(C)O2
CC1C2CC1(C)C(C)(C)OC2
CC1C2CC1(C)COC2(C)C
CC1C2CC1(C)OCC2(C)C
CC1C2CC1(C)OC(C)(C)C2
CC1C2(C)CC1(C)C(C)CO2
CC1C2(C)CC1(C)C(C)OC2
CC1C2(C)CC1(C)OC(C)C2
CC1C2(C)CC(C2)OC1(C)C
CC1C2CC(C)(C2)OC1(C)C
CC1C2(C)CC(CC1(C)C)O2
CC1C2CC(C)(CC1(C)C)O2
CC1C2(C)CC(C)CC1(C)O2
CC1C2(C)CCC(C)C1(C)O2
CC1C2CC(C)(C)CC1(C)O2
CC1C2CCC(C)(C)C1(C)O2
CC1C2(C)CCOC1(C)C2C
CC1C2CCOC1(C)C2(C)C
CC1C2(C)COCC1(C)C2C
CC1C2COCC1(C)C2(C)C
CC1C2OC1(C)CCC2(C)C
CC1C2OCCC1(C)C2(C)C
CC1(C)C2CC1C(C)(C)CO2
CC1(C)C2CC1C(C)(C)OC2
CC1(C)C2CC1OC(C)(C)C2
CC1(C)C2CC(C)(C)CC1O2
CC1(C)C2CCC(C)(C)C1O2
CC1CC2(C)CC(C)(O2)C1C
CC1CC2(C)CC(O1)C2(C)C
CC1CC2CC(C)(O1)C2(C)C
CC1CC2(C)CC(O2)C1(C)C
CC1CC2CC(C)(O2)C1(C)C
CC1(C)C2CCOC1C2(C)C
CC1(C)C2COCC1C2(C)C
CC1CC2OC(C)(C1)C2(C)C
CC1(C)CC2CC(O2)C1(C)C
CC1CCC2(C)OC1C2(C)C
CC1CCC2OC1(C)C2(C)C
CC1CC(C)C2(C)CC1(C)O2
CC1CC(C)(C)C2CC1(C)O2
CC1CC(C)(C)C2(C)CC1O2
CC1(C)CC(C)(C)C2CC1O2
CC1COC2CC1(C)C2(C)C
CC1COC2(C)CC1C2(C)C
CC1(C)OC2CC(C2)C1(C)C
CC1(C)OC(C)(C)C2CC1C2
CC1OC2(C)CC(C2)C1(C)C
CC1OC2CC(C)(C2)C1(C)C
CC1OC2(C)CC(C)(C2)C1C
CC1OCC2CC1(C)C2(C)C
CC1OCC2(C)CC1C2(C)C
CC1OC(C)C2(C)CC1(C)C2
CC1OC(C)(C)C2CC1(C)C2
CC1OC(C)(C)C2(C)CC1C2
CC1C2CC1(C)C(C)CCO2
CC1C2CC1(C)CC(C)CO2
CC1C2CC1(C)CCC(C)O2
CC1C2CC1C(C)(C)CCO2
CC1C2CC1(C)C(C)COC2
CC1C2CC1(C)CC(C)OC2
CC1C2CC1C(C)(C)COC2
CC1C2CC1CC(C)(C)OC2
CC1C2CC1(C)CCOC2C
CC1C2CC1(C)C(C)OCC2
CC1C2CC1C(C)(C)OCC2
CC1C2CC1(C)COCC2C
CC1C2CC1(C)COC(C)C2
CC1C2CC1(C)OCCC2C
CC1C2CC1(C)OC(C)CC2
CC1C2CC1(C)OCC(C)C2
CC1C2CC1OC(C)(C)CC2
CC1C2CC1OCC(C)(C)C2
CC1C2CC(C2)COC1(C)C
CC1C2CC(C2)OCC1(C)C
CC1C2CC(CCC1(C)C)O2
CC1C2CC(C)CCC1(C)O2
CC1C2CCC(C)CC1(C)O2
CC1C2CCCC(C)C1(C)O2
CC1C2CCC(C)(C)CC1O2
CC1C2CCCC(C)(C)C1O2
CC1C2CCCOC1C2(C)C
CC1C2CCCOC1(C)C2C
CC1C2CCOCC1C2(C)C
CC1C2CCOCC1(C)C2C
CC1C2COCCC1(C)C2C
CC1C2OC1(C)CCCC2C
CC1C2OCCCC1(C)C2C
CC1CC2CC(C2)C(C)(C)O1
CC1CC2CC(C2)OC1(C)C
CC1CC2CC(CC1(C)C)O2
CC1CC2(C)CC(C2)C(C)O1
CC1CC2CC(C)(C2)C(C)O1
CC1CC2(C)CC(C2)OC1C
CC1CC2CC(C)(C2)OC1C
CC1CC2CC(C)(CC1C)O2
CC1CC2CC(CO1)C2(C)C
CC1CC2CC(C)(O2)C(C)C1
CC1CC2CC(O2)C(C)(C)C1
CC1CCC2(C)CC(O2)C1C
CC1CCC2CC(C)(O2)C1C
CC1CCC2CC(O1)C2(C)C
CC1CCC2CC(O2)C1(C)C
CC1CCC2OC(C1)C2(C)C
CC1CC(C)C2CC(C)(C1)O2
CC1CC(C)C2(C)CC(C2)O1
CC1CC(C)C2CC(C)(C2)O1
CC1CCCC2OC1C2(C)C
CC1CCC(C)C2(C)CC1O2
CC1CC(C)(C)C2CC(C2)O1
CC1CC(C)(C)CC2CC1O2
CC1CCC(C)(C)C2CC1O2
CC1CC(C)(C)OC2CC1C2
CC1CCOC2CC1C2(C)C
CC1COC2CC(C1)C2(C)C
CC1COC2CC(C2)C1(C)C
CC1COC2(C)CC(C2)C1C
CC1COC2CC(C)(C2)C1C
CC1COCC2CC1C2(C)C
CC1COC(C)C2(C)CC1C2
CC1COC(C)(C)C2CC1C2
CC1OC2CC(C2)CC1(C)C
CC1OCC2CC(C2)C1(C)C
CC1OCC2(C)CC(C2)C1C
CC1OCC2CC(C)(C2)C1C
CC1OCCC2CC1C2(C)C
CC1OCC(C)C2(C)CC1C2
CC1OC(C)(C)CC2CC1C2
CC1OCC(C)(C)C2CC1C2
CC1C2CCC1(C)C(C)CO2
CC1C2CCC1(C)CC(C)O2
CC1C2CCC1C(C)(C)CO2
CC1C2CCC1(C)C(C)OC2
CC1C2CCC1C(C)(C)OC2
CC1C2CCC1(C)COC2C
CC1C2CCC1(C)OCC2C
CC1C2CCC1(C)OC(C)C2
CC1C2CCC1OC(C)(C)C2
CC1C2CCCC1C(C)(C)O2
CC1C2CCC(C2)OC1(C)C
CC1C2CC(C)(C)C1CCO2
CC1C2CC(C)CC1(C)CO2
CC1C2CCC(C)C1(C)CO2
CC1C2CCC(CC1(C)C)O2
CC1C2CC(C)(C)C1COC2
CC1C2CC(C)(C)C1OCC2
CC1C2CCCC(C)(O2)C1C
CC1C2CC(CCO2)C1(C)C
CC1C2CCCC(O2)C1(C)C
CC1C2CC(C)(COC2)C1C
CC1C2CC(CO2)CC1(C)C
CC1C2CC(COC2)C1(C)C
CC1C2CC(C)(OCC2)C1C
CC1C2CC(OCC2)C1(C)C
CC1C2COC1(C)C(C)CC2
CC1C2COC1(C)CC(C)C2
CC1C2COC1C(C)(C)CC2
CC1C2COC1CC(C)(C)C2
CC1C2COC(C2)CC1(C)C
CC1C2OCC1(C)CCC2C
CC1CC2CC1(C)C(C)CO2
CC1CC2CC1(C)CC(C)O2
CC1CC2CC1C(C)(C)CO2
CC1CC2CC1CC(C)(C)O2
CC1CC2CC1(C)C(C)OC2
CC1CC2CC1C(C)(C)OC2
CC1CC2CC1(C)COC2C
CC1CC2CC1COC2(C)C
CC1CC2CC1(C)OCC2C
CC1CC2CC1(C)OC(C)C2
CC1CC2CC1OCC2(C)C
CC1CC2CC1OC(C)(C)C2
CC1CC2(C)CC1C(C)CO2
CC1CC2(C)CC1CC(C)O2
CC1CC2CC(C1)C(C)(C)O2
CC1CC2(C)CC1C(C)OC2
CC1CC2(C)CC1COC2C
CC1CC2(C)CC1OCC2C
CC1CC2(C)CC1OC(C)C2
CC1CC2CC(CC2(C)C)O1
CC1CC2CC(C)CC1(C)O2
CC1CC2CCC(C)C1(C)O2
CC1CC2(C)CC(C)CC1O2
CC1CC2(C)CCC(C)C1O2
CC1CC2CC(C)(C)CC1O2
CC1CC2CC(C)(C)C(C1)O2
CC1CC2CCC(C)(C)C1O2
CC1CC2(C)CC(CO2)C1C
CC1CC2(C)CCC(O2)C1C
CC1CC2CC(C)(CO2)C1C
CC1CC2CCC(C)(O2)C1C
CC1CC2CCC(O1)C2(C)C
CC1CC2CC(CO2)C1(C)C
CC1CC2CCC(O2)C1(C)C
CC1CC2(C)CCOC1C2C
CC1CC2CC(O1)C(C)(C)C2
CC1CC2CCOC1C2(C)C
CC1CC2CCOC1(C)C2C
CC1CC2(C)COCC1C2C
CC1CC2(C)COC(C2)C1C
CC1CC2(C)OC1CCC2C
CC1CC2COC(C1)C2(C)C
CC1CC2COCC1C2(C)C
CC1CC2COCC1(C)C2C
CC1CC2COC(C2)C1(C)C
CC1CC2(C)OCCC1C2C
CC1CC2COC(C)(C2)C1C
CC1CC2OC1CCC2(C)C
CC1CC2OC1(C)CCC2C
CC1CC2OCCC1C2(C)C
CC1CC2OCCC1(C)C2C
CC1CCC2CC1C(C)(C)O2
CC1C2CC(C)(CCO2)C1C
CC1CCC2CC(C)(C)C1O2
CC1CCC2COC1C2(C)C
CC1CCC2OC1CC2(C)C
CC1CCC2OCC1C2(C)C
CC1CC(C)C2(C)CC1CO2
CC1CC(C)C2(C)CCC1O2
CC1CC(C)C2(C)COC1C2
CC1CC(C)(C)C2CC1CO2
CC1CC(C)(C)C2CCC1O2
CC1CC(C)(C)C2COC1C2
CC1COC2CC1CC2(C)C
CC1COC2CC1C(C)(C)C2
CC1COC2CCC1C2(C)C
CC1OC2CC1CCC2(C)C
CC1OC2CC1(C)CCC2C
CC1OC2CC1(C)C(C)CC2
CC1OC2CC1(C)CC(C)C2
CC1OC2CC1C(C)(C)CC2
CC1OC2CC1CC(C)(C)C2
CC1OC2(C)CC1CCC2C
CC1OC2(C)CC1C(C)CC2
CC1OC2(C)CC1CC(C)C2
CC1OC2CCCC1C2(C)C
CC1OC2CCCC1(C)C2C
CC1OC2CCC(C2)C1(C)C
CC1OC2(C)CCCC1C2C
CC1OC2(C)CCC(C2)C1C
CC1OC2CCC(C)(C2)C1C
CC1OCC2CC1CC2(C)C
CC1OCC2CC1C(C)(C)C2
CC1OCC2CCC1C2(C)C
CC1OC(C)C2(C)CCC1C2
CC1OC(C)(C)C2CCC1C2
CC1C2CCC(C)(C)C1CO2
CC1C2COC1(C)CCC2C
CC1CCC2CC1OC2(C)C
CC1C2C=CC=CC2C1(C)O
CC1=CC2C(CC2(C)O)C=C1
CC1=CC2CCC2(O)C=C1C
CC1=CC2CCC2(O)C(C)=C1
CC1CC2C=C(C)C=CC12O
CC1CC2C=CC=C(C)C12O
CC1CC2C=CC(C)=CC12O
CC1CC2C(C)=CC=CC12O
CC1=CC2(C)CC(O)C2C=C1
CC1=CC2CC(C)(O)C2C=C1
CC1=CC2CC(O)C2(C)C=C1
CC1=CC2(C)C(O)CC2C=C1
CC1=CC2C(O)CC2(C)C=C1
CC1CC2(O)C1C=CC=C2C
CC1=CC2(O)CCC2C(C)=C1
CC1CC2(O)C=C(C)C=CC12
CC1CC2(O)C=CC=C(C)C12
CC1CC2(O)C=CC(C)=CC12
CC1=C(C)C2CCC2(O)C=C1
CC1=C(C)C2(O)CCC2C=C1
CC1C(C)C2(O)C=CC=CC12
CC1=CC=CC2C1CC2(C)O
CC1=CC=CC2(C)CC(O)C12
CC1=CC=CC2CC(C)(O)C12
CC1=CC=CC2CC(O)C12C
CC1=CC=CC2(C)C(O)CC12
CC1=CC=CC2C(O)CC12C
CC1=CC=C(C)C2(O)CCC12
CC1(C)C(O)C2C=CC=CC12
CC1C(O)C2C=CC=CC12C
CC1C(O)C2(C)C=CC=CC12
CC1C2CCC2C=CC1(C)O
CC1C2CCC2(C)C=CC1O
CC1C2CCC2(O)CC=C1C
CC1C2C=CCCC2C1(C)O
CC1C2CC=CCC2C1(C)O
CC1C2CCC=CC2C1(C)O
CC1CC2C1C=CCC2(C)O
CC1CC2C1CC=CC2(C)O
CC1CC2(C)C1C=CCC2O
CC1CC2(C)C1CC=CC2O
CC1=CC2CCC2CC1(C)O
CC1=CC2CCC2(C)CC1O
CC1(C)C2CCC2C=CC1O
CC1=CC2CCC2(C)C(O)C1
CC1=CC2CCC2C(C)(O)C1
CC1=CC2C(CC2(C)O)CC1
CC1CC2C(CC2(C)O)C=C1
CC1CC2CCC2(O)C=C1C
CC1CC2CCC2(O)C(C)=C1
CC1=CC2(C)CCC2CC1O
CC1=CC2(C)CCC2C(O)C1
CC1CC2C=C(C)CCC12O
CC1CC2C=CC(C)CC12O
CC1CC2C=CCC(C)C12O
CC1CC2C(C)=CCCC12O
CC1CC2C(C)C=CCC12O
CC1CC2C(C)CC=CC12O
CC1CC2CC=C(C)CC12O
CC1CC2CC=CC(C)C12O
CC1CC2CC(C)=CCC12O
CC1CC2CC(C)C=CC12O
CC1CC2CCC=C(C)C12O
CC1CC2CCC(C)=CC12O
CC1CC2(C)C=CCC(O)C12
CC1CC2(C)CC=CC(O)C12
CC1CC2C=CCC(C)(O)C12
CC1CC2CC=CC(C)(O)C12
CC1CC2C=CCC(O)C12C
CC1CC2CC=CC(O)C12C
CC1CC2(C)C=CC(O)CC12
CC1CC2C=CC(C)(O)CC12
CC1=CC2(C)CC(O)C2CC1
CC1=CC2CC(C)(O)C2CC1
CC1CC2(C)CC(O)C2C=C1
CC1CC2CC(C)(O)C2C=C1
CC1CC2C=CC(O)CC12C
CC1CC2(C)CC(O)C=CC12
CC1CC2CC(C)(O)C=CC12
CC1=CC2CC(O)C2(C)CC1
CC1CC2CC(O)C2(C)C=C1
CC1=CC2(C)C(O)CC2CC1
CC1CC2(C)C(O)CC2C=C1
CC1CC2CC(O)C=CC12C
CC1=CC2C(O)CC2(C)CC1
CC1CC2C(O)CC2(C)C=C1
CC1CC2C(O)C=CCC12C
CC1CC2C(O)CC=CC12C
CC1CC2(O)C1C=CCC2C
CC1CC2(O)C1CC=CC2C
CC1CC2(O)C1CCC=C2C
CC1CC2(O)CCC2C=C1C
CC1CC2(O)CCC2C(C)=C1
CC1CC2(O)C=C(C)CCC12
CC1CC2(O)C=CC(C)CC12
CC1CC2(O)C=CCC(C)C12
CC1CC2(O)CC=C(C)CC12
CC1CC2(O)CC=CC(C)C12
CC1CC2(O)CC(C)=CCC12
CC1CC2(O)CC(C)C=CC12
CC1CC2(O)CCC=C(C)C12
CC1CC2(O)CCC(C)=CC12
CC1(C)CC2C1C=CCC2O
CC1(C)CC2C1CC=CC2O
CC1=CCC2CCC2C1(C)O
CC1C=CC2CCC2C1(C)O
CC1=CCC2CCC2(C)C1O
CC1C=CC2CCC2(C)C1O
CC1=CCC2C(CC2(C)O)C1
CC1C=CC2CCC2(O)C1C
CC1=C(C)C2CCC2(O)CC1
CC1=CCC2(C)CCC2C1O
CC1C=CC2(C)CCC2C1O
CC1(C)CC2C=CCC(O)C12
CC1(C)CC2CC=CC(O)C12
CC1=CCC2(C)CC(O)C2C1
CC1=CCC2CC(C)(O)C2C1
CC1(C)CC2C=CC(O)CC12
CC1=CCC2CC(O)C2(C)C1
CC1(C)CC2CC(O)C2C=C1
CC1=CCC2(C)C(O)CC2C1
CC1(C)CC2CC(O)C=CC12
CC1=CCC2C(O)CC2(C)C1
CC1(C)CC2C(O)CC2C=C1
CC1C=CC2(O)CCC2C1C
CC1=C(C)C2(O)CCC2CC1
CC1C(C)C2(O)C=CCCC12
CC1C(C)C2(O)CC=CCC12
CC1C(C)C2(O)CCC=CC12
CC1=CCCC2C1CC2(C)O
CC1C=CCC2C1CC2(C)O
CC1CC=CC2C1CC2(C)O
CC1(C)C=CC2CCC2C1O
CC1=CCCC2(C)CC(O)C12
CC1=CCCC2CC(C)(O)C12
CC1C=CCC2(C)CC(O)C12
CC1C=CCC2CC(C)(O)C12
CC1CC=CC2(C)CC(O)C12
CC1CC=CC2CC(C)(O)C12
CC1=CCCC2CC(O)C12C
CC1C=CCC2CC(O)C12C
CC1CC=CC2CC(O)C12C
CC1=CCCC2(C)C(O)CC12
CC1C=CCC2(C)C(O)CC12
CC1CC=CC2(C)C(O)CC12
CC1=CCCC2C(O)CC12C
CC1C=CCC2C(O)CC12C
CC1CC=CC2C(O)CC12C
CC1=C(C)CC2(O)CCC2C1
CC1C=C(C)CC2CCC12O
CC1C(C)=CCC2CCC12O
CC1CC=C(C)C2CCC12O
CC1CC(C)=CC2CCC12O
CC1(C)C=CCC2CC(O)C12
CC1(C)CC=CC2CC(O)C12
CC1(C)C=CCC2C(O)CC12
CC1(C)CC=CC2C(O)CC12
CC1C=C(C)CC2(O)CCC12
CC1C=CC(C)C2(O)CCC12
CC1CC=C(C)C2(O)CCC12
CC1CC(C)=CC2(O)CCC12
CC1=CCC(C)(O)C2CCC12
CC1(C)C=CC(O)C2CCC12
CC1C=CC(C)(O)C2CCC12
CC1=CCC(O)C2CCC12C
CC1C=CC(O)C2CCC12C
CC1=CC(C)(O)C2CCC2C1
CC1=CCC(O)C2(C)CCC12
CC1C=CC(O)C2(C)CCC12
CC1=CC(C)(O)CC2CCC12
CC1=CC(O)C2CCC2(C)C1
CC1=CC(O)C2(C)CCC2C1
OC1C(C)(C)C2CCC=CC12
CC1(C)C(O)C2CC=CCC12
OC1C(C)(C)C2C=CCCC12
CC1=CC(O)CC2CCC12C
CC1=CC(O)CC2(C)CCC12
CC1C(O)C2C=CCCC12C
CC1C(O)C2CC=CCC12C
CC1C(O)C2CCC=CC12C
CC1C(O)C2(C)C=CCCC12
CC1C(O)C2(C)CC=CCC12
CC1C(O)C2(C)CCC=CC12
CC1C(O)C=CC2CCC12C
CC1C2OC1(C)C=CC2O
CC1C2OC1(C)C(O)C=C2
CC1C2OC1C(C)(O)C=C2
CC1=CC2(C)CC(O2)C1O
CC1=CC2CC(C)(O2)C1O
CC1=CC2CC(O2)C1(C)O
CC1=CC2(C)OC(C1)C2O
CC1(C)C2OC1C(O)C=C2
CC1=CC2OC(C1)C2(C)O
CC1=CC2OC(C)(C1)C2O
CC1=CCC2(C)OC1C2O
CC1C=CC2(C)OC1C2O
CC1=CCC2OC1C2(C)O
CC1C=CC2OC1C2(C)O
CC1=CCC2OC1(C)C2O
CC1C=CC2OC1(C)C2O
CC1(C)C=CC2OC1C2O
CC1=CC(C)(O)C2CC1O2
CC1=CC(O)C2CC1(C)O2
CC1=CC(O)C2(C)CC1O2
C=C1C2CC(C2)(C=C1C#C)C#C
C=C1C=CC2(CC1C2C#C)C#C
C=C1C=CC2CC1C2(C#C)C#C
C=C1C(=CC2CC1(C2)C#C)C#C
C=C1C=CC2CC1(C#C)C2C#C
C=C1C=C(C#C)C2(CC1C2)C#C
C=C1C=C(C#C)C2CC1(C2)C#C
CC1C2CC1(C=C(C)C2=C)C#C
CC1C2CC1(C)C(=CC2=C)C#C
CC1C2CC1(C)C(=C)C=C2C#C
CC1C2CC1(C)C(=C)C(=C2)C#C
CC1C2CC1(C)C=C(C#C)C2=C
CC1C2CC1(C#C)C(=C)C=C2C
CC1C2CC1(C#C)C(C)=CC2=C
CC1C2CC1(C#C)C(=C)C(C)=C2
CC1C2C(C)C1(C=CC2=C)C#C
CC1C2C(C#C)C1(C)C=CC2=C
CC1C2C=CC(=C)C1C2(C)C#C
CC1C2C=CC(=C)C1(C)C2C#C
CC1C2C=CC(=C)C1(C#C)C2C
CC1(C)C2CC1C(=CC2=C)C#C
CC1(C)C2CC1C(=C)C(=C2)C#C
CC1=CC2CC(C1=C)C2(C)C#C
CC1=CC2(C)CC(C2C#C)C1=C
CC1=CC2CC(C)(C2C#C)C1=C
CC1(C)C2C=CC(=C)C1C2C#C
CC1=C(C)C2(CC(C2)C1=C)C#C
CC1=CC(=C)C2CC1C2(C)C#C
CC1=CC(=C)C2CC1(C)C2C#C
CC1=CC(=C)C2(C)CC1C2C#C
CC1=C(C#C)C2(C)CC(C2)C1=C
CC1=C(C#C)C2CC(C)(C2)C1=C
CC1=C(C)C(=C)C2(CC1C2)C#C
CC1=C(C#C)C(=C)C2CC1(C)C2
CC1=C(C#C)C(=C)C2(C)CC1C2
CC1C2C=CC1(C)C=C(C)C2=C
CC1C2C=CC1(C)C(=C)C=C2C
CC1C2C=CC1(C)C(C)=CC2=C
CC1C2C=CC1(C)C(=C)C(C)=C2
CC1C2C=C(C)C1(C)C=CC2=C
CC1C2C(C)=CC1(C)C=CC2=C
CC1C2C=C(C)C1(C)C(=C)C=C2
CC1C2C=CC(=C)C1(C)C=C2C
CC1C2C=CC(C)(C=C1C)C2=C
CC1=CC2CC1(C)C=C(C)C2=C
CC1=CC2CC1(C)C(=C)C=C2C
CC1=CC2CC1(C)C(C)=CC2=C
CC1=CC2CC1(C)C(=C)C(C)=C2
CC1=CC2C(=C)C1C=CC2(C)C
CC1=CC2(C)CC1C=C(C)C2=C
CC1=CC2(C)CC1C(=C)C=C2C
CC1=CC2(C)CC1C(C)=CC2=C
CC1=CC2C(=C)C1(C)CC=C2C
CC1=CC2(C)CC1C(=C)C(C)=C2
CC1=CC2C=CC(C1=C)C2(C)C
CC1=CC2(C)C(=C)C1CC=C2C
CC1=CC2C=CC(C2=C)C1(C)C
CC1=CC2C=CC(=C)C1C2(C)C
CC1=CC2C(=C)C=CC1C2(C)C
CC1=CC2C=C(C)CC1(C)C2=C
CC1=CC2CC=C(C)C1(C)C2=C
CC1=CC2CC(C)=CC1(C)C2=C
CC1=CC2(C)C=C(C)CC1C2=C
CC1=CC2(C)CC=C(C)C1C2=C
CC1=CC2(C)CC(C)=CC1C2=C
CC1=CC2C=CC(C)(C)C1C2=C
CC1=C(C)C2(C)CC1C=CC2=C
CC1=C(C)C2(C)CC1C(=C)C=C2
CC1C=CC2C=C(C)C1(C)C2=C
CC1C=CC2C(C)=CC1(C)C2=C
CC1=C(C)C2(C)C=CC(C1)C2=C
CC1=C(C)C2(C)C=CCC1C2=C
CC1=C(C)C2(C)CC=CC1C2=C
CC1=C(C)C2C=CC(C)(C1)C2=C
CC1C=CC2(C)C=C(C)C1C2=C
CC1C=CC2(C)C(C)=CC1C2=C
CC1=C(C)C2(C)CC(C=C2)C1=C
CC1=CC(=C)C2C=CC1C2(C)C
CC1C=C(C)C2C=CC1(C)C2=C
CC1C(C)=CC2C=CC1(C)C2=C
CC1C=C(C)C2(C)C=CC1C2=C
CC1=CC(C)(C)C2C=CC1C2=C
CC1=C(C)C(=C)C2(C)CC1C=C2
CC12CC(C)(C1)C(=CC2=C)C#C
CC12CC(C)(C1)C(=C)C(=C2)C#C
CC12CC(C)(C1C#C)C(=C)C=C2
CC12CC(C=CC1=C)C2(C)C#C
CC12CC(C(=C)C=C1)C2(C)C#C
CC1C2(C)CC1(C=CC2=C)C#C
CC1C2(C)CC1(C#C)C(=C)C=C2
CC1(C)C2CC1(C=CC2=C)C#C
CC1(C)C2CC1(C#C)C(=C)C=C2
CC1=CC2(CC(C)(C2)C1=C)C#C
CC1=CC2(C)CC(C2)(C#C)C1=C
CC1=CC(=C)C2(CC1(C)C2)C#C
CC1=CC(=C)C2(C)CC1(C2)C#C
CC1C2CC1C(C=C2)=C(C)C#C
CC(C)=C1C2CC(C2)C=C1C#C
CC(C)=C1C=CC2CC1C2C#C
CC(C)=C1C=C(C#C)C2CC1C2
CC(C#C)=C1C2CC(C2)C=C1C
CC(C#C)=C1C=C(C)C2CC1C2
CC(C)=C1C=CC2(CC1C2)C#C
CC(C)=C1C=CC2CC1(C2)C#C
CC(C#C)=C1C=CC2CC1(C)C2
CC(C#C)=C1C=CC2(C)CC1C2
CC1C2CC1(C=CC=C2C)C#C
CC1C2CC1(C=C(C)C=C2)C#C
CC1C2CC1(C=CC(C)=C2)C#C
CC1C2CC1(C)C=C(C=C2)C#C
CC1C2CC1(C)C=CC=C2C#C
CC1C2CC1(C)C=CC(=C2)C#C
CC1C2CC1(C)C(=CC=C2)C#C
CC1C2CC1(C#C)C(C)=CC=C2
CC1C2C=CC=CC1C2(C)C#C
CC1C2C=CC=CC1(C)C2C#C
CC1C2C=CC=CC1(C#C)C2C
CC1(C)C2CC1C=C(C=C2)C#C
CC1(C)C2CC1C(=CC=C2)C#C
CC1=CC2CC(C2)(C=C1C)C#C
CC1=CC2(CC(C2)C(C)=C1)C#C
CC1=CC2CC(C2)(C#C)C(C)=C1
CC1=CC2CC(C=C1)C2(C)C#C
CC1=CC2(C)CC(C2)C=C1C#C
CC1=CC2(C)CC(C2)C(=C1)C#C
CC1=CC2CC(C)(C2)C=C1C#C
CC1=CC2CC(C)(C2)C(=C1)C#C
CC1=CC2(C)CC(C=C1)C2C#C
CC1=CC2CC(C)(C=C1)C2C#C
C#CC1C2C=CC=CC1C2(C)C
CC1=C(C)C2(CC(C2)C=C1)C#C
CC1=C(C)C2CC(C2)(C=C1)C#C
CC1=CC=CC2CC1C2(C)C#C
CC1=C(C=CC2CC1(C)C2)C#C
CC1=CC=CC2CC1(C)C2C#C
CC1=CC(=CC2CC1(C)C2)C#C
CC1=C(C=CC2(C)CC1C2)C#C
CC1=CC=CC2(C)CC1C2C#C
CC1=CC(=CC2(C)CC1C2)C#C
CC1=C(C#C)C2(C)CC(C2)C=C1
CC1=C(C#C)C2CC(C)(C2)C=C1
CC1=CC=C(C)C2(CC1C2)C#C
CC1=CC=C(C#C)C2CC1(C)C2
CC1=CC=C(C#C)C2(C)CC1C2
CC1C2C=CC1(C=CC2C)C#C
CC1C2C=CC1(CC=C2C)C#C
CC1C2C=CC1(C)C=CC2C#C
CC1C2C=CC1(C)C(C=C2)C#C
CC1C2C=CC1(C)CC=C2C#C
CC1C2C=CC1(C)CC(=C2)C#C
CC1C2C=CC1(CC(C)=C2)C#C
CC1C2C=CC1C(C)(C=C2)C#C
CC1C2C=CC1(C#C)C(C)C=C2
CC1C2C=CCC1(C=C2C)C#C
CC1C2CC=CC1(C=C2C)C#C
CC1C2C=C(C)C1(CC=C2)C#C
CC1C2C=CCC1(C)C=C2C#C
CC1C2CC=CC1(C)C=C2C#C
CC1C2CC=CC1(C)C(=C2)C#C
CC1C2CC(=CC1(C)C=C2)C#C
CC1C2CC=CC1(C#C)C(C)=C2
CC1C2CC(C=C2)(C=C1C)C#C
CC1C2CC=C(C)C1(C=C2)C#C
CC1C2CC(C)=CC1(C=C2)C#C
CC1C2C=C(C#C)C1(C)CC=C2
CC1C2CC(C)(C=C2)C=C1C#C
CC1C2CC=C(C#C)C1(C)C=C2
CC1=CC2(CC1CC=C2C)C#C
CC1=CC2CC1(CC=C2C)C#C
CC1=CC2CC1C=CC2(C)C#C
CC1=CC2(CC1C=C(C)C2)C#C
CC1=CC2(CC1C(C)=CC2)C#C
CC1=CC2(CC1CC(C)=C2)C#C
CC1=CC2CC1(C=C(C)C2)C#C
CC1=CC2CC1(C)C=C(C2)C#C
CC1=CC2CC1(C)C=CC2C#C
CC1=CC2CC1(C)C(=CC2)C#C
CC1=CC2CC1(C)C(C=C2)C#C
CC1=CC2CC1(C)CC=C2C#C
CC1=CC2CC1(C)CC(=C2)C#C
CC1=CC2CC1(CC(C)=C2)C#C
CC1=CC2CC1C(C)(C=C2)C#C
CC1=CC2CC1(C#C)C(C)=CC2
CC1=CC2(C)CC1C=C(C2)C#C
CC1=CC2(C)CC1C=CC2C#C
CC1=CC2(C)CC1C(=CC2)C#C
CC1=CC2(C)CC1C(C=C2)C#C
CC1=CC2(C)CC1CC=C2C#C
CC1=CC2(C)CC1CC(=C2)C#C
CC1(C)C2C=CC1C(C=C2)C#C
CC1=CC2C=CC(C1)C2(C)C#C
CC1=CC2C=CCC1C2(C)C#C
CC1=CC2CC=CC1C2(C)C#C
CC1=CC2(C)CC(C1)C=C2C#C
CC1=CC2(C)CC(C1)C(=C2)C#C
CC1=CC2C=CCC1(C)C2C#C
CC1=CC2CC=CC1(C)C2C#C
CC1=CC2CC(C)(C1)C=C2C#C
CC1=CC2CC(C)(C1)C(=C2)C#C
CC1(C)C2CC=CC1C(=C2)C#C
CC1(C)C2CC(=CC1C=C2)C#C
CC1=CC2CC(C=C2)C1(C)C#C
CC1(C)C2CC(C=C2)C=C1C#C
CC1=CC2(C)C=CC(C1)C2C#C
CC1=CC2(C)C=CCC1C2C#C
CC1=CC2(C)CC=CC1C2C#C
CC1=CC2C=CC(C)(C1)C2C#C
CC1(C)C2C=C(C#C)C1CC=C2
CC1=CC2(C)CC(C=C2)C1C#C
CC1=CC2CC(C)(C=C2)C1C#C
CC1(C)C2CC=C(C#C)C1C=C2
CC1C=CC2(CC1C=C2C)C#C
CC1C=CC2CC1(C=C2C)C#C
CC1=C(C)C2(CC1C=CC2)C#C
CC1=C(C)C2(CC1CC=C2)C#C
CC1=C(CC2CC1(C)C=C2)C#C
CC1=CCC2CC1(C)C=C2C#C
CC1=CCC2CC1(C)C(=C2)C#C
CC1C=CC2(CC1C(C)=C2)C#C
CC1C=CC2CC1(C)C=C2C#C
CC1C=CC2CC1(C)C(=C2)C#C
CC1C(=CC2CC1(C)C=C2)C#C
CC1C=CC2CC1(C#C)C(C)=C2
CC1=CCC2C=CC1C2(C)C#C
CC1C=CC2C=CC1C2(C)C#C
CC1=C(C)C2(CC(C1)C=C2)C#C
CC1=C(C)C2CC(C1)(C=C2)C#C
CC1=C(CC2(C)CC1C=C2)C#C
CC1=CCC2(C)CC1C=C2C#C
CC1=CCC2(C)CC1C(=C2)C#C
CC1=CCC2C=CC1(C)C2C#C
CC1C=CC2(C)CC1C=C2C#C
CC1C=CC2(C)CC1C(=C2)C#C
CC1C=CC2C=CC1(C)C2C#C
CC1=CCC2(C)C=CC1C2C#C
CC1C=CC2(C)C=CC1C2C#C
CC1(C)C=CC2CC1C=C2C#C
CC1(C)C=CC2CC1C(=C2)C#C
CC1C=C(C)C2(CC1C=C2)C#C
CC1C=C(C)C2CC1(C=C2)C#C
CC1C(C)=CC2CC1(C=C2)C#C
CC1=C(C#C)C2CC1(C)C=CC2
CC1=C(C#C)C2CC1(C)CC=C2
CC1(C)C=CC2C=CC1C2C#C
CC1=C(C#C)C2(C)CC1C=CC2
CC1=C(C#C)C2(C)CC1CC=C2
CC1=C(C#C)C2(C)CC(C1)C=C2
CC1=C(C#C)C2CC(C)(C1)C=C2
CC1=CC(C#C)C2CC1(C)C=C2
CC1C=C(C#C)C2CC1(C)C=C2
CC1=CC(C#C)C2(C)CC1C=C2
CC1C=C(C#C)C2(C)CC1C=C2
CC1=CC(C)(C#C)C2CC1C=C2
CC1(C)C=C(C#C)C2CC1C=C2
CC=C1C2C=CC1(C)C=CC2C
CC=C1C2C=CC1(C)CC=C2C
CC=C1C2C=CC1(C)C(C)C=C2
CC=C1C2C=CC1(C)CC(C)=C2
CC=C1C2C=CC1C(C)(C)C=C2
CC=C1C2C=CCC1(C)C=C2C
CC=C1C2CC=CC1(C)C=C2C
CC=C1C2C=C(C)C1(C)CC=C2
CC=C1C2CC=CC1(C)C(C)=C2
CC=C1C2CC=C(C)C1(C)C=C2
CC=C1C2CC(C)=CC1(C)C=C2
CC=C1C2CC(C)(C=C2)C=C1C
CC=C1C=CC2CC1(C)C=C2C
CC=C1C=CC2CC1(C)C(C)=C2
CC=C1C=CC2C=CC1C2(C)C
CC=C1C=CC2(C)CC1C=C2C
CC=C1C=CC2C=CC1(C)C2C
CC=C1C=CC2(C)CC1C(C)=C2
CC=C1C=CC2(C)C=CC1C2C
CC=C1C=C(C)C2CC1(C)C=C2
CC=C1C(C)=CC2CC1(C)C=C2
CC=C1C=C(C)C2(C)CC1C=C2
CC1C2(C)CC1(C)C(C)=CC2=C
CC1C2(C)CC1(C)C(=C)C(C)=C2
CC1C2C=CC(=C)C1(C)C2(C)C
CC1C2C(=C)C=CC1(C)C2(C)C
CC1C2(C)C=CC(=C)C1(C)C2C
CC1=CC2(C)CC(C1=C)C2(C)C
CC1=CC2CC(C)(C1=C)C2(C)C
CC1(C)C2C=CC(=C)C1C2(C)C
CC1=C(C)C2(C)CC(C)(C2)C1=C
CC1=CC(=C)C2CC1(C)C2(C)C
CC1=CC(=C)C2(C)CC1C2(C)C
CC1C2CC1(C=C(C)C2C)C#C
CC1C2CC1(C)C(=CC2C)C#C
CC1C2CC1(C)C(C=C2C)C#C
CC1C2CC1(CC(C)=C2C)C#C
CC1C2CC1C(C)(C=C2C)C#C
CC1C2CC1(C)C=C(C)C2C#C
CC1C2CC1(C)C(C)=C(C2)C#C
CC1C2CC1(C)C(C)=CC2C#C
CC1C2CC1(C)C(C)C=C2C#C
CC1C2CC1(C)C(C)C(=C2)C#C
CC1C2CC1(C)CC(C)=C2C#C
CC1C2CC1C(C)(C)C=C2C#C
CC1C2CC1C(C)(C)C(=C2)C#C
CC1C2CC1(C)C=C(C#C)C2C
CC1C2CC1(C)CC(C#C)=C2C
CC1C2CC1(C#C)C(C)=CC2C
CC1C2CC1(C#C)C(C)C=C2C
CC1C2CC1(C)C(C#C)=C(C)C2
CC1C2CC1(C)C(C#C)C(C)=C2
CC1C2CC1(C#C)C(C)=C(C)C2
CC1C2CC1(C#C)C(C)C(C)=C2
CC1C2CC1C(C)(C#C)C(C)=C2
CC1C2C(C)C1(C=CC2C)C#C
CC1C2C(C)C1(CC=C2C)C#C
CC1C2C(C)C1(C)C=CC2C#C
CC1C2C(C)C1(C)CC=C2C#C
CC1C2CC(C2)(C#C)C(C)=C1C
CC1C2CC(=CC1C2(C)C)C#C
CC1C2C=C(CC1(C)C2C)C#C
CC1C2CC(=CC1(C)C2C)C#C
CC1C2CC(C=C1C)C2(C)C#C
CC1C2CC(C=C1C#C)C2(C)C
CC1C2C(C#C)C1(C)C=CC2C
CC1C2C(C#C)C1(C)CC=C2C
CC1C2CC(C)(C2)C(C)=C1C#C
CC1C2CC(C)(C2)C(C#C)=C1C
CC1C2C=CC(C)C1C2(C)C#C
CC1C2CC=C(C)C1C2(C)C#C
CC1C2CC(C)=CC1C2(C)C#C
CC1C2C=C(C)CC1(C)C2C#C
CC1C2C=CC(C)C1(C)C2C#C
CC1C2CC=C(C)C1(C)C2C#C
CC1C2CC(C)=CC1(C)C2C#C
CC1C2CC(C)(C=C1C)C2C#C
CC1C2C=C(C)CC1(C#C)C2C
CC1C2C=CC(C)C1(C#C)C2C
CC1C2CC=C(C)C1(C#C)C2C
CC1C2CC(C)=CC1(C#C)C2C
CC1C2C=CC(C)(C)C1C2C#C
CC1C2C=CC(C#C)C1C2(C)C
CC1C2CC=C(C#C)C1C2(C)C
CC1C2C=CC(C#C)C1(C)C2C
CC1C2CC=C(C#C)C1(C)C2C
CC1C2C=CC(C)(C#C)C1C2C
CC1=CC2CC(C1C#C)C2(C)C
CC1=CC2CC(C2C#C)C1(C)C
CC1=CC2C(C#C)C(C1)C2(C)C
CC1=C(CC2CC1C2(C)C)C#C
CC1=C(C)C2CC(C1)C2(C)C#C
CC1=C(C)C2(C)CC(C1)C2C#C
CC1=C(C)C2CC(C)(C1)C2C#C
CC1=CCC2C(C#C)C1C2(C)C
CC1C=CC2C(C#C)C1C2(C)C
CC1=C(C)C2(C)CC(C2)C1C#C
CC1C=C(C)C2CC1C2(C)C#C
CC1C=C(C)C2CC1(C)C2C#C
CC1C(C)=CC2CC1(C)C2C#C
CC1=C(C#C)C2CC(C1)C2(C)C
CC1C=C(C)C2(C)CC1C2C#C
CC1=C(C#C)C2CC(C2)C1(C)C
CC1=CC(C)(C)C2CC1C2C#C
CC1=CC(C#C)C2CC1C2(C)C
CC1C=C(C#C)C2CC1C2(C)C
CC1C(C)=C(C)C2CC1(C2)C#C
CC1C(C)=C(C#C)C2CC1(C)C2
CC1C(C#C)=C(C)C2CC1(C)C2
CC1=C(C)C(C#C)C2(C)CC1C2
CC1=C(C)C(C)(C#C)C2CC1C2
CC1=C(C#C)C(C)(C)C2CC1C2
CC=C1C2CC(C=C1C)C2(C)C
CC=C1C2CC(C)(C2)C(C)=C1C
CC=C1C2CC(C)(C=C1C)C2C
CC=C1C=CC2C(C)C1C2(C)C
CC=C1C=CC2C(C)C1(C)C2C
CC=C1C=CC2(C)C(C)C1C2C
CC=C1C=C(C)C2CC1C2(C)C
CC=C1C=C(C)C2CC1(C)C2C
CC=C1C(C)=CC2CC1(C)C2C
CC=C1C=C(C)C2(C)CC1C2C
CC=C1C(C)=C(C)C2CC1(C)C2
CC1C2CC1(C)C=C(C)C=C2C
CC1C2CC1(C)C=CC(C)=C2C
CC1C2CC1(C)C(C)=CC=C2C
CC1C2CC1(C)C=C(C)C(C)=C2
CC1C2CC1(C)C(C)=C(C)C=C2
CC1C2CC1(C)C(C)=CC(C)=C2
CC1C2C(C)C1(C)C=CC=C2C
CC1C2C=CC=C(C)C1C2(C)C
CC1C2C=CC(C)=CC1C2(C)C
CC1C2C=C(C)C=CC1(C)C2C
CC1C2C=CC=C(C)C1(C)C2C
CC1C2C=CC(C)=CC1(C)C2C
CC1=CC2CC(C=C1C)C2(C)C
CC1=CC2(C)CC(C2)C(C)=C1C
CC1=CC2CC(C)(C2)C(C)=C1C
CC1=CC2CC(C(C)=C1)C2(C)C
CC1=C(C)C2CC(C=C1)C2(C)C
CC1=CC(C)=C(C)C2CC1(C)C2
CC1=CC=C(C)C2CC1C2(C)C
CC1=CC(C)=C(C)C2(C)CC1C2
CC1C2C=CC1(C)C=C(C)C2C
CC1C2C=CC1(C)C(C)=CC2C
CC1C2C=CC1(C)C(C)C=C2C
CC1C2C=CC1(C)CC(C)=C2C
CC1C2C=CC1C(C)(C)C=C2C
CC1C2C=CC1(C)C(C)C(C)=C2
CC1C2C=CC1C(C)(C)C(C)=C2
CC1C2C=CC(C)(C)C1C=C2C
CC1C2C=C(C)C1(C)C=CC2C
CC1C2C=C(C)C1(C)CC=C2C
CC1C2C=CCC1(C)C(C)=C2C
CC1C2C(C)=CC1(C)CC=C2C
CC1C2CC=CC1(C)C(C)=C2C
CC1C2C=C(C)C1(C)C(C)C=C2
CC1C2C=C(C)C1(C)CC(C)=C2
CC1C2C=C(C)C1C(C)(C)C=C2
CC1C2C=CC(C=C1C)C2(C)C
CC1C2C=C(C)CC1(C)C=C2C
CC1C2C=CC(C)C1(C)C=C2C
CC1C2C(C)C=CC1(C)C=C2C
CC1C2CC=C(C)C1(C)C=C2C
CC1C2CC(C)=CC1(C)C=C2C
CC1C2CC=C(C)C1(C)C(C)=C2
CC1C2CC(C)=CC1(C)C(C)=C2
CC1C2CC(C)(C=C1C)C(C)=C2
CC1C2CC(C)(C=C2)C(C)=C1C
CC1C2CC(C)(C=C2C)C=C1C
CC1C2CC(C)=C(C)C1(C)C=C2
CC1=CC2CC1C=C(C)C2(C)C
CC1=CC2CC1C(C)=CC2(C)C
CC1=CC2CC1(C)CC(C)=C2C
CC1=CC2CC1C(C)(C)C=C2C
CC1=CC2CC1(C)C(C)=C(C)C2
CC1=CC2CC1C(C)(C)C(C)=C2
CC1=CC2(C)CC1CC(C)=C2C
CC1=CC2(C)CC1C(C)=C(C)C2
CC1=CC2C=C(C)CC1C2(C)C
CC1=CC2C(C)=CCC1C2(C)C
CC1=CC2CC=C(C)C1C2(C)C
CC1=CC2CC(C)=CC1C2(C)C
CC1=C(C)C2CC1C=CC2(C)C
CC1C=CC2CC1(C)C(C)=C2C
CC1=C(C)C2(C)CC1CC=C2C
CC1C=CC2(C)CC1C(C)=C2C
CC1=C(C)C2(C)CC1C=C(C)C2
CC1=C(C)C2(C)CC1C(C)=CC2
CC1=C(C)C2(C)CC1CC(C)=C2
CC1=C(C)C2C=CC(C1)C2(C)C
CC1=C(C)C2C=CCC1C2(C)C
CC1C=CC2C=C(C)C1C2(C)C
CC1C=CC2C(C)=CC1C2(C)C
CC1C=C(C)C2CC1(C)C=C2C
CC1C(C)=CC2CC1(C)C=C2C
CC1C=C(C)C2CC1(C)C(C)=C2
CC1C(C)=CC2CC1(C)C(C)=C2
CC1C=C(C)C2C=CC1C2(C)C
CC1C=C(C)C2(C)CC1C=C2C
CC1C=C(C)C2(C)CC1C(C)=C2
CC1C(C)=C(C)C2CC1(C)C=C2
CC1=C(C)C(C)(C)C2CC1C=C2
CC12CC(C1)C(=CC2(C)C)C#C
CC12CC(C1)C=C(C#C)C2(C)C
CC12CC(C1)C(C)(C)C=C2C#C
CC12CC(C1)C(C)(C)C(=C2)C#C
CC12CC(C1C#C)C(C)(C)C=C2
CC12CC(C=C(C1)C#C)C2(C)C
CC12CC(C=CC1(C)C)C2C#C
CC12CC(C(=CC1)C#C)C2(C)C
CC1C2CC1(C=CC2(C)C)C#C
CC1C2CC1(C)C=CC2(C)C#C
CC1C2CC1(C)C(C)(C=C2)C#C
CC1C2CC1(C#C)C(C)(C)C=C2
CC1C2(CC1(C)C(C)C=C2)C#C
CC1C2(CC1(C)C(C)=CC2)C#C
CC1C2(C)CC1(C=C(C)C2)C#C
CC1C2(C)CC1(C)C=C(C2)C#C
CC1C2(C)CC1(C)C(=CC2)C#C
CC1C2(C)CC1(C)C(C=C2)C#C
CC1C2(C)CC1(CC(C)=C2)C#C
CC1C2(C)CC1(C#C)C(C)=CC2
CC1C2(C)CC1(C#C)C(C)C=C2
CC1C2C=CCC1(C)C2(C)C#C
CC1C2CC=CC1(C)C2(C)C#C
CC1C2C=CCC1(C#C)C2(C)C
CC1C2CC=CC1(C#C)C2(C)C
CC1C2(C)CC=CC1(C)C2C#C
CC1C2(C)C=CCC1(C#C)C2C
CC1C2(C)CC=CC1(C#C)C2C
CC12CC(CC(=C1)C#C)C2(C)C
CC12CC(C(C=C1)C#C)C2(C)C
CC1(C)C2CC1(C)C(=CC2)C#C
CC1(C)C2CC1(C)C(C=C2)C#C
CC1(C)C2CC1C(C)(C=C2)C#C
CC1=CC2(CC(C1)C2(C)C)C#C
CC1=CC2CC(C1)(C#C)C2(C)C
CC1=CC2(CC(C2)C1(C)C)C#C
CC1=CC2CC(C2)(C#C)C1(C)C
CC1=CC2(C)CC(C1)C2(C)C#C
CC1=CC2CC(C)(C1)C2(C)C#C
CC1(C)C2CC=CC1C2(C)C#C
CC1(C)C2C=CCC1(C)C2C#C
CC1(C)C2CC=CC1(C)C2C#C
CC1=CC2(C)CC(C2)C1(C)C#C
CC1=CC2CC(C)(C2)C1(C)C#C
CC1=CC2(C)CC(C)(C1)C2C#C
CC1=CC2(C)CC(C)(C2)C1C#C
CC1=CCC2(CC1C2(C)C)C#C
CC1C=CC2(CC1C2(C)C)C#C
CC1=CCC2CC1(C)C2(C)C#C
CC1C=CC2CC1(C)C2(C)C#C
CC1=CCC2CC1(C#C)C2(C)C
CC1C=CC2CC1(C#C)C2(C)C
CC1(C#C)C2CC1C(C)(C)C=C2
CC1=CCC2(C)CC1C2(C)C#C
CC1C=CC2(C)CC1C2(C)C#C
CC1=C(CC2(C)CC1(C)C2)C#C
CC1=CCC2(C)CC1(C)C2C#C
CC1C=CC2(C)CC1(C)C2C#C
CC1C(=CC2(C)CC1(C)C2)C#C
CC1=C(C)C2(C)CC(C2)(C1)C#C
CC1=C(C)C2(CC(C)(C2)C1)C#C
CC1C=C(C)C2(CC1(C)C2)C#C
CC1C(C)=CC2(CC1(C)C2)C#C
CC1C=C(C)C2(C)CC1(C2)C#C
CC1C(C)=CC2(C)CC1(C2)C#C
CC1=C(C#C)C2(C)CC(C)(C2)C1
CC1=CC(C)(C)C2(CC1C2)C#C
CC1=CC(C)(C)C2CC1(C2)C#C
CC1=CC(C#C)C2(C)CC1(C)C2
CC1C=C(C#C)C2(C)CC1(C)C2
CC1=CC(C)(C#C)C2CC1(C)C2
CC1=CC(C)(C#C)C2(C)CC1C2
CC=C1C=CC2CC1(C)C2(C)C
CC=C1C=CC2(C)CC1C2(C)C
CC=C1C=CC2(C)CC1(C)C2C
CC=C1C=C(C)C2(C)CC1(C)C2
CC=C1C(C)=CC2(C)CC1(C)C2
CC1C2CC1(C)C=C(C)C2(C)C
CC1C2CC1(C)C(C)=CC2(C)C
CC1C2CC1(C)C(C)(C)C=C2C
CC1C2CC1(C)C(C)(C)C(C)=C2
CC1C2C(C)C1(C)C=CC2(C)C
CC1C2(C)CC1(C)C(C)=CC2C
CC1C2(C)CC1(C)C(C)=C(C)C2
CC1C2(C)CC1(C)C(C)C(C)=C2
CC1C2C=C(C)CC1(C)C2(C)C
CC1C2C=CC(C)C1(C)C2(C)C
CC1C2C(C)=CCC1(C)C2(C)C
CC1C2C(C)C=CC1(C)C2(C)C
CC1C2CC=C(C)C1(C)C2(C)C
CC1C2CC(C)=CC1(C)C2(C)C
CC1C2CC(C)(C=C1C)C2(C)C
CC1C2C=CC(C)(C)C1C2(C)C
CC1C2(C)C=CC(C)C1(C)C2C
CC1C2(C)CC=C(C)C1(C)C2C
CC1C2(C)CC(C)=CC1(C)C2C
CC1C2C=CC(C)(C)C1(C)C2C
CC1=CC2CC(C2(C)C)C1(C)C
CC1=CC2C(C)(C)C(C1)C2(C)C
CC1=C(C)C2(C)CC(C1)C2(C)C
CC1=C(C)C2CC(C)(C1)C2(C)C
CC1=CCC2C(C)(C)C1C2(C)C
CC1C=CC2C(C)(C)C1C2(C)C
CC1C=C(C)C2CC1(C)C2(C)C
CC1C(C)=CC2CC1(C)C2(C)C
CC1C=C(C)C2(C)CC1C2(C)C
CC1=CC(C)(C)C2CC1C2(C)C
CC1C(C)=C(C)C2(C)CC1(C)C2
CC1=C(C)C(C)(C)C2CC1(C)C2
CC1=C(C)C(C)(C)C2(C)CC1C2
CC(C)=C1C2CC(C)(C2)CC1=C
CC(C)=C1CC2(C)CC(C2)C1=C
CC(C)=C1CC2CC(C)(C2)C1=C
CC(C)=C1C(=C)CC2CC1(C)C2
CC(C)=C1CC(=C)C2CC1(C)C2
CC(C)=C1CC(=C)C2(C)CC1C2
CC1C2CC1(C)C=C(C)CC2=C
CC1C2CC1(C)C=CC(=C)C2C
CC1C2CC1(C)C=CC(C)C2=C
CC1C2CC1(C)C(=C)C=CC2C
CC1C2CC1(C)C(=C)CC=C2C
CC1C2CC1(C)C(C)=CCC2=C
CC1C2CC1(C)C(C)C=CC2=C
CC1C2CC1(C)CC=C(C)C2=C
CC1C2CC1(C)CC(=C)C=C2C
CC1C2CC1(C)CC(C)=CC2=C
CC1C2CC1C(C)(C)C=CC2=C
CC1C2CC1(C)C=C(C)C(=C)C2
CC1C2CC1(C)C(=C)C=C(C)C2
CC1C2CC1(C)C(=C)C(C)=CC2
CC1C2CC1(C)C(=C)C(C)C=C2
CC1C2CC1(C)C(=C)CC(C)=C2
CC1C2CC1(C)C(C)=CC(=C)C2
CC1C2CC1(C)C(C)C(=C)C=C2
CC1C2CC1(C)CC(=C)C(C)=C2
CC1C2CC1C(=C)C(C)(C)C=C2
CC1C2CC1C(C)(C)C(=C)C=C2
CC1C2C(C)C1(C)C=CCC2=C
CC1C2C(C)C1(C)CC=CC2=C
CC1C2CC(C)(C2)C=C(C)C1=C
CC1C2CC(C)(C2)C(=C)C=C1C
CC1C2CC(C)(C2)C(C)=CC1=C
CC1C2CC(C=CC1=C)C2(C)C
CC1C2C=CCC(=C)C1C2(C)C
CC1C2CC=CC(=C)C1C2(C)C
CC1C2CC(=C)C=CC1C2(C)C
CC1C2C=CC(=C)CC1(C)C2C
CC1C2C=CCC(=C)C1(C)C2C
CC1C2CC=CC(=C)C1(C)C2C
CC1C2CC(=C)C=CC1(C)C2C
CC1=CC2CC(C2)C(=C)C1(C)C
CC1=CC2CC(C2)C(C)(C)C1=C
CC1=CC2CC(CC1=C)C2(C)C
CC1=CC2CC(C(=C)C1)C2(C)C
CC1=CCC2CC(C1=C)C2(C)C
CC1C=CC2CC(C1=C)C2(C)C
CC1=C(C)C2(C)CC(C2)CC1=C
CC1=C(C)C2(C)CC(C2)C(=C)C1
CC1=C(C)C2CC(C)(C2)C(=C)C1
CC1=CC(=C)C2CC(C1)C2(C)C
CC1=CC(=C)C2CC(C2)C1(C)C
CC1C=C(C)C2(C)CC(C2)C1=C
CC1C=C(C)C2CC(C)(C2)C1=C
CC1C(C)=CC2(C)CC(C2)C1=C
CC1C(C)=CC2CC(C)(C2)C1=C
CC1=CC(=C)CC2CC1C2(C)C
CC1=CCC(=C)C2CC1C2(C)C
CC1C=CC(=C)C2CC1C2(C)C
CC1=CC(C)(C)C2CC(C2)C1=C
CC1=C(C)C(=C)C2(C)CC(C2)C1
CC1=C(C)C(=C)C2CC(C)(C2)C1
CC1C=C(C)C(=C)C2CC1(C)C2
CC1C(=C)C=C(C)C2CC1(C)C2
CC1C(=C)C(C)=CC2CC1(C)C2
CC1C(C)=CC(=C)C2CC1(C)C2
CC1=C(C)C(=C)CC2(C)CC1C2
CC1C=C(C)C(=C)C2(C)CC1C2
CC1=CC(=C)C(C)(C)C2CC1C2
CC1=CC(C)(C)C(=C)C2CC1C2
CC1C2C=CC1(C)C(=C)CC2C
CC1C2C=CC1(C)C(C)CC2=C
CC1C2C=CC1(C)CC(=C)C2C
CC1C2C=CC1(C)CC(C)C2=C
CC1C2C=CC1C(C)(C)CC2=C
CC1C2CCC1(C)C=C(C)C2=C
CC1C2CCC1(C)C(=C)C=C2C
CC1C2CCC1(C)C(C)=CC2=C
CC1C2CC(C1=C)C(C)(C)C=C2
CC1C2CCC1(C)C(=C)C(C)=C2
CC1C2C=CCC1C(C)(C)C2=C
CC1C2C=CC(C)(C)C1CC2=C
CC1C2C=C(C)C1(C)CCC2=C
CC1C2C=CCC1(C)C(C)C2=C
CC1C2C(=C)CC1(C)CC=C2C
CC1C2C(C)=CC1(C)CCC2=C
CC1C2CC=CC1(C)C(C)C2=C
CC1C2CC=CC1C(C)(C)C2=C
CC1C2CC(=C)C1(C)C=CC2C
CC1C2CC(=C)C1(C)CC=C2C
CC1C2CC(=C)C1(C)C=C(C)C2
CC1C2CC(=C)C1(C)C(C)=CC2
CC1C2CC(=C)C1(C)C(C)C=C2
CC1C2CC(=C)C1(C)CC(C)=C2
CC1C2CC(=C)C1C(C)(C)C=C2
CC1C2CC(C)(C1=C)C(C)=CC2
CC1C2CC(C)(C1C)C(=C)C=C2
CC1C2CC(C=C2)C(=C)C1(C)C
CC1C2CC(C=C2)C(C)(C)C1=C
CC1C2C=CC(CC1=C)C2(C)C
CC1C(=C)C2CC=CC1C2(C)C
CC1C2CC=CC(C1=C)C2(C)C
CC1C2C=C(C)CC1(C)CC2=C
CC1C2C=CC(C)C1(C)CC2=C
CC1C2C=CC(CC1(C)C)C2=C
CC1C2C(C)C=CC1(C)CC2=C
CC1C2CC=C(C)C1(C)CC2=C
CC1C2CC(=C)CC1(C)C=C2C
CC1C2CC(C)=CC1(C)CC2=C
CC1C2CC(C)(C)C1C=CC2=C
CC1C2CC(C)(CC1=C)C=C2C
CC1C2CCC(=C)C1(C)C=C2C
CC1C2CC(=C)CC1(C)C(C)=C2
CC1C2CC(C)(C)C1C(=C)C=C2
CC1C2CC(C)(CC1=C)C(C)=C2
CC1C2CCC(=C)C1(C)C(C)=C2
CC1C2C=CCC(C2=C)C1(C)C
CC1C2CC=CC(C2=C)C1(C)C
CC1C2CC(C=CC2=C)C1(C)C
CC1C2CC(C=CC2(C)C)C1=C
CC1C2CC(C)(C=C2)C(=C)C1C
CC1C2CC(C)(C=C2)C(C)C1=C
CC1C2CC(C)(CC2=C)C=C1C
CC1C2CCC(C)(C=C1C)C2=C
CC1C2CC(=C)C(C)C1(C)C=C2
CC1C2CC(C)C(=C)C1(C)C=C2
CC1C2CC(C(=C)C=C2)C1(C)C
CC1C2C=CCC(C)(C2C)C1=C
CC1C2CC=CC(C)(C2C)C1=C
CC1C2CC(=C)C(C)(C2)C=C1C
CC1C2CC(C)(C=CC2C)C1=C
CC1C2CC(C)(CC=C2C)C1=C
CC1C2CC(=C)C(C)(C)C1C=C2
CC1C2CC(C)(C)C(=C)C1C=C2
CC1C2CC(C)(C=C(C)C2)C1=C
CC1C2CC(C)(C(C)C=C2)C1=C
CC1C2CC(C)(CC(C)=C2)C1=C
CC1=CC2CC1C(=C)CC2(C)C
CC1=CC2CC1CC(=C)C2(C)C
CC1=CC2CC1C(C)(C)CC2=C
CC1=CC2CC1CC(C)(C)C2=C
CC1CC2CC1(C)C=C(C)C2=C
CC1CC2CC1(C)C(=C)C=C2C
CC1CC2CC1(C)C(C)=CC2=C
CC1=CC2CC1C(=C)C(C)(C)C2
CC1=CC2CC1C(C)(C)C(=C)C2
CC1CC2CC1(C)C(=C)C(C)=C2
CC1=CC2C(=C)C1CCC2(C)C
CC1=CC2CC(C1)C(=C)C2(C)C
CC1CC2C(=C)C1C=CC2(C)C
CC1=CC2CC(C1)C(C)(C)C2=C
CC1CC2(C)CC1C=C(C)C2=C
CC1CC2(C)CC1C(=C)C=C2C
CC1CC2(C)CC1C(C)=CC2=C
CC1CC2C(=C)C1(C)CC=C2C
CC1CC2C(C)C1(C)C=CC2=C
CC1=CC2CC(C1=C)C(C)(C)C2
CC1CC2(C)CC1C(=C)C(C)=C2
CC1=CC2CCC(C1=C)C2(C)C
CC1CC2C=CC(C1=C)C2(C)C
CC1CC2(C)C(=C)C1CC=C2C
CC1CC2(C)C(C)C1C=CC2=C
CC1=CC2CC(CC2=C)C1(C)C
CC1=CC2CCC(C2=C)C1(C)C
CC1CC2C=CC(C2=C)C1(C)C
CC1=CC2CC(CC2(C)C)C1=C
CC1=CC2C(=C)CC(C1)C2(C)C
CC1=CC2C(=C)CCC1C2(C)C
CC1=CC2CC(=C)C(C1)C2(C)C
CC1=CC2CC(=C)CC1C2(C)C
CC1=CC2CCC(=C)C1C2(C)C
CC1CC2C=CC(=C)C1C2(C)C
CC1CC2C(=C)C=CC1C2(C)C
CC1CC2(C)C=CC(C1C)C2=C
CC1CC2C=C(C)CC1(C)C2=C
CC1CC2C=CC(=C)C1(C)C2C
CC1CC2C=CC(C)(C1C)C2=C
CC1CC2C=CC(C)C1(C)C2=C
CC1CC2C(C)C=CC1(C)C2=C
CC1CC2CC=C(C)C1(C)C2=C
CC1CC2CC(C)=CC1(C)C2=C
CC1=CC2CC(C(=C)C2)C1(C)C
CC1CC2(C)CC(C=C2C)C1=C
CC1CC2CC(C)(C=C2C)C1=C
CC1=CC2C(=C)C(CC2(C)C)C1
CC1=CC2CC(C)(C)C(C1)C2=C
CC1=CC2CC(C)(C)CC1C2=C
CC1=CC2CCC(C)(C)C1C2=C
CC1CC2(C)C=C(C)CC1C2=C
CC1CC2(C)C=CC(=C)C1C2C
CC1CC2(C)C=CC(C)C1C2=C
CC1CC2(C)C(C)C=CC1C2=C
CC1CC2(C)CC=C(C)C1C2=C
CC1CC2(C)CC(C)=CC1C2=C
CC1CC2C=C(C)C(C)(C1)C2=C
CC1CC2C=CC(C)(C)C1C2=C
CC1CC2C(C)=CC(C)(C1)C2=C
CC1CC2(C)CC(C(C)=C2)C1=C
CC1CC2CC(C)(C(C)=C2)C1=C
CC1=CCC2CC1C(=C)C2(C)C
CC1C=CC2CC1C(=C)C2(C)C
CC1=CCC2CC1C(C)(C)C2=C
CC1C=CC2CC1C(C)(C)C2=C
CC1C(=C)C2CC1(C)C=CC2C
CC1C(=C)C2CC1(C)CC=C2C
CC1C(=C)C2CC1(C)C=C(C)C2
CC1C(=C)C2CC1(C)C(C)=CC2
CC1C(=C)C2CC1(C)C(C)C=C2
CC1C(=C)C2CC1(C)CC(C)=C2
CC1=CCC2C(=C)C1CC2(C)C
CC1C=CC2C(=C)C1CC2(C)C
CC1=C(C)C2(C)CC1CCC2=C
CC1=C(C)C2(C)CC1C(=C)CC2
CC1=C(C)C2(C)CC1CC(=C)C2
CC1C2CC(C)(C=CC2=C)C1C
CC1=CCC2C(=C)CC1C2(C)C
CC1=CCC2CC(=C)C1C2(C)C
CC1C=CC2C(=C)CC1C2(C)C
CC1C=CC2CC(=C)C1C2(C)C
CC1CCC2C=C(C)C1(C)C2=C
CC1CCC2C(C)=CC1(C)C2=C
CC1=C(C)C2(C)CC(C1)C(=C)C2
CC1C(=C)C2CC(C=C2)C1(C)C
CC1=C(C)C2(C)CCC(C1)C2=C
CC1=C(C)C2(C)CCCC1C2=C
CC1=C(C)C2CCC(C)(C1)C2=C
CC1=CCC2CC(C)(C)C1C2=C
CC1C=CC2CC(C)(C)C1C2=C
CC1C2CC=CC(C)(C1C)C2=C
CC1C(C)C2(C)CC=CC1C2=C
CC1CCC2(C)C=C(C)C1C2=C
CC1CCC2(C)C(C)=CC1C2=C
CC1=C(C)C2(C)CCC(C2)C1=C
CC1C(C)C2(C)CC(C=C2)C1=C
CC1=C(C)C2(C)CC(CC2=C)C1
CC1=C(C)C2CC(C)(CC2=C)C1
CC1=C(C)C2CC(=C)C(C)(C2)C1
CC1=CC(=C)C2CC1CC2(C)C
CC1C=C(C)C2CC1(C)CC2=C
CC1C(=C)CC2CC1(C)C=C2C
CC1C(C)=CC2CC1(C)CC2=C
CC1CC(=C)C2CC1(C)C=C2C
CC1=CC(=C)C2CC1C(C)(C)C2
CC1C(=C)CC2CC1(C)C(C)=C2
CC1CC(=C)C2CC1(C)C(C)=C2
CC1=CC(=C)C2CCC1C2(C)C
CC1CC(=C)C2C=CC1C2(C)C
CC1C=C(C)C2(C)CC1CC2=C
CC1C=C(C)C2CCC1(C)C2=C
CC1C(C)=CC2CCC1(C)C2=C
CC1CC(=C)C2(C)CC1C=C2C
CC1C=C(C)C2(C)CC1C(=C)C2
CC1CC(=C)C2(C)CC1C(C)=C2
CC1C=C(C)C2(C)CCC1C2=C
CC1CC(C)C2(C)C=CC1C2=C
CC1C=C(C)C2CC(=C)C1(C)C2
CC1C(C)=CC2CC(=C)C1(C)C2
CC1=CC(C)(C)C2CC1CC2=C
CC1=CC(C)(C)C2CC1C(=C)C2
CC1=CC(C)(C)C2CCC1C2=C
CC1CC(C)(C)C2C=CC1C2=C
CC1=C(C)C(=C)C2(C)CCC1C2
CC12CC(C1)C(CC2C#C)C#C
CC12CC(C1)C(C#C)C(C2)C#C
CC12CC(C1)CC(C#C)C2C#C
CC12CC(C1C#C)C(CC2)C#C
CC12CC(CC(C1)C#C)C2C#C
CC12CC(CCC1C#C)C2C#C
CC12CCCC(C1C#C)C2C#C
CC1C2CC1(CC(C2)C#C)C#C
CC1C2CC1(CCC2C#C)C#C
CC1C2CC1C(CC2)(C#C)C#C
CC1C2CC1CC(C2)(C#C)C#C
CC1C2CC1(C#C)C(CC2)C#C
CC1C2CC(C2)(CC1C#C)C#C
CC1C2CC(C2)CC1(C#C)C#C
CC1C2CCCC1C2(C#C)C#C
CC1C2CCCC1(C#C)C2C#C
CC1(CC2CC(C1)C2C#C)C#C
CC1CC2CC(C1)C2(C#C)C#C
CC1CC2CC(C1)(C#C)C2C#C
CC1(CC2CC(C2)C1C#C)C#C
CC1CC2(CC(C2)C1C#C)C#C
CC1CC2CC(C2)C1(C#C)C#C
CC1CC2CC(C2)(C#C)C1C#C
CC1(CCC2CC1C2C#C)C#C
CC1C(CC2CC1(C2)C#C)C#C
CC1CCC2(CC1C2C#C)C#C
CC1CCC2CC1C2(C#C)C#C
CC1(C#C)C2CC1C(CC2)C#C
CC1(C#C)C2CC1CC(C2)C#C
CC1CCC2CC1(C#C)C2C#C
CC1(C#C)C2CC(C2)CC1C#C
CC1(C#C)C2CCCC1C2C#C
CC1(CC(C#C)C2CC1C2)C#C
CC1CC(C#C)C2(CC1C2)C#C
CC1CC(C#C)C2CC1(C2)C#C
CC1CC(C#C)(C#C)C2CC1C2
CC1C2CC1(C)C(CC2)=CC#C
CC1C2CC1(C)CC(C2)=CC#C
CC1C2CC1(C)CCC2=CC#C
CC1C2CC(C)(C2)CC1=CC#C
CC1(C)C2CC1C(CC2)=CC#C
CC1(C)C2CC1CC(C2)=CC#C
CC1(C)C2CC(C2)CC1=CC#C
CC1CC2(C)CC(C2)C1=CC#C
CC1CC2CC(C)(C2)C1=CC#C
CC1C(CC2CC1(C)C2)=CC#C
CC1(C)CC2CC(C2)C1=CC#C
CC1CC(=CC#C)C2CC1(C)C2
CC1CC(=CC#C)C2(C)CC1C2
CC1(C)CC(=CC#C)C2CC1C2
CC=C1C2CC(C2)(CC1C)C#C
CC=C1C2CC(C2)CC1(C)C#C
CC=C1C2CC(C)(C2)CC1C#C
CC=C1CC2CC(C1)C2(C)C#C
CC=C1CC2CC(C1)(C#C)C2C
CC=C1CC2(CC(C2)C1C)C#C
CC=C1CC2CC(C2)C1(C)C#C
CC=C1CC2CC(C2)(C#C)C1C
CC=C1CC2CC(C)(C1)C2C#C
CC=C1CC2(C)CC(C2)C1C#C
CC=C1CC2CC(C)(C2)C1C#C
CC=C1CCC2(CC1C2C)C#C
CC=C1CCC2CC1C2(C)C#C
CC=C1C(CC2CC1(C)C2)C#C
CC=C1CCC2CC1(C)C2C#C
CC=C1CCC2CC1(C#C)C2C
CC=C1CCC2(C)CC1C2C#C
CC=C1C(C)CC2CC1(C2)C#C
CC=C1CC(C)C2(CC1C2)C#C
CC=C1CC(C)C2CC1(C2)C#C
CC=C1CC(C#C)C2CC1(C)C2
CC=C1CC(C#C)C2(C)CC1C2
CC=C1CC(C)(C#C)C2CC1C2
CC=C1CC2(C)CC(C2)C1=CC
CC=C1CC2CC(C)(C2)C1=CC
CC=C1CC(=CC)C2(C)CC1C2
CC1=CC2C3C=CC2(C)C13C
CC1=CC2C3(C)C=CC2(C)C13
CC1=CC2(C)C3C=CC2C13C
CC1=CC2(C)C3C=CC2(C)C13
CC1C2CC1(C=CCC2C)C#C
CC1C2CC1(CC=CC2C)C#C
CC1C2CC1(CCC=C2C)C#C
CC1C2CC1(C=C(C)CC2)C#C
CC1C2CC1(C=CC(C)C2)C#C
CC1C2CC1(C)C=C(CC2)C#C
CC1C2CC1(C)C=CC(C2)C#C
CC1C2CC1(C)C=CCC2C#C
CC1C2CC1(C)C(=CCC2)C#C
CC1C2CC1(C)C(C=CC2)C#C
CC1C2CC1(C)C(CC=C2)C#C
CC1C2CC1(C)CC=C(C2)C#C
CC1C2CC1(C)CC=CC2C#C
CC1C2CC1(C)CC(=CC2)C#C
CC1C2CC1(C)CC(C=C2)C#C
CC1C2CC1(C)CCC=C2C#C
CC1C2CC1(C)CCC(=C2)C#C
CC1C2CC1(CC=C(C)C2)C#C
CC1C2CC1(CC(C)=CC2)C#C
CC1C2CC1(CC(C)C=C2)C#C
CC1C2CC1(CCC(C)=C2)C#C
CC1C2CC1C=CC(C)(C2)C#C
CC1C2CC1C(C)(C=CC2)C#C
CC1C2CC1C(C)(CC=C2)C#C
CC1C2CC1(C#C)C(C)=CCC2
CC1C2CC1(C#C)C(C)C=CC2
CC1C2CC1(C#C)C(C)CC=C2
CC1C2CC(C2)(CC=C1C)C#C
CC1C2CC(C2)C=CC1(C)C#C
CC1C2CC(C)(C2)C=CC1C#C
CC1C2CC(C)(C2)CC=C1C#C
CC1C2CC=CCC1C2(C)C#C
CC1C2CCC=CC1C2(C)C#C
CC1C2C=CCCC1(C)C2C#C
CC1C2CC=CCC1(C)C2C#C
CC1C2CCC=CC1(C)C2C#C
CC1C2C=CCCC1(C#C)C2C
CC1C2CC=CCC1(C#C)C2C
CC1C2CCC=CC1(C#C)C2C
CC1(C)C2CC1C=C(CC2)C#C
CC1(C)C2CC1C=CC(C2)C#C
CC1(C)C2CC1C(=CCC2)C#C
CC1(C)C2CC1C(C=CC2)C#C
CC1(C)C2CC1C(CC=C2)C#C
CC1(C)C2CC1CC(=CC2)C#C
CC1=CC2CC(C2)CC1(C)C#C
CC1CC2(CC(C2)C=C1C)C#C
CC1CC2CC(C2)(C=C1C)C#C
CC1=CC2CC(C2)C(C)(C1)C#C
CC1(C)C2CC(C2)C=CC1C#C
CC1(C)C2CC(C2)CC=C1C#C
CC1CC2(CC(C2)C(C)=C1)C#C
CC1CC2CC(C2)(C#C)C(C)=C1
CC1=CC2CC(CC1)C2(C)C#C
CC1CC2CC(C=C1)C2(C)C#C
CC1=CC2(C)CC(C2)C(C1)C#C
CC1=CC2(C)CC(C2)CC1C#C
CC1=CC2CC(C)(C2)C(C1)C#C
CC1=CC2CC(C)(C2)CC1C#C
CC1CC2(C)CC(C2)C=C1C#C
CC1CC2(C)CC(C2)C(=C1)C#C
CC1CC2CC(C)(C2)C=C1C#C
CC1CC2CC(C)(C2)C(=C1)C#C
CC1=CC2(C)CC(CC1)C2C#C
CC1=CC2CC(C)(CC1)C2C#C
CC1(C)C2CC=CCC1C2C#C
CC1(C)C2CCC=CC1C2C#C
CC1CC2(C)CC(C=C1)C2C#C
CC1CC2CC(C)(C=C1)C2C#C
CC1=CCC2CC(C1)C2(C)C#C
CC1=CCC2CC(C2)C1(C)C#C
CC1C=CC2(CC(C2)C1C)C#C
CC1C=CC2CC(C2)C1(C)C#C
CC1=C(C)C2(CC(C2)CC1)C#C
CC1=C(C)C2CC(C2)(CC1)C#C
CC1(C)CC2CC(C2)C=C1C#C
CC1(C)CC2CC(C2)C(=C1)C#C
CC1C=CC2CC(C2)(C#C)C1C
CC1=CCC2(C)CC(C1)C2C#C
CC1=CCC2CC(C)(C1)C2C#C
CC1(C)CC2CC(C=C1)C2C#C
CC1=C(CC2(C)CC(C2)C1)C#C
CC1=C(CC2CC(C)(C2)C1)C#C
CC1=CCC2(C)CC(C2)C1C#C
CC1=CCC2CC(C)(C2)C1C#C
CC1C=CC2(C)CC(C2)C1C#C
CC1C=CC2CC(C)(C2)C1C#C
CC1=CCCC2CC1C2(C)C#C
CC1C=CCC2CC1C2(C)C#C
CC1CC=CC2CC1C2(C)C#C
CC1=C(CCC2CC1(C)C2)C#C
CC1=CC(CC2CC1(C)C2)C#C
CC1=CCCC2CC1(C)C2C#C
CC1C=C(CC2CC1(C)C2)C#C
CC1C=CCC2CC1(C)C2C#C
CC1C(=CCC2CC1(C)C2)C#C
CC1C(C=CC2CC1(C)C2)C#C
CC1CC=CC2CC1(C)C2C#C
CC1CC(=CC2CC1(C)C2)C#C
CC1=C(CCC2(C)CC1C2)C#C
CC1=CC(CC2(C)CC1C2)C#C
CC1=CCCC2(C)CC1C2C#C
CC1C=C(CC2(C)CC1C2)C#C
CC1C=CCC2(C)CC1C2C#C
CC1CC=CC2(C)CC1C2C#C
CC1CC(=CC2(C)CC1C2)C#C
CC1=C(C)CC2(CC(C2)C1)C#C
CC1(C)C=CC2CC(C2)C1C#C
CC1=C(C#C)C2(C)CC(C2)CC1
CC1=C(C#C)C2CC(C)(C2)CC1
CC1=CC(C)(CC2CC1C2)C#C
CC1(C)C=C(CC2CC1C2)C#C
CC1(C)C=CCC2CC1C2C#C
CC1(C)CC=CC2CC1C2C#C
CC1(C)CC(=CC2CC1C2)C#C
CC1C=C(C)CC2(CC1C2)C#C
CC1C=C(C)CC2CC1(C2)C#C
CC1C=CC(C)C2(CC1C2)C#C
CC1C(C)=CCC2CC1(C2)C#C
CC1CC=C(C)C2(CC1C2)C#C
CC1CC=C(C)C2CC1(C2)C#C
CC1CC(C)=CC2(CC1C2)C#C
CC1CC(C)=CC2CC1(C2)C#C
CC1=CC(C#C)C2(C)CC(C2)C1
CC1=CC(C#C)C2CC(C)(C2)C1
CC1=CCC(C#C)C2CC1(C)C2
CC1C=CC(C#C)C2CC1(C)C2
CC1CC=C(C#C)C2CC1(C)C2
CC1=CCC(C#C)C2(C)CC1C2
CC1C=CC(C#C)C2(C)CC1C2
CC1CC=C(C#C)C2(C)CC1C2
CC1=CC(C)(C#C)C2CC(C2)C1
CC1=CCC(C)(C#C)C2CC1C2
CC1(C)C=CC(C#C)C2CC1C2
CC1(C)CC=C(C#C)C2CC1C2
CC1C=CC(C)(C#C)C2CC1C2
CC1C2C=CC1(CCC2C)C#C
CC1C2CCC1(C=CC2C)C#C
CC1C2CCC1(CC=C2C)C#C
CC1C2C=CC1(C)CCC2C#C
CC1C2CCC1(C=C(C)C2)C#C
CC1C2CCC1(C)C=C(C2)C#C
CC1C2CCC1(C)C=CC2C#C
CC1C2CCC1(C)C(=CC2)C#C
CC1C2CCC1(C)C(C=C2)C#C
CC1C2CCC1(C)CC=C2C#C
CC1C2CCC1(C)CC(=C2)C#C
CC1C2CCC1(CC(C)=C2)C#C
CC1C2CCC1C(C)(C=C2)C#C
CC1C2CCC1(C#C)C(C)=CC2
CC1C2CCC1(C#C)C(C)C=C2
CC1C2CCCC1(C=C2C)C#C
CC1C2C=CCC1(C)CC2C#C
CC1C2CC=CC1(C)CC2C#C
CC1C2CC(CC1(C)C=C2)C#C
CC1C2CCCC1(C)C=C2C#C
CC1C2CCCC1(C)C(=C2)C#C
CC1C2CC(CC1(C)C#C)C=C2
CC1C2CCCC1(C#C)C(C)=C2
CC1C2CCC(C2)(C=C1C)C#C
CC1C2CC(C)(CC1C=C2)C#C
CC1C2CC(C)CC1(C=C2)C#C
CC1C2CCC(C)C1(C=C2)C#C
CC1C2CC(C)(CC1C#C)C=C2
CC1C2CC(C#C)C1(C)C=CC2
CC1C2CC(C#C)C1(C)CC=C2
CC1C2CC(C=CC2)C1(C)C#C
CC1C2CC(CC=C2)C1(C)C#C
CC1C2CCC(C)(C2)C=C1C#C
CC1C2CC(C=CC2)(C#C)C1C
CC1C2CC(CC=C2)(C#C)C1C
CC1C2CC(C)(C#C)C1C=CC2
CC1C2CC(C)(C#C)C1CC=C2
CC1C2CCC(C#C)C1(C)C=C2
CC1C2CC(C)(C=CC2)C1C#C
CC1C2CC(C)(CC=C2)C1C#C
CC1C2CCC(C)(C#C)C1C=C2
CC1=CC2CC1CCC2(C)C#C
CC1CC2(CC1C=CC2C)C#C
CC1CC2(CC1CC=C2C)C#C
CC1CC2CC1(C=CC2C)C#C
CC1CC2CC1(CC=C2C)C#C
CC1CC2CC1C=CC2(C)C#C
CC1=CC2CC1(C)C(CC2)C#C
CC1=CC2CC1(C)CC(C2)C#C
CC1=CC2CC1(C)CCC2C#C
CC1=CC2CC1C(C)(CC2)C#C
CC1=CC2CC1CC(C)(C2)C#C
CC1CC2(CC1C=C(C)C2)C#C
CC1CC2(CC1C(C)=CC2)C#C
CC1CC2(CC1C(C)C=C2)C#C
CC1CC2(CC1CC(C)=C2)C#C
CC1CC2CC1(C=C(C)C2)C#C
CC1CC2CC1(C)C=C(C2)C#C
CC1CC2CC1(C)C=CC2C#C
CC1CC2CC1(C)C(=CC2)C#C
CC1CC2CC1(C)C(C=C2)C#C
CC1CC2CC1(C)CC=C2C#C
CC1CC2CC1(C)CC(=C2)C#C
CC1CC2CC1(CC(C)=C2)C#C
CC1CC2CC1C(C)(C=C2)C#C
CC1CC2CC1(C#C)C(C)=CC2
CC1CC2CC1(C#C)C(C)C=C2
CC1CC2CC(C1)(C=C2C)C#C
CC1=CC2(C)CC1C(CC2)C#C
CC1=CC2(C)CC1CC(C2)C#C
CC1=CC2(C)CC1CCC2C#C
CC1=CC2CC(C1)C(C)(C2)C#C
CC1(C)C2CCC1C=C(C2)C#C
CC1(C)C2CCC1C(=CC2)C#C
CC1(C)C2CCC1C(C=C2)C#C
CC1CC2(C)CC1C=C(C2)C#C
CC1CC2(C)CC1C=CC2C#C
CC1CC2(C)CC1C(=CC2)C#C
CC1CC2(C)CC1C(C=C2)C#C
CC1CC2(C)CC1CC=C2C#C
CC1CC2(C)CC1CC(=C2)C#C
CC1CC2CC(C1)(C#C)C(C)=C2
CC1=CC2CCC(C1)C2(C)C#C
CC1=CC2CCCC1C2(C)C#C
CC1CC2(C=CCC1C2C)C#C
CC1CC2(CC=CC1C2C)C#C
CC1CC2C=CC(C1)C2(C)C#C
CC1CC2C=CCC1C2(C)C#C
CC1CC2CC=CC1C2(C)C#C
CC1=CC2(C)CC(C1)C(C2)C#C
CC1=CC2CCCC1(C)C2C#C
CC1(C)C2CC(CC1C=C2)C#C
CC1(C)C2CCCC1C(=C2)C#C
CC1CC2C=CCC1(C)C2C#C
CC1CC2CC=CC1(C)C2C#C
CC1CC2CC(C)(C1)C=C2C#C
CC1CC2CC(C)(C1)C(=C2)C#C
CC1CC2C=CCC1(C#C)C2C
CC1CC2CC=CC1(C#C)C2C
CC1(C)C2CC(CC1C#C)C=C2
CC1=CC2CCC(C2)C1(C)C#C
CC1CC2(CC(C=C2)C1C)C#C
CC1CC2CC(C=C2)C1(C)C#C
CC1(C)C2CCC(C2)C=C1C#C
CC1CC2CC(C=C2)(C#C)C1C
CC1=CC2CC(CC2(C)C#C)C1
CC1=CC2(C)CCC(C1)C2C#C
CC1=CC2(C)CCCC1C2C#C
CC1=CC2CCC(C)(C1)C2C#C
CC1CC2(C)C=CCC1C2C#C
CC1CC2(C)CC=CC1C2C#C
CC1CC2C=CC(C)(C1)C2C#C
CC1(C)C2CC(C#C)C1C=CC2
CC1(C)C2CC(C#C)C1CC=C2
CC1=CC2(C)CCC(C2)C1C#C
CC1=CC2CCC(C)(C2)C1C#C
CC1(C)C2CC(C=CC2)C1C#C
CC1(C)C2CC(CC=C2)C1C#C
CC1CC2(C)CC(C=C2)C1C#C
CC1CC2CC(C)(C=C2)C1C#C
CC1=CC2(C)CC(CC2C#C)C1
CC1=CC2CC(C)(CC2C#C)C1
CC1(C)C2CCC(C#C)C1C=C2
CC1=CC2CC(C#C)C(C)(C2)C1
CC1=CCC2CC1CC2(C)C#C
CC1C=CC2CC1CC2(C)C#C
CC1CCC2(CC1C=C2C)C#C
CC1CCC2CC1(C=C2C)C#C
CC1=C(C)C2(CC1CCC2)C#C
CC1=CCC2CC1(C)CC2C#C
CC1=CCC2CC1C(C)(C2)C#C
CC1(C)CC2CC1C=C(C2)C#C
CC1(C)CC2CC1C=CC2C#C
CC1(C)CC2CC1C(=CC2)C#C
CC1(C)CC2CC1C(C=C2)C#C
CC1(C)CC2CC1CC=C2C#C
CC1(C)CC2CC1CC(=C2)C#C
CC1C=CC2CC1(C)CC2C#C
CC1C=CC2CC1C(C)(C2)C#C
CC1C(CC2CC1(C)C=C2)C#C
CC1CCC2(CC1C(C)=C2)C#C
CC1CCC2CC1(C)C=C2C#C
CC1CCC2CC1(C)C(=C2)C#C
CC1CCC2CC1(C#C)C(C)=C2
CC1=CCC2CCC1C2(C)C#C
CC1C=CC2CCC1C2(C)C#C
CC1CCC2C=CC1C2(C)C#C
CC1=C(CC2CCC1(C)C2)C#C
CC1=CCC2(C)CC1CC2C#C
CC1=CCC2CCC1(C)C2C#C
CC1(C)CC2CC(C1)C(=C2)C#C
CC1C=CC2(C)CC1CC2C#C
CC1C=CC2CCC1(C)C2C#C
CC1C(=CC2CCC1(C)C2)C#C
CC1CCC2(C)CC1C=C2C#C
CC1CCC2(C)CC1C(=C2)C#C
CC1CCC2C=CC1(C)C2C#C
CC1=C(CC2(C)CCC1C2)C#C
CC1=CCC2(C)CCC1C2C#C
CC1(C)CC2C=CC(C1)C2C#C
CC1(C)CC2C=CCC1C2C#C
CC1(C)CC2CC=CC1C2C#C
CC1C=CC2(C)CCC1C2C#C
CC1CCC2(C)C=CC1C2C#C
CC1=C(C)C2(CCC(C2)C1)C#C
CC1=C(C)C2CCC(C2)(C1)C#C
CC1(C)CC2CC(C=C2)C1C#C
CC1=CCC2CC(C#C)C1(C)C2
CC1C=CC2CC(C#C)C1(C)C2
CC1=CCC2(C)CC(C#C)C1C2
CC1C=CC2(C)CC(C#C)C1C2
CC1(C)C=CC2CC1CC2C#C
CC1(C)CCC2CC1C=C2C#C
CC1(C)CCC2CC1C(=C2)C#C
CC1CC(C)C2(CC1C=C2)C#C
CC1=C(C#C)C2CC1(C)CCC2
CC1C(C#C)C2CC1(C)C=CC2
CC1C(C#C)C2CC1(C)CC=C2
CC1(C)C=CC2CCC1C2C#C
CC1(C)CCC2C=CC1C2C#C
CC1C=C(C)C2(CCC1C2)C#C
CC1C=C(C)C2CCC1(C2)C#C
CC1C(C)=CC2CCC1(C2)C#C
CC1=C(C#C)C2(C)CC1CCC2
CC1(C)C=CC2CC(C#C)C1C2
CC1=C(C#C)C2(C)CCC(C2)C1
CC1=C(C#C)C2CCC(C)(C2)C1
CC1CC(C#C)C2CC1(C)C=C2
CC1=CC(C#C)C2CCC1(C)C2
CC1C=C(C#C)C2CCC1(C)C2
CC1CC(C#C)C2(C)CC1C=C2
CC1=CC(C#C)C2(C)CCC1C2
CC1C=C(C#C)C2(C)CCC1C2
CC1(C)CC(C#C)C2CC1C=C2
CC1CC(C)(C#C)C2CC1C=C2
CC1=CC(C)(C#C)C2CCC1C2
CC1(C)C=C(C#C)C2CCC1C2
CC=C1C2CC(C2)C=CC1(C)C
CC=C1C2CC(C)(C2)C=CC1C
CC=C1C2CC(C)(C2)CC=C1C
CC=C1CC2CC(C=C1)C2(C)C
CC=C1CC2(C)CC(C2)C=C1C
CC=C1CC2CC(C)(C2)C=C1C
CC=C1CC2(C)CC(C2)C(C)=C1
CC=C1CC2CC(C)(C2)C(C)=C1
CC=C1CC2(C)CC(C=C1)C2C
CC=C1CC2CC(C)(C=C1)C2C
CC=C1C=CC2CC(C2)C1(C)C
CC=C1C=CC2(C)CC(C2)C1C
CC=C1C=CC2CC(C)(C2)C1C
CC=C1C=CCC2CC1C2(C)C
CC=C1CC=CC2CC1C2(C)C
CC=C1C=CCC2CC1(C)C2C
CC=C1CC=CC2CC1(C)C2C
CC=C1C=CCC2(C)CC1C2C
CC=C1CC=CC2(C)CC1C2C
CC=C1C=C(C)CC2CC1(C)C2
CC=C1C=CC(C)C2CC1(C)C2
CC=C1C(C)=CCC2CC1(C)C2
CC=C1C(C)C=CC2CC1(C)C2
CC=C1CC=C(C)C2CC1(C)C2
CC=C1CC(C)=CC2CC1(C)C2
CC=C1C=C(C)CC2(C)CC1C2
CC=C1C=CC(C)C2(C)CC1C2
CC=C1CC=C(C)C2(C)CC1C2
CC=C1CC(C)=CC2(C)CC1C2
CC=C1C=CC(C)(C)C2CC1C2
CC=C1C2C=CC1(C)CCC2C
CC=C1C2CCC1(C)C=CC2C
CC=C1C2CCC1(C)CC=C2C
CC=C1C2CCC1(C)C=C(C)C2
CC=C1C2CCC1(C)C(C)=CC2
CC=C1C2CCC1(C)C(C)C=C2
CC=C1C2CCC1(C)CC(C)=C2
CC=C1C2CCC1C(C)(C)C=C2
CC=C1C2C=CCC1(C)CC2C
CC=C1C2CC=CC1(C)CC2C
CC=C1C2CCCC1(C)C=C2C
CC=C1C2CC(C)C1(C)C=CC2
CC=C1C2CC(C)C1(C)CC=C2
CC=C1C2CC(CC1(C)C)C=C2
CC=C1C2CCCC1(C)C(C)=C2
CC=C1C2CC(C)(C)C1C=CC2
CC=C1C2CC(C)(C)C1CC=C2
CC=C1C2CC(C)(CC1C)C=C2
CC=C1C2CC(C)CC1(C)C=C2
CC=C1C2CCC(C)C1(C)C=C2
CC=C1C2CC(C=CC2)C1(C)C
CC=C1C2CC(CC=C2)C1(C)C
CC=C1C2CCC(C)(C2)C=C1C
CC=C1C2CC(C)(C)CC1C=C2
CC=C1C2CCC(C)(C)C1C=C2
CC=C1C2CC(C)(C=CC2)C1C
CC=C1C2CC(C)(CC=C2)C1C
CC=C1CC2CC1C=CC2(C)C
CC=C1CC2CC1(C)C=CC2C
CC=C1CC2CC1(C)CC=C2C
CC=C1CC2CC1(C)C=C(C)C2
CC=C1CC2CC1(C)C(C)=CC2
CC=C1CC2CC1(C)C(C)C=C2
CC=C1CC2CC1(C)CC(C)=C2
CC=C1CC2CC1C(C)(C)C=C2
CC=C1CC2(C)CC1C=CC2C
CC=C1CC2(C)CC1CC=C2C
CC=C1CC2(C)CC1C=C(C)C2
CC=C1CC2(C)CC1C(C)=CC2
CC=C1CC2(C)CC1C(C)C=C2
CC=C1CC2(C)CC1CC(C)=C2
CC=C1CC2C=CC(C1)C2(C)C
CC=C1CC2C=CCC1C2(C)C
CC=C1CC2CC=CC1C2(C)C
CC=C1CC2C=CCC1(C)C2C
CC=C1CC2CC=CC1(C)C2C
CC=C1CC2CC(C)(C1)C=C2C
CC=C1CC2CC(C)(C1)C(C)=C2
CC=C1CC2CC(C=C2)C1(C)C
CC=C1CC2(C)C=CCC1C2C
CC=C1CC2(C)CC=CC1C2C
CC=C1CC2C=CC(C)(C1)C2C
CC=C1CC2(C)CC(C=C2)C1C
CC=C1CC2CC(C)(C=C2)C1C
CC=C1C=CC2CC1CC2(C)C
CC=C1C=CC2CC1(C)CC2C
CC=C1CCC2CC1(C)C=C2C
CC=C1C=CC2CC1C(C)(C)C2
CC=C1C(C)C2CC1(C)C=CC2
CC=C1C(C)C2CC1(C)CC=C2
CC=C1CCC2CC1(C)C(C)=C2
CC=C1C=CC2CCC1C2(C)C
CC=C1CCC2C=CC1C2(C)C
CC=C1C=CC2(C)CC1CC2C
CC=C1C=CC2CCC1(C)C2C
CC=C1CCC2(C)CC1C=C2C
CC=C1CCC2C=CC1(C)C2C
CC=C1CCC2(C)CC1C(C)=C2
CC=C1C=CC2(C)CCC1C2C
CC=C1CCC2(C)C=CC1C2C
CC=C1C=CC2CC(C)C1(C)C2
CC=C1C=CC2(C)CC(C)C1C2
CC=C1C(C)CC2CC1(C)C=C2
CC=C1CC(C)C2CC1(C)C=C2
CC=C1C=C(C)C2CCC1(C)C2
CC=C1C(C)=CC2CCC1(C)C2
CC=C1CC(C)C2(C)CC1C=C2
CC=C1C=C(C)C2(C)CCC1C2
CC=C1CC(C)(C)C2CC1C=C2
CC1C2CC1(C)C=CC=CC2C
CC1C2CC1(C)C=CCC=C2C
CC1C2CC1(C)CC=CC=C2C
CC1C2CC1(C)C=C(C)C=CC2
CC1C2CC1(C)C=C(C)CC=C2
CC1C2CC1(C)C=CC=C(C)C2
CC1C2CC1(C)C=CC(C)=CC2
CC1C2CC1(C)C=CC(C)C=C2
CC1C2CC1(C)C=CCC(C)=C2
CC1C2CC1(C)C(C)=CC=CC2
CC1C2CC1(C)C(C)=CCC=C2
CC1C2CC1(C)C(C)C=CC=C2
CC1C2CC1(C)CC=C(C)C=C2
CC1C2CC1(C)CC=CC(C)=C2
CC1C2CC1(C)CC(C)=CC=C2
CC1C2CC1C=CC(C)(C)C=C2
CC1C2CC1C(C)(C)C=CC=C2
CC1C2CC(C)(C2)C=CC=C1C
CC1C2C=CCC=CC1C2(C)C
CC1C2CC=CC=CC1C2(C)C
CC1C2C=CC=CCC1(C)C2C
CC1C2C=CCC=CC1(C)C2C
CC1C2CC=CC=CC1(C)C2C
CC1=CC2CC(C2)C=CC1(C)C
CC1=CC2CC(C2)C(C)(C)C=C1
CC1=CC2(C)CC(C2)C(C)=CC1
CC1=CC2CC(C)(C2)C=C(C)C1
CC1=CC2CC(C)(C2)C(C)=CC1
CC1=CC2CC(C=CC1)C2(C)C
CC1=CC2CC(CC=C1)C2(C)C
CC1=CCC2CC(C=C1)C2(C)C
CC1C=CC2CC(C=C1)C2(C)C
CC1=CCC2(C)CC(C2)C=C1C
CC1=CCC2CC(C)(C2)C=C1C
CC1C=CC2(C)CC(C2)C=C1C
CC1C=CC2CC(C)(C2)C=C1C
CC1=C(C)C2(C)CC(C2)C=CC1
CC1=C(C)C2(C)CC(C2)CC=C1
CC1=C(C)C2CC(C)(C2)C=CC1
CC1=C(C)C2CC(C)(C2)CC=C1
CC1=CCC2(C)CC(C2)C(C)=C1
CC1=CCC2CC(C)(C2)C(C)=C1
CC1C=CC2(C)CC(C2)C(C)=C1
CC1C=CC2CC(C)(C2)C(C)=C1
CC1=CC=CC2CC(C1)C2(C)C
CC1=CC=CC2CC(C2)C1(C)C
CC1=CC=CCC2CC1C2(C)C
CC1=CCC=CC2CC1C2(C)C
CC1C=CC=CC2CC1C2(C)C
CC1=CC(C)(C)C2CC(C2)C=C1
CC1=C(C)C=CC2(C)CC(C2)C1
CC1=C(C)C=CC2CC(C)(C2)C1
CC1=CC=C(C)C2(C)CC(C2)C1
CC1=CC=C(C)C2CC(C)(C2)C1
CC1=CC(C)=CC2(C)CC(C2)C1
CC1=CC(C)=CC2CC(C)(C2)C1
CC1C=C(C)C=CC2CC1(C)C2
CC1C=CC=C(C)C2CC1(C)C2
CC1C=CC(C)=CC2CC1(C)C2
CC1C(C)=CC=CC2CC1(C)C2
CC1=CCC=C(C)C2(C)CC1C2
CC1C=C(C)C=CC2(C)CC1C2
CC1C=CC=C(C)C2(C)CC1C2
CC1C=CC(C)=CC2(C)CC1C2
CC1=CC=CC(C)(C)C2CC1C2
CC1=CC(C)(C)C=CC2CC1C2
CC1C2C=CCC1(C)CC=C2C
CC1C2CC=CC1(C)CC=C2C
CC1C2C=CCC1(C)CC(C)=C2
CC1C2C=CCC1C(C)(C)C=C2
CC1C2CC=CC1(C)C=C(C)C2
CC1C2CC=CC1(C)C(C)=CC2
CC1C2CC=CC1(C)CC(C)=C2
CC1C2CC=CC1C(C)(C)C=C2
CC1C2CC=C(C)C1(C)CC=C2
CC1C2CC(C)=CC1(C)CC=C2
CC1C2CC=CC(C)(C2)C=C1C
CC1C2CC(C)(CC=C2)C=C1C
CC1=CC2CC(C1)C=CC2(C)C
CC1=CC2CC(C1)C(C)(C)C=C2
CC1=CC2CC(C)=CC(C)(C2)C1
CC1=CC2(C)CC(C1)CC(C)=C2
CC1=CC2CC(C)(C1)CC(C)=C2
CC1=CC2C=CCC(C1)C2(C)C
CC1=CC2CC=CC(C1)C2(C)C
CC1=CC2CC=CC(C2)C1(C)C
CC1=CC2CC(CC=C2)C1(C)C
CC1=CC2(C)CC(CC=C2C)C1
CC1=CC2CC(C)(CC=C2C)C1
CC1=CC2(C)CC=C(C)C(C1)C2
CC1=CC2CC=C(C)C(C)(C2)C1
CC1=CCC2CC1C=CC2(C)C
CC1C=CC2CC1C=CC2(C)C
CC1C=CC2CC1(C)CC=C2C
CC1=CCC2CC1C(C)(C)C=C2
CC1C=CC2CC1(C)C(C)C=C2
CC1C=CC2CC1(C)CC(C)=C2
CC1C=CC2CC1C(C)(C)C=C2
CC1=CCC2(C)CC1CC=C2C
CC1C=CC2(C)CC1C=CC2C
CC1C=CC2(C)CC1CC=C2C
CC1C=CC2(C)CC1C=C(C)C2
CC1C=CC2(C)CC1C(C)C=C2
CC1C=CC2(C)CC1CC(C)=C2
CC1=CCC2C=CCC1C2(C)C
CC1=CCC2CC=CC1C2(C)C
CC1C=CC2C=CCC1C2(C)C
CC1C=CC2CC=CC1C2(C)C
CC1C=CC2C=CCC1(C)C2C
CC1C=CC2CC=CC1(C)C2C
CC1C=CC2(C)C=CCC1C2C
CC1C=CC2(C)CC=CC1C2C
CC1=CCC2CC=C(C)C1(C)C2
CC1C=CC2CC=C(C)C1(C)C2
CC1C=CC2CC(C)=CC1(C)C2
CC1=C(C)C2(C)CC=CC(C1)C2
CC1=CCC2(C)CC=C(C)C1C2
CC1C=CC2(C)CC=C(C)C1C2
CC1=C(C)C2(C)CC(CC=C2)C1
CC1=C(C)C2CC=CC(C)(C2)C1
CC1=C(C)C2CC(C)(CC=C2)C1
CC1C=C(C)C2CC1(C)CC=C2
CC1C(C)=CC2CC1(C)CC=C2
CC1C=C(C)C2(C)CC1CC=C2
CC1C=C(C)C2CC=CC1(C)C2
CC1C(C)=CC2CC=CC1(C)C2
CC1C=C(C)C2(C)CC=CC1C2
CC1=CC(C)(C)C2CC1CC=C2
CC1=CC(C)(C)C2CC=CC1C2
CC1C2CC1(C)C(CC2)=C(C)C
CC1C2CC1(C)CC(C2)=C(C)C
CC1C2CC1(C)CCC2=C(C)C
CC1C2CC(C)(C2)CC1=C(C)C
CC1CC2(C)CC(C2)C1=C(C)C
CC1CC2CC(C)(C2)C1=C(C)C
CC1C(CC2CC1(C)C2)=C(C)C
CC1CC(C2CC1(C)C2)=C(C)C
CC1CC(=C(C)C)C2(C)CC1C2
CC(C)=C1C2CC(C2)CC1(C)C
CC(C)=C1CC2CC(C1)C2(C)C
CC(C)=C1CC2CC(C2)C1(C)C
CC(C)=C1CCC2CC1C2(C)C
CC(C)=C1CC(C)(C)C2CC1C2
CC1C2CC1(C)C=C(C)CC2C
CC1C2CC1(C)C=CC(C)C2C
CC1C2CC1(C)C(C)=CCC2C
CC1C2CC1(C)C(C)C=CC2C
CC1C2CC1(C)C(C)CC=C2C
CC1C2CC1(C)CC=C(C)C2C
CC1C2CC1(C)CC(C)=CC2C
CC1C2CC1(C)CC(C)C=C2C
CC1C2CC1(C)CCC(C)=C2C
CC1C2CC1C(C)(C)C=CC2C
CC1C2CC1C(C)(C)CC=C2C
CC1C2CC1(C)C=C(C)C(C)C2
CC1C2CC1(C)C(C)=C(C)CC2
CC1C2CC1(C)C(C)=CC(C)C2
CC1C2CC1(C)C(C)C=C(C)C2
CC1C2CC1(C)C(C)C(C)=CC2
CC1C2CC1(C)C(C)C(C)C=C2
CC1C2CC1(C)C(C)CC(C)=C2
CC1C2CC1(C)CC(C)=C(C)C2
CC1C2CC1(C)CC(C)C(C)=C2
CC1C2CC1C=C(C)C(C)(C)C2
CC1C2CC1C(C)=CC(C)(C)C2
CC1C2CC1C(C)(C)C=C(C)C2
CC1C2CC1C(C)(C)C(C)=CC2
CC1C2CC1C(C)(C)C(C)C=C2
CC1C2CC1C(C)(C)CC(C)=C2
CC1C2CC1C(C)C(C)(C)C=C2
CC1C2C(C)C1(C)C=CCC2C
CC1C2C(C)C1(C)CC=CC2C
CC1C2C(C)C1(C)CCC=C2C
CC1C2CC(C2)C=C(C)C1(C)C
CC1C2CC(C2)C(C)=CC1(C)C
CC1C2CC(C2)C(C)(C)C=C1C
CC1C2CC(C)(C2)C=C(C)C1C
CC1C2CC(C)(C2)CC(C)=C1C
CC1C2CC(CC=C1C)C2(C)C
CC1C2C=CCC(C)C1C2(C)C
CC1C2CC=C(C)CC1C2(C)C
CC1C2CC=CC(C)C1C2(C)C
CC1C2CC(C)C=CC1C2(C)C
CC1C2CCC=C(C)C1C2(C)C
CC1C2CCC(C)=CC1C2(C)C
CC1C2C=C(C)CCC1(C)C2C
CC1C2C=CC(C)CC1(C)C2C
CC1C2C=CCC(C)C1(C)C2C
CC1C2CC=C(C)CC1(C)C2C
CC1C2CC=CC(C)C1(C)C2C
CC1C2CC(C)=CCC1(C)C2C
CC1C2CC(C)C=CC1(C)C2C
CC1C2CCC=C(C)C1(C)C2C
CC1C2CCC(C)=CC1(C)C2C
CC1C2C=CCC(C)(C)C1C2C
CC1C2CC=CC(C)(C)C1C2C
CC1C2CC(C)(C)C=CC1C2C
CC1CC2CC(C=C1C)C2(C)C
CC1CC2(C)CC(C2)C(C)=C1C
CC1CC2CC(C)(C2)C(C)=C1C
CC1CC2CC(C(C)=C1)C2(C)C
CC1C=CC2CC(C1C)C2(C)C
CC1=C(C)C2CC(C2)C(C)(C)C1
CC1=C(C)C2CC(CC1)C2(C)C
CC1C(C)C2(C)CC(C2)C=C1C
CC1=C(C)CC2CC(C1)C2(C)C
CC1C=C(C)C2CC(C2)C1(C)C
CC1C(C)=CC2CC(C2)C1(C)C
CC1C=C(C)C2(C)CC(C2)C1C
CC1C=C(C)C2CC(C)(C2)C1C
CC1C=C(C)CC2CC1C2(C)C
CC1C=CC(C)C2CC1C2(C)C
CC1CC=C(C)C2CC1C2(C)C
CC1CC(C)=CC2CC1C2(C)C
CC1C2CC(C)(C2)C(C)C=C1C
CC1C(C)=C(C)CC2CC1(C)C2
CC1CC(C)=C(C)C2CC1(C)C2
CC1C=C(C)C(C)C2(C)CC1C2
CC1CC(C)=C(C)C2(C)CC1C2
CC1=C(C)C(C)(C)C2CC(C2)C1
CC1=C(C)C(C)(C)CC2CC1C2
CC1C=C(C)C(C)(C)C2CC1C2
CC1C2C=CC1(C)C(C)CC2C
CC1C2C=CC1(C)CC(C)C2C
CC1C2C=CC1C(C)(C)CC2C
CC1C2CCC1(C)C=C(C)C2C
CC1C2CCC1(C)C(C)=CC2C
CC1C2CCC1(C)C(C)C=C2C
CC1C2CCC1(C)CC(C)=C2C
CC1C2CCC1C(C)(C)C=C2C
CC1C2CCC1(C)C(C)=C(C)C2
CC1C2CCC1(C)C(C)C(C)=C2
CC1C2CCC1C(C)(C)C(C)=C2
CC1C2C=C(C)C1(C)CCC2C
CC1C2C=CCC1C(C)(C)C2C
CC1C2CC=CC1C(C)(C)C2C
CC1C2CC(CC1(C)C)C=C2C
CC1C2CCCC1(C)C(C)=C2C
CC1C2CC(C=C1C)C(C)(C)C2
CC1C2CC(C)(C1C)C(C)=CC2
CC1C2CC(C)(C1C)C(C)C=C2
CC1C2CC(CC1(C)C)C(C)=C2
CC1C2CC(C=C2)C(C)C1(C)C
CC1C2CC(C=C2)C(C)(C)C1C
CC1C2CC(CC2(C)C)C=C1C
CC1C2CCC(C=C1C)C2(C)C
CC1C2C(C)CCC1(C)C=C2C
CC1C2CC(C)(C)C1C=CC2C
CC1C2CC(C)(C)C1CC=C2C
CC1C2CC(C)CC1(C)C=C2C
CC1C2CCC(C)C1(C)C=C2C
CC1C2CC(C)(C)C1C=C(C)C2
CC1C2CC(C)(C)C1C(C)=CC2
CC1C2CC(C)(C)C1C(C)C=C2
CC1C2CC(C)(C)C1CC(C)=C2
CC1C2CC(C)CC1(C)C(C)=C2
CC1C2CCC(C)C1(C)C(C)=C2
CC1C2CC(C=CC2C)C1(C)C
CC1C2CC(CC=C2C)C1(C)C
CC1C2CC(C)(C=C2)C(C)C1C
CC1C2CCC(C)(C2)C(C)=C1C
CC1C2CCC(C)(C)C1C=C2C
CC1C2CC(C)(C)CC1C(C)=C2
CC1C2CC(C)C(C)C1(C)C=C2
CC1C2CCC(C)(C)C1C(C)=C2
CC1C2CC(C=C(C)C2)C1(C)C
CC1C2CC(C(C)=CC2)C1(C)C
CC1C2CC(C(C)C=C2)C1(C)C
CC1C2CC(CC(C)=C2)C1(C)C
CC1C2CC(C)(C)C(C)C1C=C2
CC1C2CC(C)C(C)(C)C1C=C2
CC1C2CC(C)(C=C(C)C2)C1C
CC1C2CC(C)(CC(C)=C2)C1C
CC1CC2CC1C=C(C)C2(C)C
CC1CC2CC1C(C)=CC2(C)C
CC1CC2CC1(C)C=C(C)C2C
CC1CC2CC1(C)C(C)=CC2C
CC1CC2CC1(C)C(C)C=C2C
CC1CC2CC1(C)CC(C)=C2C
CC1CC2CC1C(C)(C)C=C2C
CC1CC2CC1(C)C(C)=C(C)C2
CC1CC2CC1(C)C(C)C(C)=C2
CC1CC2CC1C(C)(C)C(C)=C2
CC1CC2C(C)C1C=CC2(C)C
CC1CC2(C)CC1C=C(C)C2C
CC1CC2(C)CC1C(C)=CC2C
CC1CC2(C)CC1C(C)C=C2C
CC1CC2(C)CC1CC(C)=C2C
CC1CC2C(C)C1(C)C=CC2C
CC1CC2C(C)C1(C)CC=C2C
CC1CC2(C)CC1C(C)=C(C)C2
CC1CC2(C)CC1C(C)C(C)=C2
CC1CC2C=CC(C1C)C2(C)C
CC1CC2(C)C(C)C1C=CC2C
CC1CC2(C)C(C)C1CC=C2C
CC1CC2CC(C)(C1)C(C)=C2C
CC1CC2(C)CC(C1C)C(C)=C2
CC1CC2CC(C)(C1C)C(C)=C2
CC1CC2CC(C=C2C)C1(C)C
CC1CC2C=C(C)C(C1)C2(C)C
CC1CC2C=C(C)CC1C2(C)C
CC1CC2C=CC(C)C1C2(C)C
CC1CC2C(C)=CCC1C2(C)C
CC1CC2C(C)C=CC1C2(C)C
CC1CC2CC=C(C)C1C2(C)C
CC1CC2CC(C)=CC1C2(C)C
CC1CC2C=C(C)CC1(C)C2C
CC1CC2C=CC(C)C1(C)C2C
CC1CC2CC=C(C)C1(C)C2C
CC1CC2CC(C)=CC1(C)C2C
CC1CC2CC(C(C)=C2)C1(C)C
CC1CC2(C)CC(C=C2C)C1C
CC1CC2CC(C)(C=C2C)C1C
CC1CC2(C)C=C(C)CC1C2C
CC1CC2(C)C=CC(C)C1C2C
CC1CC2(C)CC=C(C)C1C2C
CC1CC2(C)CC(C)=CC1C2C
CC1CC2C=CC(C)(C)C1C2C
CC1=C(C)C2CC1CCC2(C)C
CC1C2CC(C1C)C(C)(C)C=C2
CC1CCC2CC1(C)C(C)=C2C
CC1=C(C)C2CC1CC(C)(C)C2
CC1CCC2(C)CC1C(C)=C2C
CC1=C(C)C2CC(C1)C(C)(C)C2
CC1C2CC(C)(CC=C2C)C1C
CC1C2CC(C)(C=CC2C)C1C
CC1=C(C)C2CCC(C1)C2(C)C
CC1=C(C)C2CCCC1C2(C)C
CC1C(C)C2C=CCC1C2(C)C
CC1CCC2C=C(C)C1C2(C)C
CC1CCC2C(C)=CC1C2(C)C
CC1=C(C)C2CC(CC2(C)C)C1
CC1C2CC=CC(C)(C1C)C2C
CC1C2C=CCC(C)(C1C)C2C
CC1C=C(C)C2CC1CC2(C)C
CC1C=C(C)C2CC1C(C)(C)C2
CC1C=C(C)C2CCC1C2(C)C
CC1CC(C)C2C=CC1C2(C)C
CC1CC(C)C2(C)CC1C=C2C
CC1CC(C)C2(C)CC1C(C)=C2
CC1CC(C)(C)C2CC1C=C2C
CC1CC(C)(C)C2CC1C(C)=C2
CC1C(C)=C(C)C2CCC1(C)C2
CC1=C(C)C(C)(C)C2CCC1C2
CC12C3C=CC1C3CC2(C)C
CC12C=CC3C1CC2C3(C)C
CC12C=CC3C1CC(C)(C)C23
CC12CC(C)(C)C3C1C=CC23
CC1C2C=CC3C1(C)CC23C
CC1C2C=CC3(C)C2CC13C
CC1=CC2C3CC2(C)C1(C)C3
CC1=CC2C3CC2(C)CC13C
CC1=CC2C3CCC2(C)C13C
CC1CC2C3C=CC2(C)C13C
CC1=CC2C3(C)CC2(C)C1C3
CC1=CC2C3(C)CCC2(C)C13
CC1CC2C3(C)C=CC2(C)C13
CC1=CC2(C)C3CC2C1(C)C3
CC1=CC2(C)C3CC2(C)C1C3
CC1=CC2(C)C3CC2(C)CC13
CC1=CC2(C)C3CCC2C13C
CC1CC2(C)C3C=CC2C13C
CC1=CC2(C)C3CCC2(C)C13
CC1CC2(C)C3C=CC2(C)C13
CC1C2CC1(C)C=CCCC2C
CC1C2CC1(C)CC=CCC2C
CC1C2CC1(C)CCC=CC2C
CC1C2CC1(C)CCCC=C2C
CC1C2CC1(C)C=C(C)CCC2
CC1C2CC1(C)C=CC(C)CC2
CC1C2CC1(C)C=CCC(C)C2
CC1C2CC1(C)C(C)=CCCC2
CC1C2CC1(C)C(C)C=CCC2
CC1C2CC1(C)C(C)CC=CC2
CC1C2CC1(C)C(C)CCC=C2
CC1C2CC1(C)CC=C(C)CC2
CC1C2CC1(C)CC=CC(C)C2
CC1C2CC1(C)CC(C)=CCC2
CC1C2CC1(C)CC(C)C=CC2
CC1C2CC1(C)CC(C)CC=C2
CC1C2CC1(C)CCC=C(C)C2
CC1C2CC1(C)CCC(C)=CC2
CC1C2CC1(C)CCC(C)C=C2
CC1C2CC1(C)CCCC(C)=C2
CC1C2CC1C=CC(C)(C)CC2
CC1C2CC1C=CCC(C)(C)C2
CC1C2CC1C(C)(C)C=CCC2
CC1C2CC1C(C)(C)CC=CC2
CC1C2CC1C(C)(C)CCC=C2
CC1C2CC1CC(C)(C)C=CC2
CC1C2CC(C2)C=CCC1(C)C
CC1C2CC(C2)CC=CC1(C)C
CC1C2CC(C)(C2)CCC=C1C
CC1C2CCC=CCC1C2(C)C
CC1C2CCCC=CC1C2(C)C
CC1C2C=CCCCC1(C)C2C
CC1C2CC=CCCC1(C)C2C
CC1C2CCC=CCC1(C)C2C
CC1C2CCCC=CC1(C)C2C
CC1=CC2CC(C2)CCC1(C)C
CC1CC2CC(C2)C=CC1(C)C
CC1=CC2CC(C2)C(C)(C)CC1
CC1=CC2CC(C2)CC(C)(C)C1
CC1CC2CC(C2)C(C)(C)C=C1
CC1CC2(C)CC(C2)C=CC1C
CC1CC2(C)CC(C2)CC=C1C
CC1CC2CC(C)(C2)C=CC1C
CC1CC2CC(C)(C2)CC=C1C
CC1CC2(C)CC(C2)C(C)C=C1
CC1CC2(C)CC(C2)CC(C)=C1
CC1CC2CC(C)(C2)C=C(C)C1
CC1CC2CC(C)(C2)C(C)C=C1
CC1CC2CC(C)(C2)CC(C)=C1
CC1=CC2CC(CCC1)C2(C)C
CC1CC2CC(CC=C1)C2(C)C
CC1=CCC2CC(C2)CC1(C)C
CC1C=CC2CC(C2)CC1(C)C
CC1=CCC2CC(C2)C(C)(C)C1
CC1=CCC2CC(CC1)C2(C)C
CC1CCC2CC(C=C1)C2(C)C
CC1CCC2(C)CC(C2)C=C1C
CC1CCC2CC(C)(C2)C=C1C
CC1=C(C)C2(C)CC(C2)CCC1
CC1=C(C)C2CC(C)(C2)CCC1
CC1CCC2(C)CC(C2)C(C)=C1
CC1CCC2CC(C)(C2)C(C)=C1
CC1=CCCC2CC(C1)C2(C)C
CC1CC=CC2CC(C1)C2(C)C
CC1=CCCC2CC(C2)C1(C)C
CC1C=CCC2CC(C2)C1(C)C
CC1CC=CC2CC(C2)C1(C)C
CC1C=CCC2(C)CC(C2)C1C
CC1C=CCC2CC(C)(C2)C1C
CC1CC=CC2(C)CC(C2)C1C
CC1CC=CC2CC(C)(C2)C1C
CC1=C(C)CC2(C)CC(C2)CC1
CC1=C(C)CC2CC(C)(C2)CC1
CC1CC(C)C2(C)CC(C2)C=C1
CC1CC(C)C2CC(C)(C2)C=C1
CC1=CCCCC2CC1C2(C)C
CC1C=CCCC2CC1C2(C)C
CC1CC=CCC2CC1C2(C)C
CC1CCC=CC2CC1C2(C)C
CC1=CC(C)(C)C2CC(C2)CC1
CC1CC(C)(C)C2CC(C2)C=C1
CC1CC=C(C)C2(C)CC(C2)C1
CC1CC=C(C)C2CC(C)(C2)C1
CC1CC(C)=CC2CC(C)(C2)C1
CC1C=C(C)CCC2CC1(C)C2
CC1C(C)=CCCC2CC1(C)C2
CC1CC=C(C)CC2CC1(C)C2
CC1CC(C)=CCC2CC1(C)C2
CC1CCC=C(C)C2CC1(C)C2
CC1CCC(C)=CC2CC1(C)C2
CC1C=C(C)CCC2(C)CC1C2
CC1C=CCC(C)C2(C)CC1C2
CC1CC=C(C)CC2(C)CC1C2
CC1CC=CC(C)C2(C)CC1C2
CC1CC(C)=CCC2(C)CC1C2
CC1CCC=C(C)C2(C)CC1C2
CC1CCC(C)=CC2(C)CC1C2
CC1=CC(C)(C)CC2CC(C2)C1
CC1=CCC(C)(C)C2CC(C2)C1
CC1=CC(C)(C)CCC2CC1C2
CC1=CCC(C)(C)CC2CC1C2
CC1=CCCC(C)(C)C2CC1C2
CC1C=CC(C)(C)CC2CC1C2
CC1C=CCC(C)(C)C2CC1C2
CC1CC=CC(C)(C)C2CC1C2
CC1CC(C)(C)C=CC2CC1C2
CC1C2CCCC1(C)CC=C2C
CC1C2CC=CC1CC(C)(C)C2
CC1C2CCCC1(C)C=C(C)C2
CC1C2CCCC1(C)C(C)=CC2
CC1C2CCCC1(C)CC(C)=C2
CC1C2CCCC1C(C)(C)C=C2
CC1C2CC=CC(C2)CC1(C)C
CC1C2CC(CC=C2)CC1(C)C
CC1C2CCC(C)(C)C1C=CC2
CC1C2CCC(C)(C)C1CC=C2
CC1C2CCCC(C)(C2)C=C1C
CC1=CC2CC(C1)CC(C)(C)C2
CC1CC2CC(C1)C(C)(C)C=C2
CC1CC2CC(C)(C1)C=CC2C
CC1CC2CC(C)(C1)C(C)C=C2
CC1CC2CC(C)(C1)CC(C)=C2
CC1=CC2CCCC(C1)C2(C)C
CC1CC2CC=CC(C1)C2(C)C
CC1=CC2CCCC(C2)C1(C)C
CC1CC2CC=CC(C2)C1(C)C
CC1CC2CC(CC=C2)C1(C)C
CC1=CC2CC(CCC2(C)C)C1
CC1CC2C=CCC(C)(C1)C2C
CC1CC2CC=CC(C)(C1)C2C
CC1CC2(C)CC=CC(C2)C1C
CC1CC2(C)CC(CC=C2)C1C
CC1CC2CC=CC(C)(C2)C1C
CC1CC2CC(C)(CC=C2)C1C
CC1CC2CC(C)(CC=C2C)C1
CC1CC2CC=C(C)C(C)(C1)C2
CC1CC2CC(C)=CC(C)(C1)C2
CC1=CC2CCC(C)(C)C(C2)C1
CC1=CCC2CC1CCC2(C)C
CC1C=CC2CC1CCC2(C)C
CC1CCC2CC1C=CC2(C)C
CC1CCC2CC1(C)CC=C2C
CC1=CCC2CC1CC(C)(C)C2
CC1C=CC2CC1CC(C)(C)C2
CC1CCC2CC1(C)C(C)C=C2
CC1CCC2CC1(C)CC(C)=C2
CC1CCC2CC1C(C)(C)C=C2
CC1C=CC2(C)CC1CCC2C
CC1CCC2(C)CC1C=CC2C
CC1CCC2(C)CC1CC=C2C
CC1CCC2(C)CC1C=C(C)C2
CC1CCC2(C)CC1C(C)C=C2
CC1CCC2(C)CC1CC(C)=C2
CC1=CCC2CCCC1C2(C)C
CC1C=CC2CCCC1C2(C)C
CC1CCC2C=CCC1C2(C)C
CC1CCC2CC=CC1C2(C)C
CC1C=CC2CCCC1(C)C2C
CC1CCC2C=CCC1(C)C2C
CC1CCC2CC=CC1(C)C2C
CC1C=CC2(C)CCCC1C2C
CC1CCC2(C)C=CCC1C2C
CC1CCC2(C)CC=CC1C2C
CC1CCC2CC=C(C)C1(C)C2
CC1CCC2CC(C)=CC1(C)C2
CC1=C(C)C2(C)CCCC(C1)C2
CC1=CCC2CCC(C)(C)C1C2
CC1C=CC2CCC(C)(C)C1C2
CC1CCC2(C)CC=C(C)C1C2
CC1=C(C)C2CCCC(C)(C2)C1
CC1CC(C)C2(C)CC1CC=C2
CC1C=C(C)C2CCCC1(C)C2
CC1C(C)=CC2CCCC1(C)C2
CC1C=C(C)C2(C)CCCC1C2
CC1CC(C)C2(C)CC=CC1C2
CC1CC(C)(C)C2CC1CC=C2
CC1=CC(C)(C)C2CCCC1C2
CC1CC(C)(C)C2CC=CC1C2
CC12CC(C1)C(=C)C=C2C=O
CC12CC(C1)C=C(C=C)C2=O
CC12CC(C1)C(C=C)=CC2=O
CC12CC(C1)C(=C)C(C=O)=C2
CC12CC(C1)C=C(C=O)C2=C
CC12CC(C1C=C)C(=O)C=C2
CC12CC(C1)C(C=O)=CC2=C
CC12CC(C1)C(=O)C=C2C=C
CC12CC(C1)C(=O)C(C=C)=C2
CC12CC(C1C=O)C(=C)C=C2
CC12CC(C1=O)C(C=C)=CC2
CC12CC(C=CC1=C)C2C=O
CC12C=CCC(C1C=C)C2=O
CC12CC=CC(C1C=C)C2=O
CC12CC(C=C(C1)C=C)C2=O
CC12CC(C=CC1C=C)C2=O
CC12CC(CC=C1C=C)C2=O
CC12CC(C=CC1=O)C2C=C
CC12CC(C(C=C)C=C1)C2=O
CC12CC(CC(C=C)=C1)C2=O
CC1C2CC1(C=C)C=CC2=O
CC1C2CC1(C=C)C(=O)C=C2
CC1C2CC1(C=O)C=CC2=C
CC1C2CC1(C=O)C(=C)C=C2
CC1C2C=CCC1(C=C)C2=O
CC1C2CC=CC1(C=C)C2=O
CC1=CC2(CC(C1)C2=O)C=C
CC1=CC2CC(C1)(C=C)C2=O
CC1=CC2(CC(C2)C1=C)C=O
CC1=CC2(CC(C2)C1=O)C=C
CC1=CC2CC(C2)(C=C)C1=O
CC1=CC2CC(C2)(C=O)C1=C
CC1=CCC2(CC1C2=O)C=C
CC1C=CC2(CC1C2=O)C=C
CC1=CCC2CC1(C=C)C2=O
CC1C=CC2CC1(C=C)C2=O
CC1(C=C)C2CC1C(=O)C=C2
CC1(C=C)C2CC=CC1C2=O
CC1=CC(=C)C2(CC1C2)C=O
CC1=CC(=C)C2CC1(C2)C=O
CC1(C=C)C=CC2CC1C2=O
CC1=CC(=O)C2(CC1C2)C=C
CC1=CC(=O)C2CC1(C2)C=C
CC1(C=O)C2CC1C(=C)C=C2
CCC12CC(C1=O)C(=C)C=C2
CCC12CC(C=CC1=C)C2=O
CC1C2CC1C=C(C2)C(C)=O
CC1C2CC1C(=CC2)C(C)=O
CC1C2CC1C(C=C2)C(C)=O
CC1C2CC(C2)C=C1C(C)=O
CC1C2CC=CC1C2C(C)=O
CC1C=C(C2CC1C2)C(C)=O
CC1C=CC2CC1C2C(C)=O
CC(C)C1C2CC1C(=O)C=C2
CC(C)C1C2CC=CC1C2=O
CC(C)C1=CC2CC(C1)C2=O
CC(C)C1=CC2CC(C2)C1=O
CC(C)C1=CCC2CC1C2=O
CC(C)C1C=CC2CC1C2=O
CC(C)C1=CC(=O)C2CC1C2
CC(=O)C1C2CC1C=C(C)C2
CC(=O)C1C2CC1C(C)=CC2
CC(=O)C1C2CC(C2)C=C1C
CC(=O)C1=C(C)C2CC(C2)C1
CC(=O)C1=C(C)CC2CC1C2
CC(=O)C1C=C(C)C2CC1C2
CC1C2CC1(C=CC2)C(C)=O
CC1C2CC1(CC=C2)C(C)=O
CC1C=CC2(CC1C2)C(C)=O
CC1C=CC2CC1(C2)C(C)=O
CC(C)C12CC(C1)C=CC2=O
CC(C)C12CC(C1)C(=O)C=C2
CC(C)C12CC(C=CC1)C2=O
CC(C)C12CC(CC=C1)C2=O
CC(=O)C12CC(C1)CC=C2C
CC(=O)C12CC(C1)C=C(C)C2
CC(=O)C12CC(C1)C(C)=CC2
CC(=O)C12CC(C1)CC(C)=C2
CC(=O)C1C2CC1(C)C=CC2
CC(=O)C1C2CC1(C)CC=C2
CC(=O)C1(C)C2CC1C=CC2
CC(=O)C1=CC2(C)CC(C2)C1
CC(=O)C1=CC2CC(C)(C2)C1
CC(=O)C1=CCC2CC1(C)C2
CC(=O)C1C=CC2CC1(C)C2
CC(=O)C1=CCC2(C)CC1C2
CC(=O)C1C=CC2(C)CC1C2
CC(=O)C1(C)C=CC2CC1C2
CC1=CC2C=CC1OC2(C)C
CC1=CC2(C)COC1C=C2C
CC1=CC2(C)COC1C(C)=C2
CC1=CC2COC1(C)C(C)=C2
CC1=CC2(C)OCC1C=C2C
CC1=CC2(C)OCC1C(C)=C2
CC1=CC2OCC1(C)C(C)=C2
CC1=CC2OC(C)(C)C1C=C2
CC1=C(C)C2(C)COC1C=C2
CC1=C(C)C2(C)OCC1C=C2
CC1OC2C=CC1(C)C=C2C
CC1OC2C=CC1(C)C(C)=C2
CC1OC2(C)C=CC1C=C2C
CC1OC2(C)C=CC1C(C)=C2
CC1C2CC1(CCC2C)C=O
CC1C2CC1(C)C(CC2)C=O
CC1C2CC1(C)CC(C2)C=O
CC1C2CC1(C)CCC2C=O
CC1C2CC1(CC(C)C2)C=O
CC1C2CC1C(C)(CC2)C=O
CC1C2CC1CC(C)(C2)C=O
CC1C2CC1(C=O)C(C)CC2
CC1C2CC(C2)CC1(C)C=O
CC1C2CCCC1C2(C)C=O
CC1C2CCCC1(C)C2C=O
CC1C2CCCC1(C=O)C2C
CC1C2CC(C)(C2)CC1C=O
CC1(C)C2CC1CC(C2)C=O
CC1CC2CC(C1)C2(C)C=O
CC1CC2(CC(C2)C1C)C=O
CC1CC2CC(C2)C1(C)C=O
CC1(C)C2CC(C2)CC1C=O
CC1CC2CC(C2)(C=O)C1C
O=CC1C2CCCC1C2(C)C
CC1CC2CC(C)(C1)C2C=O
CC1CC2(C)CC(C2)C1C=O
CC1CC2CC(C)(C2)C1C=O
CC1C(CC2CC1(C)C2)C=O
CC1CCC2CC1(C)C2C=O
CC1(C)CC2CC(C1)C2C=O
CC1CCC2(C)CC1C2C=O
CC1(C)CC2CC(C2)C1C=O
CC1(C)CCC2CC1C2C=O
CC1CC(C)C2(CC1C2)C=O
CC1(C)CC(C=O)C2CC1C2
CC1CC(C)(C=O)C2CC1C2
CC1CC(C=O)C2CC1(C)C2
CC1CC(C=O)C2(C)CC1C2
CCC12CC(C1)C(C)CC2=O
CCC12CC(C1)CC(C)C2=O
CCC12CC(C1)C(C)C(=O)C2
CCC12CC(C1)CC(=O)C2C
CCC12CC(C1C)C(=O)CC2
CCC12CC(C1)C(=O)CC2C
CCC12CC(C1)C(=O)C(C)C2
CCC12CC(CCC1C)C2=O
CCC12CCCC(C1C)C2=O
CCC12CC(CCC1=O)C2C
CCC12CC(C(C)CC1)C2=O
CCC12CC(CC(C)C1)C2=O
CCC12CC(CC(=O)C1)C2C
CCC1C2CC1(C)CCC2=O
CCC1C2CC1(C)CC(=O)C2
CCC1C2CC1(C)C(=O)CC2
CCC1C2CCCC1(C)C2=O
CCC1C2CC(C)(C2)CC1=O
CCC1(C)C2CC1CC(=O)C2
CCC1(C)C2CC1C(=O)CC2
CCC1(C)C2CC(C2)CC1=O
CCC1(C)C2CCCC1C2=O
CCC1CC2CC(C)(C1)C2=O
CCC1CC2(C)CC(C2)C1=O
CCC1CC2CC(C)(C2)C1=O
CCC1CCC2CC1(C)C2=O
CCC1(C)CC2CC(C1)C2=O
CCC1CCC2(C)CC1C2=O
CCC1(C)CC2CC(C2)C1=O
CCC1(C)CCC2CC1C2=O
CCC1(C)CC(=O)C2CC1C2
CCC1CC(=O)C2CC1(C)C2
CCC1CC(=O)C2(C)CC1C2
CCC1C(=O)CC2CC1(C)C2
CC1CCC2CC1C2(C)C=O
CC1(C)C2CC1C(CC2)C=O
CC1C2COC(C=C2)C1(C)C
CC1C2OCC(C=C2)C1(C)C
CC1=CC2CCC1C(C)(C)O2
CC1OC2(C)C=CC1CC2C
CC1=CC2CCC1OC2(C)C
CC1CC2C=CC1OC2(C)C
CC1CC2(C)C=CC1OC2C
CC1=CC2CC(C)(C)C1CO2
CC1CC2(C)COC1C=C2C
CC1CC2(C)COC1C(C)=C2
CC1=CC2COC1CC2(C)C
CC1CC2COC1(C)C=C2C
CC1=CC2COC1C(C)(C)C2
CC1CC2COC1(C)C(C)=C2
CC1CC2(C)OCC1C=C2C
CC1CC2(C)OCC1C(C)=C2
CC1CC2(C)OC(C)C1C=C2
CC1=CC2OCC1CC2(C)C
CC1CC2OCC1(C)C=C2C
CC1CC2OCC1(C)C(C)=C2
CC1CC2OC(C)C1(C)C=C2
CC1CC2OC(C)(C)C1C=C2
CC1=C(C)C2(C)CCC1CO2
CC1=C(C)C2(C)CCC1OC2
CC1C2OCC(C)(C=C2)C1C
CC1C2COC(C)(C=C2)C1C
CC1OC2C=CC1CC2(C)C
CC1OC2CCC1(C)C=C2C
CC1OC2CCC1(C)C(C)=C2
CC1OC2(C)CCC1C=C2C
CC1OC2(C)CCC1C(C)=C2
CC1OC2CC(C)(C)C1C=C2
OC12CC(C1)C(=CC2=C)C#C
OC12CC(C1)C(=C)C=C2C#C
OC12CC(C1)C(=C)C(=C2)C#C
OC12CC(C1)C=C(C#C)C2=C
OC12CC(C1C#C)C(=C)C=C2
OC12CC(C=CC1=C)C2C#C
OC1C2CC1(C=CC2=C)C#C
OC1C2CC1(C#C)C(=C)C=C2
OC1(C#C)C2CC1C(=C)C=C2
CC1C2CC1(O)C=C(C)C2=C
CC1C2CC1(O)C(=C)C=C2C
CC1C2CC1(O)C(C)=CC2=C
CC1C2CC1(O)C(=C)C(C)=C2
CC1C2C(C)C1(O)C=CC2=C
CC1C2C=CC(=C)C1C2(C)O
CC1C2C=CC(=C)C1(C)C2O
CC1C2C=CC(=C)C1(O)C2C
CC1C2C(O)C1(C)C=CC2=C
CC1=CC2CC(C1=C)C2(C)O
CC1=CC2(C)CC(C2O)C1=C
CC1=CC2CC(C)(C2O)C1=C
CC1(C)C2C=CC(=C)C1C2O
CC1=C(C)C2(O)CC(C2)C1=C
CC1=CC(=C)C2CC1C2(C)O
CC1=CC(=C)C2CC1(C)C2O
CC1=CC(=C)C2(C)CC1C2O
CC1=C(C)C(=C)C2(O)CC1C2
CC12CC(C)(C1O)C(=C)C=C2
CC1C2(O)CC1(C)C(=C)C=C2
CC1C2(C)CC1(O)C(=C)C=C2
CC1(C)C2CC1(O)C=CC2=C
CC1(C)C2CC1(O)C(=C)C=C2
CC1=CC2(C)CC(O)(C2)C1=C
CC1=CC2(O)CC(C)(C2)C1=C
CC1=CC(=C)C2(C)CC1(O)C2
CC1=CC(=C)C2(O)CC1(C)C2
CC1(O)C2CC1(C)C=CC2=C
CC1(O)C2CC1(C)C(=C)C=C2
CC(C)=C1C=CC2CC1C2O
CC(C)=C1C=CC2CC1(O)C2
CC(C)=C1C=CC2(O)CC1C2
CC1C2CC1(O)C=CC=C2C
CC1C2CC1(O)C=C(C)C=C2
CC1C2CC1(O)C=CC(C)=C2
CC1C2CC1(O)C(C)=CC=C2
CC1C2C=CC=CC1C2(C)O
CC1C2C=CC=CC1(C)C2O
CC1C2C=CC=CC1(O)C2C
CC1=CC2CC(C=C1)C2(C)O
CC1=CC2(C)CC(C=C1)C2O
CC1=CC2CC(C)(C=C1)C2O
CC1(C)C2C=CC=CC1C2O
CC1=CC2CC(O)(C2)C=C1C
CC1=CC2CC(O)(C2)C(C)=C1
CC1=CC2(O)CC(C2)C(C)=C1
CC1=C(C)C2CC(O)(C2)C=C1
CC1=C(C)C2(O)CC(C2)C=C1
CC1=CC=CC2CC1C2(C)O
CC1=CC=CC2CC1(C)C2O
CC1=CC=CC2(C)CC1C2O
CC1=CC=C(C)C2(O)CC1C2
CC1C2C=CC1(C)C=CC2O
CC1C2C=CC1(C)C(O)C=C2
CC1C2C=CC1C(C)(O)C=C2
CC1C2C=CC1(O)C=CC2C
CC1C2C=CC1(O)CC=C2C
CC1C2C=CC1(O)C(C)C=C2
CC1C2C=CC1(O)CC(C)=C2
CC1C2C=CCC1(O)C=C2C
CC1C2CC=CC1(O)C=C2C
CC1C2C=C(C)C1(O)CC=C2
CC1C2CC=CC1(O)C(C)=C2
CC1C2CC=C(C)C1(O)C=C2
CC1C2CC(C)=CC1(O)C=C2
CC1C2CC(O)(C=C2)C=C1C
CC1=CC2CC1C=CC2(C)O
CC1=CC2CC1(C)C=CC2O
CC1=CC2CC1(C)C(O)C=C2
CC1=CC2CC1C(C)(O)C=C2
CC1=CC2CC1(O)CC=C2C
CC1=CC2CC1(O)C=C(C)C2
CC1=CC2CC1(O)C(C)=CC2
CC1=CC2CC1(O)CC(C)=C2
CC1=CC2(C)CC1C=CC2O
CC1=CC2(C)CC1C(O)C=C2
CC1(C)C2C=CC1C(O)C=C2
CC1=CC2C=CC(C1)C2(C)O
CC1=CC2C=CCC1C2(C)O
CC1=CC2CC=CC1C2(C)O
CC1=CC2C=CCC1(C)C2O
CC1=CC2CC=CC1(C)C2O
CC1=CC2CC(C=C2)C1(C)O
CC1=CC2(C)C=CCC1C2O
CC1=CC2(C)C=CC(C1)C2O
CC1=CC2(C)CC=CC1C2O
CC1=CC2C=CC(C)(C1)C2O
CC1=CC2(C)CC(C=C2)C1O
CC1=CC2CC(C)(C=C2)C1O
CC1=CC2(O)CC1CC=C2C
CC1=CC2(O)CC1C=C(C)C2
CC1=CC2(O)CC1C(C)=CC2
CC1=CC2(O)CC1CC(C)=C2
CC1C=CC2CC1(O)C=C2C
CC1C=CC2CC1(O)C(C)=C2
CC1=CCC2C=CC1C2(C)O
CC1C=CC2C=CC1C2(C)O
CC1=CCC2C=CC1(C)C2O
CC1C=CC2C=CC1(C)C2O
CC1=CCC2(C)C=CC1C2O
CC1C=CC2(C)C=CC1C2O
CC1=C(C)C2CC(O)(C1)C=C2
CC1C=CC2(O)CC1C=C2C
CC1=C(C)C2(O)CC1C=CC2
CC1=C(C)C2(O)CC1CC=C2
CC1C=CC2(O)CC1C(C)=C2
CC1=C(C)C2(O)CC(C1)C=C2
CC1C=C(C)C2CC1(O)C=C2
CC1C(C)=CC2CC1(O)C=C2
CC1(C)C=CC2C=CC1C2O
CC1C=C(C)C2(O)CC1C=C2
CC1=CC(C)(O)C2CC1C=C2
CC1=CC(O)C2CC1(C)C=C2
CC1=CC(O)C2(C)CC1C=C2
CC1C2CC1(C)C=C(C)C2O
CC1C2CC1(C)C(C)=CC2O
CC1C2CC1(C)C(O)C=C2C
CC1C2CC1C(C)(O)C=C2C
CC1C2CC1(C)C(O)C(C)=C2
CC1C2CC1C(C)(O)C(C)=C2
CC1C2CC1(O)C=C(C)C2C
CC1C2CC1(O)C(C)=CC2C
CC1C2CC1(O)C(C)C=C2C
CC1C2CC1(O)CC(C)=C2C
CC1C2CC1(O)C(C)=C(C)C2
CC1C2CC1(O)C(C)C(C)=C2
CC1C2C(C)C1(C)C=CC2O
CC1C2C(C)C1(O)C=CC2C
CC1C2C(C)C1(O)CC=C2C
CC1C2CC(C=C1C)C2(C)O
CC1C2C=CC(C)C1C2(C)O
CC1C2CC=C(C)C1C2(C)O
CC1C2CC(C)=CC1C2(C)O
CC1C2C=C(C)CC1(C)C2O
CC1C2C=CC(C)C1(C)C2O
CC1C2CC=C(C)C1(C)C2O
CC1C2CC(C)=CC1(C)C2O
CC1C2CC(C)(C=C1C)C2O
CC1C2C=C(C)CC1(O)C2C
CC1C2C=CC(C)C1(O)C2C
CC1C2CC=C(C)C1(O)C2C
CC1C2CC(C)=CC1(O)C2C
CC1C2C=CC(C)(C)C1C2O
CC1C2C=CC(C)(O)C1C2C
CC1C2C=CC(O)C1C2(C)C
CC1C2C=CC(O)C1(C)C2C
CC1C2CC(O)(C2)C(C)=C1C
CC1C2C(O)C1(C)C=CC2C
CC1C2C(O)C1(C)CC=C2C
CC1=CC2CC(C1O)C2(C)C
CC1=CC2CC(C2O)C1(C)C
CC1=CC2C(O)C(C1)C2(C)C
CC1=C(C)C2CC(C1)C2(C)O
CC1=C(C)C2(C)CC(C1)C2O
CC1=C(C)C2CC(C)(C1)C2O
CC1=C(C)C2(C)CC(C2)C1O
CC1C=CC2C(O)C1C2(C)C
CC1C=C(C)C2CC1C2(C)O
CC1C=C(C)C2CC1(C)C2O
CC1C(C)=CC2CC1(C)C2O
CC1C=C(C)C2(C)CC1C2O
CC1=CC(C)(C)C2CC1C2O
CC1C(C)=C(C)C2CC1(O)C2
CC1=C(C)C(C)(O)C2CC1C2
CC1=C(C)C(O)C2(C)CC1C2
CC1=CCC2C(O)C1C2(C)C
CC1=CC(O)C2CC1C2(C)C
CC12CC(C1O)C(C)(C)C=C2
CC12CC(C=CC1(C)C)C2O
CC1C2CC1(C)C=CC2(C)O
CC1C2CC1(C)C(C)(O)C=C2
CC1C2CC1(O)C=CC2(C)C
CC1C2CC1(O)C(C)(C)C=C2
CC1C2(C)CC1(C)C(O)C=C2
CC1C2(O)CC1(C)C(C)C=C2
CC1C2(C)CC1(O)C=C(C)C2
CC1C2(C)CC1(O)C(C)=CC2
CC1C2(C)CC1(O)C(C)C=C2
CC1C2(O)CC1(C)C=C(C)C2
CC1C2C=CCC1(C)C2(C)O
CC1C2CC=CC1(C)C2(C)O
CC1C2C=CCC1(O)C2(C)C
CC1C2CC=CC1(O)C2(C)C
CC1C2(C)CC=CC1(C)C2O
CC1C2(O)CC=CC1(C)C2C
CC1C2(C)CC=CC1(O)C2C
CC1C2(O)CC1(C)C(C)=CC2
CC12CC(C(O)C=C1)C2(C)C
CC1(C)C2CC1(C)C(O)C=C2
CC1=CC2(C)CC(C1)C2(C)O
CC1=CC2CC(C)(C1)C2(C)O
CC1(C)C2CC=CC1C2(C)O
CC1(C)C2C=CCC1(C)C2O
CC1(C)C2CC=CC1(C)C2O
CC1=CC2(C)CC(C2)C1(C)O
CC1=CC2CC(C)(C2)C1(C)O
CC1=CC2(C)CC(C)(C1)C2O
CC1=CC2(C)CC(C)(C2)C1O
CC1=CC2CC(O)(C1)C2(C)C
CC1=CC2CC(O)(C2)C1(C)C
CC1=CC2(O)CC(C1)C2(C)C
CC1=CC2(O)CC(C2)C1(C)C
CC1=CCC2CC1(C)C2(C)O
CC1C=CC2CC1(C)C2(C)O
CC1=CCC2CC1(O)C2(C)C
CC1C=CC2CC1(O)C2(C)C
CC1=CCC2(C)CC1C2(C)O
CC1C=CC2(C)CC1C2(C)O
CC1=CCC2(C)CC1(C)C2O
CC1C=CC2(C)CC1(C)C2O
CC1=C(C)C2(C)CC(O)(C2)C1
CC1C=CC2(O)CC1C2(C)C
CC1=C(C)C2(O)CC(C)(C2)C1
CC1C=C(C)C2(C)CC1(O)C2
CC1C(C)=CC2(C)CC1(O)C2
CC1C=C(C)C2(O)CC1(C)C2
CC1C(C)=CC2(O)CC1(C)C2
CC1=CC(C)(C)C2CC1(O)C2
CC1=CC(C)(C)C2(O)CC1C2
CC1=CC(C)(O)C2CC1(C)C2
CC1=CC(C)(O)C2(C)CC1C2
CC1=CC(O)C2(C)CC1(C)C2
CC1(O)C2CC1C(C)(C)C=C2
CC1(C)C2CC1C(C)(O)C=C2
CC1=CCC2(O)CC1C2(C)C
CC12CC(C1)C(CC2O)C#C
CC12CC(C1)CC(C#C)C2O
CC12CC(C1)C(C#C)C(O)C2
CC12CC(C1C#C)C(O)CC2
CC12CC(C1)CC(O)C2C#C
CC12CC(C1)C(O)C(C2)C#C
CC12CC(C1)C(O)CC2C#C
CC12CC(C1O)C(CC2)C#C
CC12CC(CC(C1)C#C)C2O
CC12CC(CCC1C#C)C2O
CC12CC(CCC1O)C2C#C
CC12CCCC(C1O)C2C#C
CC12CC(CC(O)C1)C2C#C
CC1C2CC1(CCC2O)C#C
CC1C2CC1(C#C)C(O)CC2
CC1C2CC1(CC(O)C2)C#C
CC1C2CC1CC(O)(C2)C#C
CC1C2CC1C(O)(CC2)C#C
CC1C2CC1(O)C(CC2)C#C
CC1C2CC1(O)CC(C2)C#C
CC1C2CC1(O)CCC2C#C
CC1C2CC(C2)(CC1O)C#C
CC1C2CC(C2)CC1(O)C#C
CC1C2CCCC1C2(O)C#C
CC1C2CCCC1(C#C)C2O
CC1C2CCCC1(O)C2C#C
CC1C2CC(O)(C2)CC1C#C
CC1(CC2CC(C1)C2O)C#C
CC1CC2CC(C1)C2(O)C#C
CC1CC2CC(C1)(C#C)C2O
CC1(CC2CC(C2)C1O)C#C
CC1CC2(CC(C2)C1O)C#C
CC1CC2CC(C2)C1(O)C#C
CC1CC2CC(C2)(C#C)C1O
CC1CC2CC(O)(C1)C2C#C
CC1CC2CC(O)(C2)C1C#C
CC1CC2(O)CC(C2)C1C#C
CC1(CCC2CC1C2O)C#C
CC1CCC2(CC1C2O)C#C
CC1CCC2CC1C2(O)C#C
CC1CCC2CC1(C#C)C2O
CC1(C#C)C2CC1CC(O)C2
CC1(C#C)C2CC1C(O)CC2
CC1C(CC2CC1(O)C2)C#C
CC1CCC2CC1(O)C2C#C
CC1(C#C)C2CC(C2)CC1O
CC1(C#C)C2CCCC1C2O
CC1CCC2(O)CC1C2C#C
CC1CC(C#C)C2CC1(O)C2
CC1CC(C#C)C2(O)CC1C2
CC1(CC(O)C2CC1C2)C#C
CC1CC(O)C2(CC1C2)C#C
CC1CC(O)C2CC1(C2)C#C
CC1CC(O)(C#C)C2CC1C2
CC1C(O)CC2CC1(C2)C#C
CC1(O)C2CC1C(CC2)C#C
CC1(O)C2CC1CC(C2)C#C
CC1(O)C2CC(C2)CC1C#C
CC1(O)C2CCCC1C2C#C
CC1(O)CC2CC(C1)C2C#C
CC1(O)CC2CC(C2)C1C#C
CC1(O)CCC2CC1C2C#C
CC1(O)CC(C#C)C2CC1C2
CC=C1C2CC(C2)CC1(C)O
CC=C1C2CC(C)(C2)CC1O
CC=C1C2CC(O)(C2)CC1C
CC=C1CC2CC(C1)C2(C)O
CC=C1CC2CC(C2)C1(C)O
CC=C1CC2CC(C)(C1)C2O
CC=C1CC2(C)CC(C2)C1O
CC=C1CC2CC(C)(C2)C1O
CC=C1CC2CC(O)(C1)C2C
CC=C1CC2CC(O)(C2)C1C
CC=C1CC2(O)CC(C2)C1C
CC=C1CCC2CC1C2(C)O
CC=C1CCC2CC1(C)C2O
CC=C1CCC2CC1(O)C2C
CC=C1CCC2(C)CC1C2O
CC=C1CCC2(O)CC1C2C
CC=C1C(C)CC2CC1(O)C2
CC=C1CC(C)C2CC1(O)C2
CC=C1CC(C)C2(O)CC1C2
CC=C1CC(C)(O)C2CC1C2
CC=C1CC(O)C2CC1(C)C2
CC=C1CC(O)C2(C)CC1C2
CC=C1C(O)CC2CC1(C)C2
CC1C2CC1(C)C=CCC2O
CC1C2CC1(C)CC=CC2O
CC1C2CC1(C)C=CC(O)C2
CC1C2CC1C=CC(C)(O)C2
CC1C2CC1(C)CC(O)C=C2
CC1C2CC1(C)C(O)C=CC2
CC1C2CC1(C)C(O)CC=C2
CC1C2CC1C(C)(O)C=CC2
CC1C2CC1C(C)(O)CC=C2
CC1C2CC1(O)C=CCC2C
CC1C2CC1(O)CC=CC2C
CC1C2CC1(O)CCC=C2C
CC1C2CC1(O)C=C(C)CC2
CC1C2CC1(O)C=CC(C)C2
CC1C2CC1(O)C(C)=CCC2
CC1C2CC1(O)C(C)C=CC2
CC1C2CC1(O)C(C)CC=C2
CC1C2CC1(O)CC=C(C)C2
CC1C2CC1(O)CC(C)=CC2
CC1C2CC1(O)CC(C)C=C2
CC1C2CC1(O)CCC(C)=C2
CC1C2CC(C2)C=CC1(C)O
CC1C2CC(C)(C2)C=CC1O
CC1C2CC=CCC1C2(C)O
CC1C2CCC=CC1C2(C)O
CC1C2C=CCCC1(C)C2O
CC1C2CC=CCC1(C)C2O
CC1C2CCC=CC1(C)C2O
CC1C2C=CCCC1(O)C2C
CC1C2CC=CCC1(O)C2C
CC1C2CCC=CC1(O)C2C
CC1C2CC(O)(C2)CC=C1C
CC1(C)C2CC1C=CC(O)C2
CC1(C)C2CC1C(O)C=CC2
CC1(C)C2CC1C(O)CC=C2
CC1=CC2CC(C2)CC1(C)O
CC1(C)C2CC(C2)C=CC1O
CC1=CC2CC(C2)C(C)(O)C1
CC1=CC2CC(CC1)C2(C)O
CC1CC2CC(C=C1)C2(C)O
CC1=CC2(C)CC(C2)CC1O
CC1=CC2CC(C)(C2)CC1O
CC1=CC2(C)CC(C2)C(O)C1
CC1=CC2CC(C)(C2)C(O)C1
CC1=CC2(C)CC(CC1)C2O
CC1=CC2CC(C)(CC1)C2O
CC1(C)C2CC=CCC1C2O
CC1(C)C2CCC=CC1C2O
CC1CC2(C)CC(C=C1)C2O
CC1CC2CC(C)(C=C1)C2O
CC1CC2CC(O)(C2)C=C1C
CC1CC2CC(O)(C2)C(C)=C1
CC1CC2(O)CC(C2)C=C1C
CC1CC2(O)CC(C2)C(C)=C1
CC1=CCC2CC(C1)C2(C)O
CC1=CCC2CC(C2)C1(C)O
CC1C=CC2CC(C2)C1(C)O
CC1=CCC2(C)CC(C1)C2O
CC1=CCC2CC(C)(C1)C2O
CC1(C)CC2CC(C=C1)C2O
CC1=CCC2(C)CC(C2)C1O
CC1=CCC2CC(C)(C2)C1O
CC1C=CC2(C)CC(C2)C1O
CC1C=CC2CC(C)(C2)C1O
CC1C=CC2CC(O)(C2)C1C
CC1=C(C)C2CC(O)(C2)CC1
CC1C=CC2(O)CC(C2)C1C
CC1=C(C)C2(O)CC(C2)CC1
CC1=CCCC2CC1C2(C)O
CC1C=CCC2CC1C2(C)O
CC1CC=CC2CC1C2(C)O
CC1=CCCC2CC1(C)C2O
CC1C=CCC2CC1(C)C2O
CC1CC=CC2CC1(C)C2O
CC1=CCCC2(C)CC1C2O
CC1C=CCC2(C)CC1C2O
CC1CC=CC2(C)CC1C2O
CC1(C)C=CC2CC(C2)C1O
CC1=C(C)CC2(O)CC(C2)C1
CC1(C)C=CCC2CC1C2O
CC1(C)CC=CC2CC1C2O
CC1C=C(C)CC2CC1(O)C2
CC1C(C)=CCC2CC1(O)C2
CC1CC=C(C)C2CC1(O)C2
CC1CC(C)=CC2CC1(O)C2
CC1C=C(C)CC2(O)CC1C2
CC1C=CC(C)C2(O)CC1C2
CC1CC=C(C)C2(O)CC1C2
CC1CC(C)=CC2(O)CC1C2
CC1=CCC(C)(O)C2CC1C2
CC1(C)C=CC(O)C2CC1C2
CC1C=CC(C)(O)C2CC1C2
CC1=CCC(O)C2CC1(C)C2
CC1C=CC(O)C2CC1(C)C2
CC1=CCC(O)C2(C)CC1C2
CC1C=CC(O)C2(C)CC1C2
CC1=CC(C)(O)C2CC(C2)C1
CC1=CC(C)(O)CC2CC1C2
CC1=CC(O)C2(C)CC(C2)C1
CC1=CC(O)C2CC(C)(C2)C1
CC1=CC(O)CC2CC1(C)C2
CC1=CC(O)CC2(C)CC1C2
CC1C(O)C=CC2CC1(C)C2
CC1C2C=CC1(C)CCC2O
CC1C2CCC1(C)C=CC2O
CC1C2CCC1(C)C(O)C=C2
CC1C2CCC1C(C)(O)C=C2
CC1C2C=CC1(O)CCC2C
CC1C2CCC1(O)C=CC2C
CC1C2CCC1(O)CC=C2C
CC1C2CCC1(O)C=C(C)C2
CC1C2CCC1(O)C(C)=CC2
CC1C2CCC1(O)C(C)C=C2
CC1C2CCC1(O)CC(C)=C2
CC1C2C=CCC1(C)CC2O
CC1C2CC=CC1(C)CC2O
CC1C2CC(CC1(C)O)C=C2
CC1C2CCCC1(O)C=C2C
CC1C2CCCC1(O)C(C)=C2
CC1C2CC(C)(CC1O)C=C2
CC1C2CC(C)CC1(O)C=C2
CC1C2CCC(C)C1(O)C=C2
CC1C2CC(C=CC2)C1(C)O
CC1C2CC(CC=C2)C1(C)O
CC1C2CC(C)(C=CC2)C1O
CC1C2CC(C)(CC=C2)C1O
CC1C2CCC(C)(O)C1C=C2
CC1C2CC(C)(O)C1C=CC2
CC1C2CC(C)(O)C1CC=C2
CC1C2CCC(O)C1(C)C=C2
CC1C2CCC(O)(C2)C=C1C
CC1C2CC(C)(O)CC1C=C2
CC1C2CC(O)C1(C)C=CC2
CC1C2CC(O)C1(C)CC=C2
CC1C2CC(O)CC1(C)C=C2
CC1C2CC(O)(C=CC2)C1C
CC1=CC2CC1CCC2(C)O
CC1CC2CC1C=CC2(C)O
CC1=CC2CC1(C)CCC2O
CC1CC2CC1(C)C=CC2O
CC1=CC2CC1(C)CC(O)C2
CC1=CC2CC1CC(C)(O)C2
CC1=CC2CC1(C)C(O)CC2
CC1=CC2CC1C(C)(O)CC2
CC1CC2CC1(C)C(O)C=C2
CC1CC2CC1C(C)(O)C=C2
CC1CC2CC1(O)C=CC2C
CC1CC2CC1(O)CC=C2C
CC1CC2CC1(O)C=C(C)C2
CC1CC2CC1(O)C(C)=CC2
CC1CC2CC1(O)C(C)C=C2
CC1CC2CC1(O)CC(C)=C2
CC1=CC2(C)CC1CCC2O
CC1CC2(C)CC1C=CC2O
CC1=CC2(C)CC1CC(O)C2
CC1=CC2CC(C1)C(C)(O)C2
CC1=CC2(C)CC1C(O)CC2
CC1(C)C2CCC1C(O)C=C2
CC1CC2(C)CC1C(O)C=C2
CC1=CC2CCC(C1)C2(C)O
CC1=CC2CCCC1C2(C)O
CC1CC2C=CC(C1)C2(C)O
CC1CC2C=CCC1C2(C)O
CC1CC2CC=CC1C2(C)O
CC1=CC2CCCC1(C)C2O
CC1CC2C=CCC1(C)C2O
CC1CC2CC=CC1(C)C2O
CC1CC2C=CCC1(O)C2C
CC1CC2CC=CC1(O)C2C
CC1(C)C2CC(CC1O)C=C2
CC1=CC2CCC(C2)C1(C)O
CC1CC2CC(C=C2)C1(C)O
CC1=CC2CC(CC2(C)O)C1
CC1=CC2(C)CCCC1C2O
CC1=CC2(C)CCC(C1)C2O
CC1=CC2CCC(C)(C1)C2O
CC1CC2(C)C=CCC1C2O
CC1CC2(C)CC=CC1C2O
CC1CC2C=CC(C)(C1)C2O
CC1=CC2(C)CCC(C2)C1O
CC1=CC2CCC(C)(C2)C1O
CC1(C)C2CC(C=CC2)C1O
CC1CC2(C)CC(C=C2)C1O
CC1CC2CC(C)(C=C2)C1O
CC1=CC2(C)CC(CC2O)C1
CC1=CC2CC(C)(CC2O)C1
CC1(C)C2CCC(O)C1C=C2
CC1=CC2(C)CC(O)C(C2)C1
CC1CC2CC(O)(C1)C=C2C
CC1(C)C2CC(O)C1C=CC2
CC1(C)C2CC(O)C1CC=C2
CC1CC2CC(O)(C1)C(C)=C2
CC1(C)C2CC(O)CC1C=C2
CC1CC2CC(O)(C=C2)C1C
CC1=CC2CC(O)C(C)(C2)C1
CC1CC2(O)CC1C=CC2C
CC1CC2(O)CC1CC=C2C
CC1CC2(O)CC1C=C(C)C2
CC1CC2(O)CC1C(C)=CC2
CC1CC2(O)CC1C(C)C=C2
CC1CC2(O)CC1CC(C)=C2
CC1CC2(O)C=CCC1C2C
CC1CC2(O)CC=CC1C2C
CC1CC2(O)CC(C=C2)C1C
CC1=CCC2CC1CC2(C)O
CC1C=CC2CC1CC2(C)O
CC1=CCC2CC1(C)CC2O
CC1(C)CC2CC1C=CC2O
CC1C=CC2CC1(C)CC2O
CC1=CCC2CC1C(C)(O)C2
CC1C=CC2CC1C(C)(O)C2
CC1(C)CC2CC1C(O)C=C2
CC1CCC2CC1(O)C=C2C
CC1CCC2CC1(O)C(C)=C2
CC1=CCC2CCC1C2(C)O
CC1C=CC2CCC1C2(C)O
CC1CCC2C=CC1C2(C)O
CC1=CCC2(C)CC1CC2O
CC1=CCC2CCC1(C)C2O
CC1C=CC2(C)CC1CC2O
CC1C=CC2CCC1(C)C2O
CC1CCC2C=CC1(C)C2O
CC1=CCC2(C)CCC1C2O
CC1(C)CC2C=CCC1C2O
CC1(C)CC2C=CC(C1)C2O
CC1(C)CC2CC=CC1C2O
CC1C=CC2(C)CCC1C2O
CC1CCC2(C)C=CC1C2O
CC1(C)CC2CC(C=C2)C1O
CC1=CCC2(C)CC(O)C1C2
CC1C=CC2(C)CC(O)C1C2
CC1=C(C)C2CCC(O)(C2)C1
CC1=CCC2CC(O)C1(C)C2
CC1C=CC2CC(O)C1(C)C2
CC1CCC2(O)CC1C=C2C
CC1=C(C)C2(O)CC1CCC2
CC1C2CC(O)(CC=C2)C1C
CC1CCC2(O)CC1C(C)=C2
CC1=C(C)C2(O)CCC(C2)C1
CC1(C)C=CC2CC1CC2O
CC1(C)C=CC2CCC1C2O
CC1(C)CCC2C=CC1C2O
CC1C=C(C)C2CCC1(O)C2
CC1C(C)=CC2CCC1(O)C2
CC1(C)C=CC2CC(O)C1C2
CC1CC(C)C2(O)CC1C=C2
CC1C=C(C)C2(O)CCC1C2
CC1(C)CC(O)C2CC1C=C2
CC1CC(C)(O)C2CC1C=C2
CC1=CC(C)(O)C2CCC1C2
CC1(C)C2CC(CC=C2)C1O
CC1CC(O)C2CC1(C)C=C2
CC1=CC(O)C2CCC1(C)C2
CC1CC(O)C2(C)CC1C=C2
CC1=CC(O)C2(C)CCC1C2
CC1C(O)C2CC1(C)C=CC2
CC1C(O)C2CC1(C)CC=C2
CC1C(O)CC2CC1(C)C=C2
CC12CC(C1)C(=C)C=C2CC=C
CC12CC(C1)C=C(C=C)C2C=C
CC12CC(C1)C(C=C)=C(C2)C=C
CC12CC(C1)C(C=C)=CC2C=C
CC12CC(C1)C(C=C)C=C2C=C
CC12CC(C1)CC(C=C)=C2C=C
CC12CC(C1)C=C(CC=C)C2=C
CC12CC(C1)C(CC=C)=CC2=C
CC12CC(C1)C(=C)C(CC=C)=C2
CC12CC(C1)C(C=C)C(C=C)=C2
CC12CC(C1C=C)C(C=C)=CC2
CC12CC(C1C=C)C(C=C)C=C2
CC12CC(C1CC=C)C(=C)C=C2
CC12CC(C=CC1=C)C2CC=C
CC12C=CCC(C1C=C)C2C=C
CC12CC=CC(C1C=C)C2C=C
CC12CC(C=C(C1)C=C)C2C=C
CC12CC(C=CC1C=C)C2C=C
CC12CC(CC=C1C=C)C2C=C
CC12CC(CC(C=C)=C1)C2C=C
CC1C2CC1(CC=C2C=C)C=C
CC1C2CC1(C=C)C=C(C2)C=C
CC1C2CC1(C=C)C=CC2C=C
CC1C2CC1(CC(C=C)=C2)C=C
CC1C2CC1(CC=C)C=CC2=C
CC1C2CC1(C=C)C(C=C)=CC2
CC1C2CC1(C=C)C(C=C)C=C2
CC1C2CC1(CC=C)C(=C)C=C2
CC1C2CC1C(C=C)(C=C)C=C2
CC1C2CC(C2)(C=C)C=C1C=C
CC1C2CC=CC1C2(C=C)C=C
CC1C2C=CCC1(C=C)C2C=C
CC1C2CC=CC1(C=C)C2C=C
CC1=CC2(CC(C1)C2C=C)C=C
CC1=CC2CC(C1)C2(C=C)C=C
CC1=CC2CC(C1)(C=C)C2C=C
CC1=CC2(CC(C2)C1C=C)C=C
CC1=CC2CC(C2)C1(C=C)C=C
CC1=CC2CC(C2)(C=C)C1C=C
CC1=CC2(CC=C)CC(C2)C1=C
CC1=CC2CC(CC=C)(C2)C1=C
CC1=C(CC2(CC1C2)C=C)C=C
CC1=C(CC2CC1(C2)C=C)C=C
CC1=CCC2(CC1C2C=C)C=C
CC1=CCC2CC1C2(C=C)C=C
CC1C=CC2(CC1C2C=C)C=C
CC1C=CC2CC1C2(C=C)C=C
CC1=CCC2CC1(C=C)C2C=C
CC1(C=C)C2CC1C=C(C2)C=C
CC1C=CC2CC1(C=C)C2C=C
CC1(C=C)C2CC1C(C=C)=CC2
CC1(C=C)C2CC1C(C=C)C=C2
CC1(C=C)C2CC(C2)C=C1C=C
CC1(C=C)C2CC=CC1C2C=C
CC1=CC(=C)C2CC1(CC=C)C2
CC1(CC=C)C2CC1C(=C)C=C2
CC1=C(C=C)C2(CC(C2)C1)C=C
CC1=C(C=C)C2CC(C2)(C1)C=C
CC1=CC(=C)C2(CC=C)CC1C2
CC1=CC(C=C)C2(CC1C2)C=C
CC1=CC(C=C)C2CC1(C2)C=C
CC1(C=C)C=CC2CC1C2C=C
CC1C=C(C=C)C2(CC1C2)C=C
CC1C=C(C=C)C2CC1(C2)C=C
CC1C(C=C)=CC2CC1(C2)C=C
CC1=CC(C=C)(C=C)C2CC1C2
CC1(C=C)C=C(C=C)C2CC1C2
CCC12CC(C1)C(=C)C=C2C=C
CCC12CC(C1)C=C(C=C)C2=C
CCC12CC(C1)C(C=C)=CC2=C
CCC12CC(C1)C(=C)C(C=C)=C2
CCC12CC(C1C=C)C(=C)C=C2
CCC12CC(C=CC1=C)C2C=C
CCC1C2CC1(C=C)C=CC2=C
CCC1C2CC1(C=C)C(=C)C=C2
CCC1=CC2(CC(C2)C1=C)C=C
CCC1=CC2CC(C2)(C=C)C1=C
CCC1(C=C)C2CC1C(=C)C=C2
CCC1=CC(=C)C2(CC1C2)C=C
CCC1=CC(=C)C2CC1(C2)C=C
CC1C2CC1(C)C=CC2CC=C
CC1C2CC1(C)CC=C2CC=C
CC1C2CC1(CC=C)C=CC2C
CC1C2CC1(CC=C)CC=C2C
CC1C2CC1(C)C=C(CC=C)C2
CC1C2CC1(C)C(CC=C)=CC2
CC1C2CC1(C)C(CC=C)C=C2
CC1C2CC1(C)CC(CC=C)=C2
CC1C2CC1(CC=C)C=C(C)C2
CC1C2CC1(CC=C)C(C)=CC2
CC1C2CC1(CC=C)C(C)C=C2
CC1C2CC1(CC=C)CC(C)=C2
CC1C2CC1C(C)(CC=C)C=C2
CC1C2CC=CC1C2(C)CC=C
CC1C2C=CCC1(C)C2CC=C
CC1C2CC=CC1(C)C2CC=C
CC1C2C=CCC1(CC=C)C2C
CC1C2CC=CC1(CC=C)C2C
CC1C2CC(C)(C2)C=C1CC=C
CC1C2CC(CC=C)(C2)C=C1C
CC1(C)C2CC1C=C(CC=C)C2
CC1(C)C2CC1C(CC=C)=CC2
CC1(C)C2CC1C(CC=C)C=C2
CC1=CC2CC(C1)C2(C)CC=C
CC1=CC2CC(C2)C1(C)CC=C
CC1(C)C2CC(C2)C=C1CC=C
CC1=CC2(C)CC(C1)C2CC=C
CC1=CC2CC(C)(C1)C2CC=C
CC1(C)C2CC=CC1C2CC=C
CC1=CC2(C)CC(C2)C1CC=C
CC1=CC2CC(C)(C2)C1CC=C
CC1=CCC2CC1C2(C)CC=C
CC1C=CC2CC1C2(C)CC=C
CC1=CCC2CC1(C)C2CC=C
CC1C=CC2CC1(C)C2CC=C
CC1=CCC2(C)CC1C2CC=C
CC1C=CC2(C)CC1C2CC=C
CC1=C(C)C2(CC=C)CC(C2)C1
CC1=C(C)C2CC(CC=C)(C2)C1
CC1(C)C=CC2CC1C2CC=C
CC1C=C(C)C2CC1(CC=C)C2
CC1C(C)=CC2CC1(CC=C)C2
CC1C=C(C)C2(CC=C)CC1C2
CC1=C(CC=C)C2(C)CC(C2)C1
CC1=C(CC=C)C2CC(C)(C2)C1
CC1=C(CC=C)CC2CC1(C)C2
CC1=CC(CC=C)C2CC1(C)C2
CC1C=C(CC=C)C2CC1(C)C2
CC1C(CC=C)=CC2CC1(C)C2
CC1=C(CC=C)CC2(C)CC1C2
CC1=CC(CC=C)C2(C)CC1C2
CC1C=C(CC=C)C2(C)CC1C2
CC1=CC(C)(CC=C)C2CC1C2
CC1(C)C=C(CC=C)C2CC1C2
CCC12CC(C1)C=C(C)C2C=C
CCC12CC(C1)C(C)=C(C2)C=C
CCC12CC(C1)C(C)=CC2C=C
CCC12CC(C1)C(C)C=C2C=C
CCC12CC(C1)CC(C)=C2C=C
CCC12CC(C1)C=C(C=C)C2C
CCC12CC(C1)C(C=C)=CC2C
CCC12CC(C1)C(C=C)C=C2C
CCC12CC(C1)CC(C=C)=C2C
CCC12CC(C1)C(C=C)=C(C)C2
CCC12CC(C1)C(C=C)C(C)=C2
CCC12CC(C1)C(C)C(C=C)=C2
CCC12CC(C1C=C)C(C)=CC2
CCC12CC(C1C=C)C(C)C=C2
CCC12CC(C1C)C(C=C)=CC2
CCC12CC(C1C)C(C=C)C=C2
CCC12C=CCC(C1C)C2C=C
CCC12CC=CC(C1C)C2C=C
CCC12CC(C=CC1C)C2C=C
CCC12CC(CC=C1C)C2C=C
CCC12CC(C=C(C1)C=C)C2C
CCC12CC(C=CC1C=C)C2C
CCC12CC(CC=C1C=C)C2C
CCC12CC(C=C(C)C1)C2C=C
CCC12CC(CC(C)=C1)C2C=C
CCC12CC(CC(C=C)=C1)C2C
CCC1C2CC1(CC=C2C)C=C
CCC1C2CC1(C)C=C(C2)C=C
CCC1C2CC1(C)C=CC2C=C
CCC1C2CC1(C)CC=C2C=C
CCC1C2CC1(CC(C)=C2)C=C
CCC1C2CC1(C=C)C=CC2C
CCC1C2CC1(CC)C=CC2=C
CCC1C2CC1(C=C)C=C(C)C2
CCC1C2CC1(C=C)C(C)=CC2
CCC1C2CC1(C=C)C(C)C=C2
CCC1C2CC1(C)C(C=C)=CC2
CCC1C2CC1(C)C(C=C)C=C2
CCC1C2CC1(C)CC(C=C)=C2
CCC1C2CC1(CC)C(=C)C=C2
CCC1C2CC1C(C)(C=C)C=C2
CCC1C2CC(C2)(C=C)C=C1C
CCC1C2CC=CC1C2(C)C=C
CCC1C2C=CCC1(C)C2C=C
CCC1C2CC=CC1(C)C2C=C
CCC1C2C=CCC1(C=C)C2C
CCC1C2CC=CC1(C=C)C2C
CCC1C2CC(C)(C2)C=C1C=C
CCC1(C)C2CC1C=C(C2)C=C
CCC1(C)C2CC1C(C=C)=CC2
CCC1(C)C2CC1C(C=C)C=C2
CCC1=CC2(CC(C1)C2C)C=C
CCC1=CC2CC(C1)C2(C)C=C
CCC1=CC2CC(C1)(C=C)C2C
CCC1=CC2(CC(C2)C1C)C=C
CCC1=CC2CC(C2)C1(C)C=C
CCC1(C)C2CC(C2)C=C1C=C
CCC1=CC2CC(C2)(C=C)C1C
CCC1=CC2(C)CC(C1)C2C=C
CCC1=CC2CC(C)(C1)C2C=C
CCC1(C)C2CC=CC1C2C=C
CCC1=CC2(C)CC(C2)C1C=C
CCC1=CC2CC(C)(C2)C1C=C
CCC1=CC2(CC)CC(C2)C1=C
CCC1=CC2CC(CC)(C2)C1=C
CCC1=CCC2(CC1C2C)C=C
CCC1=CCC2CC1C2(C)C=C
CCC1C=CC2(CC1C2C)C=C
CCC1C=CC2CC1C2(C)C=C
CCC1=C(CC2CC1(C)C2)C=C
CCC1=CCC2CC1(C)C2C=C
CCC1C=CC2CC1(C)C2C=C
CCC1=CCC2CC1(C=C)C2C
CCC1C=CC2CC1(C=C)C2C
CCC1(C=C)C2CC1C=C(C)C2
CCC1(C=C)C2CC1C(C)=CC2
CCC1(C=C)C2CC1C(C)C=C2
CCC1(CC)C2CC1C(=C)C=C2
CCC1=C(CC2(C)CC1C2)C=C
CCC1=CCC2(C)CC1C2C=C
CCC1C=CC2(C)CC1C2C=C
CCC1=C(C)C2(CC(C2)C1)C=C
CCC1=C(C)C2CC(C2)(C1)C=C
CCC1(C=C)C2CC(C2)C=C1C
CCC1(C=C)C2CC=CC1C2C
CCC1=C(C)CC2(CC1C2)C=C
CCC1=C(C)CC2CC1(C2)C=C
CCC1=CC(C)C2(CC1C2)C=C
CCC1=CC(C)C2CC1(C2)C=C
CCC1(C)C=CC2CC1C2C=C
CCC1C=C(C)C2(CC1C2)C=C
CCC1C=C(C)C2CC1(C2)C=C
CCC1C(C)=CC2CC1(C2)C=C
CCC1=CC(=C)C2CC1(CC)C2
CCC1=CC(=C)C2(CC)CC1C2
CCC1=C(C=C)C2(C)CC(C2)C1
CCC1=C(C=C)C2CC(C)(C2)C1
CCC1(C=C)C=CC2CC1C2C
CCC1=CC(C=C)C2CC1(C)C2
CCC1C=C(C=C)C2CC1(C)C2
CCC1C(C=C)=CC2CC1(C)C2
CCC1=CC(C=C)C2(C)CC1C2
CCC1C=C(C=C)C2(C)CC1C2
CCC1=CC(C)(C=C)C2CC1C2
CCC1(C=C)C=C(C)C2CC1C2
CCC1(C)C=C(C=C)C2CC1C2
CCCC12CC(C1)C=C(C)C2=C
CCCC12CC(C1)C(=C)C=C2C
CCCC12CC(C1)C(C)=CC2=C
CCCC12CC(C1)C(=C)C(C)=C2
CCCC12CC(C1C)C(=C)C=C2
CCCC12CC(C=CC1=C)C2C
CCCC1C2CC1(C)C=CC2=C
CCCC1C2CC1(C)C(=C)C=C2
CCCC1(C)C2CC1C(=C)C=C2
CCCC1=CC2(C)CC(C2)C1=C
CCCC1=CC2CC(C)(C2)C1=C
CCCC1=CC(=C)C2CC1(C)C2
CCCC1=CC(=C)C2(C)CC1C2
CCC1C2CC1(C)C=CC2CC
CCC1C2CC1(C)CC=C2CC
CCC1C2CC1(CC)C=CC2C
CCC1C2CC1(CC)CC=C2C
CCC1C2CC1(C)C=C(CC)C2
CCC1C2CC1(C)C(CC)=CC2
CCC1C2CC1(C)C(CC)C=C2
CCC1C2CC1(C)CC(CC)=C2
CCC1C2CC1(CC)C=C(C)C2
CCC1C2CC1(CC)C(C)=CC2
CCC1C2CC1(CC)C(C)C=C2
CCC1C2CC1(CC)CC(C)=C2
CCC1C2CC1C(C)(CC)C=C2
CCC1C2CC=CC1C2(C)CC
CCC1C2C=CCC1(C)C2CC
CCC1C2CC=CC1(C)C2CC
CCC1C2C=CCC1(CC)C2C
CCC1C2CC=CC1(CC)C2C
CCC1C2CC(C)(C2)C=C1CC
CCC1C2CC(CC)(C2)C=C1C
CCC1=CC2CC(C1)C2(C)CC
CCC1=CC2CC(C2)C1(C)CC
CCC1=CC2(CC)CC(C1)C2C
CCC1=CC2CC(CC)(C1)C2C
CCC1=CC2(CC)CC(C2)C1C
CCC1=CC2CC(CC)(C2)C1C
CCC1=CCC2CC1C2(C)CC
CCC1C=CC2CC1C2(C)CC
CCC1=CCC2CC1(CC)C2C
CCC1C=CC2CC1(CC)C2C
CCC1(CC)C2CC1C=C(C)C2
CCC1(CC)C2CC1C(C)=CC2
CCC1(CC)C2CC1C(C)C=C2
CCC1(CC)C2CC(C2)C=C1C
CCC1=CCC2(CC)CC1C2C
CCC1(CC)C2CC=CC1C2C
CCC1C=CC2(CC)CC1C2C
CCC1=C(C)C2(CC)CC(C2)C1
CCC1=C(C)C2CC(CC)(C2)C1
CCC1=C(C)CC2CC1(CC)C2
CCC1=CC(C)C2CC1(CC)C2
CCC1C=C(C)C2CC1(CC)C2
CCC1C(C)=CC2CC1(CC)C2
CCC1=C(C)CC2(CC)CC1C2
CCC1=CC(C)C2(CC)CC1C2
CCC1C=C(C)C2(CC)CC1C2
CCC1=C(CC)C2(C)CC(C2)C1
CCC1=C(CC)C2CC(C)(C2)C1
CCC1(CC)C=CC2CC1C2C
CCC1C=C(CC)C2CC1(C)C2
CCC1C(CC)=CC2CC1(C)C2
CCC1C=C(CC)C2(C)CC1C2
CCC1=CC(C)(CC)C2CC1C2
CCC1(CC)C=C(C)C2CC1C2
CCCC12CC(C1)C=C(C)C2C
CCCC12CC(C1)C(C)=CC2C
CCCC12CC(C1)C(C)C=C2C
CCCC12CC(C1)CC(C)=C2C
CCCC12CC(C1)C(C)=C(C)C2
CCCC12CC(C1)C(C)C(C)=C2
CCCC12CC(C1C)C(C)=CC2
CCCC12CC(C1C)C(C)C=C2
CCCC12C=CCC(C1C)C2C
CCCC12CC=CC(C1C)C2C
CCCC12CC(C=CC1C)C2C
CCCC12CC(CC=C1C)C2C
CCCC12CC(C=C(C)C1)C2C
CCCC12CC(CC(C)=C1)C2C
CCCC1C2CC1(C)C=CC2C
CCCC1C2CC1(C)CC=C2C
CCCC1C2CC1(C)C=C(C)C2
CCCC1C2CC1(C)C(C)=CC2
CCCC1C2CC1(C)C(C)C=C2
CCCC1C2CC1(C)CC(C)=C2
CCCC1C2CC1C(C)(C)C=C2
CCCC1C2CC=CC1C2(C)C
CCCC1C2C=CCC1(C)C2C
CCCC1C2CC=CC1(C)C2C
CCCC1C2CC(C)(C2)C=C1C
CCCC1(C)C2CC1C=C(C)C2
CCCC1(C)C2CC1C(C)=CC2
CCCC1(C)C2CC1C(C)C=C2
CCCC1=CC2CC(C1)C2(C)C
CCCC1=CC2CC(C2)C1(C)C
CCCC1(C)C2CC(C2)C=C1C
CCCC1=CC2(C)CC(C1)C2C
CCCC1=CC2CC(C)(C1)C2C
CCCC1(C)C2CC=CC1C2C
CCCC1=CC2(C)CC(C2)C1C
CCCC1=CC2CC(C)(C2)C1C
CCCC1C=CC2CC1C2(C)C
CCCC1=CCC2CC1(C)C2C
CCCC1C=CC2CC1(C)C2C
CCCC1=CCC2(C)CC1C2C
CCCC1C=CC2(C)CC1C2C
CCCC1=C(C)C2(C)CC(C2)C1
CCCC1=C(C)C2CC(C)(C2)C1
CCCC1(C)C=CC2CC1C2C
CCCC1=C(C)CC2CC1(C)C2
CCCC1=CC(C)C2CC1(C)C2
CCCC1C=C(C)C2CC1(C)C2
CCCC1C(C)=CC2CC1(C)C2
CCCC1=C(C)CC2(C)CC1C2
CCCC1=CC(C)C2(C)CC1C2
CCCC1C=C(C)C2(C)CC1C2
CCCC1=CC(C)(C)C2CC1C2
CCCC1(C)C=C(C)C2CC1C2
CCCC1=CCC2CC1C2(C)C
CC12CC(CC(C#C)=C1C#C)O2
CC12CC=C(C#C)C(O1)C2C#C
CC12CC(=CC(O1)C2C#C)C#C
CC12CC(O1)C(=CC2C#C)C#C
CC12CC(O1)C(C=C2C#C)C#C
CC12CC(O1)C=C(C#C)C2C#C
CC12CC(O1)C(C#C)=C(C2)C#C
CC12CC(O1)C(C#C)C(=C2)C#C
CC12OC(C1C#C)C(C=C2)C#C
CC12OC(C=CC1C#C)C2C#C
CC12OC(CC=C1C#C)C2C#C
CC12OC(CC(=C1)C#C)C2C#C
CC1C2CC(=CC1(O2)C#C)C#C
CC1C2CC=C(C#C)C1(O2)C#C
CC1C2CC(O2)(C=C1C#C)C#C
CC1C2OC1(C=CC2C#C)C#C
CC1C2OC1(CC=C2C#C)C#C
CC1C2OC1(CC(=C2)C#C)C#C
CC1C2OC1C(C=C2)(C#C)C#C
CC1C2OC1(C#C)C(C=C2)C#C
CC1=CC2(CC(O2)C1C#C)C#C
CC1=CC2CC(O2)C1(C#C)C#C
CC1=CC2CC(O2)(C#C)C1C#C
CC1=CC2(OC(C1)C2C#C)C#C
CC1=CC2OC(C1)C2(C#C)C#C
CC1=CC2OC(C1)(C#C)C2C#C
CC1=C(CC2(CC1O2)C#C)C#C
CC1=C(CC2CC1(O2)C#C)C#C
CC1C(=CC2CC1(O2)C#C)C#C
CC1(C#C)C2CC(=CC1O2)C#C
CC1(C#C)C2CC=C(C#C)C1O2
CC1(C#C)C2CC(O2)C=C1C#C
CC1=CCC2(OC1C2C#C)C#C
CC1=CCC2OC1C2(C#C)C#C
CC1(C=CC2OC1C2C#C)C#C
CC1C=CC2(OC1C2C#C)C#C
CC1C=CC2OC1C2(C#C)C#C
CC1=CCC2OC1(C#C)C2C#C
CC1(C#C)C2OC1C(C=C2)C#C
CC1C=CC2OC1(C#C)C2C#C
CC1=C(C#C)C2(CC(C1)O2)C#C
CC1=C(C#C)C2CC(C1)(O2)C#C
CC1=CC(C#C)C2(CC1O2)C#C
CC1=CC(C#C)C2CC1(O2)C#C
CC1(C=C(C#C)C2CC1O2)C#C
CC1C=C(C#C)C2(CC1O2)C#C
CC1C=C(C#C)C2CC1(O2)C#C
CC1=CC(C#C)(C#C)C2CC1O2
CC1C2OC1(C)C=CC2=CC#C
CC1C2OC1(C)C(=CC#C)C=C2
CC1=CC2(C)CC(O2)C1=CC#C
CC1=CC2CC(C)(O2)C1=CC#C
CC1(C)C2OC1C(=CC#C)C=C2
CC1=CC(=CC#C)C2CC1(C)O2
CC1=CC(=CC#C)C2(C)CC1O2
CC=C1C2CC(C)(O2)C=C1C#C
CC=C1C2CC(O2)(C=C1C)C#C
CC=C1C(=CC2CC1(C)O2)C#C
CC=C1C=CC2(C)OC1C2C#C
CC=C1C=CC2(OC1C2C)C#C
CC=C1C=CC2OC1C2(C)C#C
CC=C1C=CC2OC1(C)C2C#C
CC=C1C=CC2OC1(C#C)C2C
CC=C1C=C(C)C2(CC1O2)C#C
CC=C1C=C(C)C2CC1(O2)C#C
CC=C1C(C)=CC2CC1(O2)C#C
CC=C1C=C(C#C)C2CC1(C)O2
CC=C1C=C(C#C)C2(C)CC1O2
CC1C2OC1(C)C=CC2=C(C)C
CC1C2OC1(C)C(C=C2)=C(C)C
CC(C)=C1C2CC(C)(O2)C=C1C
CC(C)=C1C=CC2OC1C2(C)C
CC(C)=C1C=C(C)C2CC1(C)O2
CC(C)=C1C(C)=CC2CC1(C)O2
CC(C)=C1C=C(C)C2(C)CC1O2
CC1CC=C(C)CC1C
CC1CC=CC(C)C1C
CC1CCC=C(C)C1C
CC1CCC(C)=CC1C
CC1CCCC(C)=C1C
CC1CC=C(C)C(C)C1
CC1CC(C)C=C(C)C1
CC1CC(C)C(C)C=C1
CC1CCC(C)=C(C)C1
CC1CCC(C)C(C)=C1
CC1CCCC(C)C1C
CC1CC(C)CC(C)C1
CC1CCC(C)C(C)C1
CC1=CC(=C)CCC1(C)C
CC1=CCC(=C)CC1(C)C
CC1=CCCC(=C)C1(C)C
CC1C=CC(=C)CC1(C)C
CC1C=CCC(=C)C1(C)C
CC1C(=C)C=CCC1(C)C
CC1C(=C)CC=CC1(C)C
CC1CC=CC(=C)C1(C)C
CC1CC(=C)C=CC1(C)C
CC1=CC(C)(C)CCC1=C
CC1=CCC(C)(C)CC1=C
CC1C=CC(C)(C)CC1=C
CC1C=CCC(C)(C)C1=C
CC1CC=CC(C)(C)C1=C
CC1CC(C)(C)C=CC1=C
CC1=CC(=C)C(C)(C)CC1
CC1=CC(C)(C)C(=C)CC1
CC1=CC(C)(C)CC(=C)C1
CC1=CCC(=C)C(C)(C)C1
CC1=CCC(C)(C)C(=C)C1
CC1CC(=C)C(C)(C)C=C1
CC1CC(C)(C)C(=C)C=C1
CC1=CCCC(C)(C)C1=C
CC1=CC(=C)CC(C)(C)C1
CC1C(CCC=C1C)C#C
CC1CC=C(CC1C)C#C
CC1CC(C=CC1C)C#C
CC1CC(CC=C1C)C#C
CC1CCC(=CC1C)C#C
CC1CCC(C=C1C)C#C
CC1=C(C)C(CCC1)C#C
CC1=C(C)CC(CC1)C#C
CC1C=C(C)CCC1C#C
CC1CC=C(C)C(C1)C#C
CC1CC=C(C)CC1C#C
CC1CC=CC(C)C1C#C
CC1CC(C=C(C)C1)C#C
CC1CC(C)=CCC1C#C
CC1CC(C)C(C=C1)C#C
CC1CC(CC(C)=C1)C#C
CC1CCC=C(C)C1C#C
CC1CCC(C)=C(C1)C#C
CC1CCC(C)=CC1C#C
CC1CCC(C)C(=C1)C#C
CC1CC=CC(C#C)C1C
CC1CCC=C(C#C)C1C
CC1CCCC(C#C)=C1C
CC1CC=C(C#C)C(C)C1
CC1CC(C#C)C(C)C=C1
CC1CCC(C#C)=C(C)C1
CC1CCC(C#C)C(C)=C1
CC1CC(C)C=C(C1)C#C
CC1CCCC(C)=C1C#C
CC1C=CCC(C#C)C1C
CC=C1C=C(C)CCC1C
CC=C1C=CC(C)CC1C
CC=C1C=CCC(C)C1C
CC=C1C(C)CC=CC1C
CC=C1C(C)CCC=C1C
CC=C1CC=C(C)CC1C
CC=C1CC=CC(C)C1C
CC=C1CC(C)=CCC1C
CC=C1CC(C)C=CC1C
CC=C1CC(C)CC=C1C
CC=C1CCC=C(C)C1C
CC=C1CCC(C)=CC1C
CC=C1CCC(C)C=C1C
CC=C1CCCC(C)=C1C
CC=C1CC=C(C)C(C)C1
CC=C1CC(C)C=C(C)C1
CC=C1CC(C)C(C)C=C1
CC=C1CC(C)CC(C)=C1
CC=C1CCC(C)=C(C)C1
CC=C1CCC(C)C(C)=C1
CC1CC=CC(C)C1(C)C
CC1CC(C)=CCC1(C)C
CC1CC=CC(C)(C)C1C
CC1CC(C)=CC(C)(C)C1
CC1CC(C)C(C)(C)C=C1
CC1CCC(C)(C)C(C)=C1
CC1C=C(C)CCC1(C)C
CC1C(C)=CCCC1(C)C
CC1CC=C(C)CC1(C)C
CC1CCC=C(C)C1(C)C
CC1C=CCC(C)(C)C1C
CC1CC(C)(C)C=CC1C
CC1CC(C)(C)CC=C1C
CC1CCC(C)(C)C=C1C
CC1=C(C)C(C)(C)CCC1
CC1=C(C)CC(C)(C)CC1
CC1CC=C(C)C(C)(C)C1
CC1CC(C)(C)C(C)C=C1
CC1CC(C)(C)CC(C)=C1
CC1CCC(C)=CC1(C)C
CC1CC(=C)CCC1(C)C
CC1CCC(=C)CC1(C)C
CC1CC(C)(C)CCC1=C
CC1CCC(C)(C)CC1=C
CC1CCC(C)(C)C(=C)C1
CC1C(=C)CCCC1(C)C
CC1CCCC(=C)C1(C)C
CC1CCCC(C)(C)C1=C
CC1CC(=C)CC(C)(C)C1
CC1CCC(=C)C(C)(C)C1
CC1CCC(CC1C)C#C
CC1CC(C)CC(C1)C#C
CC1CCC(C)C(C1)C#C
CC1CCCC(C)C1C#C
CC1CCCC(C#C)C1C
CC1CCC(C#C)C(C)C1
CC=C1C(C)CCCC1C
CC=C1CCC(C)CC1C
CC=C1CC(C)CC(C)C1
CC=C1CCC(C)C(C)C1
CC=C1CC(C)CCC1C
CC=C1CCCC(C)C1C
CC1CC=CCC(C)C1C
CC1CCC=C(C)CC1C
CC1CCC(C)=CCC1C
CC1CCCC=C(C)C1C
CC1CCCC(C)=CC1C
CC1CC=C(C)CC(C)C1
CC1CC=CC(C)C(C)C1
CC1CC(C)C=CC(C)C1
CC1CC(C)C(C)CC=C1
CC1CCC(C)=C(C)CC1
CC1CCC(C)=CC(C)C1
CC1CCC(C)C=C(C)C1
CC1CCC(C)C(C)=CC1
CC1CCC(C)C(C)C=C1
CC1CCCC(C)C(C)=C1
CC1CCC=CC(C)C1C
CC1CCCCC(C)=C1C
CC1CCC=C(C)C(C)C1
CC1CCCC(C)=C(C)C1
CC1CCCC(C)C1(C)C
CC1CCC(C)(C)CC1C
CC1CCCC(C)(C)C1C
CC1CCC(C)(C)C(C)C1
CC1CCC(C)C(C)(C)C1
CC1CC(C)CC(C)(C)C1
CC1CCCCC(C)C1C
CC1CCC(C)C(C)CC1
CC1CCC(C)CC(C)C1
CC1CCCC(C)C(C)C1
CC(=C)C1C2CC1C=C2
CC(=C)C1=CC2CC1C2
CC12CC(C1)C=C2C=C
CC12CC(C1)C(C=C)=C2
CC12CC(C=C1)C2C=C
CC1C2CC1(C=C)C=C2
CC1=CC2(CC1C2)C=C
CC1=CC2CC1(C2)C=C
CC1(C=C)C2CC1C=C2
CCC1C2CC1C(C)=C2
CCC1C2C=CC1C2C
CCC1=CC2CC1C2C
CCC1=C(C)C2CC1C2
CC(C)C12CC(C1)C=C2
C=CC1C2CC1C=CC2
C=CC1=CC2CC(C2)C1
C=CC1=CCC2CC1C2
C=CC1C=CC2CC1C2
CC(=C)C1C2CC1CC2
CC(=C)C1CC2CC1C2
CC12CC(C1)C(C2)C=C
CC12CC(C1)CC2C=C
CC12CC(CC1)C2C=C
CC1C2CC1(CC2)C=C
CC1(CC2CC1C2)C=C
CC1CC2(CC1C2)C=C
CC1CC2CC1(C2)C=C
CC1(C=C)C2CC1CC2
CCC12CC(C1)CC2=C
CCC12CC(C1)C(=C)C2
CCC12CC(C1)C=CC2
CCC12CC(C1)CC=C2
CCC1C2CC1C(C)C2
CCC1C2CCC1C2C
CCC1C2CC(C2)C1C
CCC1CC2CC1C2C
CC(C)C12CC(C1)CC2
CCC1C2CC1CCC2
CCC1CC2CC(C2)C1
CCC1CCC2CC1C2
CC1C2CC2(C)C=C1C=C
CC1C2CC2(C=C)C=C1C
CC1C2C=C(CC12C)C=C
CC1C2C=C(C)CC12C=C
CC1C2C=CC(C)C12C=C
CC1C2C(C)C=CC12C=C
CC1C2C=CC(C=C)C12C
CC1C2C(C=C)C=CC12C
CC1C2C=CC(C)(C=C)C12
CC1=CC2C(C1)C2(C)C=C
CC1=CC2CC2C1(C)C=C
CC1=CC2CC2(C)C1C=C
CC1(C)C2CC2C=C1C=C
CC1=CC2(C)CC2C1C=C
CC1=CC2C(C=C)C2(C)C1
CC1(C)C2C=CC(C=C)C12
CC1(C)C2CC=C(C=C)C12
CC1(C)C2CC(C=C)=CC12
CC1=CCC2C1C2(C)C=C
CC1C=CC2C1C2(C)C=C
CC1C=CC2C(C=C)C12C
CC1C=CC2(C)C(C=C)C12
CC1C=C(C)C2CC12C=C
CC1C(C)=CC2CC12C=C
CC1(C)C=CC2C(C=C)C12
CC1=CC(C=C)C2CC12C
CC1C(C=C)=CC2CC12C
CC1=CC(C=C)C2(C)CC12
CC1=CC(C)(C=C)C2CC12
CC1(C)C=C(C=C)C2CC12
CCC12CC1C=C(C)C2=C
CCC12CC1C(C)=CC2=C
CCC12CC1C(=C)C(C)=C2
CCC12C(C)C1C=CC2=C
CCC12C=CC(=C)C1C2C
CCC1C2C=CC(=C)C12C
CCC1C2C(=C)C=CC12C
CCC1=CC2CC2(C)C1=C
CCC1=CC2(C)CC2C1=C
CCC1(C)C2C=CC(=C)C12
CC1C2C=CCC12C(C)=C
CC1C=CC2(CC12)C(C)=C
CC1C=CC2CC12C(C)=C
CC(C)C12CC1C=CC2=C
CC(=C)C12CC1C=C(C)C2
CC(=C)C1C2C=CCC12C
CC(=C)C1C2CC=CC12C
CC(=C)C1=CC2CC2(C)C1
CC(=C)C1(C)C2CC=CC12
CC(=C)C1=CCC2CC12C
CC(=C)C1C=CC2CC12C
CC(=C)C1=CCC2(C)CC12
CC(=C)C1C=CC2(C)CC12
CC(=C)C1(C)C=CC2CC12
CC(C)C12CC1C(=C)C=C2
CCC1C2C=CC=C(C)C12
CCC1C2C=CC(C)=CC12
CCC1=CC2CC2C=C1C
CCC1=CC2CC2C(C)=C1
CCC1=CC2C(C)C2C=C1
CCC1=C(C)C2CC2C=C1
CCC1=CC=CC2C(C)C12
CCC1=C(C)C=CC2CC12
CCC1=CC=C(C)C2CC12
CCC1=CC(C)=CC2CC12
CC(C)C1=CC2CC2C=C1
CC(C)C1=CC=CC2CC12
CC(C)C1C2C=CC=CC12
CCC1(C)C2C=CC=CC12
CCC12CC1C=C(C)C2C
CCC12CC1C(C)=CC2C
CCC12CC1C(C)C(C)=C2
CCC12C(C)C1C=CC2C
CCC12C=CC(C)C1C2C
CCC12CC(C)=CC1C2C
CCC1C2CC2(C)C=C1C
CCC1C2C=C(C)CC12C
CCC1C2C=CC(C)C12C
CCC1C2C(C)C=CC12C
CCC1C2C=CC(C)(C)C12
CCC1=CC2C(C1)C2(C)C
CCC1=CC2CC2C1(C)C
CCC1=CC2CC2(C)C1C
CCC1(C)C2CC2C=C1C
CCC1=CC2(C)CC2C1C
CCC1=CC2C(C)C2(C)C1
CCC1(C)C2C=CC(C)C12
CCC1(C)C2CC=C(C)C12
CCC1(C)C2CC(C)=CC12
CCC1=CCC2C1C2(C)C
CCC1C=CC2C1C2(C)C
CCC1C=CC2C(C)C12C
CCC1C=CC2(C)C(C)C12
CCC1C=C(C)C2CC12C
CCC1C(C)=CC2CC12C
CCC1(C)C=CC2C(C)C12
CCC1C=C(C)C2(C)CC12
CCC1=CC(C)(C)C2CC12
CCC1(C)C=C(C)C2CC12
CC(C)C12CC1C=CC2C
CC(C)C12CC1C=C(C)C2
CC(C)C12CC=CC1C2C
CC(C)C1C2C=CCC12C
CC(C)C1C2CC=CC12C
CC(C)C1=CC2CC2(C)C1
CC(C)C1(C)C2CC=CC12
CC(C)C1=CCC2CC12C
CC(C)C1C=CC2CC12C
CC(C)C1=CCC2(C)CC12
CC(C)C1C=CC2(C)CC12
CC(C)C1(C)C=CC2CC12
CC(C)C12CC1C(C)C=C2
CC(C)(C)C1C2CC=CC12
CC(C)(C)C1=CC2CC2C1
CC(C)(C)C1=CCC2CC12
CC(C)(C)C1C=CC2CC12
CC1C2CC2C=CC1C=C
CC1C2CC2CC=C1C=C
CC1C2CC=C(CC12)C=C
CC1C2C=CCC(C=C)C12
CC1C2CC=CC(C=C)C12
CC1C2CC(C=C)C=CC12
CC1C2CCC=C(C=C)C12
CC1C2CCC(C=C)=CC12
CC1=CC2CC2C(C1)C=C
CC1=CC2CC2CC1C=C
CC1CC2CC2C=C1C=C
CC1CC2CC2C(C=C)=C1
CC1=CC2C(CC1)C2C=C
CC1CC2C(C=C)C2C=C1
CC1=CCC2C(C1)C2C=C
CC1=C(CC2CC2C1)C=C
CC1=CCC2CC2C1C=C
CC1C=CC2CC2C1C=C
CC1=C(CCC2CC12)C=C
CC1=CC(CC2CC12)C=C
CC1C=C(CC2CC12)C=C
CC1=C(C=C)C2CC2CC1
CC1=CCCC2C(C=C)C12
CC1C=CCC2C(C=C)C12
CC1CC=CC2C(C=C)C12
CC1=CC(C=C)C2CC2C1
CC1=CCC(C=C)C2CC12
CC1C=CC(C=C)C2CC12
CC1CC=C(C=C)C2CC12
CC1CC(C=C)=CC2CC12
CCC1C2CC2C=CC1=C
CCC1C2C=CCC(=C)C12
CCC1C2CC=CC(=C)C12
CCC1C2CC(=C)C=CC12
CCC1=CC2CC2CC1=C
CCC1=CC2CC2C(=C)C1
CCC1=CCC2CC2C1=C
CCC1C=CC2CC2C1=C
CCC1=CC(=C)C2CC2C1
CCC1=CC(=C)CC2CC12
CCC1=CCC(=C)C2CC12
CCC1C=CC(=C)C2CC12
CC1C2CCC2C=C1C=C
CC1C2CC=CC2C1C=C
CC1CC2C1C=CC2C=C
CC1CC2C1CC=C2C=C
CC1=CC2CCC2C1C=C
CC1=CC2C(CC2C=C)C1
CC1CC2C=C(CC12)C=C
CC1=CC2CC(C=C)C2C1
CC1CC2C=CC(C=C)C12
CC1CC2CC=C(C=C)C12
CC1CC2CC(C=C)=CC12
CC1=C(CC2CCC12)C=C
CC1=CCC2C(CC12)C=C
CC1C=CC2C(CC12)C=C
CC1=CCC2CC(C=C)C12
CC1C=CC2CC(C=C)C12
CC1=C(C=C)C2CCC2C1
CC1C(C=C)C2CC=CC12
CC1=CC(C=C)C2CCC12
CC1C=C(C=C)C2CCC12
CCC1CC2C1C=CC2=C
CCC1=CC2CCC2C1=C
CCC1CC2C=CC(=C)C12
CCC1=CC(=C)C2CCC12
CC(=C)C1C2CC=CCC12
CC(=C)C1C2CCC=CC12
CC(=C)C1=CC2CC2CC1
CC(=C)C1CC2CC2C=C1
CC(=C)C1=CCC2CC2C1
CC(=C)C1=CCCC2CC12
CC(=C)C1C=CCC2CC12
CC(=C)C1CC=CC2CC12
CC(=C)C1=CC2CCC2C1
CC(=C)C1CC2C=CCC12
CC(=C)C1CC2CC=CC12
CC(=C)C1=CCC2CCC12
CC(=C)C1C=CC2CCC12
CC12CC1C=CC(C2)C=C
CC12CC1C=CCC2C=C
CC12CC1C(CC=C2)C=C
CC12CC1CC=C(C2)C=C
CC12CC1CC=CC2C=C
CC12CC1C(C=C)C=CC2
CC12CC1CC(C=C)=CC2
CC12CC1CC(C=C)C=C2
CC12CC=CCC1C2C=C
CC12CCC=CC1C2C=C
CC1C2C=CCCC12C=C
CC1C2CC=CCC12C=C
CC1(CC2CC2C=C1)C=C
CC1CC2(CC2C=C1)C=C
CC1CC2CC2(C=C)C=C1
CC1=CCC2(CC2C1)C=C
CC1=CCC2CC2(C1)C=C
CC1(C=C)C2CC=CCC12
CC1(C=C)C2CCC=CC12
CC1(CC=CC2CC12)C=C
CC1C=CCC2(CC12)C=C
CC1C=CCC2CC12C=C
CC1CC=CC2(CC12)C=C
CC1CC=CC2CC12C=C
CC1(C=C)C=CCC2CC12
CCC12CC1C=CCC2=C
CCC12CC1CC=CC2=C
CCC12CC1C=CC(=C)C2
CCC12CC1C(=C)C=CC2
CCC12CC1C(=C)CC=C2
CCC12CC1CC(=C)C=C2
CC12CCC1C=C(C2)C=C
CC12CCC1C=CC2C=C
CC12CCC1CC=C2C=C
CC12CCC1C(C=C)=CC2
CC12CCC1C(C=C)C=C2
CC12CCC1CC(C=C)=C2
CC12C=CCC1CC2C=C
CC12CC=CC1CC2C=C
CC12CC(C=C)C1C=CC2
CC12CC(C=C)C1CC=C2
CC1=CC2(CCC2C1)C=C
CC1=CC2CCC2(C1)C=C
CC1(CC2C=CCC12)C=C
CC1(CC2CC=CC12)C=C
CC1CC2(CC=CC12)C=C
CC1CC2C=CCC12C=C
CC1CC2CC=CC12C=C
CC1CC2(C=C)C=CCC12
CC1=CCC2(CCC12)C=C
CC1=CCC2CCC12C=C
CC1C=CC2(CCC12)C=C
CC1C=CC2CCC12C=C
CC1(C=C)C=CC2CCC12
CCC12CCC1C=CC2=C
CCC12CCC1C(=C)C=C2
CCC1=CC2CCC2C=C1
CCC1CC2C=CC=CC12
CCC1=CC=CC2CCC12
CC1C2CC2CC1(C)C=C
CC1C2CC2(C)CC1C=C
CC1C2C(CCC12C)C=C
CC1C2CC(CC12C)C=C
CC1C2C(C)CCC12C=C
CC1C2CC(C)(CC12)C=C
CC1C2CC(C)CC12C=C
CC1C2CCC(C)C12C=C
CC1C2CCC(C=C)C12C
CC1C2CCC(C)(C=C)C12
CC1CC2C(C1)C2(C)C=C
CC1CC2(CC2C1C)C=C
CC1CC2CC2C1(C)C=C
CC1(C)C2CC2CC1C=C
CC1CC2CC2(C)C1C=C
CC1CC2CC2(C=C)C1C
CC1CC2(C)CC2C1C=C
CC1(C)C2CC(CC12)C=C
CC1CC2C(C=C)C2(C)C1
CC1(C)C2CCC(C=C)C12
CC1CCC2C1C2(C)C=C
CC1C(CC2CC12C)C=C
CC1(C)CC2C(C1)C2C=C
CC1(C)CC2CC2C1C=C
CC1CCC2C(C=C)C12C
CC1CCC2(C)C(C=C)C12
CC1CC(C)C2(CC12)C=C
CC1(C)CCC2C(C=C)C12
CC1CC(C=C)C2CC12C
CC1CC(C=C)C2(C)CC12
CC1(C)CC(C=C)C2CC12
CC1CC(C)(C=C)C2CC12
CCC12CC1C(=C)CC2C
CCC12CC1C(C)CC2=C
CCC12CC1CC(=C)C2C
CCC12CC1CC(C)C2=C
CCC12CC1C(=C)C(C)C2
CCC12CC1C(C)C(=C)C2
CCC12C(C)C1CCC2=C
CCC12CC(=C)CC1C2C
CCC12CCC(=C)C1C2C
CCC1C2CC2(C)CC1=C
CCC1C2C(=C)CCC12C
CCC1C2CC(=C)CC12C
CCC1C2CCC(=C)C12C
CCC1(C)C2CC2CC1=C
CCC1CC2CC2(C)C1=C
CCC1CC2(C)CC2C1=C
CCC1(C)C2CC(=C)CC12
CCC1(C)C2CCC(=C)C12
CCC1(C)CC2CC2C1=C
CCC1C(=C)CC2CC12C
CCC1CC(=C)C2CC12C
CCC1CC(=C)C2(C)CC12
CCC1(C)CC(=C)C2CC12
CC1C2CCCC12C(C)=C
CC1CC2CC2(C1)C(C)=C
CC1CCC2(CC12)C(C)=C
CC1CCC2CC12C(C)=C
CC(C)C12CC1CCC2=C
CC(C)C12CC1CC(=C)C2
CC(=C)C1CC2CC2(C)C1
CC(=C)C1(C)C2CCCC12
CC(=C)C1CCC2CC12C
CC(=C)C1(C)CC2CC2C1
CC(=C)C1(C)CCC2CC12
CC(=C)C1C2CCCC12C
CC(=C)C1CCC2(C)CC12
CC(C)C12CC1C(=C)CC2
CC(C)C12CC1C=CCC2
CC(C)C12CC1CC=CC2
CC(C)C12CCC1C=CC2
CC(C)C12CCC1CC=C2
CCC12CC1C(C)CC2C
CCC12CC1CC(C)C2C
CCC12CC1C(C)C(C)C2
CCC12C(C)C1CCC2C
CCC12CC(C)CC1C2C
CCC12CCC(C)C1C2C
CCC1C2CC2CC1(C)C
CCC1C2CC2(C)CC1C
CCC1C2C(C)CCC12C
CCC1C2CC(C)CC12C
CCC1C2CCC(C)C12C
CCC1C2CC(C)(C)CC12
CCC1C2CCC(C)(C)C12
CCC1CC2C(C1)C2(C)C
CCC1CC2CC2C1(C)C
CCC1(C)C2CC2CC1C
CCC1CC2(C)CC2C1C
CCC1CC2C(C)C2(C)C1
CCC1(C)C2CC(C)CC12
CCC1(C)C2CCC(C)C12
CCC1CCC2C1C2(C)C
CCC1(C)CC2CC2C1C
CCC1CCC2C(C)C12C
CCC1(C)CC2C(C)C2C1
CCC1CCC2(C)C(C)C12
CCC1C(C)CC2CC12C
CCC1CC(C)C2CC12C
CCC1(C)CCC2C(C)C12
CCC1CC(C)C2(C)CC12
CCC1(C)CC(C)C2CC12
CCC1CC(C)(C)C2CC12
CCC1CC2CC2(C)C1C
CC(C)C12CC1CCC2C
CC(C)C12CC1CC(C)C2
CC(C)C12CCCC1C2C
CC(C)C1C2CCCC12C
CC(C)C1CC2CC2(C)C1
CC(C)C1(C)C2CCCC12
CC(C)C1CCC2CC12C
CC(C)C1(C)CC2CC2C1
CC(C)C1CCC2(C)CC12
CC(C)C1(C)CCC2CC12
CC(C)C12CC1C(C)CC2
CC(C)(C)C1C2CCCC12
CC(C)(C)C1CCC2CC12
CC(C)(C)C1CC2CC2C1
CCC1=CC2CCC2CC1
CCC1CC2CCC2C=C1
CCC1CC2C=CCCC12
CCC1CC2CC=CCC12
CCC1CC2CCC=CC12
CCC1=CCC2CCC2C1
CCC1=CCCC2CCC12
CCC1C=CCC2CCC12
CCC1CC=CC2CCC12
CCC1C2CC2CCC1C
CCC1C2CCC(C)CC12
CCC1C2CCCC(C)C12
CCC1CC2CC2CC1C
CCC1CC2CC2C(C)C1
CCC1CCC2CC2C1C
CCC1CCC2C(C)C2C1
CCC1CCCC2C(C)C12
CCC1CC(C)CC2CC12
CCC1CCC(C)C2CC12
CCC1C2CCC2CC1C
CCC1CC2C1CCC2C
CCC1CC2CCC2C1C
CCC1CC2CC(C)C2C1
CCC1CC2CC(C)CC12
CCC1CC2CCC(C)C12
CCC1C(C)C2CCCC12
CCC1CCC2C(C)CC12
CCC1CCC2CC(C)C12
CCC1CC(C)C2CCC12
CC(C)C1C2CCCCC12
CC(C)C1CCC2CC2C1
CC(C)C1CCCC2CC12
CC(C)C1CC2CCC2C1
CC(C)C1CC2CCCC12
CC(C)C1CCC2CCC12
CCC12CC1CCCC2C
CCC12CC1C(C)CCC2
CCC12CC1CC(C)CC2
CCC12CC1CCC(C)C2
CCC12CCCCC1C2C
CCC1C2CCCCC12C
CCC1(C)C2CCCCC12
CCC1CCC2CC2(C)C1
CCC1CCC2(C)CC2C1
CCC1CCCC2CC12C
CCC1(C)CCC2CC2C1
CCC1CCCC2(C)CC12
CCC1(C)CCCC2CC12
CCC12CCC1CCC2C
CCC12CCC1C(C)CC2
CCC12CCC1CC(C)C2
CCC12CCCC1CC2C
CCC12CC(C)C1CCC2
CCC1CC2CCC2(C)C1
CCC1CC2CCCC12C
CCC1CC2(C)CCCC12
CCC1CCC2CCC12C
CCC1(C)CC2CCC2C1
CCC1(C)CC2CCCC12
CCC1CCC2(C)CCC12
CCC1(C)CCC2CCC12
C=C(C#C)C1C2CC1C=C2
C=C(C#C)C1=CC2CC1C2
C=CC12CC(C1)C=C2C#C
C=CC12CC(C1)C(=C2)C#C
C=CC12CC(C=C1)C2C#C
C=CC1C2CC1(C=C2)C#C
C=CC1=CC2(CC1C2)C#C
C=CC1=CC2CC1(C2)C#C
C=CC1(C#C)C2CC1C=C2
CC1C2CC1C(C=C)=C2C
CC1C2C=C(C)C1C2C=C
CC1C2C=C(C=C)C1C2C
C=CC1C2CC1C(C)=C2C
CC1C2CC1C(CC#C)=C2
CC1C2C=CC1C2CC#C
CC1=CC2CC1C2CC#C
CC1=C(CC#C)C2CC1C2
CCC1C2CC1C(=C2)C#C
CCC1C2C=CC1C2C#C
CCC1=CC2CC1C2C#C
CCC1=C(C#C)C2CC1C2
CC#CC1C2CC1C(C)=C2
CC#CC1C2C=CC1C2C
CC#CC1=CC2CC1C2C
CC#CC1=C(C)C2CC1C2
CC=CC1C2CC1C(C)=C2
CC=CC1C2C=CC1C2C
CC=CC1=CC2CC1C2C
CC=CC1=C(C)C2CC1C2
CCC1C2C=CC1C(C)=C2
CCC1=CC2CC1C=C2C
CCC1=CC2CC1C(C)=C2
CCC1=CC2C=CC1C2C
CCC1=C(C)C2CC1C=C2
CC(=C)C12CC(C)(C1)C=C2
CC(C)C1C2C=CC1C=C2
CC(C)C1=CC2CC1C=C2
CC(C#C)C12CC(C1)C=C2
CC=C(C)C12CC(C1)C=C2
CC(C)=CC12CC(C1)C=C2
CCC12CC(C=C1)C(C)=C2
CCC12C=CC(C=C1)C2C
CCC1C2C=CC1(C)C=C2
CCC1=CC2CC1(C)C=C2
CCC1=CC2(C)CC1C=C2
CCC12CC(C=C1)C=C2C
CCC1(C)C2C=CC1C=C2
CCC1C2CC1C(C)=C2C
CCC1C2C=C(C)C1C2C
CCC1=CC2C(C)C1C2C
CCC1=C(C)C2CC1C2C
CC(C)C12CC(C)(C1)C=C2
C=CC12CC(C1)C(=C)C2=C
C=CC=C1C=CC2CC1C2
CC(=C)C1C2CC1C(=C)C2
CC(=C)C1C2CC(C2)C1=C
CC12CC(C1)(CC2=C)C=C
CC12CC(C1)(C=C)C(=C)C2
C=C(C#C)C1C2CC1CC2
C=C(C#C)C1CC2CC1C2
CC(=C)C=C1CC2CC1C2
CC(C=C)=C1CC2CC1C2
CC1C2CCC1C(C=C)=C2
CC1C2CC(C=C)C1C=C2
CC1CC2CC1C=C2C=C
CC1CC2CC1C(C=C)=C2
CC1=CC2CCC1C2C=C
CC1CC2C=CC1C2C=C
CC1=C(C=C)C2CCC1C2
CCC1C2CC(=C)C1C=C2
CCC1C2CC(C=C2)C1=C
CCC1=CC2CC1CC2=C
CCC1=CC2CC1C(=C)C2
CCC1=CC2CCC1C2=C
CCC1CC2C=CC1C2=C
CC1C2CC(C=C2)C1C=C
CC1=CC2CC1CC2C=C
CC1=CC2CC(C=C)C1C2
C=C1CC2CC1(CC#C)C2
C=C1CC2(CC#C)CC1C2
C=CC12CC(C1)C(C2)C#C
C=CC12CC(C1)CC2C#C
C=CC12CC(CC1)C2C#C
C=CC1C2CC1(CC2)C#C
C=CC1(CC2CC1C2)C#C
C=CC1CC2(CC1C2)C#C
C=CC1CC2CC1(C2)C#C
C=CC1(C#C)C2CC1CC2
CC#CC12CC(C1)CC2=C
CC#CC12CC(C1)C(=C)C2
CC12CC(C1)C(C2)=CC=C
CC12CC(C1)CC2=CC=C
CC=C1CC2(CC1C2)C=C
CC=C1CC2CC1(C2)C=C
CC=CC12CC(C1)CC2=C
CC=CC12CC(C1)C(=C)C2
CC(=C)C1C2CCC1C=C2
CC(=C)C1CC2CC1C=C2
CC(=C)C1=CC2CCC1C2
CC12CCC(C1)C=C2C=C
CC12CCC(C1)C(C=C)=C2
CC12CCC(C=C1)C2C=C
CC1C2CCC1(C=C)C=C2
CC1CC2(CC1C=C2)C=C
CC1CC2CC1(C=C)C=C2
CC1=CC2(CCC1C2)C=C
CC1=CC2CCC1(C2)C=C
CC1(C=C)C2CCC1C=C2
CCC12CC(C=C1)C(=C)C2
CCC12CC(CC1=C)C=C2
CCC12CCC(C=C1)C2=C
CC12CC(CC1C=C)C=C2
CC12CC(C=C)C(C1)C=C2
CC1(CC2CC1C=C2)C=C
CC12CC(C1)(CC=C2)C=C
CC12CC(C1)(C=C)C=CC2
CCC1C2CC1C=CC=C2
CCC1=CC2CC(C2)C=C1
CCC1=CC=CC2CC1C2
CCC1C2CC=CC1C=C2
CCC1=CC2CC1C=CC2
CCC1=CC2CC1CC=C2
CCC1=CC2CC(C1)C=C2
CCC1=CCC2CC1C=C2
CCC1C=CC2CC1C=C2
C#CCC12CC(C1)C=CC2
C#CCC12CC(C1)CC=C2
CC#CC12CC(C1)C=CC2
CC#CC12CC(C1)CC=C2
CC=CC12CC(C1)C=CC2
CC=CC12CC(C1)CC=C2
CC1C2CC1C(C=C)C2C
C=CC1C2CC1C(C)C2C
CC1C2CC(C)C1C2C=C
CC1C2CC(C=C)C1C2C
CCC1C2CC1C(=C)C2C
CCC1C2CC(C2C)C1=C
CCC1C2CC(=C)C1C2C
CC1C2CC1C(CC#C)C2
CC1C2CCC1C2CC#C
CC1C2CC(C2)C1CC#C
CC1CC2CC1C2CC#C
CCC1C2CC1C(C2)C#C
CCC1C2CCC1C2C#C
CCC1C2CC(C2)C1C#C
CCC1CC2CC1C2C#C
CC#CC1C2CC1C(C)C2
CC#CC1C2CCC1C2C
CC#CC1C2CC(C2)C1C
CC#CC1CC2CC1C2C
CCC1C2CC1C(C2)=CC
CCC1C2CC(C2)C1=CC
CC=CC1C2CC1C(C)C2
CC=CC1C2CCC1C2C
CC=CC1C2CC(C2)C1C
CCC=C1C2CC(C2)C1C
CC=CC1CC2CC1C2C
CCC=C1CC2CC1C2C
CC(=C)C12CC(C)(C1)CC2
CC(C#C)C12CC(C1)CC2
CC=C(C)C12CC(C1)CC2
CC(C)=CC12CC(C1)CC2
CC(C)C12CCC(C1)C=C2
CCC1C2CC1C(C)C2C
CCC1C2CC(C2C)C1C
CCC1C2CC(C)C1C2C
CCC1CC2C(C)C1C2C
CC(C)C12CC(C)(C1)CC2
C=CC1C2CC1C(=C)CC2
C=CC1C2CC1CC(=C)C2
C=CC1C2CC(C2)CC1=C
C=CC1CC2CC(C2)C1=C
C=CC1CC(=C)C2CC1C2
C=CC12CC(C1)CCC2=C
C=CC12CC(C1)C(=C)CC2
C=CC12CC(C1)CC(=C)C2
C#CCC1C2CC1CCC2
CC#CC1C2CC1CCC2
C#CCC1CC2CC(C2)C1
CC#CC1CC2CC(C2)C1
C#CCC1CCC2CC1C2
CC#CC1CCC2CC1C2
CC=CC1C2CC1CCC2
CC=CC1CC2CC(C2)C1
CCC=C1CC2CC(C2)C1
CC=CC1CCC2CC1C2
CCC=C1CCC2CC1C2
CC(=C)C12CC(C1)CCC2
CCC1C2CC1C=CCC2
CCC1C2CC1CC=CC2
CCC1=CC2CC(C2)CC1
CCC1CC2CC(C2)C=C1
CCC1=CCC2CC(C2)C1
CCC1=CCCC2CC1C2
CCC1C=CCC2CC1C2
CCC1CC=CC2CC1C2
CCC1C2CCC1C=CC2
CCC1C2CCCC1C=C2
CCC1=CC2CC1CCC2
CCC1CC2CC1C=CC2
CCC1CC2CC1CC=C2
CCC1CC2CC(C1)C=C2
CCC1=CC2CCC(C2)C1
CCC1CCC2CC1C=C2
CCC1=CCC2CCC1C2
CCC1C=CC2CCC1C2
CCC1CC2CCC1C2C
CCC1C2CCC1C(C)C2
CCC1CC2CC1CC2C
CCC1CC2CC(C)C1C2
CCC1C(C)C2CCC1C2
CC(C)C1C2CCC1CC2
CC(C)C1CC2CCC1C2
CCC12CCC(CC1)C2C
CCC12CCC(CC1C)C2
CCC1C2CCC1(C)CC2
CCC1(C)C2CCC1CC2
CCC1CC2(C)CCC1C2
CCC12CCC(C1)C(C)C2
CCC1CC2CCC1(C)C2
CCC1(C)CC2CCC1C2
CCC12CC(C)(C1)CCC2
CC1C2CC2(C)C=CC1=O
CC1C2C=CCC(=O)C12C
CC1C2CC=CC(=O)C12C
CC1C2C=CC(=O)CC12C
CC1C2CC(=O)C=CC12C
CC1C2C(=O)C=CCC12C
CC1C2C(=O)CC=CC12C
CC1=CC2CC2(C)CC1=O
CC1(C)C2CC2C=CC1=O
CC1(C)C2C=CCC(=O)C12
CC1(C)C2CC=CC(=O)C12
CC1(C)C2CC(=O)C=CC12
CC1=CCC2CC2(C)C1=O
CC1C=CC2CC2(C)C1=O
CC1=CCC2(C)CC2C1=O
CC1C=CC2(C)CC2C1=O
CC1(C)C=CC2CC2C1=O
CC1(C)C=CC(=O)C2CC12
CC1C=CC(=O)C2CC12C
CC1=CCC(=O)C2(C)CC12
CC1C=CC(=O)C2(C)CC12
CC1=CC(=O)C2CC2(C)C1
CC1=CC(=O)C2(C)CC2C1
CC1=CC(=O)CC2CC12C
CC1=CC(=O)CC2(C)CC12
CC1C(=O)C=CC2CC12C
CC1C2C=CCC2(C)C1=O
CC1C2CC=CC2(C)C1=O
CC1CC2(C)C1C=CC2=O
CC1=CC2CCC2(C)C1=O
CC1=CC2(C)CCC2C1=O
CC1=CC2(C)C(CC2=O)C1
CC1CC2(C)C=CC(=O)C12
CC1CC2C=CC(=O)C12C
CC1=CC2(C)CC(=O)C2C1
CC1=CC2CC(=O)C2(C)C1
CC1=CC2C(=O)CC2(C)C1
CC1CC2C(=O)C=CC12C
CC1(C)CC2C1C=CC2=O
CC1=CCC2(C)C1CC2=O
CC1C=CC2(C)C1CC2=O
CC1(C)CC2C=CC(=O)C12
CC1C=CC2(C)CC(=O)C12
CC1=CCC2CC(=O)C12C
CC1C=CC2CC(=O)C12C
CC1=CCC2C(=O)CC12C
CC1C=CC2C(=O)CC12C
CC1(C)C=CC2C1CC2=O
CC1(C)C=CC2CC(=O)C12
CC1=CC(=O)C2CCC12C
CC1=CC(=O)C2(C)CCC12
CC1C(=O)C2C=CCC12C
CC1C(=O)C2CC=CC12C
CC1(C)C2C=CCC2C1=O
CC1(C)C2CC=CC2C1=O
CC1=CCC2(C)CC(=O)C12
CC1(C)C2C=CC=C(C=C)C12
CC1=CC=CC2C1C2(C)C=C
CCC1(C)C2C=CC=C(C)C12
CCC1=CC=CC2C1C2(C)C
CC12CC1C=CC(=C)C2C=C
CC12CC1C(=C)C=C(C2)C=C
CC12CC1C(=C)C=CC2C=C
CC12CC1CC(=C)C=C2C=C
CC12CC1C=CC(C=C)C2=C
CC12CC1C(C=C)C=CC2=C
CC12CC1CC=C(C=C)C2=C
CC12CC1CC(C=C)=CC2=C
CC12CC1C=C(C=C)C(=C)C2
CC12CC1C(=C)C(C=C)=CC2
CC12CC1C(=C)C(C=C)C=C2
CC12CC1C(C=C)=CC(=C)C2
CC12CC1C(C=C)C(=C)C=C2
CC12C(C=C)C1C=CCC2=C
CC12C(CC=CC1=C)C2C=C
CC12C=CC(=C)CC1C2C=C
CC12C=CCC(=C)C1C2C=C
CC12CC=CC(=C)C1C2C=C
CC12CC(=C)C=CC1C2C=C
CC1C2CC2(C=C)C=CC1=C
CC1C2C=CC(=C)CC12C=C
CC1C2C=CCC(=C)C12C=C
CC1C2C(=C)C=CCC12C=C
CC1C2C(=C)CC=CC12C=C
CC1C2CC=CC(=C)C12C=C
CC1C2CC(=C)C=CC12C=C
CC1=CC2CC2(CC1=C)C=C
CC1=CCC2(CC2C1=C)C=C
CC1C=CC2(CC2C1=C)C=C
CC1=CCC2CC2(C=C)C1=C
CC1(C=C)C2CC2C=CC1=C
CC1C=CC2CC2(C=C)C1=C
CC1(C=C)C2C=CCC(=C)C12
CC1(C=C)C2CC=CC(=C)C12
CC1(C=C)C2CC(=C)C=CC12
CC1=CC(=C)C2(CC2C1)C=C
CC1=CC(=C)C2CC2(C1)C=C
CC1=CC(=C)CC2(CC12)C=C
CC1=CC(=C)CC2CC12C=C
CC1=CCC(=C)C2(CC12)C=C
CC1C=CC(=C)C2(CC12)C=C
CC1C=CC(=C)C2CC12C=C
CC1C(=C)C=CC2CC12C=C
CC1(C=C)C=CC2CC2C1=C
CC1(C=C)C=CC(=C)C2CC12
CCC12CC1C=CC(=C)C2=C
CCC12CC1C(=C)C=CC2=C
CCC12CC1C(=C)C(=C)C=C2
CC12C(CC1C=CC2=C)C=C
CC12CCC1C(=C)C=C2C=C
CC12CCC1C=C(C=C)C2=C
CC12CCC1C(C=C)=CC2=C
CC12CCC1C(=C)C(C=C)=C2
CC12C=CC(=C)C1CC2C=C
CC12CC(C=C)C1C=CC2=C
CC12CC(C=C)C1C(=C)C=C2
CC1(CC2C1C=CC2=C)C=C
CC1CC2(C=C)C1C=CC2=C
CC1=CC2(CCC2C1=C)C=C
CC1=CC2CCC2(C=C)C1=C
CC1(CC2C=CC(=C)C12)C=C
CC1CC2C=CC(=C)C12C=C
CC1CC2C(=C)C=CC12C=C
CC1CC2(C=C)C=CC(=C)C12
CC1=CC(=C)C2(CCC12)C=C
CC1=CC(=C)C2CCC12C=C
CC1C2CC2C=CC1C(C)=C
CC1C2CC2CC=C1C(C)=C
CC1C2C=CCC(C12)C(C)=C
CC1C2CC=C(CC12)C(C)=C
CC1C2CC=CC(C12)C(C)=C
CC1C2CC(C=CC12)C(C)=C
CC1C2CCC=C(C12)C(C)=C
CC1C2CCC(=CC12)C(C)=C
CC1CC2CC2C=C1C(C)=C
CC1CC2CC2C(=C1)C(C)=C
CC1CC2C(C=C1)C2C(C)=C
CC1C=CC2CC2C1C(C)=C
CC1C=CCC2C1C2C(C)=C
CC1CC=CC2C1C2C(C)=C
CC1C=C(CC2CC12)C(C)=C
CC1C=CC(C2CC12)C(C)=C
CC1CC=C(C2CC12)C(C)=C
CC1CC(=CC2CC12)C(C)=C
CC(=C)C1C2CC2CC=C1C
CC(C)C1C2CC2C=CC1=C
CC(=C)C1C2CC=C(C)CC12
CC(=C)C1C2CCC=C(C)C12
CC(=C)C1C2CCC(C)=CC12
CC(C)C1C2C=CCC(=C)C12
CC(C)C1C2CC=CC(=C)C12
CC(C)C1C2CC(=C)C=CC12
CC(=C)C1CC2CC2C=C1C
CC(C)C1=CC2CC2CC1=C
CC(=C)C1CC2CC2C(C)=C1
CC(C)C1=CC2CC2C(=C)C1
CC(C)C1=CCC2CC2C1=C
CC(C)C1C=CC2CC2C1=C
CC(=C)C1=C(C)C2CC2CC1
CC(=C)C1=C(C)CC2CC2C1
CC(C)C1=CC(=C)C2CC2C1
CC(=C)C1=C(C)CCC2CC12
CC(=C)C1C=C(C)CC2CC12
CC(=C)C1CC=C(C)C2CC12
CC(=C)C1CC(C)=CC2CC12
CC(C)C1=CC(=C)CC2CC12
CC(C)C1=CCC(=C)C2CC12
CC(C)C1C=CC(=C)C2CC12
CC1C2CCC2C=C1C(C)=C
CC1C2C=CCC2C1C(C)=C
CC1C2CC=CC2C1C(C)=C
CC1CC2C1C=CC2C(C)=C
CC1CC2C1CC=C2C(C)=C
CC1CC2C=C(CC12)C(C)=C
CC1CC2C=CC(C12)C(C)=C
CC1CC2CC=C(C12)C(C)=C
CC1CC2CC(=CC12)C(C)=C
CC1C=CC2C1CC2C(C)=C
CC1C=C(C2CCC12)C(C)=C
CC1C=CC2CC(C12)C(C)=C
CC(=C)C1C2CCC2C=C1C
CC(=C)C1CC2C1CC=C2C
CC(C)C1CC2C1C=CC2=C
CC(C)C1=CC2CCC2C1=C
CC(=C)C1CC2C=C(C)CC12
CC(=C)C1CC2CC=C(C)C12
CC(=C)C1CC2CC(C)=CC12
CC(C)C1CC2C=CC(=C)C12
CC(=C)C1=C(C)C2CCC2C1
CC(=C)C1=C(C)CC2CCC12
CC(=C)C1C=C(C)C2CCC12
CC(C)C1=CC(=C)C2CCC12
CC1C2C=CCCC12C(C)=C
CC1C2CC=CCC12C(C)=C
CC1CC2(CC2C=C1)C(C)=C
CC1CC2CC2(C=C1)C(C)=C
CC1C=CCC2(CC12)C(C)=C
CC1C=CCC2CC12C(C)=C
CC1CC=CC2(CC12)C(C)=C
CC1CC=CC2CC12C(C)=C
CC(C)C12CC1C=CCC2=C
CC(C)C12CC1CC=CC2=C
CC(=C)C12CC1CC=C(C)C2
CC(=C)C12CC1CC(C)=CC2
CC(C)C12CC1C=CC(=C)C2
CC(C)C12CC1C(=C)C=CC2
CC(C)C12CC1C(=C)CC=C2
CC(C)C12CC1CC(=C)C=C2
CC(=C)C1C2C=CCCC12C
CC(=C)C1C2CC=CCC12C
CC(=C)C1C2CCC=CC12C
CC(=C)C1=CC2CC2(C)CC1
CC(=C)C1CC2CC2(C)C=C1
CC(=C)C1CC2(C)CC2C=C1
CC(=C)C1(C)C2CC=CCC12
CC(=C)C1(C)C2CCC=CC12
CC(=C)C1=CCC2CC2(C)C1
CC(=C)C1(C)CC2CC2C=C1
CC(=C)C1=CCC2(C)CC2C1
CC(=C)C1=CCCC2CC12C
CC(=C)C1C=CCC2CC12C
CC(=C)C1CC=CC2CC12C
CC(=C)C1=CCCC2(C)CC12
CC(=C)C1C=CCC2(C)CC12
CC(=C)C1CC=CC2(C)CC12
CC(=C)C1(C)C=CCC2CC12
CC(=C)C1(C)CC=CC2CC12
CC1CC2(C=CCC12)C(C)=C
CC1CC2(CC=CC12)C(C)=C
CC1CC2C=CCC12C(C)=C
CC1CC2CC=CC12C(C)=C
CC1C=CC2(CCC12)C(C)=C
CC1C=CC2CCC12C(C)=C
CC(=C)C12CCC1CC=C2C
CC(C)C12CCC1C=CC2=C
CC(=C)C12CCC1C=C(C)C2
CC(=C)C12CCC1C(C)=CC2
CC(=C)C12CCC1CC(C)=C2
CC(C)C12CCC1C(=C)C=C2
CC(=C)C1=CC2CCC2(C)C1
CC(=C)C1CC2C=CCC12C
CC(=C)C1CC2CC=CC12C
CC(=C)C1=CC2(C)CCC2C1
CC(=C)C1CC2(C)C=CCC12
CC(=C)C1CC2(C)CC=CC12
CC(=C)C1=CCC2CCC12C
CC(=C)C1C=CC2CCC12C
CC(=C)C1=CCC2(C)CCC12
CC(=C)C1(C)CC2C=CCC12
CC(=C)C1(C)CC2CC=CC12
CC(=C)C1C=CC2(C)CCC12
CC(=C)C1(C)C=CC2CCC12
CCC1CC2C1C=CC=C2C
CCC1=CC2CCC2C=C1C
CCC1=CC2CCC2C(C)=C1
CCC1=CC2C(C)CC2C=C1
CCC1=CC2CC(C)C2C=C1
CCC1CC2C=C(C)C=CC12
CCC1CC2C=CC=C(C)C12
CCC1CC2C=CC(C)=CC12
CCC1=C(C)C2CCC2C=C1
CCC1C(C)C2C=CC=CC12
CCC1=CC=CC2C(C)CC12
CCC1=CC=CC2CC(C)C12
CCC1=C(C)C=CC2CCC12
CCC1=CC=C(C)C2CCC12
CCC1=CC(C)=CC2CCC12
CC(C)C1=CC2CCC2C=C1
CC(C)C1CC2C=CC=CC12
CC(C)C1=CC=CC2CCC12
CCC12CCC1C=CC=C2C
CCC12CCC1C=C(C)C=C2
CCC12CCC1C=CC(C)=C2
CCC12CCC1C(C)=CC=C2
CCC12CC(C)C1C=CC=C2
CCC12C=CC=CC1CC2C
CCC1=CC2CCC2(C)C=C1
CCC1=CC2(C)CCC2C=C1
CCC1CC2C=CC=CC12C
CCC1CC2(C)C=CC=CC12
CCC1(C)CC2C=CC=CC12
CCC1=CC=CC2CCC12C
CCC1=CC=CC2(C)CCC12
CC(C)C1C2CC2C=CC1C
CC(C)C1C2CC2CC=C1C
CC(C)C1C2C=CCC(C)C12
CC(C)C1C2CC=C(C)CC12
CC(C)C1C2CC=CC(C)C12
CC(C)C1C2CC(C)C=CC12
CC(C)C1C2CCC=C(C)C12
CC(C)C1C2CCC(C)=CC12
CC(C)C1=CC2CC2CC1C
CC(C)C1CC2CC2C=C1C
CC(C)C1=CC2CC2C(C)C1
CC(C)C1CC2CC2C(C)=C1
CC(C)C1=CC2C(C)C2CC1
CC(C)C1CC2C(C)C2C=C1
CC(C)C1=CCC2CC2C1C
CC(C)C1C=CC2CC2C1C
CC(C)C1=C(C)C2CC2CC1
CC(C)C1=CCC2C(C)C2C1
CC(C)C1=C(C)CC2CC2C1
CC(C)C1=CC(C)C2CC2C1
CC(C)C1=CCCC2C(C)C12
CC(C)C1C=CCC2C(C)C12
CC(C)C1CC=CC2C(C)C12
CC(C)C1=C(C)CCC2CC12
CC(C)C1=CC(C)CC2CC12
CC(C)C1=CCC(C)C2CC12
CC(C)C1C=C(C)CC2CC12
CC(C)C1C=CC(C)C2CC12
CC(C)C1CC=C(C)C2CC12
CC(C)C1CC(C)=CC2CC12
CC(C)C1C2CCC2C=C1C
CC(C)C1CC2C1C=CC2C
CC(C)C1CC2C1CC=C2C
CC(C)C1=CC2CCC2C1C
CC(C)C1=CC2C(C)CC2C1
CC(C)C1=CC2CC(C)C2C1
CC(C)C1CC2C=C(C)CC12
CC(C)C1CC2C=CC(C)C12
CC(C)C1CC2CC=C(C)C12
CC(C)C1CC2CC(C)=CC12
CC(C)C1=C(C)C2CCC2C1
CC(C)C1=CCC2C(C)CC12
CC(C)C1=CCC2CC(C)C12
CC(C)C1C=CC2C(C)CC12
CC(C)C1C=CC2CC(C)C12
CC(C)C1C(C)C2C=CCC12
CC(C)C1C(C)C2CC=CC12
CC(C)C1=C(C)CC2CCC12
CC(C)C1=CC(C)C2CCC12
CC(C)C1C=C(C)C2CCC12
CC(C)C12CC1C=CCC2C
CC(C)C12CC1CC=CC2C
CC(C)C12CC1C=CC(C)C2
CC(C)C12CC1C(C)C=CC2
CC(C)C12CC1C(C)CC=C2
CC(C)C12CC1CC=C(C)C2
CC(C)C12CC1CC(C)=CC2
CC(C)C12CC1CC(C)C=C2
CC(C)C12CC=CCC1C2C
CC(C)C12CCC=CC1C2C
CC(C)C1C2C=CCCC12C
CC(C)C1C2CC=CCC12C
CC(C)C1C2CCC=CC12C
CC(C)C1=CC2CC2(C)CC1
CC(C)C1CC2CC2(C)C=C1
CC(C)C1CC2(C)CC2C=C1
CC(C)C1(C)C2CC=CCC12
CC(C)C1(C)C2CCC=CC12
CC(C)C1=CCC2CC2(C)C1
CC(C)C1(C)CC2CC2C=C1
CC(C)C1=CCC2(C)CC2C1
CC(C)C1=CCCC2CC12C
CC(C)C1C=CCC2CC12C
CC(C)C1CC=CC2CC12C
CC(C)C1=CCCC2(C)CC12
CC(C)C1C=CCC2(C)CC12
CC(C)C1CC=CC2(C)CC12
CC(C)C1(C)C=CCC2CC12
CC(C)C1(C)CC=CC2CC12
CC(C)C12CCC1C=CC2C
CC(C)C12CCC1CC=C2C
CC(C)C12CCC1C=C(C)C2
CC(C)C12CCC1C(C)=CC2
CC(C)C12CCC1C(C)C=C2
CC(C)C12CCC1CC(C)=C2
CC(C)C12C=CCC1CC2C
CC(C)C12CC=CC1CC2C
CC(C)C12CC(C)C1C=CC2
CC(C)C12CC(C)C1CC=C2
CC(C)C1=CC2CCC2(C)C1
CC(C)C1CC2C=CCC12C
CC(C)C1CC2CC=CC12C
CC(C)C1=CC2(C)CCC2C1
CC(C)C1CC2(C)C=CCC12
CC(C)C1CC2(C)CC=CC12
CC(C)C1=CCC2CCC12C
CC(C)C1C=CC2CCC12C
CC(C)C1=CCC2(C)CCC12
CC(C)C1(C)CC2C=CCC12
CC(C)C1(C)CC2CC=CC12
CC(C)C1C=CC2(C)CCC12
CC(C)C1(C)C=CC2CCC12
CC(C)(C)C1C2CC=CCC12
CC(C)(C)C1C2CCC=CC12
CC(C)(C)C1=CC2CC2CC1
CC(C)(C)C1CC2CC2C=C1
CC(C)(C)C1=CCC2CC2C1
CC(C)(C)C1=CCCC2CC12
CC(C)(C)C1C=CCC2CC12
CC(C)(C)C1CC=CC2CC12
CC(C)(C)C1=CC2CCC2C1
CC(C)(C)C1CC2C=CCC12
CC(C)(C)C1CC2CC=CC12
CC(C)(C)C1=CCC2CCC12
CC(C)(C)C1C=CC2CCC12
CC1C2CC2CCC1(C)C=C
CC1C2CC2(C)CCC1C=C
CC1C2C(CCCC12C)C=C
CC1C2CC(CCC12C)C=C
CC1C2CCC(CC12C)C=C
CC1C2C(C)CCCC12C=C
CC1C2CC(C)CCC12C=C
CC1C2CCC(C)(CC12)C=C
CC1C2CCC(C)CC12C=C
CC1C2CCCC(C)C12C=C
CC1C2CCCC(C=C)C12C
CC1C2CCCC(C)(C=C)C12
CC1CC2CC2(CC1C)C=C
CC1CC2CC2CC1(C)C=C
CC1(C)C2CC2CCC1C=C
CC1CC2CC2(C)C(C1)C=C
CC1CC2CC2(C)CC1C=C
CC1CC2CC2C(C)(C1)C=C
CC1CC2CC2(C=C)C(C)C1
CC1CC2(C)CC2CC1C=C
CC1(C)C2CCC(CC12)C=C
CC1(C)C2CCCC(C=C)C12
CC1CCC2C(C1)C2(C)C=C
CC1CCC2(CC2C1C)C=C
CC1CCC2CC2C1(C)C=C
CC1(C)CC2CC2C(C1)C=C
CC1(C)CC2CC2CC1C=C
CC1CCC2CC2(C)C1C=C
CC1CCC2CC2(C=C)C1C
CC1CCC2(C)C(C1)C2C=C
CC1CCC2(C)CC2C1C=C
CC1CCC2C(C=C)C2(C)C1
CC1CCCC2C1C2(C)C=C
CC1C(CCC2CC12C)C=C
CC1CC(CC2CC12C)C=C
CC1(C)CCC2C(C1)C2C=C
CC1(C)CCC2CC2C1C=C
CC1CC(C)C2CC2(C1)C=C
CC1CC(CC2(C)CC12)C=C
CC1CCCC2C(C=C)C12C
CC1CCCC2(C)C(C=C)C12
CC1(C)CC(CC2CC12)C=C
CC1CC(C)(CC2CC12)C=C
CC1CCC(C)C2(CC12)C=C
CC1CC(C=C)C2CC2(C)C1
CC1(C)CCCC2C(C=C)C12
CC1CCC(C=C)C2CC12C
CC1CCC(C=C)C2(C)CC12
CC1(C)CCC(C=C)C2CC12
CC1CCC(C)(C=C)C2CC12
CCC12CC1C(=C)CCC2C
CCC12CC1C(C)CCC2=C
CCC12CC1CC(=C)CC2C
CCC12CC1CC(C)CC2=C
CCC12CC1CCC(=C)C2C
CCC12CC1CCC(C)C2=C
CCC12CC1C(=C)C(C)CC2
CCC12CC1C(=C)CC(C)C2
CCC12CC1C(C)C(=C)CC2
CCC12CC1C(C)CC(=C)C2
CCC12CC1CC(=C)C(C)C2
CCC12CC1CC(C)C(=C)C2
CCC12C(C)C1CCCC2=C
CCC12CC(=C)CCC1C2C
CCC12CCC(=C)CC1C2C
CCC12CCCC(=C)C1C2C
CCC1C2CC2(C)CCC1=C
CCC1C2C(=C)CCCC12C
CCC1C2CC(=C)CCC12C
CCC1C2CCC(=C)CC12C
CCC1C2CCCC(=C)C12C
CCC1(C)C2CC2CCC1=C
CCC1CC2CC2(C)CC1=C
CCC1CC2CC2(C)C(=C)C1
CCC1CC2(C)CC2CC1=C
CCC1(C)C2CCC(=C)CC12
CCC1(C)C2CCCC(=C)C12
CCC1(C)CC2CC2CC1=C
CCC1CCC2CC2(C)C1=C
CCC1(C)CC2CC2C(=C)C1
CCC1CCC2(C)CC2C1=C
CCC1(C)CCC2CC2C1=C
CCC1CC(=C)C2CC2(C)C1
CCC1C(=C)CCC2CC12C
CCC1CC(=C)CC2CC12C
CCC1CCC(=C)C2CC12C
CCC1CC(=C)CC2(C)CC12
CCC1CCC(=C)C2(C)CC12
CCC1(C)CC(=C)CC2CC12
CCC1(C)CCC(=C)C2CC12
CC1C2CCC2CC1(C)C=C
CC1C2CCC2(C)CC1C=C
CC1C2CCCC2C1(C)C=C
CC1C2CCCC2(C)C1C=C
CC1CC2C1CCC2(C)C=C
CC1CC2(C)C1CCC2C=C
CC1CC2(C=C)C1CCC2C
CC1CC2(CCC2C1C)C=C
CC1CC2CCC2C1(C)C=C
CC1(C)C2CCC2CC1C=C
CC1CC2C(CC2(C)C1)C=C
CC1CC2CCC2(C)C1C=C
CC1CC2CCC2(C=C)C1C
CC1CC2C(CCC12C)C=C
CC1CC2CC(CC12C)C=C
CC1(C)C2CCCC2C1C=C
CC1CC2(C)CCC2C1C=C
CC1CC2(C)CC(CC12)C=C
CC1CC2(CC(C)CC12)C=C
CC1CC2(CCC(C)C12)C=C
CC1CC2C(C)CCC12C=C
CC1CC2CC(C)(CC12)C=C
CC1CC2CC(C)CC12C=C
CC1CC2CCC(C)C12C=C
CC1CC2CC(C=C)C2(C)C1
CC1CC2CCC(C=C)C12C
CC1CC2CC(C)(C=C)C2C1
CC1CC2(C)CCC(C=C)C12
CC1CC2CCC(C)(C=C)C12
CC1CCC2C1CC2(C)C=C
CC1(C)CC2C1CCC2C=C
CC1C(CC2CCC12C)C=C
CC1CCC2C(CC12C)C=C
CC1(C)CC2CCC2C1C=C
CC1(C)CC2CC(CC12)C=C
CC1C(C)C2(CCCC12)C=C
CC1CCC2(C)C(CC12)C=C
CC1CCC2CC(C=C)C12C
CC1(C)CC2CC(C=C)C2C1
CC1(C)CC2CCC(C=C)C12
CC1CCC2(C)CC(C=C)C12
CC1CCC2CC(C)(C=C)C12
CC1(C)CCC2C(CC12)C=C
CC1CC(C)C2(CCC12)C=C
CC1C(C=C)C2CCCC12C
CC1(C)CCC2CC(C=C)C12
CC1CC(C=C)C2CCC12C
CC1CC(C=C)C2(C)CCC12
CC1(C)CC(C=C)C2CCC12
CC1CC(C)(C=C)C2CCC12
CCC12CCC1C(=C)CC2C
CCC12CCC1C(C)CC2=C
CCC12CCC1CC(=C)C2C
CCC12CCC1CC(C)C2=C
CCC12CCC1C(=C)C(C)C2
CCC12CCC1C(C)C(=C)C2
CCC12C(C)CC1CCC2=C
CCC12CC(C)C1CCC2=C
CCC12CC(C)C1C(=C)CC2
CCC12CC(C)C1CC(=C)C2
CCC12CC(=C)CC1CC2C
CCC12CCC(=C)C1CC2C
CCC1C2CCC2(C)CC1=C
CCC1CC2(C)C1CCC2=C
CCC1(C)C2CCC2CC1=C
CCC1CC2CCC2(C)C1=C
CCC1CC2(C)CCC2C1=C
CCC1CC2C(=C)CCC12C
CCC1CC2CC(=C)CC12C
CCC1CC2CCC(=C)C12C
CCC1CC2(C)CC(=C)CC12
CCC1CC2(C)CCC(=C)C12
CCC1(C)CC2C1CCC2=C
CCC1(C)CC2CCC2C1=C
CCC1(C)CC2CC(=C)CC12
CCC1(C)CC2CCC(=C)C12
CCC1C(=C)CC2CCC12C
CCC1CC(=C)C2CCC12C
CCC1CC(=C)C2(C)CCC12
CCC1(C)CC(=C)C2CCC12
CCC1C2CCC2C=CC1C
CCC1C2CCC2CC=C1C
CCC1CC2C1C=CCC2C
CCC1CC2C1CC=CC2C
CCC1CC2C1CCC=C2C
CCC1=CC2CCC2CC1C
CCC1CC2CCC2C=C1C
CCC1=CC2CCC2C(C)C1
CCC1CC2CCC2C(C)=C1
CCC1=CC2C(C)CC2CC1
CCC1=CC2CC(C)C2CC1
CCC1CC2C(C)CC2C=C1
CCC1CC2CC(C)C2C=C1
CCC1CC2C=C(C)CCC12
CCC1CC2C=CC(C)CC12
CCC1CC2C=CCC(C)C12
CCC1CC2CC=C(C)CC12
CCC1CC2CC=CC(C)C12
CCC1CC2CC(C)=CCC12
CCC1CC2CC(C)C=CC12
CCC1CC2CCC=C(C)C12
CCC1CC2CCC(C)=CC12
CCC1=CCC2CCC2C1C
CCC1C=CC2CCC2C1C
CCC1=C(C)C2CCC2CC1
CCC1=CCC2C(C)CC2C1
CCC1=CCC2CC(C)C2C1
CCC1C(C)C2C=CCCC12
CCC1C(C)C2CC=CCC12
CCC1C(C)C2CCC=CC12
CCC1=C(C)CC2CCC2C1
CCC1=CC(C)C2CCC2C1
CCC1=CCCC2C(C)CC12
CCC1=CCCC2CC(C)C12
CCC1C=CCC2C(C)CC12
CCC1C=CCC2CC(C)C12
CCC1CC=CC2C(C)CC12
CCC1CC=CC2CC(C)C12
CCC1=C(C)CCC2CCC12
CCC1=CC(C)CC2CCC12
CCC1=CCC(C)C2CCC12
CCC1C=C(C)CC2CCC12
CCC1C=CC(C)C2CCC12
CCC1CC=C(C)C2CCC12
CCC1CC(C)=CC2CCC12
CC(C)C1=CC2CCC2CC1
CC(C)C1CC2CCC2C=C1
CC(C)C1CC2C=CCCC12
CC(C)C1CC2CC=CCC12
CC(C)C1CC2CCC=CC12
CC(C)C1=CCC2CCC2C1
CC(C)C1=CCCC2CCC12
CC(C)C1C=CCC2CCC12
CC(C)C1CC=CC2CCC12
CCC12CCC1C=CCC2C
CCC12CCC1CC=CC2C
CCC12CCC1CCC=C2C
CCC12CCC1C=C(C)CC2
CCC12CCC1C=CC(C)C2
CCC12CCC1C(C)=CCC2
CCC12CCC1C(C)C=CC2
CCC12CCC1C(C)CC=C2
CCC12CCC1CC=C(C)C2
CCC12CCC1CC(C)=CC2
CCC12CCC1CC(C)C=C2
CCC12CCC1CCC(C)=C2
CCC12CC(C)C1C=CCC2
CCC12CC(C)C1CC=CC2
CCC12CC(C)C1CCC=C2
CCC12C=CCCC1CC2C
CCC12CC=CCC1CC2C
CCC12CCC=CC1CC2C
CCC1=CC2CCC2(C)CC1
CCC1CC2CCC2(C)C=C1
CCC1=CC2(C)CCC2CC1
CCC1CC2(C)CCC2C=C1
CCC1CC2C=CCCC12C
CCC1CC2CC=CCC12C
CCC1CC2CCC=CC12C
CCC1CC2(C)C=CCCC12
CCC1CC2(C)CC=CCC12
CCC1CC2(C)CCC=CC12
CCC1=CCC2CCC2(C)C1
CCC1(C)CC2CCC2C=C1
CCC1=CCC2(C)CCC2C1
CCC1(C)CC2C=CCCC12
CCC1(C)CC2CC=CCC12
CCC1(C)CC2CCC=CC12
CCC1=CCCC2CCC12C
CCC1C=CCC2CCC12C
CCC1CC=CC2CCC12C
CCC1=CCCC2(C)CCC12
CCC1C=CCC2(C)CCC12
CCC1CC=CC2(C)CCC12
CCC1(C)C=CCC2CCC12
CCC1(C)CC=CC2CCC12
CCC12CC1C(C)CCC2C
CCC12CC1CC(C)CC2C
CCC12CC1CCC(C)C2C
CCC12CC1C(C)C(C)CC2
CCC12CC1C(C)CC(C)C2
CCC12CC1CC(C)C(C)C2
CCC12C(C)C1CCCC2C
CCC12CC(C)CCC1C2C
CCC12CCC(C)CC1C2C
CCC12CCCC(C)C1C2C
CCC1C2CC2CCC1(C)C
CCC1C2CC2(C)CCC1C
CCC1C2C(C)CCCC12C
CCC1C2CC(C)CCC12C
CCC1C2CCC(C)CC12C
CCC1C2CCCC(C)C12C
CCC1C2CCC(C)(C)CC12
CCC1C2CCCC(C)(C)C12
CCC1CC2CC2CC1(C)C
CCC1(C)C2CC2CCC1C
CCC1CC2CC2(C)CC1C
CCC1CC2CC2(C)C(C)C1
CCC1CC2CC2C(C)(C)C1
CCC1CC2(C)CC2CC1C
CCC1(C)C2CCC(C)CC12
CCC1(C)C2CCCC(C)C12
CCC1CCC2C(C1)C2(C)C
CCC1CCC2CC2C1(C)C
CCC1(C)CC2CC2CC1C
CCC1CCC2CC2(C)C1C
CCC1(C)CC2CC2C(C)C1
CCC1CCC2(C)CC2C1C
CCC1CCC2C(C)C2(C)C1
CCC1CCC2(C)C(C)C2C1
CCC1CCCC2C1C2(C)C
CCC1(C)CCC2CC2C1C
CCC1CC(C)C2CC2(C)C1
CCC1CCCC2C(C)C12C
CCC1(C)CCC2C(C)C2C1
CCC1CCCC2(C)C(C)C12
CCC1C(C)CCC2CC12C
CCC1CC(C)CC2CC12C
CCC1CCC(C)C2CC12C
CCC1(C)CCCC2C(C)C12
CCC1CC(C)CC2(C)CC12
CCC1CCC(C)C2(C)CC12
CCC1(C)CC(C)CC2CC12
CCC1(C)CCC(C)C2CC12
CCC1CC(C)(C)CC2CC12
CCC1CCC(C)(C)C2CC12
CCC12CCC1C(C)CC2C
CCC12CCC1CC(C)C2C
CCC12CCC1C(C)C(C)C2
CCC12C(C)CC1CCC2C
CCC12CC(C)C1CCC2C
CCC12CCCC1C(C)C2C
CCC12CC(C)C1C(C)CC2
CCC12CC(C)C1CC(C)C2
CCC12CC(C)CC1CC2C
CCC12CCC(C)C1CC2C
CCC1C2CCC2CC1(C)C
CCC1C2CCC2(C)CC1C
CCC1C2CCCC2C1(C)C
CCC1CC2C1CCC2(C)C
CCC1CC2(C)C1CCC2C
CCC1CC2CCC2C1(C)C
CCC1(C)C2CCC2CC1C
CCC1CC2CCC2(C)C1C
CCC1CC2(C)CCC2C1C
CCC1CC2C(C)CC2(C)C1
CCC1CC2CC(C)C2(C)C1
CCC1CC2C(C)CCC12C
CCC1CC2CC(C)CC12C
CCC1CC2CCC(C)C12C
CCC1CC2CC(C)(C)C2C1
CCC1CC2(C)CC(C)CC12
CCC1CC2(C)CCC(C)C12
CCC1CC2CC(C)(C)CC12
CCC1CC2CCC(C)(C)C12
CCC1CCC2C1CC2(C)C
CCC1(C)CC2C1CCC2C
CCC1(C)CC2CCC2C1C
CCC1C(C)C2CCCC12C
CCC1CCC2C(C)CC12C
CCC1CCC2CC(C)C12C
CCC1(C)CC2CC(C)C2C1
CCC1(C)CC2CC(C)CC12
CCC1(C)CC2CCC(C)C12
CCC1C(C)C2(C)CCCC12
CCC1CCC2(C)C(C)CC12
CCC1CCC2(C)CC(C)C12
CCC1CCC2CC(C)(C)C12
CCC1C(C)CC2CCC12C
CCC1CC(C)C2CCC12C
CCC1(C)C(C)C2CCCC12
CCC1(C)CCC2C(C)CC12
CCC1(C)CCC2CC(C)C12
CCC1CC(C)C2(C)CCC12
CCC1(C)CC(C)C2CCC12
CCC1CC(C)(C)C2CCC12
CC1C2OC1(C)C=C2C=C
CC1C2OC1(C=C)C=C2C
CC1C2OC1(C=C)C(C)=C2
CC1C2OC1(C)C(C=C)=C2
CC1=CC2(C)OC1C2C=C
CC1=CC2OC1C2(C)C=C
CC1=CC2OC1(C)C2C=C
CC1(C)C2OC1C(C=C)=C2
CC1=C(C)C2(CC1O2)C=C
CC1=C(C=C)C2CC1(C)O2
CC1=C(C=C)C2(C)CC1O2
CC1C2OC1(C=C2)C(C)=C
CC(=C)C12CC(O1)C=C2C
CC(=C)C12CC(O1)C(C)=C2
CC(=C)C1C2OC1(C)C=C2
CC(=C)C1=CC2CC1(C)O2
CC(=C)C1=CC2(C)CC1O2
CC(=C)C1(C)C2OC1C=C2
CCC12CC(O1)C(C)=C2C
CCC12OC(C1C)C(C)=C2
CCC12OC(C=C1C)C2C
CCC1C2OC1(C)C=C2C
CCC1C2OC1(C)C(C)=C2
CCC1=CC2(C)OC1C2C
CCC1=CC2OC1C2(C)C
CCC1=CC2OC1(C)C2C
CCC1(C)C2OC1C(C)=C2
CCC1=C(C)C2CC1(C)O2
CCC1=C(C)C2(C)CC1O2
COC12CC(C1)C(C)=C2C
COC12CC(C1C)C(C)=C2
COC12C=CC(C1C)C2C
COC12CC(C=C1C)C2C
COC1C2CC1(C)C=C2C
COC1C2CC1(C)C(C)=C2
COC1C2C=CC1C2(C)C
COC1C2C=CC1(C)C2C
COC1(C)C2CC1C(C)=C2
COC1(C)C2C=CC1C2C
CC(C)C12CC(O1)C=C2C
CC(C)C12CC(O1)C(C)=C2
CC(C)C12OC(C=C1)C2C
CC(C)C1C2OC1(C)C=C2
CC(C)C1=CC2CC1(C)O2
CC(C)C1=CC2(C)CC1O2
CC(C)C1(C)C2OC1C=C2
CC(C)(C)C1C2OC1C=C2
CC(C)(C)C1=CC2CC1O2
CC1C2CC1C(C)=CC2=O
CC1C2CC1C(=O)C(C)=C2
CC1C2CC(C=C1C)C2=O
CC1C2C=CC(C)C1C2=O
CC1C2CC=C(C)C1C2=O
CC1C2CC(C)=CC1C2=O
CC1C2C=CC(=O)C1C2C
CC1=C(C)C2CC(C1)C2=O
CC1C=C(C)C2CC1C2=O
CC1=C(C)C(=O)C2CC1C2
CC1C2C=CC1(C)CC2=O
CC1C2CC(C)(C=C2)C1=O
CC1C2CC(=O)C1(C)C=C2
CC1=CC2CC1(C)CC2=O
CC1=CC2(C)CC1CC2=O
CC1=CC2CCC1(C)C2=O
CC1CC2C=CC1(C)C2=O
CC1=CC2(C)CC1C(=O)C2
CC1=CC2(C)CCC1C2=O
CC1CC2(C)C=CC1C2=O
CC1=CC2CC(=O)C1(C)C2
CC1(C)C2CC(=O)C1C=C2
CC1(C)CC2C=CC1C2=O
CC1C(=O)C2CC1(C)C=C2
CC1(C)C2CC(C=C2)C1=O
CC1C2CC=C(C=C)C1O2
CC1C2CC(C=C)=CC1O2
CC1C2CC(O2)C=C1C=C
CC1C2OC1C(C=C)C=C2
CC1=CC2CC(O2)C1C=C
CC1=CC2OC(C1)C2C=C
CC1=C(CC2CC1O2)C=C
CC1=CCC2OC1C2C=C
CC1C=CC2OC1C2C=C
CC1=C(C=C)C2CC(C1)O2
CC1=CC(C=C)C2CC1O2
CC1C=C(C=C)C2CC1O2
CCC1C2OC1C(=C)C=C2
CCC1=CC2CC(O2)C1=C
CCC1=CC(=C)C2CC1O2
COC1C2CC1C(=C)C=C2
CC12CC(C)(C1)C(=O)C=C2
CC12CC(C)(C=CC1)C2=O
CC(=C)C1C2CC=CC1O2
CC(=C)C1=CC2CC(C1)O2
CC(=C)C1=CCC2CC1O2
CC(=C)C1C=CC2CC1O2
CC12CC(CC=C1C=C)O2
CC12CC(CC(C=C)=C1)O2
CC12CC=CC(O1)C2C=C
CC12CC(O1)C=C(C2)C=C
CC12CC(O1)C=CC2C=C
CC12CC(O1)C(C=C)=CC2
CC12CC(O1)C(C=C)C=C2
CC12OC(CC=C1)C2C=C
CC1C2CC=CC1(O2)C=C
CC1C2OC1(CC=C2)C=C
CC1=CC2(CC(C1)O2)C=C
CC1=CC2CC(C1)(O2)C=C
CC1=CCC2(CC1O2)C=C
CC1=CCC2CC1(O2)C=C
CC1C=CC2(CC1O2)C=C
CC1C=CC2CC1(O2)C=C
CC1(C=C)C2CC=CC1O2
CC1(C=C)C=CC2CC1O2
CCC12CC(O1)C=CC2=C
CCC12CC(O1)C(=C)C=C2
COC12CC(C1)C=CC2=C
COC12CC(C1)C(=C)C=C2
CC1C2CC1(C=C)C(C)O2
CC1C2CC1(C)C(O2)C=C
CC1C2CC1C(C)(O2)C=C
CC1C2CC1(C)OC2C=C
CC1C2CC1(OC2C)C=C
CC1C2CC(C)C1(O2)C=C
CC1C2CC(C=C)C1(C)O2
CC1C2CC(C)(C=C)C1O2
CC1C2CC(C)(O2)C1C=C
CC1C2CC(O2)C1(C)C=C
CC1C2CC(O2)(C=C)C1C
CC1C2COC1C2(C)C=C
CC1C2COC1(C)C2C=C
CC1C2COC1(C=C)C2C
CC1C2OC1(CC2C)C=C
CC1C2OC1(C)CC2C=C
CC1C2OCC1(C)C2C=C
CC1C2OCC1(C=C)C2C
CC1(C)C2CC1C(O2)C=C
CC1(C)C2CC(C=C)C1O2
CC1(C)C2CC(O2)C1C=C
CC1(C)C2COC1C2C=C
CC1CC2(C)OC1C2C=C
CC1CC2OC1C2(C)C=C
CC1CC2OC1(C)C2C=C
CC1(C)CC2OC1C2C=C
CC1C(C=C)C2CC1(C)O2
CC1(C)OC2CC1C2C=C
CC1OC2CC1C2(C)C=C
CC1OC2CC1(C)C2C=C
CC1OC2(C)CC1C2C=C
CCC12CC(=C)C(O1)C2C
CCC12CC(O1)C(=C)C2C
CCC12CC(O1)C(C)C2=C
CCC12OC(CC1=C)C2C
CCC1C2CC(=C)C1(C)O2
CCC1C2CC(C)(O2)C1=C
CCC1C2OC1(C)CC2=C
CCC1(C)C2CC(=C)C1O2
CCC1(C)C2CC(O2)C1=C
CCC1C(=C)C2CC1(C)O2
COC12CC(C1)C(=C)C2C
COC12CC(C1)C(C)C2=C
COC12CC(C1C)C(=C)C2
COC12CC(CC1=C)C2C
COC1C2CC1(C)CC2=C
COC1C2CC1(C)C(=C)C2
COC1C2CC(C)(C2)C1=C
COC1(C)C2CC1C(=C)C2
COC1(C)C2CC(C2)C1=C
COC1C(=C)C2CC1(C)C2
CC1C2CC1(CO2)C(C)=C
CC1C2CC1(OC2)C(C)=C
CC1C2CCC1(O2)C(C)=C
CC1CC2(CC1O2)C(C)=C
CC1CC2CC1(O2)C(C)=C
CC1OC2(CC1C2)C(C)=C
CC1OC2CC1(C2)C(C)=C
CC(C)C12CC(CC1=C)O2
CC(C)C12CC(O1)C(=C)C2
CC(=C)C1C2CC1(C)CO2
CC(=C)C1C2CC1(C)OC2
CC(=C)C1C2CCC1(C)O2
CC(=C)C1CC2CC1(C)O2
CC(=C)C1(C)C2CC1OC2
CC(=C)C1(C)C2CCC1O2
CC(=C)C1CC2(C)CC1O2
CC(=C)C1(C)CC2CC1O2
CC(=C)C1(C)OC2CC1C2
CC(=C)C1OC2CC1(C)C2
CC(=C)C1OC2(C)CC1C2
CC(C)C12CC(CC=C1)O2
CC(C)C12CC(O1)C=CC2
CCC12CC(C1C)C(C)O2
CCC12CC(C)C(O1)C2C
CCC12CC(O1)C(C)C2C
CCC12CC(OC1C)C2C
CCC12COC(C1C)C2C
CCC12OC(CC1C)C2C
CCC12OCC(C1C)C2C
CCC1C2CC1(C)C(C)O2
CCC1C2CC1C(C)(C)O2
CCC1C2CC1(C)OC2C
CCC1C2CC(C)C1(C)O2
CCC1C2CC(C)(C)C1O2
CCC1C2CC(C)(O2)C1C
CCC1C2CC(O2)C1(C)C
CCC1C2COC1C2(C)C
CCC1C2COC1(C)C2C
CCC1C2OC1(C)CC2C
CCC1C2OCC1(C)C2C
CCC1(C)C2CC1C(C)O2
CCC1(C)C2CC(C)C1O2
CCC1(C)C2CC(O2)C1C
CCC1(C)C2COC1C2C
CCC1CC2(C)OC1C2C
CCC1CC2OC1C2(C)C
CCC1CC2OC1(C)C2C
CCC1C(C)C2CC1(C)O2
CCC1(C)CC2OC1C2C
CCC1(C)OC2CC1C2C
CCC1OC2CC1C2(C)C
CCC1OC2CC1(C)C2C
CCC1OC2(C)CC1C2C
COC12CC(C1)C(C)C2C
COC12CC(C1C)C(C)C2
COC12CC(CC1C)C2C
COC12CCC(C1C)C2C
COC1C2CC1(C)CC2C
COC1C2CC1(C)C(C)C2
COC1C2CC1C(C)(C)C2
COC1C2CCC1C2(C)C
COC1C2CCC1(C)C2C
COC1C2CC(C2)C1(C)C
COC1C2CC(C)(C2)C1C
COC1CC2CC1C2(C)C
COC1CC2CC1(C)C2C
COC1(C)C2CC1C(C)C2
COC1(C)C2CCC1C2C
COC1CC2(C)CC1C2C
COC1(C)C2CC(C2)C1C
COC1(C)CC2CC1C2C
COC1C(C)C2CC1(C)C2
CC(C)C12CC(C1)C(C)O2
CC(C)C12CC(C1)OC2C
CC(C)C12CC(CC1C)O2
CC(C)C12CC(CO1)C2C
CC(C)C12CCC(O1)C2C
CC(C)C12CC(O1)C(C)C2
CC(C)C12CC(OC1)C2C
CC(C)C1C2CC1(C)CO2
CC(C)C1C2CC1(C)OC2
CC(C)C1C2CCC1(C)O2
CC(C)C1CC2CC1(C)O2
CC(C)C1(C)C2CC1OC2
CC(C)C1(C)C2CCC1O2
CC(C)C1CC2(C)CC1O2
CC(C)C1(C)CC2CC1O2
CC(C)C1(C)OC2CC1C2
CC(C)C1OC2CC1(C)C2
CC(C)C1OC2(C)CC1C2
CC(C)(C)C1C2CC1OC2
CC(C)(C)C1C2CCC1O2
CC(C)(C)C1OC2CC1C2
CC(C)(C)C1CC2CC1O2
CC12CC(C1)C(=C)CC2=O
CC12CC(C1)CC(=C)C2=O
CC12CC(C1)C(=C)C(=O)C2
CC12CC(C1)CC(=O)C2=C
CC12CC(C1)C(=O)CC2=C
CC12CC(C1)C(=O)C(=C)C2
CC12CC(C1=O)C(=C)CC2
CC12CC(CCC1=C)C2=O
CC12CC(CC(=C)C1)C2=O
CC1C2CC1(C)CC(=O)O2
CC1C2CC1(C)COC2=O
CC1C2CC1(C)C(=O)OC2
CC1C2CC1(C)OC(=O)C2
CC1C2CC(C)(C2)OC1=O
CC1(C)C2CC1C(=O)OC2
CC1(C)C2CC1OC(=O)C2
CC1(C)C2CC(C2)OC1=O
CC1(C)OC(=O)C2CC1C2
CC1C(=O)OC2CC1(C)C2
CC1OC(=O)C2CC1(C)C2
CC1OC(=O)C2(C)CC1C2
CCC1C2CC1C(C)CO2
CCC1C2CC1C(C)OC2
CCC1C2CC1OC(C)C2
CCC1C2CC(C2)OC1C
CCC1C2CC(CC1C)O2
CCC1C2CC(C)CC1O2
CCC1C2CCC(C)C1O2
CCC1C2CCOC1C2C
CCC1C2COCC1C2C
CCC1CC2CC(O1)C2C
CCC1CC2CC(O2)C1C
CCC1CC2OC(C1)C2C
CCC1CCC2OC1C2C
CCC1CC(C)C2CC1O2
CCC1COC2CC1C2C
CCC1OC2CC(C2)C1C
CCC1OCC2CC1C2C
CCC1OC(C)C2CC1C2
COC1C2CC1C(C)CC2
COC1C2CC1CC(C)C2
COC1CC2CC(C1)C2C
COC1CCC2CC1C2C
COC1CC(C)C2CC1C2
COC1C2CC(C2)CC1C
COC1C2CCCC1C2C
COC1CC2CC(C2)C1C
CC(C)C1C2CC1COC2
CC(C)C1C2CC1OCC2
CC(C)C1C2CCCC1O2
CC(C)C1CC2CC(C1)O2
CC(C)C1CC2CC(C2)O1
CC(C)C1CCC2CC1O2
CC(C)C1COC2CC1C2
CC(C)C1OCC2CC1C2
CCC12CC(C1)C(C)CO2
CCC12CC(C1)CC(C)O2
CCC12CC(C1)C(C)OC2
CCC12CC(C1)COC2C
CCC12CC(C1)OCC2C
CCC12CC(C1)OC(C)C2
CCC12CC(CCC1C)O2
CCC12CC(CC(C)C1)O2
CCC12CC(CCO1)C2C
CCC12CCCC(O1)C2C
CCC12CC(COC1)C2C
CCC12CC(O1)C(C)CC2
CCC12CC(OCC1)C2C
CCC1C2CC1(C)CCO2
CCC1C2CC1(C)COC2
CCC1C2CC1(C)OCC2
CCC1C2CCCC1(C)O2
CCC1(C)C2CC1COC2
CCC1(C)C2CC1OCC2
CCC1(C)C2CCCC1O2
CCC1CC2CC(C)(C1)O2
CCC1CC2(C)CC(C2)O1
CCC1CC2CC(C)(C2)O1
CCC1CCC2CC1(C)O2
CCC1(C)CC2CC(C1)O2
CCC1CCC2(C)CC1O2
CCC1(C)CC2CC(C2)O1
CCC1(C)CCC2CC1O2
CCC1(C)COC2CC1C2
CCC1COC2CC1(C)C2
CCC1COC2(C)CC1C2
CCC1(C)OCC2CC1C2
CCC1OCC2CC1(C)C2
CCC1OCC2(C)CC1C2
COC12CC(C1)CCC2C
COC12CC(C1)C(C)CC2
COC12CC(C1)CC(C)C2
COC12CC(CCC1)C2C
COC1C2CC1(C)CCC2
COC1(C)C2CC1CCC2
COC1CC2CC(C)(C2)C1
COC1CCC2CC1(C)C2
COC1CCC2(C)CC1C2
COC1(C)CC2CC(C2)C1
COC1(C)CCC2CC1C2
CC12CC(C1)C(C=C)=C2C#C
CC12CC(C1)C(C#C)=C2C=C
CC12CC(C1C=C)C(=C2)C#C
CC12CC(C1C#C)C(C=C)=C2
CC12C=CC(C1C=C)C2C#C
CC12CC(C=C1C=C)C2C#C
CC12CC(C=C1C#C)C2C=C
CC1C2CC1(C=C2C=C)C#C
CC1C2CC1(C=C)C=C2C#C
CC1C2CC1(C=C)C(=C2)C#C
CC1C2CC1(C#C)C(C=C)=C2
CC1C2C=CC1C2(C=C)C#C
CC1C2C=CC1(C=C)C2C#C
CC1C2C=CC1(C#C)C2C=C
CC1=CC2(CC1C2C=C)C#C
CC1=CC2(CC1C2C#C)C=C
CC1=CC2CC1C2(C=C)C#C
CC1=CC2CC1(C=C)C2C#C
CC1=CC2CC1(C#C)C2C=C
CC1(C=C)C2CC1C(=C2)C#C
CC1(C#C)C2CC1C(C=C)=C2
C=CC1(C)C2C=CC1C2C#C
CC1(C#C)C2C=CC1C2C=C
CC1=C(C=C)C2(CC1C2)C#C
CC1=C(C=C)C2CC1(C2)C#C
CC1=C(C#C)C2(CC1C2)C=C
CC1=C(C#C)C2CC1(C2)C=C
CC12CC(C1)C=C2C(=C)C#C
CC12CC(C1)C(=C2)C(=C)C#C
CC12CC(C=C1)C2C(=C)C#C
CC1(C2CC1C=C2)C(=C)C#C
CC1C2CC1(C=C2)C(=C)C#C
CC1=CC2(CC1C2)C(=C)C#C
CC1=CC2CC1(C2)C(=C)C#C
CC(=C)C12CC(C1)C=C2C#C
CC(=C)C12CC(C1)C(=C2)C#C
CC(=C)C12CC(C=C1)C2C#C
CC(=C)C1C2CC1(C=C2)C#C
CC(=C)C1=CC2(CC1C2)C#C
CC(=C)C1=CC2CC1(C2)C#C
CC(=C)C1(C#C)C2CC1C=C2
CC1C2C=CC1(C)C=C2C=C
CC1C2C=CC1(C=C)C=C2C
CC1C2C=CC1(C=C)C(C)=C2
CC1C2C=CC1(C)C(C=C)=C2
CC1=CC2(CC1C=C2C)C=C
CC1=CC2(CC1C(C)=C2)C=C
CC1=CC2CC1(C)C=C2C=C
CC1=CC2CC1(C=C)C(C)=C2
CC1=CC2CC1(C)C(C=C)=C2
CC1=CC2C=CC1C2(C)C=C
CC1=CC2(C)CC1C=C2C=C
CC1=CC2C=CC1(C)C2C=C
CC1=CC2(C)CC1C(C=C)=C2
CC1(C)C2C=CC1C(C=C)=C2
CC1=CC2(C)C=CC1C2C=C
CC1=C(C)C2(CC1C=C2)C=C
CC1=C(C=C)C2CC1(C)C=C2
CC1=C(C=C)C2(C)CC1C=C2
CCC12C=CC(C=C1C)C2=C
CCC12C=CC(C(C)=C1)C2=C
CCC1=CC2C=CC1(C)C2=C
CCC1=CC2(C)C=CC1C2=C
CC1C2CC1(C=C2C)C(C)=C
CC1C2CC1(C)C=C2C(C)=C
CC1C2CC1(C)C(=C2)C(C)=C
CC1C2CC1(C(C)=C)C(C)=C2
CC1C2C=CC1(C2C)C(C)=C
CC1C2C=CC1C2(C)C(C)=C
CC1C2C=CC1(C)C2C(C)=C
CC(=C)C12CC(C1)C(C)=C2C
CC(=C)C1C2CC1(C)C=C2C
CC(=C)C1C2CC1(C)C(C)=C2
CC(=C)C1C2C=CC1C2(C)C
CC(=C)C1=CC2CC1C2(C)C
CC(=C)C1(C)C2CC1C(C)=C2
CC(=C)C1=C(C)C2CC1(C)C2
CC(=C)C1=C(C)C2(C)CC1C2
CC1C2CC1(C)C=C2CC#C
CC1C2CC1(CC#C)C=C2C
CC1C2CC1(C)C(CC#C)=C2
CC1C2CC1(CC#C)C(C)=C2
CC1C2C=CC1C2(C)CC#C
CC1C2C=CC1(C)C2CC#C
CC1C2C=CC1(CC#C)C2C
CC1=CC2CC1C2(C)CC#C
CC1=CC2CC1(C)C2CC#C
CC1(C)C2CC1C(CC#C)=C2
CC1=CC2(C)CC1C2CC#C
CC1(C)C2C=CC1C2CC#C
CC1=C(C)C2(CC#C)CC1C2
CC1=C(CC#C)C2CC1(C)C2
CC1=C(CC#C)C2(C)CC1C2
CCC12CC(C1)C(C)=C2C#C
CCC12CC(C1C)C(=C2)C#C
CCC12CC(C1)C(C#C)=C2C
CCC12CC(C1C#C)C(C)=C2
CCC12C=CC(C1C)C2C#C
CCC12CC(C=C1C)C2C#C
CCC12CC(C=C1C#C)C2C
CCC1C2CC1(C=C2C)C#C
CCC1C2CC1(C)C=C2C#C
CCC1C2CC1(C)C(=C2)C#C
CCC1C2CC1(C#C)C(C)=C2
CCC1C2C=CC1C2(C)C#C
CCC1C2C=CC1(C)C2C#C
CCC1C2C=CC1(C#C)C2C
CCC1=CC2(CC1C2C)C#C
CCC1=CC2CC1C2(C)C#C
CCC1=CC2CC1(C)C2C#C
CCC1(C)C2CC1C(=C2)C#C
CCC1=CC2CC1(C#C)C2C
CCC1=CC2(C)CC1C2C#C
CCC1(C)C2C=CC1C2C#C
CCC1=C(C)C2(CC1C2)C#C
CCC1=C(C)C2CC1(C2)C#C
CCC1(C#C)C2CC1C(C)=C2
CCC1(C#C)C2C=CC1C2C
CCC1=C(C#C)C2CC1(C)C2
CCC1=C(C#C)C2(C)CC1C2
CC#CC12CC(C1)C(C)=C2C
CC#CC12CC(C1C)C(C)=C2
CC#CC12C=CC(C1C)C2C
CC#CC12CC(C=C1C)C2C
CC#CC1C2CC1(C)C=C2C
CC#CC1C2CC1(C)C(C)=C2
CC#CC1C2C=CC1C2(C)C
CC#CC1C2C=CC1(C)C2C
CC#CC1=CC2CC1C2(C)C
CC#CC1=CC2CC1(C)C2C
CC#CC1(C)C2CC1C(C)=C2
CC#CC1=CC2(C)CC1C2C
CC#CC1(C)C2C=CC1C2C
CC#CC1=C(C)C2CC1(C)C2
CC#CC1=C(C)C2(C)CC1C2
CC=CC12CC(C1)C(C)=C2C
CC=CC12CC(C1C)C(C)=C2
CC=CC12C=CC(C1C)C2C
CC=CC12CC(C=C1C)C2C
CC=CC1C2CC1(C)C=C2C
CC=CC1C2CC1(C)C(C)=C2
CC=CC1C2C=CC1C2(C)C
CC=CC1C2C=CC1(C)C2C
CC=CC1=CC2CC1C2(C)C
CC=CC1=CC2CC1(C)C2C
CC=CC1(C)C2CC1C(C)=C2
CC=CC1=CC2(C)CC1C2C
CC=CC1(C)C2C=CC1C2C
CC=CC1=C(C)C2CC1(C)C2
CC=CC1=C(C)C2(C)CC1C2
CC(C)=C(C)C1C2CC1C=C2
CC(C)=C(C)C1=CC2CC1C2
CC(C)C12CC(C1)C=C2C#C
CC(C)C12CC(C1)C(=C2)C#C
CC(C)C12CC(C=C1)C2C#C
CC(C)C1C2CC1(C=C2)C#C
CC(C)C1=CC2(CC1C2)C#C
CC(C)C1=CC2CC1(C2)C#C
CC(C)C1(C#C)C2CC1C=C2
CC(C#C)C12CC(C1)C=C2C
CC(C#C)C12CC(C1)C(C)=C2
CC(C#C)C12CC(C=C1)C2C
CC(C#C)C1C2CC1(C)C=C2
CC(C#C)C1=CC2CC1(C)C2
CC(C#C)C1(C)C2CC1C=C2
CC(C#C)C1=CC2(C)CC1C2
CC1C2CC1(C=C(C)C)C=C2
CC=C(C)C12CC(C1)C=C2C
CC(C)=CC12CC(C1)C=C2C
CC=C(C)C12CC(C1)C(C)=C2
CC(C)=CC12CC(C1)C(C)=C2
CC=C(C)C12CC(C=C1)C2C
CC=C(C)C1C2CC1(C)C=C2
CC(C)=CC1C2CC1(C)C=C2
CC=C(C)C1=CC2CC1(C)C2
CC=C(C)C1(C)C2CC1C=C2
CC(C)=CC1=CC2CC1(C)C2
CC(C)=CC1(C)C2CC1C=C2
CC=C(C)C1=CC2(C)CC1C2
CC(C)=CC1=CC2(C)CC1C2
CC(C)(C#C)C1C2CC1C=C2
CC(C)(C#C)C1=CC2CC1C2
CCC12CC(C=C1)C(C)=C2C
CCC12CC(C=C1C)C=C2C
CCC12C=CC(C1C)C(C)=C2
CCC12CC(C=C1C)C(C)=C2
CCC12C=CC(C=C1C)C2C
CCC12CC(C(C)=C1)C(C)=C2
CCC1C2C=CC1(C)C=C2C
CCC1C2C=CC1(C)C(C)=C2
CCC1=CC2CC1(C)C=C2C
CCC1=CC2CC1(C)C(C)=C2
CCC1=CC2C=CC1C2(C)C
CCC1=CC2(C)CC1C=C2C
CCC1=CC2C=CC1(C)C2C
CCC1=CC2(C)CC1C(C)=C2
CCC1(C)C2C=CC1C(C)=C2
CCC1=CC2(C)C=CC1C2C
CCC1=C(C)C2CC1(C)C=C2
CCC1=C(C)C2(C)CC1C=C2
CC(C)C12CC(C1)C(C)=C2C
CC(C)C12CC(C1C)C(C)=C2
CC(C)C12C=CC(C1C)C2C
CC(C)C12CC(C=C1C)C2C
CC(C)C1C2CC1(C)C=C2C
CC(C)C1C2CC1(C)C(C)=C2
CC(C)C1C2C=CC1C2(C)C
CC(C)C1C2C=CC1(C)C2C
CC(C)C1=CC2CC1C2(C)C
CC(C)C1=CC2CC1(C)C2C
CC(C)C1(C)C2CC1C(C)=C2
CC(C)C1=CC2(C)CC1C2C
CC(C)C1(C)C2C=CC1C2C
CC(C)C1=C(C)C2CC1(C)C2
CC(C)C1=C(C)C2(C)CC1C2
CC1C2CC1(C=C2)C(C)(C)C
CC1=CC2(CC1C2)C(C)(C)C
CC1=CC2CC1(C2)C(C)(C)C
CC(C)(C)C1C2CC1(C)C=C2
CC(C)(C)C1=CC2CC1(C)C2
CC(C)(C)C1(C)C2CC1C=C2
CC(C)(C)C1=CC2(C)CC1C2
CC1C2CC1C(C=C)=CC2=C
CC1C2CC1C(=C)C(C=C)=C2
CC1C2C=CC(=C)C1C2C=C
CC1=CC2CC(C2C=C)C1=C
CC1=CC(=C)C2CC1C2C=C
CC1=C(C=C)C2CC(C2)C1=C
CC1=C(C=C)C(=C)C2CC1C2
CC12CC(C=C1)C(=C)C2C=C
CC12CC(CC1=C)C=C2C=C
CC12CC(C=C1)C(C=C)C2=C
CC12CC(C=C1C=C)C(=C)C2
CC12CC(CC1=C)C(C=C)=C2
CC12C=CC(CC1=C)C2C=C
CC12C=CC(CC1C=C)C2=C
CC12CCC(C=C1C=C)C2=C
CC12CC(C(=C)C1)C(C=C)=C2
CC12CC(=C)C(C=C1)C2C=C
CC12CC(C=C)C(C=C1)C2=C
CC12CCC(C1=C)C(C=C)=C2
CC1C2C=CC1(CC2=C)C=C
CC1C2CC(=C)C1(C=C)C=C2
CC1C2CC(C=C)(C=C2)C1=C
CC1=CC2(CC1CC2=C)C=C
CC1=CC2CC1(CC2=C)C=C
CC1=CC2(CC1C(=C)C2)C=C
CC1=CC2(CCC1C2=C)C=C
CC1(CC2C=CC1C2=C)C=C
CC1=CC2CCC1(C=C)C2=C
CC1CC2C=CC1(C=C)C2=C
CC1=CC2CC(=C)C1(C2)C=C
CC1CC2(C=C)C=CC1C2=C
CC1C(=C)C2CC1(C=C)C=C2
CC1(C=C)C2CC(=C)C1C=C2
CC1(C=C)C2CC(C=C2)C1=C
CCC12C=CC(CC1=C)C2=C
CCC12CC(=C)C(C=C1)C2=C
CCC12CC(C=C1)C(=C)C2=C
C=C1C2CC(C2)C=C1CC#C
C=C1C=CC2CC1C2CC#C
C=C1C=C(CC#C)C2CC1C2
C=CC1C2CC1C=C(C2)C#C
C=CC1C2CC1C(=CC2)C#C
C=CC1C2CC1C(C=C2)C#C
C=CC1C2CC(C2)C=C1C#C
C=CC1C2CC=CC1C2C#C
C=CC1=CC2CC(C1)C2C#C
C=CC1=CC2CC(C2)C1C#C
C=CC1=C(CC2CC1C2)C#C
C=CC1=CCC2CC1C2C#C
C=CC1C=CC2CC1C2C#C
C=CC1=C(C#C)C2CC(C2)C1
C=CC1=CC(C#C)C2CC1C2
C=CC1C=C(C#C)C2CC1C2
CC#CC1C2CC1C(=C)C=C2
CC#CC1=CC2CC(C2)C1=C
CC#CC1=CC(=C)C2CC1C2
CC1C2CC1C(=CC=C)C=C2
CC1=CC2CC(C2)C1=CC=C
CC1=CC(=CC=C)C2CC1C2
CC=C1C2CC(C2)C=C1C=C
CC=C1C=CC2CC1C2C=C
CC=C1C=C(C=C)C2CC1C2
CC=CC1C2CC1C(=C)C=C2
CC=CC1=CC2CC(C2)C1=C
CC=CC1=CC(=C)C2CC1C2
CC12CC(C1)(C=C)C=CC2=C
CC12CC(C1)(C=C)C(=C)C=C2
C=C(C#C)C1C2CC1C=CC2
C=C(C#C)C1=CC2CC(C2)C1
C=C(C#C)C1=CCC2CC1C2
C=C(C#C)C1C=CC2CC1C2
CC(=C)C=C1C=CC2CC1C2
CC(C=C)=C1C=CC2CC1C2
C=C1C=CC2CC1(CC#C)C2
C=C1C=CC2(CC#C)CC1C2
C=CC12CC(C1)C=C(C2)C#C
C=CC12CC(C1)C=CC2C#C
C=CC12CC(C1)C(=CC2)C#C
C=CC12CC(C1)C(C=C2)C#C
C=CC12CC(C1)CC=C2C#C
C=CC12CC(C1)CC(=C2)C#C
C=CC12CC(C=CC1)C2C#C
C=CC12CC(CC=C1)C2C#C
C=CC1C2CC1(C=CC2)C#C
C=CC1C2CC1(CC=C2)C#C
C=CC1=CC2(CC(C2)C1)C#C
C=CC1=CC2CC(C2)(C1)C#C
C=CC1=CCC2(CC1C2)C#C
C=CC1=CCC2CC1(C2)C#C
C=CC1(C=CC2CC1C2)C#C
C=CC1C=CC2(CC1C2)C#C
C=CC1C=CC2CC1(C2)C#C
C=CC1(C#C)C2CC1C=CC2
CC#CC12CC(C1)C=CC2=C
CC#CC12CC(C1)C(=C)C=C2
CC12CC(C1)C=CC2=CC=C
CC12CC(C1)C(=CC=C)C=C2
CC=C1C=CC2(CC1C2)C=C
CC=C1C=CC2CC1(C2)C=C
CC=CC12CC(C1)C=CC2=C
CC=CC12CC(C1)C(=C)C=C2
CC1C2CC1(CC2=C)C(C)=C
CC1C2CC1(C(C)=C)C(=C)C2
CC1C2CC(C2)(C(C)=C)C1=C
CC1C(=C)C2CC1(C2)C(C)=C
CC(C)C12CC(C1)C(=C)C2=C
CC(=C)C1C2CC1(C)CC2=C
CC(=C)C1C2CC1(C)C(=C)C2
CC(=C)C1C2CC(C)(C2)C1=C
CC(=C)C1(C)C2CC1C(=C)C2
CC(=C)C1(C)C2CC(C2)C1=C
CC(=C)C1C(=C)C2CC1(C)C2
CC12CC(C1)C(=C)C2CC#C
CC12CC(C1)C(C=C)C2C#C
CC12CC(C1)C(C#C)C2C=C
CC12CC(C1C=C)C(C2)C#C
CC12CC(C1C#C)C(C2)C=C
CC12CC(C1)C(CC#C)C2=C
CC12CC(C1CC#C)C(=C)C2
CC12CC(CC1=C)C2CC#C
CC12CC(CC1C=C)C2C#C
CC12CC(CC1C#C)C2C=C
CC12CCC(C1C=C)C2C#C
CC1C2CC1(CC2C=C)C#C
CC1C2CC1(CC2C#C)C=C
CC1C2CC1C(C2)(C=C)C#C
CC1C2CC1(C=C)C(C2)C#C
CC1C2CC1(C#C)C(C2)C=C
CC1C2CC1(CC#C)CC2=C
CC1C2CC1(CC#C)C(=C)C2
CC1C2CCC1C2(C=C)C#C
CC1C2CCC1(C=C)C2C#C
CC1C2CCC1(C#C)C2C=C
CC1C2CC(C2)C1(C=C)C#C
CC1C2CC(C2)(C=C)C1C#C
CC1C2CC(C2)(C#C)C1C=C
CC1C2CC(CC#C)(C2)C1=C
CC1(CC2CC1C2C=C)C#C
CC1(CC2CC1C2C#C)C=C
CC1CC2(CC1C2C=C)C#C
CC1CC2(CC1C2C#C)C=C
CC1CC2CC1C2(C=C)C#C
CC1CC2CC1(C=C)C2C#C
CC1CC2CC1(C#C)C2C=C
CC1(C=C)C2CC1C(C2)C#C
CC1(C#C)C2CC1C(C2)C=C
CC1C(=C)C2CC1(CC#C)C2
CC1(C=C)C2CCC1C2C#C
CC1(C#C)C2CCC1C2C=C
CC1(C=C)C2CC(C2)C1C#C
CC1(C#C)C2CC(C2)C1C=C
CC1C(C=C)C2CC1(C2)C#C
CC1C(C#C)C2CC1(C2)C=C
CC1(CC#C)C2CC1C(=C)C2
CC1(CC#C)C2CC(C2)C1=C
CCC12CC(C1)C(=C)C2C#C
CCC12CC(C1)C(C#C)C2=C
CCC12CC(C1C#C)C(=C)C2
CCC12CC(CC1=C)C2C#C
CCC1C2CC1(CC2=C)C#C
CCC1C2CC1(C#C)C(=C)C2
CCC1C2CC(C2)(C#C)C1=C
CCC1C(=C)C2CC1(C2)C#C
CCC1(C#C)C2CC1C(=C)C2
CCC1(C#C)C2CC(C2)C1=C
CC#CC12CC(C1)C(=C)C2C
CC#CC12CC(C1)C(C)C2=C
CC#CC12CC(C1C)C(=C)C2
CC#CC12CC(CC1=C)C2C
CC#CC1C2CC1(C)CC2=C
CC#CC1C2CC1(C)C(=C)C2
CC#CC1C2CC(C)(C2)C1=C
CC#CC1(C)C2CC1C(=C)C2
CC#CC1(C)C2CC(C2)C1=C
CC#CC1C(=C)C2CC1(C)C2
CC1C2CC1(C)C(C2)=CC=C
CC1C2CC1(C)CC2=CC=C
CC1C2CC(C)(C2)C1=CC=C
CC1(C)C2CC1C(C2)=CC=C
CC1(C)C2CC(C2)C1=CC=C
CC1C(=CC=C)C2CC1(C)C2
CCC12CC(C1)C(=C)C2=CC
CCC12CC(C1)C(=CC)C2=C
CC=C1C2CC(C2)C1(C)C=C
CC=C1C2CC(C2)(C=C)C1C
CC=C1C2CC(C)(C2)C1C=C
CC=C1CC2(CC1C2C)C=C
CC=C1CC2CC1C2(C)C=C
CC=C1CC2CC1(C)C2C=C
CC=C1CC2CC1(C=C)C2C
CC=C1CC2(C)CC1C2C=C
CC=C1C(C)C2CC1(C2)C=C
CC=C1C(C=C)C2CC1(C)C2
CC=CC12CC(C1)C(=C)C2C
CC=CC12CC(C1)C(C)C2=C
CC=CC12CC(C1C)C(=C)C2
CC=CC12CC(CC1=C)C2C
CC=CC1C2CC1(C)CC2=C
CC=CC1C2CC1(C)C(=C)C2
CC=CC1C2CC(C)(C2)C1=C
CCC=C1C2CC(C)(C2)C1=C
CC=CC1(C)C2CC1C(=C)C2
CC=CC1(C)C2CC(C2)C1=C
CC=CC1C(=C)C2CC1(C)C2
CCC=C1C(=C)C2CC1(C)C2
CC(=C)C(C)=C1CC2CC1C2
CC1C2CC(C1C=C2)C(C)=C
CC1C2CCC1C(=C2)C(C)=C
CC1CC2CC1C=C2C(C)=C
CC1CC2CC1C(=C2)C(C)=C
CC1CC2C=CC1C2C(C)=C
CC(=C)C1C2CCC1C(C)=C2
CC(C)C1C2CC(=C)C1C=C2
CC(C)C1C2CC(C=C2)C1=C
CC(=C)C1CC2CC1C=C2C
CC(C)C1=CC2CC1CC2=C
CC(=C)C1CC2CC1C(C)=C2
CC(C)C1=CC2CC1C(=C)C2
CC(C)C1=CC2CCC1C2=C
CC(C)C1CC2C=CC1C2=C
CC(=C)C1=C(C)C2CCC1C2
CC1C2CC(C=C2)C1C(C)=C
CC12CC(C1)C(C2)C(=C)C#C
CC12CC(C1)CC2C(=C)C#C
CC12CC(CC1)C2C(=C)C#C
CC1(C2CC1CC2)C(=C)C#C
CC1C2CC1(CC2)C(=C)C#C
CC1(CC2CC1C2)C(=C)C#C
CC1CC2(CC1C2)C(=C)C#C
CC1CC2CC1(C2)C(=C)C#C
CC(=C)C12CC(C1)C(C2)C#C
CC(=C)C12CC(C1)CC2C#C
CC(=C)C12CC(CC1)C2C#C
CC(=C)C1C2CC1(CC2)C#C
CC(=C)C1(CC2CC1C2)C#C
CC(=C)C1CC2(CC1C2)C#C
CC(=C)C1CC2CC1(C2)C#C
CC(=C)C1(C#C)C2CC1CC2
CC(C#C)C12CC(C1)CC2=C
CC(C#C)C12CC(C1)C(=C)C2
CC=C1CC2(CC1C2)C(C)=C
CC=C1CC2CC1(C2)C(C)=C
CC(C)=C1CC2(CC1C2)C=C
CC(C)=C1CC2CC1(C2)C=C
CC=C(C)C12CC(C1)CC2=C
CC(C)=CC12CC(C1)CC2=C
CC=C(C)C12CC(C1)C(=C)C2
CC(C)=CC12CC(C1)C(=C)C2
CC(=C)C=C1CC2CC1(C)C2
CC(C=C)=C1CC2CC1(C)C2
CC(=C)C=C1CC2(C)CC1C2
CC(C=C)=C1CC2(C)CC1C2
CC1C2CCC1(C=C2)C(C)=C
CC1CC2(CC1C=C2)C(C)=C
CC1CC2CC1(C=C2)C(C)=C
CC(=C)C12CCC(C1)C=C2C
CC(=C)C12CCC(C1)C(C)=C2
CC(C)C12CC(C=C1)C(=C)C2
CC(C)C12CC(CC1=C)C=C2
CC(C)C12CCC(C=C1)C2=C
CC(=C)C1C2CCC1(C)C=C2
CC(=C)C1CC2CC1(C)C=C2
CC(=C)C1=CC2CCC1(C)C2
CC(=C)C1(C)C2CCC1C=C2
CC(=C)C1CC2(C)CC1C=C2
CC(=C)C1=CC2(C)CCC1C2
CC(=C)C1(C)CC2CC1C=C2
CCC1C2CC1C=C(C)C=C2
CCC1C2CC1C(C)=CC=C2
CCC1C2C=CC=CC1C2C
CCC1=CC2CC(C2)C=C1C
CCC1=CC2CC(C2)C(C)=C1
CCC1=CC2CC(C=C1)C2C
CCC1=C(C)C2CC(C2)C=C1
CCC1=CC=CC2CC1C2C
CCC1=C(C)C=CC2CC1C2
CCC1=CC=C(C)C2CC1C2
CCC1=CC(C)=CC2CC1C2
CCC1C2C=CC1C(C)C=C2
CCC1C2C=C(C)C1CC=C2
CCC1C2CC=CC1C(C)=C2
CCC1C2CC(C=C2)C=C1C
CCC1C2CC=C(C)C1C=C2
CCC1C2CC(C)=CC1C=C2
CCC1=CC2CC1C=CC2C
CCC1=CC2CC1CC=C2C
CCC1=CC2CC1C=C(C)C2
CCC1=CC2CC1C(C)=CC2
CCC1=CC2CC1C(C)C=C2
CCC1=CC2CC1CC(C)=C2
CCC1=CC2CC(C1)C=C2C
CCC1=CC2CC(C1)C(C)=C2
CCC1=CC2C=CCC1C2C
CCC1=CC2C=CC(C1)C2C
CCC1=CC2CC=CC1C2C
CCC1=CC2CC(C=C2)C1C
CCC1=CCC2CC1C=C2C
CCC1C=CC2CC1C=C2C
CCC1=C(C)C2CC1C=CC2
CCC1=C(C)C2CC1CC=C2
CCC1=CCC2CC1C(C)=C2
CCC1C=CC2CC1C(C)=C2
CCC1=CCC2C=CC1C2C
CCC1C=CC2C=CC1C2C
CCC1=C(C)C2CC(C1)C=C2
CCC1=C(C)CC2CC1C=C2
CCC1=CC(C)C2CC1C=C2
CCC1C=C(C)C2CC1C=C2
CC(=C)C12CC(C)(C1)C=CC2
CC(=C)C12CC(C)(C1)CC=C2
CC(C)C1C2CC1C=CC=C2
CC(C)C1=CC2CC(C2)C=C1
CC(C)C1=CC=CC2CC1C2
CC(C)C1C2CC=CC1C=C2
CC(C)C1=CC2CC1C=CC2
CC(C)C1=CC2CC1CC=C2
CC(C)C1=CC2CC(C1)C=C2
CC(C)C1=CCC2CC1C=C2
CC(C)C1C=CC2CC1C=C2
CC(C#C)C12CC(C1)C=CC2
CC(C#C)C12CC(C1)CC=C2
CC=C(C)C12CC(C1)C=CC2
CC=C(C)C12CC(C1)CC=C2
CC(C)=CC12CC(C1)C=CC2
CC(C)=CC12CC(C1)CC=C2
CCC12CC(C1)C=CC=C2C
CCC12CC(C1)C=C(C)C=C2
CCC12CC(C1)C=CC(C)=C2
CCC12CC(C1)C(C)=CC=C2
CCC12CC(C=CC=C1)C2C
CCC1C2CC1(C)C=CC=C2
CCC1(C)C2CC1C=CC=C2
CCC1=CC2(C)CC(C2)C=C1
CCC1=CC2CC(C)(C2)C=C1
CCC1=CC=CC2CC1(C)C2
CCC1=CC=CC2(C)CC1C2
CCC12CC(C=C1)C=CC2C
CCC12CC(C=C1)C=C(C)C2
CCC12CC(C=C1)C(C)=CC2
CCC12CC(C=C1)C(C)C=C2
CCC12CC(C=C1C)C=CC2
CCC12CC(CC=C1)C=C2C
CCC12CC(C=CC1)C(C)=C2
CCC12CC(CC=C1)C(C)=C2
CCC12CC(CC=C1C)C=C2
CCC12C=CC(CC=C1)C2C
CCC12CC=CC(C=C1)C2C
CCC12CC(CC(C)=C1)C=C2
CCC1C2C=CC1(C)CC=C2
CCC1C2CC=CC1(C)C=C2
CCC1=CC2CC1(C)C=CC2
CCC1=CC2CC1(C)CC=C2
CCC1=CC2(C)CC1C=CC2
CCC1=CC2(C)CC1CC=C2
CCC1=CC2(C)CC(C1)C=C2
CCC1=CC2CC(C)(C1)C=C2
CCC1(C)C2CC=CC1C=C2
CCC1=CCC2CC1(C)C=C2
CCC1C=CC2CC1(C)C=C2
CCC1=CCC2(C)CC1C=C2
CCC1C=CC2(C)CC1C=C2
CCC1(C)C=CC2CC1C=C2
CC1C2CC1(CC2C)C(C)=C
CC1C2CC1(C(C)C2)C(C)=C
CC1C2CC1(C)C(C2)C(C)=C
CC1C2CC1(C)CC2C(C)=C
CC1C2CC1C(C)(C2)C(C)=C
CC1C2CCC1(C2C)C(C)=C
CC1C2CCC1C2(C)C(C)=C
CC1C2CCC1(C)C2C(C)=C
CC1C2CC(C2)(C1C)C(C)=C
CC1C2CC(C2)C1(C)C(C)=C
CC1C2CC(C)(C2)C1C(C)=C
CC1CC2CC1C2(C)C(C)=C
CC1C(C2CC1(C)C2)C(C)=C
CC1CC2CC1(C)C2C(C)=C
CC1CC2(C)CC1C2C(C)=C
CC(C)C12CC(C1)C(=C)C2C
CC(C)C12CC(C1)C(C)C2=C
CC(C)C12CC(C1C)C(=C)C2
CC(C)C12CC(CC1=C)C2C
CC(C)C1C2CC1(C)CC2=C
CC(=C)C1C2CC1C(C)(C)C2
CC(C)C1C2CC1(C)C(=C)C2
CC(=C)C1C2CCC1C2(C)C
CC(=C)C1C2CC(C2)C1(C)C
CC(C)C1C2CC(C)(C2)C1=C
CC(=C)C1CC2CC1C2(C)C
CC(C)C1(C)C2CC1C(=C)C2
CC(C)C1(C)C2CC(C2)C1=C
CC(C)C1C(=C)C2CC1(C)C2
CC1C2CC1(C)CC2CC#C
CC1C2CC1(CC#C)CC2C
CC1C2CC1(C)C(CC#C)C2
CC1C2CC1(CC#C)C(C)C2
CC1C2CC1C(C)(CC#C)C2
CC1C2CCC1C2(C)CC#C
CC1C2CCC1(C)C2CC#C
CC1C2CCC1(CC#C)C2C
CC1C2CC(C2)C1(C)CC#C
CC1C2CC(C)(C2)C1CC#C
CC1C2CC(CC#C)(C2)C1C
CC1CC2CC1C2(C)CC#C
CC1CC2CC1(C)C2CC#C
CC1(C)C2CC1C(CC#C)C2
CC1(C)C2CCC1C2CC#C
CC1CC2(C)CC1C2CC#C
CC1(C)C2CC(C2)C1CC#C
CC1(C)CC2CC1C2CC#C
CC1C(CC#C)C2CC1(C)C2
CCC12CC(C1)C(C)C2C#C
CCC12CC(C1C)C(C2)C#C
CCC12CC(C1)C(C#C)C2C
CCC12CC(C1C#C)C(C)C2
CCC12CC(CC1C)C2C#C
CCC12CCC(C1C)C2C#C
CCC12CC(CC1C#C)C2C
CCC1C2CC1(CC2C)C#C
CCC1C2CC1(C)C(C2)C#C
CCC1C2CC1(C)CC2C#C
CCC1C2CC1C(C)(C2)C#C
CCC1C2CC1(C#C)C(C)C2
CCC1C2CCC1C2(C)C#C
CCC1C2CCC1(C)C2C#C
CCC1C2CCC1(C#C)C2C
CCC1C2CC(C2)C1(C)C#C
CCC1C2CC(C2)(C#C)C1C
CCC1C2CC(C)(C2)C1C#C
CCC1(CC2CC1C2C)C#C
CCC1CC2(CC1C2C)C#C
CCC1CC2CC1C2(C)C#C
CCC1(C)C2CC1C(C2)C#C
CCC1CC2CC1(C)C2C#C
CCC1CC2CC1(C#C)C2C
CCC1(C)C2CCC1C2C#C
CCC1CC2(C)CC1C2C#C
CCC1(C)C2CC(C2)C1C#C
CCC1(C)CC2CC1C2C#C
CCC1C(C)C2CC1(C2)C#C
CCC1(C#C)C2CC1C(C)C2
CCC1(C#C)C2CCC1C2C
CCC1(C#C)C2CC(C2)C1C
CCC1C(C#C)C2CC1(C)C2
CC#CC12CC(C1)C(C)C2C
CC#CC12CC(C1C)C(C)C2
CC#CC12CC(CC1C)C2C
CC#CC12CCC(C1C)C2C
CC#CC1C2CC1(C)CC2C
CC#CC1C2CC1(C)C(C)C2
CC#CC1C2CC1C(C)(C)C2
CC#CC1C2CCC1C2(C)C
CC#CC1C2CCC1(C)C2C
CC#CC1C2CC(C2)C1(C)C
CC#CC1C2CC(C)(C2)C1C
CC#CC1CC2CC1C2(C)C
CC#CC1CC2CC1(C)C2C
CC#CC1(C)C2CC1C(C)C2
CC#CC1(C)C2CCC1C2C
CC#CC1CC2(C)CC1C2C
CC#CC1(C)C2CC(C2)C1C
CC#CC1(C)CC2CC1C2C
CC#CC1C(C)C2CC1(C)C2
CCC12CC(C1)C(C)C2=CC
CCC12CC(C1C)C(C2)=CC
CCC12CC(C1)C(=CC)C2C
CCC12CC(CC1=CC)C2C
CCC1C2CC1(C)C(C2)=CC
CCC1C2CC1(C)CC2=CC
CCC1C2CC(C)(C2)C1=CC
CCC1(C)C2CC1C(C2)=CC
CCC1(C)C2CC(C2)C1=CC
CCC1C(=CC)C2CC1(C)C2
CC=CC12CC(C1)C(C)C2C
CC=CC12CC(C1C)C(C)C2
CC=CC12CC(CC1C)C2C
CC=CC12CCC(C1C)C2C
CC=CC1C2CC1(C)CC2C
CC=CC1C2CC1(C)C(C)C2
CC=CC1C2CC1C(C)(C)C2
CC=CC1C2CCC1C2(C)C
CC=CC1C2CCC1(C)C2C
CC=CC1C2CC(C2)C1(C)C
CCC=C1C2CC(C2)C1(C)C
CC=CC1C2CC(C)(C2)C1C
CCC=C1C2CC(C)(C2)C1C
CC=CC1CC2CC1C2(C)C
CCC=C1CC2CC1C2(C)C
CC=CC1CC2CC1(C)C2C
CCC=C1CC2CC1(C)C2C
CC=CC1(C)C2CC1C(C)C2
CC=CC1(C)C2CCC1C2C
CC=CC1CC2(C)CC1C2C
CCC=C1CC2(C)CC1C2C
CC=CC1(C)C2CC(C2)C1C
CC=CC1(C)CC2CC1C2C
CC=CC1C(C)C2CC1(C)C2
CCC=C1C(C)C2CC1(C)C2
CC(C)(C)C12CC(C1)CC2=C
CC(C)(C)C12CC(C1)C(=C)C2
CC(C)=C(C)C1C2CC1CC2
CC(C)=C(C)C1CC2CC1C2
CC(C)C(C)=C1CC2CC1C2
CC(C)C1C2CCC1C(C)=C2
CC(C)C1C2CC(C)C1C=C2
CC(C)C1C2CC(C=C2)C1C
CC(C)C1=CC2CC1CC2C
CC(C)C1CC2CC1C=C2C
CC(C)C1CC2CC1C(C)=C2
CC(C)C1=CC2CCC1C2C
CC(C)C1CC2C=CC1C2C
CC(C)C1=CC2CC(C)C1C2
CC(C)C1=C(C)C2CCC1C2
CC(C)C12CC(C1)C(C2)C#C
CC(C)C12CC(C1)CC2C#C
CC(C)C12CC(CC1)C2C#C
CC(C)C1C2CC1(CC2)C#C
CC(C)C1(CC2CC1C2)C#C
CC(C)C1CC2(CC1C2)C#C
CC(C)C1CC2CC1(C2)C#C
CC(C)C1(C#C)C2CC1CC2
CC(C#C)C12CC(C1)CC2C
CC(C#C)C12CC(C1)C(C)C2
CC(C#C)C12CC(CC1)C2C
CC(C#C)C1C2CC1(C)CC2
CC(C#C)C1(C)C2CC1CC2
CC(C#C)C1CC2CC1(C)C2
CC(C#C)C1CC2(C)CC1C2
CC(C#C)C1(C)CC2CC1C2
CC1C2CC1(CC2)C=C(C)C
CC1CC2(CC1C2)C=C(C)C
CC1CC2CC1(C2)C=C(C)C
CCC12CC(C1)C(C2)=C(C)C
CCC12CC(C1)CC2=C(C)C
CC=C1CC2(CC1C2)C(C)C
CC=C1CC2CC1(C2)C(C)C
CC=C(C)C12CC(C1)CC2C
CC=C(C)C12CC(C1)C(C)C2
CC=C(C)C12CC(CC1)C2C
CC=C(C)C1C2CC1(C)CC2
CC(C)=CC1C2CC1(C)CC2
CC=C(C)C1(C)C2CC1CC2
CC=C(C)C1CC2CC1(C)C2
CC(C)=CC1(C)C2CC1CC2
CC(C)=CC1CC2CC1(C)C2
CC(C)C=C1CC2CC1(C)C2
CCC(C)=C1CC2CC1(C)C2
CC=C(C)C1CC2(C)CC1C2
CC(C)=CC1CC2(C)CC1C2
CC(C)C=C1CC2(C)CC1C2
CCC(C)=C1CC2(C)CC1C2
CC=C(C)C1(C)CC2CC1C2
CC(C)=CC1(C)CC2CC1C2
CC(C)(C#C)C1C2CC1CC2
CC(C)(C#C)C1CC2CC1C2
CC(C)(C)C=C1CC2CC1C2
CC(C)C12CCC(C1)C=C2C
CC(C)C12CC(CC1C)C=C2
CC(C)C12CCC(C1)C(C)=C2
CC(C)C12CCC(C=C1)C2C
CC(C)C12CC(C)C(C1)C=C2
CC(C)C1C2CCC1(C)C=C2
CC(C)C1CC2CC1(C)C=C2
CC(C)C1=CC2CCC1(C)C2
CC(C)C1(C)C2CCC1C=C2
CC(C)C1CC2(C)CC1C=C2
CC(C)C1=CC2(C)CCC1C2
CC(C)C1(C)CC2CC1C=C2
CC(C)(C)C1=CC2CCC1C2
CC(C)(C)C1C2CCC1C=C2
CC(C)(C)C1CC2CC1C=C2
CC(C)C12CC(C)(C1)C=CC2
CC(C)C12CC(C)(C1)CC=C2
CC(C)C12CC(C1)C(C)C2C
CC(C)C12CC(C1C)C(C)C2
CC(C)C12CC(CC1C)C2C
CC(C)C12CCC(C1C)C2C
CC(C)C1C2CC1(C)CC2C
CC(C)C1C2CC1(C)C(C)C2
CC(C)C1C2CC1C(C)(C)C2
CC(C)C1C2CCC1C2(C)C
CC(C)C1C2CCC1(C)C2C
CC(C)C1C2CC(C2)C1(C)C
CC(C)C1C2CC(C)(C2)C1C
CC(C)C1CC2CC1C2(C)C
CC(C)C1CC2CC1(C)C2C
CC(C)C1(C)C2CC1C(C)C2
CC(C)C1(C)C2CCC1C2C
CC(C)C1CC2(C)CC1C2C
CC(C)C1(C)C2CC(C2)C1C
CC(C)C1(C)CC2CC1C2C
CC(C)C1C(C)C2CC1(C)C2
CC1C2CC1(CC2)C(C)(C)C
CC1CC2(CC1C2)C(C)(C)C
CC1CC2CC1(C2)C(C)(C)C
CC(C)(C)C1C2CC1(C)CC2
CC(C)(C)C1(C)C2CC1CC2
CC(C)(C)C1CC2CC1(C)C2
CC(C)(C)C1CC2(C)CC1C2
CC(C)(C)C1(C)CC2CC1C2
C=CC12CC(C1)C(=C)CC2=C
C=CC12CC(C1)CC(=C)C2=C
C=CC12CC(C1)C(=C)C(=C)C2
CC(=C)C1C2CC1C(=C)CC2
CC(=C)C1C2CC1CC(=C)C2
CC(=C)C1C2CC(C2)CC1=C
CC(=C)C1CC2CC(C2)C1=C
CC(=C)C1CC(=C)C2CC1C2
CC(=C)C12CC(C1)CCC2=C
CC(=C)C12CC(C1)C(=C)CC2
CC(=C)C12CC(C1)CC(=C)C2
CC1C2CC1C(CC2C)C=C
CC1C2CC1C(C)C(C2)C=C
CC1C2CC1C(C=C)C(C)C2
CC1C2CC(C2)C(C)C1C=C
CC1C2CC(C2)C(C=C)C1C
CC1C2CC(CC1C2C)C=C
CC1C2CC(C)CC1C2C=C
CC1C2CCC(C)C1C2C=C
CC1C2CCC(C=C)C1C2C
CC1CC2CC(C2C=C)C1C
CC1CC(C)C2CC1C2C=C
CCC1C2CC1C(=C)CC2C
CCC1C2CC1C(=C)C(C)C2
CCC1C2CC1C(C)C(=C)C2
CCC1C2CC(C2)C(=C)C1C
CCC1C2CC(C2)C(C)C1=C
CCC1C2CC(CC1=C)C2C
CCC1C2CC(=C)CC1C2C
CCC1C2CCC(=C)C1C2C
CCC1CC2CC(C2C)C1=C
CCC1C(C)C2CC(C2)C1=C
CCC1CC(=C)C2CC1C2C
CC1C2CCC1(C)C(C2)C=C
CC1C2CCC1(C)CC2C=C
CC1C2CCC1C(C)(C2)C=C
CC1C2CCC(C2)(C=C)C1C
CC1C2CCC(C)(C2)C1C=C
CC1CC2(CC1CC2C)C=C
CC1CC2CC1CC2(C)C=C
CC1CC2CC1(C)CC2C=C
CC1CC2CC1C(C)(C2)C=C
CC1CC2(CCC1C2C)C=C
CC1CC2CCC1C2(C)C=C
CC1(C)C2CCC1C(C2)C=C
CC1CC2(C)CC1CC2C=C
CC1CC2CCC1(C)C2C=C
CC1CC2CCC1(C=C)C2C
CC1CC2(C)CCC1C2C=C
CC1CC2(CC(C)C1C2)C=C
CC1CC2CC(C)C1(C2)C=C
CC1CC2CC(C=C)C1(C)C2
CC1CC2(C)CC(C=C)C1C2
CC1(C)CC2CC1CC2C=C
C=CC1C2CCC1C(C)(C)C2
CC1(C)CC2CC(C=C)C1C2
CC1C(C=C)C2CCC1(C)C2
CCC12CC(CC1C)CC2=C
CCC12CCC(C1)C(=C)C2C
CCC12CCC(C1)C(C)C2=C
CCC12CC(CC1C)C(=C)C2
CCC12CCC(C1C)C(=C)C2
CCC12CCC(CC1=C)C2C
CCC12CCC(CC1C)C2=C
CCC12CC(C)C(C1)C(=C)C2
CCC12CCC(C(C)C1)C2=C
CCC12CC(C)C(CC1=C)C2
CCC1C2CCC1(C)CC2=C
CCC1C2CCC1(C)C(=C)C2
CCC1C2CCC(C)(C2)C1=C
CCC1CC2CC1(C)CC2=C
CCC1CC2(C)CC1CC2=C
CCC1CC2CCC1(C)C2=C
CCC1(C)C2CCC1C(=C)C2
CCC1CC2(C)CC1C(=C)C2
CCC1CC2(C)CCC1C2=C
CCC1CC2CC(=C)C1(C)C2
CCC1(C)C2CCC(C2)C1=C
CCC1(C)CC2CC1CC2=C
CCC1(C)CC2CC1C(=C)C2
CCC1(C)CC2CCC1C2=C
CCC1C(=C)C2CCC1(C)C2
CC1C2CCC(C2)C1(C)C=C
CC1(C)C2CCC(C2)C1C=C
CC1C2CC1C(CC#C)CC2
CC1C2CC1CC(CC#C)C2
CC1C2CC(C2)CC1CC#C
CC1C2CCCC1C2CC#C
CC1CC2CC(C1)C2CC#C
CC1CC2CC(C2)C1CC#C
CC1CCC2CC1C2CC#C
CC1CC(CC#C)C2CC1C2
CCC1C2CC1C(CC2)C#C
CCC1C2CC1CC(C2)C#C
CCC1C2CC(C2)CC1C#C
CCC1C2CCCC1C2C#C
CCC1CC2CC(C1)C2C#C
CCC1CC2CC(C2)C1C#C
CCC1CCC2CC1C2C#C
CCC1CC(C#C)C2CC1C2
CC#CC1C2CC1C(C)CC2
CC#CC1C2CC1CC(C)C2
CC#CC1C2CC(C2)CC1C
CC#CC1C2CCCC1C2C
CC#CC1CC2CC(C1)C2C
CC#CC1CC2CC(C2)C1C
CC#CC1CCC2CC1C2C
CC#CC1CC(C)C2CC1C2
CCC1C2CC1C(CC2)=CC
CCC1C2CC1CC(C2)=CC
CCC1C2CC(C2)CC1=CC
CCC1CC2CC(C2)C1=CC
CCC1CC(=CC)C2CC1C2
CC=CC1C2CC1C(C)CC2
CC=CC1C2CC1CC(C)C2
CC=CC1C2CC(C2)CC1C
CCC=C1C2CC(C2)CC1C
CC=CC1C2CCCC1C2C
CC=CC1CC2CC(C1)C2C
CCC=C1CC2CC(C1)C2C
CC=CC1CC2CC(C2)C1C
CCC=C1CC2CC(C2)C1C
CC=CC1CCC2CC1C2C
CCC=C1CCC2CC1C2C
CC=CC1CC(C)C2CC1C2
CCC=C1CC(C)C2CC1C2
CC12CC(C1)CCC2(C)C=C
CC12CC(C1)C(C)(CC2)C=C
CC12CC(C1)CC(C)(C2)C=C
CC12CC(C)(C1)C(CC2)C=C
CC12CC(C)(C1)CC(C2)C=C
CC12CC(CCC1)C2(C)C=C
CC12CC(C)(CCC1)C2C=C
CC1C2(C)CC1(CCC2)C=C
CC1(C)C2CC1(CCC2)C=C
CC1CC2(C)CC(C2)(C1)C=C
CC1CCC2(CC1(C)C2)C=C
CC1CCC2(C)CC1(C2)C=C
CC1(C)CC2CC(C2)(C1)C=C
CC1(C)CCC2(CC1C2)C=C
CC1(C)CCC2CC1(C2)C=C
CCC12CC(C)(C1)CCC2=C
CCC12CC(C)(C1)C(=C)CC2
CCC12CC(C)(C1)CC(=C)C2
CC(C#C)C1C2CC1CCC2
CC(C#C)C1CC2CC(C2)C1
CC(C#C)C1CCC2CC1C2
CC=C(C)C1C2CC1CCC2
CC(C)=CC1C2CC1CCC2
CC=C(C)C1CC2CC(C2)C1
CC(C)=CC1CC2CC(C2)C1
CC(C)C=C1CC2CC(C2)C1
CCC(C)=C1CC2CC(C2)C1
CC=C(C)C1CCC2CC1C2
CC(C)=CC1CCC2CC1C2
CC(C)C=C1CCC2CC1C2
CCC(C)=C1CCC2CC1C2
CCC1C2CC1C=C(C)CC2
CCC1C2CC1C=CC(C)C2
CCC1C2CC1C(C)=CCC2
CCC1C2CC1C(C)C=CC2
CCC1C2CC1C(C)CC=C2
CCC1C2CC1CC(C)=CC2
CCC1C2CC(C2)C=CC1C
CCC1C2CC(C2)CC=C1C
CCC1C2CC=CCC1C2C
CCC1C2CCC=CC1C2C
CCC1=CC2CC(C2)CC1C
CCC1CC2CC(C2)C=C1C
CCC1=CC2CC(C2)C(C)C1
CCC1CC2CC(C2)C(C)=C1
CCC1=CC2CC(CC1)C2C
CCC1CC2CC(C=C1)C2C
CCC1=CCC2CC(C1)C2C
CCC1=CCC2CC(C2)C1C
CCC1C=CC2CC(C2)C1C
CCC1=C(C)C2CC(C2)CC1
CCC1=CCCC2CC1C2C
CCC1C=CCC2CC1C2C
CCC1CC=CC2CC1C2C
CCC1=C(C)CC2CC(C2)C1
CCC1=CC(C)C2CC(C2)C1
CCC1=C(C)CCC2CC1C2
CCC1=CC(C)CC2CC1C2
CCC1=CCC(C)C2CC1C2
CCC1C=C(C)CC2CC1C2
CCC1C=CC(C)C2CC1C2
CCC1CC=C(C)C2CC1C2
CCC1CC(C)=CC2CC1C2
CCC1C2CCC1C=C(C)C2
CCC1C2CCC1C(C)=CC2
CCC1C2CCC1C(C)C=C2
CCC1C2CC(C)C1C=CC2
CCC1C2CC(C)C1CC=C2
CCC1C2CC(CC1C)C=C2
CCC1C2CCCC1C(C)=C2
CCC1C2CCC(C2)C=C1C
CCC1C2CC(C)CC1C=C2
CCC1C2CCC(C)C1C=C2
CCC1=CC2CC1CCC2C
CCC1CC2CC1C=CC2C
CCC1CC2CC1CC=C2C
CCC1=CC2CC1C(C)CC2
CCC1=CC2CC1CC(C)C2
CCC1CC2CC1C=C(C)C2
CCC1CC2CC1C(C)=CC2
CCC1CC2CC1C(C)C=C2
CCC1CC2CC1CC(C)=C2
CCC1CC2CC(C1)C(C)=C2
CCC1=CC2CCCC1C2C
CCC1=CC2CCC(C1)C2C
CCC1CC2C=CCC1C2C
CCC1CC2C=CC(C1)C2C
CCC1CC2CC=CC1C2C
CCC1=CC2CCC(C2)C1C
CCC1CC2CC(C=C2)C1C
CCC1=CC2CC(CC2C)C1
CCC1=CC2CC(C)C(C2)C1
CCC1=CCC2CC1CC2C
CCC1C=CC2CC1CC2C
CCC1CCC2CC1C=C2C
CCC1=C(C)C2CC1CCC2
CCC1C(C)C2CC1C=CC2
CCC1C2CC(C=CC2)C1C
CCC1CCC2CC1C(C)=C2
CCC1=CCC2CCC1C2C
CCC1C=CC2CCC1C2C
CCC1CCC2C=CC1C2C
CCC1=CCC2CC(C)C1C2
CCC1C=CC2CC(C)C1C2
CCC1CC(C)C2CC1C=C2
CCC1=C(C)CC2CCC1C2
CCC1=CC(C)C2CCC1C2
CCC1C=C(C)C2CCC1C2
CCC1=C(C)C2CCC(C2)C1
CC12CC(C1)CCC2CC#C
CC12CC(C1)C(CC#C)CC2
CC12CC(C1)CC(CC#C)C2
CC12CC(CCC1)C2CC#C
CC1C2CC1(CC#C)CCC2
CC1CC2CC(CC#C)(C2)C1
CC1CCC2CC1(CC#C)C2
CC1CCC2(CC#C)CC1C2
CC1(CC#C)C2CC1CCC2
CC1(CC#C)CC2CC(C2)C1
CC1(CC#C)CCC2CC1C2
CCC12CC(C1)C(CC2)C#C
CCC12CC(C1)CC(C2)C#C
CCC12CC(C1)CCC2C#C
CCC12CC(CCC1)C2C#C
CCC1C2CC1(CCC2)C#C
CCC1(CC2CC(C2)C1)C#C
CCC1CC2CC(C2)(C1)C#C
CCC1(CCC2CC1C2)C#C
CCC1CCC2(CC1C2)C#C
CCC1CCC2CC1(C2)C#C
CCC1(C#C)C2CC1CCC2
CC#CC12CC(C1)CCC2C
CC#CC12CC(C1)C(C)CC2
CC#CC12CC(C1)CC(C)C2
CC#CC12CC(CCC1)C2C
CC#CC1C2CC1(C)CCC2
CC#CC1(C)C2CC1CCC2
CC#CC1CC2CC(C)(C2)C1
CC#CC1CCC2CC1(C)C2
CC#CC1CCC2(C)CC1C2
CC#CC1(C)CC2CC(C2)C1
CC#CC1(C)CCC2CC1C2
CCC12CC(C1)C(CC2)=CC
CCC12CC(C1)CC(C2)=CC
CCC12CC(C1)CCC2=CC
CC=CC12CC(C1)CCC2C
CC=CC12CC(C1)C(C)CC2
CC=CC12CC(C1)CC(C)C2
CC=CC12CC(CCC1)C2C
CC=CC1C2CC1(C)CCC2
CC=CC1(C)C2CC1CCC2
CC=CC1CC2CC(C)(C2)C1
CCC=C1CC2CC(C)(C2)C1
CC=CC1CCC2CC1(C)C2
CCC=C1CCC2CC1(C)C2
CC=CC1CCC2(C)CC1C2
CCC=C1CCC2(C)CC1C2
CC=CC1(C)CC2CC(C2)C1
CC=CC1(C)CCC2CC1C2
CC(C)C1C2CC1C=CCC2
CC(C)C1C2CC1CC=CC2
CC(C)C1=CC2CC(C2)CC1
CC(C)C1CC2CC(C2)C=C1
CC(C)C1=CCC2CC(C2)C1
CC(C)C1=CCCC2CC1C2
CC(C)C1C=CCC2CC1C2
CC(C)C1CC=CC2CC1C2
CC(C)C1C2CCC1C=CC2
CC(C)C1C2CCCC1C=C2
CC(C)C1=CC2CC1CCC2
CC(C)C1CC2CC1C=CC2
CC(C)C1CC2CC1CC=C2
CC(C)C1CC2CC(C1)C=C2
CC(C)C1=CC2CCC(C2)C1
CC(C)C1CCC2CC1C=C2
CC(C)C1=CCC2CCC1C2
CC(C)C1C=CC2CCC1C2
CCC12CC(C1)C=CCC2C
CCC12CC(C1)CC=CC2C
CCC12CC(C1)CCC=C2C
CCC12CC(C1)C=C(C)CC2
CCC12CC(C1)C=CC(C)C2
CCC12CC(C1)C(C)=CCC2
CCC12CC(C1)C(C)C=CC2
CCC12CC(C1)C(C)CC=C2
CCC12CC(C1)CC=C(C)C2
CCC12CC=C(C)CC(C1)C2
CCC12CC(C1)CC(C)C=C2
CCC12CC(C1)CCC(C)=C2
CCC12CC(C=CCC1)C2C
CCC12CC(CC=CC1)C2C
CCC12CC(CCC=C1)C2C
CCC1C2CC1(C)C=CCC2
CCC1C2CC1(C)CC=CC2
CCC1C2CC1(C)CCC=C2
CCC1(C)C2CC1C=CCC2
CCC1(C)C2CC1CC=CC2
CCC1=CC2(C)CC(C2)CC1
CCC1=CC2CC(C)(C2)CC1
CCC1CC2(C)CC(C2)C=C1
CCC1CC2CC(C)(C2)C=C1
CCC1(C)CC2CC(C2)C=C1
CCC1=CCC2(C)CC(C1)C2
CCC1=CCC2CC(C)(C2)C1
CCC1=CCCC2CC1(C)C2
CCC1C=CCC2CC1(C)C2
CCC1CC=CC2CC1(C)C2
CCC1=CCCC2(C)CC1C2
CCC1C=CCC2(C)CC1C2
CCC1CC=CC2(C)CC1C2
CCC1(C)C=CCC2CC1C2
CCC1(C)CC=CC2CC1C2
CCC12CCC(C1)C=CC2C
CCC12CCC(C1)CC=C2C
CCC12CC(C=C1)C(C)CC2
CCC12CC(CC1C)C=CC2
CCC12CC(CC1C)CC=C2
CCC12CCC(C1)C=C(C)C2
CCC12CCC(C1)C(C)=CC2
CCC12CCC(C1)C(C)C=C2
CCC12CCC(C1)CC(C)=C2
CCC12CC(CCC1)C=C2C
CCC12CC(C)C(C1)C=CC2
CCC12CC(C)C(C1)CC=C2
CCC12CC(CCC1)C(C)=C2
CCC12CC(CCC1C)C=C2
CCC12CCC(C=CC1)C2C
CCC12CCC(CC=C1)C2C
CCC12CCCC(C=C1)C2C
CCC12CC(CC(C)C1)C=C2
CCC1C2CCC1(C)C=CC2
CCC1C2CCC1(C)CC=C2
CCC1C2CCCC1(C)C=C2
CCC1=CC2CC1(C)CCC2
CCC1CC2CC1(C)C=CC2
CCC1CC2CC1(C)CC=C2
CCC1=CC2(C)CC1CCC2
CCC1(C)C2CCC1C=CC2
CCC1CC2(C)CC1C=CC2
CCC1CC2(C)CC1CC=C2
CCC1(C)C2CCCC1C=C2
CCC1CC2CC(C)(C1)C=C2
CCC1=CC2(C)CCC(C2)C1
CCC1=CC2CCC(C)(C2)C1
CCC1(C)CC2CC1C=CC2
CCC1(C)CC2CC1CC=C2
CCC1CCC2CC1(C)C=C2
CCC1=CCC2CCC1(C)C2
CCC1(C)CC2CC(C1)C=C2
CCC1C=CC2CCC1(C)C2
CCC1CCC2(C)CC1C=C2
CCC1=CCC2(C)CCC1C2
CCC1C=CC2(C)CCC1C2
CCC1(C)CCC2CC1C=C2
CCC1(C)C=CC2CCC1C2
CCC1C2CC1C(C)CC2C
CCC1C2CC1C(C)C(C)C2
CCC1C2CC(C2)C(C)C1C
CCC1C2CC(CC1C)C2C
CCC1C2CC(C)CC1C2C
CCC1C2CCC(C)C1C2C
CCC1CC2CC(C2C)C1C
CCC1CC2C(C)C(C1)C2C
CCC1CCC2C(C)C1C2C
CCC1C(C)C2CC(C2)C1C
CCC1CC(C)C2CC1C2C
CCC12CC(CC1C)CC2C
CCC12CCC(C1)C(C)C2C
CCC12CCC(CC1C)C2C
CCC12CC(C)C(C1)C(C)C2
CCC12CCC(C(C)C1)C2C
CCC12CC(C)C(CC1C)C2
CCC1C2CCC1(C)CC2C
CCC1C2CCC1(C)C(C)C2
CCC1C2CCC1C(C)(C)C2
CCC1C2CCC(C)(C2)C1C
CCC1CC2CC1CC2(C)C
CCC1CC2CC1(C)CC2C
CCC1CC2CC1C(C)(C)C2
CCC1CC2(C)CC1CC2C
CCC1CC2CCC1(C)C2C
CCC1(C)C2CCC1C(C)C2
CCC1CC2(C)CCC1C2C
CCC1CC2CC(C)C1(C)C2
CCC1CC2(C)CC(C)C1C2
CCC1(C)CC2CC1CC2C
CCC1(C)CC2CCC1C2C
CCC1C(C)C2CCC1(C)C2
CCC1(C)CC2CC(C)C1C2
CCC1C2CCC(C2)C1(C)C
CCC1CC2CCC1C2(C)C
CCC1(C)C(C)C2CCC1C2
CCC12CC(C1)CCC2(C)C
CCC12CC(C1)C(C)(C)CC2
CCC12CC(C1)CC(C)(C)C2
CCC12CC(C)(C1)CCC2C
CCC12CC(C)(C1)C(C)CC2
CCC12CC(C)(C1)CC(C)C2
CCC12CC(C)(CCC1)C2C
CCC1C2(C)CC1(C)CCC2
CCC1(C)C2CC1(C)CCC2
CCC1CC2(C)CC(C)(C2)C1
CCC1CCC2(C)CC1(C)C2
CCC1(C)CC2CC(C)(C2)C1
CCC1(C)CCC2CC1(C)C2
CCC1(C)CCC2(C)CC1C2
CCC12CC(CCC1)C2(C)C
CC(C)(C)C12CC(C1)CCC2
CC1C2C=CC=CC2(C)C1=O
CC1=CC2(C)C(CC2=O)C=C1
CC1=CC2(C)CC(=O)C2C=C1
CC1=CC2CC(=O)C2(C)C=C1
CC1=CC2C(=O)CC2(C)C=C1
CC1=CC=CC2(C)C1CC2=O
CC1=CC=CC2(C)CC(=O)C12
CC1=CC=CC2CC(=O)C12C
CC1=CC=CC2C(=O)CC12C
CC1C(=O)C2C=CC=CC12C
CC1(C)C2C=CC=CC2C1=O
CC1C2C=CC(C)OC12C=C
CC1C2C=CC(OC12C)C=C
CC1C2OC2(CC=C1C)C=C
CC1C2OC2C=CC1(C)C=C
CC1C2OC2(C)C=CC1C=C
CC1C2OC2(C)CC=C1C=C
CC1C2OC(C)C=CC12C=C
CC1C2OC(C=C)C=CC12C
CC1C2OC(C)(C=C)C=CC12
CC1=CC2CC2(C)OC1C=C
CC1=CC2CC2OC1(C)C=C
CC1CC2(C)OC2C=C1C=C
CC1CC2(C)OC2C(C=C)=C1
CC1=CC2OC2CC1(C)C=C
CC1CC2(OC2C=C1C)C=C
CC1=CC2OC2(C)CC1C=C
CC1=CC2OC2C(C)(C1)C=C
CC1(C)C2OC2C=CC1C=C
CC1(C)C2OC2CC=C1C=C
CC1CC2(OC2C(C)=C1)C=C
CC1CC2OC2(C=C)C(C)=C1
CC1CC2OC2(C)C(C=C)=C1
CC1(C)C2OC(C=C)C=CC12
CC1(C)C2OCC=C(C=C)C12
CC1=CCC2(C)OC2C1C=C
CC1C=CC2(C)OC2C1C=C
CC1=CCC2OC2C1(C)C=C
CC1C=CC2(OC2C1C)C=C
CC1C=CC2OC2C1(C)C=C
CC1=CCC2OC2(C)C1C=C
CC1(C)CC2OC2C=C1C=C
CC1C=CC2OC2(C)C1C=C
CC1C=CC2OC2(C=C)C1C
CC1(C)CC2OC2C(C=C)=C1
CC1=CC(CC2(C)OC12)C=C
CC1C=C(CC2(C)OC12)C=C
CC1=CC(CC2OC12C)C=C
CC1C=C(CC2OC12C)C=C
CC1(C)C=CC2OC2C1C=C
CC1=CC(C=C)C2(C)OC2C1
CC1=CC(C)(CC2OC12)C=C
CC1(C)C=C(CC2OC12)C=C
CC1C=C(C)CC2(OC12)C=C
CC1C=C(C)CC2OC12C=C
CC1C=CC(C)C2(OC12)C=C
CC1C(C)=CCC2OC12C=C
CC1CC=C(C)C2OC12C=C
CC1=CC(C=C)C2OC2(C)C1
CC1=CCC(C=C)C2(C)OC12
CC1C=CC(C=C)C2(C)OC12
CC1=CCC(C=C)C2OC12C
CC1C=CC(C=C)C2OC12C
CC1C(C=C)=CCC2OC12C
CC1C(C=C)C=CC2OC12C
CC1=CC(C)(C=C)C2OC2C1
CC1=CCC(C)(C=C)C2OC12
CC1(C)C=CC(C=C)C2OC12
CC1(C)CC=C(C=C)C2OC12
CC1(C)CC(C=C)=CC2OC12
CC1C=CC(C)(C=C)C2OC12
CC1=CC(C)(OC2CC12)C=C
CC1=CCOC2C1C2(C)C=C
CC1=CC(OC2CC12C)C=C
CC1=CC(OC2(C)CC12)C=C
CC1(C)OC2CC2C=C1C=C
CC1(C)OC2CC2C(C=C)=C1
CC1(C)OC2C(C=C)C2C=C1
CC1OC2(CC2C=C1C)C=C
CC1OC2(CC2C(C)=C1)C=C
CC1OC2CC2(C=C)C(C)=C1
CC1OC2CC2(C)C(C=C)=C1
CC1OC2C(C=C1)C2(C)C=C
CC1OC2(C)CC2C=C1C=C
CC1OC2(C)CC2C(C=C)=C1
CC1OC2C(C=C)C2(C)C=C1
CC1OC2(C)C(C=C)C2C=C1
CCC12CC=C(C)C(=C)C1O2
CCC12CC(=C)C=C(C)C1O2
CCC12CC(=C)C(C)=CC1O2
CCC12CC(C)=CC(=C)C1O2
CCC12OC1C=CC(=C)C2C
CCC12OC1C=CC(C)C2=C
CCC12OC1C(=C)C=CC2C
CCC12OC1C(C)=CCC2=C
CCC12OC1C(C)C=CC2=C
CCC12OC1CC=C(C)C2=C
CCC12OC1CC(=C)C=C2C
CCC12OC1CC(C)=CC2=C
CCC12OC1C(=C)C(C)C=C2
CCC12OC1C(C)C(=C)C=C2
CCC1C2OC2(C)C=CC1=C
CCC1=CC2OC2(C)CC1=C
CCC1(C)C2OC2C=CC1=C
CCC1=CCC2(C)OC2C1=C
CCC1C=CC2(C)OC2C1=C
CCC1=CCC2OC2(C)C1=C
CCC1C=CC2OC2(C)C1=C
CCC1=CC(=C)C2(C)OC2C1
CCC1(C)C=CC2OC2C1=C
CCC1=CC(=C)C2OC2(C)C1
CCC1=CC(=C)CC2(C)OC12
CCC1C=CC(=C)C2(C)OC12
CCC1=CC(=C)CC2OC12C
CCC1C=CC(=C)C2OC12C
CCC1C(=C)C=CC2OC12C
CCC1(C)C=CC(=C)C2OC12
CC1C2COC2(C)C=C1C=C
CC1C2COC2(C=C)C=C1C
CC1C2OCC2(C)C=C1C=C
CC1C2OCC2(C=C)C=C1C
CC1=CC2C(C1)OC2(C)C=C
CC1=CC2(C)C(C1)OC2C=C
CC1=CC2(C)COC2C1C=C
CC1=CC2COC2C1(C)C=C
CC1=CC2C(OC2(C)C1)C=C
CC1=CC2COC2(C)C1C=C
CC1(C)C2COC2C=C1C=C
CC1=CC2(C)OCC2C1C=C
CC1=CC2(C)OC(C=C)C2C1
CC1=CC2OCC2C1(C)C=C
CC1=CC2OCC2(C)C1C=C
CC1(C)C2OCC2C=C1C=C
CC1=CC2OC(C=C)C2(C)C1
CC1=CC2OC(C)(C=C)C2C1
CC1=CCC2C1OC2(C)C=C
CC1C=CC2C1OC2(C)C=C
CC1=C(CC2(C)COC12)C=C
CC1=CCC2(C)C(OC12)C=C
CC1C=CC2(C)C(OC12)C=C
CC1=C(CC2COC12C)C=C
CC1=CCC2C(OC12C)C=C
CC1C=CC2C(OC12C)C=C
CC1=C(C)C2(COC2C1)C=C
CC1=C(C)C2COC2(C1)C=C
CC1=C(CC2(C)OCC12)C=C
CC1=CCC2(C)OC(C=C)C12
CC1C=CC2(C)OC(C=C)C12
CC1=C(CC2OCC12C)C=C
CC1=C(C)C2(OCC2C1)C=C
CC1=C(C)C2OCC2(C1)C=C
CC1=CCC2OC(C=C)C12C
CC1C=CC2OC(C=C)C12C
CC1=CCC2OC(C)(C=C)C12
CC1C=CC2OC(C)(C=C)C12
CC1=C(C=C)C2(C)COC2C1
CC1(C)C=CC2C(OC12)C=C
CC1C=C(C)C2(COC12)C=C
CC1C=C(C)C2COC12C=C
CC1C(C)=CC2COC12C=C
CC1=C(C=C)C2COC2(C)C1
CC1=C(C=C)C2(C)OCC2C1
CC1C=C(C)C2(OCC12)C=C
CC1C=C(C)C2OCC12C=C
CC1C(C)=CC2OCC12C=C
CC1=C(C=C)C2OCC2(C)C1
CC1(C)C=CC2OC(C=C)C12
CC1=CC(C=C)C2(C)COC12
CC1C=C(C=C)C2(C)COC12
CC1=CC(C=C)C2COC12C
CC1C=C(C=C)C2COC12C
CC1C(C=C)=CC2COC12C
CC1=CC(C=C)C2(C)OCC12
CC1C=C(C=C)C2(C)OCC12
CC1=CC(C=C)C2OCC12C
CC1C=C(C=C)C2OCC12C
CC1C(C=C)=CC2OCC12C
CC1=CC(C)(C=C)C2COC12
CC1(C)C=C(C=C)C2COC12
CC1=CC(C)(C=C)C2OCC12
CC1(C)C=C(C=C)C2OCC12
CC1(C)OC2C1C=CC2C=C
CC1(C)OC2C1CC=C2C=C
CC1(C)OC2C=C(CC12)C=C
CC1(C)OC2C=CC(C=C)C12
CC1(C)OC2CC=C(C=C)C12
CC1(C)OC2CC(C=C)=CC12
CC1OC2C1C=CC2(C)C=C
CC1OC2(C)C1C=CC2C=C
CC1OC2(C)C1CC=C2C=C
CC1OC2(C=C)C1C=CC2C
CC1OC2(C=C)C1CC=C2C
CC1OC2C=C(CC12C)C=C
CC1OC2(C)C=C(CC12)C=C
CC1OC2(CC=C(C)C12)C=C
CC1OC2(CC(C)=CC12)C=C
CC1OC2C=C(C)CC12C=C
CC1OC2C=CC(C)C12C=C
CC1OC2C(C)=CCC12C=C
CC1OC2C(C)C=CC12C=C
CC1OC2CC=C(C)C12C=C
CC1OC2CC(C)=CC12C=C
CC1OC2C=CC(C=C)C12C
CC1OC2C(C=C)=CCC12C
CC1OC2C(C=C)C=CC12C
CC1OC2CC=C(C=C)C12C
CC1OC2CC(C=C)=CC12C
CC1OC2(C=C)C=C(C)CC12
CC1OC2(C=C)C=CC(C)C12
CC1OC2(C)C=CC(C=C)C12
CC1OC2(C)CC=C(C=C)C12
CC1OC2(C)CC(C=C)=CC12
CC1OC2C=CC(C)(C=C)C12
CCC12C=CC(=C)C1OC2C
CCC12C(C)OC1C=CC2=C
CCC12COC1C=C(C)C2=C
CCC12COC1C(=C)C=C2C
CCC12COC1C(C)=CC2=C
CCC12COC1C(=C)C(C)=C2
CCC12OCC1C=C(C)C2=C
CCC12OCC1C(=C)C=C2C
CCC12OCC1C(C)=CC2=C
CCC12OCC1C(=C)C(C)=C2
CCC12OC(C)C1C=CC2=C
CCC12OC(C)C1C(=C)C=C2
CCC1=CC2(C)COC2C1=C
CCC1=CC2COC2(C)C1=C
CCC1=CC2(C)OCC2C1=C
CCC1=CC2OCC2(C)C1=C
CCC1=CC(=C)C2(C)COC12
CCC1=CC(=C)C2COC12C
CCC1=CC(=C)C2(C)OCC12
CCC1=CC(=C)C2OCC12C
CCC1(C)OC2C1C=CC2=C
CCC1(C)OC2C=CC(=C)C12
CCC1OC2(C)C1C=CC2=C
CCC1OC2C=CC(=C)C12C
CCC1OC2C(=C)C=CC12C
CCC1OC2(C)C=CC(=C)C12
COC12CC1C=CC(=C)C2C
COC12CC1C=CC(C)C2=C
COC12CC1C(=C)C=CC2C
COC12CC1C(C)=CCC2=C
COC12CC1C(C)C=CC2=C
COC12CC1CC=C(C)C2=C
COC12CC1CC(=C)C=C2C
COC12CC1CC(C)=CC2=C
COC12CC1C=C(C)C(=C)C2
COC12CC1C(=C)C=C(C)C2
COC12CC1C(=C)C(C)=CC2
COC12CC1C(=C)C(C)C=C2
COC12CC1C(C)=CC(=C)C2
COC12CC1C(C)C(=C)C=C2
COC12C(C)C1C=CCC2=C
COC12C(C)C1CC=CC2=C
COC12C=CC(=C)CC1C2C
COC12C=CCC(=C)C1C2C
COC12CC=CC(=C)C1C2C
COC12CC(=C)C=CC1C2C
COC1C2CC2(C)C=CC1=C
COC1C2C=CC(=C)CC12C
COC1C2C=CCC(=C)C12C
COC1C2C(=C)C=CCC12C
COC1C2C(=C)CC=CC12C
COC1C2CC=CC(=C)C12C
COC1C2CC(=C)C=CC12C
COC1(C)C2CC2C=CC1=C
COC1(C)C2C=CCC(=C)C12
COC1(C)C2CC=CC(=C)C12
COC1(C)C2CC(=C)C=CC12
COC1C=CC2CC2(C)C1=C
COC1C=CC2(C)CC2C1=C
COC1(C)C=CC2CC2C1=C
COC1C=CC(=C)C2CC12C
COC1C(=C)C=CC2CC12C
COC1C=CC(=C)C2(C)CC12
COC1(C)C=CC(=C)C2CC12
COC12CCC1C=C(C)C2=C
COC12CCC1C(=C)C=C2C
COC12CCC1C(C)=CC2=C
COC12CCC1C(=C)C(C)=C2
COC12C(C)CC1C=CC2=C
COC12CC(C)C1C=CC2=C
COC12CC(C)C1C(=C)C=C2
COC12C=CC(=C)C1CC2C
COC1CC2(C)C1C=CC2=C
COC1CC2C=CC(=C)C12C
COC1CC2C(=C)C=CC12C
COC1CC2(C)C=CC(=C)C12
COC1(C)CC2C1C=CC2=C
COC1(C)CC2C=CC(=C)C12
CCC12CC1C=C(C)C(C)O2
CCC12CC1C(C)=CC(C)O2
CCC12CC1OC(C)C=C2C
CCC12CC=C(C)C(C)C1O2
CCC12CC(C)=CC(C)C1O2
CCC12CC(C)C=C(C)C1O2
CCC12CC(C)C(C)=CC1O2
CCC12C=CC(C)OC1C2C
CCC12OC1C=CC(C)C2C
CCC12OC1C(C)=CCC2C
CCC12OC1C(C)C=CC2C
CCC12OC1CC=C(C)C2C
CCC12OC1CC(C)=CC2C
CCC12OC1CC(C)C=C2C
CCC12OC1C(C)C(C)C=C2
CCC12OC(C)C=CC1C2C
CCC1C2C=CC(C)OC12C
CCC1C2OC2C=CC1(C)C
CCC1C2OC2(C)C=CC1C
CCC1C2OC2(C)CC=C1C
CCC1C2OC(C)C=CC12C
CCC1C2OC(C)(C)C=CC12
CCC1=CC2CC2(C)OC1C
CCC1=CC2CC2OC1(C)C
CCC1CC2(C)OC2C=C1C
CCC1CC2(C)OC2C(C)=C1
CCC1=CC2OC2CC1(C)C
CCC1=CC2OC2(C)CC1C
CCC1(C)C2OC2C=CC1C
CCC1(C)C2OC2CC=C1C
CCC1=CC2OC2C(C)(C)C1
CCC1CC2OC2(C)C(C)=C1
CCC1(C)C2OC(C)C=CC12
CCC1(C)C2OCC=C(C)C12
CCC1=CCC2(C)OC2C1C
CCC1C=CC2(C)OC2C1C
CCC1=CCC2OC2C1(C)C
CCC1C=CC2OC2C1(C)C
CCC1=CCC2OC2(C)C1C
CCC1(C)CC2OC2C=C1C
CCC1C=CC2OC2(C)C1C
CCC1(C)CC2OC2C(C)=C1
CCC1=CC(C)C2(C)OC2C1
CCC1(C)C=CC2OC2C1C
CCC1=CC(C)C2OC2(C)C1
CCC1=CC(C)CC2(C)OC12
CCC1C=C(C)CC2(C)OC12
CCC1C=CC(C)C2(C)OC12
CCC1CC=C(C)C2(C)OC12
CCC1=CC(C)CC2OC12C
CCC1C=C(C)CC2OC12C
CCC1C=CC(C)C2OC12C
CCC1C(C)=CCC2OC12C
CCC1C(C)C=CC2OC12C
CCC1CC=C(C)C2OC12C
CCC1=CC(C)(C)C2OC2C1
CCC1=CC(C)(C)CC2OC12
CCC1=CCC(C)(C)C2OC12
CCC1(C)C=C(C)CC2OC12
CCC1(C)C=CC(C)C2OC12
CCC1(C)CC=C(C)C2OC12
CCC1(C)CC(C)=CC2OC12
CCC1C=CC(C)(C)C2OC12
CCC1=CC(C)(C)OC2CC12
CCC1=CC(C)OC2CC12C
CCC1=CC(C)OC2(C)CC12
CCC1=CCOC2C1C2(C)C
CCC1(C)OC2CC2C=C1C
CCC1(C)OC2CC2C(C)=C1
CCC1(C)OC2C(C)C2C=C1
CCC1OC2CC2(C)C(C)=C1
CCC1OC2C(C=C1)C2(C)C
CCC1OC2(C)CC2C=C1C
CCC1OC2(C)CC2C(C)=C1
CCC1OC2C(C)C2(C)C=C1
CCC1OC2(C)C(C)C2C=C1
CCC12CC=C(C)C1C(C)O2
CCC12CC(C)=CC1C(C)O2
CCC12C=C(C)CC1OC2C
CCC12C=CC(C)C1OC2C
CCC12CC=C(C)C1OC2C
CCC12CC(C)=CC1OC2C
CCC12CC(C)=C(C)C1CO2
CCC12C(C)OC1C=CC2C
CCC12C(C)OC1CC=C2C
CCC12COC1C=C(C)C2C
CCC12COC1C(C)=CC2C
CCC12COC1C(C)C=C2C
CCC12COC1CC(C)=C2C
CCC12COC1C(C)=C(C)C2
CCC12COC1C(C)C(C)=C2
CCC12OCC1C=C(C)C2C
CCC12OCC1C(C)=CC2C
CCC12OCC1C(C)C=C2C
CCC12OCC1CC(C)=C2C
CCC12OCC1C(C)C(C)=C2
CCC12OC(C)C1C=CC2C
CCC12OC(C)C1CC=C2C
CCC12OC(C)C1C(C)C=C2
CCC12OC(C)C1CC(C)=C2
CCC1C2COC2(C)C=C1C
CCC1C2OCC2(C)C=C1C
CCC1=CC2C(C1)OC2(C)C
CCC1=CC2(C)C(C)OC2C1
CCC1=CC2(C)COC2C1C
CCC1=CC2C(C)OC2(C)C1
CCC1=CC2COC2C1(C)C
CCC1=CC2COC2(C)C1C
CCC1(C)C2COC2C=C1C
CCC1=CC2(C)OCC2C1C
CCC1=CC2(C)OC(C)C2C1
CCC1=CC2OCC2C1(C)C
CCC1=CC2OCC2(C)C1C
CCC1(C)C2OCC2C=C1C
CCC1=CC2OC(C)C2(C)C1
CCC1=CC2OC(C)(C)C2C1
CCC1=CCC2C(C)(C)OC12
CCC1C=CC2C1OC2(C)C
CCC1=CCC2(C)C(C)OC12
CCC1C=CC2(C)C(C)OC12
CCC1=CCC2C(C)OC12C
CCC1C=CC2C(C)OC12C
CCC1=C(C)C2(C)COC2C1
CCC1=C(C)C2COC2(C)C1
CCC1=C(C)C2(C)OCC2C1
CCC1=CCC2(C)OC(C)C12
CCC1C=CC2(C)OC(C)C12
CCC1=C(C)C2OCC2(C)C1
CCC1=CCC2OC(C)C12C
CCC1C=CC2OC(C)C12C
CCC1=CCC2OC(C)(C)C12
CCC1C=CC2OC(C)(C)C12
CCC1=C(C)CC2(C)COC12
CCC1=CC(C)C2(C)COC12
CCC1(C)C=CC2C(C)OC12
CCC1C=C(C)C2(C)COC12
CCC1=C(C)CC2COC12C
CCC1=CC(C)C2COC12C
CCC1C=C(C)C2COC12C
CCC1C(C)=CC2COC12C
CCC1=C(C)CC2(C)OCC12
CCC1=CC(C)C2(C)OCC12
CCC1C=C(C)C2(C)OCC12
CCC1=C(C)CC2OCC12C
CCC1=CC(C)C2OCC12C
CCC1C=C(C)C2OCC12C
CCC1C(C)=CC2OCC12C
CCC1(C)C=CC2OC(C)C12
CCC1=CC(C)(C)C2COC12
CCC1(C)C=C(C)C2COC12
CCC1=CC(C)(C)C2OCC12
CCC1(C)C=C(C)C2OCC12
CCC1(C)OC2C1C=CC2C
CCC1(C)OC2C1CC=C2C
CCC1(C)OC2C=C(C)CC12
CCC1(C)OC2C=CC(C)C12
CCC1(C)OC2CC=C(C)C12
CCC1(C)OC2CC(C)=CC12
CCC1OC2C1C=CC2(C)C
CCC1OC2(C)C1C=CC2C
CCC1OC2(C)C1CC=C2C
CCC1OC2C=C(C)CC12C
CCC1OC2C=CC(C)C12C
CCC1OC2C(C)=CCC12C
CCC1OC2C(C)C=CC12C
CCC1OC2CC=C(C)C12C
CCC1OC2CC(C)=CC12C
CCC1OC2(C)C=C(C)CC12
CCC1OC2(C)C=CC(C)C12
CCC1OC2(C)CC=C(C)C12
CCC1OC2(C)CC(C)=CC12
CCC1OC2C=CC(C)(C)C12
COC12CC1C=CC(C)C2C
COC12CC1C(C)=CCC2C
COC12CC1C(C)C=CC2C
COC12CC1CC=C(C)C2C
COC12CC1CC(C)=CC2C
COC12CC1CC(C)C=C2C
COC12CC1C=C(C)C(C)C2
COC12CC1C(C)=CC(C)C2
COC12CC1C(C)C=C(C)C2
COC12CC1C(C)C(C)=CC2
COC12CC1C(C)C(C)C=C2
COC12C(C)C1C=CCC2C
COC12C(C)C1CC=CC2C
COC12C=CC(C)CC1C2C
COC12C=CCC(C)C1C2C
COC12CC=C(C)CC1C2C
COC12CC=CC(C)C1C2C
COC12CC(C)=CCC1C2C
COC12CC(C)C=CC1C2C
COC1C2CC2C=CC1(C)C
COC1C2CC2(C)C=CC1C
COC1C2CC2(C)CC=C1C
COC1C2C=CC(C)CC12C
COC1C2C=CCC(C)C12C
COC1C2C(C)C=CCC12C
COC1C2C(C)CC=CC12C
COC1C2CC=C(C)CC12C
COC1C2CC=CC(C)C12C
COC1C2CC(C)=CCC12C
COC1C2CC(C)C=CC12C
COC1C2C=CCC(C)(C)C12
COC1C2CC=CC(C)(C)C12
COC1C2CC(C)(C)C=CC12
COC1(C)C2CC2C=CC1C
COC1(C)C2CC2CC=C1C
COC1CC2CC2(C)C(C)=C1
COC1CC2C(C=C1)C2(C)C
COC1CC2(C)CC2C=C1C
COC1CC2(C)CC2C(C)=C1
COC1CC2C(C)C2(C)C=C1
COC1CC2(C)C(C)C2C=C1
COC1(C)C2C=CCC(C)C12
COC1(C)C2CC=C(C)CC12
COC1(C)C2CC=CC(C)C12
COC1(C)C2CC(C)C=CC12
COC1(C)C2CCC=C(C)C12
COC1C=CC2CC2C1(C)C
COC1(C)CC2CC2C=C1C
COC1C=CC2CC2(C)C1C
COC1(C)CC2CC2C(C)=C1
COC1C=CC2(C)CC2C1C
COC1(C)CC2C(C)C2C=C1
COC1C=CCC2C1C2(C)C
COC1CC=CC2C1C2(C)C
COC1(C)C=CC2CC2C1C
COC1C=CCC2C(C)C12C
COC1CC=CC2C(C)C12C
COC1C=CCC2(C)C(C)C12
COC1CC=CC2(C)C(C)C12
COC1C=C(C)CC2CC12C
COC1C=CC(C)C2CC12C
COC1C(C)=CCC2CC12C
COC1C(C)C=CC2CC12C
COC1CC=C(C)C2CC12C
COC1(C)C=CCC2C(C)C12
COC1(C)CC=CC2C(C)C12
COC1C=C(C)CC2(C)CC12
COC1C=CC(C)C2(C)CC12
COC1CC=C(C)C2(C)CC12
COC1(C)C=C(C)CC2CC12
COC1(C)C=CC(C)C2CC12
COC1(C)CC=C(C)C2CC12
COC1(C)CC(C)=CC2CC12
COC1C=CC(C)(C)C2CC12
COC12CCC1C=C(C)C2C
COC12CCC1C(C)=CC2C
COC12CCC1C(C)C=C2C
COC12CCC1CC(C)=C2C
COC12CCC1C(C)=C(C)C2
COC12CCC1C(C)C(C)=C2
COC12C=CCC1C(C)C2C
COC12C(C)CC1C=CC2C
COC12C(C)CC1CC=C2C
COC12CC=CC1C(C)C2C
COC12CC(C)C1C=CC2C
COC12CC(C)C1CC=C2C
COC12CC(C)C1C=C(C)C2
COC12CC(C)C1C(C)=CC2
COC12CC(C)C1C(C)C=C2
COC12CC(C)C1CC(C)=C2
COC12C=C(C)CC1CC2C
COC12C=CC(C)C1CC2C
COC12CC=C(C)C1CC2C
COC12CC(C)=CC1CC2C
COC1C2CCC2(C)C=C1C
COC1C(C)(C)C2CC=CC12
COC1C2CC=CC2C1(C)C
COC1CC2C1C=CC2(C)C
COC1CC2(C)C1C=CC2C
COC1CC2(C)C1CC=C2C
COC1(C)C2CCC2C=C1C
COC1CC2C=C(C)CC12C
COC1CC2C=CC(C)C12C
COC1CC2C(C)=CCC12C
COC1CC2C(C)C=CC12C
COC1CC2CC=C(C)C12C
COC1CC2CC(C)=CC12C
COC1CC2(C)C=C(C)CC12
COC1CC2(C)C=CC(C)C12
COC1CC2(C)CC=C(C)C12
COC1CC2(C)CC(C)=CC12
COC1CC2C=CC(C)(C)C12
COC1C=CC2C1CC2(C)C
COC1(C)CC2C1C=CC2C
COC1(C)CC2C1CC=C2C
COC1C=CC2C(C)CC12C
COC1C=CC2CC(C)C12C
COC1C(C)C2C=CCC12C
COC1C(C)C2CC=CC12C
COC1(C)CC2C=C(C)CC12
COC1(C)CC2C=CC(C)C12
COC1(C)CC2CC=C(C)C12
COC1(C)CC2CC(C)=CC12
COC1C=CC2(C)C(C)CC12
COC1C=CC2(C)CC(C)C12
COC1C=CC2CC(C)(C)C12
COC1C(C)C2(C)C=CCC12
COC1C(C)C2(C)CC=CC12
COC1C=C(C)C2CCC12C
COC1C(C)=CC2CCC12C
COC1(C)C=CC2C(C)CC12
COC1(C)C=CC2CC(C)C12
COC1(C)C(C)C2C=CCC12
COC1(C)C(C)C2CC=CC12
COC1C=C(C)C2(C)CCC12
COC1(C)C=C(C)C2CCC12
CC1C2CCC2(C)C=CC1=O
CC1C2CC=CCC2(C)C1=O
CC1C2CCC=CC2(C)C1=O
CC1CC2(C)C1C=CCC2=O
CC1CC2(C)C1CC=CC2=O
CC1=CC2CCC2(C)CC1=O
CC1(C)C2CCC2C=CC1=O
CC1=CC2CCC2(C)C(=O)C1
CC1=CC2(C)CCC2CC1=O
CC1=CC2(C)CCC2C(=O)C1
CC1=CC2(C)C(CC2=O)CC1
CC1CC2(C)C(CC2=O)C=C1
CC1(C)C2C=CCCC2C1=O
CC1(C)C2CC=CCC2C1=O
CC1(C)C2CCC=CC2C1=O
CC1CC2(C)C=CCC(=O)C12
CC1CC2(C)CC=CC(=O)C12
CC1CC2C=CCC(=O)C12C
CC1CC2CC=CC(=O)C12C
CC1CC2(C)C=CC(=O)CC12
CC1=CC2(C)CC(=O)C2CC1
CC1CC2(C)CC(=O)C2C=C1
CC1CC2C=CC(=O)CC12C
CC1CC2(C)CC(=O)C=CC12
CC1=CC2CC(=O)C2(C)CC1
CC1CC2CC(=O)C2(C)C=C1
CC1CC2CC(=O)C=CC12C
CC1=CC2C(=O)CC2(C)CC1
CC1CC2C(=O)CC2(C)C=C1
CC1CC2C(=O)C=CCC12C
CC1CC2C(=O)CC=CC12C
CC1(C)CC2C1C=CCC2=O
CC1(C)CC2C1CC=CC2=O
CC1=CCC2CCC2(C)C1=O
CC1C=CC2CCC2(C)C1=O
CC1(C)CC2C(CC2=O)C=C1
CC1=CCC2(C)CCC2C1=O
CC1C=CC2(C)CCC2C1=O
CC1=CCC2(C)C(CC2=O)C1
CC1(C)CC2C=CCC(=O)C12
CC1(C)CC2CC=CC(=O)C12
CC1=CCC2(C)CC(=O)C2C1
CC1(C)CC2C=CC(=O)CC12
CC1=CCC2CC(=O)C2(C)C1
CC1(C)CC2CC(=O)C2C=C1
CC1(C)CC2CC(=O)C=CC12
CC1=CCC2C(=O)CC2(C)C1
CC1=CCCC2(C)C1CC2=O
CC1C=CCC2(C)C1CC2=O
CC1CC=CC2(C)C1CC2=O
CC1(C)C=CC2CCC2C1=O
CC1=CCCC2(C)CC(=O)C12
CC1C=CCC2(C)CC(=O)C12
CC1CC=CC2(C)CC(=O)C12
CC1=CCCC2CC(=O)C12C
CC1C=CCC2CC(=O)C12C
CC1CC=CC2CC(=O)C12C
CC1=CCCC2C(=O)CC12C
CC1C=CCC2C(=O)CC12C
CC1CC=CC2C(=O)CC12C
CC1(C)C=CCC2C1CC2=O
CC1(C)CC=CC2C1CC2=O
CC1(C)C=CCC2CC(=O)C12
CC1(C)CC=CC2CC(=O)C12
CC1(C)C=CC(=O)C2CCC12
CC1=CCC(=O)C2CCC12C
CC1C=CC(=O)C2CCC12C
CC1=CCC(=O)C2(C)CCC12
CC1C=CC(=O)C2(C)CCC12
CC1=CC(=O)C2CCC2(C)C1
CC1=CC(=O)C2(C)CCC2C1
CC1=CC(=O)CC2CCC12C
CC1=CC(=O)CC2(C)CCC12
CC1C(=O)C2C=CCCC12C
CC1C(=O)C2CC=CCC12C
CC1C(=O)C2CCC=CC12C
CC1C(=O)C=CC2CCC12C
CC1C2C=CCCC2(C)C1=O
CC1C2CC1C=C(CO)C2
CC1C2CC1C(CO)=CC2
CC1C2CC1C(CO)C=C2
CC1C2CC(C2)C=C1CO
CC1C2CC=CC1C2CO
CC1=CC2CC(C1)C2CO
CC1=CC2CC(C2)C1CO
CC1=CCC2CC1C2CO
CC1C=CC2CC1C2CO
CC1=CC(CO)C2CC1C2
CC1C=C(CO)C2CC1C2
CC1=C(CO)C2CC(C2)C1
CC1=C(CO)CC2CC1C2
CCC1C2CC1C(O)C=C2
CCC1C2CC=CC1C2O
CCC1=CC2CC(C1)C2O
CCC1=CC2CC(C2)C1O
CCC1=CCC2CC1C2O
CCC1C=CC2CC1C2O
CCC1=CC(O)C2CC1C2
CC(O)C1C2CC1C=CC2
CC(O)C1=CC2CC(C2)C1
CC(O)C1=CCC2CC1C2
CC(O)C1C=CC2CC1C2
CC12CC(C1)C=CC2CO
CC12CC(C1)CC=C2CO
CC12CC(C1)C=C(CO)C2
CC12CC(C1)CC(CO)=C2
CC12CC(C1)C(CO)=CC2
CC12CC(C1)C(CO)C=C2
CC12CC(C=CC1)C2CO
CC12CC(CC=C1)C2CO
CC1C2CC1(CO)C=CC2
CC1C2CC1(CO)CC=C2
CC1=CC2CC(CO)(C2)C1
CC1=CC2(CO)CC(C2)C1
CC1C=CC2CC1(CO)C2
CC1=CCC2(CO)CC1C2
CC1C=CC2(CO)CC1C2
CC1(CO)C2CC1C=CC2
CC1(CO)C=CC2CC1C2
CCC12CC(C1)C=CC2O
CCC12CC(C1)C(O)C=C2
CCC12CC(C=CC1)C2O
CCC12CC(CC=C1)C2O
CCC1C2CC1(O)C=CC2
CCC1C2CC1(O)CC=C2
CCC1=CC2CC(O)(C2)C1
CCC1=CC2(O)CC(C2)C1
CCC1=CCC2CC1(O)C2
CCC1C=CC2CC1(O)C2
CCC1=CCC2(O)CC1C2
CCC1C=CC2(O)CC1C2
CCC1(O)C2CC1C=CC2
CCC1(O)C=CC2CC1C2
CC1=CCC2CC1(CO)C2
CC1C2OC1(C)C=CC2=O
CC1C2OC1(C)C(=O)C=C2
CC1=CC2(C)CC(O2)C1=O
CC1=CC2CC(C)(O2)C1=O
CC1=CC2(C)OC(C1)C2=O
CC1(C)C2OC1C(=O)C=C2
CC1=CC2OC(C)(C1)C2=O
CC1=CCC2(C)OC1C2=O
CC1C=CC2(C)OC1C2=O
CC1=CCC2OC1(C)C2=O
CC1C=CC2OC1(C)C2=O
CC1(C)C=CC2OC1C2=O
CC1=CC(=O)C2CC1(C)O2
CC1=CC(=O)C2(C)CC1O2
CC1C2C=CC=CC2C1(C)C=C
CC1CC2(C)C1C=CC=C2C=C
CC1CC2(C=C)C1C=CC=C2C
CC1=CC2(CCC2C(C)=C1)C=C
CC1=CC2C(CC2(C)C=C1)C=C
CC1=CC2CCC2(C)C=C1C=C
CC1=CC2CCC2(C=C)C=C1C
CC1=CC2C(CC2(C)C=C)C=C1
CC1=CC2CCC2(C=C)C(C)=C1
CC1=CC2CCC2(C)C(C=C)=C1
CC1=CC2(C)C(CC2C=C1)C=C
CC1=CC2(C)CCC2C=C1C=C
CC1=CC2(C)CCC2C(C=C)=C1
CC1=CC2CC(C=C)C2(C)C=C1
CC1CC2C=C(C)C=CC12C=C
CC1CC2C=CC=C(C)C12C=C
CC1CC2C=CC(C)=CC12C=C
CC1CC2C(C)=CC=CC12C=C
CC1=CC2(C)CC(C=C)C2C=C1
CC1=CC2CC(C)(C=C)C2C=C1
CC1CC2C=C(C=C)C=CC12C
CC1CC2C=CC=C(C=C)C12C
CC1CC2C=CC(C=C)=CC12C
CC1CC2C(C=C)=CC=CC12C
CC1CC2(C=C)C=C(C)C=CC12
CC1CC2(C=C)C=CC=C(C)C12
CC1CC2(C=C)C=CC(C)=CC12
CC1CC2(C)C=C(C=C)C=CC12
CC1CC2(C)C=CC=C(C=C)C12
CC1CC2(C)C=CC(C=C)=CC12
CC1(C)CC2C1C=CC=C2C=C
CC1=C(C)C2(CCC2C=C1)C=C
CC1=C(C)C2CCC2(C=C)C=C1
CC1(C)CC2C=C(C=C)C=CC12
CC1(C)CC2C=CC=C(C=C)C12
CC1(C)CC2C=CC(C=C)=CC12
CC1C(C)C2(C=C)C=CC=CC12
CC1=CC=CC2C1CC2(C)C=C
CC1=CC=CC2C(CC12C)C=C
CC1=C(C=C)C2CCC2(C)C=C1
CC1=CC=CC2(C)C(CC12)C=C
CC1=C(C=C)C2(C)CCC2C=C1
CC1=CC=CC2CC(C=C)C12C
CC1C(C=C)C2C=CC=CC12C
CC1=CC=CC2(C)CC(C=C)C12
CC1=CC=CC2CC(C)(C=C)C12
CC1C(C=C)C2(C)C=CC=CC12
CC1=CC=C(C)C2(CCC12)C=C
CC1(C)C(C=C)C2C=CC=CC12
CC1=C(C=C)C=CC2CCC12C
CC1=CC=C(C=C)C2CCC12C
CC1=CC(C=C)=CC2CCC12C
CC1=C(C=C)C=CC2(C)CCC12
CC1=CC=C(C=C)C2(C)CCC12
CC1=CC(C=C)=CC2(C)CCC12
CCC12CCC1C=C(C)C=C2C
CCC12CCC1C=CC(C)=C2C
CCC12CCC1C(C)=CC=C2C
CCC12CCC1C=C(C)C(C)=C2
CCC12CCC1C(C)=C(C)C=C2
CCC12CCC1C(C)=CC(C)=C2
CCC12C(C)CC1C=CC=C2C
CCC12CC(C)C1C=CC=C2C
CCC12CC(C)C1C=C(C)C=C2
CCC12CC(C)C1C=CC(C)=C2
CCC12CC(C)C1C(C)=CC=C2
CCC12C=CC=CC1C(C)C2C
CCC12C=C(C)C=CC1CC2C
CCC12C=CC=C(C)C1CC2C
CCC12C=CC(C)=CC1CC2C
CCC1C2C=CC=CC2C1(C)C
CCC1CC2(C)C1C=CC=C2C
CCC1=CC2CCC2(C)C=C1C
CCC1=CC2C(CC2(C)C)C=C1
CCC1=CC2CCC2(C)C(C)=C1
CCC1=CC2(C)CCC2C=C1C
CCC1=CC2(C)CCC2C(C)=C1
CCC1=CC2C(C)CC2(C)C=C1
CCC1=CC2CC(C)C2(C)C=C1
CCC1=CC2(C)C(C)CC2C=C1
CCC1=CC2(C)CC(C)C2C=C1
CCC1=CC2CC(C)(C)C2C=C1
CCC1CC2C=C(C)C=CC12C
CCC1CC2C=CC=C(C)C12C
CCC1CC2C=CC(C)=CC12C
CCC1CC2C(C)=CC=CC12C
CCC1CC2(C)C=C(C)C=CC12
CCC1CC2(C)C=CC=C(C)C12
CCC1CC2(C)C=CC(C)=CC12
CCC1(C)CC2C1C=CC=C2C
CCC1=C(C)C2CCC2(C)C=C1
CCC1=C(C)C2(C)CCC2C=C1
CCC1C(C)C2C=CC=CC12C
CCC1(C)CC2C=C(C)C=CC12
CCC1(C)CC2C=CC=C(C)C12
CCC1(C)CC2C=CC(C)=CC12
CCC1C(C)C2(C)C=CC=CC12
CCC1=CC=CC2C1CC2(C)C
CCC1=CC=CC2C(C)CC12C
CCC1=CC=CC2CC(C)C12C
CCC1=CC=CC2(C)C(C)CC12
CCC1=CC=CC2(C)CC(C)C12
CCC1=CC=CC2CC(C)(C)C12
CCC1(C)C(C)C2C=CC=CC12
CCC1=C(C)C=CC2CCC12C
CCC1=CC=C(C)C2CCC12C
CCC1=CC(C)=CC2CCC12C
CCC1=C(C)C=CC2(C)CCC12
CCC1=CC=C(C)C2(C)CCC12
CCC1=CC(C)=CC2(C)CCC12
CC1C2CCC2(CC=C1C)C=C
CC1C2CCC2C=CC1(C)C=C
CC1C2CCC2(C)C=CC1C=C
CC1C2CCC2(C)CC=C1C=C
CC1C2C=CCCC2C1(C)C=C
CC1C2CC=CCC2C1(C)C=C
CC1C2CCC=CC2C1(C)C=C
CC1C2CC=CCC2(C)C1C=C
CC1C2CCC=CC2(C)C1C=C
CC1CC2C1C=CCC2(C)C=C
CC1CC2C1CC=CC2(C)C=C
CC1CC2(C)C1C=CCC2C=C
CC1CC2(C)C1CC=CC2C=C
CC1CC2(C)C1CCC=C2C=C
CC1CC2(C=C)C1C=CCC2C
CC1CC2(C=C)C1CC=CC2C
CC1CC2(C=C)C1CCC=C2C
CC1=CC2CCC2CC1(C)C=C
CC1CC2(CCC2C=C1C)C=C
CC1=CC2C(CC2(C)CC1)C=C
CC1=CC2CCC2(C)C(C1)C=C
CC1=CC2CCC2(C)CC1C=C
CC1=CC2CCC2C(C)(C1)C=C
CC1(C)C2CCC2C=CC1C=C
CC1(C)C2CCC2CC=C1C=C
CC1CC2(CCC2C(C)=C1)C=C
CC1CC2C(CC2(C)C=C1)C=C
CC1CC2CCC2(C)C=C1C=C
CC1CC2CCC2(C=C)C=C1C
CC1=CC2C(CC2(C)C=C)CC1
CC1CC2C(CC2(C)C=C)C=C1
CC1CC2CCC2(C=C)C(C)=C1
CC1CC2CCC2(C)C(C=C)=C1
CC1=CC2(C)CCC2C(C1)C=C
CC1=CC2(C)CCC2CC1C=C
CC1CC2(C)C(CC2C=C1)C=C
CC1CC2(C)CCC2C=C1C=C
CC1=CC2(C)C(CC2C=C)CC1
CC1CC2(C)CCC2C(C=C)=C1
CC1CC2C=C(CCC12C)C=C
CC1CC2C=CC(CC12C)C=C
CC1CC2C(CC=CC12C)C=C
CC1CC2CC=C(CC12C)C=C
CC1(C)C2CC=CCC2C1C=C
CC1(C)C2CCC=CC2C1C=C
CC1=CC2CC(C=C)C2(C)CC1
CC1CC2CC(C=C)C2(C)C=C1
CC1CC2(C)C=C(CCC12)C=C
CC1CC2(C)C=CC(CC12)C=C
CC1CC2(C)CC=C(CC12)C=C
CC1CC2(CC=C(C)CC12)C=C
CC1CC2(CC=CC(C)C12)C=C
CC1CC2(CC(C)=CCC12)C=C
CC1CC2(CC(C)C=CC12)C=C
CC1CC2(CCC=C(C)C12)C=C
CC1CC2(CCC(C)=CC12)C=C
CC1CC2C=C(C)CCC12C=C
CC1CC2C=CC(C)(CC12)C=C
CC1CC2C=CC(C)CC12C=C
CC1CC2C=CCC(C)C12C=C
CC1CC2C(C)=CCCC12C=C
CC1CC2C(C)C=CCC12C=C
CC1CC2C(C)CC=CC12C=C
CC1CC2CC=C(C)CC12C=C
CC1CC2CC=CC(C)C12C=C
CC1CC2CC(C)=CCC12C=C
CC1CC2CC(C)C=CC12C=C
CC1CC2CCC=C(C)C12C=C
CC1CC2CCC(C)=CC12C=C
CC1=CC2(C)CC(C=C)C2CC1
CC1=CC2CC(C)(C=C)C2CC1
CC1CC2(C)CC(C=C)C2C=C1
CC1CC2CC(C)(C=C)C2C=C1
CC1CC2C=CCC(C=C)C12C
CC1CC2C(C=C)=CCCC12C
CC1CC2C(C=C)C=CCC12C
CC1CC2CC=CC(C=C)C12C
CC1CC2CC(C=C)=CCC12C
CC1CC2CC(C=C)C=CC12C
CC1CC2CCC=C(C=C)C12C
CC1CC2CCC(C=C)=CC12C
CC1CC2(C=C)C=C(C)CCC12
CC1CC2(C=C)C=CC(C)CC12
CC1CC2(C=C)C=CCC(C)C12
CC1CC2(C)C=CCC(C=C)C12
CC1CC2(C)CC=CC(C=C)C12
CC1CC2(C)CC(C=C)=CCC12
CC1CC2(C)CC(C=C)C=CC12
CC1CC2(C)CCC=C(C=C)C12
CC1CC2(C)CCC(C=C)=CC12
CC1CC2C=CCC(C)(C=C)C12
CC1CC2CC=CC(C)(C=C)C12
CC1CC2CC(C)(C=C)C=CC12
CC1(C)CC2C1C=CCC2C=C
CC1(C)CC2C1CC=CC2C=C
CC1(C)CC2C1CCC=C2C=C
CC1=CCC2CCC2C1(C)C=C
CC1C=CC2(CCC2C1C)C=C
CC1C=CC2CCC2C1(C)C=C
CC1=C(C)C2(CCC2CC1)C=C
CC1=C(C)C2CCC2(CC1)C=C
CC1=C(CC2CCC2(C)C1)C=C
CC1=CCC2C(CC2(C)C1)C=C
CC1=CCC2CCC2(C)C1C=C
CC1(C)CC2C(CC2C=C1)C=C
CC1(C)CC2CCC2C=C1C=C
CC1C=CC2CCC2(C)C1C=C
CC1C=CC2CCC2(C=C)C1C
CC1=CCC2C(CC2(C)C=C)C1
CC1(C)CC2CCC2C(C=C)=C1
CC1=C(CC2(C)CCC2C1)C=C
CC1=CCC2(C)CCC2C1C=C
CC1C=CC2(C)CCC2C1C=C
CC1=CCC2(C)C(CC2C=C)C1
CC1(C)CC2C=C(CCC12)C=C
CC1(C)CC2C=CC(CC12)C=C
CC1(C)CC2CC=C(CC12)C=C
CC1C(C)C2(CC=CCC12)C=C
CC1C(C)C2(CCC=CC12)C=C
CC1=CCC2CC(C=C)C2(C)C1
CC1(C)CC2CC(C=C)C2C=C1
CC1=CCC2(C)CC(C=C)C2C1
CC1=CCC2CC(C)(C=C)C2C1
CC1(C)CC2C=CCC(C=C)C12
CC1(C)CC2CC=CC(C=C)C12
CC1(C)CC2CC(C=C)=CCC12
CC1(C)CC2CC(C=C)C=CC12
CC1(C)CC2CCC=C(C=C)C12
CC1(C)CC2CCC(C=C)=CC12
CC1C(C)C2(C=C)C=CCCC12
CC1=CCCC2C1CC2(C)C=C
CC1C=CCC2C1CC2(C)C=C
CC1CC=CC2C1CC2(C)C=C
CC1=C(CCC2CCC12C)C=C
CC1=CC(CC2CCC12C)C=C
CC1=CCCC2C(CC12C)C=C
CC1C=C(CC2CCC12C)C=C
CC1C=CCC2C(CC12C)C=C
CC1CC=CC2C(CC12C)C=C
CC1=C(C)CC2(CCC2C1)C=C
CC1(C)C=CC2CCC2C1C=C
CC1=C(C=C)C2CCC2(C)CC1
CC1=C(CCC2(C)CCC12)C=C
CC1=CC(CC2(C)CCC12)C=C
CC1=CCCC2(C)C(CC12)C=C
CC1C=C(CC2(C)CCC12)C=C
CC1C=CCC2(C)C(CC12)C=C
CC1CC=CC2(C)C(CC12)C=C
CC1=C(C=C)C2(C)CCC2CC1
CC1=CCCC2CC(C=C)C12C
CC1C=CCC2CC(C=C)C12C
CC1C(C=C)C2C=CCCC12C
CC1C(C=C)C2CC=CCC12C
CC1C(C=C)C2CCC=CC12C
CC1CC=CC2CC(C=C)C12C
CC1=CCCC2(C)CC(C=C)C12
CC1=CCCC2CC(C)(C=C)C12
CC1C=CCC2(C)CC(C=C)C12
CC1C=CCC2CC(C)(C=C)C12
CC1C(C=C)C2(C)CCC=CC12
CC1CC=CC2(C)CC(C=C)C12
CC1CC=CC2CC(C)(C=C)C12
CC1=CC(C)(CC2CCC12)C=C
CC1(C)C=C(CC2CCC12)C=C
CC1(C)C=CCC2C(CC12)C=C
CC1(C)CC=CC2C(CC12)C=C
CC1C=C(C)CC2(CCC12)C=C
CC1C=C(C)CC2CCC12C=C
CC1C=CC(C)C2(CCC12)C=C
CC1C(C)=CCC2CCC12C=C
CC1CC=C(C)C2(CCC12)C=C
CC1CC=C(C)C2CCC12C=C
CC1CC(C)=CC2(CCC12)C=C
CC1CC(C)=CC2CCC12C=C
CC1=CC(C=C)C2CCC2(C)C1
CC1=CC(C=C)C2(C)CCC2C1
CC1(C)C=CCC2CC(C=C)C12
CC1(C)C(C=C)C2CCC=CC12
CC1(C)CC=CC2CC(C=C)C12
CC1=CCC(C=C)C2CCC12C
CC1C=CC(C=C)C2CCC12C
CC1C(C=C)=CCC2CCC12C
CC1C(C=C)C=CC2CCC12C
CC1CC=C(C=C)C2CCC12C
CC1CC(C=C)=CC2CCC12C
CC1=CC(C)(C=C)C2CCC2C1
CC1=CCC(C=C)C2(C)CCC12
CC1C=CC(C=C)C2(C)CCC12
CC1CC=C(C=C)C2(C)CCC12
CC1CC(C=C)=CC2(C)CCC12
CC1=CCC(C)(C=C)C2CCC12
CC1(C)C=CC(C=C)C2CCC12
CC1(C)CC=C(C=C)C2CCC12
CC1(C)CC(C=C)=CC2CCC12
CC1C=CC(C)(C=C)C2CCC12
CCC12CCC1C=C(C)CC2=C
CCC12CCC1C=CC(=C)C2C
CCC12CCC1C=CC(C)C2=C
CCC12CCC1C(=C)C=CC2C
CCC12CCC1C(=C)CC=C2C
CCC12CCC1C(C)=CCC2=C
CCC12CCC1C(C)C=CC2=C
CCC12CCC1CC=C(C)C2=C
CCC12CCC1CC(=C)C=C2C
CCC12CCC1CC(C)=CC2=C
CCC12CCC1C=C(C)C(=C)C2
CCC12CCC1C(=C)C=C(C)C2
CCC12CCC1C(=C)C(C)=CC2
CCC12CCC1C(=C)C(C)C=C2
CCC12CCC1C(=C)CC(C)=C2
CCC12CCC1C(C)=CC(=C)C2
CCC12CCC1C(C)C(=C)C=C2
CCC12CCC1CC(=C)C(C)=C2
CCC12C(C)CC1C=CCC2=C
CCC12C(C)CC1CC=CC2=C
CCC12CC(C)C1C=CCC2=C
CCC12CC(C)C1CC=CC2=C
CCC12CC(C)C1C=CC(=C)C2
CCC12CC(C)C1C(=C)C=CC2
CCC12CC(C)C1C(=C)CC=C2
CCC12CC(C)C1CC(=C)C=C2
CCC12C=CC(=C)CC1CC2C
CCC12C=CCC(=C)C1CC2C
CCC12CC=CC(=C)C1CC2C
CCC12CC(=C)C=CC1CC2C
CCC1C2CCC2(C)C=CC1=C
CCC1CC2(C)C1C=CCC2=C
CCC1CC2(C)C1CC=CC2=C
CCC1=CC2CCC2(C)CC1=C
CCC1(C)C2CCC2C=CC1=C
CCC1=CC2CCC2(C)C(=C)C1
CCC1=CC2(C)CCC2CC1=C
CCC1=CC2(C)CCC2C(=C)C1
CCC1CC2C=CC(=C)CC12C
CCC1CC2C=CCC(=C)C12C
CCC1CC2C(=C)C=CCC12C
CCC1CC2C(=C)CC=CC12C
CCC1CC2CC=CC(=C)C12C
CCC1CC2CC(=C)C=CC12C
CCC1CC2(C)C=CC(=C)CC12
CCC1CC2(C)C=CCC(=C)C12
CCC1CC2(C)CC=CC(=C)C12
CCC1CC2(C)CC(=C)C=CC12
CCC1(C)CC2C1C=CCC2=C
CCC1(C)CC2C1CC=CC2=C
CCC1=CCC2CCC2(C)C1=C
CCC1C=CC2CCC2(C)C1=C
CCC1=CCC2(C)CCC2C1=C
CCC1C=CC2(C)CCC2C1=C
CCC1(C)CC2C=CC(=C)CC12
CCC1(C)CC2C=CCC(=C)C12
CCC1(C)CC2CC=CC(=C)C12
CCC1(C)CC2CC(=C)C=CC12
CCC1(C)C=CC2CCC2C1=C
CCC1=CC(=C)C2CCC2(C)C1
CCC1=CC(=C)C2(C)CCC2C1
CCC1=CC(=C)CC2CCC12C
CCC1=CCC(=C)C2CCC12C
CCC1C=CC(=C)C2CCC12C
CCC1C(=C)C=CC2CCC12C
CCC1=CC(=C)CC2(C)CCC12
CCC1=CCC(=C)C2(C)CCC12
CCC1C=CC(=C)C2(C)CCC12
CCC1(C)C=CC(=C)C2CCC12
CCC12CCC1C=C(C)CC2C
CCC12CCC1C=CC(C)C2C
CCC12CCC1C(C)=CCC2C
CCC12CCC1C(C)C=CC2C
CCC12CCC1C(C)CC=C2C
CCC12CCC1CC=C(C)C2C
CCC12CCC1CC(C)=CC2C
CCC12CCC1CC(C)C=C2C
CCC12CCC1CCC(C)=C2C
CCC12CCC1C=C(C)C(C)C2
CCC12CCC1C(C)=C(C)CC2
CCC12CCC1C(C)=CC(C)C2
CCC12CCC1C(C)C=C(C)C2
CCC12CCC1C(C)C(C)=CC2
CCC12CCC1C(C)C(C)C=C2
CCC12CCC1C(C)CC(C)=C2
CCC12CCC1CC(C)=C(C)C2
CCC12CCC1CC(C)C(C)=C2
CCC12C(C)CC1C=CCC2C
CCC12C(C)CC1CC=CC2C
CCC12C(C)CC1CCC=C2C
CCC12CC(C)C1C=CCC2C
CCC12CC(C)C1CC=CC2C
CCC12CC(C)C1CCC=C2C
CCC12CC(C)C1C=C(C)CC2
CCC12CC(C)C1C=CC(C)C2
CCC12CC(C)C1C(C)=CCC2
CCC12CC(C)C1C(C)C=CC2
CCC12CC(C)C1C(C)CC=C2
CCC12CC(C)C1CC=C(C)C2
CCC12CC(C)C1CC(C)=CC2
CCC12CC(C)C1CC(C)C=C2
CCC12CC(C)C1CCC(C)=C2
CCC12C=CCCC1C(C)C2C
CCC12CC=CCC1C(C)C2C
CCC12CCC=CC1C(C)C2C
CCC12C=C(C)CCC1CC2C
CCC12C=CC(C)CC1CC2C
CCC12C=CCC(C)C1CC2C
CCC12CC=C(C)CC1CC2C
CCC12CC=CC(C)C1CC2C
CCC12CC(C)=CCC1CC2C
CCC12CC(C)C=CC1CC2C
CCC12CCC=C(C)C1CC2C
CCC12CCC(C)=CC1CC2C
CCC1C2CCC2C=CC1(C)C
CCC1C2CCC2(C)C=CC1C
CCC1C2CCC2(C)CC=C1C
CCC1C2C=CCCC2C1(C)C
CCC1C2CC=CCC2C1(C)C
CCC1C(C)(C)C2C=CCCC12
CCC1CC2C1C=CCC2(C)C
CCC1CC2C1CC=CC2(C)C
CCC1CC2(C)C1C=CCC2C
CCC1CC2(C)C1CC=CC2C
CCC1CC2(C)C1CCC=C2C
CCC1=CC2CCC2CC1(C)C
CCC1=CC2CCC2(C)CC1C
CCC1(C)C2CCC2C=CC1C
CCC1(C)C2CCC2CC=C1C
CCC1CC2CCC2(C)C=C1C
CCC1=CC2C(CC2(C)C)CC1
CCC1=CC2CCC2(C)C(C)C1
CCC1=CC2CCC2C(C)(C)C1
CCC1CC2C(CC2(C)C)C=C1
CCC1CC2CCC2(C)C(C)=C1
CCC1=CC2(C)CCC2CC1C
CCC1CC2(C)CCC2C=C1C
CCC1=CC2(C)CCC2C(C)C1
CCC1=CC2C(C)CC2(C)CC1
CCC1=CC2CC(C)C2(C)CC1
CCC1CC2(C)CCC2C(C)=C1
CCC1CC2C(C)CC2(C)C=C1
CCC1CC2CC(C)C2(C)C=C1
CCC1=CC2(C)C(C)CC2CC1
CCC1=CC2(C)CC(C)C2CC1
CCC1=CC2CC(C)(C)C2CC1
CCC1CC2(C)C(C)CC2C=C1
CCC1CC2(C)CC(C)C2C=C1
CCC1CC2CC(C)(C)C2C=C1
CCC1CC2C=C(C)CCC12C
CCC1CC2C=CC(C)CC12C
CCC1CC2C=CCC(C)C12C
CCC1CC2C(C)=CCCC12C
CCC1CC2C(C)C=CCC12C
CCC1CC2C(C)CC=CC12C
CCC1CC2CC=C(C)CC12C
CCC1CC2CC=CC(C)C12C
CCC1CC2CC(C)=CCC12C
CCC1CC2CC(C)C=CC12C
CCC1CC2CCC=C(C)C12C
CCC1CC2CCC(C)=CC12C
CCC1CC2(C)C=C(C)CCC12
CCC1CC2(C)C=CC(C)CC12
CCC1CC2(C)C=CCC(C)C12
CCC1CC2(C)CC=C(C)CC12
CCC1CC2(C)CC=CC(C)C12
CCC1CC2(C)CC(C)=CCC12
CCC1CC2(C)CC(C)C=CC12
CCC1CC2(C)CCC=C(C)C12
CCC1CC2(C)CCC(C)=CC12
CCC1CC2C=CC(C)(C)CC12
CCC1CC2C=CCC(C)(C)C12
CCC1CC2CC=CC(C)(C)C12
CCC1CC2CC(C)(C)C=CC12
CCC1(C)CC2C1C=CCC2C
CCC1(C)CC2C1CC=CC2C
CCC1(C)CC2C1CCC=C2C
CCC1=CCC2CCC2C1(C)C
CCC1C=CC2CCC2C1(C)C
CCC1=CCC2CCC2(C)C1C
CCC1(C)CC2CCC2C=C1C
CCC1C=CC2CCC2(C)C1C
CCC1=C(C)C2CCC2(C)CC1
CCC1=CCC2C(CC2(C)C)C1
CCC1(C)CC2CCC2C(C)=C1
CCC1=CCC2(C)CCC2C1C
CCC1C=CC2(C)CCC2C1C
CCC1=C(C)C2(C)CCC2CC1
CCC1=CCC2C(C)CC2(C)C1
CCC1=CCC2CC(C)C2(C)C1
CCC1(C)CC2C(C)CC2C=C1
CCC1(C)CC2CC(C)C2C=C1
CCC1C(C)C2C=CCCC12C
CCC1C(C)C2CC=CCC12C
CCC1C(C)C2CCC=CC12C
CCC1=CCC2(C)C(C)CC2C1
CCC1=CCC2(C)CC(C)C2C1
CCC1=CCC2CC(C)(C)C2C1
CCC1(C)CC2C=C(C)CCC12
CCC1(C)CC2C=CC(C)CC12
CCC1(C)CC2C=CCC(C)C12
CCC1(C)CC2CC=C(C)CC12
CCC1(C)CC2CC=CC(C)C12
CCC1(C)CC2CC(C)=CCC12
CCC1(C)CC2CC(C)C=CC12
CCC1(C)CC2CCC=C(C)C12
CCC1(C)CC2CCC(C)=CC12
CCC1C(C)C2(C)C=CCCC12
CCC1C(C)C2(C)CC=CCC12
CCC1C(C)C2(C)CCC=CC12
CCC1=CCCC2C1CC2(C)C
CCC1C=CCC2C1CC2(C)C
CCC1CC=CC2C1CC2(C)C
CCC1(C)C=CC2CCC2C1C
CCC1=C(C)CC2CCC2(C)C1
CCC1=CC(C)C2CCC2(C)C1
CCC1=CCCC2C(C)CC12C
CCC1=CCCC2CC(C)C12C
CCC1C=CCC2C(C)CC12C
CCC1C=CCC2CC(C)C12C
CCC1CC=CC2C(C)CC12C
CCC1CC=CC2CC(C)C12C
CCC1=C(C)CC2(C)CCC2C1
CCC1=CC(C)C2(C)CCC2C1
CCC1=CCCC2(C)C(C)CC12
CCC1=CCCC2(C)CC(C)C12
CCC1=CCCC2CC(C)(C)C12
CCC1(C)C(C)C2C=CCCC12
CCC1(C)C(C)C2CC=CCC12
CCC1(C)C(C)C2CCC=CC12
[truncated: 575,520 more chars]
