# Supplementary material for: Expanding the fragrance chemical space for virtual screening
Source: J Cheminform. 2014 May 22;6:27. doi: 10.1186/1758-2946-6-27 (PMC4037718; doi:10.1186/1758-2946-6-27)
Supplement: Additional file 4 — SMILES for the MQN-browser search examples in Table 3. [file 1758-2946-6-27-S4.zip › Pinene.ZincIso.smi]

CC1=CCC2CC1C2(C)C
CC1=CC2C(CC1)C2(C)C
CC1CC2C(C=C1)C2(C)C
CC1=CCC2C(C1)C2(C)C
CC1(C)C2CC1C(=C)CC2
CC1(C)C2CC1C(C2)C=C
CC1(C)C2CCC(C2)C1=C
CC(C)C1=CC2CCCC12
CC(C)C12CC1C(=C)CC2
