# Supplementary material for: Expanding the fragrance chemical space for virtual screening
Source: J Cheminform. 2014 May 22;6:27. doi: 10.1186/1758-2946-6-27 (PMC4037718; doi:10.1186/1758-2946-6-27)
Supplement: Additional file 4 — SMILES for the MQN-browser search examples in Table 3. [file 1758-2946-6-27-S4.zip › Pinene.Zinc.smi]

CC1=CCC2CC1C2(C)C
CC1CCC2CC1C2(C)C
CC1=CC2C(CC1)C2(C)C
CC1CC2C(C=C1)C2(C)C
CC1=CCC2C(C1)C2(C)C
CC1(C)C2CC1C(=C)CC2
CC1(C)C2CC1C(C=C)=CC2
CC1C2CCCC(C)C12C
CC1CCC2C(C1)C2(C)C
CC1(C)C2CC1C(C2)C=C
CC1(C)C2CC1C=CC=C2
CC1(C)C2CCC(C2)C1=C
CC1(C)C2CC1C(=C)C=CC2
CC1CCC2CC1SC2(C)C
CC1(C)C2CC1C(C=O)C=C2
CC1(C)C2CC1C(C=O)=CC2
CC(C)C1=CC2CCCC12
CC1(C)C2CC1C(=O)CC2
CC1(C)C2CC1C(CO)=CC2
CC1(C)C2CC=CCC12
CC1=CCCC2CC12C
CC1CCC2(C)C=CC12
CC1=CC2=C(CC2)C(C)=C1
CC1(C)CC2=CC=CC=C12
CC12CCC(CC1)C2(C)C
CC1=CC(C)=C(C)C2=C1CC2
CC1=C2CCC2=CC(C)=C1C
CC1(C)C2CC(O)C1C=C2
CC1(C)C2CC1C(C)(S)CC2
CC1(C)C2CC1C(CC2)C=O
CC1=CC(O)C2CC1C2(C)C
CC1CCCC(C)C1C
CC1CC(C)CC(C)C1
CC1CCC(C)C(C)C1
CC1CCC(C)=CC1(C)C
CC1CC(C)CC(C)(C)C1
CC(C)C12CC1C(=C)CC2
CC(C)(C)C1=CC2CCCC12
CC1CC(=O)C2CC1C2(C)C
CC1C2CC(CC1=O)C2(C)C
CC1(C)C2CC1C(CO)CC2
CC1CCCC2(C)CC12
CC1(C)C2CCC1(C)CC2=S
CC1(C)C2CCC1(C)C(=S)C2
CC1(C)C2CCC1(C)C(=C)C2
CC1(C)C2CCC1C(O)C2
CC1(C)CC2CC1CC2O
CC1(C)CC2CC(O)C1C2
CC1CC2(C)CC(C)C1CO2
CC1(C)C2CC1C(=C)C(O)C2
CC1CC(O)C2CC1C2(C)C
CC1C2CC(CC1O)C2(C)C
CC1(C)C2CC1C(C)(O)CC2
CC1(C)CC2C=CC1CC2O
