# Supplementary material for: Expanding the fragrance chemical space for virtual screening
Source: J Cheminform. 2014 May 22;6:27. doi: 10.1186/1758-2946-6-27 (PMC4037718; doi:10.1186/1758-2946-6-27)
Supplement: Additional file 4 — SMILES for the MQN-browser search examples in Table 3. [file 1758-2946-6-27-S4.zip › RoseOxide.GDB13Iso.smi]

CC1CC(CCO1)C=C(C)C
CC1CCC(CO1)C=C(C)C
CC1CCCC(O1)C=C(C)C
CC1CCOCC1C=C(C)C
CC1COCC(C1)C=C(C)C
CC1COCCC1C=C(C)C
CCC1CC(CCO1)=C(C)C
CCC1CCC(CO1)=C(C)C
CC=C1CCC(OC1)C(C)C
CC=C1CCCOC1C(C)C
CC=C1CCOC(C1)C(C)C
CC=C1CCOCC1C(C)C
CCC1CCOCC1=C(C)C
CC=C1COCC(C1)C(C)C
CC=C1COCCC1C(C)C
CCC1COCC(C1)=C(C)C
CCC1COCCC1=C(C)C
CCC1OCCCC1=C(C)C
CC=C(C)C1CCC(C)CO1
CC=C(C)C1CCCC(C)O1
CC=C(C)C1CCC(C)OC1
CC(C)C=C1CCC(C)OC1
CCC(C)=C1CCC(C)OC1
CC(C)C=C1CCCOC1C
CCC(C)=C1CCCOC1C
CC=C(C)C1CCOCC1C
CC(C)C=C1CCOCC1C
CCC(C)=C1CCOCC1C
CC=C(C)C1CCOC(C)C1
CC(C)C=C1CCOC(C)C1
CCC(C)=C1CCOC(C)C1
CC=C(C)C1COCCC1C
CC(C)C=C1COCCC1C
CCC(C)=C1COCCC1C
CC=C(C)C1COCC(C)C1
CC(C)C=C1COCC(C)C1
CCC(C)=C1COCC(C)C1
CC=C(C)C1OCCCC1C
CC1CCC(OC1)C=C(C)C
CC1CCCOC1C=C(C)C
CC1OCCCC1C=C(C)C
CC=C(C)C1CC(C)CCO1
CC=C(C)C1CCCOC1C
CC1CCOC(C1)C=C(C)C
CC1CC(CC(C)=C)CCO1
CC1CCC(CC(C)=C)CO1
CC1CCCC(CC(C)=C)O1
CC1CCC(CC(C)=C)OC1
CC1CCCOC1CC(C)=C
CC1CCOCC1CC(C)=C
CC1COCCC1CC(C)=C
CC1COCC(CC(C)=C)C1
CC1OCCCC1CC(C)=C
CCC1CC(CCO1)C(C)=C
CCC1CCC(CO1)C(C)=C
CCC1CCCC(O1)C(C)=C
CCC1CCC(OC1)C(C)=C
CCC1CCCOC1C(C)=C
CCC1CCOC(C1)C(C)=C
CCC1CCOCC1C(C)=C
CCC1COCC(C1)C(C)=C
CCC1COCCC1C(C)=C
CCC1OCCCC1C(C)=C
CC(C)C1CC(CCO1)C=C
CC(C)C1CCC(CO1)C=C
CC(C)C1CCCC(O1)C=C
CC(C)C1CCC(C=C)OC1
CC(C)C1CCCOC1C=C
CC(C)C1CCOC(C1)C=C
CC(C)C1CCOCC1C=C
CC(C)C1COCC(C1)C=C
CC(C)C1COCCC1C=C
CC(C)C1OCCCC1C=C
CC(C=C)C1CC(C)CCO1
CC(C=C)C1CCC(C)CO1
CC(C=C)C1CCCC(C)O1
CC(C)CC1CCC(=C)CO1
CCC(=C)C1CC(C)CCO1
CCC(=C)C1CCC(C)CO1
CCC(=C)C1CCCC(C)O1
CCC(C)C1CC(=C)CCO1
CCC(C)C1CCC(=C)CO1
CC(C=C)C1CCC(C)OC1
CCC(=C)C1CCC(C)OC1
CC(C=C)C1CCCOC1C
CCC(=C)C1CCCOC1C
CC(C=C)C1CCOCC1C
CC(C)CC1CCOCC1=C
CCC(=C)C1CCOCC1C
CCC(C)C1CCOCC1=C
CC(C=C)C1CCOC(C)C1
CCC(=C)C1CCOC(C)C1
CC(C=C)C1COCCC1C
CC(C)CC1COCCC1=C
CCC(=C)C1COCCC1C
CCC(C)C1COCCC1=C
CC(C=C)C1COCC(C)C1
CC(C)CC1COCC(=C)C1
CCC(=C)C1COCC(C)C1
CCC(C)C1COCC(=C)C1
CC(C=C)C1OCCCC1C
CC(C)CC1OCCCC1=C
CCC(=C)C1OCCCC1C
CCC(C)C1OCCCC1=C
CC1CCOC(CC(C)=C)C1
CC(C)CC1CC(=C)CCO1
COC1CCC(CC1)=C(C)C
COC1CCCC(C1)=C(C)C
COC1CCCCC1=C(C)C
CC(C)OC1CCCCC1=C
CC(C)OC1CCC(=C)CC1
CC(C)OC1CCCC(=C)C1
COC1CCC(CC1)C(C)=C
COC1CCCC(C1)C(C)=C
COC1CCCCC1C(C)=C
COC(C)C1CCCCC1=C
COC(C)C1CCC(=C)CC1
COC(C)C1CCCC(=C)C1
CC1CC(C(C)CO1)C(C)=C
CC1CC(C)C(CO1)C(C)=C
CC1CC(CC(C)O1)C(C)=C
CC1CCC(C)C(O1)C(C)=C
CC1CC(COC1C)C(C)=C
CC1CCC(OC1C)C(C)=C
CC1CC(C)OC(C1)C(C)=C
CC1CCOC(C1C)C(C)=C
CC1CCOC(C)C1C(C)=C
CC1COC(CC1C)C(C)=C
CC1COCC(C1C)C(C)=C
CC1COC(C(C)C1)C(C)=C
CC1COC(C)C(C1)C(C)=C
CC1COCC(C)C1C(C)=C
CC1OCCC(C1C)C(C)=C
CC(C)C1CC(=C)C(C)CO1
CC(C)C1CC(=C)CC(C)O1
CC(C)C1CC(C)C(=C)CO1
CC(C)C1CCC(=C)C(C)O1
CC(C)C1CC(=C)COC1C
CC(C)C1C(C)COCC1=C
CC(C)C1CC(C)OCC1=C
CC(C)C1C(C)OCCC1=C
CC(C)C1CCOC(C)C1=C
CC(C)C1COC(C)CC1=C
CC(C)C1COCC(=C)C1C
CC(C)C1COCC(C)C1=C
CC(C)C1COC(C)C(=C)C1
CC(C)C1OC(C)CCC1=C
CC(C)C1OCC(=C)CC1C
CC(C)C1OCC(C)CC1=C
CC(C)C1OCCC(=C)C1C
CC(C)C1OCCC(C)C1=C
CC1CCC(C(C)O1)C(C)=C
CC1CC(C=C)C(C)(C)CO1
CC1CC(C)(C=C)C(C)CO1
CC1CCC(C=C)C(C)(C)O1
CC1CCC(C)(C=C)C(C)O1
CC1CC(C)(C)C(CO1)C=C
CC1CC(C)(C)CC(O1)C=C
CC1CC(C)(CC(C)O1)C=C
CC1CC(C)C(C)(CO1)C=C
CC1CC(CC(C)(C)O1)C=C
CC1CCC(C)(C)C(O1)C=C
CC1CCC(C)C(C)(O1)C=C
CC1CC(C)(C)COC1C=C
CC1CCC(C)(C)OC1C=C
CC1CC(C)(COC1C)C=C
CC1CCC(C)(OC1C)C=C
CC1CC(C)(C)OCC1C=C
CC1C(CCOC1(C)C)C=C
CC1CC(COC1(C)C)C=C
CC1CC(C)OC(C)(C1)C=C
CC1C(COCC1(C)C)C=C
CC1CC(OCC1(C)C)C=C
CC1CCOC(C)C1(C)C=C
CC1CC(OC(C)(C)C1)C=C
CC1CCOC(C=C)C1(C)C
CC1CCOC(C)(C)C1C=C
CC1CCOC(C)(C=C)C1C
CC1C(OCCC1(C)C)C=C
CC1COC(CC1(C)C)C=C
CC1COC(C)(CC1C)C=C
CC1COCC(C)C1(C)C=C
CC1COC(C)(C)C(C1)C=C
CC1COC(C)(C)CC1C=C
CC1COC(C)C(C)(C1)C=C
CC1COCC(C=C)C1(C)C
CC1COCC(C)(C)C1C=C
CC1COCC(C)(C=C)C1C
CC1COC(C=C)C(C)(C)C1
CC1COC(C)(C=C)C(C)C1
CC1OC(CCC1(C)C)C=C
CC1OCC(CC1(C)C)C=C
CC1OC(C)(C)CCC1C=C
CC1OCC(C)(C)CC1C=C
CC1OCCC(C=C)C1(C)C
CC1OCCC(C)(C)C1C=C
CC1OCCC(C)(C=C)C1C
CCC1(C)CC(=C)C(C)CO1
CCC1(C)CC(=C)CC(C)O1
CCC1(C)CC(C)C(=C)CO1
CCC1(C)CCC(=C)C(C)O1
CCC1OCC(C)(C)C(=C)C1
CCC1CC(=C)CC(C)(C)O1
CCC1CC(C)(C)C(=C)CO1
CCC1CCC(=C)C(C)(C)O1
CCC1(C)CC(=C)COC1C
CCC1C(=C)CCOC1(C)C
CCC1CC(=C)COC1(C)C
CCC1(C)C(C)COCC1=C
CCC1(C)CC(C)OCC1=C
CCC1CC(C)(C)OCC1=C
CCC1C(=C)COCC1(C)C
CCC1(C)C(C)OCCC1=C
CCC1(C)CCOC(C)C1=C
CCC1(C)COC(C)CC1=C
CCC1(C)COCC(=C)C1C
CCC1(C)COCC(C)C1=C
CCC1CCOC(C)(C)C1=C
CCC1(C)COC(C)C(=C)C1
CCC1COCC(=C)C1(C)C
CCC1(C)OC(C)CCC1=C
CCC1(C)OCC(=C)CC1C
CCC1(C)OCC(C)CC1=C
CCC1(C)OCCC(=C)C1C
CCC1(C)OCCC(C)C1=C
CCC1COC(C)(C)CC1=C
CCC1COCC(C)(C)C1=C
CCC1COC(C)(C)C(=C)C1
CCC1OCC(=C)CC1(C)C
CCC1OCCC(=C)C1(C)C
CCC1OC(C)(C)CCC1=C
CCC1OCC(C)(C)CC1=C
CCC1OCCC(C)(C)C1=C
CC1CCC(OC1(C)C)C=C
CCC1CC(=CC)C(C)CO1
CCC1CCC(=CC)C(C)O1
CCC1CC(C)C(CO1)=CC
CCC1CC(CC(C)O1)=CC
CCC1CC(COC1C)=CC
CCC1C(C)COCC1=CC
CCC1CC(C)OCC1=CC
CCC1C(C)OCCC1=CC
CCC1CCOC(C)C1=CC
CCC1COC(C)C(C1)=CC
CCC1COC(C)CC1=CC
CCC1COCC(C)C1=CC
CCC1COCC(=CC)C1C
CCC1OCC(CC1C)=CC
CCC1OC(C)CCC1=CC
CCC1OCC(C)CC1=CC
CCC1OCCC(C)C1=CC
CCC1OCCC(=CC)C1C
CC=CC1CC(C)C(C)CO1
CC=CC1CC(C)CC(C)O1
CC=CC1CCC(C)C(C)O1
CC=CC1C(C)CCOC1C
CC=CC1CC(C)COC1C
CC=CC1CCC(C)OC1C
CCC=C1C(C)CCOC1C
CCC=C1CC(C)COC1C
CCC=C1CCC(C)OC1C
CC=CC1C(C)COCC1C
CC=CC1CC(C)OCC1C
CCC=C1C(C)COCC1C
CCC=C1CC(C)OCC1C
CC=CC1CC(C)OC(C)C1
CCC=C1CC(C)OC(C)C1
CC=CC1CCOC(C)C1C
CCC=C1CCOC(C)C1C
CC=CC1COC(C)CC1C
CC=CC1COCC(C)C1C
CCC=C1COC(C)CC1C
CCC=C1COCC(C)C1C
CC=CC1COC(C)C(C)C1
CCC=C1COC(C)C(C)C1
CC=CC1OC(C)CCC1C
CC=CC1OCC(C)CC1C
CC=CC1OCCC(C)C1C
CC1CC(C)(CCO1)C(C)=C
CC1CCC(C)(CO1)C(C)=C
CC1CCCC(C)(O1)C(C)=C
CC1CCC(C)(OC1)C(C)=C
CC1CCCOC1(C)C(C)=C
CC1CCOCC1(C)C(C)=C
CC1CCOC(C)(C1)C(C)=C
CC1COCCC1(C)C(C)=C
CC1COCC(C)(C1)C(C)=C
CC1OCCCC1(C)C(C)=C
CC(=C)C1CC(C)(C)CCO1
CC(=C)C1CCC(C)(C)CO1
CC(=C)C1CCCC(C)(C)O1
CC(C)C1(C)CC(=C)CCO1
CC(C)C1(C)CCC(=C)CO1
CC(=C)C1CCCOC1(C)C
CC(C)C1(C)CCOCC1=C
CC(=C)C1CCOCC1(C)C
CC(C)C1(C)COCCC1=C
CC(=C)C1CCOC(C)(C)C1
CC(C)C1(C)COCC(=C)C1
CC(=C)C1COCCC1(C)C
CC(C)C1(C)OCCCC1=C
CC(=C)C1COCC(C)(C)C1
CC(=C)C1OCCCC1(C)C
CC(=C)C1CCC(C)(C)OC1
CC(C)(C)C1CC(=C)CCO1
CC(C)(C)C1CCC(=C)CO1
CC(C)(C)C1CCOCC1=C
CC(C)(C)C1COCCC1=C
CC(C)(C)C1COCC(=C)C1
CC(C)(C)C1OCCCC1=C
CCC1(C)CC(CCO1)=CC
CCC1(C)CCC(CO1)=CC
CCC1(C)CCOCC1=CC
CCC1(C)COCC(C1)=CC
CCC1(C)COCCC1=CC
CCC1(C)OCCCC1=CC
CC=CC1(C)CCC(C)CO1
CC=CC1(C)CCCC(C)O1
CC=CC1CC(C)(C)CCO1
CC=CC1CCC(C)(C)CO1
CC=CC1CCCC(C)(C)O1
CC=CC1(C)CCC(C)OC1
CC=CC1CCC(C)(C)OC1
CCC=C1CCC(C)(C)OC1
CC=CC1(C)CCCOC1C
CC=CC1CCCOC1(C)C
CCC=C1CCCOC1(C)C
CC=CC1(C)CCOCC1C
CC=CC1(C)CCOC(C)C1
CC=CC1CCOCC1(C)C
CCC=C1CCOCC1(C)C
CC=CC1(C)COCCC1C
CC=CC1(C)COCC(C)C1
CC=CC1CCOC(C)(C)C1
CCC=C1CCOC(C)(C)C1
CC=CC1COCCC1(C)C
CCC=C1COCCC1(C)C
CC=CC1COCC(C)(C)C1
CCC=C1COCC(C)(C)C1
CC=CC1OCCCC1(C)C
CC=CC1(C)CC(C)CCO1
CC=CC1(C)OCCCC1C
CC(C)=C(C)C1CCCOC1
CC(C)C(C)=C1CCCOC1
CC(C)=C(C)C1CCOCC1
CC(C)C(C)=C1CCOCC1
CC(C)=C(C)C1CCCCO1
CC=C(C)C1(C)CCCOC1
CC(C)=CC1(C)CCCOC1
CC=C(C)C1(C)CCOCC1
CC=C(C)C1(C)CCCCO1
CC(C)=CC1(C)CCCCO1
CC(C)=CC1(C)CCOCC1
CC(C)(C)C=C1CCCOC1
CC(C)(C)C=C1CCOCC1
CC(C)C1CCCCC1C=O
CC(C=O)C1CCCCC1C
CC(C=O)C1CCC(C)CC1
CC(C=O)C1CCCC(C)C1
CC1CCCCC1CC(C)=O
CC1CCCC(CC(C)=O)C1
CC1CCC(CC(C)=O)CC1
CCC1CCC(CC1)C(C)=O
CCC1CCCC(C1)C(C)=O
CCC1CCCCC1C(C)=O
CC(C)C1CCC(CC1)C=O
CC(C)C1CCCC(C1)C=O
CC(C)CC1CCCCC1=O
CC(C)CC1CCCC(=O)C1
CCC(C)C1CCCC(=O)C1
CC(C)CC1CCC(=O)CC1
CCC(C)C1CCC(=O)CC1
CCC(=O)C1CCCCC1C
CCC(=O)C1CCC(C)CC1
CCC(=O)C1CCCC(C)C1
CCC(C)C1CCCCC1=O
CC1CCCC(C1)=C(C)CO
CC1CCCCC1=C(C)CO
CC=C1CCC(CC1)C(C)O
CC=C1CCCC(C1)C(C)O
CC=C1CCCCC1C(C)O
CC(C)=C1CCCCC1CO
CC(C)=C1CCCC(CO)C1
CCC(C)=C1CCCCC1O
CC(C)C=C1CCCC(O)C1
CCC(C)=C1CCCC(O)C1
CC(C)C=C1CCC(O)CC1
CCC(C)=C1CCC(O)CC1
CC(O)C=C1CCCCC1C
CC(O)C=C1CCC(C)CC1
CC(O)C=C1CCCC(C)C1
CC1CCC(CC1)=C(C)CO
CC(C)=C1CCC(CO)CC1
CC=C(C)C1CCCCC1O
CC(C)=CC1CCCCC1O
CC=C(C)C1CCCC(O)C1
CC(C)=CC1CCCC(O)C1
CC=C(C)C1CCC(O)CC1
CC(C)=CC1CCC(O)CC1
CC(C)C=C1CCCCC1O
CC1CC(C(C)CO1)=C(C)C
CC1CC(C)C(CO1)=C(C)C
CC1CC(CC(C)O1)=C(C)C
CC1CCC(C(C)O1)=C(C)C
CC1CC(COC1C)=C(C)C
CC1CCOC(C)C1=C(C)C
CC1COCC(C1C)=C(C)C
CC1COC(C)C(C1)=C(C)C
CC1COCC(C)C1=C(C)C
CC1OCCC(C1C)=C(C)C
CC=C1CC(C)(C)COC1C
CC=C1CCC(C)(C)OC1C
CC=C1C(C)CCOC1(C)C
CC=C1CC(C)COC1(C)C
CC=C1CCC(C)OC1(C)C
CC=C1CC(C)(C)OCC1C
CC=C1C(C)COCC1(C)C
CC=C1CC(C)OCC1(C)C
CC=C1CC(C)OC(C)(C)C1
CC=C1C(C)OCCC1(C)C
CC=C1CCOC(C)C1(C)C
CC=C1CCOC(C)(C)C1C
CC=C1COC(C)CC1(C)C
CC=C1COCC(C)C1(C)C
CC=C1COC(C)(C)CC1C
CC=C1COCC(C)(C)C1C
CC=C1COC(C)(C)C(C)C1
CC=C1COC(C)C(C)(C)C1
CC(C)=C1CCC(C)(C)OC1
CC(C)=C1CCCOC1(C)C
CC(C)=C1CCOCC1(C)C
CC(C)=C1CCOC(C)(C)C1
CC(C)=C1COCCC1(C)C
CC(C)=C1COCC(C)(C)C1
CCC1CC=C(CO1)C(C)C
CCC1CC=CC(O1)C(C)C
CCC1CC(=CCO1)C(C)C
CCC1=C(CCOC1)C(C)C
CCC1=CC(COC1)C(C)C
CCC1=CCC(OC1)C(C)C
CCC1=CCCOC1C(C)C
CCC1C=CCOC1C(C)C
CCC1=C(COCC1)C(C)C
CCC1=CC(OCC1)C(C)C
CCC1=CCOC(C1)C(C)C
CCC1=CCOCC1C(C)C
CCC1COC(C=C1)C(C)C
CCC1COCC=C1C(C)C
CCC1COCC(=C1)C(C)C
CCC1OC(CC=C1)C(C)C
CCC1OCC=CC1C(C)C
CCC1OCC(C=C1)C(C)C
CCC1OCCC=C1C(C)C
CCC1OCCC(=C1)C(C)C
CC(C)CC1CC=C(C)CO1
CC(C)CC1CC=CC(C)O1
CCC(C)C1CC=C(C)CO1
CCC(C)C1CC=CC(C)O1
CCC(C)C1CC(C)=CCO1
CC(C)CC1=C(C)CCOC1
CC(C)CC1=CC(C)COC1
CC(C)CC1=CCC(C)OC1
CCC(C)C1=C(C)CCOC1
CCC(C)C1=CC(C)COC1
CCC(C)C1=CCC(C)OC1
CC(C)CC1=CCCOC1C
CC(C)CC1C=CCOC1C
CCC(C)C1=CCCOC1C
CCC(C)C1C=CCOC1C
CC(C)CC1=C(C)COCC1
CC(C)CC1=CC(C)OCC1
CCC(C)C1=C(C)COCC1
CCC(C)C1=CC(C)OCC1
CC(C)CC1=CCOCC1C
CCC(C)C1=CCOCC1C
CC(C)CC1=CCOC(C)C1
CCC(C)C1=CCOC(C)C1
CC(C)CC1COCC=C1C
CCC(C)C1COCC=C1C
CC(C)CC1COC(C)C=C1
CC(C)CC1COCC(C)=C1
CCC(C)C1COC(C)C=C1
CCC(C)C1COCC(C)=C1
CC(C)CC1OCC=CC1C
CC(C)CC1OCCC=C1C
CCC(C)C1OCC=CC1C
CCC(C)C1OCCC=C1C
CC(C)CC1OC(C)CC=C1
CC(C)CC1OCC(C)C=C1
CCC(C)C1OC(C)CC=C1
CCC(C)C1OCC(C)C=C1
CCC(C)C1OCCC(C)=C1
CC(C)CC1CC(C)=CCO1
CC(C)CC1OCCC(C)=C1
CC1CC(C)C(CC=C)CO1
CC1CC(CC=C)C(C)CO1
CC1CC(CC=C)CC(C)O1
CC1CCC(C)C(CC=C)O1
CC1CCC(CC=C)C(C)O1
CC1CC(CC=C)COC1C
CC1CC(C)OC(CC=C)C1
CC1CCOC(C)C1CC=C
CC1CCOC(CC=C)C1C
CC1COCC(C)C1CC=C
CC1COC(CC=C)CC1C
CC1COCC(CC=C)C1C
CC1COC(C)C(CC=C)C1
CC1COC(CC=C)C(C)C1
CC1OCCC(CC=C)C1C
CCC1CC(=C)C(CC)CO1
CCC1CC(=C)CC(CC)O1
CCC1CC(C=C)C(C)CO1
CCC1CC(CC)C(=C)CO1
CCC1CCC(=C)C(CC)O1
CCC1CCC(C=C)C(C)O1
CCC1CC(C)C(CO1)C=C
CCC1CC(C)CC(O1)C=C
CCC1CC(CC(C)O1)C=C
CCC1CCC(C)C(O1)C=C
CCC1C(C)CCOC1C=C
CCC1CC(=C)COC1CC
CCC1CC(C)COC1C=C
CCC1CCC(C)OC1C=C
CCC1CC(COC1C)C=C
CCC1CCC(OC1C)C=C
CCC1C(C)COCC1C=C
CCC1CC(C)OC(C1)C=C
CCC1CC(C)OCC1C=C
CCC1CC(OCC1C)C=C
CCC1C(C)OCCC1C=C
CCC1CCOC(C)C1C=C
CCC1CCOC(C=C)C1C
CCC1CCOC(CC)C1=C
CCC1COC(CC1C)C=C
CCC1COC(C)C(C1)C=C
CCC1COC(C)CC1C=C
CCC1COCC(=C)C1CC
CCC1COCC(C)C1C=C
CCC1COCC(C=C)C1C
CCC1COCC(CC)C1=C
CCC1COC(C=C)C(C)C1
CCC1COC(CC)C(=C)C1
CCC1OC(CCC1C)C=C
CCC1OCC(CC1C)C=C
CCC1OC(C)CCC1C=C
CCC1OCC(C)CC1C=C
CCC1OCCC(=C)C1CC
CCC1OCCC(C)C1C=C
CCC1OCCC(C=C)C1C
CCCC1CC(=C)C(C)CO1
CCCC1CC(=C)CC(C)O1
CCCC1CC(C)C(=C)CO1
CCCC1CCC(=C)C(C)O1
CCCC1CC(=C)COC1C
CCCC1C(C)COCC1=C
CCCC1CC(C)OCC1=C
CCCC1C(C)OCCC1=C
CCCC1CCOC(C)C1=C
CCCC1COC(C)CC1=C
CCCC1COCC(=C)C1C
CCCC1COCC(C)C1=C
CCCC1COC(C)C(=C)C1
CCCC1OC(C)CCC1=C
CCCC1OCC(=C)CC1C
CCCC1OCC(C)CC1=C
CCCC1OCCC(=C)C1C
CCCC1OCCC(C)C1=C
CC1CCC(CC=C)OC1C
CC1(C)CC(CC=C)CCO1
CC1(C)CCC(CC=C)CO1
CC1(C)CCCC(CC=C)O1
CC1CC(C)(CC=C)CCO1
CC1CCC(C)(CC=C)CO1
CC1CCCC(C)(CC=C)O1
CC1(C)CCC(CC=C)OC1
CC1CCC(C)(CC=C)OC1
CC1(C)CCCOC1CC=C
CC1CCCOC1(C)CC=C
CC1(C)CCOCC1CC=C
CC1(C)CCOC(CC=C)C1
CC1CCOCC1(C)CC=C
CC1(C)COCCC1CC=C
CC1(C)COCC(CC=C)C1
CC1CCOC(C)(CC=C)C1
CC1COCCC1(C)CC=C
CC1(C)OCCCC1CC=C
CC1COCC(C)(CC=C)C1
CC1OCCCC1(C)CC=C
CCC1(CC)CC(=C)CCO1
CCC1(CC)CCC(=C)CO1
CCC1(C)CC(CCO1)C=C
CCC1(C)CCC(CO1)C=C
CCC1(C)CCCC(O1)C=C
CCC1(CC(C)CCO1)C=C
CCC1(CCC(C)CO1)C=C
CCC1(CCCC(C)O1)C=C
CCC1CC(C)(CCO1)C=C
CCC1CCC(C)(CO1)C=C
CCC1CCCC(C)(O1)C=C
CCC1(C)CCC(OC1)C=C
CCC1(C)CCCOC1C=C
CCC1(CCC(C)OC1)C=C
CCC1CCC(C)(OC1)C=C
CCC1(CC)CCOCC1=C
CCC1(CCCOC1C)C=C
CCC1CCCOC1(C)C=C
CCC1(C)CCOC(C1)C=C
CCC1(C)CCOCC1C=C
CCC1(CC)COCCC1=C
CCC1(CC)COCC(=C)C1
CCC1(CCOCC1C)C=C
CCC1CCOCC1(C)C=C
CCC1(C)COCC(C1)C=C
CCC1(C)COCCC1C=C
CCC1(CCOC(C)C1)C=C
CCC1CCOC(C)(C1)C=C
CCC1(CC)OCCCC1=C
CCC1(COCCC1C)C=C
CCC1COCCC1(C)C=C
CCC1(C)OCCCC1C=C
CCC1(COCC(C)C1)C=C
CCC1COCC(C)(C1)C=C
CCC1(OCCCC1C)C=C
CCC1OCCCC1(C)C=C
CCCC1(C)CC(=C)CCO1
CCCC1(C)CCC(=C)CO1
CCCC1(C)CCOCC1=C
CCCC1(C)COCCC1=C
CCCC1(C)COCC(=C)C1
CCCC1(C)OCCCC1=C
CCC1CC(CCO1)C=CC
CCC1CCC(CO1)C=CC
CCC1CCCC(O1)C=CC
CCC1CCC(OC1)C=CC
CCC1CCCOC1C=CC
CCC1CCOC(C1)C=CC
CCC1CCOCC1C=CC
CCC1COCC(C1)C=CC
CCC1COCCC1C=CC
CCC1OCCCC1C=CC
CCC=C1CCC(CC)OC1
CCCC1CC(CCO1)=CC
CCCC1CCC(CO1)=CC
CCC=C1CCCOC1CC
CCC=C1CCOCC1CC
CCCC1CCOCC1=CC
CCC=C1CCOC(CC)C1
CCC=C1COCCC1CC
CCCC1COCC(C1)=CC
CCCC1COCCC1=CC
CCC=C1COCC(CC)C1
CCCC1OCCCC1=CC
CC=CCC1CC(C)CCO1
CC=CCC1CCC(C)CO1
CC=CCC1CCCC(C)O1
CCC=CC1CC(C)CCO1
CCC=CC1CCC(C)CO1
CCC=CC1CCCC(C)O1
CC=CCC1CCC(C)OC1
CCC=CC1CCC(C)OC1
CCCC=C1CCC(C)OC1
CC=CCC1CCCOC1C
CCCC=C1CCCOC1C
CC=CCC1CCOCC1C
CCC=CC1CCOCC1C
CCCC=C1CCOCC1C
CC=CCC1CCOC(C)C1
CCC=CC1CCOC(C)C1
CCCC=C1CCOC(C)C1
CC=CCC1COCCC1C
CCC=CC1COCCC1C
CCCC=C1COCCC1C
CCC=CC1COCC(C)C1
CCCC=C1COCC(C)C1
CC=CCC1OCCCC1C
CCC=CC1OCCCC1C
CCC=CC1CCCOC1C
CC=CCC1COCC(C)C1
CC(C1CCCCO1)C(C)=C
CC(C1CCCOC1)C(C)=C
CC(C1CCOCC1)C(C)=C
CC(C)C(=C)C1CCCOC1
CC(C)C(=C)C1CCOCC1
CC(C)C(=C)C1CCCCO1
CCC1(CCCCO1)C(C)=C
CCC1(CCCOC1)C(C)=C
CCC1(CCOCC1)C(C)=C
CC(C)C1(CCCCO1)C=C
CC(C)C1(CCCOC1)C=C
CC(C=C)C1(C)CCCCO1
CCC(=C)C1(C)CCCCO1
CC(=C)CC1(C)CCCOC1
CC(C=C)C1(C)CCCOC1
CCC(=C)C1(C)CCCOC1
CC(=C)CC1(C)CCOCC1
CC(C=C)C1(C)CCOCC1
CCC(=C)C1(C)CCOCC1
CC(C)C1(CCOCC1)C=C
CC(=C)CC1(C)CCCCO1
CC(C)(C=C)C1CCCOC1
CC(C)(C=C)C1CCOCC1
CC(C)(C=C)C1CCCCO1
CC=C(C)CC1CCCCO1
CC(C)C=CC1CCCCO1
CCC=C(C)C1CCCCO1
CCC(C)=CC1CCCCO1
CC=C(C)CC1CCCOC1
CC(C)C=CC1CCCOC1
CC(C)CC=C1CCCOC1
CCC=C(C)C1CCCOC1
CCC(C)=CC1CCCOC1
CCC(C)C=C1CCCOC1
CCC(CC)=C1CCCOC1
CCCC(C)=C1CCCOC1
CC=C(C)CC1CCOCC1
CC=CC(C)C1CCOCC1
CC(C)=CCC1CCOCC1
CC(C)C=CC1CCOCC1
CC(C)CC=C1CCOCC1
CCC=C(C)C1CCOCC1
CCC(=CC)C1CCOCC1
CCC(C)=CC1CCOCC1
CCC(C)C=C1CCOCC1
CCC(CC)=C1CCOCC1
CCCC(C)=C1CCOCC1
CC=CC(C)C1CCCCO1
CC(C)=CCC1CCCCO1
CCC(=CC)C1CCCCO1
CC=CC(C)C1CCCOC1
CC(C)=CCC1CCCOC1
CCC(=CC)C1CCCOC1
CC1CCCC(C1)C(=C)CO
CC1CCCCC1C(=C)CO
CC1CCCCC1C(O)C=C
CC(=C)C1CCCCC1CO
CC(=C)C1CCCC(CO)C1
CCC(=C)C1CCCCC1O
CCC(=C)C1CCCC(O)C1
CCC(=C)C1CCC(O)CC1
CC(CO)C1CCCCC1=C
CCC(O)C1CCCCC1=C
CC(CO)C1CCCC(=C)C1
CCC(O)C1CCC(=C)CC1
CCC(O)C1CCCC(=C)C1
CC(O)C1CCC(CC1)C=C
CC(O)C1CCCC(C1)C=C
CC(O)C1CCCCC1C=C
CC(O)CC1CCCCC1=C
CC(O)CC1CCC(=C)CC1
CC(O)CC1CCCC(=C)C1
CC1CCC(CC1)C(=C)CO
CC1CCC(CC1)C(O)C=C
CC1CCCC(C1)C(O)C=C
CC(=C)C1CCC(CO)CC1
CC(=C)CC1CCCCC1O
CC(C=C)C1CCCCC1O
CC(=C)CC1CCCC(O)C1
CC(C=C)C1CCCC(O)C1
CC(=C)CC1CCC(O)CC1
CC(C=C)C1CCC(O)CC1
CC(CO)C1CCC(=C)CC1
CC1CC(C=C)C(C)C(C)O1
CC1CC(C)C(C=C)C(C)O1
CC1CC(C)C(C)C(O1)C=C
CC1CC(C=C)C(C)OC1C
CC1CC(C)C(OC1C)C=C
CC1CC(OC(C)C1C)C=C
CC1COC(C)C(C)C1C=C
CC1OCC(C=C)C(C)C1C
CCC1CC(=C)C(C)C(C)O1
CCC1CC(C)C(=C)C(C)O1
CCC1CC(=C)C(C)OC1C
CCC1C(C)C(C)OCC1=C
CCC1C(C)COC(C)C1=C
CCC1CC(C)OC(C)C1=C
CCC1C(C)OC(C)CC1=C
CCC1C(C)OCC(=C)C1C
CCC1C(C)OCC(C)C1=C
CCC1COC(C)C(=C)C1C
CCC1COC(C)C(C)C1=C
CCC1OC(C)C(=C)CC1C
CCC1OC(C)C(C)CC1=C
CCC1OC(C)CC(=C)C1C
CCC1OC(C)CC(C)C1=C
CCC1OCC(=C)C(C)C1C
CCC1OCC(C)C(=C)C1C
CCC1OCC(C)C(C)C1=C
CC1COC(C=C)C(C)C1C
CC1COC(C)C(C=C)C1C
COC1C(=C)CCCC1(C)C
COC1CC(=C)CCC1(C)C
COC1CCC(=C)CC1(C)C
COC1CCCC(=C)C1(C)C
COC1(C)C(C)CCCC1=C
COC1(C)CC(=C)CCC1C
COC1(C)CC(C)CCC1=C
COC1(C)CCC(=C)CC1C
COC1(C)CCC(C)CC1=C
COC1(C)CCCC(=C)C1C
COC1(C)CCCC(C)C1=C
COC1CC(C)(C)CCC1=C
COC1CCC(C)(C)CC1=C
COC1CCCC(C)(C)C1=C
COC1(C)CC(C)CC(=C)C1
COC1(C)CCC(=C)C(C)C1
COC1(C)CCC(C)C(=C)C1
COC1CC(=C)CC(C)(C)C1
COC1CCC(=C)C(C)(C)C1
COC1CCC(C)(C)C(=C)C1
COC1CC(CCC1C)=CC
COC1CCC(CC1C)=CC
COC1C(C)CCCC1=CC
COC1CC(C)CCC1=CC
COC1CCC(C)C(C1)=CC
COC1CCC(C)CC1=CC
COC1CCCC(C)C1=CC
COC1CCCC(=CC)C1C
COC1CCC(=CC)C(C)C1
COC1CC(C)CC(C1)=CC
CC1(C)CC(C)(CCO1)C=C
CC1(C)CCC(C)(CO1)C=C
CC1(C)CCC(C)(OC1)C=C
CC1(C)CCOCC1(C)C=C
CC1(C)CCOC(C)(C1)C=C
CC1(C)COCCC1(C)C=C
CC1(C)COCC(C)(C1)C=C
CC1(C)CCCC(C)(O1)C=C
CC1(C)CCCOC1(C)C=C
CC1(C)OCCCC1(C)C=C
CCC1CC=C(C)C(C)CO1
CCC1CC=C(C)CC(C)O1
CCC1CC=CC(C)C(C)O1
CCC1CC(C)=C(C)CCO1
CCC1CC(C)=CC(C)CO1
CCC1CC(C)=CCC(C)O1
CCC1CC(C)C=C(C)CO1
CCC1CC(C)C=CC(C)O1
CCC1CC(C)C(C)=CCO1
CCC1CCC=C(C)C(C)O1
CCC1CCC(C)=C(C)CO1
CCC1CCC(C)=CC(C)O1
CCC1=C(C)C(C)CCOC1
CCC1=C(C)CC(C)COC1
CCC1=C(C)CCC(C)OC1
CCC1=CC(C)C(C)COC1
CCC1=CC(C)CC(C)OC1
CCC1=CCC(C)C(C)OC1
CCC1=C(C)CCCOC1C
CCC1=CC(C)CCOC1C
CCC1=CCC(C)COC1C
CCC1=CCCC(C)OC1C
CCC1C=C(C)CCOC1C
CCC1C=CC(C)COC1C
CCC1C=CCC(C)OC1C
CCC1CC=C(C)COC1C
CCC1CC=CC(C)OC1C
CCC1CC(C)=CCOC1C
CCC1=C(C)C(C)COCC1
CCC1=C(C)CC(C)OCC1
CCC1=CC(C)C(C)OCC1
CCC1=C(C)CCOCC1C
CCC1=CC(C)COCC1C
CCC1=CCC(C)OCC1C
CCC1C=C(C)COCC1C
CCC1C=CC(C)OCC1C
CCC1=C(C)C(C)OCCC1
CCC1=C(C)CCOC(C)C1
CCC1=CC(C)COC(C)C1
CCC1=CCC(C)OC(C)C1
CCC1=C(C)COCCC1C
CCC1=CC(C)OCCC1C
CCC1=CCCOC(C)C1C
CCC1C=CCOC(C)C1C
CCC1C(C)COCC=C1C
CCC1CC(C)OCC=C1C
CCC1=C(C)COC(C)CC1
CCC1=C(C)COCC(C)C1
CCC1=CC(C)OC(C)CC1
CCC1=CC(C)OCC(C)C1
CCC1CC(C)OC(C)C=C1
CCC1CC(C)OCC(C)=C1
CCC1=CCOC(C)CC1C
CCC1=CCOCC(C)C1C
CCC1C(C)OCC=CC1C
CCC1C(C)OCCC=C1C
CCC1CCOC(C)C=C1C
CCC1CCOCC(C)=C1C
CCC1=CCOC(C)C(C)C1
CCC1CCOC(C)C(C)=C1
CCC1COC(C)C=CC1C
CCC1COC(C)CC=C1C
CCC1COCC=C(C)C1C
CCC1COCC(C)=CC1C
CCC1COCC(C)C=C1C
CCC1COCCC(C)=C1C
CCC1COC(C)C=C(C)C1
CCC1COC(C)C(C)=CC1
CCC1COC(C)C(C)C=C1
CCC1COC(C)CC(C)=C1
CCC1COCC(C)=C(C)C1
CCC1COCC(C)C(C)=C1
CCC1OC(C)C=CCC1C
CCC1OC(C)CC=CC1C
CCC1OC(C)CCC=C1C
CCC1OCC=C(C)CC1C
CCC1OCC=CC(C)C1C
CCC1OCC(C)=CCC1C
CCC1OCC(C)C=CC1C
CCC1OCC(C)CC=C1C
CCC1OCCC=C(C)C1C
CCC1OCCC(C)=CC1C
CCC1OCCC(C)C=C1C
CCC1OCCCC(C)=C1C
CCC1OC(C)C(C)CC=C1
CCC1OC(C)CC(C)C=C1
CCC1OC(C)CCC(C)=C1
CCC1OCC(C)C(C)C=C1
CCC1OCC(C)CC(C)=C1
CCC1OCCC(C)C(C)=C1
COC1(C)CCC(CC1)=CC
COC1(C)CCCC(C1)=CC
COC1(C)CCCCC1=CC
CC(C)C1CC=C(C)CCO1
CC(C)C1CC=CC(C)CO1
CC(C)C1CC=CCC(C)O1
CC(C)C1CC(C)=CCCO1
CC(C)C1CC(C)C=CCO1
CC(C)C1CCC=C(C)CO1
CC(C)C1CCC=CC(C)O1
CC(C)C1CCC(C)=CCO1
CC(C)C1=C(C)CCCOC1
CC(C)C1=CC(C)CCOC1
CC(C)C1=CCC(C)COC1
CC(C)C1=CCCC(C)OC1
CC(C)C1=CCCCOC1C
CC(C)C1C=CCCOC1C
CC(C)C1CC=CCOC1C
CC(C)C1=C(C)CCOCC1
CC(C)C1=CC(C)COCC1
CC(C)C1=CCC(C)OCC1
CC(C)C1=CCCOCC1C
CC(C)C1C=CCOCC1C
CC(C)C1=C(C)COCCC1
CC(C)C1=CC(C)OCCC1
CC(C)C1=CCCOC(C)C1
CC(C)C1CC(C)OCC=C1
CC(C)C1=CCOCCC1C
CC(C)C1CCOCC=C1C
CC(C)C1=CCOC(C)CC1
CC(C)C1=CCOCC(C)C1
CC(C)C1CCOC(C)C=C1
CC(C)C1CCOCC(C)=C1
CC(C)C1COCC=CC1C
CC(C)C1COCCC=C1C
CC(C)C1COC(C)C=CC1
CC(C)C1COC(C)CC=C1
CC(C)C1COCC=C(C)C1
CC(C)C1COCC(C)=CC1
CC(C)C1COCC(C)C=C1
CC(C)C1COCCC(C)=C1
CC(C)C1OCC=CCC1C
CC(C)C1OCCC=CC1C
CC(C)C1OCCCC=C1C
CC(C)C1OC(C)CCC=C1
CC(C)C1OCC(C)CC=C1
CC(C)C1OCCC(C)C=C1
CC(C)C1OCCCC(C)=C1
CC1CC(C=C)C(C)CCO1
CC1CCC(C=C)C(C)CO1
CC1CCCC(C=C)C(C)O1
CC1CCC(C=C)C(C)OC1
CC1CC(C)C(CCO1)C=C
CC1CCC(C)C(CO1)C=C
CC1CCC(CC(C)O1)C=C
CC1CCCC(C)C(O1)C=C
CC1CCC(C)C(OC1)C=C
CC1CC(CCOC1C)C=C
CC1CCC(COC1C)C=C
CC1CCCC(OC1C)C=C
CC1CCC(C)OC(C1)C=C
CC1CCC(OCC1C)C=C
CC1CC(C)OCC(C1)C=C
CC1CCC(OC(C)C1)C=C
CC1CCCOC(C)C1C=C
CC1CCCOC(C=C)C1C
CC1CCOC(CC1C)C=C
CC1CCOC(C)C(C1)C=C
CC1CCOCC(C)C1C=C
CC1CCOCC(C=C)C1C
CC1CCOC(C=C)C(C)C1
CC1COCC(CC1C)C=C
CC1COC(C)CC(C1)C=C
CC1COC(CC(C)C1)C=C
CC1COCC(C)C(C1)C=C
CC1COCCC(C=C)C1C
CC1COCC(C=C)C(C)C1
CC1OCCCC(C=C)C1C
CCC1CC(=C)C(C)CCO1
CCC1CC(=C)CC(C)CO1
CCC1CC(=C)CCC(C)O1
CCC1CC(C)C(=C)CCO1
CCC1CC(C)CC(=C)CO1
CCC1CCC(=C)C(C)CO1
CCC1CCC(=C)CC(C)O1
CCC1CCC(C)C(=C)CO1
CCC1CCCC(=C)C(C)O1
CCC1CCC(=C)C(C)OC1
CCC1CC(=C)CCOC1C
CCC1CCC(=C)COC1C
CCC1C(C)CCOCC1=C
CCC1CC(=C)COCC1C
CCC1CC(C)COCC1=C
CCC1CCC(C)OCC1=C
CCC1C(C)COCCC1=C
CCC1CC(C)OCCC1=C
CCC1CCCOC(C)C1=C
CCC1CC(C)OCC(=C)C1
CCC1C(C)OCCCC1=C
CCC1CCOC(C)CC1=C
CCC1CCOCC(=C)C1C
CCC1CCOCC(C)C1=C
CCC1CCOC(C)C(=C)C1
CCC1COC(C)CCC1=C
CCC1COCC(=C)CC1C
CCC1COCC(C)CC1=C
CCC1COCCC(=C)C1C
CCC1COCCC(C)C1=C
CCC1COC(C)CC(=C)C1
CCC1COCC(=C)C(C)C1
CCC1COCC(C)C(=C)C1
CCC1OC(C)CCCC1=C
CCC1OCC(=C)CCC1C
CCC1OCC(C)CCC1=C
CCC1OCCC(=C)CC1C
CCC1OCCC(C)CC1=C
CCC1OCCCC(=C)C1C
CCC1OCCCC(C)C1=C
CC1CC(CCCO1)C(C)=C
CC1CCC(CCO1)C(C)=C
CC1CCCC(CO1)C(C)=C
CC1CCCCC(O1)C(C)=C
CC1CCC(COC1)C(C)=C
CC1CCCC(OC1)C(C)=C
CC1CCCCOC1C(C)=C
CC1CCCOC(C1)C(C)=C
CC1CCCOCC1C(C)=C
CC1CCOC(CC1)C(C)=C
CC1CCOCC(C1)C(C)=C
CC1CCOCCC1C(C)=C
CC1COCCC(C1)C(C)=C
CC1COCCCC1C(C)=C
CC1OCCCCC1C(C)=C
CC(C)C1CC(=C)CCCO1
CC(C)C1CCC(=C)CCO1
CC(C)C1CCCC(=C)CO1
CC(C)C1CCC(=C)COC1
CC(C)C1CCCOCC1=C
CC(C)C1CCOCCC1=C
CC(C)C1CCOCC(=C)C1
CC(C)C1COCCCC1=C
CC(C)C1COCCC(=C)C1
CC(C)C1OCCCCC1=C
CC1CC(CCC=C)CCO1
CC1CCC(CCC=C)CO1
CC1CCCC(CCC=C)O1
CC1CCC(CCC=C)OC1
CC1CCCOC1CCC=C
CC1CCOCC1CCC=C
CC1CCOC(CCC=C)C1
CC1COCCC1CCC=C
CC1COCC(CCC=C)C1
CC1OCCCC1CCC=C
CCC1CC(CC=C)CCO1
CCC1CCC(CC=C)CO1
CCC1CCCC(CC=C)O1
CCC1CCC(CC=C)OC1
CCC1CCCOC1CC=C
CCC1CCOCC1CC=C
CCC1CCOC(CC=C)C1
CCC1COCCC1CC=C
CCC1COCC(CC=C)C1
CCC1OCCCC1CC=C
CCCC1CC(CCO1)C=C
CCCC1CCC(CO1)C=C
CCCC1CCCC(O1)C=C
CCCC1CCC(OC1)C=C
CCCC1CCCOC1C=C
CCCC1CCOC(C1)C=C
CCCC1CCOCC1C=C
CCCC1COCC(C1)C=C
CCCC1COCCC1C=C
CCCC1OCCCC1C=C
CCCCC1CC(=C)CCO1
CCCCC1CCC(=C)CO1
CCCCC1CCOCC1=C
CCCCC1COCCC1=C
CCCCC1COCC(=C)C1
CCCCC1OCCCC1=C
CC(CC1CCCCO1)C=C
CC(CC1CCCOC1)C=C
CC(CC1CCOCC1)C=C
CC(=C)CCC1CCCCO1
CC(CC=C)C1CCCCO1
CCC(C=C)C1CCCCO1
CCCC(=C)C1CCCCO1
CC(=C)CCC1CCCOC1
CC(CC=C)C1CCCOC1
CCC(=C)CC1CCCOC1
CCC(C=C)C1CCCOC1
CCCC(=C)C1CCCOC1
CC(=C)CCC1CCOCC1
CC(CC=C)C1CCOCC1
CCC(=C)CC1CCOCC1
CCC(C=C)C1CCOCC1
CCCC(=C)C1CCOCC1
CCC(=C)CC1CCCCO1
CC=C1C(C)CC(C)OC1C
CC=C1CC(C)C(C)OC1C
CC=C1C(C)COC(C)C1C
CC=C1CC(C)OC(C)C1C
CC=C1C(C)OCC(C)C1C
CC=C1COC(C)C(C)C1C
CC=C1CCC(C)C(C)OC1
CC=C1C(C)CCCOC1C
CC=C1CC(C)CCOC1C
CC=C1CCC(C)COC1C
CC=C1CCCC(C)OC1C
CC=C1C(C)CCOCC1C
CC=C1CC(C)COCC1C
CC=C1CCC(C)OCC1C
CC=C1CC(C)COC(C)C1
CC=C1CCC(C)OC(C)C1
CC=C1CC(C)OCCC1C
CC=C1CCCOC(C)C1C
CC=C1CCOC(C)CC1C
CC=C1CCOCC(C)C1C
CC=C1CCOC(C)C(C)C1
CC=C1COC(C)CCC1C
CC=C1COCC(C)CC1C
CC=C1COCCC(C)C1C
CC=C1COC(C)CC(C)C1
CC=C1COCC(C)C(C)C1
CC1CC(CCCO1)=C(C)C
CC1CCC(CCO1)=C(C)C
CC1CCCC(CO1)=C(C)C
CC1CCC(COC1)=C(C)C
CC1CCCOCC1=C(C)C
CC1CCOCC(C1)=C(C)C
CC1CCOCCC1=C(C)C
CC1COCCC(C1)=C(C)C
CC1COCCCC1=C(C)C
CC1OCCCCC1=C(C)C
CC1CC(CC=C(C)C)CO1
CC1CCC(CC=C(C)C)O1
CC1CCOC1CC=C(C)C
CC1COCC1CC=C(C)C
CC1COC(CC=C(C)C)C1
CC1OCCC1CC=C(C)C
CCC1CC(CO1)=C(C)CC
CCC1CC(CO1)=CC(C)C
CCC1CC(CO1)C=C(C)C
CCC1CC(CO1)C(C)=CC
CCC1CCC(O1)C(C)=CC
CC=C1CCOC1CC(C)C
CCC1CCOC1C=C(C)C
CCC1CCOC1C(C)=CC
CC=C1COCC1CC(C)C
CCC1COC(C1)C=C(C)C
CCC1COC(C1)C(C)=CC
CCC1COCC1=C(C)CC
CCC1COCC1=CC(C)C
CCC1COCC1C=C(C)C
CCC1COCC1C(C)=CC
CC=C1COC(CC(C)C)C1
CCC1OCCC1=C(C)CC
CCC1OCCC1=CC(C)C
CCC1OCCC1C=C(C)C
CCC1OCCC1C(C)=CC
CC=CC1CC(CO1)C(C)C
CC=CC1CCC(O1)C(C)C
CCCC1CC(CO1)=C(C)C
CC=CC1CCOC1C(C)C
CCC=C1CCOC1C(C)C
CC=CC1COC(C1)C(C)C
CC=CC1COCC1C(C)C
CCC=C1COC(C1)C(C)C
CCC=C1COCC1C(C)C
CCCC1COCC1=C(C)C
CC=CC1OCCC1C(C)C
CCCC1OCCC1=C(C)C
CCC(C)C1CC(CO1)=CC
CCC(C)C1COCC1=CC
CCC(C)C1OCCC1=CC
CC=C(C)CC1CC(C)CO1
CC=C(C)CC1CCC(C)O1
CC=CC(C)C1CC(C)CO1
CC=CC(C)C1CCC(C)O1
CC(C)C=CC1CC(C)CO1
CC(C)C=CC1CCC(C)O1
CCC=C(C)C1CC(C)CO1
CCC=C(C)C1CCC(C)O1
CCC(=CC)C1CC(C)CO1
CCC(=CC)C1CCC(C)O1
CCC(C)=CC1CC(C)CO1
CCC(C)=CC1CCC(C)O1
CC=C(C)CC1CCOC1C
CC=CC(C)C1CCOC1C
CC(C)C=CC1CCOC1C
CC(C)CC=C1CCOC1C
CCC=C(C)C1CCOC1C
CCC(=CC)C1CCOC1C
CCC(C)=CC1CCOC1C
CCC(C)C=C1CCOC1C
CCC(CC)=C1CCOC1C
CCCC(C)=C1CCOC1C
CC=C(C)CC1COCC1C
CC=CC(C)C1COCC1C
CC(C)C=CC1COCC1C
CC(C)CC=C1COCC1C
CCC=C(C)C1COCC1C
CCC(=CC)C1COCC1C
CCC(C)=CC1COCC1C
CCC(C)C=C1COCC1C
CCC(CC)=C1COCC1C
CCCC(C)=C1COCC1C
CC=C(C)CC1COC(C)C1
CC=CC(C)C1COC(C)C1
CC(C)C=CC1COC(C)C1
CC(C)CC=C1COC(C)C1
CCC=C(C)C1COC(C)C1
CCC(=CC)C1COC(C)C1
CCC(C)=CC1COC(C)C1
CCC(C)C=C1COC(C)C1
CCC(CC)=C1COC(C)C1
CCCC(C)=C1COC(C)C1
CC=C(C)CC1OCCC1C
CC=CC(C)C1OCCC1C
CC(C)C=CC1OCCC1C
CCC=C(C)C1OCCC1C
CCC(=CC)C1OCCC1C
CCC(C)=CC1OCCC1C
CCC1CCC(O1)C=C(C)C
CCC(C1CCCO1)=C(C)C
CCC(C1CCOC1)=C(C)C
CC=C(C(C)C)C1CCCO1
CC=C(C)C(C)C1CCCO1
CC(C=C(C)C)C1CCCO1
CC(C)=C(C)CC1CCCO1
CC(C)C=C(C)C1CCCO1
CC(C)C(C)=CC1CCCO1
CCC(C)=C(C)C1CCCO1
CC=C(C(C)C)C1CCOC1
CC=C(C)C(C)C1CCOC1
CC(C=C(C)C)C1CCOC1
CC(C)=C(C)CC1CCOC1
CC(C)C=C(C)C1CCOC1
CC(C)C(C)=CC1CCOC1
CC(C)C(C)C=C1CCOC1
CC(C)CC(C)=C1CCOC1
CCC(C(C)C)=C1CCOC1
CCC(C)=C(C)C1CCOC1
CCC(C)C(C)=C1CCOC1
CC(C)OC1C=CCCC1C
CC(C)OC1CC=CCC1C
CC(C)OC1CCC=CC1C
CC(C)OC1CCCC=C1C
CC(C)OC1CC=CC(C)C1
CC(C)OC1CC(C)CC=C1
CC(C)OC1CCC=C(C)C1
CC(C)OC1CCC(C)=CC1
CC(C)OC1CCC(C)C=C1
CC(C)OC1CCCC(C)=C1
COC1C=CCCC1C(C)C
COC1CC=CC(C1)C(C)C
COC1CC=CCC1C(C)C
COC1CC(CC=C1)C(C)C
COC1CCC=C(C1)C(C)C
COC1CCC=CC1C(C)C
COC1CCC(=CC1)C(C)C
COC1CCC(C=C1)C(C)C
COC1CCCC=C1C(C)C
COC1CCCC(=C1)C(C)C
COC(C)C1=CCCCC1C
COC(C)C1C=CCCC1C
COC(C)C1CC=CCC1C
COC(C)C1CCC=CC1C
COC(C)C1=C(C)CCCC1
COC(C)C1=CC(C)CCC1
COC(C)C1=CCC(C)CC1
COC(C)C1=CCCC(C)C1
COC(C)C1CC=CC(C)C1
COC(C)C1CC(C)CC=C1
COC(C)C1CCC=C(C)C1
COC(C)C1CCC(C)=CC1
COC(C)C1CCC(C)C=C1
COC(C)C1CCCC(C)=C1
COC(C)C1CCCC=C1C
CC(C)C1CCCC(C)C1=O
CC(C)C1CCCC(=O)C1C
CC(C)C1CC(=O)CCC1C
CC1CCC(CC1C)C(C)=O
CC1CCCC(C1C)C(C)=O
CC1CC(C)CC(C1)C(C)=O
CC1CCC(C(C)C1)C(C)=O
CC1CCC(C)C(C1)C(C)=O
CC1CCCC(C)C1C(C)=O
CC(C)C1C(C)CCCC1=O
CC(C)C1CC(C)CCC1=O
CC(C)C1CC(C)CC(=O)C1
CC(C)C1CCC(=O)CC1C
CC(C)C1CCC(=O)C(C)C1
CC(C)C1CCC(C)C(=O)C1
CC(C)C1CCC(C)CC1=O
CC1C(CCCC1(C)C)C=O
CC1CC(CCC1(C)C)C=O
CC1CCC(CC1(C)C)C=O
CC1CCCC(C)C1(C)C=O
CC1CC(C)CC(C)(C1)C=O
CC1CCC(C)(C)C(C1)C=O
CC1CCC(C)(C)CC1C=O
CC1CCC(C)C(C)(C1)C=O
CC1CCCC(C)(C=O)C1C
CC1CCCC(C=O)C1(C)C
CC1CCC(C)(C=O)C(C)C1
CCC1(C)C(C)CCCC1=O
CCC1(C)CC(C)CCC1=O
CCC1(C)CCC(C)CC1=O
CCC1CCC(C)(C)C(=O)C1
CCC1(C)CCCC(=O)C1C
CCC1CCCC(=O)C1(C)C
CCC1(C)CCC(=O)C(C)C1
CCC1CCC(=O)CC1(C)C
CCC1(C)CC(=O)CCC1C
CC1CCC(C)(CC1C)C=O
CC1CC(C)(C)CCC1C=O
CC1CC(CC(C)(C)C1)C=O
CC1CCCC(C)(C)C1C=O
CC1CCC(C=O)C(C)(C)C1
CCC1(C)CCCC(C)C1=O
CCC1CC(C)(C)CCC1=O
CCC1CCC(C)(C)CC1=O
CCC1CCCC(C)(C)C1=O
CCC1(C)CC(C)CC(=O)C1
CCC1(C)CCC(C)C(=O)C1
CCC1(C)CCC(=O)CC1C
CCC1CCC(=O)C(C)(C)C1
CCC1CC(=O)CCC1(C)C
CCC1CC(=O)CC(C)(C)C1
CCC1C(=O)CCCC1(C)C
CCC1C(CCCC1=C)OC
CCC1CC(CCC1=C)OC
CCC1CCC(CC1=C)OC
CCC1CC(=C)CCC1OC
CCC1CC(CC(=C)C1)OC
CCC1CCC(=C)CC1OC
CCC1CCC(=C)C(C1)OC
CCC1CCCC(=C)C1OC
CCC1CCCC(OC)C1=C
CCC1CCC(OC)C(=C)C1
CCOC1C(C)CCCC1=C
CCOC1CC(=C)CCC1C
CCOC1CC(C)CCC1=C
CCOC1CCC(=C)CC1C
CCOC1CCC(C)CC1=C
CCOC1CCCC(=C)C1C
CCOC1CCCC(C)C1=C
CCOC1CC(C)CC(=C)C1
CCOC1CCC(=C)C(C)C1
CCOC1CCC(C)C(=C)C1
COC1CC(CCC1C)C=C
COC1CCC(CC1C)C=C
COC1CC(C)CC(C1)C=C
COC1CC(C)CCC1C=C
COC1CCC(C)C(C1)C=C
COC1CCC(C)CC1C=C
COC1CCCC(C)C1C=C
COC1CCCC(C=C)C1C
COC1CCC(C=C)C(C)C1
COCC1C(C)CCCC1=C
COCC1CC(=C)CCC1C
COCC1CC(C)CCC1=C
COCC1CCC(=C)CC1C
COCC1CCC(C)CC1=C
COCC1CCCC(=C)C1C
COCC1CCCC(C)C1=C
COCC1CC(C)CC(=C)C1
COCC1CCC(=C)C(C)C1
COCC1CCC(C)C(=C)C1
COC1C(C)CCCC1C=C
CC1CCCCC1(C)C(C)=O
CC1CCC(C)(CC1)C(C)=O
CC1CCCC(C)(C1)C(C)=O
CC(C)C1(C)CCCCC1=O
CC(C)C1(C)CCCC(=O)C1
CC(C)C1(C)CCC(=O)CC1
CC(=O)C1CCCCC1(C)C
CC(=O)C1CCC(C)(C)CC1
CC(=O)C1CCCC(C)(C)C1
CC(C)(C)C1CCCCC1=O
CC(C)(C)C1CCCC(=O)C1
CC(C)(C)C1CCC(=O)CC1
CCC1(CCCCC1=C)OC
CCC1(CCC(=C)CC1)OC
CCC1(CCCC(=C)C1)OC
CCOC1(C)CCCCC1=C
CCOC1(C)CCC(=C)CC1
CCOC1(C)CCCC(=C)C1
COC1CCCCC1(C)C=C
COC1(C)CCC(CC1)C=C
COC1(C)CCCC(C1)C=C
COC1(C)CCCCC1C=C
COC1(CCC(C)CC1)C=C
COC1(CCCC(C)C1)C=C
COC1CCC(C)(CC1)C=C
COC1CCCC(C)(C1)C=C
COCC1(C)CCCCC1=C
COCC1(C)CCC(=C)CC1
COCC1(C)CCCC(=C)C1
COC1(CCCCC1C)C=C
CCC=C1CCCCC1OC
CCC=C1CCC(CC1)OC
CCC=C1CCCC(C1)OC
CCOC1CCC(CC1)=CC
CCOC1CCCC(C1)=CC
CCOC1CCCCC1=CC
COC1CCCC(C1)C=CC
COC1CCCCC1C=CC
COCC1CCC(CC1)=CC
COCC1CCCC(C1)=CC
COCC1CCCCC1=CC
COCC=C1CCCCC1C
COCC=C1CCC(C)CC1
COCC=C1CCCC(C)C1
COC1CCC(CC1)C=CC
COC1(CCCCC1)C(C)=C
COCC(C)=C1CCCCC1
COC(C)C=C1CCCCC1
CC1CC(C=C(C)C)C(C)O1
CC1CC(C)C(O1)C=C(C)C
CC1CC(OC1C)C=C(C)C
CC1COC(C)C1C=C(C)C
CC1COC(C=C(C)C)C1C
CC1OCC(C=C(C)C)C1C
CCC1CC(C(C)O1)=C(C)C
CC=C1C(C)COC1C(C)C
CC=C1CC(C)OC1C(C)C
CC=C1CC(OC1C)C(C)C
CC=C1C(C)OCC1C(C)C
CCC1C(C)OCC1=C(C)C
CC=C1COC(C)C1C(C)C
CCC1COC(C)C1=C(C)C
CC=C1COC(C(C)C)C1C
CCC1OCC(C1C)=C(C)C
CCC1OC(C)CC1=C(C)C
CCC1OCC(C)C1=C(C)C
CC=C(C)C1CC(C)C(C)O1
CC=C(C)C1C(C)COC1C
CC=C(C)C1CC(C)OC1C
CC(C)C=C1C(C)COC1C
CC(C)C=C1CC(C)OC1C
CCC(C)=C1C(C)COC1C
CCC(C)=C1CC(C)OC1C
CC=C(C)C1COC(C)C1C
CC(C)C=C1COC(C)C1C
CCC(C)=C1COC(C)C1C
CC=C(C)C1OC(C)CC1C
CC=C(C)C1OCC(C)C1C
CC1CC(CO1)C(C)=C(C)C
CC1CCC(O1)C(C)=C(C)C
CC1CCOC1C(C)=C(C)C
CC1COC(C1)C(C)=C(C)C
CC1COCC1C(C)=C(C)C
CC1OCCC1C(C)=C(C)C
CC(C)C1CC(CO1)=C(C)C
CC(C)C1COCC1=C(C)C
CC(C)C1OCCC1=C(C)C
CC(C)C(C)=C1CCOC1C
CC(C)C(C)=C1COCC1C
CC(C)C(C)=C1COC(C)C1
CC(C)C1CC(C)=C(C)CO1
CC(C)C1CC(C)=CC(C)O1
CC(C)C1=C(C)C(C)COC1
CC(C)C1=C(C)CC(C)OC1
CC(C)C1=CC(C)C(C)OC1
CC(C)C1=C(C)CCOC1C
CC(C)C1=CC(C)COC1C
CC(C)C1=CCC(C)OC1C
CC(C)C1C=C(C)COC1C
CC(C)C1C=CC(C)OC1C
CC(C)C1=C(C)C(C)OCC1
CC(C)C1=C(C)COCC1C
CC(C)C1=CC(C)OCC1C
CC(C)C1=C(C)COC(C)C1
CC(C)C1=CC(C)OC(C)C1
CC(C)C1=CCOC(C)C1C
CC(C)C1C(C)OCC=C1C
CC(C)C1COC(C)C=C1C
CC(C)C1COCC(C)=C1C
CC(C)C1COC(C)C(C)=C1
CC(C)C1OC(C)C=CC1C
CC(C)C1OC(C)CC=C1C
CC(C)C1OCC=C(C)C1C
CC(C)C1OCC(C)=CC1C
CC(C)C1OCC(C)C=C1C
CC(C)C1OCCC(C)=C1C
CC(C)C1OC(C)CC(C)=C1
CC(C)C1OCC(C)C(C)=C1
CC(C)C1CC=C(C)C(C)O1
CC(C)C1OC(C)C(C)C=C1
CC1CC(C)(CO1)C=C(C)C
CC1CCC(C)(O1)C=C(C)C
CC1CCOC1(C)C=C(C)C
CC1COCC1(C)C=C(C)C
CC1COC(C)(C1)C=C(C)C
CC1OCCC1(C)C=C(C)C
CCC1(C)CC(CO1)=C(C)C
CC=C1CCOC1(C)C(C)C
CCC1(C)COCC1=C(C)C
CC=C1COCC1(C)C(C)C
CC=C1COC(C)(C1)C(C)C
CCC1(C)OCCC1=C(C)C
CC=C(C)C1(C)CC(C)CO1
CC=C(C)C1(C)CCC(C)O1
CC=C(C)C1CC(C)(C)CO1
CC(C)=CC1CC(C)(C)CO1
CC(C)=CC1CCC(C)(C)O1
CC=C(C)C1(C)CCOC1C
CC=C(C)C1CCOC1(C)C
CC(C)=CC1CCOC1(C)C
CC(C)C=C1CCOC1(C)C
CCC(C)=C1CCOC1(C)C
CC=C(C)C1(C)COCC1C
CC=C(C)C1(C)COC(C)C1
CC=C(C)C1COCC1(C)C
CC(C)=CC1COCC1(C)C
CC(C)C=C1COCC1(C)C
CCC(C)=C1COCC1(C)C
CC=C(C)C1(C)OCCC1C
CC=C(C)C1COC(C)(C)C1
CC(C)=CC1COC(C)(C)C1
CC(C)C=C1COC(C)(C)C1
CCC(C)=C1COC(C)(C)C1
CC=C(C)C1OCCC1(C)C
CC(C)=CC1OCCC1(C)C
CC=C(C)C1CCC(C)(C)O1
CCC1(C)CC=C(C)C(C)O1
CCC1(C)CC(C)=C(C)CO1
CCC1(C)CC(C)=CC(C)O1
CCC1CC=C(C)C(C)(C)O1
CCC1CC(C)=CC(C)(C)O1
CCC1=C(C)C(C)(C)COC1
CCC1=C(C)CC(C)(C)OC1
CCC1=CC(C)(C)C(C)OC1
CCC1=CC(C)C(C)(C)OC1
CCC1=CC(C)(C)COC1C
CCC1=CCC(C)(C)OC1C
CCC1(C)C=C(C)COC1C
CCC1(C)C=CC(C)OC1C
CCC1C=CC(C)(C)OC1C
CCC1=C(C)C(C)(C)OCC1
CCC1=C(C)CCOC1(C)C
CCC1=CC(C)COC1(C)C
CCC1=CCC(C)OC1(C)C
CCC1C=C(C)COC1(C)C
CCC1C=CC(C)OC1(C)C
CCC1C(C)=CCOC1(C)C
CCC1=CC(C)(C)OCC1C
CCC1=CC(C)(C)OC(C)C1
CCC1=C(C)COCC1(C)C
CCC1=CC(C)OCC1(C)C
CCC1(C)C(C)OCC=C1C
CCC1=C(C)COC(C)(C)C1
CCC1=CC(C)OC(C)(C)C1
CCC1=CCOC(C)C1(C)C
CCC1=CCOC(C)(C)C1C
CCC1(C)COC(C)C=C1C
CCC1(C)COCC(C)=C1C
CCC1(C)COC(C)C(C)=C1
CCC1(C)OC(C)C=CC1C
CCC1(C)OC(C)CC=C1C
CCC1(C)OCC(C)=CC1C
CCC1(C)OCC(C)C=C1C
CCC1(C)OCCC(C)=C1C
CCC1COC(C)(C)C=C1C
CCC1(C)OC(C)C(C)C=C1
CCC1(C)OC(C)CC(C)=C1
CCC1(C)OCC(C)C(C)=C1
CCC1COC(C)(C)C(C)=C1
CCC1OC(C)C=CC1(C)C
CCC1OCC=C(C)C1(C)C
CCC1OCC(C)=CC1(C)C
CCC1OC(C)(C)C=CC1C
CCC1OC(C)(C)CC=C1C
CCC1OCC(C)(C)C=C1C
CCC1OC(C)(C)C(C)C=C1
CCC1OC(C)(C)CC(C)=C1
CCC1OC(C)C(C)(C)C=C1
CCC1OCC(C)(C)C(C)=C1
CCC1(C)OCC=C(C)C1C
CC1CC(CO1)=CC(C)(C)C
CC1COCC1=CC(C)(C)C
CC1OCCC1=CC(C)(C)C
CC=C1CCOC1C(C)(C)C
CC=C1COC(C1)C(C)(C)C
CC=C1COCC1C(C)(C)C
CC(C)C1(C)CC=C(C)CO1
CC(C)C1(C)CC=CC(C)O1
CC(C)C1(C)CC(C)=CCO1
CC(C)C1CC=CC(C)(C)O1
CC(C)C1=CC(C)(C)COC1
CC(C)C1=CCC(C)(C)OC1
CC(C)C1(C)C=CCOC1C
CC(C)C1=CC(C)(C)OCC1
CC(C)C1=CCCOC1(C)C
CC(C)C1C=CCOC1(C)C
CC(C)C1=CCOCC1(C)C
CC(C)C1(C)COCC=C1C
CC(C)C1=CCOC(C)(C)C1
CC(C)C1(C)COC(C)C=C1
CC(C)C1(C)COCC(C)=C1
CC(C)C1(C)OCC=CC1C
CC(C)C1(C)OCCC=C1C
CC(C)C1(C)OC(C)CC=C1
CC(C)C1(C)OCC(C)C=C1
CC(C)C1(C)OCCC(C)=C1
CC(C)C1COC(C)(C)C=C1
CC(C)C1OCC=CC1(C)C
CC(C)C1OC(C)(C)CC=C1
CC(C)C1OCC(C)(C)C=C1
CC(=C1CCOC1)C(C)(C)C
CC1OCC(=CC1)C(C)(C)C
CC1CC=CC(O1)C(C)(C)C
CC1CC(=CCO1)C(C)(C)C
CC1=C(CCOC1)C(C)(C)C
CC1=CC(COC1)C(C)(C)C
CC1=CCC(OC1)C(C)(C)C
CC1=CCCOC1C(C)(C)C
CC1C=CCOC1C(C)(C)C
CC1=C(COCC1)C(C)(C)C
CC1=CC(OCC1)C(C)(C)C
CC1=CCOCC1C(C)(C)C
CC1COC(C=C1)C(C)(C)C
CC1COCC=C1C(C)(C)C
CC1COCC(=C1)C(C)(C)C
CC1OC(CC=C1)C(C)(C)C
CC1OCC=CC1C(C)(C)C
CC1OCC(C=C1)C(C)(C)C
CC1OCCC=C1C(C)(C)C
CC1OCCC(=C1)C(C)(C)C
CC1=CCOC(C1)C(C)(C)C
COC1C(C)C(C)CCC1=C
COC1C(C)CC(=C)CC1C
COC1C(C)CC(C)CC1=C
COC1C(C)CCC(=C)C1C
COC1C(C)CCC(C)C1=C
COC1CC(=C)C(C)CC1C
COC1CC(=C)CC(C)C1C
COC1CC(C)C(=C)CC1C
COC1CC(C)C(C)CC1=C
COC1CC(C)CC(=C)C1C
COC1CC(C)CC(C)C1=C
COC1CCC(=C)C(C)C1C
COC1CCC(C)C(=C)C1C
COC1CCC(C)C(C)C1=C
COC1CC(C)C(=C)C(C)C1
COC1CC(C)C(C)C(=C)C1
COC1C=C(C)CCCC1C
COC1C=CC(C)CCC1C
COC1C=CCC(C)CC1C
COC1C=CCCC(C)C1C
COC1C(C)CC=CCC1C
COC1C(C)CCC=CC1C
COC1C(C)CCCC=C1C
COC1CC=C(C)CCC1C
COC1CC=CC(C)CC1C
COC1CC=CCC(C)C1C
COC1CC(C)=CCCC1C
COC1CC(C)C=CCC1C
COC1CC(C)CC=CC1C
COC1CC(C)CCC=C1C
COC1CCC=C(C)CC1C
COC1CCC=CC(C)C1C
COC1CCC(C)=CCC1C
COC1CCC(C)C=CC1C
COC1CCC(C)CC=C1C
COC1CCCC=C(C)C1C
COC1CCCC(C)=CC1C
COC1CCCC(C)C=C1C
COC1CCCCC(C)=C1C
COC1CC=C(C)CC(C)C1
COC1CC=CC(C)C(C)C1
COC1CC(C)C=CC(C)C1
COC1CC(C)C(C)CC=C1
COC1CC(C)CC=C(C)C1
COC1CC(C)CC(C)C=C1
COC1CC(C)CCC(C)=C1
COC1CCC=C(C)C(C)C1
COC1CCC(C)=C(C)CC1
COC1CCC(C)=CC(C)C1
COC1CCC(C)C=C(C)C1
COC1CCC(C)C(C)=CC1
COC1CCC(C)C(C)C=C1
COC1CCC(C)CC(C)=C1
COC1CCCC(C)=C(C)C1
COC1CCCC(C)C(C)=C1
CCC1(C)CC=C(C)CCO1
CCC1(C)CC=CC(C)CO1
CCC1(C)CC=CCC(C)O1
CCC1(C)CC(C)=CCCO1
CCC1(C)CC(C)C=CCO1
CCC1(C)CCC=C(C)CO1
CCC1(C)CCC=CC(C)O1
CCC1(C)CCC(C)=CCO1
CCC1CC=CC(C)(C)CO1
CCC1CC=CCC(C)(C)O1
CCC1CC(C)(C)C=CCO1
CCC1CCC=CC(C)(C)O1
CCC1=CC(C)(C)CCOC1
CCC1=CCC(C)(C)COC1
CCC1=CCCC(C)(C)OC1
CCC1(C)C=CCCOC1C
CCC1(C)CC=CCOC1C
CCC1=CC(C)(C)COCC1
CCC1=CCC(C)(C)OCC1
CCC1=CCCCOC1(C)C
CCC1C=CCCOC1(C)C
CCC1CC=CCOC1(C)C
CCC1(C)C=CCOCC1C
CCC1=CC(C)(C)OCCC1
CCC1(C)CC(C)OCC=C1
CCC1CC(C)(C)OCC=C1
CCC1=CCCOCC1(C)C
CCC1C=CCOCC1(C)C
CCC1(C)CCOCC=C1C
CCC1=CCCOC(C)(C)C1
CCC1(C)CCOC(C)C=C1
CCC1(C)CCOCC(C)=C1
CCC1=CCOCCC1(C)C
CCC1(C)COCC=CC1C
CCC1(C)COCCC=C1C
CCC1=CCOC(C)(C)CC1
CCC1=CCOCC(C)(C)C1
CCC1(C)COC(C)C=CC1
CCC1(C)COC(C)CC=C1
CCC1(C)COCC=C(C)C1
CCC1(C)COCC(C)=CC1
CCC1(C)COCC(C)C=C1
CCC1(C)COCCC(C)=C1
CCC1CCOC(C)(C)C=C1
CCC1COCC=CC1(C)C
CCC1(C)OCC=CCC1C
CCC1(C)OCCC=CC1C
CCC1(C)OCCCC=C1C
CCC1(C)OC(C)CCC=C1
CCC1(C)OCC(C)CC=C1
CCC1(C)OCCC(C)C=C1
CCC1(C)OCCCC(C)=C1
CCC1COC(C)(C)C=CC1
CCC1COC(C)(C)CC=C1
CCC1COCC(C)(C)C=C1
CCC1OCC=CCC1(C)C
CCC1OCCC=CC1(C)C
CCC1OC(C)(C)CCC=C1
CCC1OCC(C)(C)CC=C1
CCC1OCCC(C)(C)C=C1
COC1C(C)CCCCC1=C
COC1CC(=C)CCCC1C
COC1CC(C)CCCC1=C
COC1CCC(=C)CCC1C
COC1CCC(C)CCC1=C
COC1CCCC(=C)CC1C
COC1CCCC(C)CC1=C
COC1CCCCC(=C)C1C
COC1CCCCC(C)C1=C
COC1CC(C)CCC(=C)C1
COC1CCC(=C)CC(C)C1
COC1CCC(C)C(=C)CC1
COC1CCC(C)CC(=C)C1
COC1CCCC(=C)C(C)C1
COC1CCCC(C)C(=C)C1
CC1(C)CC(CCCO1)C=C
CC1(C)CCC(CCO1)C=C
CC1(C)CCCC(CO1)C=C
CC1(C)CCCCC(O1)C=C
CC1CC(C)(CCCO1)C=C
CC1CCC(C)(CCO1)C=C
CC1CCCC(C)(CO1)C=C
CC1CCCCC(C)(O1)C=C
CC1(C)CCC(COC1)C=C
CC1(C)CCCC(OC1)C=C
CC1(C)CCCCOC1C=C
CC1CCC(C)(COC1)C=C
CC1CCCC(C)(OC1)C=C
CC1CCCCOC1(C)C=C
CC1(C)CCCOC(C1)C=C
CC1(C)CCCOCC1C=C
CC1CCCOCC1(C)C=C
CC1(C)CCOC(CC1)C=C
CC1(C)CCOCC(C1)C=C
CC1(C)CCOCCC1C=C
CC1CCCOC(C)(C1)C=C
CC1CCOCCC1(C)C=C
CC1(C)COCCC(C1)C=C
CC1(C)COCCCC1C=C
CC1CCOC(C)(CC1)C=C
CC1CCOCC(C)(C1)C=C
CC1COCCCC1(C)C=C
CC1(C)OCCCCC1C=C
CC1COCCC(C)(C1)C=C
CC1OCCCCC1(C)C=C
CCC1(C)CC(=C)CCCO1
CCC1(C)CCC(=C)CCO1
CCC1(C)CCCC(=C)CO1
CCC1(C)CCC(=C)COC1
CCC1(C)CCCOCC1=C
CCC1(C)CCOCCC1=C
CCC1(C)CCOCC(=C)C1
CCC1(C)COCCCC1=C
CCC1(C)COCCC(=C)C1
CCC1(C)OCCCCC1=C
CCC1CC(CCCO1)=CC
CCC1CCC(CCO1)=CC
CCC1CCCC(CO1)=CC
CCC1CCC(COC1)=CC
CCC1CCCOCC1=CC
CCC1CCOCC(C1)=CC
CCC1CCOCCC1=CC
CCC1COCCC(C1)=CC
CCC1COCCCC1=CC
CCC1OCCCCC1=CC
CC=CC1CC(C)CCCO1
CC=CC1CCCC(C)CO1
CC=CC1CCCCC(C)O1
CC=CC1CCC(C)COC1
CC=CC1CCCC(C)OC1
CCC=C1CCC(C)COC1
CCC=C1CCCC(C)OC1
CC=CC1CCCCOC1C
CCC=C1CCCCOC1C
CC=CC1CCCOCC1C
CCC=C1CCCOCC1C
CC=CC1CCCOC(C)C1
CCC=C1CCCOC(C)C1
CC=CC1CCOCCC1C
CCC=C1CCOCCC1C
CC=CC1CCOC(C)CC1
CC=CC1CCOCC(C)C1
CCC=C1CCOC(C)CC1
CCC=C1CCOCC(C)C1
CC=CC1COCCCC1C
CCC=C1COCCCC1C
CC=CC1COCCC(C)C1
CCC=C1COCCC(C)C1
CC=CC1OCCCCC1C
CC=CC1CCC(C)CCO1
CC=C(C)C1CCCCCO1
CC(C)=CC1CCCCCO1
CC=C(C)C1CCCCOC1
CC(C)=CC1CCCCOC1
CC(C)C=C1CCCCOC1
CCC(C)=C1CCCCOC1
CC(C)=CC1CCCOCC1
CC(C)C=C1CCCOCC1
CCC(C)=C1CCCOCC1
CC=C(C)C1CCCOCC1
CC1CC(CCC(C)=C)CO1
CC1CCC(CCC(C)=C)O1
CC1CCOC1CCC(C)=C
CC1COCC1CCC(C)=C
CC1COC(CCC(C)=C)C1
CC1OCCC1CCC(C)=C
CCC1CC(CC(C)=C)CO1
CCC1CCC(CC(C)=C)O1
CCC1CC(CO1)C(=C)CC
CCC1CC(CO1)C(C)C=C
CCC1CCC(O1)C(=C)CC
CCC1CCC(O1)C(C)C=C
CCC1CCOC1C(=C)CC
CCC1CCOC1C(C)C=C
CCC1CCOC1CC(C)=C
CCC1COC(C1)C(=C)CC
CCC1COC(C1)C(C)C=C
CCC1COCC1C(=C)CC
CCC1COCC1C(C)C=C
CCC1COCC1CC(C)=C
CCC1COC(CC(C)=C)C1
CCC1OCCC1C(=C)CC
CCC1OCCC1C(C)C=C
CCC1OCCC1CC(C)=C
CC(C)C1CC(CC=C)CO1
CC(C)C1CCC(CC=C)O1
CC(CC1CC(C)CO1)C=C
CC(CC1CCC(C)O1)C=C
CCCC1CC(CO1)C(C)=C
CCCC1CCC(O1)C(C)=C
CC(C)C1CCOC1CC=C
CC(CC1CCOC1C)C=C
CCCC1CCOC1C(C)=C
CC(C)C1COCC1CC=C
CC(CC1COCC1C)C=C
CCCC1COC(C1)C(C)=C
CCCC1COCC1C(C)=C
CC(CC1COC(C)C1)C=C
CC(C)C1COC(CC=C)C1
CC(C)C1OCCC1CC=C
CC(CC1OCCC1C)C=C
CCCC1OCCC1C(C)=C
CC(C)CC1CC(CO1)C=C
CC(C)CC1CCC(O1)C=C
CCC(C)C1CC(CO1)C=C
CCC(C)C1CCC(O1)C=C
CC(C)CC1CCOC1C=C
CCC(C)C1CCOC1C=C
CC(C)CC1COC(C1)C=C
CC(C)CC1COCC1C=C
CCC(C)C1COC(C1)C=C
CCC(C)C1COCC1C=C
CCC(C)C1OCCC1C=C
CC(C)CCC1CC(=C)CO1
CC(CC=C)C1CC(C)CO1
CC(CC=C)C1CCC(C)O1
CCC(=C)CC1CC(C)CO1
CCC(=C)CC1CCC(C)O1
CCC(C=C)C1CC(C)CO1
CCC(C=C)C1CCC(C)O1
CCC(C)CC1CC(=C)CO1
CCC(CC)C1CC(=C)CO1
CCCC(=C)C1CC(C)CO1
CCCC(=C)C1CCC(C)O1
CCCC(C)C1CC(=C)CO1
CC(CC=C)C1CCOC1C
CCC(=C)CC1CCOC1C
CCC(C=C)C1CCOC1C
CCCC(=C)C1CCOC1C
CC(C)CCC1COCC1=C
CC(CC=C)C1COCC1C
CCC(=C)CC1COCC1C
CCC(C=C)C1COCC1C
CCC(C)CC1COCC1=C
CCC(CC)C1COCC1=C
CCCC(=C)C1COCC1C
CCCC(C)C1COCC1=C
CC(CC=C)C1COC(C)C1
CCC(=C)CC1COC(C)C1
CCC(C=C)C1COC(C)C1
CCCC(=C)C1COC(C)C1
CC(C)CCC1OCCC1=C
CC(CC=C)C1OCCC1C
CCC(=C)CC1OCCC1C
CCC(C=C)C1OCCC1C
CCC(C)CC1OCCC1=C
CCC(CC)C1OCCC1=C
CCCC(=C)C1OCCC1C
CCCC(C)C1OCCC1=C
CC(C)CC1OCCC1C=C
CC(CC1CCCO1)C(C)=C
CCC(C1CCCO1)C(C)=C
CC(CC1CCOC1)C(C)=C
CCC(C1CCOC1)C(C)=C
CC(C=C)C(C)C1CCCO1
CC(C)C(=C)CC1CCCO1
CC(C)C(C=C)C1CCCO1
CC(C)CC(=C)C1CCCO1
CC(CC(C)=C)C1CCCO1
CCC(=C)C(C)C1CCCO1
CCC(C)C(=C)C1CCCO1
CC(C=C)C(C)C1CCOC1
CC(C)C(=C)CC1CCOC1
CC(C)C(C=C)C1CCOC1
CC(C)CC(=C)C1CCOC1
CC(CC(C)=C)C1CCOC1
CCC(=C)C(C)C1CCOC1
CCC(C)C(=C)C1CCOC1
CC1CCCC(C)C1CC=O
CC1CCC(C)C(CC=O)C1
CC1CCCC(CC=O)C1C
CC1CCC(CC=O)C(C)C1
CCC1CC(CCC1C)C=O
CCC1CCC(CC1C)C=O
CCC1C(C)CCCC1C=O
CCC1CC(C)CCC1C=O
CCC1CCC(C)C(C1)C=O
CCC1CCC(C)CC1C=O
CCC1CCCC(C)C1C=O
CCC1CCCC(C=O)C1C
CCC1CCCC(=O)C1CC
CCC1CCC(C=O)C(C)C1
CCC1CCC(=O)CC1CC
CCCC1C(C)CCCC1=O
CCCC1CC(=O)CCC1C
CC1CC(C)CC(CC=O)C1
CC1CCC(CC=O)CC1C
CCC1CC(C)CC(C1)C=O
CCC1CCCC(CC)C1=O
CCC1CC(CC)CC(=O)C1
CCC1CCC(CC)C(=O)C1
CCC1CCC(=O)C(CC)C1
CCCC1CC(C)CCC1=O
CCCC1CCC(C)CC1=O
CCCC1CCCC(C)C1=O
CCCC1CC(C)CC(=O)C1
CCCC1CCC(C)C(=O)C1
CCCC1CCCC(=O)C1C
CCCC1CCC(=O)CC1C
CCCC1CCC(=O)C(C)C1
CC1CCCCC1(C)CC=O
CC1(C)CCCCC1CC=O
CC1CCCC(C)(CC=O)C1
CC1CCC(C)(CC=O)CC1
CCC1(CCCCC1C)C=O
CCC1CCCCC1(C)C=O
CCC1(C)CCC(CC1)C=O
CCC1(C)CCCC(C1)C=O
CCC1(C)CCCCC1C=O
CCC1(CCC(C)CC1)C=O
CCC1(CCCC(C)C1)C=O
CCC1CCC(C)(CC1)C=O
CCC1CCCC(C)(C1)C=O
CCCC1(C)CCCC(=O)C1
CCCC1(C)CCC(=O)CC1
CC1(C)CCCC(CC=O)C1
CC1(C)CCC(CC=O)CC1
CCC1(CC)CCCCC1=O
CCC1(CC)CCCC(=O)C1
CCC1(CC)CCC(=O)CC1
CCCC1(C)CCCCC1=O
CC1CCCC(C1)OCC=C
CC1CCCCC1OCC=C
CCCOC1CCCCC1=C
CCCOC1CCC(=C)CC1
CCCOC1CCCC(=C)C1
CCOC1CCC(CC1)C=C
CCOC1CCCC(C1)C=C
CCOC1CCCCC1C=C
CCOCC1CCCCC1=C
CCOCC1CCCC(=C)C1
COC1CCCCC1CC=C
COC1CCCC(CC=C)C1
COCC1CCCC(C1)C=C
COCC1CCCCC1C=C
COCCC1CCCCC1=C
COCCC1CCC(=C)CC1
COCCC1CCCC(=C)C1
CC1CCC(CC1)OCC=C
CCOCC1CCC(=C)CC1
COC1CCC(CC=C)CC1
COCC1CCC(CC1)C=C
CC(C1CCCCC1)C(C)=O
CC(C)C(=O)C1CCCCC1
CC(C)C1(CCCCC1)C=O
CC(C=O)C1(C)CCCCC1
CCC(=O)C1(C)CCCCC1
CCC1(CCCCC1)C(C)=O
CC(=O)CC1(C)CCCCC1
CC(C)(C=O)C1CCCCC1
CC(OC1CCCCC1)C=C
COC(C=C)C1CCCCC1
COCC(=C)C1CCCCC1
CC(=C)COC1CCCCC1
CC(C)C1CC(=C)CCC1O
CC(C)C1CCCC(=C)C1O
CC(C)C1CCC(O)CC1=C
CC(C)C1CCC(O)C(=C)C1
CC(C)C1CC(O)CCC1=C
CC(C)C1CC(O)CC(=C)C1
CC(C)C1C(O)CCCC1=C
CC(O)C1C(C)CCCC1=C
CC(O)C1CC(=C)CCC1C
CC(O)C1CC(C)CCC1=C
CC(O)C1CCC(=C)CC1C
CC(O)C1CCC(C)CC1=C
CC(O)C1CCCC(=C)C1C
CC(O)C1CCCC(C)C1=C
CC(O)C1CC(C)CC(=C)C1
CC(O)C1CCC(=C)C(C)C1
CC(O)C1CCC(C)C(=C)C1
CC1CC(CCC1O)C(C)=C
CC1CCCC(C1O)C(C)=C
CC1CCCC(O)C1C(C)=C
CC1CCC(O)C(C1)C(C)=C
CC1CCC(O)CC1C(C)=C
CC1CC(O)CC(C1)C(C)=C
CC1CC(O)CCC1C(C)=C
CC1C(O)CCCC1C(C)=C
CC(C)C1CCC(=C)CC1O
CC(C)C1CCC(=C)C(O)C1
CC(C)C1CCCC(O)C1=C
CC1CCC(CC1O)C(C)=C
CC1CCC(C(O)C1)C(C)=C
CC1C(CCCC1(C)O)C=C
CC1CC(CCC1(C)O)C=C
CC1CCC(CC1(C)O)C=C
CC1C(=C)CCCC1(C)CO
CC1CC(=C)CCC1(C)CO
CC1CCC(=C)CC1(C)CO
CC1CCCC(=C)C1(C)CO
CC1(C)CC(=C)CCC1CO
CC1(C)CCC(=C)CC1CO
CC1CCCC(C=C)C1(C)O
CC1(C)CCC(=C)C(CO)C1
CC1CC(=C)CC(C)(CO)C1
CC1CCC(=C)C(C)(CO)C1
CC1CCC(C=C)C(C)(O)C1
CC1CCCC(C)(CO)C1=C
CC1CC(CC(C)(O)C1)C=C
CC1CCCC(C)(O)C1C=C
CC1(C)CCC(CO)CC1=C
CC1CCC(C)(CO)CC1=C
CC1(C)CCC(CO)C(=C)C1
CC1CCC(C)(CO)C(=C)C1
CC1CCC(C)(O)C(C1)C=C
CC1CCC(C)(O)CC1C=C
CC1(C)CC(CO)CCC1=C
CC1CC(C)(CO)CCC1=C
CC1(C)CC(CO)CC(=C)C1
CC1CC(C)(O)CCC1C=C
CC1(C)C(CO)CCCC1=C
CCC1C(=C)CCCC1(C)O
CCC1CC(=C)CCC1(C)O
CCC1CCC(=C)CC1(C)O
CCC1CCCC(=C)C1(C)O
CCC1(C)CC(=C)CCC1O
CCC1(C)CCC(=C)CC1O
CCC1(C)CCCC(=C)C1O
CCC1(C)CCC(=C)C(O)C1
CCC1CC(=C)CC(C)(O)C1
CCC1CCC(=C)C(C)(O)C1
CCC1(C)CCCC(O)C1=C
CCC1CCCC(C)(O)C1=C
CCC1(C)CCC(O)CC1=C
CCC1CCC(C)(O)CC1=C
CCC1(C)CCC(O)C(=C)C1
CCC1CCC(C)(O)C(=C)C1
CCC1(C)CC(O)CCC1=C
CCC1CC(C)(O)CCC1=C
CCC1(C)CC(O)CC(=C)C1
CCC1(C)C(O)CCCC1=C
CCC1(O)C(C)CCCC1=C
CCC1(O)CC(=C)CCC1C
CCC1(O)CC(C)CCC1=C
CCC1(O)CCC(=C)CC1C
CCC1(O)CCC(C)CC1=C
CCC1(O)CCCC(=C)C1C
CCC1(O)CCCC(C)C1=C
CCC1(O)CC(C)CC(=C)C1
CCC1(O)CCC(=C)C(C)C1
CCC1(O)CCC(C)C(=C)C1
CC1(C)CC(CCC1O)C=C
CC1(C)CCC(CC1O)C=C
CC1CC(C)(CCC1O)C=C
CC1CCC(C)(CC1O)C=C
CC1CCCC(C)C1(O)C=C
CC1(C)CCCC(=C)C1CO
CC1(C)CCCC(C=C)C1O
CC1CCCC(C)(C=C)C1O
CC1(C)CCC(C=C)C(O)C1
CC1CCC(C)(C=C)C(O)C1
CC1(C)CCCC(CO)C1=C
CC1(C)CCCC(O)C1C=C
CC1CC(C)CC(O)(C1)C=C
CC1CCC(C)C(O)(C1)C=C
CC1CCCC(O)C1(C)C=C
CC1(C)CCC(O)C(C1)C=C
CC1(C)CCC(O)CC1C=C
CC1CCCC(O)(C=C)C1C
CC1CCC(O)(CC1C)C=C
CC1CCC(O)CC1(C)C=C
CC1(C)CC(O)CC(C1)C=C
CC1(C)CC(O)CCC1C=C
CC1CCC(O)C(C)(C1)C=C
CC1CCC(O)(C=C)C(C)C1
CC1CC(O)CCC1(C)C=C
CC1(C)C(O)CCCC1C=C
CC1CC(O)CC(C)(C1)C=C
CC1C(O)CCCC1(C)C=C
CC1CCC(CC1C)=CCO
CC1CCC(C)C(C1)=CCO
CC1CCCC(C)C1=CCO
CC1CCCC(=CCO)C1C
CC1CCC(=CCO)C(C)C1
CCC1CC(CCC1O)=CC
CCC1CCC(CC1O)=CC
CC=C1C(C)CCCC1CO
CC=C1CC(C)CCC1CO
CC=C1CCC(C)CC1CO
CC=C1CCCC(C)C1CO
CCC1CCCC(=CC)C1O
CC=C1CC(C)CC(CO)C1
CC=C1CCC(C)C(CO)C1
CCC1CCC(=CC)C(O)C1
CC=C1CCCC(CO)C1C
CCC1CCCC(O)C1=CC
CC=C1CCC(CO)CC1C
CC=C1CCC(CO)C(C)C1
CCC1CCC(O)C(C1)=CC
CCC1CCC(O)CC1=CC
CC=C1CC(CO)CCC1C
CCC1CC(O)CC(C1)=CC
CCC1CC(O)CCC1=CC
CCC1C(O)CCCC1=CC
CC=CC1C(C)CCCC1O
CC=CC1CC(C)CCC1O
CC=CC1CCC(C)CC1O
CC=CC1CCCC(C)C1O
CCC=C1C(C)CCCC1O
CCC=C1CC(C)CCC1O
CCC=C1CCC(C)CC1O
CCC=C1CCCC(C)C1O
CC=CC1CC(C)CC(O)C1
CC=CC1CCC(C)C(O)C1
CCC=C1CC(C)CC(O)C1
CCC=C1CCC(C)C(O)C1
CC=CC1CCCC(O)C1C
CCC=C1CCCC(O)C1C
CC=CC1CCC(O)CC1C
CCC=C1CCC(O)CC1C
CC=CC1CCC(O)C(C)C1
CCC=C1CCC(O)C(C)C1
CC=CC1CC(O)CCC1C
CCC=C1CC(O)CCC1C
CC1CC(C)CC(C1)=CCO
CC1CCCCC1(O)C(C)=C
CC(=C)C1(C)CCCC(O)C1
CC(=C)C1CCCC(C)(O)C1
CC(=C)C1(C)CCC(O)CC1
CC(C)C1(O)CCCCC1=C
CC(C)C1(O)CCCC(=C)C1
CC(O)C1(C)CCCCC1=C
CC(O)C1(C)CCC(=C)CC1
CC(O)C1(C)CCCC(=C)C1
CC1CCCC(O)(C1)C(C)=C
CC1CCC(O)(CC1)C(C)=C
CC(=C)C1CCCCC1(C)O
CC(=C)C1(C)CCCCC1O
CC(C)C1(O)CCC(=C)CC1
CC(=C)C1CCC(C)(O)CC1
CC(C)(O)C1CCCCC1=C
CC(C)(O)C1CCCC(=C)C1
CC(C)(O)C1CCC(=C)CC1
CC1(C)CCC(CC1)=CCO
CC1(C)CCCCC1=CCO
CC=C1CCCCC1(C)CO
CC=C1CCCC(C)(CO)C1
CC=C1CCC(C)(CO)CC1
CCC1(O)CCC(CC1)=CC
CCC1(O)CCCC(C1)=CC
CCC1(O)CCCCC1=CC
CC=CC1CCCCC1(C)O
CCC=C1CCCCC1(C)O
CC=CC1(C)CCCCC1O
CC=CC1(C)CCCC(O)C1
CC=CC1CCCC(C)(O)C1
CCC=C1CCCC(C)(O)C1
CC=CC1(C)CCC(O)CC1
CC=CC1CCC(C)(O)CC1
CCC=C1CCC(C)(O)CC1
CC=CC1(O)CCCCC1C
CC=CC1(O)CCC(C)CC1
CC=CC1(O)CCCC(C)C1
CC1(C)CCCC(C1)=CCO
CC(O)C(C)=C1CCCCC1
CC=C(C)C1(O)CCCCC1
CC(C)=CC1(O)CCCCC1
CC(C)(O)C=C1CCCCC1
CC1CC(=C)C(C)(C)C(C)O1
CC1CC(=C)C(C)C(C)(C)O1
CC1CC(C)(C)C(=C)C(C)O1
CC1CC(C)C(=C)C(C)(C)O1
CC1CC(=C)C(C)(C)OC1C
CC1OC(C)(C)C(C)CC1=C
CC1C(C)C(C)(C)OCC1=C
CC1CC(C)(C)OC(C)C1=C
CC1OCC(C)C(C)(C)C1=C
CC1COC(C)(C)C(=C)C1C
CC1COC(C)(C)C(C)C1=C
CC1COC(C)C(C)(C)C1=C
CC1OCC(=C)C(C)C1(C)C
CC1OC(C)(C)CC(=C)C1C
CC1OC(C)C(C)(C)CC1=C
CC1OCC(=C)C(C)(C)C1C
CC1OCC(C)(C)C(=C)C1C
CC1OCC(C)(C)C(C)C1=C
CC1(C)CC(=C)C(C)(C)CO1
CC1(C)CC(C)(C)C(=C)CO1
CC1(C)CCC(=C)C(C)(C)O1
CC1(C)CC(=C)COC1(C)C
CC1(C)CCOC(C)(C)C1=C
CC1(C)COCC(=C)C1(C)C
CC1(C)COCC(C)(C)C1=C
CC1(C)COC(C)(C)C(=C)C1
CC1(C)OCCC(=C)C1(C)C
CC1(C)CC(=C)CC(C)(C)O1
CC1CC=C(C)C(C)(C)CO1
CC1CC=C(C)CC(C)(C)O1
CC1CC=CC(C)(C)C(C)O1
CC1CC=CC(C)C(C)(C)O1
CC1CC(C)=CC(C)(C)CO1
CC1CC(C)=CCC(C)(C)O1
CC1CC(C)(C)C=C(C)CO1
CC1CC(C)(C)C=CC(C)O1
CC1CC(C)(C)C(C)=CCO1
CC1CC(C)C=CC(C)(C)O1
CC1CCC=C(C)C(C)(C)O1
CC1CCC(C)=CC(C)(C)O1
CC1=C(C)C(C)(C)CCOC1
CC1=C(C)CC(C)(C)COC1
CC1CC=CC(C)(C)OC1C
CC1=C(C)C(C)(C)COCC1
CC1=C(C)CC(C)(C)OCC1
CC1C=C(C)CCOC1(C)C
CC1C(C)=CCCOC1(C)C
CC1CC=C(C)COC1(C)C
CC1CC(C)=CCOC1(C)C
CC1=C(C)C(C)(C)OCCC1
CC1C=C(C)COCC1(C)C
CC1C(C)=CCOCC1(C)C
CC1CC(C)(C)OCC=C1C
CC1CC(C)(C)OC(C)C=C1
CC1CC(C)(C)OCC(C)=C1
CC1C=CCOC(C)(C)C1C
CC1=C(C)COC(C)(C)CC1
CC1CCOC(C)(C)C=C1C
CC1CCOC(C)(C)C(C)=C1
CC1COCC=C(C)C1(C)C
CC1COCC(C)=CC1(C)C
CC1COC(C)(C)C=CC1C
CC1COC(C)(C)CC=C1C
CC1COCC(C)(C)C=C1C
CC1COC(C)(C)C=C(C)C1
CC1COC(C)(C)C(C)=CC1
CC1COC(C)(C)C(C)C=C1
CC1COC(C)(C)CC(C)=C1
CC1COC(C)C(C)(C)C=C1
CC1COCC(C)(C)C(C)=C1
CC1OCC=C(C)CC1(C)C
CC1OCC=CC(C)C1(C)C
CC1OCC(C)=CCC1(C)C
CC1OCCC=C(C)C1(C)C
CC1OCCC(C)=CC1(C)C
CC1OC(C)(C)CC=CC1C
CC1OC(C)(C)CCC=C1C
CC1OCC=CC(C)(C)C1C
CC1OCC(C)(C)C=CC1C
CC1OCC(C)(C)CC=C1C
CC1OCCC(C)(C)C=C1C
CC1OC(C)(C)C(C)CC=C1
CC1OC(C)(C)CCC(C)=C1
CC1OC(C)C(C)(C)CC=C1
CC1OCC(C)(C)C(C)C=C1
CC1OCC(C)(C)CC(C)=C1
CC1OCC(C)C(C)(C)C=C1
CC1OCCC(C)(C)C(C)=C1
CC1CC(=C)C(C)(C)CCO1
CC1OCC(C)(C)CC(=C)C1
CC1CC(=C)CCC(C)(C)O1
CC1CC(C)(C)C(=C)CCO1
CC1CC(C)(C)CC(=C)CO1
CC1CCC(=C)C(C)(C)CO1
CC1CCC(=C)CC(C)(C)O1
CC1CCC(C)(C)C(=C)CO1
CC1CCCC(=C)C(C)(C)O1
CC1CCC(=C)C(C)(C)OC1
CC1C(=C)CCCOC1(C)C
CC1CC(=C)CCOC1(C)C
CC1CCC(=C)COC1(C)C
CC1CC(C)(C)COCC1=C
CC1CCC(C)(C)OCC1=C
CC1C(=C)CCOCC1(C)C
CC1CC(=C)COCC1(C)C
CC1CC(C)(C)OCCC1=C
CC1CC(=C)COC(C)(C)C1
CC1C(=C)COCCC1(C)C
CC1CCCOC(C)(C)C1=C
CC1CCOCC(=C)C1(C)C
CC1CCOC(C)(C)CC1=C
CC1CCOCC(C)(C)C1=C
CC1CCOC(C)(C)C(=C)C1
CC1COCC(=C)CC1(C)C
CC1COCCC(=C)C1(C)C
CC1COC(C)(C)CCC1=C
CC1COCC(C)(C)CC1=C
CC1COCCC(C)(C)C1=C
CC1COC(C)(C)CC(=C)C1
CC1COCC(=C)C(C)(C)C1
CC1COCC(C)(C)C(=C)C1
CC1OCC(=C)CCC1(C)C
CC1OCCC(=C)CC1(C)C
CC1OCCCC(=C)C1(C)C
CC1OC(C)(C)CCCC1=C
CC1OCC(C)(C)CCC1=C
CC1OCCC(C)(C)CC1=C
CC1OCCCC(C)(C)C1=C
CC=C1CCC(C)(C)COC1
CC=C1CCCC(C)(C)OC1
CC=C1CCCCOC1(C)C
CC=C1CCCOCC1(C)C
CC=C1CCCOC(C)(C)C1
CC=C1CCOCCC1(C)C
CC=C1CCOC(C)(C)CC1
CC=C1CCOCC(C)(C)C1
CC=C1COCCCC1(C)C
CC=C1COCCC(C)(C)C1
CC1CC(C)C(CC(C)=C)O1
CC1CC(CC(C)=C)C(C)O1
CC1CC(CC(C)=C)OC1C
CC1COC(C)C1CC(C)=C
CC1COC(CC(C)=C)C1C
CC1OCC(CC(C)=C)C1C
CCC1CC(=C)C(O1)C(C)C
CCC1CC(C(C)O1)C(C)=C
CCC1CC(C)C(O1)C(C)=C
CCC1C(C)COC1C(C)=C
CCC1CC(C)OC1C(C)=C
CCC1CC(OC1C)C(C)=C
CCC1C(C)OCC1C(C)=C
CCC1C(=C)COC1C(C)C
CCC1COC(C1C)C(C)=C
CCC1COC(C)C1C(C)=C
CCC1COC(C(C)C)C1=C
CCC1OC(CC1=C)C(C)C
CCC1OC(CC1C)C(C)=C
CCC1OCC(C1C)C(C)=C
CCC1OC(C)CC1C(C)=C
CCC1OCC(=C)C1C(C)C
CCC1OCC(C)C1C(C)=C
CCC1OCC(C(C)C)C1=C
CC(C)C1CC(C=C)C(C)O1
CC(C)C1CC(C)C(O1)C=C
CC(C)C1C(C)COC1C=C
CC(C)C1CC(C)OC1C=C
CC(C)C1CC(OC1C)C=C
CC(C)C1C(C)OCC1C=C
CC(C)C1COC(C)C1C=C
CC(C)C1COC(C=C)C1C
CC(C)C1OC(CC1C)C=C
CC(C)C1OC(C)CC1C=C
CC(C)C1OCC(C)C1C=C
CC(C)C1OCC(C=C)C1C
CC(C=C)C1CC(C)C(C)O1
CC(C)CC1CC(=C)C(C)O1
CCC(=C)C1CC(C)C(C)O1
CCC(C)C1CC(=C)C(C)O1
CC(C=C)C1C(C)COC1C
CC(C=C)C1CC(C)OC1C
CCC(=C)C1C(C)COC1C
CCC(=C)C1CC(C)OC1C
CC(C)CC1C(C)OCC1=C
CCC(C)C1C(C)OCC1=C
CC(C=C)C1COC(C)C1C
CC(C)CC1COC(C)C1=C
CCC(=C)C1COC(C)C1C
CCC(C)C1COC(C)C1=C
CC(C=C)C1OC(C)CC1C
CC(C=C)C1OCC(C)C1C
CC(C)CC1OC(C)CC1=C
CC(C)CC1OCC(=C)C1C
CC(C)CC1OCC(C)C1=C
CCC(=C)C1OC(C)CC1C
CCC(=C)C1OCC(C)C1C
CCC(C)C1OC(C)CC1=C
CCC(C)C1OCC(=C)C1C
CCC(C)C1OCC(C)C1=C
CC(C1CC(C)CO1)C(C)=C
CC(C1CCC(C)O1)C(C)=C
CC(C1CCOC1C)C(C)=C
CC(C1COCC1C)C(C)=C
CC(C1COC(C)C1)C(C)=C
CC(C1OCCC1C)C(C)=C
CC(C)C1CC(CO1)C(C)=C
CC(C)C1CCC(O1)C(C)=C
CC(C)C1CCOC1C(C)=C
CC(C)C1COC(C1)C(C)=C
CC(C)C1COCC1C(C)=C
CC(C)C1OCCC1C(C)=C
CC(C)C(=C)C1CC(C)CO1
CC(C)C(=C)C1CCC(C)O1
CC(C)C(C)C1CC(=C)CO1
CC(C)C(=C)C1CCOC1C
CC(C)C(=C)C1COCC1C
CC(C)C(C)C1COCC1=C
CC(C)C(=C)C1COC(C)C1
CC(C)C(=C)C1OCCC1C
CC(C)C(C)C1OCCC1=C
CC1CC(C)(CC(C)=C)CO1
CC1CCC(C)(CC(C)=C)O1
CC1CCOC1(C)CC(C)=C
CC1COCC1(C)CC(C)=C
CC1COC(C)(CC(C)=C)C1
CC1OCCC1(C)CC(C)=C
CCC1(C)CC(CO1)C(C)=C
CCC1(CC(=C)CO1)C(C)C
CCC1(CC(C)CO1)C(C)=C
CCC1(CCC(C)O1)C(C)=C
CCC1CC(C)(CO1)C(C)=C
CCC1CCC(C)(O1)C(C)=C
CCC1(C)CCOC1C(C)=C
CCC1(CCOC1C)C(C)=C
CCC1CCOC1(C)C(C)=C
CCC1(C)COC(C1)C(C)=C
CCC1(C)COCC1C(C)=C
CCC1(COCC1=C)C(C)C
CCC1(COCC1C)C(C)=C
CCC1COCC1(C)C(C)=C
CCC1(C)OCCC1C(C)=C
CCC1(COC(C)C1)C(C)=C
CCC1COC(C)(C1)C(C)=C
CCC1(OCCC1=C)C(C)C
CCC1(OCCC1C)C(C)=C
CCC1OCCC1(C)C(C)=C
CC(C)C1(C)CC(CO1)C=C
CC(C)C1(C)CCC(O1)C=C
CC(C)C1(CC(C)CO1)C=C
CC(C)C1(CCC(C)O1)C=C
CC(C)C1CC(C)(CO1)C=C
CC(C)C1(C)CCOC1C=C
CC(C)C1(CCOC1C)C=C
CC(C)C1CCOC1(C)C=C
CC(C)C1(C)COC(C1)C=C
CC(C)C1(C)COCC1C=C
CC(C)C1(COCC1C)C=C
CC(C)C1COCC1(C)C=C
CC(C)C1(C)OCCC1C=C
CC(C)C1(COC(C)C1)C=C
CC(C)C1COC(C)(C1)C=C
CC(C)C1(OCCC1C)C=C
CC(C)C1OCCC1(C)C=C
CC(=C)CC1CC(C)(C)CO1
CC(=C)CC1CCC(C)(C)O1
CC(C=C)C1(C)CC(C)CO1
CC(C=C)C1(C)CCC(C)O1
CC(C=C)C1CC(C)(C)CO1
CC(C)CC1(C)CC(=C)CO1
CCC(=C)C1(C)CC(C)CO1
CCC(=C)C1(C)CCC(C)O1
CCC(=C)C1CC(C)(C)CO1
CCC(=C)C1CCC(C)(C)O1
CCC(C)C1(C)CC(=C)CO1
CC(C=C)C1(C)CCOC1C
CCC(=C)C1(C)CCOC1C
CC(=C)CC1CCOC1(C)C
CC(C=C)C1CCOC1(C)C
CCC(=C)C1CCOC1(C)C
CC(C=C)C1(C)COCC1C
CC(C)CC1(C)COCC1=C
CCC(=C)C1(C)COCC1C
CCC(C)C1(C)COCC1=C
CC(C=C)C1(C)COC(C)C1
CCC(=C)C1(C)COC(C)C1
CC(=C)CC1COCC1(C)C
CC(C=C)C1COCC1(C)C
CCC(=C)C1COCC1(C)C
CC(C=C)C1(C)OCCC1C
CC(C)CC1(C)OCCC1=C
CCC(=C)C1(C)OCCC1C
CCC(C)C1(C)OCCC1=C
CC(=C)CC1COC(C)(C)C1
CC(C=C)C1COC(C)(C)C1
CCC(=C)C1COC(C)(C)C1
CC(=C)CC1OCCC1(C)C
CC(C=C)C1OCCC1(C)C
CCC(=C)C1OCCC1(C)C
CCC1(C)CCC(O1)C(C)=C
CC(C)C1CCC(C)(O1)C=C
CC(C=C)C1CCC(C)(C)O1
CC1CC(CO1)C(C)(C)C=C
CC1CCC(O1)C(C)(C)C=C
CC1CCOC1C(C)(C)C=C
CC1COC(C1)C(C)(C)C=C
CC1COCC1C(C)(C)C=C
CC1OCCC1C(C)(C)C=C
CC(C)(C)C1CC(CO1)C=C
CC(C)(C)C1CCC(O1)C=C
CC(C)(C)C1CCOC1C=C
CC(C)(C)C1COC(C1)C=C
CC(C)(C)C1COCC1C=C
CC(C)(C)C1OCCC1C=C
CC(C)(C)CC1CC(=C)CO1
CCC(C)(C)C1CC(=C)CO1
CC(C)(C)CC1COCC1=C
CCC(C)(C)C1COCC1=C
CC(C)(C)CC1OCCC1=C
CCC(C)(C)C1OCCC1=C
CC=C1CCC(C1)OC(C)C
CC=C1CCCC1OC(C)C
CCC(C)=C1CCCC1OC
CCC(C)=C1CCC(C1)OC
CCOC1CCC(C1)=C(C)C
CCOC1CCCC1=C(C)C
COC1CCC(C1)=CC(C)C
COC1CCC(C1)C=C(C)C
COC1CCC(C1)C(C)=CC
COC1CCCC1=CC(C)C
COC1CCCC1C=C(C)C
COC1CCCC1C(C)=CC
COCC1CCC(C1)=C(C)C
COCC1CCCC1=C(C)C
COC(C)C1CCC(C1)=CC
COC(C)C1CCCC1=CC
COC(C)C=C1CCCC1C
COCC(C)=C1CCCC1C
COC(C)C=C1CCC(C)C1
COCC(C)=C1CCC(C)C1
CCC1CC=C(C)C(CC)O1
CCC1CC=C(CC)C(C)O1
CCC1CC(C)=C(CC)CO1
CCC1CC(C)=CC(CC)O1
CCC1CC(CC)=C(C)CO1
CCC1CC(CC)=CC(C)O1
CCC1=C(CC)C(C)COC1
CCC1=C(CC)CC(C)OC1
CCC1C=C(CC)COC1C
CCC1=C(CC)C(C)OCC1
CCC1C(C)OCC=C1CC
CCC1COC(C)C=C1CC
CCC1COCC(C)=C1CC
CCC1COCC(CC)=C1C
CCC1COC(C)C(CC)=C1
CCC1COC(CC)C(C)=C1
CCC1OC(C)CC=C1CC
CCC1OCC=C(C)C1CC
CCC1OCC(C)=CC1CC
CCC1OCC(C)C=C1CC
CCC1OCCC(C)=C1CC
CCC1OCC=C(CC)C1C
CCC1OCC(CC)=CC1C
CCC1OCCC(CC)=C1C
CCC1OC(C)C(CC)C=C1
CCC1OC(C)CC(CC)=C1
CCC1OC(CC)C(C)C=C1
CCC1OCC(C)C(CC)=C1
CCC1OCC(CC)C(C)=C1
CCCC1CC=C(C)C(C)O1
CCCC1CC(C)=CC(C)O1
CCCC1=C(C)C(C)COC1
CCCC1=C(C)CC(C)OC1
CCCC1=CC(C)C(C)OC1
CCCC1=C(C)CCOC1C
CCCC1=CC(C)COC1C
CCCC1C=C(C)COC1C
CCCC1C=CC(C)OC1C
CCCC1=C(C)C(C)OCC1
CCCC1=C(C)COCC1C
CCCC1=CC(C)OCC1C
CCCC1=C(C)COC(C)C1
CCCC1=CC(C)OC(C)C1
CCCC1=CCOC(C)C1C
CCCC1C(C)OCC=C1C
CCCC1COC(C)C=C1C
CCCC1COCC(C)=C1C
CCCC1COC(C)C(C)=C1
CCCC1OC(C)C=CC1C
CCCC1OC(C)CC=C1C
CCCC1OCC=C(C)C1C
CCCC1OCC(C)=CC1C
CCCC1OCC(C)C=C1C
CCCC1OCCC(C)=C1C
CCCC1OC(C)C(C)C=C1
CCCC1OC(C)CC(C)=C1
CCCC1OCC(C)C(C)=C1
CCC1OC(C)C=CC1CC
CCCC1CC(C)=C(C)CO1
CCCC1=CCC(C)OC1C
CC(=C)C(C)(C)C1CCCO1
CC(C)(C)C(=C)C1CCCO1
CC(=C)C(C)(C)C1CCOC1
CC(C)(C)C(=C)C1CCOC1
COC(C)C(C)=C1CCCC1
CCC1(CCCO1)C=C(C)C
CCC1(CCCO1)C(C)=CC
CCC1(CCOC1)C=C(C)C
CCC1(CCOC1)C(C)=CC
CC=CC1(CCCO1)C(C)C
CC=CC1(CCOC1)C(C)C
CC=C(C)CC1(C)CCCO1
CC=CC(C)C1(C)CCCO1
CC(C)=CCC1(C)CCCO1
CC(C)C=CC1(C)CCCO1
CCC=C(C)C1(C)CCCO1
CCC(=CC)C1(C)CCCO1
CCC(C)=CC1(C)CCCO1
CC=C(C)CC1(C)CCOC1
CC=CC(C)C1(C)CCOC1
CC(C)=CCC1(C)CCOC1
CC(C)C=CC1(C)CCOC1
CCC=C(C)C1(C)CCOC1
CCC(=CC)C1(C)CCOC1
CCC(C)=CC1(C)CCOC1
CCC1(CC)CC=C(C)CO1
CCC1(CC)CC=CC(C)O1
CCC1(CC)CC(C)=CCO1
CCC1CC=CC(C)(CC)O1
CCC1=CC(C)(CC)COC1
CCC1=CCC(C)(CC)OC1
CCC1(CC)C=CCOC1C
CCC1=CC(C)(CC)OCC1
CCC1=CCCOC1(C)CC
CCC1C=CCOC1(C)CC
CCC1(CC)COCC=C1C
CCC1(CC)COC(C)C=C1
CCC1(CC)COCC(C)=C1
CCC1=CCOCC1(C)CC
CCC1(CC)OCC=CC1C
CCC1(CC)OCCC=C1C
CCC1=CCOC(C)(CC)C1
CCC1(CC)OC(C)CC=C1
CCC1(CC)OCC(C)C=C1
CCC1COC(C)(CC)C=C1
CCC1OCC=CC1(C)CC
CCC1OC(C)(CC)CC=C1
CCC1OCC(C)(CC)C=C1
CCCC1(C)CC=C(C)CO1
CCCC1(C)CC=CC(C)O1
CCCC1(C)CC(C)=CCO1
CCCC1CC=CC(C)(C)O1
CCCC1=CC(C)(C)COC1
CCCC1=CCC(C)(C)OC1
CCCC1(C)C=CCOC1C
CCCC1=CC(C)(C)OCC1
CCCC1=CCCOC1(C)C
CCCC1C=CCOC1(C)C
CCCC1=CCOCC1(C)C
CCCC1(C)COCC=C1C
CCCC1=CCOC(C)(C)C1
CCCC1(C)COC(C)C=C1
CCCC1(C)COCC(C)=C1
CCCC1(C)OCC=CC1C
CCCC1(C)OCCC=C1C
CCCC1(C)OC(C)CC=C1
CCCC1(C)OCC(C)C=C1
CCCC1COC(C)(C)C=C1
CCCC1OCC=CC1(C)C
CCCC1OC(C)(C)CC=C1
CCCC1OCC(C)(C)C=C1
CCC1(CC)OCCC(C)=C1
CCCC1(C)OCCC(C)=C1
CC=CC(C)(C)C1CCCO1
CC(C)(C)C=CC1CCCO1
CC=CC(C)(C)C1CCOC1
CC(C)(C)C=CC1CCOC1
CC(C)(C)CC=C1CCOC1
CCC(C)(C)C=C1CCOC1
CC(C)C(C)C1CC=CCO1
CC(C)C(C)C1=CCCOC1
CC(C)C(C)C1=CCOCC1
CC(C)C(C)C1COCC=C1
CC(C)C(C)C1OCCC=C1
CCC1(CC=CCO1)C(C)C
CCC1(COCC=C1)C(C)C
CCC1(OCCC=C1)C(C)C
CC(C)CC1(C)CC=CCO1
CCC(C)C1(C)CC=CCO1
CC(C)CC1(C)COCC=C1
CCC(C)C1(C)COCC=C1
CC(C)CC1(C)OCCC=C1
CCC(C)C1(C)OCCC=C1
CCC(C)(C)C1CC=CCO1
CC(C)(C)CC1=CCCOC1
CCC(C)(C)C1=CCCOC1
CC(C)(C)CC1=CCOCC1
CCC(C)(C)C1=CCOCC1
CC(C)(C)CC1COCC=C1
CCC(C)(C)C1COCC=C1
CCC(C)(C)C1OCCC=C1
CC(C)(C)CC1CC=CCO1
CC(C)(C)CC1OCCC=C1
CC1CC(C)C(CC1C)C=O
CC1CC(CC(C)C1C)C=O
CC1CC(C)C(C)C(C1)C=O
CC1CCC(C=O)C(C)C1C
CCC1C(C)C(C)CCC1=O
CCC1C(C)CC(C)CC1=O
CCC1C(C)CCC(C)C1=O
CCC1CC(C)C(C)CC1=O
CCC1CC(C)CC(C)C1=O
CCC1CCC(C)C(C)C1=O
CCC1CC(C)C(C)C(=O)C1
CCC1C(C)CCC(=O)C1C
CCC1CC(C)CC(=O)C1C
CCC1CCC(C)C(=O)C1C
CCC1C(C)CC(=O)CC1C
CCC1CC(C)C(=O)CC1C
CCC1CC(C)C(=O)C(C)C1
CCC1CCC(=O)C(C)C1C
CCC1CC(=O)C(C)CC1C
CCC1CC(=O)CC(C)C1C
CC1CCC(C)C(C=O)C1C
CC1CC(C)C(C=O)C(C)C1
CC1(C)CCC(C)(CC1)C=O
CC1(C)CCCCC1(C)C=O
CC1(C)CCCC(C)(C1)C=O
CCC1CC=C(CC)CCO1
CCC1CC=CC(CC)CO1
CCC1CC=CCC(CC)O1
CCC1CC(CC)=CCCO1
CCC1CC(CC)C=CCO1
CCC1CCC=C(CC)CO1
CCC1CCC=CC(CC)O1
CCC1CCC(CC)=CCO1
CCC1=C(CC)CCOCC1
CCC1CC=CCOC1CC
CCC1=C(CC)COCCC1
CCC1CCOCC=C1CC
CCC1CCOC(CC)C=C1
CCC1CCOCC(CC)=C1
CCC1COCC=CC1CC
CCC1COCCC=C1CC
CCC1COC(CC)C=CC1
CCC1COCC=C(CC)C1
CCC1COCC(CC)=CC1
CCC1COCC(CC)C=C1
CCC1COCCC(CC)=C1
CCC1OCCC=CC1CC
CCC1OCCCC=C1CC
CCC1OCCCC(CC)=C1
CCCC1CC=C(C)CCO1
CCCC1CC=CC(C)CO1
CCCC1CC=CCC(C)O1
CCCC1CC(C)=CCCO1
CCCC1CC(C)C=CCO1
CCCC1CCC=C(C)CO1
CCCC1CCC=CC(C)O1
CCCC1CCC(C)=CCO1
CCCC1=C(C)CCCOC1
CCCC1=CC(C)CCOC1
CCCC1=CCC(C)COC1
CCCC1=CCCC(C)OC1
CCCC1=CCCCOC1C
CCCC1C=CCCOC1C
CCCC1CC=CCOC1C
CCCC1=C(C)CCOCC1
CCCC1=CC(C)COCC1
CCCC1=CCC(C)OCC1
CCCC1=CCCOCC1C
CCCC1C=CCOCC1C
CCCC1=C(C)COCCC1
CCCC1=CC(C)OCCC1
CCCC1=CCCOC(C)C1
CCCC1CC(C)OCC=C1
CCCC1=CCOCCC1C
CCCC1CCOCC=C1C
CCCC1=CCOC(C)CC1
CCCC1=CCOCC(C)C1
CCCC1CCOC(C)C=C1
CCCC1CCOCC(C)=C1
CCCC1COCC=CC1C
CCCC1COCCC=C1C
CCCC1COC(C)C=CC1
CCCC1COC(C)CC=C1
CCCC1COCC=C(C)C1
CCCC1COCC(C)=CC1
CCCC1COCC(C)C=C1
CCCC1COCCC(C)=C1
CCCC1OCC=CCC1C
CCCC1OCCC=CC1C
CCCC1OCCCC=C1C
CCCC1OC(C)CCC=C1
CCCC1OCC(C)CC=C1
CCCC1OCCC(C)C=C1
CCCC1OCCCC(C)=C1
CCC1(CCCCO1)C=CC
CCC1(CCCOC1)C=CC
CCC1(CCOCC1)C=CC
CC=CCC1(C)CCCCO1
CCC=CC1(C)CCCCO1
CC=CCC1(C)CCCOC1
CCC=CC1(C)CCCOC1
CC=CCC1(C)CCOCC1
CCC=CC1(C)CCOCC1
CC(C)CC1CC=CCCO1
CC(C)CC1CCC=CCO1
CCC(C)C1CC=CCCO1
CCC(C)C1CCC=CCO1
CC(C)CC1=CCCCOC1
CCC(C)C1=CCCCOC1
CC(C)CC1=CCCOCC1
CCC(C)C1=CCCOCC1
CC(C)CC1=CCOCCC1
CC(C)CC1CCOCC=C1
CCC(C)C1=CCOCCC1
CCC(C)C1CCOCC=C1
CC(C)CC1COCC=CC1
CC(C)CC1COCCC=C1
CCC(C)C1COCC=CC1
CCC(C)C1COCCC=C1
CC(C)CC1OCCCC=C1
CCC(C)C1OCCCC=C1
CC1CCC(CCC1C)C=O
CC1CCCC(CC1C)C=O
CC1CCC(C)C(CC1)C=O
CC1CCC(C)CC(C1)C=O
CC1CCC(CC(C)C1)C=O
CC1CCCC(C)C(C1)C=O
CC1CCCCC(C)C1C=O
CC1CCCCC(C=O)C1C
CC1CCCC(C=O)C(C)C1
CCC1C(C)CCCCC1=O
CCC1CC(C)CCCC1=O
CCC1CCC(C)CCC1=O
CCC1CCCC(C)CC1=O
CCC1CCCCC(C)C1=O
CCC1CC(C)CCC(=O)C1
CCC1CCC(C)CC(=O)C1
CCC1CCCC(C)C(=O)C1
CCC1CCCCC(=O)C1C
CCC1CCC(C)C(=O)CC1
CCC1CCCC(=O)CC1C
CCC1CCCC(=O)C(C)C1
CCC1CCC(=O)CCC1C
CCC1CCC(=O)CC(C)C1
CCC1CC(=O)CCCC1C
CC1CCCCC(C1)C(C)=O
CC1CCCCCC1C(C)=O
CC1CCCC(CC1)C(C)=O
CC(C)C1CCCCCC1=O
CC(C)C1CCCCC(=O)C1
CC(C)C1CCCC(=O)CC1
CC1CC(CC=C)CCCO1
CC1CCC(CC=C)CCO1
CC1CCCC(CC=C)CO1
CC1CCCCC(CC=C)O1
CC1CCC(CC=C)COC1
CC1CCCC(CC=C)OC1
CC1CCCCOC1CC=C
CC1CCCOCC1CC=C
CC1CCCOC(CC=C)C1
CC1CCOCCC1CC=C
CC1CCOC(CC=C)CC1
CC1CCOCC(CC=C)C1
CC1COCCCC1CC=C
CC1COCCC(CC=C)C1
CC1OCCCCC1CC=C
CCC1CC(CCCO1)C=C
CCC1CCC(CCO1)C=C
CCC1CCCC(CO1)C=C
CCC1CCCCC(O1)C=C
CCC1CCC(COC1)C=C
CCC1CCCC(OC1)C=C
CCC1CCCCOC1C=C
CCC1CCCOC(C1)C=C
CCC1CCCOCC1C=C
CCC1CCOC(CC1)C=C
CCC1CCOCC(C1)C=C
CCC1CCOCCC1C=C
CCC1COCCC(C1)C=C
CCC1COCCCC1C=C
CCC1OCCCCC1C=C
CCCC1CC(=C)CCCO1
CCCC1CCC(=C)CCO1
CCCC1CCCC(=C)CO1
CCCC1CCC(=C)COC1
CCCC1CCCOCC1=C
CCCC1CCOCCC1=C
CCCC1CCOCC(=C)C1
CCCC1COCCCC1=C
CCCC1COCCC(=C)C1
CCCC1OCCCCC1=C
CC(=C)CC1CCCCCO1
CC(C=C)C1CCCCCO1
CCC(=C)C1CCCCCO1
CC(=C)CC1CCCCOC1
CC(C=C)C1CCCCOC1
CCC(=C)C1CCCCOC1
CC(=C)CC1CCCOCC1
CC(C=C)C1CCCOCC1
CCC(=C)C1CCCOCC1
CC1CC(CCC1O)=C(C)C
CC1CCCC(C1O)=C(C)C
CC1CCCC(O)C1=C(C)C
CC1CCC(O)C(C1)=C(C)C
CC1CCC(O)CC1=C(C)C
CC1CC(O)CC(C1)=C(C)C
CC1CC(O)CCC1=C(C)C
CC1C(O)CCCC1=C(C)C
CC1CCC(CC1O)=C(C)C
CC1CCC(C(O)C1)=C(C)C
CC=C1C(C)CCCC1(C)O
CC=C1CC(C)CCC1(C)O
CC=C1CCC(C)CC1(C)O
CC=C1CCCC(C)C1(C)O
CC=C1CCC(C)(C)CC1O
CC=C1CC(C)CC(C)(O)C1
CC=C1CCC(C)(C)C(O)C1
CC=C1CCC(C)C(C)(O)C1
CC=C1CCCC(C)(O)C1C
CC=C1CCCC(O)C1(C)C
CC=C1CCC(C)(O)CC1C
CC=C1CCC(C)(O)C(C)C1
CC=C1CCC(O)CC1(C)C
CC=C1CC(C)(O)CCC1C
CC=C1CCC(O)C(C)(C)C1
CC=C1CC(O)CC(C)(C)C1
CC=C1C(O)CCCC1(C)C
CC=C1CC(C)(C)CCC1O
CC=C1CCCC(C)(C)C1O
CC=C1CC(O)CCC1(C)C
CC(C)=C1CCCCC1(C)O
CC(C)=C1CCCC(C)(O)C1
CC(C)=C1CCC(C)(O)CC1
CC1CCCCC1CCC=O
CCCC1CCCC(C1)C=O
CC1CCCC(CCC=O)C1
CC1CCC(CCC=O)CC1
CCC1CCCCC1CC=O
CCC1CCCC(CC=O)C1
CCC1CCC(CC=O)CC1
CCCC1CCC(CC1)C=O
CCCC1CCCCC1C=O
CCCCC1CCCC(=O)C1
CCCCC1CCCCC1=O
CCCCC1CCC(=O)CC1
CC(CC=O)C1CCCCC1
CCC(C=O)C1CCCCC1
CCC(=O)CC1CCCCC1
CC(CC1CCCCC1)C=O
CCCC(=O)C1CCCCC1
CC(=O)CCC1CCCCC1
CC(C)C1CC11CC(C)CO1
CC(C)C1CC11CCC(C)O1
CC(C)C1CC11CCOC1C
CC(C)C1CC11COCC1C
CC(C)C1CC11COC(C)C1
CC(C)C1CC11OCCC1C
CC(C)C1CC2(CC2)C(C)O1
CC(C)C1CC2(CC2C)CO1
CC(C)C1CC2(CC2)OC1C
CC(C)C1CC2(CO2)CC1C
CC(C)C1C(C)C11CCCO1
CC(C)C1C(C)C11CCOC1
CC(C)C1CCC2(C1)OC2C
CC(C)C1CCC2(CC2C)O1
CC(C)C1CCC2(CO2)C1C
CC(C)C1CCCC11OC1C
CC(C)C1CC(C)C2(CC2)O1
CC(C)C1CC(C)C2(CO2)C1
CC(C)C1C(C)CCC11CO1
CC(C)C1CC(C)CC11CO1
CC(C)C1CCC(C)C11CO1
CC(C)C1C(C)COC11CC1
CC(C)C1CC(C)OC11CC1
CC(C)C1CCOC11CC1C
CC(C)C1C(C)OCC11CC1
CC(C)C1COC2(CC2)C1C
CC(C)C1COC2(CC2C)C1
CC(C)C1COCC11CC1C
CC(C)C1COC(C)C11CC1
CC(C)C1OC11CCCC1C
CC(C)C1OC11CCC(C)C1
CC(C)C1OC2(CC2)CC1C
CC(C)C1OCC2(CC2)C1C
CC(C)C1OCCC11CC1C
CC(C)C1OC(C)CC11CC1
CC(C)C1OCC(C)C11CC1
CCC1=C(CCCC1)C(C)O
CCC1=CC(CCC1)C(C)O
CCC1=CCC(CC1)C(C)O
CCC1=CCCC(C1)C(C)O
CCC1=CCCCC1C(C)O
CCC1CC=CC(C1)C(C)O
CCC1CC=CCC1C(C)O
CCC1CC(CC=C1)C(C)O
CCC1CCC=C(C1)C(C)O
CCC1CCC=CC1C(C)O
CCC1CCC(=CC1)C(C)O
CCC1CCC(C=C1)C(C)O
CCC1CCCC=C1C(C)O
CC(C)C1=CCCCC1CO
CC(C)C1C=CCCC1CO
CC(C)C1CC=CCC1CO
CC(C)C1CCC=CC1CO
CC(C)C1CCCC=C1CO
CC(C)C1=CCCC(CO)C1
CC(C)C1CC=CC(CO)C1
CC(C)C1CCC=C(CO)C1
CC(C)C1CCCC(CO)=C1
CC(C)C1=CC(CO)CCC1
CC(C)C1CC(CO)CC=C1
CC(C)C1=C(CO)CCCC1
CC(C)CC1=CCCCC1O
CC(C)CC1C=CCCC1O
CC(C)CC1CC=CCC1O
CC(C)CC1CCC=CC1O
CCC(C)C1=CCCCC1O
CCC(C)C1C=CCCC1O
CCC(C)C1CC=CCC1O
CCC(C)C1CCC=CC1O
CC(C)CC1=CCCC(O)C1
CC(C)CC1CC=CC(O)C1
CCC(C)C1=CCCC(O)C1
CCC(C)C1CC=CC(O)C1
CC(C)CC1CCC(O)C=C1
CCC(C)C1CCC(O)C=C1
CC(C)CC1CC(O)CC=C1
CCC(C)C1CC(O)CC=C1
CC(CO)C1=CCCCC1C
CC(CO)C1C=CCCC1C
CC(CO)C1CC=CCC1C
CC(CO)C1CCC=CC1C
CC(CO)C1CCCC=C1C
CCC(O)C1=CCCCC1C
CCC(O)C1C=CCCC1C
CCC(O)C1CC=CCC1C
CCC(O)C1CCC=CC1C
CCC(O)C1CCCC=C1C
CC(CO)C1=C(C)CCCC1
CC(CO)C1=CC(C)CCC1
CC(CO)C1=CCCC(C)C1
CC(CO)C1CC=CC(C)C1
CC(CO)C1CC(C)CC=C1
CC(CO)C1CCC=C(C)C1
CC(CO)C1CCCC(C)=C1
CCC(O)C1=C(C)CCCC1
CCC(O)C1=CC(C)CCC1
CCC(O)C1=CCC(C)CC1
CCC(O)C1CC=CC(C)C1
CCC(O)C1CC(C)CC=C1
CCC(O)C1CCC=C(C)C1
CCC(O)C1CCC(C)C=C1
CCC(O)C1CCCC(C)=C1
CC(O)CC1=CCCCC1C
CC(O)CC1C=CCCC1C
CC(O)CC1CC=CCC1C
CC(O)CC1CCC=CC1C
CC(O)CC1=C(C)CCCC1
CC(O)CC1=CC(C)CCC1
CC(O)CC1=CCC(C)CC1
CC(O)CC1=CCCC(C)C1
CC(O)CC1CC=CC(C)C1
CC(O)CC1CC(C)CC=C1
CC(O)CC1CCC=C(C)C1
CC(O)CC1CCC(C)C=C1
CC(O)CC1CCCC(C)=C1
CCC1C=CCCC1C(C)O
CCC1CCCC(=C1)C(C)O
CC(C)C1=CCC(CO)CC1
CC(C)C1CCC(CO)=CC1
CC(C)C1CCC(CO)C=C1
CC(C)CC1=CCC(O)CC1
CCC(C)C1=CCC(O)CC1
CC(C)CC1=CC(O)CCC1
CCC(C)C1=CC(O)CCC1
CC(CO)C1=CCC(C)CC1
CC(CO)C1CCC(C)C=C1
CCC(O)C1=CCCC(C)C1
CCC(O)C1CCC(C)=CC1
CC(O)CC1CCCC=C1C
CC(O)CC1CCC(C)=CC1
CC(CO)C1CCC(C)=CC1
CC1CC(CCC1CO)C=C
CC1CCC(CC1CO)C=C
CC1CC(=C)CCC1CCO
CC1CCC(=C)CC1CCO
CC1CCCC(C=C)C1CO
CC1CC(CC=C)CCC1O
CC1CCC(CC=C)CC1O
CC1CCCC(CC=C)C1O
CC1CCC(=C)C(CCO)C1
CC1CCC(C=C)C(CO)C1
CC1CCC(CC=C)C(O)C1
CC1CCCC(CCO)C1=C
CC1CCCC(CO)C1C=C
CC1CCC(CCO)CC1=C
CC1CCC(CCO)C(=C)C1
CC1CCC(CO)C(C1)C=C
CC1CCC(CO)CC1C=C
CC1CC(CCO)CCC1=C
CC1CC(CCO)CC(=C)C1
CC1CCC(O)CC1CC=C
CC1CC(CO)CC(C1)C=C
CC1CC(CO)CCC1C=C
CC1C(CCO)CCCC1=C
CC1CC(O)CCC1CC=C
CC1C(CO)CCCC1C=C
CC1CC(O)CC(CC=C)C1
CC1C(O)CCCC1CC=C
CCC1CC(CCC1O)C=C
CCC1CCC(CC1O)C=C
CCC1CC(=C)CCC1CO
CCC1CCC(=C)CC1CO
CCC1CCCC(=C)C1CO
CCC1CCCC(C=C)C1O
CCC1CCC(=C)C(CO)C1
CCC1CCC(C=C)C(O)C1
CCC1CCCC(CO)C1=C
CCC1CCCC(O)C1C=C
CCC1CCC(CO)CC1=C
CCC1CCC(CO)C(=C)C1
CCC1CCC(O)C(C1)C=C
CCC1CCC(O)CC1C=C
CCC1CC(CO)CCC1=C
CCC1CC(CO)CC(=C)C1
CCC1CC(O)CC(C1)C=C
CCC1CC(O)CCC1C=C
CCC1C(CO)CCCC1=C
CCC1C(O)CCCC1C=C
CCCC1CC(=C)CCC1O
CCCC1CCC(=C)CC1O
CCCC1CCCC(=C)C1O
CCCC1CCC(=C)C(O)C1
CCCC1CCCC(O)C1=C
CCCC1CCC(O)CC1=C
CCCC1CCC(O)C(=C)C1
CCCC1CC(O)CCC1=C
CCCC1CC(O)CC(=C)C1
CCCC1C(O)CCCC1=C
CC1CCCC(O)C1CC=C
CC1CCC(O)C(CC=C)C1
CC1CCCC(=C)C1CCO
CC1(CCCCC1CO)C=C
CC1CCCCC1(CO)C=C
CC1(CC=C)CCCCC1O
CC1(CC=C)CCCC(O)C1
CC1(CC=C)CCC(O)CC1
CC1(CCCC(CO)C1)C=C
CC1CCCC(CO)(C1)C=C
CC1(CCC(CO)CC1)C=C
CC1CCC(CO)(CC1)C=C
CC1CCC(O)(CC=C)CC1
CC1(CCO)CCC(=C)CC1
CC1(CCO)CCCC(=C)C1
CC1(CO)CCC(CC1)C=C
CC1(CO)CCCC(C1)C=C
CC1(CO)CCCCC1C=C
CC1(O)CCC(CC=C)CC1
CC1(O)CCCC(CC=C)C1
CCC1(CCCCC1O)C=C
CCC1(CCCC(O)C1)C=C
CCC1(CCC(O)CC1)C=C
CCC1(CO)CCCCC1=C
CCC1(CO)CCC(=C)CC1
CCC1(CO)CCCC(=C)C1
CCC1(O)CCC(CC1)C=C
CCC1(O)CCCC(C1)C=C
CCC1(O)CCCCC1C=C
CCCC1(O)CCCCC1=C
CCCC1(O)CCC(=C)CC1
CCCC1(O)CCCC(=C)C1
CC1CCCC(O)(CC=C)C1
CC1(CCO)CCCCC1=C
CC1(O)CCCCC1CC=C
CCC1CCCCC1(O)C=C
CCC1CCCC(O)(C1)C=C
CCC1CCC(O)(CC1)C=C
CC1CCCCC1(O)CC=C
CC1CCC(CC1)=CCCO
CC1CCCC(C1)=CCCO
CC1CCCC(C1)C=CCO
CC1CCCCC1=CCCO
CC1CCCCC1C=CCO
CC=C1CCCCC1CCO
CCC1CCC(CC1)=CCO
CCC1CCCC(C1)=CCO
CCC1CCCCC1=CCO
CC=C1CCCC(CCO)C1
CC=C1CCC(CCO)CC1
CC=CC1CCCCC1CO
CCC=C1CCCCC1CO
CC=CC1CCCC(CO)C1
CCC=C1CCCC(CO)C1
CCC=C1CCC(CO)CC1
CCCC=C1CCCC(O)C1
CCCC=C1CCC(O)CC1
CC1CCC(CC1)C=CCO
CC=CC1CCC(CO)CC1
CC=CCC1CCCCC1O
CCC=CC1CCCCC1O
CCCC=C1CCCCC1O
CC=CCC1CCCC(O)C1
CCC=CC1CCCC(O)C1
CC=CCC1CCC(O)CC1
CCC=CC1CCC(O)CC1
CC(O)C(=C)C1CCCCC1
CC(=C)C(O)C1CCCCC1
CC1(CCCCC1)C(=C)CO
CC1(CCCCC1)C(O)C=C
CC(O)C1(CCCCC1)C=C
CC(=C)C1(CO)CCCCC1
CC(=C)CC1(O)CCCCC1
CCC(=C)C1(O)CCCCC1
CC(C=C)C1(O)CCCCC1
CC(O)(C=C)C1CCCCC1
CC(CCO)=C1CCCCC1
CCC(CO)=C1CCCCC1
CC(CO)=CC1CCCCC1
CC(CO)C=C1CCCCC1
CCC(O)C=C1CCCCC1
CC(O)CC=C1CCCCC1
CC=C(CO)C1CCCCC1
CC(=CCO)C1CCCCC1
CC(O)C=CC1CCCCC1
CC=CC(O)C1CCCCC1
CC(C)C12CC1C(C)CCO2
CC(C)C12CC1CC(C)CO2
CC(C)C12CC1CCC(C)O2
CC(C)C12CC1C(C)COC2
CC(C)C12CC1CC(C)OC2
CC(C)C12CC1CCOC2C
CC(C)C12CC1C(C)OCC2
CC(C)C12CC1COCC2C
CC(C)C12CC1COC(C)C2
CC(C)C12CC1OCCC2C
CC(C)C12CC1OC(C)CC2
CC(C)C12CC1OCC(C)C2
CC(C)C12CCCC(C)C1O2
CC(C)C12CCCOC1C2C
CC(C)C12CCOCC1C2C
CC(C)C12COCCC1C2C
CC(C)C12OC1CCCC2C
CC(C)C12OCCCC1C2C
CC(C)C1C2CCCOC12C
CC(C)C1C2CCOCC12C
CC(C)C1C2COCCC12C
CC(C)C1C2OCCCC12C
CC(C)C1CC2CC2(C)CO1
CC(C)C1CC2(C)CC2CO1
CC(C)C1(C)C2CCCOC12
CC(C)C1(C)C2CCOCC12
CC(C)C1(C)CC2CC2CO1
CC(C)C1CCC2CC2(C)O1
CC(C)C1CCC2(C)CC2O1
CC(C)C1(C)CCC2CC2O1
CC(C)C1CCCC2(C)OC12
CC(C)C1(C)CCC2OC2C1
CC(C)C1(C)CCCC2OC12
CC(C)C1(C)CCOC2CC12
CC(C)C1CCOC2CC12C
CC(C)C1(C)COC2CC2C1
CC(C)C1CCOC2(C)CC12
CC(C)C1(C)COCC2CC12
CC(C)C1COC2CC2(C)C1
CC(C)C1COC2(C)CC2C1
CC(C)C1COCC2CC12C
CC(C)C1COCC2(C)CC12
CC(C)C1(C)OCCC2CC12
CC(C)C1OCCC2CC12C
CC(C)C1OCCC2(C)CC12
CC(C)C12CC(C)CCC1O2
CC(C)C12CCC(C)CC1O2
CC(C)C1CCC2(C)OC2C1
CC(C)C1CCC2OC2(C)C1
CC(C)C1CCCC2OC12C
CC1CC(C(C)=C)C(C)(C)O1
CC1CC(C)(C(C)O1)C(C)=C
CC1CC(C)(C)C(O1)C(C)=C
CC1CC(C)C(C)(O1)C(C)=C
CC1CC(C)(C)OC1C(C)=C
CC1CC(C)(OC1C)C(C)=C
CC1CC(OC1(C)C)C(C)=C
CC1C(OCC1(C)C)C(C)=C
CC1COC(C)(C1C)C(C)=C
CC1COC(C)C1(C)C(C)=C
CC1COC(C)(C)C1C(C)=C
CC1COC(C(C)=C)C1(C)C
CC1OC(CC1(C)C)C(C)=C
CC1OCC(C)(C1C)C(C)=C
CC1OC(C)(C)CC1C(C)=C
CC1OCC(C)(C)C1C(C)=C
CC1OCC(C(C)=C)C1(C)C
CC(C)C1(C)CC(=C)C(C)O1
CC(C)C1CC(=C)C(C)(C)O1
CC(C)C1C(=C)COC1(C)C
CC(C)C1(C)C(C)OCC1=C
CC(C)C1(C)COC(C)C1=C
CC(C)C1(C)OC(C)CC1=C
CC(C)C1(C)OCC(=C)C1C
CC(C)C1(C)OCC(C)C1=C
CC(C)C1COC(C)(C)C1=C
CC(C)C1OCC(=C)C1(C)C
CC(C)C1OC(C)(C)CC1=C
CC(C)C1OCC(C)(C)C1=C
CC1C(COC1(C)C)C(C)=C
COC1CC(CC1C)=C(C)C
COC1CCC(C1C)=C(C)C
COC1C(C)CCC1=C(C)C
COC1CC(C)C(C1)=C(C)C
COC1CC(C)CC1=C(C)C
COC1CCC(C)C1=C(C)C
CCC1CC(C)=C(C)C(C)O1
CCC1=C(C)C(C)C(C)OC1
CCC1=C(C)C(C)COC1C
CCC1=C(C)CC(C)OC1C
CCC1=CC(C)C(C)OC1C
CCC1C=C(C)C(C)OC1C
CCC1=C(C)C(C)OCC1C
CCC1=C(C)C(C)OC(C)C1
CCC1=C(C)COC(C)C1C
CCC1=CC(C)OC(C)C1C
CCC1C(C)OC(C)C=C1C
CCC1C(C)OCC(C)=C1C
CCC1COC(C)C(C)=C1C
CCC1OC(C)C=C(C)C1C
CCC1OC(C)C(C)=CC1C
CCC1OC(C)C(C)C=C1C
CCC1OC(C)CC(C)=C1C
CCC1OCC(C)=C(C)C1C
CCC1OCC(C)C(C)=C1C
CCC1OC(C)C(C)C(C)=C1
CCC1(C)CC(=CC)C(C)O1
CCC1CC(=CC)C(C)(C)O1
CCC1(C)C(C)OCC1=CC
CCC1C(COC1(C)C)=CC
CCC1(C)COC(C)C1=CC
CCC1(C)OC(C)CC1=CC
CCC1(C)OCC(C)C1=CC
CCC1COC(C)(C)C1=CC
CCC1(C)OCC(=CC)C1C
CCC1OC(C)(C)CC1=CC
CCC1OCC(=CC)C1(C)C
CCC1OCC(C)(C)C1=CC
CC=CC1(C)CC(C)C(C)O1
CC=CC1CC(C)(C)C(C)O1
CC=CC1CC(C)C(C)(C)O1
CC=CC1(C)C(C)COC1C
CC=CC1(C)CC(C)OC1C
CC=CC1CC(C)(C)OC1C
CCC=C1CC(C)(C)OC1C
CC=CC1C(C)COC1(C)C
CC=CC1CC(C)OC1(C)C
CCC=C1C(C)COC1(C)C
CCC=C1CC(C)OC1(C)C
CC=CC1C(C)OCC1(C)C
CCC=C1C(C)OCC1(C)C
CC=CC1(C)COC(C)C1C
CC=CC1COC(C)C1(C)C
CCC=C1COC(C)C1(C)C
CC=CC1(C)OC(C)CC1C
CC=CC1(C)OCC(C)C1C
CC=CC1COC(C)(C)C1C
CCC=C1COC(C)(C)C1C
CC=CC1OC(C)CC1(C)C
CC=CC1OCC(C)C1(C)C
CC=CC1OC(C)(C)CC1C
CC=CC1OCC(C)(C)C1C
COC1(C)CCC(C1)=C(C)C
COC1(C)CCCC1=C(C)C
COC1C=CC(C)CC1(C)C
COC1C=CCC(C)C1(C)C
COC1C(C)=CCCC1(C)C
COC1C(C)C=CCC1(C)C
COC1C(C)CC=CC1(C)C
COC1CC=C(C)CC1(C)C
COC1CC=CC(C)C1(C)C
COC1CC(C)=CCC1(C)C
COC1CC(C)C=CC1(C)C
COC1CCC=C(C)C1(C)C
COC1CCC(C)=CC1(C)C
COC1(C)C=C(C)CCC1C
COC1(C)C=CC(C)CC1C
COC1(C)C=CCC(C)C1C
COC1(C)C(C)CC=CC1C
COC1(C)C(C)CCC=C1C
COC1(C)CC=C(C)CC1C
COC1(C)CC=CC(C)C1C
COC1(C)CC(C)=CCC1C
COC1(C)CC(C)C=CC1C
COC1(C)CC(C)CC=C1C
COC1(C)CCC=C(C)C1C
COC1(C)CCC(C)=CC1C
COC1(C)CCC(C)C=C1C
COC1(C)CCCC(C)=C1C
COC1C=CC(C)(C)CC1C
COC1C=CCC(C)(C)C1C
COC1CC=CC(C)(C)C1C
COC1CC(C)(C)C=CC1C
COC1CC(C)(C)CC=C1C
COC1CCC(C)(C)C=C1C
COC1(C)CC=C(C)C(C)C1
COC1(C)CC(C)C=C(C)C1
COC1(C)CC(C)C(C)C=C1
COC1(C)CC(C)CC(C)=C1
COC1(C)CCC(C)=C(C)C1
COC1(C)CCC(C)C(C)=C1
COC1CC=C(C)C(C)(C)C1
COC1CC(C)=CC(C)(C)C1
COC1CC(C)(C)C(C)C=C1
COC1CC(C)C(C)(C)C=C1
COC1CCC(C)(C)C(C)=C1
COC1C=C(C)CCC1(C)C
COC1CC(C)(C)CC(C)=C1
CC(C)=C(C)C1(C)CCCO1
CC(C)=C(C)C1(C)CCOC1
CCC1(C)CC=CC(C)(C)O1
CCC1(C)C=CCOC1(C)C
CCC1(C)COC(C)(C)C=C1
CCC1(C)OCC=CC1(C)C
CCC1(C)OC(C)(C)CC=C1
CCC1(C)OCC(C)(C)C=C1
COC1C=CCCCC1(C)C
COC1CC=CCCC1(C)C
COC1CCC=CCC1(C)C
COC1CCCC=CC1(C)C
COC1(C)C=CCCCC1C
COC1(C)CC=CCCC1C
COC1(C)CCC=CCC1C
COC1(C)CCCC=CC1C
COC1(C)CCCCC=C1C
COC1(C)CC=CCC(C)C1
COC1(C)CC(C)CCC=C1
COC1(C)CCC=C(C)CC1
COC1(C)CCC=CC(C)C1
COC1(C)CCC(C)C=CC1
COC1(C)CCC(C)CC=C1
COC1(C)CCCC=C(C)C1
COC1(C)CCCC(C)=CC1
COC1(C)CCCC(C)C=C1
COC1(C)CCCCC(C)=C1
COC1CC=CCC(C)(C)C1
COC1CC(C)(C)CCC=C1
COC1CCC=CC(C)(C)C1
COC1CCC(C)(C)C=CC1
COC1CCC(C)(C)CC=C1
COC1CCCC(C)(C)C=C1
CC(C)C1(C)CC=CCCO1
CC(C)C1(C)CCC=CCO1
CC(C)C1(C)CCOCC=C1
CC(C)C1(C)COCC=CC1
CC(C)C1(C)COCCC=C1
CC(C)C1(C)OCCCC=C1
CC(C)(C)C1CC=CCCO1
CC(C)(C)C1CCC=CCO1
CC(C)(C)C1=CCCCOC1
CC(C)(C)C1=CCCOCC1
CC(C)(C)C1=CCOCCC1
CC(C)(C)C1CCOCC=C1
CC(C)(C)C1COCC=CC1
CC(C)(C)C1COCCC=C1
CC(C)(C)C1OCCCC=C1
COC1(C)CCCCCC1=C
COC1(C)CCCC(=C)CC1
COC1(C)CCCCC(=C)C1
COC1CCCC(CC1)=CC
COC1CCCCC(C1)=CC
COC1CCCCCC1=CC
CC(=C)C1(C)CCCCCO1
CC(=C)C1(C)CCCCOC1
CC(=C)C1(C)CCCOCC1
CCC1CC=C(C)CCCO1
CCC1CC=CC(C)CCO1
CCC1CC=CCC(C)CO1
CCC1CC=CCCC(C)O1
CCC1CC(C)=CCCCO1
CCC1CC(C)C=CCCO1
CCC1CC(C)CC=CCO1
CCC1CCC=C(C)CCO1
CCC1CCC=CC(C)CO1
CCC1CCC=CCC(C)O1
CCC1CCC(C)=CCCO1
CCC1CCC(C)C=CCO1
CCC1CCCC=C(C)CO1
CCC1CCCC=CC(C)O1
CCC1CCCC(C)=CCO1
CCC1=C(C)CCCCOC1
CCC1=CC(C)CCCOC1
CCC1=CCC(C)CCOC1
CCC1=CCCC(C)COC1
CCC1=CCCCC(C)OC1
CCC1CCC=C(C)COC1
CCC1CCC=CC(C)OC1
CCC1CCC(C)=CCOC1
CCC1=CCCCCOC1C
CCC1C=CCCCOC1C
CCC1CC=CCCOC1C
CCC1CCC=CCOC1C
CCC1=C(C)CCCOCC1
CCC1=CC(C)CCOCC1
CCC1=CCC(C)COCC1
CCC1=CCCC(C)OCC1
CCC1=CCCCOCC1C
CCC1C=CCCOCC1C
CCC1CC=CCOCC1C
CCC1=C(C)CCOCCC1
CCC1=CC(C)COCCC1
CCC1=CCC(C)OCCC1
CCC1=CCCCOC(C)C1
CCC1CC=CCOC(C)C1
CCC1CC(C)COCC=C1
CCC1CCC(C)OCC=C1
CCC1=CCCOCCC1C
CCC1C=CCOCCC1C
CCC1CCCOCC=C1C
CCC1=C(C)COCCCC1
CCC1=CC(C)OCCCC1
CCC1=CCCOC(C)CC1
CCC1=CCCOCC(C)C1
CCC1CC(C)OCCC=C1
CCC1CCCOC(C)C=C1
CCC1CCCOCC(C)=C1
CCC1=CCOCCCC1C
CCC1CCOCC=CC1C
CCC1CCOCCC=C1C
CCC1=CCOC(C)CCC1
CCC1=CCOCC(C)CC1
CCC1=CCOCCC(C)C1
CCC1CCOC(C)C=CC1
CCC1CCOC(C)CC=C1
CCC1CCOCC=C(C)C1
CCC1CCOCC(C)=CC1
CCC1CCOCC(C)C=C1
CCC1CCOCCC(C)=C1
CCC1COCC=CCC1C
CCC1COCCC=CC1C
CCC1COCCCC=C1C
CCC1COC(C)CC=CC1
CCC1COC(C)CCC=C1
CCC1COCC=CC(C)C1
CCC1COCC(C)C=CC1
CCC1COCC(C)CC=C1
CCC1COCCC=C(C)C1
CCC1COCCC(C)=CC1
CCC1COCCC(C)C=C1
CCC1COCCCC(C)=C1
CCC1OCC=CCCC1C
CCC1OCCC=CCC1C
CCC1OCCCC=CC1C
CCC1OCCCCC=C1C
CCC1OC(C)CCCC=C1
CCC1OCC(C)CCC=C1
CCC1OCCC(C)CC=C1
CCC1OCCCC(C)C=C1
CCC1OCCCCC(C)=C1
CC1CC(CCCCO1)C=C
CC1CCC(CCCO1)C=C
CC1CCCC(CCO1)C=C
CC1CCCCC(CO1)C=C
CC1CCCCCC(O1)C=C
CC1CCC(CCOC1)C=C
CC1CCCC(COC1)C=C
CC1CCCCC(OC1)C=C
CC1CCCCCOC1C=C
CC1CCCC(OCC1)C=C
CC1CCCCOC(C1)C=C
CC1CCCCOCC1C=C
CC1CCCOC(CC1)C=C
CC1CCCOCC(C1)C=C
CC1CCCOCCC1C=C
CC1CCOCC(CC1)C=C
CC1CCOCCC(C1)C=C
CC1CCOCCCC1C=C
CC1COCCCC(C1)C=C
CC1COCCCCC1C=C
CC1OCCCCCC1C=C
CCC1CC(=C)CCCCO1
CCC1CCC(=C)CCCO1
CCC1CCCC(=C)CCO1
CCC1CCCCC(=C)CO1
CCC1CCC(=C)CCOC1
CCC1CCCC(=C)COC1
CCC1CCCCOCC1=C
CCC1CCCOCCC1=C
CCC1CCCOCC(=C)C1
CCC1CCOCCCC1=C
CCC1CCOCC(=C)CC1
CCC1CCOCCC(=C)C1
CCC1COCCCCC1=C
CCC1COCCCC(=C)C1
CCC1OCCCCCC1=C
CC1CCC(C1)OCC(C)=C
CC1CCCC1OCC(C)=C
CCC(=C)C1CCCC1OC
CCC(=C)C1CCC(C1)OC
CC(C)COC1CCCC1=C
CCC(C)OC1CCCC1=C
CC(C)COC1CCC(=C)C1
CCC(C)OC1CCC(=C)C1
CC(C)OC1CCC(C1)C=C
CC(C)OC1CCCC1C=C
CC(C)OCC1CCCC1=C
CCC(OC)C1CCCC1=C
CC(C)OCC1CCC(=C)C1
CCC(OC)C1CCC(=C)C1
CC(OC1CCCC1C)C=C
CCOC1CCC(C1)C(C)=C
CCOC1CCCC1C(C)=C
CC(OC1CCC(C)C1)C=C
CCOC(C)C1CCCC1=C
CCOC(C)C1CCC(=C)C1
COC1CCC(C1)C(C)C=C
COC1CCCC1C(C)C=C
COC1CCCC1CC(C)=C
COC1CCC(CC(C)=C)C1
COCC1CCC(C1)C(C)=C
COCC1CCCC1C(C)=C
COC(C)C1CCC(C1)C=C
COC(C)C1CCCC1C=C
COC(C=C)C1CCCC1C
COC(C)CC1CCCC1=C
COCC(=C)C1CCCC1C
COCC(C)C1CCCC1=C
COC(C=C)C1CCC(C)C1
COC(C)CC1CCC(=C)C1
COCC(=C)C1CCC(C)C1
COCC(C)C1CCC(=C)C1
CC(OC1CCCC1)C(C)=C
COC(C1CCCC1)C(C)=C
COC(C)C(=C)C1CCCC1
CCC1(CC(C)=C)CCCO1
CCC1(CC(C)=C)CCOC1
CCC1(CCCO1)C(C)C=C
CCC1(CCOC1)C(C)C=C
CC(C)C1(CC=C)CCCO1
CC(C)C1(CC=C)CCOC1
CC(CC1(C)CCCO1)C=C
CCCC1(CCCO1)C(C)=C
CC(CC1(C)CCOC1)C=C
CCCC1(CCOC1)C(C)=C
CCC(=C)C1(CC)CCCO1
CCC(=C)C1(CC)CCOC1
CC(C)CC1(CCCO1)C=C
CCC(C)C1(CCCO1)C=C
CC(C)CC1(CCOC1)C=C
CCC(C)C1(CCOC1)C=C
CC(=C)CCC1(C)CCCO1
CC(CC=C)C1(C)CCCO1
CCC(=C)CC1(C)CCCO1
CCC(C=C)C1(C)CCCO1
CCCC(=C)C1(C)CCCO1
CC(=C)CCC1(C)CCOC1
CC(CC=C)C1(C)CCOC1
CCC(=C)CC1(C)CCOC1
CCC(C=C)C1(C)CCOC1
CCCC(=C)C1(C)CCOC1
CC(C)(CC1CCCO1)C=C
CC(C)(CC1CCOC1)C=C
CC(C)(CC=C)C1CCCO1
CCC(C)(C=C)C1CCCO1
CC(C)(CC=C)C1CCOC1
CCC(C)(C=C)C1CCOC1
CCC(CC1CCCO1)=CC
CCC(CC1CCOC1)=CC
CC=C(C)CCC1CCCO1
CC=CC(C)CC1CCCO1
CC=CCC(C)C1CCCO1
CC(C)=CCCC1CCCO1
CC(C)C=CCC1CCCO1
CC(C)CC=CC1CCCO1
CCC=C(C)CC1CCCO1
CCC=C(CC)C1CCCO1
CCC=CC(C)C1CCCO1
CCC(C=CC)C1CCCO1
CCC(C)=CCC1CCCO1
CCC(C)C=CC1CCCO1
CCC(CC)=CC1CCCO1
CCCC(=CC)C1CCCO1
CCCC(C)=CC1CCCO1
CC=C(C)CCC1CCOC1
CC=CC(C)CC1CCOC1
CC=CCC(C)C1CCOC1
CC(C)=CCCC1CCOC1
CC(C)C=CCC1CCOC1
CC(C)CC=CC1CCOC1
CC(C)CCC=C1CCOC1
CCC=C(C)CC1CCOC1
CCC=C(CC)C1CCOC1
CCC=CC(C)C1CCOC1
CCC(C=CC)C1CCOC1
CCC(C)=CCC1CCOC1
CCC(C)C=CC1CCOC1
CCC(C)CC=C1CCOC1
CCC(CC)=CC1CCOC1
CCC(CC)C=C1CCOC1
CCCC=C(C)C1CCOC1
CCCC(=CC)C1CCOC1
CCCC(C)=CC1CCOC1
CCCC(C)C=C1CCOC1
CCCC(CC)=C1CCOC1
CCCCC(C)=C1CCOC1
CCCC=C(C)C1CCCO1
CCCC1CC=C(CC)CO1
CCCC1CC=CC(CC)O1
CCCC1CC(CC)=CCO1
CCCC1=C(CC)CCOC1
CCCC1=CC(CC)COC1
CCCC1=CCC(CC)OC1
CCCC1=C(CC)COCC1
CCCC1=CC(CC)OCC1
CCCC1=CCCOC1CC
CCCC1C=CCOC1CC
CCCC1=CCOCC1CC
CCCC1=CCOC(CC)C1
CCCC1COCC=C1CC
CCCC1COC(CC)C=C1
CCCC1COCC(CC)=C1
CCCC1OCC=CC1CC
CCCC1OCCC=C1CC
CCCC1OC(CC)CC=C1
CCCC1OCC(CC)C=C1
CCCC1OCCC(CC)=C1
CCCCC1CC=C(C)CO1
CCCCC1CC=CC(C)O1
CCCCC1=C(C)CCOC1
CCCCC1=CC(C)COC1
CCCCC1=CCC(C)OC1
CCCCC1=CCCOC1C
CCCCC1C=CCOC1C
CCCCC1=C(C)COCC1
CCCCC1=CC(C)OCC1
CCCCC1=CCOCC1C
CCCCC1=CCOC(C)C1
CCCCC1COCC=C1C
CCCCC1COC(C)C=C1
CCCCC1COCC(C)=C1
CCCCC1OCC=CC1C
CCCCC1OCCC=C1C
CCCCC1OC(C)CC=C1
CCCCC1OCC(C)C=C1
CCCCC1OCCC(C)=C1
CCCCC1CC(C)=CCO1
CC(C)CCC1CC=CCO1
CCC(C)CC1CC=CCO1
CCC(CC)C1CC=CCO1
CCCC(C)C1CC=CCO1
CC(C)CCC1=CCCOC1
CCC(C)CC1=CCCOC1
CCC(CC)C1=CCCOC1
CCCC(C)C1=CCCOC1
CC(C)CCC1=CCOCC1
CCC(C)CC1=CCOCC1
CCC(CC)C1=CCOCC1
CCCC(C)C1=CCOCC1
CC(C)CCC1COCC=C1
CCC(C)CC1COCC=C1
CCC(CC)C1COCC=C1
CCCC(C)C1COCC=C1
CC(C)CCC1OCCC=C1
CCC(C)CC1OCCC=C1
CCC(CC)C1OCCC=C1
CCCC(C)C1OCCC=C1
CC1(CCC=C)CCCCO1
CC1(CCC=C)CCCOC1
CC1(CCC=C)CCOCC1
CCC1(CC=C)CCCCO1
CCC1(CC=C)CCCOC1
CCC1(CC=C)CCOCC1
CCCC1(CCCCO1)C=C
CCCC1(CCCOC1)C=C
CCCC1(CCOCC1)C=C
CCC=CCC1CCCCO1
CCCC=CC1CCCCO1
CC=CCCC1CCCOC1
CCC=CCC1CCCOC1
CCCC=CC1CCCOC1
CC=CCCC1CCOCC1
CCC=CCC1CCOCC1
CCCC=CC1CCOCC1
CCCCC=C1CCOCC1
CC=CCCC1CCCCO1
CCCCC=C1CCCOC1
CC1CC1C1(C)CC(C)CO1
CC1CC1C1(C)CCC(C)O1
CC1CC1C1CC(C)(C)CO1
CC1CC1C1CCC(C)(C)O1
CC1CC1C1(C)CCOC1C
CC1CC1C1CCOC1(C)C
CC1CC1C1(C)COCC1C
CC1CC1C1(C)COC(C)C1
CC1CC1C1COCC1(C)C
CC1CC1C1(C)OCCC1C
CC1CC1C1COC(C)(C)C1
CC1CC1C1OCCC1(C)C
CC1CC1(C)C1CC(C)CO1
CC1CC1(C)C1CCC(C)O1
CC1CC1(C)C1CCOC1C
CC1CC1(C)C1COCC1C
CC1CC1(C)C1COC(C)C1
CC1CC1(C)C1OCCC1C
CC1C(C2CCCO2)C1(C)C
CC1C(C2CCOC2)C1(C)C
CC1C(C)C1C1(C)CCCO1
CC1C(C)C1C1(C)CCOC1
CC1C(C)C1(C)C1CCCO1
CC1C(C)C1(C)C1CCOC1
CC1CC(C2CC2)C(C)(C)O1
CC1CC(C2CO2)C(C)(C)C1
CC1CCC(C1)C1OC1(C)C
CC1CCCC1C1OC1(C)C
CC1CC(CC1C)C1(C)CO1
CC1CCC(C1C)C1(C)CO1
CC1C(CCC1(C)C)C1CO1
CC1CC(CC1(C)C)C1CO1
CC1CC(C)(C2CC2)C(C)O1
CC1CCC(C2CO2)C1(C)C
CC1CC(C)C(C1)C1(C)CO1
CC1CCC(C)C1C1(C)CO1
CC1CC(C)(CC1C)C1CO1
CC1CCC(C)C1(C)C1CO1
CC1CCC(C)(C2CO2)C1C
CC1CC(C)(C)CC1C1CO1
CC1CC(C)C(C)(C1)C1CO1
CC1CCC(C)(C)C1C1CO1
CC1CC(C)(C)C(O1)C1CC1
CC1CC(C)C(C)(O1)C1CC1
CC1CC(C(C)O1)C1(C)CC1
CC1CC(C)C(O1)C1(C)CC1
CC1CC(C)(C)OC1C1CC1
CC1CC(CO1)C1CC1(C)C
CC1CCC(O1)C1CC1(C)C
CC1CC(C)(OC1C)C1CC1
CC1CCOC1C1CC1(C)C
CC1CC(OC1C)C1(C)CC1
CC1C(COC1(C)C)C1CC1
CC1CC(OC1(C)C)C1CC1
CC1COC(C1)C1CC1(C)C
CC1COCC1C1CC1(C)C
CC1COC(C1C)C1(C)CC1
CC1C(OCC1(C)C)C1CC1
CC1COC(C2CC2)C1(C)C
CC1COC(C)C1C1(C)CC1
CC1COC(C)C1(C)C1CC1
CC1COC(C)(C2CC2)C1C
CC1COC(C)(C)C1C1CC1
CC1OC1C1CCCC1(C)C
CC1OC1C1(C)CCCC1C
CC1OC1C1(C)CCC(C)C1
CC1OC1C1CCC(C)(C)C1
CC1OC1(C)C1CCCC1C
CC1OC1(C)C1CCC(C)C1
CC1OCCC1C1CC1(C)C
CC1OCC(C1C)C1(C)CC1
CC1OC(CC1(C)C)C1CC1
CC1OCC(C2CC2)C1(C)C
CC1OCC(C)(C2CC2)C1C
CC1OC(C)(C)CC1C1CC1
CC1OCC(C)(C)C1C1CC1
CC1C(CO)CCC(=C)C1C
CC1CC(=C)C(C)CC1CO
CC1CC(=C)CC(C)C1CO
CC1CC(C)C(=C)CC1CO
CC1CCC(=C)C(C)C1CO
CC1CCC(C)C(=C)C1CO
CC1CC(C)C(=C)C(CO)C1
CC1CC(=C)CC(CO)C1C
CC1CCC(=C)C(CO)C1C
CC1CC(C)C(CO)C(=C)C1
CC1CCC(CO)C(=C)C1C
CC1CCC(CO)C(C)C1=C
CC1CC(CO)C(=C)CC1C
CC1CC(CO)CC(=C)C1C
CC1CC(CO)CC(C)C1=C
CC1CC(CO)C(C)C(=C)C1
CCC1C(O)CCC(=C)C1C
CCC1C(C)CC(=C)CC1O
CCC1C(C)CCC(=C)C1O
CCC1CC(=C)C(C)CC1O
CCC1CC(=C)CC(C)C1O
CCC1CC(C)CC(=C)C1O
CCC1CCC(=C)C(C)C1O
CCC1CCC(C)C(=C)C1O
CCC1CC(C)C(=C)C(O)C1
CCC1C(C)CCC(O)C1=C
CCC1CC(=C)CC(O)C1C
CCC1CC(C)CC(O)C1=C
CCC1CCC(=C)C(O)C1C
CCC1CCC(C)C(O)C1=C
CCC1C(C)CC(O)CC1=C
CCC1CC(=C)C(O)CC1C
CCC1CC(C)C(O)CC1=C
CCC1CC(C)C(O)C(=C)C1
CCC1C(C)C(O)CCC1=C
CCC1CCC(O)C(=C)C1C
CCC1CCC(O)C(C)C1=C
CCC1CC(O)C(=C)CC1C
CCC1CC(O)C(C)CC1=C
CCC1CC(O)CC(=C)C1C
CCC1CC(O)CC(C)C1=C
CCC1CC(O)C(C)C(=C)C1
CCC1C(O)C(C)CCC1=C
CCC1C(O)CC(C)CC1=C
CCC1C(O)CCC(C)C1=C
CC1C(O)CCC(C=C)C1C
CC1CC(C)C(CC1O)C=C
CC1CC(CC(C)C1O)C=C
CC1CC(C=C)C(C)CC1O
CC1CCC(C=C)C(C)C1O
CC1CCC(C)C(C=C)C1O
CC1CC(C)C(C=C)C(O)C1
CC1CCC(C=C)C(O)C1C
CC1CC(CC(O)C1C)C=C
CC1CC(C)C(O)C(C1)C=C
CC1CCC(O)C(C)C1C=C
CC1CCC(O)C(C=C)C1C
CC1CC(O)C(CC1C)C=C
CC1CC(O)C(C)C(C1)C=C
CC1CC(O)CC(C)C1C=C
CC1CC(O)CC(C=C)C1C
CCC1CC(C)C(=C)CC1O
CC1(C)CCCCC1(O)C=C
CC1(O)CCCCC1(C)C=C
CC1(O)CCCC(C)(C1)C=C
CC1(C)CCCC(O)(C1)C=C
CC1(C)CCC(O)(CC1)C=C
CC1(O)CCC(C)(CC1)C=C
CC1C=C(C)CCCC1CO
CC1CC=C(C)CCC1CO
CC1CC=CCC(C)C1CO
CC1CC(C)=CCCC1CO
CC1CCC=C(C)CC1CO
CC1CCC=CC(C)C1CO
CC1CCC(C)=CCC1CO
CC1CCCC=C(C)C1CO
CC1CCCC(C)=CC1CO
CC1CCCCC(C)=C1CO
CC1CC=C(C)CC(CO)C1
CC1CC=CC(C)C(CO)C1
CC1CC(C)C=CC(CO)C1
CC1CCC=C(C)C(CO)C1
CC1CCC(C)=CC(CO)C1
CC1CCC(C)C=C(CO)C1
CC1CCCC(C)=C(CO)C1
CC1CCCC(C)C(CO)=C1
CC1C=CCCC(CO)C1C
CC1CC=CCC(CO)C1C
CC1CCC=CC(CO)C1C
CC1CCCC=C(CO)C1C
CC1CCCCC(CO)=C1C
CC1=C(C)CCC(CO)CC1
CC1CCC(C)=C(CO)CC1
CC1CCC(C)C(CO)=CC1
CC1CCC(C)C(CO)C=C1
CC1CC=CC(CO)CC1C
CC1CCC=C(CO)CC1C
CC1CCCC(CO)=CC1C
CC1CCCC(CO)C=C1C
CC1=C(C)CC(CO)CCC1
CC1CC=CC(CO)C(C)C1
CC1CC(C)C(CO)CC=C1
CC1CCC=C(CO)C(C)C1
CC1CCCC(CO)=C(C)C1
CC1CCCC(CO)C(C)=C1
CC1CCC(CO)=CCC1C
CC1CCC(CO)C=CC1C
CC1CCC(CO)CC=C1C
CC1=C(C)C(CO)CCCC1
CC1CC=C(CO)CC(C)C1
CC1CCC(CO)=CC(C)C1
CC1CCC(CO)C=C(C)C1
CC1CCC(CO)C(C)=CC1
CC1CCC(CO)C(C)C=C1
CC1CCC(CO)CC(C)=C1
CC1CC(CO)CC=CC1C
CC1CC(CO)CCC=C1C
CC1CC(CO)C(C)CC=C1
CC1CC(CO)CC=C(C)C1
CC1CC(CO)CC(C)C=C1
CC1CC(CO)CCC(C)=C1
CC1C(CO)CCCC=C1C
CCC1=C(C)CCCCC1O
CCC1=CC(C)CCCC1O
CCC1=CCC(C)CCC1O
CCC1=CCCC(C)CC1O
CCC1=CCCCC(C)C1O
CCC1C=C(C)CCCC1O
CCC1C=CC(C)CCC1O
CCC1C=CCC(C)CC1O
CCC1C=CCCC(C)C1O
CCC1C(O)CCC=CC1C
CCC1C(C)CC=CCC1O
CCC1C(C)CCC=CC1O
CCC1CC=C(C)CCC1O
CCC1CC=CC(C)CC1O
CCC1CC=CCC(C)C1O
CCC1CC(C)=CCCC1O
CCC1CC(C)C=CCC1O
CCC1CC(C)CC=CC1O
CCC1CCC=C(C)CC1O
CCC1CCC=CC(C)C1O
CCC1CCC(C)=CCC1O
CCC1CCC(C)C=CC1O
CCC1CCCC=C(C)C1O
CCC1CCCC(C)=CC1O
CCC1=C(C)CCCC(O)C1
CCC1=CC(C)CCC(O)C1
CCC1=CCC(C)CC(O)C1
CCC1=CCCC(C)C(O)C1
CCC1CC=C(C)CC(O)C1
CCC1CC=CC(C)C(O)C1
CCC1CC(C)C=CC(O)C1
CCC1CCC=C(C)C(O)C1
CCC1CCC(C)=CC(O)C1
CCC1=CCCCC(O)C1C
CCC1C=CCCC(O)C1C
CCC1CC=CCC(O)C1C
CCC1CCC=CC(O)C1C
CCC1=C(C)CCC(O)CC1
CCC1=CC(C)CC(O)CC1
CCC1=CCC(C)C(O)CC1
CCC1CC(C)CC(O)C=C1
CCC1CCC(C)C(O)C=C1
CCC1=CCCC(O)CC1C
CCC1C=CCC(O)CC1C
CCC1CC=CC(O)CC1C
CCC1CCCC(O)C=C1C
CCC1=C(C)CC(O)CCC1
CCC1=CC(C)C(O)CCC1
CCC1=CCCC(O)C(C)C1
CCC1CC=CC(O)C(C)C1
CCC1CC(C)C(O)CC=C1
CCC1CCCC(O)C(C)=C1
CCC1=CCC(O)CCC1C
CCC1C=CC(O)CCC1C
CCC1CCC(O)C=CC1C
CCC1CCC(O)CC=C1C
CCC1=C(C)C(O)CCCC1
CCC1=CCC(O)C(C)CC1
CCC1=CCC(O)CC(C)C1
CCC1CCC(O)C=C(C)C1
CCC1CCC(O)C(C)=CC1
CCC1CCC(O)C(C)C=C1
CCC1CCC(O)CC(C)=C1
CCC1=CC(O)CCCC1C
CCC1CC(O)C=CCC1C
CCC1CC(O)CC=CC1C
CCC1CC(O)CCC=C1C
CCC1=CC(O)C(C)CCC1
CCC1=CC(O)CC(C)CC1
CCC1=CC(O)CCC(C)C1
CCC1CC(O)C(C)CC=C1
CCC1CC(O)CC=C(C)C1
CCC1CC(O)CC(C)C=C1
CCC1CC(O)CCC(C)=C1
CCC1C(O)CCCC=C1C
CC(C)C1=CCCCCC1O
CC(C)C1C=CCCCC1O
CC(C)C1CC=CCCC1O
CC(C)C1CCC=CCC1O
CC(C)C1CCCC=CC1O
CC(C)C1=CCCCC(O)C1
CC(C)C1CC=CCC(O)C1
CC(C)C1CCC=CC(O)C1
CC(C)C1=CCCC(O)CC1
CC(C)C1CCCC(O)C=C1
CC(C)C1=CCC(O)CCC1
CC(C)C1CCC(O)C=CC1
CC(C)C1CCC(O)CC=C1
CC(C)C1=CC(O)CCCC1
CC(C)C1CC(O)CCC=C1
CC(O)C1=CCCCCC1C
CC(O)C1C=CCCCC1C
CC(O)C1CC=CCCC1C
CC(O)C1CCC=CCC1C
CC(O)C1CCCC=CC1C
CC(O)C1CCCCC=C1C
CC(O)C1=C(C)CCCCC1
CC(O)C1=CC(C)CCCC1
CC(O)C1=CCC(C)CCC1
CC(O)C1=CCCC(C)CC1
CC(O)C1=CCCCC(C)C1
CC(O)C1CC=CCC(C)C1
CC(O)C1CC(C)CCC=C1
CC(O)C1CCC=C(C)CC1
CC(O)C1CCC=CC(C)C1
CC(O)C1CCC(C)C=CC1
CC(O)C1CCC(C)CC=C1
CC(O)C1CCCC=C(C)C1
CC(O)C1CCCC(C)=CC1
CC(O)C1CCCC(C)C=C1
CC(O)C1CCCCC(C)=C1
CC1CC(CCCC1O)C=C
CC1CCC(CCC1O)C=C
CC1CCCC(CC1O)C=C
CC1CC(=C)CCCC1CO
CC1CCC(=C)CCC1CO
CC1CCCC(=C)CC1CO
CC1CCCCC(=C)C1CO
CC1CCCCC(C=C)C1O
CC1CCC(=C)CC(CO)C1
CC1CCCC(=C)C(CO)C1
CC1CCCC(C=C)C(O)C1
CC1CCCCC(CO)C1=C
CC1CCC(CC(O)C1)C=C
CC1CCCCC(O)C1C=C
CC1CCCC(CO)CC1=C
CC1CCCC(CO)C(=C)C1
CC1CCCC(O)C(C1)C=C
CC1CCCC(O)CC1C=C
CC1CCC(CO)CCC1=C
CC1CCC(CO)C(=C)CC1
CC1CCC(CO)CC(=C)C1
CC1CCC(O)C(CC1)C=C
CC1CCC(O)CC(C1)C=C
CC1CCC(O)CCC1C=C
CC1CC(CO)CCCC1=C
CC1CC(CO)CCC(=C)C1
CC1CC(O)CCC(C1)C=C
CC1CC(O)CCCC1C=C
CC1C(CO)CCCCC1=C
CC1C(O)CCCCC1C=C
CCC1CC(=C)CCCC1O
CCC1CCCC(=C)CC1O
CCC1CCCCC(=C)C1O
CCC1CCC(=C)CC(O)C1
CCC1CCCC(=C)C(O)C1
CCC1CCCCC(O)C1=C
CCC1CCCC(O)CC1=C
CCC1CCCC(O)C(=C)C1
CCC1CCC(O)CCC1=C
CCC1CCC(O)C(=C)CC1
CCC1CCC(O)CC(=C)C1
CCC1CC(O)CCCC1=C
CCC1CC(O)CCC(=C)C1
CCC1CCC(=C)CCC1O
CCC1C(O)CCCCC1=C
CC(=C)C1CCCCCC1O
CC(=C)C1CCCCC(O)C1
CC(=C)C1CCCC(O)CC1
CC(O)C1CCCCCC1=C
CC(O)C1CCCC(=C)CC1
CC(O)C1CCCCC(=C)C1
OCC1CCCC(CC=C)C1
OCCC1CCC(CC1)C=C
OCCC1CCCC(C1)C=C
OCCC1CCCCC1C=C
OCCCC1CCCCC1=C
OCCCC1CCC(=C)CC1
OCCCC1CCCC(=C)C1
OC1CCCCC1CCC=C
OC1CCC(CCC=C)CC1
OC1CCCC(CCC=C)C1
OCC1CCCCC1CC=C
OCC1CCC(CC=C)CC1
OCC(=C)CC1CCCCC1
OCC(C=C)C1CCCCC1
OC(CC1CCCCC1)C=C
OC(CC=C)C1CCCCC1
OCCC(=C)C1CCCCC1
CC(C)CC1C2CCCOC12
CCC(C)C1C2CCCOC12
CC(C)CC1C2CCOCC12
CCC(C)C1C2CCOCC12
CC(C)CC1CC2CC2CO1
CCC(C)C1CC2CC2CO1
CC(C)CC1CCC2CC2O1
CCC(C)C1CCC2CC2O1
CCC(C)C1CCCC2OC12
CC(C)CC1CCOC2CC12
CCC(C)C1CCOC2CC12
CC(C)CC1COC2CC2C1
CCC(C)C1COC2CC2C1
CC(C)CC1COCC2CC12
CCC(C)C1COCC2CC12
CC(C)CC1OCCC2CC12
CCC(C)C1OCCC2CC12
CC(C)CC1CCC2OC2C1
CCC(C)C1CCC2OC2C1
CC(C)CC1CCCC2OC12
CC1CC(=C(C)C)C(C)(C)O1
CC1C(COC1(C)C)=C(C)C
CC1COC(C)(C)C1=C(C)C
CC1OC(C)(C)CC1=C(C)C
CC1OCC(C)(C)C1=C(C)C
CC1OCC(=C(C)C)C1(C)C
CC1OC(C)C(=C)C(C)C1C
CC1OC(C)C(C)C(=C)C1C
CC1CC=C(C)C(C)C(C)O1
CC1CC(C)=C(C)C(C)CO1
CC1CC(C)=C(C)CC(C)O1
CC1CC(C)=CC(C)C(C)O1
CC1CC(C)C=C(C)C(C)O1
CC1CC(C)C(C)=C(C)CO1
CC1CC(C)C(C)=CC(C)O1
CC1CCC(C)=C(C)C(C)O1
CC1CC=C(C)C(C)OC1C
CC1CC(C)=C(C)COC1C
CC1CCOC(C)C(C)=C1C
CC1COC(C)C(C)=CC1C
CC1COC(C)C(C)C=C1C
CC1COCC(C)=C(C)C1C
CC1COCC(C)C(C)=C1C
CC1COC(C)C(C)=C(C)C1
CC1COC(C)C(C)C(C)=C1
CC1OC(C)C(C)C=CC1C
CC1OCC=C(C)C(C)C1C
CC1OCC(C)=CC(C)C1C
CC1OCCC(C)=C(C)C1C
CC1OC(C)C(C)C(C)C=C1
CC1OC(C)C(C)CC(C)=C1
CC1OCC(C)C(C)C(C)=C1
CC1CC(=C)C(C)C(C)CO1
CC1CC(=C)CC(C)C(C)O1
CC1CC(C)C(=C)C(C)CO1
CC1CC(C)C(=C)CC(C)O1
CC1CC(C)C(C)C(=C)CO1
CC1CCC(=C)C(C)C(C)O1
CC1CCC(C)C(=C)C(C)O1
CC1CC(=C)C(C)COC1C
CC1CC(C)C(=C)COC1C
CC1CCC(=C)C(C)OC1C
CC1CC(=C)COC(C)C1C
CC1CC(C)OC(C)C(=C)C1
CC1CCOC(C)C(=C)C1C
CC1CCOC(C)C(C)C1=C
CC1COC(C)C(=C)CC1C
CC1COCC(=C)C(C)C1C
CC1COCC(C)C(=C)C1C
CC1COC(C)C(=C)C(C)C1
CC1COC(C)C(C)C(=C)C1
CC1OCCC(=C)C(C)C1C
CC1CC=C(C)C(C)CCO1
CC1CC=CC(C)C(C)CO1
CC1CC=CC(C)CC(C)O1
CC1CC=CCC(C)C(C)O1
CC1CC(C)=C(C)CCCO1
CC1CC(C)=CC(C)CCO1
CC1CC(C)C=C(C)CCO1
CC1CC(C)C=CC(C)CO1
CC1CC(C)C(C)=CCCO1
CC1CC(C)C(C)C=CCO1
CC1CCC=C(C)C(C)CO1
CC1CCC=C(C)CC(C)O1
CC1CCC=CC(C)C(C)O1
CC1CCC(C)=C(C)CCO1
CC1CCC(C)=CC(C)CO1
CC1CCC(C)=CCC(C)O1
CC1CCC(C)C=C(C)CO1
CC1CCC(C)C=CC(C)O1
CC1CCC(C)C(C)=CCO1
CC1CCCC=C(C)C(C)O1
CC1CCCC(C)=C(C)CO1
CC1CCCC(C)=CC(C)O1
CC1CCC=C(C)C(C)OC1
CC1CCC(C)=C(C)COC1
CC1CCC(C)=CC(C)OC1
CC1CC=C(C)CCOC1C
CC1CC(C)=CCCOC1C
CC1CCC=C(C)COC1C
CC1CCC(C)=CCOC1C
CC1CC=C(C)COC(C)C1
CC1CC=CC(C)OC(C)C1
CC1CC(C)C(C)OCC=C1
CC1CC=CCOC(C)C1C
CC1CCCOCC(C)=C1C
CC1CC(C)OCC=C(C)C1
CC1CCCOC(C)C(C)=C1
CC1CCOCC=C(C)C1C
CC1CCOCC(C)=CC1C
CC1CCOCCC(C)=C1C
CC1CCOC(C)C=C(C)C1
CC1CCOC(C)C(C)=CC1
CC1CCOC(C)C(C)C=C1
CC1CCOCC(C)=C(C)C1
CC1CCOCC(C)C(C)=C1
CC1COCC=C(C)CC1C
CC1COCC=CC(C)C1C
CC1COCC(C)=CCC1C
CC1COCCC=C(C)C1C
CC1COCCC(C)=CC1C
CC1COCCCC(C)=C1C
CC1COC(C)C=CC(C)C1
CC1COC(C)C(C)C=CC1
CC1COC(C)C(C)CC=C1
CC1COC(C)CC=C(C)C1
CC1COC(C)CC(C)=CC1
CC1COCC=C(C)C(C)C1
CC1COCC(C)=CC(C)C1
CC1COCC(C)C=C(C)C1
CC1COCC(C)C(C)=CC1
CC1COCC(C)C(C)C=C1
CC1COCCC(C)=C(C)C1
CC1COCCC(C)C(C)=C1
CC1OCCC=CC(C)C1C
CC1OCCCC=C(C)C1C
CC1OCCCC(C)=CC1C
CC1OCCCCC(C)=C1C
CC1OC(C)C(C)CCC=C1
CC1OCC(C)C(C)CC=C1
CC1OCCC(C)C(C)C=C1
CC1OCCCC(C)C(C)=C1
CC1CC(=C)C(C)CCCO1
CC1CC(C)C(=C)CCCO1
CC1CCC(=C)C(C)CCO1
CC1CCC(=C)CCC(C)O1
CC1CCC(C)C(=C)CCO1
CC1CCCC(=C)C(C)CO1
CC1CCCC(=C)CC(C)O1
CC1CCCC(C)C(=C)CO1
CC1CCCCC(=C)C(C)O1
CC1CCC(=C)C(C)COC1
CC1CCC(=C)CC(C)OC1
CC1CCC(C)C(=C)COC1
CC1CCCC(=C)C(C)OC1
CC1CC(=C)CCCOC1C
CC1CCC(=C)CCOC1C
CC1CCCC(=C)COC1C
CC1CCC(=C)COCC1C
CC1CCC(=C)COC(C)C1
CC1CCCCOC(C)C1=C
CC1CCC(C)OCC(=C)C1
CC1CCCOCC(=C)C1C
CC1CCCOCC(C)C1=C
CC1CC(C)OCCC(=C)C1
CC1CCCOC(C)C(=C)C1
CC1CCOCC(=C)CC1C
CC1CCOCCC(=C)C1C
CC1CCOCCC(C)C1=C
CC1CCOC(C)C(=C)CC1
CC1CCOC(C)CC(=C)C1
CC1CCOCC(=C)C(C)C1
CC1CCOCC(C)C(=C)C1
CC1COCCC(=C)CC1C
CC1COCCCC(=C)C1C
CC1COC(C)CCC(=C)C1
CC1COCC(=C)CC(C)C1
CC1COCC(C)CC(=C)C1
CC1COCCC(=C)C(C)C1
CC1COCCC(C)C(=C)C1
CC1OCCCCC(=C)C1C
CC=C1CCC(C)CCOC1
CC=C1CCCC(C)COC1
CC=C1CCCCC(C)OC1
CC=C1CCCCCOC1C
CC=C1CCCC(C)OCC1
CC=C1CCCCOCC1C
CC=C1CCCCOC(C)C1
CC=C1CCCOCCC1C
CC=C1CCCOC(C)CC1
CC=C1CCCOCC(C)C1
CC=C1CCOCCCC1C
CC=C1CCOCC(C)CC1
CC=C1CCOCCC(C)C1
CC=C1COCCCCC1C
CC=C1COCCCC(C)C1
CC1CC(CC(C)=C(C)C)O1
CC1COC1CC(C)=C(C)C
CC1OCC1CC(C)=C(C)C
CCC1CC(O1)C(C)=C(C)C
CCC1COC1C(C)=C(C)C
CCC1OCC1C(C)=C(C)C
CCC(C1CC(C)O1)=C(C)C
CC(C)C1CC(O1)C=C(C)C
CC(C)C1COC1C=C(C)C
CCC(C1COC1C)=C(C)C
CC(C)C1OCC1C=C(C)C
CCC(C1OCC1C)=C(C)C
CC=C(C)C1CC(O1)C(C)C
CC=C(C)C1COC1C(C)C
CC=C(C)C1OCC1C(C)C
CC=C(C(C)C)C1CC(C)O1
CC=C(C)C(C)C1CC(C)O1
CC(C=C(C)C)C1CC(C)O1
CC(C)C=C(C)C1CC(C)O1
CC(C)C(C)=CC1CC(C)O1
CCC(C)=C(C)C1CC(C)O1
CC=C(C(C)C)C1COC1C
CC=C(C)C(C)C1COC1C
CC(C=C(C)C)C1COC1C
CC(C)C=C(C)C1COC1C
CC(C)C(C)=CC1COC1C
CCC(C)=C(C)C1COC1C
CC=C(C(C)C)C1OCC1C
CC=C(C)C(C)C1OCC1C
CC(C=C(C)C)C1OCC1C
CC(C)C=C(C)C1OCC1C
CC(C)C(C)=CC1OCC1C
CCC(C)=C(C)C1OCC1C
CC=C(C1CCO1)C(C)(C)C
CC(=CC1CCO1)C(C)(C)C
CC=C(C1COC1)C(C)(C)C
CC(=CC1COC1)C(C)(C)C
CC=C(C)C(C)(C)C1CCO1
CC(=CC(C)(C)C)C1CCO1
CC(C)=CC(C)(C)C1CCO1
CC=C(C)C(C)(C)C1COC1
CC(=CC(C)(C)C)C1COC1
CC(C)=CC(C)(C)C1COC1
CC(C)OC1C(C)CCC1=C
CC(C)OC1CC(=C)CC1C
CC(C)OC1CC(C)CC1=C
CC(C)OC1CCC(=C)C1C
CC(C)OC1CCC(C)C1=C
CC(C)OC1CC(C)C(=C)C1
COC1C(CCC1=C)C(C)C
COC1CC(CC1=C)C(C)C
COC1CC(CC1C)C(C)=C
COC1CCC(C1C)C(C)=C
COC1C(C)CCC1C(C)=C
COC1CC(=C)CC1C(C)C
COC1CC(C)C(C1)C(C)=C
COC1CC(C)CC1C(C)=C
COC1CCC(=C)C1C(C)C
COC1CCC(C)C1C(C)=C
COC1CCC(C(C)C)C1=C
COC1CC(C(C)C)C(=C)C1
COC(C)C1C(C)CCC1=C
COC(C)C1CC(=C)CC1C
COC(C)C1CC(C)CC1=C
COC(C)C1CCC(=C)C1C
COC(C)C1CCC(C)C1=C
COC(C)C1CC(C)C(=C)C1
CC1CC(C)(C)C(CC=C)O1
CC1CC(C)(CC=C)C(C)O1
CC1CC(C)C(C)(CC=C)O1
CC1CC(CC=C)C(C)(C)O1
CC1CC(C)(CC=C)OC1C
CC1C(CC=C)COC1(C)C
CC1CC(CC=C)OC1(C)C
CC1CC(C)(C)OC1CC=C
CC1C(CC=C)OCC1(C)C
CC1COC(C)C1(C)CC=C
CC1COC(C)(C)C1CC=C
CC1COC(CC=C)C1(C)C
CC1COC(C)(CC=C)C1C
CC1OC(C)(C)CC1CC=C
CC1OCC(C)(C)C1CC=C
CC1OC(CC=C)CC1(C)C
CC1OCC(CC=C)C1(C)C
CC1OCC(C)(CC=C)C1C
CCC1(C)CC(C=C)C(C)O1
CCC1(CC)CC(=C)C(C)O1
CCC1CC(=C)C(C)(CC)O1
CCC1CC(C=C)C(C)(C)O1
CCC1CC(C)(C=C)C(C)O1
CCC1(C)CC(C)C(O1)C=C
CCC1(CC(C)C(C)O1)C=C
CCC1CC(C)(C)C(O1)C=C
CCC1CC(C)C(C)(O1)C=C
CCC1(C=C)C(C)COC1C
CCC1(C)C(C)COC1C=C
CCC1(C)CC(C)OC1C=C
CCC1CC(C)(C)OC1C=C
CCC1(CC)C(C)OCC1=C
CCC1(C)CC(OC1C)C=C
CCC1(CC(C)OC1C)C=C
CCC1C(=C)COC1(C)CC
CCC1C(C)COC1(C)C=C
CCC1CC(C)(OC1C)C=C
CCC1CC(C)OC1(C)C=C
CCC1(C)C(C)OCC1C=C
CCC1(CC)COC(C)C1=C
CCC1C(COC1(C)C)C=C
CCC1CC(C=C)OC1(C)C
CCC1C(C)OCC1(C)C=C
CCC1(C)COC(C)C1C=C
CCC1(C)COC(C=C)C1C
CCC1(CC)OC(C)CC1=C
CCC1(CC)OCC(=C)C1C
CCC1(CC)OCC(C)C1=C
CCC1C(C)(C)COC1C=C
CCC1(C)OC(CC1C)C=C
CCC1(COC(C)C1C)C=C
CCC1COC(C)C1(C)C=C
CCC1(C)OC(C)CC1C=C
CCC1(C)OCC(C)C1C=C
CCC1COC(C=C)C1(C)C
CCC1COC(C)(C)C1C=C
CCC1(C)OCC(C=C)C1C
CCC1COC(C)(C=C)C1C
CCC1COC(C)(CC)C1=C
CCC1OC(CC1(C)C)C=C
CCC1(OC(C)CC1C)C=C
CCC1(OCC(C)C1C)C=C
CCC1OC(C)(CC1C)C=C
CCC1OC(C)CC1(C)C=C
CCC1OCC(=C)C1(C)CC
CCC1OCC(C)C1(C)C=C
CCC1OC(C)(C)CC1C=C
CCC1OCC(C=C)C1(C)C
CCC1OCC(C)(C)C1C=C
CCC1OC(C)(CC)CC1=C
CCC1OCC(C)(C=C)C1C
CCC1OCC(C)(CC)C1=C
CCCC1(C)CC(=C)C(C)O1
CCCC1CC(=C)C(C)(C)O1
CCCC1C(=C)COC1(C)C
CCCC1(C)C(C)OCC1=C
CCCC1(C)COC(C)C1=C
CCCC1(C)OC(C)CC1=C
CCCC1(C)OCC(=C)C1C
CCCC1(C)OCC(C)C1=C
CCCC1OCC(=C)C1(C)C
CCCC1OC(C)(C)CC1=C
CCCC1OCC(C)(C)C1=C
CCCC1COC(C)(C)C1=C
CCC1CC(=CC)C(CC)O1
CCC1CC(C=CC)C(C)O1
CCC1CC(C)C(O1)C=CC
CCC1C(C)COC1C=CC
CCC1CC(C)OC1C=CC
CCC1CC(OC1C)C=CC
CCC1C(C)OCC1C=CC
CCC1COC(C)C1C=CC
CCC1COC(CC)C1=CC
CCC1COC(C=CC)C1C
CCC1OC(CC1C)C=CC
CCC1OC(C)CC1C=CC
CCC1OCC(C)C1C=CC
CCC1OCC(=CC)C1CC
CCC1OCC(C=CC)C1C
CCCC1CC(=CC)C(C)O1
CCC=C1CC(CC)OC1C
CCC=C1C(C)COC1CC
CCC=C1CC(C)OC1CC
CCC=C1C(CC)COC1C
CCCC1C(C)OCC1=CC
CCC=C1COC(C)C1CC
CCCC1COC(C)C1=CC
CCC=C1COC(CC)C1C
CCCC1OC(C)CC1=CC
CCCC1OCC(C)C1=CC
CCCC1OCC(=CC)C1C
CC=CCC1CC(C)C(C)O1
CCC=CC1CC(C)C(C)O1
CC=CCC1C(C)COC1C
CC=CCC1CC(C)OC1C
CCC=CC1C(C)COC1C
CCC=CC1CC(C)OC1C
CCCC=C1C(C)COC1C
CCCC=C1CC(C)OC1C
CC=CCC1COC(C)C1C
CCC=CC1COC(C)C1C
CCCC=C1COC(C)C1C
CC=CCC1OC(C)CC1C
CC=CCC1OCC(C)C1C
CCC=CC1OC(C)CC1C
CCC=CC1OCC(C)C1C
CC(C)OC1(C)CCCC1=C
CC(C)OC1(C)CCC(=C)C1
COC1(CCCC1=C)C(C)C
COC1(CCCC1C)C(C)=C
COC1CCCC1(C)C(C)=C
COC1(C)CCC(C1)C(C)=C
COC1(C)CCCC1C(C)=C
COC1(CCC(=C)C1)C(C)C
COC1(CCC(C)C1)C(C)=C
COC1CCC(C)(C1)C(C)=C
COC(C)C1(C)CCCC1=C
COC(C)C1(C)CCC(=C)C1
CC(C)(C)OC1CCCC1=C
CC(C)(C)OC1CCC(=C)C1
COC(C)(C)C1CCCC1=C
COC(C)(C)C1CCC(=C)C1
CCC1=CC(CCC1C)OC
CCC1=CCC(CC1C)OC
CCC1C=CC(CC1C)OC
CCC1C(CCC=C1C)OC
CCC1CC(CC=C1C)OC
CCC1=C(C)CCCC1OC
CCC1=C(C)C(CCC1)OC
CCC1=C(C)CC(CC1)OC
CCC1=C(C)CCC(C1)OC
CCC1=CC(C)CCC1OC
CCC1=CC(C)C(CC1)OC
CCC1=CC(C)CC(C1)OC
CCC1=CC(CC(C)C1)OC
CCC1=CCC(C)CC1OC
CCC1=CCC(C)C(C1)OC
CCC1=CCCC(C)C1OC
CCC1C=C(C)CCC1OC
CCC1C=CC(C)CC1OC
CCC1C=CCC(C)C1OC
CCC1C(CC=CC1C)OC
CCC1C(C)CC=CC1OC
CCC1CC=C(C)CC1OC
CCC1CC=C(C)C(C1)OC
CCC1CC=CC(C)C1OC
CCC1CC(C)=CCC1OC
CCC1CC(C)C=CC1OC
CCC1CC(CC(C)=C1)OC
CCC1CCC=C(C)C1OC
CCC1CCC(C)=CC1OC
CCC1=CCCC(OC)C1C
CCC1C=CCC(OC)C1C
CCC1CC=CC(OC)C1C
CCC1CC(C)C(OC)C=C1
CCC1CCC(OC)C=C1C
CCC1=CCC(OC)C(C)C1
CCC1CCC(OC)C(C)=C1
CCC1CC(OC)C=CC1C
CCC1=CC(OC)C(C)CC1
CCC1CC(OC)C=C(C)C1
CCC1CC(OC)C(C)C=C1
CCOC1C=C(C)CCC1C
CCOC1C=CC(C)CC1C
CCOC1C=CCC(C)C1C
CCOC1C(C)CC=CC1C
CCOC1C(C)CCC=C1C
CCOC1CC=C(C)CC1C
CCOC1CC=CC(C)C1C
CCOC1CC(C)=CCC1C
CCOC1CC(C)C=CC1C
CCOC1CC(C)CC=C1C
CCOC1CCC=C(C)C1C
CCOC1CCC(C)=CC1C
CCOC1CCC(C)C=C1C
CCOC1CCCC(C)=C1C
CCOC1CC=C(C)C(C)C1
CCOC1CC(C)C=C(C)C1
CCOC1CC(C)C(C)C=C1
CCOC1CC(C)CC(C)=C1
CCOC1CCC(C)=C(C)C1
CCOC1CCC(C)C(C)=C1
COCC1=C(C)CCCC1C
COCC1=CC(C)CCC1C
COCC1=CCC(C)CC1C
COCC1=CCCC(C)C1C
COCC1C=C(C)CCC1C
COCC1C=CC(C)CC1C
COCC1C=CCC(C)C1C
COCC1C(C)CC=CC1C
COCC1C(C)CCC=C1C
COCC1CC=C(C)CC1C
COCC1CC=CC(C)C1C
COCC1CC(C)=CCC1C
COCC1CC(C)C=CC1C
COCC1CC(C)CC=C1C
COCC1CCC=C(C)C1C
COCC1CCC(C)=CC1C
COCC1CCC(C)C=C1C
COCC1CCCC(C)=C1C
COCC1=C(C)C(C)CCC1
COCC1=C(C)CC(C)CC1
COCC1=C(C)CCC(C)C1
COCC1=CC(C)C(C)CC1
COCC1=CC(C)CC(C)C1
COCC1=CCC(C)C(C)C1
COCC1CC=C(C)C(C)C1
COCC1CC(C)C=C(C)C1
COCC1CC(C)C(C)C=C1
COCC1CC(C)CC(C)=C1
COCC1CCC(C)C(C)=C1
COCC1CCC(C)=C(C)C1
CCC1(CC)CC(CO1)=CC
CCC1(C)CC(CO1)C=CC
CCC1(C)CCC(O1)C=CC
CCC1(CC(C)CO1)C=CC
CCC1(CCC(C)O1)C=CC
CCC1CC(C)(CO1)C=CC
CCC1CCC(C)(O1)C=CC
CCC1(C)CCOC1C=CC
CCC1(CC)COCC1=CC
CCC1(CCOC1C)C=CC
CCC1CCOC1(C)C=CC
CCC1(C)COC(C1)C=CC
CCC1(C)COCC1C=CC
CCC1(CC)OCCC1=CC
CCC1(COCC1C)C=CC
CCC1COCC1(C)C=CC
CCC1(C)OCCC1C=CC
CCC1(COC(C)C1)C=CC
CCC1COC(C)(C1)C=CC
CCC1(OCCC1C)C=CC
CCC1OCCC1(C)C=CC
CCCC1(C)CC(CO1)=CC
CCC=C1CCOC1(C)CC
CCCC1(C)COCC1=CC
CCC=C1COCC1(C)CC
CCCC1(C)OCCC1=CC
CCC=C1COC(C)(CC)C1
CC=CCC1(C)CC(C)CO1
CC=CCC1(C)CCC(C)O1
CC=CCC1CC(C)(C)CO1
CC=CCC1CCC(C)(C)O1
CCC=CC1(C)CC(C)CO1
CCC=CC1(C)CCC(C)O1
CCC=CC1CC(C)(C)CO1
CC=CCC1(C)CCOC1C
CCC=CC1(C)CCOC1C
CC=CCC1CCOC1(C)C
CCC=CC1CCOC1(C)C
CCCC=C1CCOC1(C)C
CC=CCC1(C)COCC1C
CCC=CC1(C)COCC1C
CC=CCC1(C)COC(C)C1
CCC=CC1(C)COC(C)C1
CC=CCC1COCC1(C)C
CCC=CC1COCC1(C)C
CCCC=C1COCC1(C)C
CC=CCC1(C)OCCC1C
CCC=CC1(C)OCCC1C
CC=CCC1COC(C)(C)C1
CCC=CC1COC(C)(C)C1
CCCC=C1COC(C)(C)C1
CC=CCC1OCCC1(C)C
CCC=CC1OCCC1(C)C
CCC=CC1CCC(C)(C)O1
CC(C)C1(CCCO1)C(C)=C
CC(C)C1(CCOC1)C(C)=C
CC(C(C)=C)C1(C)CCCO1
CC(C)C(=C)C1(C)CCCO1
CC(C(C)=C)C1(C)CCOC1
CC(C)C(=C)C1(C)CCOC1
CC(C)(C)C1(CCCO1)C=C
CC(C)(C)C1(CCOC1)C=C
CC(C)(C=C)C1(C)CCCO1
CC(C)(C=C)C1(C)CCOC1
COC1(CCCC1)C=C(C)C
COC1(CCCC1)C(C)=CC
CCC1=CCCCC1(C)OC
CCC1(CC=CCC1C)OC
CCC1(CCC=CC1C)OC
CCC1(CCCC=C1C)OC
CCC1C=CCCC1(C)OC
CCC1CC=CCC1(C)OC
CCC1CCC=CC1(C)OC
CCC1=CC(C)(CCC1)OC
CCC1=CCC(C)(CC1)OC
CCC1=CCCC(C)(C1)OC
CCC1(C)C=CCCC1OC
CCC1(C)CC=CCC1OC
CCC1(C)CC=CC(C1)OC
CCC1(C)CC(CC=C1)OC
CCC1(C)CCC=CC1OC
CCC1(CC=CC(C)C1)OC
CCC1(CC(C)CC=C1)OC
CCC1(CCC=C(C)C1)OC
CCC1(CCC(C)=CC1)OC
CCC1(CCC(C)C=C1)OC
CCC1(CCCC(C)=C1)OC
CCC1CC=CC(C)(C1)OC
CCC1CC(C)(CC=C1)OC
CCC1(C)CCC(OC)C=C1
CCC1CCC(C)(OC)C=C1
CCC1(OC)C=CCCC1C
CCOC1C=CCCC1(C)C
CCOC1CC=CCC1(C)C
CCOC1CCC=CC1(C)C
CCOC1(C)C=CCCC1C
CCOC1(C)CC=CCC1C
CCOC1(C)CCC=CC1C
CCOC1(C)CCCC=C1C
CCOC1(C)CC=CC(C)C1
CCOC1(C)CC(C)CC=C1
CCOC1(C)CCC=C(C)C1
CCOC1(C)CCC(C)=CC1
CCOC1(C)CCC(C)C=C1
CCOC1(C)CCCC(C)=C1
CCOC1CC=CC(C)(C)C1
CCOC1CC(C)(C)CC=C1
CCOC1CCC(C)(C)C=C1
COCC1=CCCCC1(C)C
COCC1C=CCCC1(C)C
COCC1CC=CCC1(C)C
COCC1CCC=CC1(C)C
COCC1(C)C=CCCC1C
COCC1(C)CC=CCC1C
COCC1(C)CCC=CC1C
COCC1(C)CCCC=C1C
COCC1=CC(C)(C)CCC1
COCC1=CCC(C)(C)CC1
COCC1=CCCC(C)(C)C1
COCC1(C)CC=CC(C)C1
COCC1(C)CC(C)CC=C1
COCC1(C)CCC=C(C)C1
COCC1(C)CCC(C)=CC1
COCC1(C)CCC(C)C=C1
COCC1(C)CCCC(C)=C1
COCC1CC=CC(C)(C)C1
COCC1CC(C)(C)CC=C1
COCC1CCC(C)(C)C=C1
COC(C)(C)C=C1CCCC1
CC(C)OC1(C)CCC=CC1
CC(C)OC1(C)CCCC=C1
COC(C)C1(C)CCC=CC1
COC(C)C1(C)CCCC=C1
COC1(CCC=CC1)C(C)C
COC1(CCCC=C1)C(C)C
COC(C)(C)C1=CCCCC1
CC(C)(C)OC1CCC=CC1
CC(C)(C)OC1CCCC=C1
COC(C)(C)C1CCC=CC1
COC(C)(C)C1CCCC=C1
CCC1=CCCCCC1OC
CCC1=CC(CCCC1)OC
CCC1=CCC(CCC1)OC
CCC1=CCCC(CC1)OC
CCC1=CCCCC(C1)OC
CCC1C=CCCCC1OC
CCC1CC=CCCC1OC
CCC1CC=CCC(C1)OC
CCC1CC(CCC=C1)OC
CCC1CCC=CCC1OC
CCC1CCC=CC(C1)OC
CCC1CCC(CC=C1)OC
CCC1CCCC=CC1OC
CCC1CCCC(OC)C=C1
CCC1CCC(OC)C=CC1
CCOC1C=CCCCC1C
CCOC1CC=CCCC1C
CCOC1CCC=CCC1C
CCOC1CCCC=CC1C
CCOC1CCCCC=C1C
CCOC1CC=CCC(C)C1
CCOC1CC(C)CCC=C1
CCOC1CCC=C(C)CC1
CCOC1CCC=CC(C)C1
CCOC1CCC(C)C=CC1
CCOC1CCC(C)CC=C1
CCOC1CCCC=C(C)C1
CCOC1CCCC(C)=CC1
CCOC1CCCC(C)C=C1
CCOC1CCCCC(C)=C1
COCC1=CCCCCC1C
COCC1C=CCCCC1C
COCC1CC=CCCC1C
COCC1CCC=CCC1C
COCC1CCCC=CC1C
COCC1CCCCC=C1C
COCC1=C(C)CCCCC1
COCC1=CC(C)CCCC1
COCC1=CCC(C)CCC1
COCC1=CCCC(C)CC1
COCC1=CCCCC(C)C1
COCC1CC=CCC(C)C1
COCC1CC(C)CCC=C1
COCC1CCC=C(C)CC1
COCC1CCC=CC(C)C1
COCC1CCC(C)C=CC1
COCC1CCC(C)CC=C1
COCC1CCCC=C(C)C1
COCC1CCCC(C)=CC1
COCC1CCCC(C)C=C1
COCC1CCCCC(C)=C1
COC1(CCCCC1)C=CC
CC(C)OC1CCC=CCC1
CC(C)OC1CCCC=CC1
CC(C)OC1CCCCC=C1
COC(C)C1=CCCCCC1
COC(C)C1CCC=CCC1
COC(C)C1CCCC=CC1
COC(C)C1CCCCC=C1
CC1CCCCCC1(C)C=O
CC1(C)CCCCC(C1)C=O
CC1(C)CCCCCC1C=O
CC1CCCC(C)(CC1)C=O
CC1CCCCC(C)(C1)C=O
CCC1(C)CCCCCC1=O
CCC1(C)CCCC(=O)CC1
CC1(C)CCCC(CC1)C=O
CCC1(C)CCCCC(=O)C1
CCOC1CCCCCC1=C
CCOC1CCCC(=C)CC1
CCOC1CCCCC(=C)C1
COC1CCCC(CC1)C=C
COC1CCCCC(C1)C=C
COC1CCCCCC1C=C
COCC1CCCCCC1=C
COCC1CCCC(=C)CC1
COCC1CCCCC(=C)C1
CC=C1C(C)CC(C)CC1O
CC=C1C(C)CCC(C)C1O
CC=C1CC(C)C(C)CC1O
CC=C1CC(C)CC(C)C1O
CC=C1CCC(C)C(C)C1O
CC=C1CC(C)C(C)C(O)C1
CC=C1C(C)CCC(O)C1C
CC=C1CC(C)CC(O)C1C
CC=C1CCC(C)C(O)C1C
CC=C1C(C)CC(O)CC1C
CC=C1CC(C)C(O)CC1C
CC=C1CC(C)C(O)C(C)C1
CC=C1CCC(O)C(C)C1C
CC=C1CC(O)C(C)CC1C
CC=C1CC(O)CC(C)C1C
CC=C1C(O)CCC(C)C1C
CC=C1C(C)CCCCC1O
CC=C1CC(C)CCCC1O
CC=C1CCC(C)CCC1O
CC=C1CCCC(C)CC1O
CC=C1CCCCC(C)C1O
CC=C1CC(C)CCC(O)C1
CC=C1CCC(C)CC(O)C1
CC=C1CCCC(C)C(O)C1
CC=C1CCCCC(O)C1C
CC=C1CCC(C)C(O)CC1
CC=C1CCCC(O)CC1C
CC=C1CCCC(O)C(C)C1
CC=C1CCC(O)CCC1C
CC=C1CCC(O)CC(C)C1
CC=C1CC(O)CCCC1C
CC(C)=C1CCCCCC1O
CC(C)=C1CCCCC(O)C1
CC(C)=C1CCCC(O)CC1
CC1CCCC1CCC(C)=O
CC1CCC(CCC(C)=O)C1
CCC1CCC(C1)C(C)C=O
CCC1CCCC1C(C)C=O
CCC1CCCC1C(=O)CC
CCC1CCC(CC(C)=O)C1
CC(C)C1CCCC1CC=O
CC(CC1CCCC1C)C=O
CCCC1CCC(C1)C(C)=O
CCCC1CCCC1C(C)=O
CC(CC1CCC(C)C1)C=O
CC(C)C1CCC(CC=O)C1
CC(C)CC1CCC(C1)C=O
CC(C)CC1CCCC1C=O
CCC(C)C1CCC(C1)C=O
CCC(C)C1CCCC1C=O
CCC(CC)C1CCC(=O)C1
CCCC(C)C1CCC(=O)C1
CC(CC=O)C1CCCC1C
CCC(C=O)C1CCCC1C
CCCC(=O)C1CCCC1C
CC(CC=O)C1CCC(C)C1
CCC(C=O)C1CCC(C)C1
CCC(=O)CC1CCCC1C
CCC(=O)CC1CCC(C)C1
CCC1CCCC1CC(C)=O
CCC1CCC(C1)C(=O)CC
CCC(C)CC1CCCC1=O
CCC(CC)C1CCCC1=O
CCCC(C)C1CCCC1=O
CC(C)CCC1CCC(=O)C1
CCC(C)CC1CCC(=O)C1
CCCC(=O)C1CCC(C)C1
CC(C)CCC1CCCC1=O
CCC(C1CCCC1)C(C)=O
CC(C)C(C=O)C1CCCC1
CC(C=O)C(C)C1CCCC1
CCC(=O)C(C)C1CCCC1
CC(CC1CCCC1)C(C)=O
CC(CC(C)=O)C1CCCC1
CC(C)C(=O)CC1CCCC1
CC(C)CC(=O)C1CCCC1
CCC(C)C(=O)C1CCCC1
CC(CCC1CCCO1)C=C
CCC(CC1CCCO1)C=C
CC(CCC1CCOC1)C=C
CCC(CC1CCOC1)C=C
CC(=C)CCCC1CCCO1
CC(CC=C)CC1CCCO1
CC(CCC=C)C1CCCO1
CCC(=C)CCC1CCCO1
CCC(CC=C)C1CCCO1
CCCC(=C)CC1CCCO1
CC(=C)CCCC1CCOC1
CC(CC=C)CC1CCOC1
CC(CCC=C)C1CCOC1
CCC(=C)CCC1CCOC1
CCC(CC=C)C1CCOC1
CCCC(=C)CC1CCOC1
CCCC(C=C)C1CCOC1
CCCCC(=C)C1CCOC1
CCCC(C=C)C1CCCO1
CCCCC(=C)C1CCCO1
C=CCCCC1CCCCO1
C=CCCCC1CCCOC1
C=CCCCC1CCOCC1
CCC1CC11CC(C)C(C)O1
CCC1CC11C(C)COC1C
CCC1CC11CC(C)OC1C
CCC1CC11COC(C)C1C
CCC1CC11OC(C)CC1C
CCC1CC11OCC(C)C1C
CCC1CC2(CC1C)OC2C
CCC1CC2(CC2C)C(C)O1
CCC1CC2(CC2C)OC1C
CCC1CC2(CO1)C(C)C2C
CCC1CC2(CO2)C(C)C1C
CCC1C(C)C11CC(C)CO1
CCC1C(C)C11CCC(C)O1
CCC1C(C)C11CCOC1C
CCC1C(C)C11COCC1C
CCC1C(C)C11COC(C)C1
CCC1C(C)C11OCCC1C
CCC1CCC2(O1)C(C)C2C
CCC1CCC2(OC2C)C1C
CCC1CC(C)C2(C1)OC2C
CCC1CC(C)C2(CC2C)O1
CCC1C(C)CC2(CO2)C1C
CCC1CC(C)C2(CO2)C1C
CCC1C(C)CCC11OC1C
CCC1CC(C)CC11OC1C
CCC1CCC(C)C11OC1C
CCC1C(C)C(C)CC11CO1
CCC1C(C)CC(C)C11CO1
CCC1CC(C)C(C)C11CO1
CCC1C(C)C(C)OC11CC1
CCC1C(C)COC11CC1C
CCC1CC(C)OC11CC1C
CCC1CCOC11C(C)C1C
CCC1C(C)OC2(CC2)C1C
CCC1C(C)OCC11CC1C
CCC1C(C)OC(C)C11CC1
CCC1COC2(C1)C(C)C2C
CCC1COC2(CC2C)C1C
CCC1COCC11C(C)C1C
CCC1COC(C)C11CC1C
CCC1OC11C(C)CCC1C
CCC1OC11CC(C)CC1C
CCC1OC11CCC(C)C1C
CCC1OC11CC(C)C(C)C1
CCC1OC2(CC2)C(C)C1C
CCC1OC2(CC2C)CC1C
CCC1OCC2(CC2C)C1C
CCC1OCCC11C(C)C1C
CCC1OC(C)C2(CC2)C1C
CCC1OC(C)CC11CC1C
CCC1OCC(C)C11CC1C
CCC1OC(C)C(C)C11CC1
CC1CC1CC1CC(C)CO1
CC1CC1CC1CCC(C)O1
CC1CC1CC1CCOC1C
CC1CC1CC1COCC1C
CC1CC1CC1COC(C)C1
CC1CC1CC1OCCC1C
CC1C(C)C1CC1CCCO1
CC1C(C)C1CC1CCOC1
CC1CC(CC2CC2)C(C)O1
CC1CC(CC2CC2)OC1C
CC1CC(CC2CO2)CC1C
CC1CCC(C)C1CC1CO1
CC1CCC(CC2CO2)C1C
CC1CC(C)C(CC2CC2)O1
CC1CC(C)C(CC2CO2)C1
CC1COC(C)C1CC1CC1
CC1COC(CC2CC2)C1C
CC1OC1CC1CCCC1C
CC1OC1CC1CCC(C)C1
CC1OCC(CC2CC2)C1C
CCC1CC1C1CC(C)CO1
CCC1CC1C1CCC(C)O1
CCC1CC1C1CCOC1C
CCC1CC1C1COCC1C
CCC1CC1C1COC(C)C1
CCC1CC1C1OCCC1C
CCC1C(C)C1C1CCCO1
CCC1C(C)C1C1CCOC1
CCC1CC(C2CC2)C(C)O1
CCC1CCCC1C1OC1C
CCC1CCC(C1)C1OC1C
CCC1CC(CC1C)C1CO1
CCC1CCC(C2CO2)C1C
CCC1C(C)CCC1C1CO1
CCC1CC(C)CC1C1CO1
CCC1CC(C)C(C1)C1CO1
CCC1CCC(C)C1C1CO1
CCC1CC(C)C(O1)C1CC1
CCC1CC(CO1)C1CC1C
CCC1CCC(O1)C1CC1C
CCC1C(C)COC1C1CC1
CCC1CC(C)OC1C1CC1
CCC1CCOC1C1CC1C
CCC1CC(OC1C)C1CC1
CCC1C(C)OCC1C1CC1
CCC1COCC1C1CC1C
CCC1COC(C1)C1CC1C
CCC1COC(C2CC2)C1C
CCC1COC(C)C1C1CC1
CCC1OC1C1CCCC1C
CCC1OC1C1CCC(C)C1
CCC1OCCC1C1CC1C
CCC1OC(CC1C)C1CC1
CCC1OCC(C2CC2)C1C
CCC1OC(C)CC1C1CC1
CCC1OCC(C)C1C1CC1
CCC1C2(CC2)COC1(C)C
CCC1C2(CC2)OCC1(C)C
CCC1C2(CO2)CCC1(C)C
CCC1CC11CC(C)(C)CO1
CCC1CC11CCC(C)(C)O1
CCC1CC11CCOC1(C)C
CCC1CC11COCC1(C)C
CCC1CC11COC(C)(C)C1
CCC1CC11OCCC1(C)C
CCC1CC2(CC2(C)C)CO1
CCC1CC2(CC2)C(C)(C)O1
CCC1CC2(CC2)OC1(C)C
CCC1CC2(CO2)CC1(C)C
CCC1CC2(CO2)C(C)(C)C1
CCC1(C)CC11CC(C)CO1
CCC1(C)CC11CCC(C)O1
CCC1(C)CC11CCOC1C
CCC1(C)CC11COCC1C
CCC1(C)CC11COC(C)C1
CCC1(C)CC11OCCC1C
CCC1CCC2(C1)OC2(C)C
CCC1(C)CC2(CC2)C(C)O1
CCC1(C)CC2(CC2C)CO1
CCC1CCC2(CC2(C)C)O1
CCC1(C)CC2(CC2)OC1C
CCC1CCC2(CO2)C1(C)C
CCC1(C)CC2(CO2)CC1C
CCC1(C)C(C)C11CCCO1
CCC1C(C)(C)C11CCCO1
CCC1(C)C(C)C11CCOC1
CCC1C(C)(C)C11CCOC1
CCC1CCCC11OC1(C)C
CCC1(C)CCC2(C1)OC2C
CCC1(C)CCC2(CC2C)O1
CCC1(C)CCC2(CO2)C1C
CCC1(C)CCCC11OC1C
CCC1(C)CC(C)C2(CC2)O1
CCC1CC(C)(C)C2(CC2)O1
CCC1(C)CC(C)C2(CO2)C1
CCC1(C)C(C)CCC11CO1
CCC1(C)CC(C)CC11CO1
CCC1(C)CCC(C)C11CO1
CCC1CC(C)(C)CC11CO1
CCC1CCC(C)(C)C11CO1
CCC1(C)C(C)COC11CC1
CCC1(C)CC(C)OC11CC1
CCC1CC(C)(C)OC11CC1
CCC1(C)CCOC11CC1C
CCC1(C)C(C)OCC11CC1
CCC1CCOC11CC1(C)C
CCC1(C)COC2(CC2)C1C
CCC1(C)COC2(CC2C)C1
CCC1(C)COCC11CC1C
CCC1(C)COC(C)C11CC1
CCC1(C)OC11CCCC1C
CCC1(C)OC11CCC(C)C1
CCC1COC2(CC2)C1(C)C
CCC1(C)OC2(CC2)CC1C
CCC1COC2(CC2(C)C)C1
CCC1COCC11CC1(C)C
CCC1(C)OCC2(CC2)C1C
CCC1(C)OCCC11CC1C
CCC1(C)OC(C)CC11CC1
CCC1(C)OCC(C)C11CC1
CCC1COC(C)(C)C11CC1
CCC1OC11CCCC1(C)C
CCC1OC11CCC(C)(C)C1
CCC1OC2(CC2)CC1(C)C
CCC1OCC2(CC2)C1(C)C
CCC1OCCC11CC1(C)C
CCC1OC(C)(C)CC11CC1
CCC1OCC(C)(C)C11CC1
CC(C1CC1)C1CC(C)CO1
CC(C1CC1)C1CCC(C)O1
CC(C1CC1)C1CCOC1C
CC(C1CC1)C1COCC1C
CC(C1CC1)C1COC(C)C1
CC(C1CC1)C1OCCC1C
CC(C1CC1C)C1CCCO1
CC(C1CC1C)C1CCOC1
CC(C1CO1)C1CCCC1C
CC(C1CO1)C1CCC(C)C1
CC(C1OC1C)C1CCCC1
CC(C)C1CC1C1CCCO1
CC(C)C1CC1C1CCOC1
CC(C)C1CCCC1C1CO1
CC(C)C1CCC(C1)C1CO1
CC(C)C1CC(CO1)C1CC1
CC(C)C1CCC(O1)C1CC1
CC(C)C1CCOC1C1CC1
CC(C)C1COCC1C1CC1
CC(C)C1COC(C1)C1CC1
CC(C)C1OC1C1CCCC1
CC(C)C1OCCC1C1CC1
CC1CC1CC1(C)CCCO1
CC1CC1CC1(C)CCOC1
CC1CC1(C)CC1CCCO1
CC1CC1(C)CC1CCOC1
CC1(C)CC1CC1CCCO1
CC1(C)CC1CC1CCOC1
CC1CCCC1CC1(C)CO1
CC1CCCC1(C)CC1CO1
CC1CC(CC2(C)CC2)CO1
CC1(C)CCCC1CC1CO1
CC1(C)CC(CC2CC2)CO1
CC1CC(C)(CC2CC2)CO1
CC1CCC(CC2(C)CC2)O1
CC1CCC(CC2(C)CO2)C1
CC1(C)CCC(CC2CC2)O1
CC1CCC(C)(CC2CC2)O1
CC1(C)CCC(CC2CO2)C1
CC1CCC(C)(CC2CO2)C1
CC1(C)CCOC1CC1CC1
CC1CCOC1CC1(C)CC1
CC1CCOC1(C)CC1CC1
CC1(C)COCC1CC1CC1
CC1(C)COC(CC2CC2)C1
CC1COCC1CC1(C)CC1
CC1COCC1(C)CC1CC1
CC1(C)OCCC1CC1CC1
CC1COC(CC2(C)CC2)C1
CC1COC(C)(CC2CC2)C1
CC1OC1CC1(C)CCCC1
CC1OC1(C)CC1CCCC1
CC1OCCC1CC1(C)CC1
CC1OCCC1(C)CC1CC1
CCC1(CC1)C1CC(C)CO1
CCC1(CC1)C1CCC(C)O1
CCC1CC1C1(C)CCCO1
CCC1CC1C1(C)CCOC1
CCC1(CC1)C1CCOC1C
CCC1(CC1)C1COCC1C
CCC1(CC1)C1COC(C)C1
CCC1(CC1)C1OCCC1C
CCC1(CC1C)C1CCCO1
CCC1CC1(C)C1CCCO1
CCC1(CC1C)C1CCOC1
CCC1CC1(C)C1CCOC1
CCC1(C)CC1C1CCCO1
CCC1(C)CC1C1CCOC1
CCC1CCC(C1)C1(C)CO1
CCC1CCCC1C1(C)CO1
CCC1(CCCC1)C1OC1C
CCC1(CCCC1C)C1CO1
CCC1CCCC1(C)C1CO1
CCC1(C)CCCC1C1CO1
CCC1(C)CCC(C1)C1CO1
CCC1(CCC(C)C1)C1CO1
CCC1CCC(C)(C1)C1CO1
CCC1(C)CC(CO1)C1CC1
CCC1(C)CCC(O1)C1CC1
CCC1(CC(C)CO1)C1CC1
CCC1(CCC(C)O1)C1CC1
CCC1CC(C)(CO1)C1CC1
CCC1CCC(C)(O1)C1CC1
CCC1(CCCO1)C1CC1C
CCC1CC(CO1)C1(C)CC1
CCC1CCC(O1)C1(C)CC1
CCC1(C)CCOC1C1CC1
CCC1(CCOC1)C1CC1C
CCC1CCOC1C1(C)CC1
CCC1(CCOC1C)C1CC1
CCC1CCOC1(C)C1CC1
CCC1(C)COCC1C1CC1
CCC1(C)COC(C1)C1CC1
CCC1(CO1)C1CCCC1C
CCC1(CO1)C1CCC(C)C1
CCC1(C)OC1C1CCCC1
CCC1COC(C1)C1(C)CC1
CCC1COCC1C1(C)CC1
CCC1(COCC1C)C1CC1
CCC1COCC1(C)C1CC1
CCC1(C)OCCC1C1CC1
CCC1(COC(C)C1)C1CC1
CCC1COC(C)(C1)C1CC1
CCC1OC1C1(C)CCCC1
CCC1(OC1C)C1CCCC1
CCC1OC1(C)C1CCCC1
CCC1OCCC1C1(C)CC1
CCC1(OCCC1C)C1CC1
CCC1OCCC1(C)C1CC1
CC1(C)OC1CC1CCCC1
CCC1CC11CC(C)CCO1
CCC1CC11CCC(C)CO1
CCC1CC11CCCC(C)O1
CCC1CC11CCC(C)OC1
CCC1CC11CCCOC1C
CCC1CC11CCOCC1C
CCC1CC11CCOC(C)C1
CCC1CC11COCCC1C
CCC1CC11COCC(C)C1
CCC1CC11OCCCC1C
CCC1CC2(CC2)C(C)CO1
CCC1CC2(CC2)CC(C)O1
CCC1CC2(CC2C)CCO1
CCC1CC2(CC2)COC1C
CCC1CC2(CC2)OCC1C
CCC1CC2(CO2)CCC1C
CCC1C(C)C11CCCCO1
CCC1C(C)C11CCCOC1
CCC1C(C)C11CCOCC1
CCC1CCC2(CC1)OC2C
CCC1CCC2(CC2)C(C)O1
CCC1CCC2(CC2C)CO1
CCC1CCC2(CC2C)OC1
CCC1CCC2(CC2)OC1C
CCC1CCC2(CO2)CC1C
CCC1CCC2(CO2)C(C)C1
CCC1CCCC2(C1)OC2C
CCC1CC(C)C2(CC2)CO1
CCC1CCCC2(CC2C)O1
CCC1CCCC2(CO2)C1C
CCC1CCCCC11OC1C
CCC1CC(C)CC2(CC2)O1
CCC1CCC(C)C2(CC2)O1
CCC1CC(C)CC2(CO2)C1
CCC1CCC(C)C2(CO2)C1
CCC1C(C)CCCC11CO1
CCC1CC(C)CCC11CO1
CCC1CCC(C)CC11CO1
CCC1CCCC(C)C11CO1
CCC1C(C)CCOC11CC1
CCC1CC(C)COC11CC1
CCC1CCC(C)OC11CC1
CCC1CCCOC11CC1C
CCC1CC(C)OC2(CC2)C1
CCC1C(C)COCC11CC1
CCC1CC(C)OCC11CC1
CCC1CCOC2(CC2)C1C
CCC1CCOC2(CC2C)C1
CCC1CCOCC11CC1C
CCC1C(C)OCCC11CC1
CCC1CCOC(C)C11CC1
CCC1COC2(CC2)CC1C
CCC1COC2(CC2)C(C)C1
CCC1COCC2(CC2)C1C
CCC1COCC2(CC2C)C1
CCC1COCCC11CC1C
CCC1COC(C)C2(CC2)C1
CCC1COC(C)CC11CC1
CCC1COCC(C)C11CC1
CCC1OC11CCCCC1C
CCC1OC11CCC(C)CC1
CCC1OC11CCCC(C)C1
CCC1OC2(CC2)CCC1C
CCC1OCC2(CC2)CC1C
CCC1OCCC2(CC2)C1C
CCC1OCCCC11CC1C
CCC1OC(C)CCC11CC1
CCC1OCC(C)CC11CC1
CCC1OCCC(C)C11CC1
CC1CCC(C1)=C(C)CCO
CC1CCC(C1)C=C(C)CO
CC1CCC(C1)C(C)=CCO
CC1CCCC1=C(C)CCO
CC1CCCC1C=C(C)CO
CC1CCCC1C(C)=CCO
CC=C1CCC(C1)C(C)CO
CC=C1CCCC1C(C)CO
CC=C1CCCC1CC(C)O
CCC1CCC(C1)=C(C)CO
CCC1CCC(C1)=CC(C)O
CCC1CCCC1=C(C)CO
CCC1CCCC1=CC(C)O
CC=C1CCC(CC(C)O)C1
CC=CC1CCC(C1)C(C)O
CC=CC1CCCC1C(C)O
CC(C)=C1CCCC1CCO
CC(C)C1CCC(C1)=CCO
CC(C)C1CCCC1=CCO
CCC=C1CCCC1C(C)O
CC(C)=C1CCC(CCO)C1
CC=C(C)C1CCCC1CO
CC(C)=CC1CCCC1CO
CC(C)C=C1CCCC1CO
CCC(C)=C1CCCC1CO
CC=C(C)C1CCC(CO)C1
CC(C)=CC1CCC(CO)C1
CC(C)C=C1CCC(CO)C1
CCC(C)=C1CCC(CO)C1
CC=CC(C)C1CCCC1O
CC(C)C=CC1CCCC1O
CC(C)CC=C1CCCC1O
CCC=C(C)C1CCCC1O
CCC(=CC)C1CCCC1O
CCC(C)=CC1CCCC1O
CCC(C)C=C1CCCC1O
CCC(CC)=C1CCCC1O
CCCC(C)=C1CCCC1O
CC=C(C)CC1CCC(O)C1
CC=CC(C)C1CCC(O)C1
CC(C)C=CC1CCC(O)C1
CC(C)CC=C1CCC(O)C1
CCC=C(C)C1CCC(O)C1
CCC(=CC)C1CCC(O)C1
CCC(C)=CC1CCC(O)C1
CCC(C)C=C1CCC(O)C1
CCC(CC)=C1CCC(O)C1
CCCC(C)=C1CCC(O)C1
CC=C(CO)C1CCCC1C
CC=CC(O)C1CCCC1C
CCC(CO)=C1CCCC1C
CC=C(CO)C1CCC(C)C1
CC=CC(O)C1CCC(C)C1
CCC(CO)=C1CCC(C)C1
CCC(O)C1CCC(C1)=CC
CCC(O)C1CCCC1=CC
CC(CO)C=C1CCCC1C
CCC(O)C=C1CCCC1C
CC(CO)C=C1CCC(C)C1
CCC(O)C=C1CCC(C)C1
CC(O)C=CC1CCCC1C
CC(O)CC=C1CCCC1C
CC(O)C=CC1CCC(C)C1
CC(O)CC=C1CCC(C)C1
CCC=C1CCC(C1)C(C)O
CC=C(C)CC1CCCC1O
CC(C)=CCC1CCCC1O
CC(C)=CCC1CCC(O)C1
CC=C(C(C)O)C1CCCC1
CC=C(C)C(O)C1CCCC1
CC(C)=C(CO)C1CCCC1
CC(C)C(CO)=C1CCCC1
CCC(C(C)O)=C1CCCC1
CC(C)C(O)C=C1CCCC1
CC(CO)=C(C)C1CCCC1
CC(CO)C(C)=C1CCCC1
CCC(O)C(C)=C1CCCC1
CC(O)C=C(C)C1CCCC1
CC(O)C(C)=CC1CCCC1
CC(O)C(C)C=C1CCCC1
CC(O)CC(C)=C1CCCC1
CC(C)=CC(O)C1CCCC1
CC(C)C1C2CC2COC1C
CC(C)C1C2CC2OCC1C
CC(C)C1C2CC(C)COC12
CC(C)C1C2CCC(C)OC12
CC(C)C1C2CCOC(C)C12
CC(C)C1C2COC(C)CC12
CC(C)C1C2COCC(C)C12
CC(C)C1C2OC2CCC1C
CC(C)C1C2OCCC(C)C12
CC(C)C1CC2CC2C(C)O1
CC(C)C1CC2CC2OC1C
CC(C)C1CC2C(C)C2CO1
CC(C)C1CC2OC2CC1C
CC(C)C1CC2OC2C(C)C1
CC(C)C1CCC2C(C)C2O1
CC(C)C1CCC2OC2C1C
CC(C)C1CC(C)C2CC2O1
CC(C)C1CC(C)CC2OC12
CC(C)C1CC(C)OC2CC12
CC(C)C1CCOC2C(C)C12
CC(C)C1COC2CC2C1C
CC(C)C1COC2C(C)C2C1
CC(C)C1COCC2C(C)C12
CC(C)C1COC(C)C2CC12
CC(C)C1OC2CC2CC1C
CC(C)C1OCC2CC2C1C
CC(C)C1OCCC2C(C)C12
CC(C)C1OC(C)CC2CC12
CC(C)C1OCC(C)C2CC12
CC(C)C1CCC(C)C2OC12
CCC12CC1C(C)C(C)CO2
CCC12CC1C(C)CC(C)O2
CCC12CC1CC(C)C(C)O2
CCC12CC1C(C)C(C)OC2
CCC12CC1C(C)COC2C
CCC12CC1CC(C)OC2C
CCC12CC1C(C)OCC2C
CCC12CC1C(C)OC(C)C2
CCC12CC1COC(C)C2C
CCC12CC1OC(C)CC2C
CCC12CC1OCC(C)C2C
CCC12CC1OC(C)C(C)C2
CCC12C(C)C1CCOC2C
CCC12C(C)C1COCC2C
CCC12C(C)C1OCCC2C
CCC12CC(C)C(C)CC1O2
CCC12CC(C)CC(C)C1O2
CCC12CCC(C)C(C)C1O2
CCC12CC(C)COC1C2C
CCC12CCC(C)OC1C2C
CCC12CC(C)OCC1C2C
CCC12CCOC(C)C1C2C
CCC12COC(C)CC1C2C
CCC12COCC(C)C1C2C
CCC12OC1C(C)CCC2C
CCC12OC1CC(C)CC2C
CCC12OC1CCC(C)C2C
CCC12OC(C)CCC1C2C
CCC12OCC(C)CC1C2C
CCC12OCCC(C)C1C2C
CCC1C2CC2(C)COC1C
CCC1C2CC2COC1(C)C
CCC1C2CC2(C)OCC1C
CCC1C2CC2OCC1(C)C
CCC1C2CC(C)(C)COC12
CCC1C2CCC(C)(C)OC12
CCC1C2C(C)CCOC12C
CCC1C2CC(C)COC12C
CCC1C2CCC(C)OC12C
CCC1C2C(C)COCC12C
CCC1C2CC(C)OCC12C
CCC1C2C(C)OCCC12C
CCC1C2CCOC(C)C12C
CCC1C2CCOC(C)(C)C12
CCC1C2COC(C)CC12C
CCC1C2COCC(C)C12C
CCC1C2COC(C)(C)CC12
CCC1C2COCC(C)(C)C12
CCC1C2OC2CCC1(C)C
CCC1C2OC2(C)CCC1C
CCC1C2OC(C)CCC12C
CCC1C2OCC(C)CC12C
CCC1C2OCCC(C)C12C
CCC1C2OCCC(C)(C)C12
CCC1CC2CC2(C)C(C)O1
CCC1CC2CC2C(C)(C)O1
CCC1(C)C2CC2COC1C
CCC1CC2CC2(C)OC1C
CCC1CC2CC2OC1(C)C
CCC1(C)C2CC2OCC1C
CCC1CC2(C)CC2C(C)O1
CCC1CC2C(C)C2(C)CO1
CCC1CC2(C)CC2OC1C
CCC1CC2(C)C(C)C2CO1
CCC1(C)C2CC(C)COC12
CCC1(C)C2CCC(C)OC12
CCC1CC2C(CO1)C2(C)C
CCC1(C)C2CCOC(C)C12
CCC1CC2(C)OC2CC1C
CCC1(C)C2COC(C)CC12
CCC1(C)C2COCC(C)C12
CCC1CC2OC2CC1(C)C
CCC1(C)C2OC2CCC1C
CCC1CC2OC2(C)CC1C
CCC1CC2OC2(C)C(C)C1
CCC1CC2OC2C(C)(C)C1
CCC1(C)C2OCCC(C)C12
CCC1(C)CC2CC2C(C)O1
CCC1(C)CC2CC2OC1C
CCC1(C)CC2C(C)C2CO1
CCC1CCC2C(C)C2(C)O1
CCC1CCC2(C)C(C)C2O1
CCC1CCC2C(O1)C2(C)C
CCC1CCC2(C)OC2C1C
CCC1CCC2OC2C1(C)C
CCC1(C)CC2OC2CC1C
CCC1CCC2OC2(C)C1C
CCC1(C)CC2OC2C(C)C1
CCC1CC(C)C2CC2(C)O1
CCC1(C)CCC2C(C)C2O1
CCC1CC(C)C2(C)CC2O1
CCC1(C)CCC2OC2C1C
CCC1CC(C)C2OC2(C)C1
CCC1(C)CC(C)C2CC2O1
CCC1CC(C)(C)C2CC2O1
CCC1CC(C)CC2(C)OC12
CCC1CCC(C)C2(C)OC12
CCC1C(C)CCC2OC12C
CCC1CC(C)CC2OC12C
CCC1CCC(C)C2OC12C
CCC1(C)CC(C)CC2OC12
CCC1(C)CCC(C)C2OC12
CCC1CC(C)(C)CC2OC12
CCC1CCC(C)(C)C2OC12
CCC1(C)CC(C)OC2CC12
CCC1CC(C)(C)OC2CC12
CCC1C(C)COC2CC12C
CCC1CC(C)OC2CC12C
CCC1(C)CCOC2C(C)C12
CCC1CC(C)OC2(C)CC12
CCC1CCOC2C1C2(C)C
CCC1(C)COC2CC2C1C
CCC1CCOC2C(C)C12C
CCC1(C)COC2C(C)C2C1
CCC1CCOC2(C)C(C)C12
CCC1C(C)OCC2CC12C
CCC1(C)COCC2C(C)C12
CCC1(C)COC(C)C2CC12
CCC1COC2C(C1)C2(C)C
CCC1COC2CC2C1(C)C
CCC1(C)OC2CC2CC1C
CCC1COC2CC2(C)C1C
CCC1COC2(C)CC2C1C
CCC1COC2C(C)C2(C)C1
CCC1COC2(C)C(C)C2C1
CCC1COCC2C1C2(C)C
CCC1(C)OCC2CC2C1C
CCC1COCC2C(C)C12C
CCC1COCC2(C)C(C)C12
CCC1COC(C)C2CC12C
CCC1(C)OCCC2C(C)C12
CCC1COC(C)C2(C)CC12
CCC1(C)OC(C)CC2CC12
CCC1(C)OCC(C)C2CC12
CCC1COC(C)(C)C2CC12
CCC1OC2CC2CC1(C)C
CCC1OC2CC2(C)CC1C
CCC1OC2(C)CC2CC1C
CCC1OCC2CC2C1(C)C
CCC1OCC2CC2(C)C1C
CCC1OCC2(C)CC2C1C
CCC1OCCC2C1C2(C)C
CCC1OCCC2C(C)C12C
CCC1OCCC2(C)C(C)C12
CCC1OC(C)CC2CC12C
CCC1OCC(C)C2CC12C
CCC1OC(C)CC2(C)CC12
CCC1OCC(C)C2(C)CC12
CCC1OC(C)(C)CC2CC12
CCC1OCC(C)(C)C2CC12
CC(C)C12CCC1C(C)CO2
CC(C)C12CCC1CC(C)O2
CC(C)C12CCC1C(C)OC2
CC(C)C12CCC1COC2C
CC(C)C12CCC1OCC2C
CC(C)C12CCC1OC(C)C2
CC(C)C12CC(C)C1CCO2
CC(C)C12CCCC1C(C)O2
CC(C)C12CC(C)C1COC2
CC(C)C12CCCC1OC2C
CC(C)C12CC(C)C1OCC2
CC(C)C12CC(C)CC1CO2
CC(C)C12CCC(C)C1CO2
CC(C)C12CCOC1CC2C
CC(C)C12COC1CCC2C
CC(C)C12COC1C(C)CC2
CC(C)C12COC1CC(C)C2
CC(C)C12COCC1CC2C
CC(C)C12OCC1CCC2C
CC(C)C12OCCC1CC2C
CC(C)C1CC2CCC2(C)O1
CC(C)C1CC2(C)CCC2O1
CC(C)C1CC2(C)CCOC12
CC(C)C1CC2CCOC12C
CC(C)C1CC2(C)COCC12
CC(C)C1CC2COC2(C)C1
CC(C)C1CC2COCC12C
CC(C)C1CC2(C)OCCC12
CC(C)C1CC2OCC2(C)C1
CC(C)C1CC2OCCC12C
CC(C)C1(C)CC2CCC2O1
CC(C)C1(C)CC2CCOC12
CC(C)C1CCC2(C)COC12
CC(C)C1CCC2COC12C
CC(C)C1(C)CC2COC2C1
CC(C)C1(C)CC2COCC12
CC(C)C1CCC2(C)OCC12
CC(C)C1CCC2OCC12C
CC(C)C1(C)CC2OCCC12
CC(C)C1(C)CCC2COC12
CC(C)C1(C)CCC2OCC12
CC(C)C1(C)COC2CCC12
CC(C)C1COC2CCC12C
CC(C)C1(C)OC2CCCC12
CC(C)C1COC2(C)CCC12
CC(C)C1(C)OCC2CCC12
CC(C)C1OC2CCCC12C
CC(C)C1OC2(C)CCCC12
CC(C)C1OCC2CCC12C
CC(C)C1OCC2(C)CCC12
CC(C)(C)C1C2CCCOC12
CC(C)(C)C1C2CCOCC12
CC(C)(C)C1CC2CC2CO1
CC(C)(C)C1CCC2CC2O1
CC(C)(C)C1CCOC2CC12
CC(C)(C)C1COC2CC2C1
CC(C)(C)C1COCC2CC12
CC(C)(C)C1OCCC2CC12
CC(C)(C)C1CCC2OC2C1
CC(C)(C)C1CCCC2OC12
CCC12CC1(C)C(C)CCO2
CCC12CC1(C)CC(C)CO2
CCC12CC1(C)CCC(C)O2
CCC12CC1C(C)(C)CCO2
CCC12CC1CC(C)(C)CO2
CCC12CC1CCC(C)(C)O2
CCC12CC1(C)C(C)COC2
CCC12CC1(C)CC(C)OC2
CCC12CC1C(C)(C)COC2
CCC12CC1CC(C)(C)OC2
CCC12CC1(C)CCOC2C
CCC12CC1(C)C(C)OCC2
CCC12CC1C(C)(C)OCC2
CCC12CC1CCOC2(C)C
CCC12CC1(C)COCC2C
CCC12CC1(C)COC(C)C2
CCC12CC1COCC2(C)C
CCC12CC1(C)OCCC2C
CCC12CC1(C)OC(C)CC2
CCC12CC1(C)OCC(C)C2
CCC12CC1COC(C)(C)C2
CCC12CC1OCCC2(C)C
CCC12CC1OC(C)(C)CC2
CCC12CC1OCC(C)(C)C2
CCC12CC(C)CCC1(C)O2
CCC12CCC(C)CC1(C)O2
CCC12CCCC(C)C1(C)O2
CCC12CC(C)(C)CCC1O2
CCC12CCC(C)(C)CC1O2
CCC12CCCC(C)(C)C1O2
CCC12CCCOC1C2(C)C
CCC12CCCOC1(C)C2C
CCC12CCOCC1C2(C)C
CCC12CCOCC1(C)C2C
CCC12COCCC1C2(C)C
CCC12COCCC1(C)C2C
CCC12OC1CCCC2(C)C
CCC12OC1(C)CCCC2C
CCC12OCCCC1C2(C)C
CCC12OCCCC1(C)C2C
CCC1C2(C)CCCOC12C
CCC1C2(C)CCOCC12C
CCC1CC2(C)CC2(C)CO1
CCC1(C)C2CCCOC12C
CCC1(C)C2CCOCC12C
CCC1(C)C2COCCC12C
CCC1(C)C2OCCCC12C
CCC1(C)CC2CC2(C)CO1
CCC1(C)CC2(C)CC2CO1
CCC1CCC2(C)CC2(C)O1
CCC1CCC2(C)OC2(C)C1
CCC1(C)CCC2CC2(C)O1
CCC1(C)CCC2(C)CC2O1
CCC1CCCC2(C)OC12C
CCC1(C)CCC2(C)OC2C1
CCC1(C)CCC2OC2(C)C1
CCC1(C)CCCC2(C)OC12
CCC1(C)CCCC2OC12C
CCC1(C)CCOC2CC12C
CCC1(C)CCOC2(C)CC12
CCC1(C)COC2CC2(C)C1
CCC1CCOC2(C)CC12C
CCC1(C)COC2(C)CC2C1
CCC1(C)COCC2CC12C
CCC1(C)COCC2(C)CC12
CCC1COC2(C)CC2(C)C1
CCC1COCC2(C)CC12C
CCC1(C)OCCC2CC12C
CCC1(C)OCCC2(C)CC12
CCC1OCCC2(C)CC12C
CC(C)C12CC(C1)C(C)CO2
CC(C)C12CC(C1)CC(C)O2
CC(C)C12CC(C1)C(C)OC2
CC(C)C12CC(C1)COC2C
CC(C)C12CC(C1)OCC2C
CC(C)C12CC(C1)OC(C)C2
CC(C)C12CC(CCC1C)O2
CC(C)C12CC(CC(C)C1)O2
CC(C)C12CC(CCO1)C2C
CC(C)C12CCCC(O1)C2C
CC(C)C12CC(COC1)C2C
CC(C)C12CC(O1)C(C)CC2
CC(C)C12CC(OCC1)C2C
CC(C)C1C2CC1(C)CCO2
CC(C)C1C2CC1(C)COC2
CC(C)C1C2CC1(C)OCC2
CC(C)C1C2CCCC1(C)O2
CC(C)C1(C)C2CC1COC2
CC(C)C1(C)C2CC1OCC2
CC(C)C1(C)C2CCCC1O2
CC(C)C1CC2CC(C)(C1)O2
CC(C)C1CC2(C)CC(C2)O1
CC(C)C1CC2CC(C)(C2)O1
CC(C)C1CCC2CC1(C)O2
CC(C)C1(C)CC2CC(C1)O2
CC(C)C1CCC2(C)CC1O2
CC(C)C1(C)CC2CC(C2)O1
CC(C)C1(C)CCC2CC1O2
CC(C)C1(C)COC2CC1C2
CC(C)C1COC2CC1(C)C2
CC(C)C1COC2(C)CC1C2
CC(C)C1(C)OCC2CC1C2
CC(C)C1OCC2CC1(C)C2
CC(C)C1OCC2(C)CC1C2
CC1C(OC1(C)C)C=C(C)C
CC1OC(C)C1(C)C=C(C)C
CC1OC(C=C(C)C)C1(C)C
CC1OC(C)(C=C(C)C)C1C
CC=C(C)C1(C)C(C)OC1C
CC=C(C)C1C(C)OC1(C)C
CC=C(C)C1(C)OC(C)C1C
CC=C(C)C1OC(C)C1(C)C
CC=C(C)C1OC(C)(C)C1C
CC1OC(C)(C)C1C=C(C)C
CC1OC(C(C)C1C)C(C)=C
CC1OC(C)C(C1C)C(C)=C
CC(C)C1C(C)OC(C)C1=C
CC(C)C1OC(C)C(=C)C1C
CC(C)C1OC(C)C(C)C1=C
CC1C(OC(C)(C)C1C)C=C
CC1OC(C=C)C(C)C1(C)C
CC1OC(C)(C)C(C)C1C=C
CC1OC(C)C(C)(C)C1C=C
CC1OC(C=C)C(C)(C)C1C
CC1OC(C)(C=C)C(C)C1C
CC1OC(C)(C)C(C=C)C1C
CC1OC(C)C(C)(C=C)C1C
CCC1C(=C)C(C)OC1(C)C
CCC1(C)C(C)OC(C)C1=C
CCC1C(C)OC(C)(C)C1=C
CCC1(C)OC(C)C(=C)C1C
CCC1(C)OC(C)C(C)C1=C
CCC1OC(C)C(=C)C1(C)C
CCC1OC(C)(C)C(=C)C1C
CCC1OC(C)(C)C(C)C1=C
CCC1OC(C)C(C)(C)C1=C
CCC1C(C)OC(C)C1=CC
CCC1OC(C)C(C)C1=CC
CCC1OC(C)C(=CC)C1C
CC=CC1C(C)OC(C)C1C
CCC=C1C(C)OC(C)C1C
CC=CC1OC(C)C(C)C1C
CC1CC(=C)C(O1)C(C)(C)C
CC1C(OCC1=C)C(C)(C)C
CC1OC(CC1=C)C(C)(C)C
CC1OCC(C1=C)C(C)(C)C
CC1OCC(=C)C1C(C)(C)C
CC1COC(C1=C)C(C)(C)C
CC1CC(C)(C=C)C(C)(C)O1
CC1(C)CC(C)(C)C(O1)C=C
CC1CC(C)(C)C(C)(O1)C=C
CC1C(C)(C)COC1(C)C=C
CC1CC(C)(C)OC1(C)C=C
CC1(C)CC(OC1(C)C)C=C
CC1CC(C)(OC1(C)C)C=C
CC1C(C)(C)OCC1(C)C=C
CC1(C)COC(C=C)C1(C)C
CC1COC(C)(C)C1(C)C=C
CC1(C)OCC(C=C)C1(C)C
CC1COC(C)(C=C)C1(C)C
CC1OC(C)(CC1(C)C)C=C
CC1OC(C)(C)CC1(C)C=C
CC1OCC(C)(C)C1(C)C=C
CC1OCC(C)(C=C)C1(C)C
CCC1(C)CC(=C)C(C)(C)O1
CCC1(C)C(=C)COC1(C)C
CCC1(C)COC(C)(C)C1=C
CCC1(C)OCC(=C)C1(C)C
CCC1(C)OC(C)(C)CC1=C
CCC1(C)OCC(C)(C)C1=C
CC1(C)CC(C=C)C(C)(C)O1
CC1(C)COC(C)(C)C1C=C
COC1C=C(C)C(C)CC1C
COC1C=CC(C)C(C)C1C
COC1C(C)C=CC(C)C1C
COC1C(C)C(C)CC=C1C
COC1C(C)CC=C(C)C1C
COC1C(C)CC(C)=CC1C
COC1C(C)CC(C)C=C1C
COC1C(C)CCC(C)=C1C
COC1CC=C(C)C(C)C1C
COC1CC(C)=C(C)CC1C
COC1CC(C)C=C(C)C1C
COC1CC(C)C(C)=CC1C
COC1CC(C)C(C)C=C1C
COC1CC(C)CC(C)=C1C
COC1CCC(C)=C(C)C1C
COC1CCC(C)C(C)=C1C
COC1CC(C)C(C)=C(C)C1
COC1CC(C)C(C)C(C)=C1
COC1C=C(C)CC(C)C1C
COC1CC(C)=CC(C)C1C
COC1C(CCC1(C)C)=CC
COC1CC(CC1(C)C)=CC
COC1(C)CC(CC1C)=CC
COC1(C)C(C)CCC1=CC
COC1(C)CC(C)C(C1)=CC
COC1(C)CC(C)CC1=CC
COC1(C)CCC(C)C1=CC
COC1CC(C)(C)CC1=CC
COC1CCC(=CC)C1(C)C
COC1CCC(C)(C)C1=CC
COC1(C)CCC(=CC)C1C
COC1CC(=CC)C(C)(C)C1
CC(=C)C1(C)CC(C)(C)CO1
CC(=C)C1(C)CCC(C)(C)O1
CC(=C)C1(C)CCOC1(C)C
CC(=C)C1(C)COCC1(C)C
CC(=C)C1(C)COC(C)(C)C1
CC(=C)C1(C)OCCC1(C)C
CC(C)(C)C1(C)CC(=C)CO1
CC(C)(C)C1(C)COCC1=C
CC(C)(C)C1(C)OCCC1=C
CC=CC1(C)CC(C)(C)CO1
CC=CC1(C)CCC(C)(C)O1
CC=CC1(C)CCOC1(C)C
CC=CC1(C)COCC1(C)C
CC=CC1(C)COC(C)(C)C1
CC=CC1(C)OCCC1(C)C
COC1(C)C=CCCC1(C)C
COC1(C)CC=CCC1(C)C
COC1(C)CCC=CC1(C)C
COC1(C)CC=CC(C)(C)C1
COC1(C)CC(C)(C)CC=C1
COC1(C)CCC(C)(C)C=C1
CC(C)(C)C1(C)CC=CCO1
CC(C)(C)C1(C)COCC=C1
CC(C)(C)C1(C)OCCC=C1
CC1CC(C)(C)CC(C)C1=O
CC1CC(C)C(C)(C)CC1=O
CC1CCC(C)(C)C(C)C1=O
CC1CC(C)C(C)(C)C(=O)C1
CC1CCC(=O)C(C)(C)C1C
CC1CC(=O)C(C)(C)CC1C
CC1CC(=O)CC(C)(C)C1C
CC1CC(=O)C(C)C(C)(C)C1
CC1C(C)C(C)(C)CCC1=O
CC1CC(C)(C)C(C)CC1=O
CC1CC(C)(C)CC(=O)C1C
CC1CCC(C)(C)C(=O)C1C
CC1CC(C)C(=O)C(C)(C)C1
CC1CCC(=O)C(C)C1(C)C
CC1CC(=O)CC(C)C1(C)C
CC1CCC(C)C(C)(C)C1=O
CC1(C)CCC(C)(C)C(=O)C1
CC1(C)CCCC(=O)C1(C)C
CC1(C)CCC(=O)CC1(C)C
CC1(C)CCC(=O)C(C)(C)C1
CC1(C)CCCC(C)(C)C1=O
CC1(C)CC(=O)CC(C)(C)C1
CC1CC(C)(C)CCCC1=O
CC1CCC(C)(C)CC(=O)C1
CC1CCCC(=O)CC1(C)C
CC1CCCC(=O)C(C)(C)C1
CC1CCC(=O)CCC1(C)C
CC1CC(=O)CCCC1(C)C
CC1C(=O)CCCCC1(C)C
CC1CCC(C)(C)CCC1=O
CC1CCCCC(C)(C)C1=O
CC1CCCC(C)(C)C(=O)C1
CC1CCCCC(=O)C1(C)C
CC1CCC(=O)C(C)(C)CC1
CC1CCCC(C)(C)CC1=O
CC1CCC(=O)CC(C)(C)C1
CC1CC(=O)CCC(C)(C)C1
COC1C=CCCCCC1C
COC1CC=CCCCC1C
COC1CCC=CCCC1C
COC1CCCC=CCC1C
COC1CCCCC=CC1C
COC1CCCCCC=C1C
COC1CC=CCCC(C)C1
COC1CC(C)CCCC=C1
COC1CCC=CC(C)CC1
COC1CCC=CCC(C)C1
COC1CCC(C)CC=CC1
COC1CCC(C)CCC=C1
COC1CCCC=C(C)CC1
COC1CCCC=CC(C)C1
COC1CCCC(C)=CCC1
COC1CCCC(C)C=CC1
COC1CCCC(C)CC=C1
COC1CCCCC=C(C)C1
COC1CCCCC(C)=CC1
COC1CCCCC(C)C=C1
COC1CCCCCC(C)=C1
CC=CC1(C)CCCCCO1
CC=CC1(C)CCCCOC1
CC=CC1(C)CCCOCC1
CC(C)C1CC=CCCCO1
CC(C)C1CCC=CCCO1
CC(C)C1CCCC=CCO1
CC(C)C1=CCCCCOC1
CC(C)C1CCC=CCOC1
CC(C)C1=CCCCOCC1
CC(C)C1=CCCOCCC1
CC(C)C1CCCOCC=C1
CC(C)C1=CCOCCCC1
CC(C)C1CCOCC=CC1
CC(C)C1CCOCCC=C1
CC(C)C1COCCC=CC1
CC(C)C1COCCCC=C1
CC(C)C1OCCCCC=C1
COC1CCCCCCC1=C
COC1CCCC(=C)CCC1
COC1CCCCC(=C)CC1
COC1CCCCCC(=C)C1
CC(=C)C1CCCCCCO1
CC(=C)C1CCCCCOC1
CC(=C)C1CCCCOCC1
CC(=C)C1CCCOCCC1
CCC1CC(O1)C(=C)C(C)C
CCC1CC(O1)C(C)C(C)=C
CCC1COC1C(=C)C(C)C
CCC1COC1C(C)C(C)=C
CCC1OCC1C(=C)C(C)C
CCC1OCC1C(C)C(C)=C
CC(C)C1CC(CC(C)=C)O1
CC(CC1CC(C)O1)C(C)=C
CCC(C1CC(C)O1)C(C)=C
CC(C)C1CC(O1)C(C)C=C
CC(C)C1COC1C(C)C=C
CC(C)C1COC1CC(C)=C
CC(CC1COC1C)C(C)=C
CCC(C1COC1C)C(C)=C
CC(C)C1OCC1C(C)C=C
CC(C)C1OCC1CC(C)=C
CC(CC1OCC1C)C(C)=C
CCC(C1OCC1C)C(C)=C
CC(C)CC1CC(O1)C(C)=C
CCC(=C)C1CC(O1)C(C)C
CCC(C)C1CC(O1)C(C)=C
CC(C)CC1COC1C(C)=C
CCC(=C)C1COC1C(C)C
CCC(C)C1COC1C(C)=C
CC(C)CC1OCC1C(C)=C
CCC(=C)C1OCC1C(C)C
CCC(C)C1OCC1C(C)=C
CC(C)C(C)C1CC(O1)C=C
CC(C)C(C)C1COC1C=C
CC(C)C(C)C1OCC1C=C
CC(C=C)C(C)C1CC(C)O1
CC(C)C(=C)CC1CC(C)O1
CC(C)C(C=C)C1CC(C)O1
CC(C)CC(=C)C1CC(C)O1
CC(CC(C)=C)C1CC(C)O1
CCC(=C)C(C)C1CC(C)O1
CCC(C)C(=C)C1CC(C)O1
CC(C=C)C(C)C1COC1C
CC(C)C(=C)CC1COC1C
CC(C)C(C=C)C1COC1C
CC(C)CC(=C)C1COC1C
CC(CC(C)=C)C1COC1C
CCC(=C)C(C)C1COC1C
CCC(C)C(=C)C1COC1C
CC(C=C)C(C)C1OCC1C
CC(C)C(=C)CC1OCC1C
CC(C)C(C=C)C1OCC1C
CC(C)CC(=C)C1OCC1C
CC(CC(C)=C)C1OCC1C
CCC(=C)C(C)C1OCC1C
CCC(C)C(=C)C1OCC1C
CC1CC(CCC=C(C)C)O1
CC1COC1CCC=C(C)C
CC1OCC1CCC=C(C)C
CCC1CC(CC=C(C)C)O1
CCC1CC(CC(C)=CC)O1
CCC1CC(O1)C=C(C)CC
CCC1CC(O1)C=CC(C)C
CCC1CC(O1)C(C)C=CC
CCC1CC(O1)C(CC)=CC
CCC1COC1C=C(C)CC
CCC1COC1C=CC(C)C
CCC1COC1C(C)C=CC
CCC1COC1C(CC)=CC
CCC1COC1CC=C(C)C
CCC1COC1CC(C)=CC
CCC1OCC1C=C(C)CC
CCC1OCC1C=CC(C)C
CCC1OCC1C(C)C=CC
CCC1OCC1C(CC)=CC
CCC1OCC1CC=C(C)C
CCC1OCC1CC(C)=CC
CC=CC1CC(CC(C)C)O1
CCCC1CC(O1)C=C(C)C
CCCC1CC(O1)C(C)=CC
CC=CC1COC1CC(C)C
CCCC1COC1C=C(C)C
CCCC1COC1C(C)=CC
CC=CC1OCC1CC(C)C
CCCC1OCC1C=C(C)C
CCCC1OCC1C(C)=CC
CCC(CC1CC(C)O1)=CC
CC=CCC1CC(O1)C(C)C
CCC=CC1CC(O1)C(C)C
CCC(C)C1CC(O1)C=CC
CC=CCC1COC1C(C)C
CCC=CC1COC1C(C)C
CCC(C)C1COC1C=CC
CCC(CC1COC1C)=CC
CC=CCC1OCC1C(C)C
CCC=CC1OCC1C(C)C
CCC(C)C1OCC1C=CC
CCC(CC1OCC1C)=CC
CCC=C(C)C1CC(CC)O1
CCC=C(C)C1COC1CC
CCC=C(C)C1OCC1CC
CC=C(C)CCC1CC(C)O1
CC=CC(C)CC1CC(C)O1
CC=CCC(C)C1CC(C)O1
CC(C)C=CCC1CC(C)O1
CC(C)CC=CC1CC(C)O1
CCC=C(C)CC1CC(C)O1
CCC=C(CC)C1CC(C)O1
CCC=CC(C)C1CC(C)O1
CCC(C=CC)C1CC(C)O1
CCC(C)=CCC1CC(C)O1
CCC(C)C=CC1CC(C)O1
CCC(CC)=CC1CC(C)O1
CCCC=C(C)C1CC(C)O1
CCCC(=CC)C1CC(C)O1
CCCC(C)=CC1CC(C)O1
CC=C(C)CCC1COC1C
CC=CC(C)CC1COC1C
CC=CCC(C)C1COC1C
CC(C)C=CCC1COC1C
CC(C)CC=CC1COC1C
CCC=C(C)CC1COC1C
CCC=C(CC)C1COC1C
CCC=CC(C)C1COC1C
CCC(C=CC)C1COC1C
CCC(C)=CCC1COC1C
CCC(C)C=CC1COC1C
CCC(CC)=CC1COC1C
CCCC=C(C)C1COC1C
CCCC(=CC)C1COC1C
CCCC(C)=CC1COC1C
CC=C(C)CCC1OCC1C
CC=CC(C)CC1OCC1C
CC=CCC(C)C1OCC1C
CC(C)C=CCC1OCC1C
CC(C)CC=CC1OCC1C
CCC=C(C)CC1OCC1C
CCC=C(CC)C1OCC1C
CCC=CC(C)C1OCC1C
CCC(C=CC)C1OCC1C
CCC(C)=CCC1OCC1C
CCC(C)C=CC1OCC1C
CCC(CC)=CC1OCC1C
CCCC=C(C)C1OCC1C
CCCC(=CC)C1OCC1C
CCCC(C)=CC1OCC1C
CC(C1CCO1)C(C)(C)C=C
CC(C1COC1)C(C)(C)C=C
CCC(C)(C1CCO1)C(C)=C
CCC(C)(C1COC1)C(C)=C
CC(=C)C(C)(C)CC1CCO1
CC(=C)CC(C)(C)C1CCO1
CC(C=C)C(C)(C)C1CCO1
CC(C)(C)C(=C)CC1CCO1
CC(C)(C)C(C=C)C1CCO1
CC(C)(C)CC(=C)C1CCO1
CC(C)C(C)(C=C)C1CCO1
CCC(=C)C(C)(C)C1CCO1
CCC(C)(C)C(=C)C1CCO1
CC(=C)C(C)(C)CC1COC1
CC(=C)CC(C)(C)C1COC1
CC(C=C)C(C)(C)C1COC1
CC(C)(C)C(=C)CC1COC1
CC(C)(C)C(C=C)C1COC1
CC(C)(C)CC(=C)C1COC1
CC(C)C(C)(C=C)C1COC1
CCC(=C)C(C)(C)C1COC1
CCC(C)(C)C(=C)C1COC1
CC(CC1CCO1)C=C(C)C
CCC(C1CCO1)C(C)=CC
CC(CC1COC1)C=C(C)C
CCC(C1COC1)C(C)=CC
CC=C(CC1CCO1)C(C)C
CCC(=CC1CCO1)C(C)C
CCC(CC1CCO1)=C(C)C
CCCC(C1CCO1)=C(C)C
CC=C(CC1COC1)C(C)C
CCC(=CC1COC1)C(C)C
CCC(CC1COC1)=C(C)C
CCCC(C1COC1)=C(C)C
CC=C(C)C(C)CC1CCO1
CC=C(C)CC(C)C1CCO1
CC=C(CC(C)C)C1CCO1
CC=CC(C(C)C)C1CCO1
CC=CC(C)C(C)C1CCO1
CC(C)=C(C)CCC1CCO1
CC(C)C=C(C)CC1CCO1
CC(C)C=CC(C)C1CCO1
CC(C)C(C)=CCC1CCO1
CC(C)C(C)C=CC1CCO1
CC(C)CC=C(C)C1CCO1
CC(C)CC(C)=CC1CCO1
CC(CC=C(C)C)C1CCO1
CCC=C(C(C)C)C1CCO1
CCC=C(C)C(C)C1CCO1
CCC(=CC(C)C)C1CCO1
CCC(=CC)C(C)C1CCO1
CCC(C=C(C)C)C1CCO1
CCC(C)=C(C)CC1CCO1
CCC(C)=C(CC)C1CCO1
CCC(C)=CC(C)C1CCO1
CCC(C)C=C(C)C1CCO1
CCC(C)C(=CC)C1CCO1
CCC(C)C(C)=CC1CCO1
CCC(CC)=C(C)C1CCO1
CCCC(C)=C(C)C1CCO1
CC=C(C)C(C)CC1COC1
CC=C(C)CC(C)C1COC1
CC=C(CC(C)C)C1COC1
CC=CC(C(C)C)C1COC1
CC=CC(C)C(C)C1COC1
CC(C)=C(C)CCC1COC1
CC(C)C=C(C)CC1COC1
CC(C)C=CC(C)C1COC1
CC(C)C(C)=CCC1COC1
CC(C)C(C)C=CC1COC1
CC(C)CC=C(C)C1COC1
CC(C)CC(C)=CC1COC1
CC(CC=C(C)C)C1COC1
CCC=C(C(C)C)C1COC1
CCC=C(C)C(C)C1COC1
CCC(=CC(C)C)C1COC1
CCC(=CC)C(C)C1COC1
CCC(C=C(C)C)C1COC1
CCC(C)=C(C)CC1COC1
CCC(C)=C(CC)C1COC1
CCC(C)=CC(C)C1COC1
CCC(C)C=C(C)C1COC1
CCC(C)C(=CC)C1COC1
CCC(C)C(C)=CC1COC1
CCC(CC)=C(C)C1COC1
CCCC(C)=C(C)C1COC1
CCC1=C(CC(C)C)COC1
CCC1=CC(CC(C)C)OC1
CCC1=CCOC1CC(C)C
CCC1OCC=C1CC(C)C
CCC1OC(CC(C)C)C=C1
CCC1OCC(CC(C)C)=C1
CCCC1=C(COC1)C(C)C
CCCC1=CC(OC1)C(C)C
CCCC1=CCOC1C(C)C
CCCC1OC(C=C1)C(C)C
CCCC1OCC=C1C(C)C
CCCC1OCC(=C1)C(C)C
CCC(C)C1=C(CC)COC1
CCC(C)C1=CC(CC)OC1
CCC(C)C1=CCOC1CC
CCC(C)C1OCC=C1CC
CCC(C)C1OC(CC)C=C1
CCC(C)C1OCC(CC)=C1
CC(C)CCC1=C(C)COC1
CC(C)CCC1=CC(C)OC1
CCC(C)CC1=C(C)COC1
CCC(C)CC1=CC(C)OC1
CCC(CC)C1=C(C)COC1
CCC(CC)C1=CC(C)OC1
CCCC(C)C1=C(C)COC1
CCCC(C)C1=CC(C)OC1
CC(C)CCC1=CCOC1C
CCC(C)CC1=CCOC1C
CCC(CC)C1=CCOC1C
CCCC(C)C1=CCOC1C
CC(C)CCC1OCC=C1C
CCC(C)CC1OCC=C1C
CCC(CC)C1OCC=C1C
CCCC(C)C1OCC=C1C
CC(C)CCC1OC(C)C=C1
CC(C)CCC1OCC(C)=C1
CCC(C)CC1OC(C)C=C1
CCC(C)CC1OCC(C)=C1
CCC(CC)C1OC(C)C=C1
CCC(CC)C1OCC(C)=C1
CCCC(C)C1OC(C)C=C1
CCCC(C)C1OCC(C)=C1
CC(C)C(C)CC1=CCOC1
CC(C)CC(C)C1=CCOC1
CCC(C(C)C)C1=CCOC1
CCC(C)C(C)C1=CCOC1
CC(C)C(C)CC1OCC=C1
CC(C)CC(C)C1OCC=C1
CCC(C(C)C)C1OCC=C1
CCC(C)C(C)C1OCC=C1
CC1CCC(C)C1CC(C)=O
CC1CC(C)C(CC(C)=O)C1
CC1CCC(CC(C)=O)C1C
CC1CC(CC(C)=O)CC1C
CCC1CC(CC1C)C(C)=O
CCC1CCC(C1C)C(C)=O
CCC1C(CCC1=O)C(C)C
CCC1CC(CC1=O)C(C)C
CCC1C(C)CCC1C(C)=O
CCC1CC(C)C(C1)C(C)=O
CCC1CC(C)CC1C(C)=O
CCC1CCC(C)C1C(C)=O
CCC1CCC(C(C)C)C1=O
CCC1CC(C(C)C)C(=O)C1
CCC1CCC(=O)C1C(C)C
CCC1CC(=O)CC1C(C)C
CC(C)C1CC(CC1C)C=O
CC(C)C1C(C)CCC1C=O
CC(C)C1CC(C)C(C1)C=O
CC(C)C1CC(C)CC1C=O
CC(C)C1CCC(C)C1C=O
CC(C)CC1C(C)CCC1=O
CC(C)CC1CCC(C)C1=O
CCC(C)C1C(C)CCC1=O
CCC(C)C1CC(C)CC1=O
CCC(C)C1CCC(C)C1=O
CCC(C)C1CC(C)C(=O)C1
CCC(C)C1CCC(=O)C1C
CCC(C)C1CC(=O)CC1C
CC(C=O)C1C(C)CCC1C
CC(C=O)C1CC(C)CC1C
CC(C=O)C1CCC(C)C1C
CCC(=O)C1C(C)CCC1C
CCC(=O)C1CC(C)CC1C
CCC(=O)C1CCC(C)C1C
CC(C=O)C1CC(C)C(C)C1
CCC(=O)C1CC(C)C(C)C1
CC(C)C1CCC(C=O)C1C
CC(C)CC1CC(C)CC1=O
CC(C)CC1CC(C)C(=O)C1
CC(C)CC1CCC(=O)C1C
CC(C)CC1CC(=O)CC1C
CC1CC(C)C(CCC=C)O1
CC1CC(CCC=C)C(C)O1
CC1CC(CCC=C)OC1C
CC1COC(C)C1CCC=C
CC1COC(CCC=C)C1C
CC1OCC(CCC=C)C1C
CCC1CC(C=C)C(CC)O1
CCC1CC(C)C(CC=C)O1
CCC1CC(CC=C)C(C)O1
CCC1CC(CC)C(O1)C=C
CCC1CC(CC=C)OC1C
CCC1C(C)COC1CC=C
CCC1CC(C)OC1CC=C
CCC1CC(OC1CC)C=C
CCC1C(CC=C)COC1C
CCC1COC(C)C1CC=C
CCC1COC(C=C)C1CC
CCC1COC(CC)C1C=C
CCC1COC(CC=C)C1C
CCC1OC(C)CC1CC=C
CCC1OCC(C)C1CC=C
CCC1OCC(C=C)C1CC
CCC1OC(CC=C)CC1C
CCC1OCC(CC=C)C1C
CCCC1CC(=C)C(CC)O1
CCCC1CC(C=C)C(C)O1
CCCC1CC(C)C(O1)C=C
CCCC1C(C)COC1C=C
CCCC1CC(C)OC1C=C
CCCC1C(CC)OCC1=C
CCCC1CC(OC1C)C=C
CCCC1C(C)OCC1C=C
CCCC1COC(C)C1C=C
CCCC1COC(C=C)C1C
CCCC1COC(CC)C1=C
CCCC1OC(CC1C)C=C
CCCC1OC(C)CC1C=C
CCCC1OCC(=C)C1CC
CCCC1OCC(C)C1C=C
CCCC1OC(CC)CC1=C
CCCC1OCC(C=C)C1C
CCCC1OCC(CC)C1=C
CCCCC1C(C)OCC1=C
CCCCC1COC(C)C1=C
CCCCC1OC(C)CC1=C
CCCCC1OCC(=C)C1C
CCCCC1OCC(C)C1=C
CCCCC1CC(=C)C(C)O1
CC(C1CCCC1C)C(C)=O
CC(C1CCC(C)C1)C(C)=O
CC(C)C(C)C1CCC(=O)C1
CC(C)C(=O)C1CCCC1C
CC(C)C1CCC(C1)C(C)=O
CC(C)C1CCCC1C(C)=O
CC(C)C(C)C1CCCC1=O
CC(C)C(=O)C1CCC(C)C1
CC1CCCC1(C)CC(C)=O
CC1CCC(C)(CC(C)=O)C1
CCC1(CCCC1C)C(C)=O
CCC1CCCC1(C)C(C)=O
CCC1(CCCC1=O)C(C)C
CCC1(C)CCC(C1)C(C)=O
CCC1(C)CCCC1C(C)=O
CCC1(CCC(C)C1)C(C)=O
CCC1CCC(C)(C1)C(C)=O
CCC1(CCC(=O)C1)C(C)C
CC(C)C1(CCCC1C)C=O
CC(C)C1CCCC1(C)C=O
CC(C)C1(C)CCC(C1)C=O
CC(C)C1(C)CCCC1C=O
CC(C)C1(CCC(C)C1)C=O
CC(C)CC1(C)CCCC1=O
CCC(C)C1(C)CCCC1=O
CC(C)CC1(C)CCC(=O)C1
CCC(C)C1(C)CCC(=O)C1
CC(C=O)C1CCCC1(C)C
CCC(=O)C1CCCC1(C)C
CC(C=O)C1(C)CCCC1C
CCC(=O)C1(C)CCCC1C
CC(C=O)C1(C)CCC(C)C1
CC(C=O)C1CCC(C)(C)C1
CCC(=O)C1(C)CCC(C)C1
CCC(=O)C1CCC(C)(C)C1
CC(=O)CC1CCC(C)(C)C1
CC(=O)CC1CCCC1(C)C
CC(C)C1CCC(C)(C1)C=O
CC1CCC(C1)C(C)(C)C=O
CC1CCCC1C(C)(C)C=O
CC(C)(C)C1CCC(C1)C=O
CC(C)(C)C1CCCC1C=O
CC(C)(C)CC1CCCC1=O
CCC(C)(C)C1CCCC1=O
CC(C)(C)CC1CCC(=O)C1
CCC(C)(C)C1CCC(=O)C1
CC1(C)CC(CCC=C)CO1
CC1(C)CCC(CCC=C)O1
CC1CC(C)(CCC=C)CO1
CC1CCC(C)(CCC=C)O1
CC1(C)CCOC1CCC=C
CC1CCOC1(C)CCC=C
CC1(C)COCC1CCC=C
CC1(C)COC(CCC=C)C1
CC1COCC1(C)CCC=C
CC1(C)OCCC1CCC=C
CC1COC(C)(CCC=C)C1
CC1OCCC1(C)CCC=C
CCC1(C)CC(CC=C)CO1
CCC1(C)CCC(CC=C)O1
CCC1(CC=C)CC(C)CO1
CCC1(CC=C)CCC(C)O1
CCC1CC(C)(CC=C)CO1
CCC1CCC(C)(CC=C)O1
CCC1(CC)CC(CO1)C=C
CCC1(CC)CCC(O1)C=C
CCC1CC(CC)(CO1)C=C
CCC1CCC(CC)(O1)C=C
CCC1(CC=C)CCOC1C
CCC1(CC)CCOC1C=C
CCC1(CC=C)COCC1C
CCC1(CC=C)COC(C)C1
CCC1(C)CCOC1CC=C
CCC1(CC)COC(C1)C=C
CCC1(CC)COCC1C=C
CCC1(CC=C)OCCC1C
CCC1CCOC1(C)CC=C
CCC1CCOC1(CC)C=C
CCC1(C)COCC1CC=C
CCC1(CC)OCCC1C=C
CCC1(C)COC(CC=C)C1
CCC1COCC1(C)CC=C
CCC1COCC1(CC)C=C
CCC1(C)OCCC1CC=C
CCC1COC(CC)(C1)C=C
CCC1COC(C)(CC=C)C1
CCC1OCCC1(CC)C=C
CCCC1(CC)CC(=C)CO1
CCCC1(C)CC(CO1)C=C
CCCC1(C)CCC(O1)C=C
CCCC1(CC(C)CO1)C=C
CCCC1(CCC(C)O1)C=C
CCCC1CC(C)(CO1)C=C
CCCC1CCC(C)(O1)C=C
CCCC1(C)CCOC1C=C
CCCC1(CC)COCC1=C
CCCC1(CCOC1C)C=C
CCCC1CCOC1(C)C=C
CCCC1(C)COC(C1)C=C
CCCC1(C)COCC1C=C
CCCC1(CC)OCCC1=C
CCCC1(COCC1C)C=C
CCCC1COCC1(C)C=C
CCCC1(C)OCCC1C=C
CCCC1(COC(C)C1)C=C
CCCC1COC(C)(C1)C=C
CCCC1(OCCC1C)C=C
CCCC1OCCC1(C)C=C
CCCCC1(C)CC(=C)CO1
CCCCC1(C)COCC1=C
CCCCC1(C)OCCC1=C
CCC1OCCC1(C)CC=C
CCC1CC(CC=CC)CO1
CCC1CCC(CC=CC)O1
CCC1CCOC1CC=CC
CCC1COCC1CC=CC
CCC1COC(CC=CC)C1
CCC1OCCC1CC=CC
CCCC1CC(CO1)=CCC
CCCC1CC(CO1)C=CC
CCCC1CCC(O1)C=CC
CCCC1CCOC1C=CC
CCCC1COC(C1)C=CC
CCCC1COCC1=CCC
CCCC1COCC1C=CC
CCCC1OCCC1=CCC
CCCC1OCCC1C=CC
CCC=CC1CC(CC)CO1
CCC=CC1CCC(CC)O1
CCCCC1CC(CO1)=CC
CCC=CC1CCOC1CC
CCCC=C1CCOC1CC
CCC=CC1COCC1CC
CCCC=C1COCC1CC
CCCCC1COCC1=CC
CCC=CC1COC(CC)C1
CCCC=C1COC(CC)C1
CCC=CC1OCCC1CC
CCCCC1OCCC1=CC
CC=CCCC1CC(C)CO1
CCC=CCC1CC(C)CO1
CCC=CCC1CCC(C)O1
CCCC=CC1CC(C)CO1
CCCC=CC1CCC(C)O1
CC=CCCC1CCOC1C
CCC=CCC1CCOC1C
CCCC=CC1CCOC1C
CCCCC=C1CCOC1C
CC=CCCC1COCC1C
CCC=CCC1COCC1C
CCCC=CC1COCC1C
CCCCC=C1COCC1C
CC=CCCC1COC(C)C1
CCC=CCC1COC(C)C1
CCCC=CC1COC(C)C1
CCCCC=C1COC(C)C1
CC=CCCC1OCCC1C
CCC=CCC1OCCC1C
CCCC=CC1OCCC1C
CC=CCCC1CCC(C)O1
CC(C)(C)C(=O)C1CCCC1
CC(=O)C(C)(C)C1CCCC1
CCC(=C)C1(CCCC1)OC
CC(=C)COC1(C)CCCC1
CC(C)OC1(CCCC1)C=C
CCOC1(CCCC1)C(C)=C
CC(OC1(C)CCCC1)C=C
COC1(CCCC1)C(C)C=C
COC1(CC(C)=C)CCCC1
COCC1(CCCC1)C(C)=C
COC(C)C1(CCCC1)C=C
COC(C=C)C1(C)CCCC1
COCC(=C)C1(C)CCCC1
CC(C)(OC1CCCC1)C=C
COC(C)(C=C)C1CCCC1
CC=C(C)COC1CCCC1
CC=CC(C)OC1CCCC1
CCC(COC)=C1CCCC1
CC(C)OCC=C1CCCC1
CCC(OC)C=C1CCCC1
CCOC(C)C=C1CCCC1
CCOCC(C)=C1CCCC1
COC(C=CC)C1CCCC1
COC(C)C=CC1CCCC1
COC(C)CC=C1CCCC1
COCC=C(C)C1CCCC1
COCC(=CC)C1CCCC1
COCC(C)=CC1CCCC1
COCC(C)C=C1CCCC1
COCCC(C)=C1CCCC1
CC(C)=CCOC1CCCC1
CCC1=CCCCC1COC
CCC1C=CCCC1COC
CCC1CC=CCC1COC
CCC1CCC=CC1COC
CCC1CCCC=C1COC
CCC1=CCCC(COC)C1
CCC1CC=CC(COC)C1
CCC1CCC=C(COC)C1
CCC1CCCC(COC)=C1
CCC1CCC(COC)=CC1
CCC1CCC(COC)C=C1
CCC1=CC(COC)CCC1
CCC1CC(COC)CC=C1
CCC1=C(COC)CCCC1
CCCC1=CCCCC1OC
CCCC1=CC(CCC1)OC
CCCC1=CCC(CC1)OC
CCCC1=CCCC(C1)OC
CCCC1C=CCCC1OC
CCCC1CC=CCC1OC
CCCC1CC=CC(C1)OC
CCCC1CC(CC=C1)OC
CCCC1CCC=CC1OC
CCCOC1C=CCCC1C
CCCOC1CC=CCC1C
CCCOC1CCC=CC1C
CCCOC1CCCC=C1C
CCCOC1CC=CC(C)C1
CCCOC1CC(C)CC=C1
CCCOC1CCC=C(C)C1
CCCOC1CCC(C)=CC1
CCCOC1CCC(C)C=C1
CCOC1C=CCCC1CC
CCOC1CC=CCC1CC
CCOC1CCC=CC1CC
CCOC1CCCC=C1CC
CCOC1CC=CC(CC)C1
CCOC1CC(CC)CC=C1
CCOC1CCC=C(CC)C1
CCOC1CCC(CC)=CC1
CCOC1CCC(CC)C=C1
CCOC1CCCC(CC)=C1
CCOCC1=CCCCC1C
CCOCC1C=CCCC1C
CCOCC1CC=CCC1C
CCOCC1CCC=CC1C
CCOCC1CCCC=C1C
CCOCC1=C(C)CCCC1
CCOCC1=CC(C)CCC1
CCOCC1=CCC(C)CC1
CCOCC1=CCCC(C)C1
CCOCC1CC=CC(C)C1
CCOCC1CC(C)CC=C1
CCOCC1CCC=C(C)C1
CCOCC1CCC(C)=CC1
CCOCC1CCC(C)C=C1
CCOCC1CCCC(C)=C1
COCCC1=CCCCC1C
COCCC1C=CCCC1C
COCCC1CC=CCC1C
COCCC1CCC=CC1C
COCCC1CCCC=C1C
COCCC1=C(C)CCCC1
COCCC1=CC(C)CCC1
COCCC1=CCC(C)CC1
COCCC1=CCCC(C)C1
COCCC1CC=CC(C)C1
COCCC1CC(C)CC=C1
COCCC1CCC=C(C)C1
COCCC1CCC(C)=CC1
COCCC1CCC(C)C=C1
COCCC1CCCC(C)=C1
CCC1=CCC(COC)CC1
CCCC1CCC(OC)C=C1
CCCOC1CCCC(C)=C1
CC(C)COC1CCC=CC1
CCC(C)OC1CCC=CC1
CCC(C)OC1CCCC=C1
CC(C)OCC1=CCCCC1
CC(C)OCC1CCC=CC1
CC(C)OCC1CCCC=C1
CCC(OC)C1=CCCCC1
CCC(OC)C1CCC=CC1
CCC(OC)C1CCCC=C1
CCOC(C)C1=CCCCC1
CCOC(C)C1CCC=CC1
CCOC(C)C1CCCC=C1
COC(C)CC1=CCCCC1
COC(C)CC1CCC=CC1
COC(C)CC1CCCC=C1
COCC(C)C1=CCCCC1
COCC(C)C1CCC=CC1
COCC(C)C1CCCC=C1
CC(C)COC1CCCC=C1
COCC1(CCCCC1)C=C
CC1(CCCCC1)OCC=C
CCOC1(CCCCC1)C=C
COC1(CC=C)CCCCC1
CCOCC=C1CCCCC1
COCCC=C1CCCCC1
CC=CCOC1CCCCC1
COCC=CC1CCCCC1
CC1CCCCC(CC=O)C1
CCC1CCCCC(C1)C=O
CCC1CCCCCC1C=O
CC1CCCCCC1CC=O
CC1CCCC(CC=O)CC1
CCC1CCCC(CC1)C=O
CCCC1CCCCCC1=O
CCCC1CCCCC(=O)C1
CCCC1CCCC(=O)CC1
CC(C=O)C1CCCCCC1
CCC(=O)C1CCCCCC1
CC(=O)CC1CCCCCC1
CC1CC1C1CC(C)C(C)O1
CC1CC1C1C(C)COC1C
CC1CC1C1CC(C)OC1C
CC1CC1C1COC(C)C1C
CC1CC1C1OC(C)CC1C
CC1CC1C1OCC(C)C1C
CC1C(C)C1C1CC(C)CO1
CC1C(C)C1C1CCC(C)O1
CC1C(C)C1C1CCOC1C
CC1C(C)C1C1COCC1C
CC1C(C)C1C1COC(C)C1
CC1C(C)C1C1OCCC1C
CC1CC(C2CO2)C(C)C1C
CC1CC(C)C(C2CO2)C1C
CC1OC1C1C(C)CCC1C
CC1OC1C1CC(C)CC1C
CC1OC1C1CCC(C)C1C
CC1OC1C1CC(C)C(C)C1
CC1OC(C)C(C2CC2)C1C
CC1OC(C2CC2)C(C)C1C
CC1(CC1)C1CC(C)(C)CO1
CC1(CC1)C1CCC(C)(C)O1
CC1(CC1)C1CCOC1(C)C
CC1(CC1)C1COCC1(C)C
CC1(CC1)C1COC(C)(C)C1
CC1(CC1)C1OCCC1(C)C
CC1CC1(C)C1(C)CCCO1
CC1CC1(C)C1(C)CCOC1
CC1(C)CC1C1(C)CCCO1
CC1(C)CC1C1(C)CCOC1
CC1(C)CC1(C)C1CCCO1
CC1(C)CC1(C)C1CCOC1
CC1CCCC1(C)C1(C)CO1
CC1CCC(C)(C1)C1(C)CO1
CC1(C)CCCC1(C)C1CO1
CC1(C)CCC(C)(C1)C1CO1
CC1(C)CC(C)(CO1)C1CC1
CC1(C)CCC(C)(O1)C1CC1
CC1CC(C)(CO1)C1(C)CC1
CC1CCC(C)(O1)C1(C)CC1
CC1(C)CCOC1(C)C1CC1
CC1CCOC1(C)C1(C)CC1
CC1(C)COCC1(C)C1CC1
CC1(C)COC(C)(C1)C1CC1
CC1(CO1)C1CCCC1(C)C
CC1(CO1)C1CCC(C)(C)C1
CC1(C)OC1C1(C)CCCC1
CC1(C)OC1(C)C1CCCC1
CC1COCC1(C)C1(C)CC1
CC1COC(C)(C1)C1(C)CC1
CC1(C)OCCC1(C)C1CC1
CC1OC1(C)C1(C)CCCC1
CC1OCCC1(C)C1(C)CC1
CC1CC11CC(C)C(C)CO1
CC1CC11CC(C)CC(C)O1
CC1CC11CCC(C)C(C)O1
CC1CC11C(C)CCOC1C
CC1CC11CC(C)COC1C
CC1CC11CCC(C)OC1C
CC1CC11C(C)COCC1C
CC1CC11CC(C)OCC1C
CC1CC11CC(C)OC(C)C1
CC1CC11CCOC(C)C1C
CC1CC11COC(C)CC1C
CC1CC11COCC(C)C1C
CC1CC11COC(C)C(C)C1
CC1CC11OC(C)CCC1C
CC1CC11OCC(C)CC1C
CC1CC11OCCC(C)C1C
CC1CC2(CC2)C(C)C(C)O1
CC1CC2(CC2)C(C)OC1C
CC1CC2(CC2)OC(C)C1C
CC1CC2(CO2)CC(C)C1C
CC1C(C)C11CC(C)CCO1
CC1C(C)C11CCC(C)CO1
CC1C(C)C11CCCC(C)O1
CC1C(C)C11CCC(C)OC1
CC1C(C)C11CCCOC1C
CC1C(C)C11CCOCC1C
CC1C(C)C11CCOC(C)C1
CC1C(C)C11COCCC1C
CC1C(C)C11COCC(C)C1
CC1C(C)C11OCCCC1C
CC1CCC2(CO2)C(C)C1C
CC1CC(C)C2(CC2)C(C)O1
CC1CC(C)C2(CC2)OC1C
CC1CC(C)C2(CO2)CC1C
CC1CC(C)C2(CO2)C(C)C1
CC1CCC(C)C2(CO2)C1C
CC1CC(C)C(C)C2(CC2)O1
CC1CC(C)C(C)C2(CO2)C1
CC1COC2(CC2)C(C)C1C
CC1COC(C)C2(CC2)C1C
CC1OCC(C)C2(CC2)C1C
CC1OC11C(C)CCCC1C
CC1OC11CC(C)CCC1C
CC1OC11CCC(C)CC1C
CC1OC11CCCC(C)C1C
CC1OC11CC(C)CC(C)C1
CC1OC11CCC(C)C(C)C1
CC1OCC2(CC2)C(C)C1C
CC1CC1C1CC(C)CCO1
CC1CC1C1CCC(C)CO1
CC1CC1C1CCCC(C)O1
CC1CC1C1CCC(C)OC1
CC1CC1C1CCCOC1C
CC1CC1C1CCOCC1C
CC1CC1C1CCOC(C)C1
CC1CC1C1COCCC1C
CC1CC1C1COCC(C)C1
CC1CC1C1OCCCC1C
CC1C(C)C1C1CCCCO1
CC1C(C)C1C1CCCOC1
CC1C(C)C1C1CCOCC1
CC1CC(C2CC2)C(C)CO1
CC1CCC(C2CC2)C(C)O1
CC1CCC(C2CO2)C(C)C1
CC1CCCC(C2CO2)C1C
CC1CC(C)CC(C1)C1CO1
CC1CCC(C)C(C1)C1CO1
CC1CCCC(C)C1C1CO1
CC1CC(C)C(CO1)C1CC1
CC1CC(CC(C)O1)C1CC1
CC1CCC(C)C(O1)C1CC1
CC1CC(COC1C)C1CC1
CC1CCC(OC1C)C1CC1
CC1CC(C)OC(C1)C1CC1
CC1CCOC(C2CC2)C1C
CC1CCOC(C)C1C1CC1
CC1COC(C2CC2)C(C)C1
CC1COC(CC1C)C1CC1
CC1COCC(C2CC2)C1C
CC1COC(C)C(C1)C1CC1
CC1COCC(C)C1C1CC1
CC1OC1C1CCCCC1C
CC1OC1C1CCC(C)CC1
CC1OC1C1CCCC(C)C1
CC1OCCC(C2CC2)C1C
CC1CCC(CC1C)C1CO1
CC1CC1C1(C)CCCCO1
CC1CC1C1(C)CCCOC1
CC1CC1C1(C)CCOCC1
CC1CC1(C)C1CCCOC1
CC1CC1(C)C1CCOCC1
CC1(C)CC1C1CCCCO1
CC1(C)CC1C1CCCOC1
CC1(C)CC1C1CCOCC1
CC1CCC(CC1)C1(C)CO1
CC1CCCC(C1)C1(C)CO1
CC1CCCCC1C1(C)CO1
CC1CCCCC1(C)C1CO1
CC1(C)CCCCC1C1CO1
CC1(C)CCC(CC1)C1CO1
CC1(C)CCCC(C1)C1CO1
CC1CCC(C)(CC1)C1CO1
CC1CCCC(C)(C1)C1CO1
CC1(C)CC(CCO1)C1CC1
CC1(C)CCC(CO1)C1CC1
CC1(C)CCCC(O1)C1CC1
CC1CC(C)(CCO1)C1CC1
CC1CCC(C)(CO1)C1CC1
CC1CCCC(C)(O1)C1CC1
CC1CC(CCO1)C1(C)CC1
CC1CCC(CO1)C1(C)CC1
CC1CCCC(O1)C1(C)CC1
CC1(C)CCCOC1C1CC1
CC1(C)CCC(OC1)C1CC1
CC1CCC(C)(OC1)C1CC1
CC1CCC(OC1)C1(C)CC1
CC1CCCOC1C1(C)CC1
CC1CCCOC1(C)C1CC1
CC1(C)CCOCC1C1CC1
CC1(C)CCOC(C1)C1CC1
CC1CCOC(C1)C1(C)CC1
CC1CCOCC1C1(C)CC1
CC1CCOCC1(C)C1CC1
CC1(C)COCCC1C1CC1
CC1(C)COCC(C1)C1CC1
CC1CCOC(C)(C1)C1CC1
CC1(C)OC1C1CCCCC1
CC1COCC(C1)C1(C)CC1
CC1COCCC1C1(C)CC1
CC1COCCC1(C)C1CC1
CC1(C)OCCCC1C1CC1
CC1COCC(C)(C1)C1CC1
CC1OC1C1(C)CCCCC1
CC1OC1(C)C1CCCCC1
CC1OCCCC1C1(C)CC1
CC1OCCCC1(C)C1CC1
CC1CC1(C)C1CCCCO1
CC1CC(CC1C)=C(C)CO
CC1CCC(C1C)=C(C)CO
CC1CC(CC1CO)=C(C)C
CC1CC(CC1O)C=C(C)C
CC1CC(C)C(C1)=C(C)CO
CC1CCC(C)C1=C(C)CO
CC1CCC(C=C(C)C)C1O
CC1CCC(CO)C1=C(C)C
CC1CCC(O)C1C=C(C)C
CC1CC(CO)C(C1)=C(C)C
CC1CC(CO)CC1=C(C)C
CC1CC(O)C(C1)C=C(C)C
CC1CC(O)CC1C=C(C)C
CC1C(CO)CCC1=C(C)C
CC1C(O)CCC1C=C(C)C
CC=C1CC(CC1C)C(C)O
CC=C1CC(CC1O)C(C)C
CCC1CC(CC1O)=C(C)C
CCC1CCC(C1O)=C(C)C
CC=C1C(C)CCC1C(C)O
CC=C1CC(C)C(C1)C(C)O
CC=C1CC(C)CC1C(C)O
CC=C1CCC(C)C1C(C)O
CC=C1CCC(C(C)C)C1O
CC=C1CCC(C(C)O)C1C
CC=C1CCC(O)C1C(C)C
CCC1CCC(O)C1=C(C)C
CC=C1CC(O)C(C1)C(C)C
CC=C1CC(O)CC1C(C)C
CCC1CC(O)C(C1)=C(C)C
CCC1CC(O)CC1=C(C)C
CC=C1C(O)CCC1C(C)C
CCC1C(O)CCC1=C(C)C
CC=C(C)C1C(C)CCC1O
CC=C(C)C1CC(C)CC1O
CC=C(C)C1CCC(C)C1O
CC(C)C=C1C(C)CCC1O
CC(C)C=C1CC(C)CC1O
CC(C)C=C1CCC(C)C1O
CCC(C)=C1C(C)CCC1O
CCC(C)=C1CC(C)CC1O
CCC(C)=C1CCC(C)C1O
CC=C(C)C1CC(C)C(O)C1
CC(C)C=C1CC(C)C(O)C1
CCC(C)=C1CC(C)C(O)C1
CC=C(C)C1CCC(O)C1C
CC(C)C=C1CCC(O)C1C
CCC(C)=C1CCC(O)C1C
CC=C(C)C1CC(O)CC1C
CC(C)C=C1CC(O)CC1C
CCC(C)=C1CC(O)CC1C
CC(O)C=C1C(C)CCC1C
CC(O)C=C1CC(C)CC1C
CC(O)C=C1CCC(C)C1C
CC(O)C=C1CC(C)C(C)C1
CC1CCC(C1CO)=C(C)C
CC(C)=C(C)C1CCCC1O
CC(C)C(C)=C1CCCC1O
CC(C)=C(C)C1CCC(O)C1
CC(C)C(C)=C1CCC(O)C1
CC(O)C1CCC(C1)=C(C)C
CC(O)C1CCCC1=C(C)C
CC(O)C(C)=C1CCCC1C
CC(O)C(C)=C1CCC(C)C1
CC(C)C1=C(C)CCCC1O
CC(C)C1=CC(C)CCC1O
CC(C)C1=CCCC(C)C1O
CC(C)C1C=C(C)CCC1O
CC(C)C1C=CC(C)CC1O
CC(C)C1C=CCC(C)C1O
CC(C)C1C(O)CC=CC1C
CC(C)C1C(C)CC=CC1O
CC(C)C1CC=CC(C)C1O
CC(C)C1CC(C)=CCC1O
CC(C)C1CC(C)C=CC1O
CC(C)C1CCC=C(C)C1O
CC(C)C1=C(C)CCC(O)C1
CC(C)C1=CC(C)CC(O)C1
CC(C)C1=CCCC(O)C1C
CC(C)C1C=CCC(O)C1C
CC(C)C1CC=CC(O)C1C
CC(C)C1=C(C)CC(O)CC1
CC(C)C1=CC(C)C(O)CC1
CC(C)C1CC(C)C(O)C=C1
CC(C)C1=CCC(O)CC1C
CC(C)C1C=CC(O)CC1C
CC(C)C1CCC(O)C=C1C
CC(C)C1=C(C)C(O)CCC1
CC(C)C1=CCC(O)C(C)C1
CC(C)C1=CC(O)CCC1C
CC(C)C1CC(O)C=CC1C
CC(C)C1CC(O)CC=C1C
CC(C)C1=CC(O)CC(C)C1
CC(C)C1CC(O)C=C(C)C1
CC(C)C1CC(O)C(C)C=C1
CC(C)C1CC(O)CC(C)=C1
CC(C)C1C(O)CCC=C1C
CC(O)C1=C(C)CCCC1C
CC(O)C1=CC(C)CCC1C
CC(O)C1=CCC(C)CC1C
CC(O)C1=CCCC(C)C1C
CC(O)C1C=C(C)CCC1C
CC(O)C1C=CC(C)CC1C
CC(O)C1C=CCC(C)C1C
CC(O)C1C(C)CC=CC1C
CC(O)C1C(C)CCC=C1C
CC(O)C1CC=C(C)CC1C
CC(O)C1CC=CC(C)C1C
CC(O)C1CC(C)=CCC1C
CC(O)C1CC(C)C=CC1C
CC(O)C1CC(C)CC=C1C
CC(O)C1CCC=C(C)C1C
CC(O)C1CCC(C)=CC1C
CC(O)C1CCC(C)C=C1C
CC(O)C1CCCC(C)=C1C
CC(O)C1=C(C)C(C)CCC1
CC(O)C1=C(C)CC(C)CC1
CC(O)C1=C(C)CCC(C)C1
CC(O)C1=CC(C)C(C)CC1
CC(O)C1=CC(C)CC(C)C1
CC(O)C1=CCC(C)C(C)C1
CC(O)C1CC=C(C)C(C)C1
CC(O)C1CC(C)C=C(C)C1
CC(O)C1CC(C)C(C)C=C1
CC(O)C1CC(C)CC(C)=C1
CC(O)C1CCC(C)=C(C)C1
CC(O)C1CCC(C)C(C)=C1
CC(C)C1=CCC(C)CC1O
CC(C)C1CC=C(C)CC1O
CC(C)C1=CCC(C)C(O)C1
CC(C)C1CC=C(C)C(O)C1
CC(C)C1CCC(O)C(C)=C1
CC(C)C1=CC(O)C(C)CC1
CC(C)C1CCC(C)=CC1O
CC1CCCC1(O)C=C(C)C
CC1CCC(O)(C1)C=C(C)C
CC=C1CCCC1(C)C(C)O
CC=C1CCCC1(O)C(C)C
CC=C1CCC(C)(C1)C(C)O
CC=C1CCC(O)(C1)C(C)C
CCC1(O)CCC(C1)=C(C)C
CCC1(O)CCCC1=C(C)C
CC(C)=C1CCCC1(C)CO
CC(C)=C1CCC(C)(CO)C1
CC=C(C)C1CCCC1(C)O
CC(C)=CC1CCCC1(C)O
CC(C)C=C1CCCC1(C)O
CCC(C)=C1CCCC1(C)O
CC=C(C)C1(C)CCCC1O
CC(C)=CC1(C)CCCC1O
CC=C(C)C1(C)CCC(O)C1
CC=C(C)C1CCC(C)(O)C1
CC(C)=CC1(C)CCC(O)C1
CC(C)=CC1CCC(C)(O)C1
CC(C)C=C1CCC(C)(O)C1
CCC(C)=C1CCC(C)(O)C1
CC=C(C)C1(O)CCCC1C
CC=C(C)C1(O)CCC(C)C1
CC(CO)=C1CCCC1(C)C
CC(CO)=C1CCC(C)(C)C1
CC(O)C=C1CCCC1(C)C
CC(O)C=C1CCC(C)(C)C1
CC1C=C(C)CCC1(C)CO
CC1C(C)=CCCC1(C)CO
CC1CC=C(C)CC1(C)CO
CC1CC=CC(C)C1(C)CO
CC1CCC=C(C)C1(C)CO
CC1CCC(C)=CC1(C)CO
CC1=CC(C)(C)CCC1CO
CC1=CCC(C)(C)CC1CO
CC1C=CC(C)(C)CC1CO
CC1CC=CC(C)(C)C1CO
CC1CC(C)(C)C=CC1CO
CC1CC(C)(C)CC=C1CO
CC1CCC(C)(C)C=C1CO
CC1=CC(C)(C)CC(CO)C1
CC1=CCC(C)(C)C(CO)C1
CC1CC=C(C)C(C)(CO)C1
CC1CC(C)=CC(C)(CO)C1
CC1CC(C)(C)CC(CO)=C1
CC1CCC(C)(C)C(CO)=C1
CC1C=CCC(C)(CO)C1C
CC1CC=CC(C)(CO)C1C
CC1=C(C)CC(C)(CO)CC1
CC1CC(C)(C)C(CO)C=C1
CC1CC(C)C(C)(CO)C=C1
CC1=CCCC(CO)C1(C)C
CC1C=CCC(CO)C1(C)C
CC1CC=CC(CO)C1(C)C
CC1CCC=C(CO)C1(C)C
CC1CCC(C)(CO)C=C1C
CC1=C(C)C(C)(CO)CCC1
CC1CCC(C)(CO)C(C)=C1
CC1=CCC(CO)CC1(C)C
CC1C=CC(CO)CC1(C)C
CC1CC=C(CO)CC1(C)C
CC1CC(C)(CO)C=CC1C
CC1CC(C)(CO)CC=C1C
CC1CC(C)(CO)C(C)C=C1
CC1CC(C)(CO)CC(C)=C1
CC1=CC(CO)CCC1(C)C
CC1C=C(CO)CCC1(C)C
CC1CC(CO)=CCC1(C)C
CC1CC(CO)C=CC1(C)C
CC1=CC(CO)CC(C)(C)C1
CC1CC(CO)=CC(C)(C)C1
CC1CC(CO)C(C)(C)C=C1
CC1=C(CO)CCCC1(C)C
CC1C(CO)CC=CC1(C)C
CC1=C(CO)CC(C)(C)CC1
CCC1=C(C)CCCC1(C)O
CCC1=CCC(C)CC1(C)O
CCC1=CCCC(C)C1(C)O
CCC1C=C(C)CCC1(C)O
CCC1C=CC(C)CC1(C)O
CCC1C=CCC(C)C1(C)O
CCC1C(C)=CCCC1(C)O
CCC1C(C)C=CCC1(C)O
CCC1C(C)CC=CC1(C)O
CCC1CC=C(C)CC1(C)O
CCC1CC=CC(C)C1(C)O
CCC1CC(C)=CCC1(C)O
CCC1CC(C)C=CC1(C)O
CCC1CCC=C(C)C1(C)O
CCC1CCC(C)=CC1(C)O
CCC1=CC(C)(C)CCC1O
CCC1=CCC(C)(C)CC1O
CCC1=CCCC(C)(C)C1O
CCC1(C)C=C(C)CCC1O
CCC1(C)C=CC(C)CC1O
CCC1(C)C=CCC(C)C1O
CCC1(C)C(O)CC=CC1C
CCC1(C)C(C)CC=CC1O
CCC1(C)CC=C(C)CC1O
CCC1(C)CC=CC(C)C1O
CCC1(C)CC(C)=CCC1O
CCC1(C)CC(C)C=CC1O
CCC1(C)CCC=C(C)C1O
CCC1(C)CCC(C)=CC1O
CCC1C=CC(C)(C)CC1O
CCC1C=CCC(C)(C)C1O
CCC1CC=CC(C)(C)C1O
CCC1CC(C)(C)C=CC1O
CCC1=C(C)CCC(C)(O)C1
CCC1=CC(C)(C)CC(O)C1
CCC1=CC(C)CC(C)(O)C1
CCC1=CCC(C)(C)C(O)C1
CCC1=CCC(C)C(C)(O)C1
CCC1(C)CC=C(C)C(O)C1
CCC1CC=C(C)C(C)(O)C1
CCC1CC(C)=CC(C)(O)C1
CCC1=CCCC(C)(O)C1C
CCC1(C)C=CCC(O)C1C
CCC1(C)CC=CC(O)C1C
CCC1C=CCC(C)(O)C1C
CCC1CC=CC(C)(O)C1C
CCC1=C(C)CC(C)(O)CC1
CCC1=CC(C)(C)C(O)CC1
CCC1=CC(C)C(C)(O)CC1
CCC1(C)CC(C)C(O)C=C1
CCC1CC(C)(C)C(O)C=C1
CCC1CC(C)C(C)(O)C=C1
CCC1=CCCC(O)C1(C)C
CCC1C=CCC(O)C1(C)C
CCC1CC=CC(O)C1(C)C
CCC1=CCC(C)(O)CC1C
CCC1(C)C=CC(O)CC1C
CCC1(C)CCC(O)C=C1C
CCC1C=CC(C)(O)CC1C
CCC1CCC(C)(O)C=C1C
CCC1=C(C)C(C)(O)CCC1
CCC1=CCC(C)(O)C(C)C1
CCC1(C)CCC(O)C(C)=C1
CCC1CCC(C)(O)C(C)=C1
CCC1=CCC(O)CC1(C)C
CCC1C=CC(O)CC1(C)C
CCC1=CC(C)(O)CCC1C
CCC1(C)CC(O)C=CC1C
CCC1(C)CC(O)CC=C1C
CCC1CC(C)(O)C=CC1C
CCC1CC(C)(O)CC=C1C
CCC1=CC(C)(O)C(C)CC1
CCC1=CC(C)(O)CC(C)C1
CCC1=CCC(O)C(C)(C)C1
CCC1(C)CC(O)C=C(C)C1
CCC1(C)CC(O)C(C)C=C1
CCC1(C)CC(O)CC(C)=C1
CCC1CC(C)(O)C(C)C=C1
CCC1CC(C)(O)CC(C)=C1
CCC1CC(O)C=CC1(C)C
CCC1(C)C(O)CCC=C1C
CCC1=CC(O)C(C)(C)CC1
CCC1CC(O)C(C)(C)C=C1
CCC1C(O)C=CCC1(C)C
CCC1C(O)CC=CC1(C)C
CCC1(O)C=C(C)CCC1C
CCC1(O)C=CC(C)CC1C
CCC1(O)C=CCC(C)C1C
CCC1(O)C(C)CC=CC1C
CCC1(O)C(C)CCC=C1C
CCC1(O)CC=C(C)CC1C
CCC1(O)CC=CC(C)C1C
CCC1(O)CC(C)=CCC1C
CCC1(O)CC(C)C=CC1C
CCC1(O)CC(C)CC=C1C
CCC1(O)CCC=C(C)C1C
CCC1(O)CCC(C)=CC1C
CCC1(O)CCC(C)C=C1C
CCC1(O)CCCC(C)=C1C
CCC1(O)CC=C(C)C(C)C1
CCC1(O)CC(C)C=C(C)C1
CCC1(O)CC(C)C(C)C=C1
CCC1(O)CC(C)CC(C)=C1
CCC1(O)CCC(C)=C(C)C1
CCC1(O)CCC(C)C(C)=C1
CC1CC(C)=CCC1(C)CO
CC1C=CCC(C)(C)C1CO
CC1=CC(C)(C)C(CO)CC1
CC1CCC(CO)=CC1(C)C
CC1=CCC(CO)C(C)(C)C1
CC1CC=C(CO)C(C)(C)C1
CC1=CC(CO)C(C)(C)CC1
CC1C(CO)=CCCC1(C)C
CC1C(CO)C=CCC1(C)C
CC1=C(CO)CCC(C)(C)C1
CCC1=CC(C)CCC1(C)O
CCC1=CC(O)CCC1(C)C
CCC1=CC(O)CC(C)(C)C1
CC1=CCCC(C)(C)C1CO
CC1=C(CO)C(C)(C)CCC1
CC1CCC(C1)=CC(C)(C)O
CC1CCCC1=CC(C)(C)O
CC=C1CCC(C1)C(C)(C)O
CC=C1CCCC1C(C)(C)O
CC(C)(C)C=C1CCCC1O
CC(C)(C)C=C1CCC(O)C1
CC(C)C1=CCCCC1(C)O
CC(C)C1CCC=CC1(C)O
CC(C)C1(C)C=CCCC1O
CC(C)C1(C)CC=CCC1O
CC(C)C1(C)CCC=CC1O
CC(C)C1=CCCC(C)(O)C1
CC(C)C1CC=CC(C)(O)C1
CC(C)C1(C)CCC(O)C=C1
CC(C)C1=CC(C)(O)CCC1
CC(C)C1(C)CC(O)CC=C1
CC(C)C1CC(C)(O)CC=C1
CC(C)C1(O)C=CCCC1C
CC(C)C1(O)CC=CCC1C
CC(C)C1(O)CCC=CC1C
CC(C)C1(O)CCCC=C1C
CC(C)C1(O)CC=CC(C)C1
CC(C)C1(O)CC(C)CC=C1
CC(C)C1(O)CCC=C(C)C1
CC(C)C1(O)CCCC(C)=C1
CC(O)C1=CCCCC1(C)C
CC(O)C1C=CCCC1(C)C
CC(O)C1CC=CCC1(C)C
CC(O)C1CCC=CC1(C)C
CC(O)C1(C)C=CCCC1C
CC(O)C1(C)CC=CCC1C
CC(O)C1(C)CCC=CC1C
CC(O)C1(C)CCCC=C1C
CC(O)C1=CCC(C)(C)CC1
CC(O)C1(C)CC=CC(C)C1
CC(O)C1(C)CC(C)CC=C1
CC(O)C1(C)CCC=C(C)C1
CC(O)C1(C)CCC(C)=CC1
CC(O)C1(C)CCC(C)C=C1
CC(O)C1(C)CCCC(C)=C1
CC(O)C1CC=CC(C)(C)C1
CC(O)C1CC(C)(C)CC=C1
CC(C)C1C=CCCC1(C)O
CC(C)C1CC=CCC1(C)O
CC(C)C1(C)CC=CC(O)C1
CC(C)C1CCC(C)(O)C=C1
CC(C)C1(O)CCC(C)C=C1
CC(O)C1=CC(C)(C)CCC1
CC(O)C1=CCCC(C)(C)C1
CC(O)C1CCC(C)(C)C=C1
CC(C)C1=CCC(C)(O)CC1
CC(C)C1(O)CCC(C)=CC1
CC(=C1CCCC1)C(C)(C)O
CC1=C(CCCC1)C(C)(C)O
CC1=CC(CCC1)C(C)(C)O
CC1=CCCCC1C(C)(C)O
CC1C=CCCC1C(C)(C)O
CC1CC=CC(C1)C(C)(C)O
CC1CC=CCC1C(C)(C)O
CC1CC(CC=C1)C(C)(C)O
CC1CCC=C(C1)C(C)(C)O
CC1CCC=CC1C(C)(C)O
CC1CCCC(=C1)C(C)(C)O
CC(C)(C)C1=CCCCC1O
CC(C)(C)C1C=CCCC1O
CC(C)(C)C1CC=CCC1O
CC(C)(C)C1CCC=CC1O
CC(C)(C)C1CC(O)CC=C1
CC1=CCCC(C1)C(C)(C)O
CC1CCC(=CC1)C(C)(C)O
CC1CCC(C=C1)C(C)(C)O
CC1CCCC=C1C(C)(C)O
CC(C)(C)C1=CCCC(O)C1
CC(C)(C)C1=CCC(O)CC1
CC(C)(C)C1=CC(O)CCC1
CC(C)(C)C1CCC(O)C=C1
CC(C)(C)C1CC=CC(O)C1
CC1=CCC(CC1)C(C)(C)O
CC1=CCCCCC1(C)CO
CC1C=CCCCC1(C)CO
CC1CC=CCCC1(C)CO
CC1CCC=CCC1(C)CO
CC1CCCC=CC1(C)CO
CC1(C)C=CCCCC1CO
CC1(C)CC=CCCC1CO
CC1(C)CCC=CCC1CO
CC1(C)CCCC=CC1CO
CC1(C)CCCCC=C1CO
CC1=CCCCC(C)(CO)C1
CC1(C)CC=CCC(CO)C1
CC1(C)CCC=CC(CO)C1
CC1(C)CCCC=C(CO)C1
CC1(C)CCCCC(CO)=C1
CC1CC=CCC(C)(CO)C1
CC1CCC=CC(C)(CO)C1
CC1=CCCC(C)(CO)CC1
CC1(C)CCC=C(CO)CC1
CC1(C)CCCC(CO)=CC1
CC1(C)CCCC(CO)C=C1
CC1CCCC(C)(CO)C=C1
CC1=CCC(C)(CO)CCC1
CC1(C)CCC(CO)C=CC1
CC1(C)CCC(CO)CC=C1
CC1CCC(C)(CO)C=CC1
CC1CCC(C)(CO)CC=C1
CC1=CC(C)(CO)CCCC1
CC1(C)CC(CO)CCC=C1
CC1CC(C)(CO)CCC=C1
CCC1=CCCCCC1(C)O
CCC1C=CCCCC1(C)O
CCC1CC=CCCC1(C)O
CCC1CCC=CCC1(C)O
CCC1CCCC=CC1(C)O
CCC1(C)C=CCCCC1O
CCC1(C)CC=CCCC1O
CCC1(C)CCC=CCC1O
CCC1(C)CCCC=CC1O
CCC1=CCCCC(C)(O)C1
CCC1(C)CC=CCC(O)C1
CCC1(C)CCC=CC(O)C1
CCC1CC=CCC(C)(O)C1
CCC1CCC=CC(C)(O)C1
CCC1=CCCC(C)(O)CC1
CCC1(C)CCCC(O)C=C1
CCC1CCCC(C)(O)C=C1
CCC1=CCC(C)(O)CCC1
CCC1(C)CCC(O)C=CC1
CCC1(C)CCC(O)CC=C1
CCC1CCC(C)(O)C=CC1
CCC1CCC(C)(O)CC=C1
CCC1=CC(C)(O)CCCC1
CCC1(C)CC(O)CCC=C1
CCC1CC(C)(O)CCC=C1
CCC1(O)C=CCCCC1C
CCC1(O)CC=CCCC1C
CCC1(O)CCC=CCC1C
CCC1(O)CCCC=CC1C
CCC1(O)CCCCC=C1C
CCC1(O)CC=CCC(C)C1
CCC1(O)CC(C)CCC=C1
CCC1(O)CCC=C(C)CC1
CCC1(O)CCC=CC(C)C1
CCC1(O)CCC(C)C=CC1
CCC1(O)CCC(C)CC=C1
CCC1(O)CCCC=C(C)C1
CCC1(O)CCCC(C)=CC1
CCC1(O)CCCC(C)C=C1
CCC1(O)CCCCC(C)=C1
CC1(CCCCCC1O)C=C
CC1CCCCCC1(O)C=C
CC1(CCCCC(O)C1)C=C
CC1CCCCC(O)(C1)C=C
CC1(CCCC(O)CC1)C=C
CC1(CO)CCCCCC1=C
CC1(CO)CCCC(=C)CC1
CC1(CO)CCCCC(=C)C1
CC1(O)CCCC(CC1)C=C
CC1(O)CCCCC(C1)C=C
CC1(O)CCCCCC1C=C
CCC1(O)CCCCCC1=C
CCC1(O)CCCC(=C)CC1
CCC1(O)CCCCC(=C)C1
CC1CCCC(O)(CC1)C=C
CC1CCCC(CC1)=CCO
CC1CCCCC(C1)=CCO
CC1CCCCCC1=CCO
CC=C1CCCCCC1CO
CC=C1CCCCC(CO)C1
CC=C1CCCC(CO)CC1
CC=CC1CCCCCC1O
CCC=C1CCCCCC1O
CC=CC1CCCCC(O)C1
CCC=C1CCCCC(O)C1
CC=CC1CCCC(O)CC1
CCC=C1CCCC(O)CC1
CC(CO)=C1CCCCCC1
CC(O)C=C1CCCCCC1
CCC1CC11CC(CC)CO1
CCC1CC11CCC(CC)O1
CCC1CC11CCOC1CC
CCC1CC11COCC1CC
CCC1CC11COC(CC)C1
CCC1CC11OCCC1CC
CCC1CC2(CC2)C(CC)O1
CCC1CC2(CC2)OC1CC
CCC1CC2(CO2)CC1CC
CCC1CCC2(CO2)C1CC
CCC1C(CC)C11CCCO1
CCC1C(CC)C11CCOC1
CCC1CC(CC)C2(CC2)O1
CCC1CC(CC)C2(CO2)C1
CCC1CCC(CC)C11CO1
CCC1COC2(CC2)C1CC
CCC1COC(CC)C11CC1
CCC1OC11CCCC1CC
CCC1OC11CCC(CC)C1
CCC1OCC2(CC2)C1CC
CCCC1CC11CC(C)CO1
CCCC1CC11CCC(C)O1
CCCC1CC11CCOC1C
CCCC1CC11COCC1C
CCCC1CC11COC(C)C1
CCCC1CC11OCCC1C
CCCC1CC2(CC2)C(C)O1
CCCC1CC2(CC2C)CO1
CCCC1CC2(CC2)OC1C
CCCC1CC2(CO2)CC1C
CCCC1C(C)C11CCCO1
CCCC1C(C)C11CCOC1
CCCC1CCC2(C1)OC2C
CCCC1CCC2(CC2C)O1
CCCC1CCC2(CO2)C1C
CCCC1CCCC11OC1C
CCCC1CC(C)C2(CC2)O1
CCCC1CC(C)C2(CO2)C1
CCCC1C(C)CCC11CO1
CCCC1CC(C)CC11CO1
CCCC1CCC(C)C11CO1
CCCC1C(C)COC11CC1
CCCC1CC(C)OC11CC1
CCCC1CCOC11CC1C
CCCC1C(C)OCC11CC1
CCCC1COC2(CC2)C1C
CCCC1COC2(CC2C)C1
CCCC1COCC11CC1C
CCCC1COC(C)C11CC1
CCCC1OC11CCCC1C
CCCC1OC11CCC(C)C1
CCCC1OC2(CC2)CC1C
CCCC1OCC2(CC2)C1C
CCCC1OCCC11CC1C
CCCC1OC(C)CC11CC1
CCCC1OCC(C)C11CC1
CC(C)CC1CC11CCCO1
CCC(C)C1CC11CCCO1
CC(C)CC1CC11CCOC1
CCC(C)C1CC11CCOC1
CC(C)CC1CC2(CC2)CO1
CCC(C)C1CC2(CC2)CO1
CC(C)CC1CCC2(CC2)O1
CCC(C)C1CCC2(CC2)O1
CC(C)CC1CCC2(CO2)C1
CCC(C)C1CCC2(CO2)C1
CC(C)CC1CCCC11CO1
CCC(C)C1CCCC11CO1
CC(C)CC1CCOC11CC1
CCC(C)C1CCOC11CC1
CC(C)CC1COC2(CC2)C1
CCC(C)C1COC2(CC2)C1
CC(C)CC1COCC11CC1
CCC(C)C1COCC11CC1
CC(C)CC1OC11CCCC1
CCC(C)C1OC11CCCC1
CC(C)CC1OCCC11CC1
CCC(C)C1OCCC11CC1
CC(CC1CC1)C1CCCO1
CCC(C1CC1)C1CCCO1
CC(CC1CC1)C1CCOC1
CCC(C1CC1)C1CCOC1
CC(CC1CCCC1)C1CO1
CC(CC1CCCO1)C1CC1
CC(CC1CCOC1)C1CC1
CC(CC1CO1)C1CCCC1
CCC(C1CO1)C1CCCC1
CC1CCC(C1)C(=C)CCO
CC1CCCC1C(=C)CCO
CC1CCCC1CC(=C)CO
CC1CCC(C1)C(CO)C=C
CC1CCCC1C(CO)C=C
CC1CCCC1CC(O)C=C
CC1CCCC1C(O)CC=C
CC1CCC(CC(=C)CO)C1
CC1CCC(CC(O)C=C)C1
CCC1CCC(C1)C(=C)CO
CCC1CCCC1C(=C)CO
CCC1CCC(C1)C(O)C=C
CCC1CCCC1C(O)C=C
CC(=C)C1CCCC1CCO
CC(CC1CCCC1O)C=C
CC(=C)C1CCC(CCO)C1
CC(CC1CCC(O)C1)C=C
CC(=C)CC1CCCC1CO
CC(C=C)C1CCCC1CO
CCC(=C)C1CCCC1CO
CC(=C)CC1CCC(CO)C1
CC(C=C)C1CCC(CO)C1
CCC(=C)C1CCC(CO)C1
CC(=C)CCC1CCCC1O
CC(CC=C)C1CCCC1O
CCC(C=C)C1CCCC1O
CCCC(=C)C1CCCC1O
CC(=C)CCC1CCC(O)C1
CC(CC=C)C1CCC(O)C1
CCC(C=C)C1CCC(O)C1
CCCC(=C)C1CCC(O)C1
CC(CCO)C1CCCC1=C
CCC(CO)C1CCCC1=C
CCCC(O)C1CCCC1=C
CC(CCO)C1CCC(=C)C1
CCC(CO)C1CCC(=C)C1
CCCC(O)C1CCC(=C)C1
CC(CO)C1CCC(C1)C=C
CC(CO)C1CCCC1C=C
CCC(O)C1CCC(C1)C=C
CCC(O)C1CCCC1C=C
CC(CO)CC1CCCC1=C
CCC(O)CC1CCCC1=C
CC(CO)CC1CCC(=C)C1
CCC(O)CC1CCC(=C)C1
CC(O)C1CCCC1CC=C
CC(O)C1CCC(CC=C)C1
CC(O)CC1CCC(C1)C=C
CC(O)CC1CCCC1C=C
CC(O)CCC1CCCC1=C
CC(O)CCC1CCC(=C)C1
CC1CCC(C1)C(O)CC=C
CCC(=C)CC1CCCC1O
CCC(=C)CC1CCC(O)C1
CC(C1CCCC1)C(=C)CO
CC(=C)C(CO)C1CCCC1
CC(=C)CC(O)C1CCCC1
CC(C=C)C(O)C1CCCC1
CCC(=C)C(O)C1CCCC1
CC(=C)C(O)CC1CCCC1
CC(C(O)C=C)C1CCCC1
CC(CO)C(=C)C1CCCC1
CCC(O)C(=C)C1CCCC1
CC(O)C(=C)CC1CCCC1
CC(O)C(C=C)C1CCCC1
CC(O)CC(=C)C1CCCC1
CCC12CC1C(CO2)C(C)C
CCC12CC1CC(O2)C(C)C
CCC12CC1C(OC2)C(C)C
CCC12CC1COC2C(C)C
CCC12CC1OC(C2)C(C)C
CCC12CC1OCC2C(C)C
CCC12CC(CC1O2)C(C)C
CCC12CCC(C(C)C)C1O2
CCC12CCOC1C2C(C)C
CCC12COCC1C2C(C)C
CCC12OC1CCC2C(C)C
CCC12OCCC1C2C(C)C
CCC1C2CCOC12C(C)C
CCC1C2COCC12C(C)C
CCC1C2OCCC12C(C)C
CCC1(CC2CC2O1)C(C)C
CCC1CC2(CC2O1)C(C)C
CCC1CC2CC2(O1)C(C)C
CCC1(CC2OC2C1)C(C)C
CCC1CC2OC2(C1)C(C)C
CCC1(CCC2OC12)C(C)C
CCC1CCC2(OC12)C(C)C
CCC1CCC2OC12C(C)C
CCC1(C(C)C)C2CCOC12
CCC1(C(C)C)C2COCC12
CCC1(COC2CC12)C(C)C
CCC1COC2(CC12)C(C)C
CCC1COC2CC12C(C)C
CCC1(OCC2CC12)C(C)C
CCC1OCC2(CC12)C(C)C
CCC1OCC2CC12C(C)C
CC(C)CC12CC1C(C)CO2
CC(C)CC12CC1CC(C)O2
CCC(C)C12CC1C(C)CO2
CCC(C)C12CC1CC(C)O2
CC(C)CC12CC1C(C)OC2
CCC(C)C12CC1C(C)OC2
CC(C)CC12CC1COC2C
CCC(C)C12CC1COC2C
CC(C)CC12CC1OCC2C
CCC(C)C12CC1OCC2C
CC(C)CC12CC1OC(C)C2
CCC(C)C12CC1OC(C)C2
CC(C)CC12CC(C)CC1O2
CC(C)CC12CCC(C)C1O2
CCC(C)C12CC(C)CC1O2
CCC(C)C12CCC(C)C1O2
CC(C)CC12CCOC1C2C
CCC(C)C12CCOC1C2C
CC(C)CC12COCC1C2C
CCC(C)C12COCC1C2C
CC(C)CC12OC1CCC2C
CCC(C)C12OC1CCC2C
CC(C)CC12OCCC1C2C
CCC(C)C12OCCC1C2C
CC(C)CC1C2CCOC12C
CCC(C)C1C2CCOC12C
CC(C)CC1C2COCC12C
CCC(C)C1C2COCC12C
CC(C)CC1C2OCCC12C
CCC(C)C1C2OCCC12C
CC(C)CC1CC2CC2(C)O1
CCC(C)C1CC2CC2(C)O1
CC(C)CC1CC2(C)CC2O1
CCC(C)C1CC2(C)CC2O1
CC(C)CC1(C)C2CCOC12
CCC(C)C1(C)C2CCOC12
CC(C)CC1(C)C2COCC12
CCC(C)C1(C)C2COCC12
CC(C)CC1CC2OC2(C)C1
CCC(C)C1CC2OC2(C)C1
CC(C)CC1(C)CC2CC2O1
CCC(C)C1(C)CC2CC2O1
CC(C)CC1CCC2(C)OC12
CCC(C)C1CCC2(C)OC12
CC(C)CC1CCC2OC12C
CCC(C)C1CCC2OC12C
CC(C)CC1(C)CC2OC2C1
CCC(C)C1(C)CC2OC2C1
CC(C)CC1(C)CCC2OC12
CCC(C)C1(C)CCC2OC12
CC(C)CC1(C)COC2CC12
CCC(C)C1(C)COC2CC12
CC(C)CC1COC2CC12C
CCC(C)C1COC2CC12C
CC(C)CC1COC2(C)CC12
CCC(C)C1COC2(C)CC12
CC(C)CC1(C)OCC2CC12
CCC(C)C1(C)OCC2CC12
CC(C)CC1OCC2CC12C
CCC(C)C1OCC2CC12C
CC(C)CC1OCC2(C)CC12
CCC(C)C1OCC2(C)CC12
CC(C)CC1CC2CCC2O1
CCC(C)C1CC2CCC2O1
CC(C)CC1CC2CCOC12
CCC(C)C1CC2CCOC12
CC(C)CC1CC2COC2C1
CCC(C)C1CC2COC2C1
CC(C)CC1CC2COCC12
CCC(C)C1CC2COCC12
CC(C)CC1CC2OCCC12
CCC(C)C1CC2OCCC12
CC(C)CC1CCC2COC12
CCC(C)C1CCC2COC12
CC(C)CC1CCC2OCC12
CCC(C)C1CCC2OCC12
CC(C)CC1COC2CCC12
CCC(C)C1COC2CCC12
CC(C)CC1OC2CCCC12
CCC(C)C1OC2CCCC12
CC(C)CC1OCC2CCC12
CCC(C)C1OCC2CCC12
CC(C)OC1C2CCCCC12
CC(C)OC1CCC2CC2C1
CC(C)OC1CCCC2CC12
COC(C)C1C2CCCCC12
COC(C)C1CCC2CC2C1
COC(C)C1CCCC2CC12
CCC1C2CCCOC12CC
CCC1C2CCOCC12CC
CCC1C2COCCC12CC
CCC1C2OCCCC12CC
CCC1CC2CC2(CC)CO1
CCC1CC2(CC)CC2CO1
CCC1CCC2CC2(CC)O1
CCC1CCC2(CC)CC2O1
CCC1(CC)C2CCCOC12
CCC1CCC2(CC)OC2C1
CCC1(CC)C2CCOCC12
CCC1CCC2OC2(CC)C1
CCC1(CC)CC2CC2CO1
CCC1CCCC2(CC)OC12
CCC1CCCC2OC12CC
CCC1(CC)CCC2CC2O1
CCC1(CC)CCCC2OC12
CCC1(CC)CCOC2CC12
CCC1(CC)COC2CC2C1
CCC1(CC)COCC2CC12
CCC1CCOC2CC12CC
CCC1CCOC2(CC)CC12
CCC1(CC)OCCC2CC12
CCC1COC2CC2(CC)C1
CCC1COC2(CC)CC2C1
CCC1COCC2CC12CC
CCC1COCC2(CC)CC12
CCC1OCCC2CC12CC
CCC1OCCC2(CC)CC12
CCCC12CC1C(C)CCO2
CCCC12CC1CC(C)CO2
CCCC12CC1CCC(C)O2
CCCC12CC1C(C)COC2
CCCC12CC1CC(C)OC2
CCCC12CC1CCOC2C
CCCC12CC1C(C)OCC2
CCCC12CC1COCC2C
CCCC12CC1COC(C)C2
CCCC12CC1OCCC2C
CCCC12CC1OC(C)CC2
CCCC12CC1OCC(C)C2
CCCC12CC(C)CCC1O2
CCCC12CCC(C)CC1O2
CCCC12CCCC(C)C1O2
CCCC12CCCOC1C2C
CCCC12CCOCC1C2C
CCCC12COCCC1C2C
CCCC12OC1CCCC2C
CCCC12OCCCC1C2C
CCCC1C2CCCOC12C
CCCC1C2CCOCC12C
CCCC1C2COCCC12C
CCCC1C2OCCCC12C
CCCC1CC2CC2(C)CO1
CCCC1CC2(C)CC2CO1
CCCC1(C)C2CCCOC12
CCCC1(C)C2CCOCC12
CCCC1(C)CC2CC2CO1
CCCC1CCC2CC2(C)O1
CCCC1CCC2(C)CC2O1
CCCC1CCC2OC2(C)C1
CCCC1(C)CCC2CC2O1
CCCC1CCCC2(C)OC12
CCCC1CCCC2OC12C
CCCC1(C)CCC2OC2C1
CCCC1(C)CCCC2OC12
CCCC1(C)CCOC2CC12
CCCC1CCOC2CC12C
CCCC1(C)COC2CC2C1
CCCC1CCOC2(C)CC12
CCCC1(C)COCC2CC12
CCCC1COC2CC2(C)C1
CCCC1COC2(C)CC2C1
CCCC1COCC2CC12C
CCCC1COCC2(C)CC12
CCCC1(C)OCCC2CC12
CCCC1OCCC2CC12C
CCCC1OCCC2(C)CC12
CCC1(CC)CCC2OC2C1
CCCC1CCC2(C)OC2C1
CC(C)CC12CC1CCCO2
CCC(C)C12CC1CCCO2
CC(C)CC12CC1CCOC2
CCC(C)C12CC1CCOC2
CC(C)CC12CC1COCC2
CCC(C)C12CC1COCC2
CC(C)CC12CC1OCCC2
CCC(C)C12CC1OCCC2
CC(C)CC12CCCCC1O2
CCC(C)C12CCCCC1O2
CC(C)CC1C2CC1COC2
CCC(C)C1C2CC1COC2
CC(C)CC1C2CC1OCC2
CCC(C)C1C2CC1OCC2
CC(C)CC1C2CCCC1O2
CCC(C)C1C2CCCC1O2
CC(C)CC1CC2CC(C1)O2
CCC(C)C1CC2CC(C1)O2
CC(C)CC1CC2CC(C2)O1
CCC(C)C1CC2CC(C2)O1
CC(C)CC1CCC2CC1O2
CCC(C)C1CCC2CC1O2
CC(C)CC1COC2CC1C2
CCC(C)C1COC2CC1C2
CC(C)CC1OCC2CC1C2
CCC(C)C1OCC2CC1C2
