# Supplementary material for: Expanding the fragrance chemical space for virtual screening
Source: J Cheminform. 2014 May 22;6:27. doi: 10.1186/1758-2946-6-27 (PMC4037718; doi:10.1186/1758-2946-6-27)
Supplement: Additional file 4 — SMILES for the MQN-browser search examples in Table 3. [file 1758-2946-6-27-S4.zip › RoseOxide.GDB13.smi]

CCC1CC(CCO1)=CC
CCC1CCC(CO1)=CC
CCC1CCOCC1=CC
CCC1COCC(C1)=CC
CCC1COCCC1=CC
CCC1OCCCC1=CC
CC=CC1CCC(C)CO1
CC=CC1CCC(C)OC1
CCC=C1CCC(C)OC1
CC=CC1CCCOC1C
CCC=C1CCCOC1C
CC=CC1CCOCC1C
CCC=C1CCOCC1C
CC=CC1CCOC(C)C1
CCC=C1CCOC(C)C1
CC=CC1COCCC1C
CCC=C1COCCC1C
CC=CC1COCC(C)C1
CCC=C1COCC(C)C1
CC=CC1OCCCC1C
CC=CC1CC(C)CCO1
CC=CC1CCCC(C)O1
CC1CC(CC=C)CCO1
CC1CCC(CC=C)CO1
CC1CCC(CC=C)OC1
CC1CCCOC1CC=C
CC1CCOCC1CC=C
CC1CCOC(CC=C)C1
CC1COCCC1CC=C
CC1COCC(CC=C)C1
CC1OCCCC1CC=C
CCC1CC(CCO1)C=C
CCC1CCC(CO1)C=C
CCC1CCCC(O1)C=C
CCC1CCC(OC1)C=C
CCC1CCCOC1C=C
CCC1CCOC(C1)C=C
CCC1CCOCC1C=C
CCC1COCC(C1)C=C
CCC1COCCC1C=C
CCC1OCCCC1C=C
CCCC1CCC(=C)CO1
CCCC1COCCC1=C
CCCC1COCC(=C)C1
CCCC1OCCCC1=C
CC1CCCC(CC=C)O1
CCCC1CC(=C)CCO1
CCCC1CCOCC1=C
CCC1=CC(COC1)=CC
CCC1=CCOCC1=CC
CCC1OCC=CC1=CC
CCC1OCC(=CC)C=C1
CC=CC1CC=C(C)CO1
CC=CC1CC=CC(C)O1
CC=CC1=C(C)CCOC1
CC=CC1=CC(C)COC1
CC=CC1=CCC(C)OC1
CC=CC1=CCCOC1C
CC=CC1C=CCOC1C
CCC=C1C=CCOC1C
CC=CC1=C(C)COCC1
CC=CC1=CC(C)OCC1
CC=CC1=CCOCC1C
CC=CC1=CCOC(C)C1
CC=CC1COCC=C1C
CCC=C1COCC=C1C
CC=CC1COC(C)C=C1
CC=CC1COCC(C)=C1
CCC=C1COC(C)C=C1
CCC=C1COCC(C)=C1
CC=CC1OCC=CC1C
CC=CC1OCCC=C1C
CC=CC1OC(C)CC=C1
CC=CC1OCC(C)C=C1
CC=CC1OCCC(C)=C1
CC=CC1CC(C)=CCO1
C=C1CCC(CC#C)OC1
C=C1CCCOC1CC#C
C=C1CCOCC1CC#C
C=C1CCOC(CC#C)C1
C=C1COCCC1CC#C
C=C1COCC(CC#C)C1
C=CC1CC(CCO1)C#C
C=CC1CCC(CO1)C#C
C=CC1CCCC(O1)C#C
C=CC1CCC(OC1)C#C
C=CC1CCCOC1C#C
C=CC1CCOC(C1)C#C
C=CC1CCOCC1C#C
C=CC1COCC(C1)C#C
C=CC1COCCC1C#C
C=CC1OCCCC1C#C
CC#CC1CC(=C)CCO1
CC#CC1CCC(=C)CO1
CC#CC1CCOCC1=C
CC#CC1COCCC1=C
CC#CC1COCC(=C)C1
CC#CC1OCCCC1=C
CC1CC(CCO1)=CC=C
CC1CCC(CO1)=CC=C
CC1CCOCC1=CC=C
CC1COCC(C1)=CC=C
CC1COCCC1=CC=C
CC1OCCCC1=CC=C
CC=C1CCC(OC1)C=C
CC=C1CCCOC1C=C
CC=C1CCOC(C1)C=C
CC=C1CCOCC1C=C
CC=C1COCC(C1)C=C
CC=C1COCCC1C=C
CC=CC1CC(=C)CCO1
CC=CC1CCC(=C)CO1
CC=CC1CCOCC1=C
CCC=C1CCOCC1=C
CC=CC1COCCC1=C
CCC=C1COCCC1=C
CC=CC1COCC(=C)C1
CCC=C1COCC(=C)C1
CC=CC1OCCCC1=C
CC1CC(CC#C)CCO1
CC1CCC(CC#C)CO1
CC1CCCC(CC#C)O1
CC1CCC(CC#C)OC1
CC1CCCOC1CC#C
CC1CCOCC1CC#C
CC1CCOC(CC#C)C1
CC1COCCC1CC#C
CC1COCC(CC#C)C1
CC1OCCCC1CC#C
CCC1CC(CCO1)C#C
CCC1CCC(CO1)C#C
CCC1CCCC(O1)C#C
CCC1CCC(OC1)C#C
CCC1CCCOC1C#C
CCC1CCOC(C1)C#C
CCC1CCOCC1C#C
CCC1COCC(C1)C#C
CCC1COCCC1C#C
CCC1OCCCC1C#C
CC#CC1CC(C)CCO1
CC#CC1CCC(C)CO1
CC#CC1CCCC(C)O1
CC#CC1CCC(C)OC1
CC#CC1CCCOC1C
CC#CC1CCOCC1C
CC#CC1CCOC(C)C1
CC#CC1COCCC1C
CC#CC1COCC(C)C1
CC#CC1OCCCC1C
COC1CCC(CC1)=CC
COC1CCCC(C1)=CC
COC1CCCCC1=CC
CC1CC(CCO1)=CC#C
CC1CCC(CO1)=CC#C
CC1CCOCC1=CC#C
CC1COCC(C1)=CC#C
CC1COCCC1=CC#C
CC1OCCCC1=CC#C
CC=C1CCC(OC1)C#C
CC=C1CCCOC1C#C
CC=C1CCOC(C1)C#C
CC=C1CCOCC1C#C
CC=C1COCC(C1)C#C
CC=C1COCCC1C#C
CC=C1CCOCC1=CC
CC=C1COCC(C1)=CC
CC1CC=C(CC=C)CO1
CC1CC(CC=C)=CCO1
CC1=C(CC=C)CCOC1
CC1=CC(CC=C)COC1
CC1=CCC(CC=C)OC1
CC1=C(CC=C)COCC1
CC1=CC(CC=C)OCC1
CC1=CCCOC1CC=C
CC1C=CCOC1CC=C
CC1=CCOCC1CC=C
CC1=CCOC(CC=C)C1
CC1COCC=C1CC=C
CC1COC(CC=C)C=C1
CC1COCC(CC=C)=C1
CC1OCC=CC1CC=C
CC1OCCC=C1CC=C
CC1OC(CC=C)CC=C1
CC1OCC(CC=C)C=C1
CC1OCCC(CC=C)=C1
CCC1CC(C=C)=CCO1
CCC1CC=C(CO1)C=C
CCC1CC=CC(O1)C=C
CCC1=C(CCOC1)C=C
CCC1=CC(COC1)C=C
CCC1=CCC(OC1)C=C
CCC1=CCCOC1C=C
CCC1C=CCOC1C=C
CCC1=C(COCC1)C=C
CCC1=CC(OCC1)C=C
CCC1=CCOC(C1)C=C
CCC1=CCOCC1C=C
CCC1COCC=C1C=C
CCC1COC(C=C)C=C1
CCC1COCC(C=C)=C1
CCC1OC(CC=C1)C=C
CCC1OCC=CC1C=C
CCC1OCCC=C1C=C
CCC1OCC(C=C)C=C1
CCC1OCCC(C=C)=C1
CCCC1=CC(=C)COC1
CCCC1=CCOCC1=C
CCCC1OCC=CC1=C
CCCC1OCC(=C)C=C1
CC1CC=CC(CC=C)O1
C=CC1CCCOC1C=C
C=CC1CCOCC1C=C
C=CC1COCC(C1)C=C
C=CCC1CC(=C)CCO1
C=CCC1CCC(=C)CO1
C=CCC1CCOCC1=C
C=CCC1COCCC1=C
C=CCC1COCC(=C)C1
C=CCC1OCCCC1=C
C=CC1CCCC(O1)C=C
C=CC1CCOC(C1)C=C
C=CC1CCC(OC1)C=C
CCOC1CCC(=C)CC1
CCOC1CCCC(=C)C1
COC1CCCC(C1)C=C
COCC1CCCCC1=C
COCC1CCCC(=C)C1
CCOC1CCCCC1=C
COC1CCC(CC1)C=C
COC1CCCCC1C=C
COCC1CCC(=C)CC1
CCCC1CCC(C)CO1
CCCC1CCOC(C)C1
CCCC1COCC(C)C1
CCCC1OCCCC1C
CCC1CCCC(CC)O1
CCC1CCC(CC)OC1
CCC1CCCOC1CC
CCC1CCOCC1CC
CCC1CCOC(CC)C1
CCC1COCC(CC)C1
CCCC1CC(C)CCO1
CCCC1CCCC(C)O1
CCCC1CCC(C)OC1
CCCC1CCCOC1C
CCCC1CCOCC1C
CCCC1COCCC1C
CC1CC(CCO1)C=C
CC1CCC(CO1)C=C
CC1CCOCC1C=C
CC1COCC(C1)C=C
CC1COCCC1C=C
CCC1CCC(=C)CO1
CCC1CCOCC1=C
CCC1COCCC1=C
CCC1COCC(=C)C1
CCC1OCCCC1=C
CC1CCCC(O1)C=C
CC1CCC(OC1)C=C
CC1CCCOC1C=C
CC1CCOC(C1)C=C
CC1OCCCC1C=C
CCC1CC(=C)CCO1
CCC1CCOC(C)C1
CCC1COCC(C)C1
CCC1OCCCC1C
CCC1CC(C)CCO1
CCC1CCC(C)CO1
CCC1CCCC(C)O1
CCC1CCC(C)OC1
CCC1CCCOC1C
CCC1CCOCC1C
CCC1COCCC1C
CCC1CCCC(C1)=CC
CCC1CCCCC1=CC
CCC=C1CCC(C)CC1
CCC=C1CCCC(C)C1
CCC1CCC(CC1)=CC
CC=CC1CCCCC1C
CCC=C1CCCCC1C
CC=CC1CCC(C)CC1
CC=CC1CCCC(C)C1
C=C1C=CCOC1CC#C
C=C1COCC=C1CC#C
C=C1COC(CC#C)C=C1
C=C1COCC(CC#C)=C1
C=CC1CC=C(CO1)C#C
C=CC1CC=CC(O1)C#C
C=CC1CC(=CCO1)C#C
C=CC1=C(CCOC1)C#C
C=CC1=CC(COC1)C#C
C=CC1=CCC(OC1)C#C
C=CC1=CCCOC1C#C
C=CC1C=CCOC1C#C
C=CC1=C(COCC1)C#C
C=CC1=CC(OCC1)C#C
C=CC1=CCOC(C1)C#C
C=CC1=CCOCC1C#C
C=CC1COC(C=C1)C#C
C=CC1COCC=C1C#C
C=CC1COCC(=C1)C#C
C=CC1OC(CC=C1)C#C
C=CC1OCC=CC1C#C
C=CC1OCC(C=C1)C#C
C=CC1OCCC=C1C#C
C=CC1OCCC(=C1)C#C
CC#CC1=CC(=C)COC1
CC#CC1=CCOCC1=C
CC#CC1OCC=CC1=C
CC#CC1OCC(=C)C=C1
CC1=CC(COC1)=CC=C
CC1=CCOCC1=CC=C
CC1OCC=CC1=CC=C
CC1OCC(=CC=C)C=C1
CC=C1C=CCOC1C=C
CC=C1COCC=C1C=C
CC=C1COC(C=C)C=C1
CC=CC1=CC(=C)COC1
CC=CC1=CCOCC1=C
CC=CC1OCC=CC1=C
CC=CC1OCC(=C)C=C1
CC=C1COCC(C=C)=C1
CC1CC=C(CC#C)CO1
CC1CC=CC(CC#C)O1
CC1CC(CC#C)=CCO1
CC1=C(CC#C)CCOC1
CC1=CC(CC#C)COC1
CC1=CCC(CC#C)OC1
CC1=C(CC#C)COCC1
CC1=CC(CC#C)OCC1
CC1=CCCOC1CC#C
CC1C=CCOC1CC#C
CC1=CCOCC1CC#C
CC1=CCOC(CC#C)C1
CC1COCC=C1CC#C
CC1COC(CC#C)C=C1
CC1COCC(CC#C)=C1
CC1OCC=CC1CC#C
CC1OCCC=C1CC#C
CC1OC(CC#C)CC=C1
CC1OCC(CC#C)C=C1
CC1OCCC(CC#C)=C1
CCC1CC=C(CO1)C#C
CCC1CC=CC(O1)C#C
CCC1CC(=CCO1)C#C
CCC1=C(CCOC1)C#C
CCC1=CC(COC1)C#C
CCC1=CCC(OC1)C#C
CCC1=CCCOC1C#C
CCC1C=CCOC1C#C
CCC1=C(COCC1)C#C
CCC1=CC(OCC1)C#C
CCC1=CCOC(C1)C#C
CCC1=CCOCC1C#C
CCC1COC(C=C1)C#C
CCC1COCC=C1C#C
CCC1COCC(=C1)C#C
CCC1OC(CC=C1)C#C
CCC1OCC=CC1C#C
CCC1OCC(C=C1)C#C
CCC1OCCC=C1C#C
CCC1OCCC(=C1)C#C
CC#CC1CC=C(C)CO1
CC#CC1CC=CC(C)O1
CC#CC1CC(C)=CCO1
CC#CC1=C(C)CCOC1
CC#CC1=CC(C)COC1
CC#CC1=CCC(C)OC1
CC#CC1=CCCOC1C
CC#CC1C=CCOC1C
CC#CC1=C(C)COCC1
CC#CC1=CC(C)OCC1
CC#CC1=CCOCC1C
CC#CC1=CCOC(C)C1
CC#CC1COCC=C1C
CC#CC1COC(C)C=C1
CC#CC1COCC(C)=C1
CC#CC1OCC=CC1C
CC#CC1OCCC=C1C
CC#CC1OC(C)CC=C1
CC#CC1OCC(C)C=C1
CC#CC1OCCC(C)=C1
COC1C=CCCC1=CC
COC1CC=CC(C1)=CC
COC1CC=CCC1=CC
COC1CC(CC=C1)=CC
COC1CCC=CC1=CC
COC1CCC(=CC)C=C1
C=CC=C1CCOCC1=C
C=CC=C1COCCC1=C
C=CC=C1COCC(=C)C1
CC1CC(C=C)C(C)CO1
CC1CCC(C=C)C(C)O1
CC1CC(C)C(CO1)C=C
CC1CC(CC(C)O1)C=C
CC1CCC(C)C(O1)C=C
CC1CC(COC1C)C=C
CC1CCC(OC1C)C=C
CC1CC(C)OC(C1)C=C
CC1COC(CC1C)C=C
CC1COC(C)C(C1)C=C
CC1COCC(C)C1C=C
CC1COCC(C=C)C1C
CC1COC(C=C)C(C)C1
CC1OCCC(C=C)C1C
CCC1CC(=C)C(C)CO1
CCC1CC(=C)CC(C)O1
CCC1CC(C)C(=C)CO1
CCC1CCC(=C)C(C)O1
CCC1CC(=C)COC1C
CCC1C(C)COCC1=C
CCC1CC(C)OCC1=C
CCC1C(C)OCCC1=C
CCC1CCOC(C)C1=C
CCC1COC(C)CC1=C
CCC1COCC(=C)C1C
CCC1COCC(C)C1=C
CCC1COC(C)C(=C)C1
CCC1OC(C)CCC1=C
CCC1OCC(=C)CC1C
CCC1OCC(C)CC1=C
CCC1OCCC(=C)C1C
CCC1OCCC(C)C1=C
CC1CCOC(C)C1C=C
CC1CCOC(C=C)C1C
CC1CCC(CO1)C(C)=C
CC1CCCC(O1)C(C)=C
CC1CCC(OC1)C(C)=C
CC1CCCOC1C(C)=C
CC1CCOC(C1)C(C)=C
CC1CCOCC1C(C)=C
CC1COCC(C1)C(C)=C
CC1COCCC1C(C)=C
CC1OCCCC1C(C)=C
CC(C)C1CCOCC1=C
CC(C)C1COCCC1=C
CC(C)C1COCC(=C)C1
CC(C)C1OCCCC1=C
CC1CC(CCO1)C(C)=C
CC(C)C1CC(=C)CCO1
CC(C)C1CCC(=C)CO1
CC1(C)CC(CCO1)C=C
CC1(C)CCC(CO1)C=C
CC1CC(C)(CCO1)C=C
CC1CCC(C)(CO1)C=C
CC1CCCC(C)(O1)C=C
CC1(C)CCC(OC1)C=C
CC1(C)CCCOC1C=C
CC1CCC(C)(OC1)C=C
CC1(C)CCOC(C1)C=C
CC1(C)CCOCC1C=C
CC1CCOCC1(C)C=C
CC1(C)COCC(C1)C=C
CC1(C)COCCC1C=C
CC1CCOC(C)(C1)C=C
CC1COCCC1(C)C=C
CC1COCC(C)(C1)C=C
CC1OCCCC1(C)C=C
CCC1(C)CCC(=C)CO1
CCC1(C)CCOCC1=C
CCC1(C)COCCC1=C
CCC1(C)COCC(=C)C1
CCC1(C)OCCCC1=C
CC1(C)CCCC(O1)C=C
CC1CCCOC1(C)C=C
CC1(C)OCCCC1C=C
CCC1(C)CC(=C)CCO1
COC1CCCC(C1)C#C
COC1CCCCC1C#C
COC1CCC(CC1)C#C
CC=C(C)C1CCCCO1
CC=C(C)C1CCCOC1
CC(C)=CC1CCCOC1
CC(C)C=C1CCCOC1
CCC(C)=C1CCCOC1
CC=C(C)C1CCOCC1
CC(C)=CC1CCOCC1
CC(C)C=C1CCOCC1
CC(C)=CC1CCCCO1
CCC(C)=C1CCOCC1
CC=CC1(C)CCCCO1
CC=CC1(C)CCCOC1
CC=CC1(C)CCOCC1
CCCC1CCCOC1=O
CCCC1CCC(=O)OC1
CCCC1CCOC(=O)C1
CCCC1CCCC(=O)O1
CC1CCCCC1CC=O
CC1CCCC(CC=O)C1
CC1CCC(CC=O)CC1
CCC1CCC(CC1)C=O
CCC1CCCC(C1)C=O
CCC1CCCCC1C=O
CCCC1CCCC(=O)C1
CCCC1CCCCC1=O
CCCC1CCC(=O)CC1
CC1CCCC(C1)=CCO
CC1CCCCC1=CCO
CC=C1CCCCC1CO
CC=C1CCCC(CO)C1
CCC=C1CCCCC1O
CCC=C1CCCC(O)C1
CCC=C1CCC(O)CC1
CC1CCC(CC1)=CCO
CC=C1CCC(CO)CC1
CC=CC1CCCCC1O
CC=CC1CCCC(O)C1
CC=CC1CCC(O)CC1
CCC1OCC(CO1)=CC
CCC1OCOCC1=CC
CC=CC1CC(C)OCO1
CC=CC1CCOC(C)O1
CC=CC1COC(C)CO1
CC=CC1COCC(C)O1
CC=CC1COC(C)OC1
CCC=C1COC(C)OC1
CC=CC1COCOC1C
CCC=C1COCOC1C
CC=CC1OCCOC1C
CC=CC1OCOCC1C
CC=CC1OCC(C)CO1
CC=CC1OCCC(C)O1
COC1CC(CCO1)=CC
COC1CCC(CO1)=CC
COC1CCOCC1=CC
COC1COCC(C1)=CC
COC1COCCC1=CC
COC1OCCCC1=CC
CC1CC(CCO1)=CCC#C
CC1CC(CCO1)C=CC#C
CC1CCC(CO1)=CCC#C
CC1CCC(CO1)C=CC#C
CC1CCCC(O1)C=CC#C
CC1CCC(OC1)C=CC#C
CC1CCCOC1C=CC#C
CC1CCOC(C1)C=CC#C
CC1CCOCC1=CCC#C
CC1CCOCC1C=CC#C
CC1COCC(C1)=CCC#C
CC1COCC(C1)C=CC#C
CC1COCCC1=CCC#C
CC1COCCC1C=CC#C
CC1OCCCC1=CCC#C
CC1OCCCC1C=CC#C
CC=C1CCC(CC#C)OC1
CCC1CC(CCO1)=CC#C
CCC1CCC(CO1)=CC#C
CC=C1CCC(OC1)C#CC
CC=C1CCCOC1C#CC
CC=C1CCCOC1CC#C
CC=C1CCOC(C1)C#CC
CC=C1CCOCC1C#CC
CC=C1CCOCC1CC#C
CCC1CCOCC1=CC#C
CC=C1CCOC(CC#C)C1
CC=C1COCC(C1)C#CC
CC=C1COCCC1C#CC
CC=C1COCCC1CC#C
CCC1COCC(C1)=CC#C
CCC1COCCC1=CC#C
CC=C1COCC(CC#C)C1
CCC1OCCCC1=CC#C
CC=CC1CC(CCO1)C#C
CC=CC1CCC(CO1)C#C
CC=CC1CCCC(O1)C#C
CC=CC1CCC(OC1)C#C
CC=CC1CCCOC1C#C
CCC=C1CCC(OC1)C#C
CCC=C1CCCOC1C#C
CC=CC1CCOC(C1)C#C
CC=CC1CCOCC1C#C
CCC=C1CCOC(C1)C#C
CCC=C1CCOCC1C#C
CC=CC1COCC(C1)C#C
CC=CC1COCCC1C#C
CCC=C1COCC(C1)C#C
CCC=C1COCCC1C#C
CC=CC1OCCCC1C#C
CC#CC=C1CCC(C)OC1
CC#CC=C1CCCOC1C
CC#CC=C1CCOCC1C
CC#CC=C1CCOC(C)C1
CC#CC=C1COCCC1C
CC#CC=C1COCC(C)C1
CC=CC1CC(CCO1)=CC
CC=CC1CCC(CO1)=CC
CC=CC1CCOCC1=CC
CCC=C1CCOCC1=CC
CC=CC1COCC(C1)=CC
CC=CC1COCCC1=CC
CCC=C1COCC(C1)=CC
CCC=C1COCCC1=CC
CC=CC1OCCCC1=CC
CC=CC=C1CCC(C)OC1
CC=CC=C1CCCOC1C
CC=CC=C1CCOCC1C
CC=CC=C1CCOC(C)C1
CC=CC=C1COCCC1C
CC=CC=C1COCC(C)C1
CC=C1CCC(C)OC1
CC=C1CCCOC1C
CC=C1CCOCC1C
CC=C1COCCC1C
CC=C1COCC(C)C1
CC=C1CCOC(C)C1
CC1CCCC(CC=C)C1
CCCC1CCCC(=C)C1
CC1CCCCC1CC=C
CC1CCC(CC=C)CC1
CCC1CCCC(C1)C=C
CCC1CCCCC1C=C
CCCC1CCCCC1=C
CCCC1CCC(=C)CC1
CCC1CCC(CC1)C=C
CC1=CC(COC1)=CC#C
CC1=CCOCC1=CC#C
CC1OCC=CC1=CC#C
CC1OCC(=CC#C)C=C1
CC=C1C=CCOC1C#C
CC=C1COC(C=C1)C#C
CC=C1COCC=C1C#C
CC=C1COCC(=C1)C#C
C=C1CCOCC1=CC#C
C=C1COCC(C1)=CC#C
C=C1COCCC1=CC#C
C#CC1CCCC(O1)C#C
C#CC1CCC(OC1)C#C
C#CC1CCCOC1C#C
C#CC1CCOC(C1)C#C
C#CC1CCOCC1C#C
C#CC1COCC(C1)C#C
CC=C1C(C)CCOC1C
CC=C1CC(C)COC1C
CC=C1CCC(C)OC1C
CC=C1C(C)COCC1C
CC=C1CC(C)OCC1C
CC=C1CCOC(C)C1C
CC=C1COC(C)CC1C
CC=C1COCC(C)C1C
CC=C1COC(C)C(C)C1
CC=C1CC(C)OC(C)C1
CC1CC(CCO1)=C(C)C
CC1CCC(CO1)=C(C)C
CC1CCOCC1=C(C)C
CC1COCC(C1)=C(C)C
CC1COCCC1=C(C)C
CC1OCCCC1=C(C)C
CC=C1CCC(C)(C)OC1
CC=C1CCCOC1(C)C
CC=C1CCOCC1(C)C
CC=C1CCOC(C)(C)C1
CC=C1COCCC1(C)C
CC=C1COCC(C)(C)C1
C=CC1CC(C=C)=CCO1
C=CC1CC=C(CO1)C=C
C=CC1CC=CC(O1)C=C
C=CC1=C(COCC1)C=C
C=CC1COCC=C1C=C
C=CC1COC(C=C)C=C1
C=CC1COCC(C=C)=C1
C=CC1OCC=CC1C=C
C=CC1OCCC=C1C=C
C=CC1OCCC(C=C)=C1
C=CCC1=CC(=C)COC1
C=CCC1=CCOCC1=C
C=CCC1OCC=CC1=C
C=CCC1OCC(=C)C=C1
CCOC1C=CCCC1=C
CCOC1CC=CCC1=C
CCOC1CCC=CC1=C
CCOC1CC=CC(=C)C1
CCOC1CC(=C)CC=C1
CCOC1CCC(=C)C=C1
COC1C=CCCC1C=C
COC1CC=CC(C1)C=C
COC1CC=CCC1C=C
COC1CC(CC=C1)C=C
COC1CCC=C(C1)C=C
COC1CCC=CC1C=C
COC1CCC(C=C)=CC1
COC1CCC(C=C)C=C1
COC1CCCC(C=C)=C1
COCC1=CCCCC1=C
COCC1C=CCCC1=C
COCC1CC=CCC1=C
COCC1CCC=CC1=C
COCC1=CC(=C)CCC1
COCC1=CCCC(=C)C1
COCC1CC=CC(=C)C1
COCC1CC(=C)CC=C1
COCC1CCC(=C)C=C1
COC1CCCC=C1C=C
COCC1=CCC(=C)CC1
CCC1CC=C(CC)CO1
CCC1CC=CC(CC)O1
CCC1CC(CC)=CCO1
CCC1COCC=C1CC
CCC1COC(CC)C=C1
CCC1COCC(CC)=C1
CCC1OCC=CC1CC
CCC1OCCC=C1CC
CCC1OCCC(CC)=C1
CCCC1CC=C(C)CO1
CCCC1CC=CC(C)O1
CCCC1CC(C)=CCO1
CCCC1=C(C)CCOC1
CCCC1=CC(C)COC1
CCCC1=CCC(C)OC1
CCCC1=CCCOC1C
CCCC1C=CCOC1C
CCCC1=C(C)COCC1
CCCC1=CC(C)OCC1
CCCC1=CCOCC1C
CCCC1=CCOC(C)C1
CCCC1COCC=C1C
CCCC1COC(C)C=C1
CCCC1OCC=CC1C
CCCC1OCCC=C1C
CCCC1OC(C)CC=C1
CCCC1OCC(C)C=C1
CCCC1OCCC(C)=C1
CCC1=C(CC)COCC1
CCCC1COCC(C)=C1
CC#CC1CCCC(=O)O1
CC#CC1CCCOC1=O
CC#CC1CCC(=O)OC1
CC#CC1CCOC(=O)C1
O=C1CC(CC#C)CCO1
O=C1CCC(CC#C)CO1
O=C1CCCC(CC#C)O1
O=C1OCCCC1CC#C
CC=CC1CCCOC1=O
CC=CC1CCC(=O)OC1
CC=CC1CCOC(=O)C1
CC=CC1CCCC(=O)O1
CCC=C1CCCOC1=O
CCC=C1CCC(=O)OC1
CCC=C1CCOC(=O)C1
CC#CC1CCCC(=O)C1
O=C1CCC(CC#C)CC1
O=CC1CCCC(C1)C#C
O=CC1CCCCC1C#C
CC#CC1CCCCC1=O
CC#CC1CCC(=O)CC1
O=C1CCCCC1CC#C
O=C1CCCC(CC#C)C1
O=CC1CCC(CC1)C#C
CC1CCCC(C1)=CC=O
CC1CCCCC1=CC=O
CC=C1CCC(CC1)C=O
CC=C1CCCC(C1)C=O
CC=C1CCCCC1C=O
CCC=C1CCCC(=O)C1
CCC=C1CCC(=O)CC1
CC1CCC(CC1)=CC=O
CC=CC1CCCCC1=O
CCC=C1CCCCC1=O
CC=CC1CCCC(=O)C1
CC=CC1CCC(=O)CC1
CC(C=C)C1CCCCO1
CC(=C)CC1CCCOC1
CC(C=C)C1CCCOC1
CCC(=C)C1CCCOC1
CC(=C)CC1CCOCC1
CC(C=C)C1CCOCC1
CCC(=C)C1CCOCC1
CC(=C)CC1CCCCO1
CCC(=C)C1CCCCO1
CC1(CC=C)CCCCO1
CC1(CC=C)CCCOC1
CCC1(CCCCO1)C=C
CCC1(CCCOC1)C=C
CCC1(CCOCC1)C=C
CC1(CC=C)CCOCC1
CC=CCC1CCCCO1
CC=CCC1CCCOC1
CCC=CC1CCCOC1
CCCC=C1CCCOC1
CC=CCC1CCOCC1
CCC=CC1CCCCO1
CCC=CC1CCOCC1
CCCC=C1CCOCC1
CCC1CCCCC1OC
CCC1CCCC(C1)OC
CCOC1CCCCC1C
CCOC1CCC(C)CC1
CCOC1CCCC(C)C1
COCC1CCCCC1C
COCC1CCC(C)CC1
COCC1CCCC(C)C1
CCC1CCC(CC1)OC
OCC1CCCC(C1)C=C
OCCC1CCC(=C)CC1
OCCC1CCCC(=C)C1
OC1CCC(CC=C)CC1
OC1CCCC(CC=C)C1
OCC1CCC(CC1)C=C
OCC1CCCCC1C=C
OCCC1CCCCC1=C
OC1CCCCC1CC=C
CC1CC(CC=C)OCO1
CC1CCOC(CC=C)O1
CC1COC(CC=C)CO1
CC1COCC(CC=C)O1
CC1COC(CC=C)OC1
CC1COCOC1CC=C
CC1OCC(CC=C)CO1
CC1OCCC(CC=C)O1
CC1OCCOC1CC=C
CC1OCOCC1CC=C
CCC1CC(OCO1)C=C
CCC1CCOC(O1)C=C
CCC1COC(CO1)C=C
CCC1COCC(O1)C=C
CCC1COC(OC1)C=C
CCC1COCOC1C=C
CCC1OCC(C=C)CO1
CCC1OCCC(O1)C=C
CCC1OCCOC1C=C
CCC1OCOCC1C=C
CCCC1OCC(=C)CO1
CCCC1OCOCC1=C
CCOC1CC(=C)CCO1
CCOC1CCC(=C)CO1
CCOC1CCOCC1=C
CCOC1COCCC1=C
CCOC1COCC(=C)C1
CCOC1OCCCC1=C
COC1CC(CCO1)C=C
COC1CCC(CO1)C=C
COC1CCCC(O1)C=C
COC1CCC(OC1)C=C
COC1CCCOC1C=C
COC1CCOC(C1)C=C
COC1CCOCC1C=C
COC1COCC(C1)C=C
COC1COCCC1C=C
COC1OCCCC1C=C
COCC1CC(=C)CCO1
COCC1CCC(=C)CO1
COCC1CCOCC1=C
COCC1COCCC1=C
COCC1COCC(=C)C1
COCC1OCCCC1=C
C=C1CCC(CCC#C)OC1
CC1CC(CCO1)C#CC=C
CC1CCC(CO1)C#CC=C
CC1CCCC(O1)C#CC=C
C=C1CCCOC1CCC#C
CC1CCC(OC1)C#CC=C
CC1CCCOC1C#CC=C
C=C1CCOCC1CCC#C
CC1CCOC(C1)C#CC=C
CC1CCOCC1C#CC=C
C=C1CCOC(CCC#C)C1
C=C1COCCC1CCC#C
CC1COCC(C1)C#CC=C
CC1COCCC1C#CC=C
C=C1COCC(CCC#C)C1
CC1OCCCC1C#CC=C
C=CC1CC(CC#C)CCO1
C=CC1CCC(CC#C)CO1
C=CC1CCCC(CC#C)O1
C=CC1CCC(CC#C)OC1
C=CC1CCCOC1CC#C
C=CC1CCOCC1CC#C
C=CC1CCOC(CC#C)C1
C=CC1COCCC1CC#C
C=CC1COCC(CC#C)C1
C=CC1OCCCC1CC#C
C=CCC1CC(CCO1)C#C
C=CCC1CCC(CO1)C#C
C=CCC1CCCC(O1)C#C
CC#CC1CC(CCO1)C=C
CC#CC1CCC(CO1)C=C
CC#CC1CCCC(O1)C=C
C=CCC1CCC(OC1)C#C
C=CCC1CCCOC1C#C
CC#CC1CCC(OC1)C=C
CC#CC1CCCOC1C=C
C=CCC1CCOC(C1)C#C
C=CCC1CCOCC1C#C
CC#CC1CCOC(C1)C=C
CC#CC1CCOCC1C=C
C=CCC1COCC(C1)C#C
C=CCC1COCCC1C#C
CC#CC1COCC(C1)C=C
CC#CC1COCCC1C=C
C=CCC1OCCCC1C#C
CC#CC1OCCCC1C=C
CC#CCC1CC(=C)CCO1
CC#CCC1CCC(=C)CO1
CCC#CC1CC(=C)CCO1
CCC#CC1CCC(=C)CO1
CC#CCC1CCOCC1=C
CCC#CC1CCOCC1=C
CC#CCC1COCCC1=C
CCC#CC1COCCC1=C
CC#CCC1COCC(=C)C1
CCC#CC1COCC(=C)C1
CC#CCC1OCCCC1=C
CCC#CC1OCCCC1=C
CC1CC(CCO1)=CCC=C
CC1CC(CCO1)C=CC=C
CC1CCC(CO1)=CCC=C
CC1CCC(CO1)C=CC=C
CC1CCCC(O1)C=CC=C
CC1CCC(OC1)C=CC=C
CC1CCCOC1C=CC=C
CC1CCOC(C1)C=CC=C
CC1CCOCC1=CCC=C
CC1CCOCC1C=CC=C
CC1COCC(C1)=CCC=C
CC1COCC(C1)C=CC=C
CC1COCCC1=CCC=C
CC1COCCC1C=CC=C
CC1OCCCC1=CCC=C
CC1OCCCC1C=CC=C
CC=C1CCC(CC=C)OC1
CCC1CC(CCO1)=CC=C
CCC1CCC(CO1)=CC=C
CC=C1CCCOC1CC=C
CC=C1CCOCC1CC=C
CCC1CCOCC1=CC=C
CC=C1CCOC(CC=C)C1
CC=C1COCCC1CC=C
CCC1COCC(C1)=CC=C
CCC1COCCC1=CC=C
CC=C1COCC(CC=C)C1
CCC1OCCCC1=CC=C
CC=CC1CC(CCO1)C=C
CC=CC1CCC(CO1)C=C
CC=CC1CCCC(O1)C=C
CC=CC1CCC(OC1)C=C
CC=CC1CCCOC1C=C
CCC=C1CCC(OC1)C=C
CCC=C1CCCOC1C=C
CC=CC1CCOC(C1)C=C
CC=CC1CCOCC1C=C
CCC=C1CCOC(C1)C=C
CCC=C1CCOCC1C=C
CC=CC1COCC(C1)C=C
CC=CC1COCCC1C=C
CCC=C1COCC(C1)C=C
CCC=C1COCCC1C=C
CC=CC1OCCCC1C=C
CC=CCC1CC(=C)CCO1
CC=CCC1CCC(=C)CO1
CCC=CC1CC(=C)CCO1
CCC=CC1CCC(=C)CO1
CC=CCC1CCOCC1=C
CCC=CC1CCOCC1=C
CCCC=C1CCOCC1=C
CC=CCC1COCCC1=C
CCC=CC1COCCC1=C
CCCC=C1COCCC1=C
CC=CCC1COCC(=C)C1
CCC=CC1COCC(=C)C1
CCCC=C1COCC(=C)C1
CC=CCC1OCCCC1=C
CCC=CC1OCCCC1=C
CCC1CC(CCO1)C=CC
CCC1CCC(CO1)C=CC
CCC1CCCC(O1)C=CC
CCC1CCC(OC1)C=CC
CCC1CCCOC1C=CC
CCC1CCOC(C1)C=CC
CCC1CCOCC1C=CC
CCC1COCC(C1)C=CC
CCC1COCCC1C=CC
CCC1OCCCC1C=CC
CCC=C1CCC(CC)OC1
CCCC1CC(CCO1)=CC
CCCC1CCC(CO1)=CC
CCC=C1CCCOC1CC
CCC=C1CCOCC1CC
CCCC1CCOCC1=CC
CCC=C1CCOC(CC)C1
CCC=C1COCCC1CC
CCCC1COCC(C1)=CC
CCCC1COCCC1=CC
CCC=C1COCC(CC)C1
CCCC1OCCCC1=CC
CC=CCC1CC(C)CCO1
CC=CCC1CCC(C)CO1
CC=CCC1CCCC(C)O1
CCC=CC1CC(C)CCO1
CCC=CC1CCC(C)CO1
CCC=CC1CCCC(C)O1
CC=CCC1CCC(C)OC1
CCC=CC1CCC(C)OC1
CCCC=C1CCC(C)OC1
CC=CCC1CCCOC1C
CCCC=C1CCCOC1C
CC=CCC1CCOCC1C
CCC=CC1CCOCC1C
CCCC=C1CCOCC1C
CC=CCC1CCOC(C)C1
CCC=CC1CCOC(C)C1
CCCC=C1CCOC(C)C1
CC=CCC1COCCC1C
CCC=CC1COCCC1C
CCCC=C1COCCC1C
CCC=CC1COCC(C)C1
CCCC=C1COCC(C)C1
CC=CCC1OCCCC1C
CCC=CC1OCCCC1C
CCC=CC1CCCOC1C
CC=CCC1COCC(C)C1
CC1CCC(CC1)C=C
CC1CCCC(C1)C=C
CC1CCCCC1C=C
CCC1CCCCC1=C
CCC1CCC(=C)CC1
CCC1CCCC(=C)C1
CCC1CCCCC1C
CCC1CCC(C)CC1
CCC1CCCC(C)C1
CC1CC(C=C)=CCO1
CC1CC=CC(O1)C=C
CC1=C(CCOC1)C=C
CC1=CC(COC1)C=C
CC1=CCC(OC1)C=C
CC1=CCCOC1C=C
CC1C=CCOC1C=C
CC1=C(COCC1)C=C
CC1=CC(OCC1)C=C
CC1=CCOCC1C=C
CC1COCC=C1C=C
CC1COC(C=C)C=C1
CC1COCC(C=C)=C1
CC1OC(CC=C1)C=C
CC1OCC=CC1C=C
CC1OCCC=C1C=C
CC1OCC(C=C)C=C1
CC1OCCC(C=C)=C1
CCC1=CC(=C)COC1
CCC1=CCOCC1=C
CCC1OCC=CC1=C
CCC1OCC(=C)C=C1
CC1CC=C(CO1)C=C
CC1=CCOC(C1)C=C
CCC1CC(CO1)=CC
CCC1COCC1=CC
CCC1OCCC1=CC
CC=CC1CC(C)CO1
CC=CC1CCC(C)O1
CC=CC1CCOC1C
CCC=C1CCOC1C
CC=CC1COCC1C
CCC=C1COCC1C
CC=CC1COC(C)C1
CCC=C1COC(C)C1
CC=CC1OCCC1C
CCC1CC=C(C)CO1
CCC1CC=CC(C)O1
CCC1CC(C)=CCO1
CCC1=C(C)CCOC1
CCC1=CC(C)COC1
CCC1=CCC(C)OC1
CCC1=CCCOC1C
CCC1C=CCOC1C
CCC1=C(C)COCC1
CCC1=CC(C)OCC1
CCC1=CCOCC1C
CCC1=CCOC(C)C1
CCC1COCC=C1C
CCC1COC(C)C=C1
CCC1COCC(C)=C1
CCC1OCCC=C1C
CCC1OC(C)CC=C1
CCC1OCC(C)C=C1
CCC1OCC=CC1C
CCC1OCCC(C)=C1
C=CC1CC(=C)CCO1
C=CC1CCC(=C)CO1
C=CC1CCOCC1=C
C=CC1COCCC1=C
C=CC1COCC(=C)C1
C=CC1OCCCC1=C
COC1CCCCC1=C
COC1CCC(=C)CC1
COC1CCCC(=C)C1
CC=CC1CCCOC1
CCC=C1CCCOC1
CCC=C1CCOCC1
CC=CC1CCCCO1
CC=CC1CCOCC1
COC1CCCCC1C
COC1CCCC(C)C1
COC1CCC(C)CC1
CCC1=CC(CCC1)=CC
CCC1=CCC(CC1)=CC
CCC1=CCCC(C1)=CC
CCC1C=CCCC1=CC
CCC1CC=CC(C1)=CC
CCC1CC=CCC1=CC
CCC1CC(CC=C1)=CC
CCC1CCC(=CC)C=C1
CC=CC1C=CCCC1C
CC=CC1CC=CCC1C
CCC=C1C=CCCC1C
CCC=C1CC=CCC1C
CCC=C1CCC=CC1C
CC=CC1=C(C)CCCC1
CC=CC1=CC(C)CCC1
CC=CC1=CCCC(C)C1
CC=CC1CC=CC(C)C1
CC=CC1CCC=C(C)C1
CC=CC1CCCC(C)=C1
CCC=C1CC=CC(C)C1
CCC=C1CC(C)CC=C1
CCC=C1CCC=C(C)C1
CCC=C1CCC(C)=CC1
CCC1=CCCCC1=CC
CCC1CCC=CC1=CC
CC=CC1=CCCCC1C
CC=CC1CCC=CC1C
CC=CC1CCCC=C1C
CCC=C1CCCC=C1C
CC=CC1=CCC(C)CC1
CC=CC1CC(C)CC=C1
CC=CC1CCC(C)=CC1
CC=CC1CCC(C)C=C1
CCC=C1CCC(C)C=C1
CCC=C1CCCC(C)=C1
C=C1CCCCC1CC#C
C=C1CCC(CC#C)CC1
C=C1CCCC(CC#C)C1
C=CC1CCC(CC1)C#C
C=CC1CCCC(C1)C#C
C=CC1CCCCC1C#C
CC#CC1CCCCC1=C
CC#CC1CCC(=C)CC1
CC#CC1CCCC(=C)C1
CC1CCC(CC1)=CC=C
CC1CCCC(C1)=CC=C
CC1CCCCC1=CC=C
CC=C1CCCC(C1)C=C
CC=C1CCCCC1C=C
CCC=C1CCCCC1=C
CC=CC1CCC(=C)CC1
CC=CC1CCCC(=C)C1
CCC=C1CCC(=C)CC1
CCC=C1CCCC(=C)C1
CC=C1CCC(CC1)C=C
CC=CC1CCCCC1=C
CC1CCCC(CC#C)C1
CCC1CCCC(C1)C#C
CCC1CCCCC1C#C
CC#CC1CCCCC1C
CC#CC1CCCC(C)C1
CC1CCCCC1CC#C
CC1CCC(CC#C)CC1
CCC1CCC(CC1)C#C
CC#CC1CCC(C)CC1
COC1C=CC=CC1=CC
COC1C=CC(=CC)C=C1
CC1CC=C(C=C)C(C)O1
CC1CC(C=C)=C(C)CO1
CC1CC(C=C)=CC(C)O1
CC1CC=C(C)C(O1)C=C
CC1CC(C)=C(CO1)C=C
CC1CC(C)=CC(O1)C=C
CC1=C(C)C(COC1)C=C
CC1=C(C)CC(OC1)C=C
CC1C=C(C)COC1C=C
CC1=C(C)C(OCC1)C=C
CC1C(OCC=C1C)C=C
CC1COCC(C)=C1C=C
CC1COC(C=C)C=C1C
CC1COCC(C=C)=C1C
CC1COC(C=C)C(C)=C1
CC1COC(C)C(C=C)=C1
CC1OC(CC=C1C)C=C
CC1OC(CC(C)=C1)C=C
CC1OCC=C(C)C1C=C
CC1OCC(C)=CC1C=C
CC1OCCC(C)=C1C=C
CC1OC(C=C)C=CC1C
CC1OCC=C(C=C)C1C
CC1OCC(C=C)=CC1C
CC1OCC(C=C)C=C1C
CC1OCCC(C=C)=C1C
CC1OC(C=C)C(C)C=C1
CC1OC(C)C(C=C)C=C1
CC1OCC(C=C)C(C)=C1
CC1OCC(C)C(C=C)=C1
CCC1=C(C)C(=C)COC1
CCC1=CC(=C)C(C)OC1
CCC1=CC(=C)COC1C
CCC1=C(C)COCC1=C
CCC1=CC(C)OCC1=C
CCC1=CCOC(C)C1=C
CCC1OC(C)C=CC1=C
CCC1OCC=C(C)C1=C
CCC1OCC(=C)C=C1C
CCC1OCC(C)=CC1=C
CCC1OC(C)C(=C)C=C1
CCC1OCC(=C)C(C)=C1
CC1CC(CO1)=CCC#C
CC1CC(CO1)C=CC#C
CC1CCC(O1)C=CC#C
CC1CCOC1C=CC#C
CC1COC(C1)C=CC#C
CC1COCC1=CCC#C
CC1COCC1C=CC#C
CC1OCCC1=CCC#C
CC1OCCC1C=CC#C
CCC1CC(CO1)=CC#C
CC=C1CCOC1C#CC
CC=C1CCOC1CC#C
CC=C1COC(C1)C#CC
CC=C1COCC1C#CC
CC=C1COCC1CC#C
CCC1COCC1=CC#C
CC=C1COC(CC#C)C1
CCC1OCCC1=CC#C
CC=CC1CC(CO1)C#C
CC=CC1CCC(O1)C#C
CC=CC1CCOC1C#C
CCC=C1CCOC1C#C
CC=CC1COC(C1)C#C
CC=CC1COCC1C#C
CCC=C1COC(C1)C#C
CCC=C1COCC1C#C
CC=CC1OCCC1C#C
CC#CC=C1CCOC1C
CC#CC=C1COCC1C
CC#CC=C1COC(C)C1
CC=CC1CC(CO1)=CC
CC=CC1COCC1=CC
CCC=C1COCC1=CC
CC=CC1OCCC1=CC
CC=CC=C1CCOC1C
CC=CC=C1COCC1C
CC=CC=C1COC(C)C1
CC1CC=C(CO1)C(C)=C
CC1CC=CC(O1)C(C)=C
CC1CC(=CCO1)C(C)=C
CC1C=CCOC1C(C)=C
CC1COC(C=C1)C(C)=C
CC1COCC=C1C(C)=C
CC1COCC(=C1)C(C)=C
CC1OC(CC=C1)C(C)=C
CC1OCC=CC1C(C)=C
CC1OCC(C=C1)C(C)=C
CC1OCCC=C1C(C)=C
CC1OCCC(=C1)C(C)=C
CC(=C)C1CC=C(C)CO1
CC(=C)C1CC(C)=CCO1
CC(=C)C1=C(C)CCOC1
CC(C)C1=CC(=C)COC1
CC(=C)C1=C(C)COCC1
CC(C)C1=CCOCC1=C
CC(=C)C1COCC=C1C
CC(=C)C1COCC(C)=C1
CC(C)C1OCC=CC1=C
CC(=C)C1OCCC(C)=C1
CC(C)C1OCC(=C)C=C1
CC(=C)C1OCCC=C1C
CC1(C)CC(C=C)=CCO1
CC1(C)CC=C(CO1)C=C
CC1(C)CC=CC(O1)C=C
CC1CC=CC(C)(O1)C=C
CC1=CC(C)(COC1)C=C
CC1=CCC(C)(OC1)C=C
CC1(C)C=CCOC1C=C
CC1=CCCOC1(C)C=C
CC1C=CCOC1(C)C=C
CC1=CC(C)(OCC1)C=C
CC1=CCOCC1(C)C=C
CC1=CCOC(C)(C1)C=C
CC1(C)COCC=C1C=C
CC1(C)COC(C=C)C=C1
CC1(C)COCC(C=C)=C1
CC1(C)OC(CC=C1)C=C
CC1(C)OCC=CC1C=C
CC1(C)OCCC=C1C=C
CC1(C)OCC(C=C)C=C1
CC1(C)OCCC(C=C)=C1
CC1COC(C)(C=C)C=C1
CC1OCC=CC1(C)C=C
CC1OC(C)(CC=C1)C=C
CC1OCC(C)(C=C)C=C1
CCC1(C)OCC=CC1=C
CCC1(C)OCC(=C)C=C1
CC(=CC1CCCO1)C#C
CC(=CC1CCOC1)C#C
CC(C=C1CCOC1)C#C
CC=C(C#C)C1CCCO1
CC(=CC#C)C1CCCO1
CC=C(C#C)C1CCOC1
CC(=CC#C)C1CCOC1
CC(CC#C)=C1CCOC1
CC#CC(C)=C1CCOC1
CCC(C#C)=C1CCOC1
CC=C(C)C=C1CCOC1
CC=CC(C)=C1CCOC1
CC(C)=CC=C1CCOC1
COC1C=CCCC1C#C
COC1CC=CC(C1)C#C
COC1CC=CCC1C#C
COC1CC(CC=C1)C#C
COC1CCC=C(C1)C#C
COC1CCC=CC1C#C
COC1CCC(=CC1)C#C
COC1CCC(C=C1)C#C
COC1CCCC=C1C#C
COC1CCCC(=C1)C#C
CC=C(C)C1CC=CCO1
CC=C(C)C1=CCCOC1
CC=C(C)C1=CCOCC1
CC(C)=CC1=CCOCC1
CC=C(C)C1COCC=C1
CC(C)=CC1COCC=C1
CC(C)C=C1COCC=C1
CCC(C)=C1COCC=C1
CC=C(C)C1OCCC=C1
CC(C)=CC1CC=CCO1
CC(C)=CC1=CCCOC1
CC(C)=CC1OCCC=C1
CC=CC1(C)CC=CCO1
CC=CC1(C)COCC=C1
CC=CC1(C)OCCC=C1
CC1CC(C=C)C(=C)CO1
CC1CC(=C)C(CO1)C=C
CC1CC(=C)CC(O1)C=C
CC1CCC(=C)C(O1)C=C
CC1CC(=C)COC1C=C
CC1C(COCC1=C)C=C
CC1CC(OCC1=C)C=C
CC1CCOC(C=C)C1=C
CC1C(OCCC1=C)C=C
CC1COC(CC1=C)C=C
CC1COCC(=C)C1C=C
CC1COCC(C=C)C1=C
CC1COC(C=C)C(=C)C1
CC1OC(CCC1=C)C=C
CC1OCC(CC1=C)C=C
CC1OCC(=C)CC1C=C
CC1OCCC(=C)C1C=C
CC1OCCC(C=C)C1=C
CCC1CC(=C)C(=C)CO1
CCC1C(=C)COCC1=C
CCC1COCC(=C)C1=C
CCC1OCC(=C)CC1=C
CCC1OCCC(=C)C1=C
CC(=C)C1CC(=C)CCO1
CC(=C)C1CCC(=C)CO1
CC(=C)C1CCOCC1=C
CC(=C)C1COCCC1=C
CC(=C)C1COCC(=C)C1
CC(=C)C1OCCCC1=C
CC1(CC(=C)CCO1)C=C
CC1(CCC(=C)CO1)C=C
CC1(CCOCC1=C)C=C
CC1(COCCC1=C)C=C
CC1(COCC(=C)C1)C=C
CC1(OCCCC1=C)C=C
C=C(C#C)C1CCCCO1
C=C(C#C)C1CCCOC1
C=C(C#C)C1CCOCC1
CC(=C)C=C1CCCOC1
CC(C=C)=C1CCCOC1
CC(=C)C=C1CCOCC1
CC(C=C)=C1CCOCC1
CC1CC(C=C)=CCCO1
CC1CC(C=C)C=CCO1
CC1CCC(C=C)=CCO1
CC1CC=C(CCO1)C=C
CC1CC=CC(CO1)C=C
CC1CC=CCC(O1)C=C
CC1CCC=C(CO1)C=C
CC1CCC=CC(O1)C=C
CC1=C(CCCOC1)C=C
CC1=CC(CCOC1)C=C
CC1=CCC(COC1)C=C
CC1=CCCC(OC1)C=C
CC1=CCCCOC1C=C
CC1C=CCCOC1C=C
CC1CC=CCOC1C=C
CC1=C(CCOCC1)C=C
CC1=CC(COCC1)C=C
CC1=CCC(OCC1)C=C
CC1=CCCOC(C1)C=C
CC1=CCCOCC1C=C
CC1C=CCOCC1C=C
CC1=C(COCCC1)C=C
CC1=CC(OCCC1)C=C
CC1=CCOC(CC1)C=C
CC1=CCOCC(C1)C=C
CC1=CCOCCC1C=C
CC1CC(OCC=C1)C=C
CC1CCOCC=C1C=C
CC1CCOC(C=C)C=C1
CC1CCOCC(C=C)=C1
CC1COC(CC=C1)C=C
CC1COCC=C(C1)C=C
CC1COCC=CC1C=C
CC1COCCC=C1C=C
CC1COC(C=C)C=CC1
CC1COCC(C=C)=CC1
CC1COCC(C=C)C=C1
CC1COCCC(C=C)=C1
CC1OC(CCC=C1)C=C
CC1OCC=CCC1C=C
CC1OCC(CC=C1)C=C
CC1OCCC=CC1C=C
CC1OCCCC=C1C=C
CC1OCCC(C=C)C=C1
CC1OCCCC(C=C)=C1
CCC1CC=CC(=C)CO1
CCC1CC(=C)C=CCO1
CCC1=CC(=C)CCOC1
CCC1=CCC(=C)COC1
CCC1=CC(=C)COCC1
CCC1=CCCOCC1=C
CCC1C=CCOCC1=C
CCC1=CCOCCC1=C
CCC1=CCOCC(=C)C1
CCC1COCC=CC1=C
CCC1COCC(=C)C=C1
CCC1OCC=CCC1=C
CCC1OCCC=CC1=C
CCC1OCC(=C)CC=C1
CCC1OCCC(=C)C=C1
C=CC1(CCCCO1)C#C
C=CC1(CCCOC1)C#C
C=CC1(CCOCC1)C#C
C#CC=CC1CCCCO1
C#CC=CC1CCCOC1
C#CCC=C1CCCOC1
CC#CC=C1CCCOC1
C#CC=CC1CCOCC1
C#CCC=C1CCOCC1
CC#CC=C1CCOCC1
CC=CC=C1CCCOC1
CC=CC=C1CCOCC1
COC1C(C)CCCC1=C
COC1CC(=C)CCC1C
COC1CC(C)CCC1=C
COC1CCC(=C)CC1C
COC1CCC(C)CC1=C
COC1CCCC(=C)C1C
COC1CCCC(C)C1=C
COC1CC(C)CC(=C)C1
COC1CCC(=C)C(C)C1
COC1CCC(C)C(=C)C1
COC1(C)CCCCC1=C
COC1(C)CCCC(=C)C1
COC1(C)CCC(=C)CC1
CC(C#C)C1CCCOC1
CC(C#C)C1CCOCC1
CC(C#C)C1CCCCO1
CCC1CC=C(C)CCO1
CCC1CC=CC(C)CO1
CCC1CC=CCC(C)O1
CCC1CC(C)=CCCO1
CCC1CC(C)C=CCO1
CCC1CCC=C(C)CO1
CCC1CCC=CC(C)O1
CCC1CCC(C)=CCO1
CCC1=C(C)CCCOC1
CCC1=CC(C)CCOC1
CCC1=CCC(C)COC1
CCC1=CCCC(C)OC1
CCC1=CCCCOC1C
CCC1C=CCCOC1C
CCC1CC=CCOC1C
CCC1=C(C)CCOCC1
CCC1=CC(C)COCC1
CCC1=CCC(C)OCC1
CCC1=CCCOCC1C
CCC1C=CCOCC1C
CCC1=C(C)COCCC1
CCC1=CC(C)OCCC1
CCC1=CCCOC(C)C1
CCC1CC(C)OCC=C1
CCC1=CCOCCC1C
CCC1CCOCC=C1C
CCC1=CCOC(C)CC1
CCC1=CCOCC(C)C1
CCC1CCOC(C)C=C1
CCC1CCOCC(C)=C1
CCC1COCC=CC1C
CCC1COCCC=C1C
CCC1COC(C)C=CC1
CCC1COCC=C(C)C1
CCC1COCC(C)=CC1
CCC1COCC(C)C=C1
CCC1COCCC(C)=C1
CCC1OCC=CCC1C
CCC1OCCCC=C1C
CCC1OC(C)CCC=C1
CCC1OCC(C)CC=C1
CCC1OCCC(C)C=C1
CCC1OCCCC(C)=C1
CCC1COC(C)CC=C1
CCC1OCCC=CC1C
CC1(CC#C)CCCCO1
CC1(CC#C)CCCOC1
CCC1(CCCCO1)C#C
CCC1(CCCOC1)C#C
CCC1(CCOCC1)C#C
CC#CC1(C)CCCCO1
CC#CC1(C)CCCOC1
CC#CC1(C)CCOCC1
CC1(CC#C)CCOCC1
CCC1CCC(C)C(C)O1
CCC1C(C)CCOC1C
CCC1CC(C)COC1C
CCC1C(C)COCC1C
CCC1CC(C)OCC1C
CCC1CCOC(C)C1C
CCC1COC(C)CC1C
CCC1COC(C)C(C)C1
CCC1OCC(C)CC1C
CCC1OCCC(C)C1C
CCC1CC(C)C(C)CO1
CCC1CC(C)CC(C)O1
CCC1CCC(C)OC1C
CCC1CC(C)OC(C)C1
CCC1COCC(C)C1C
CCC1OC(C)CCC1C
CC(C)C1CCC(C)CO1
CC(C)C1CCC(C)OC1
CC(C)C1CCOC(C)C1
CC(C)C1COCCC1C
CC(C)C1COCC(C)C1
CC(C)C1OCCCC1C
CC(C)C1CC(C)CCO1
CC(C)C1CCCC(C)O1
CC(C)C1CCCOC1C
CC(C)C1CCOCC1C
CCC1(C)CC(C)CCO1
CCC1(C)CCCC(C)O1
CCC1CCC(C)(C)CO1
CCC1CCCC(C)(C)O1
CCC1(C)CCC(C)OC1
CCC1CCC(C)(C)OC1
CCC1(C)CCCOC1C
CCC1CCCOC1(C)C
CCC1(C)CCOCC1C
CCC1CCOCC1(C)C
CCC1(C)COCCC1C
CCC1(C)COCC(C)C1
CCC1COCCC1(C)C
CCC1(C)OCCCC1C
CCC1COCC(C)(C)C1
CCC1(C)CCC(C)CO1
CCC1CC(C)(C)CCO1
CCC1(C)CCOC(C)C1
CCC1CCOC(C)(C)C1
CCC1OCCCC1(C)C
CC1CC(CCCO1)C=C
CC1CCC(CCO1)C=C
CC1CCCC(CO1)C=C
CC1CCCCC(O1)C=C
CC1CCC(COC1)C=C
CC1CCCC(OC1)C=C
CC1CCCCOC1C=C
CC1CCCOC(C1)C=C
CC1CCCOCC1C=C
CC1CCOC(CC1)C=C
CC1CCOCC(C1)C=C
CC1CCOCCC1C=C
CC1COCCC(C1)C=C
CC1COCCCC1C=C
CC1OCCCCC1C=C
CCC1CC(=C)CCCO1
CCC1CCC(=C)CCO1
CCC1CCCC(=C)CO1
CCC1CCC(=C)COC1
CCC1CCCOCC1=C
CCC1CCOCCC1=C
CCC1CCOCC(=C)C1
CCC1COCCCC1=C
CCC1COCCC(=C)C1
CCC1OCCCCC1=C
CCC1CC(C)CCCO1
CCC1CCC(C)CCO1
CCC1CCCCC(C)O1
CCC1CCC(C)COC1
CCC1CCCC(C)OC1
CCC1CCCCOC1C
CCC1CCCOCC1C
CCC1CCCOC(C)C1
CCC1CCOCCC1C
CCC1CCOC(C)CC1
CCC1CCOCC(C)C1
CCC1COCCC(C)C1
CCC1OCCCCC1C
CCC1CCCC(C)CO1
CCC1COCCCC1C
CCCC1C=CCOC1=O
CCCC1=CCC(=O)OC1
CCCC1=CCOC(=O)C1
CCCC1COC(=O)C=C1
CCCC1OC(=O)CC=C1
CCCC1CC=CC(=O)O1
CCCC1=CCCOC1=O
CCCC1=CC(=O)OCC1
CC1=CCCCC1CC=O
CC1C=CCCC1CC=O
CC1CC=CCC1CC=O
CC1CCC=CC1CC=O
CC1CC=CC(CC=O)C1
CC1CCC=C(CC=O)C1
CC1CCCC(CC=O)=C1
CC1=CCC(CC=O)CC1
CC1CCC(CC=O)=CC1
CC1CCC(CC=O)C=C1
CC1=C(CC=O)CCCC1
CCC1=C(CCCC1)C=O
CCC1=CC(CCC1)C=O
CCC1=CCC(CC1)C=O
CCC1=CCCC(C1)C=O
CCC1=CCCCC1C=O
CCC1CC=CC(C1)C=O
CCC1CC=CCC1C=O
CCC1CC(CC=C1)C=O
CCC1CCC=C(C1)C=O
CCC1CCC=CC1C=O
CCC1CCCC=C1C=O
CCC1CCCC(C=O)=C1
CCC1CCC(C=O)=CC1
CCC1CCC(C=O)C=C1
CCCC1CC=CCC1=O
CCCC1=CCCC(=O)C1
CCCC1CC=CC(=O)C1
CCCC1=CCC(=O)CC1
CCCC1CC(=O)CC=C1
CC1CCCC=C1CC=O
CC1=CCCC(CC=O)C1
CC1=CC(CC=O)CCC1
CC1CC(CC=O)CC=C1
CCC1C=CCCC1C=O
CCCC1=CCCCC1=O
CCCC1C=CCCC1=O
CCCC1CCC=CC1=O
CCCC1CCC(=O)C=C1
CCCC1=CC(=O)CCC1
C=CCC1CCCC(=O)O1
C=CCC1CCCOC1=O
C=CCC1CCC(=O)OC1
C=CCC1CCOC(=O)C1
C=C1CCCC(CC=O)C1
C=C1CCC(CC=O)CC1
C=CC1CCCC(C1)C=O
C=CC1CCCCC1C=O
C=C1CCCCC1CC=O
C=CC1CCC(CC1)C=O
C=CCC1CCCC(=O)C1
C=CCC1CCC(=O)CC1
C=CCC1CCCCC1=O
CC1CCC(CC1)OC=O
CC1CCCC(C1)OC=O
CC1CCCCC1OC=O
C=CCCC1CCCCO1
C=CCCC1CCCOC1
C=CCCC1CCOCC1
CC1=CC(CCC1)=CCO
CC1=CCC(CC1)=CCO
CC1=CCCC(C1)=CCO
CC1=CCCCC1=CCO
CC1C=CCCC1=CCO
CC1CC=CC(C1)=CCO
CC1CC=CCC1=CCO
CC1CC(CC=C1)=CCO
CC1CCC=CC1=CCO
CC1CCC(=CCO)C=C1
CC=C1C=CCCC1CO
CC=C1CC=CCC1CO
CC=C1CCC=CC1CO
CC=C1CCCC=C1CO
CC=C1CC=CC(CO)C1
CC=C1CCC=C(CO)C1
CC=C1CCCC(CO)=C1
CC=C1CCC(CO)=CC1
CC=C1CCC(CO)C=C1
CC=C1CC(CO)CC=C1
CC=CC1=CCCCC1O
CC=CC1C=CCCC1O
CC=CC1CC=CCC1O
CC=CC1CCC=CC1O
CCC=C1C=CCCC1O
CCC=C1CC=CCC1O
CCC=C1CCC=CC1O
CC=CC1=CCCC(O)C1
CC=CC1CC=CC(O)C1
CCC=C1CC=CC(O)C1
CC=CC1=CCC(O)CC1
CC=CC1CCC(O)C=C1
CCC=C1CCC(O)C=C1
CC=CC1=CC(O)CCC1
CC=CC1CC(O)CC=C1
CCC=C1CC(O)CC=C1
OC1CCC(CC1)=CC=C
OC1CCCCC1=CC=C
OCC=C1CCCCC1=C
OCC=C1CCCC(=C)C1
OC1CCCC(C1)=CC=C
OCC=C1CCC(=C)CC1
CC#CC1CCCC(O)C1
OCC1CCCC(C1)C#C
OCC1CCCCC1C#C
CC#CC1CCCCC1O
CC#CC1CCC(O)CC1
OC1CCCCC1CC#C
OC1CCC(CC#C)CC1
OC1CCCC(CC#C)C1
OCC1CCC(CC1)C#C
COC1OCC=CC1=CC
COC1OCC(=CC)C=C1
C=C1COC(CC#C)OC1
C=C1COCOC1CC#C
C=CC1CC(OCO1)C#C
C=CC1CCOC(O1)C#C
C=CC1COC(CO1)C#C
C=CC1COCC(O1)C#C
C=CC1COC(OC1)C#C
C=CC1COCOC1C#C
C=CC1OCC(CO1)C#C
C=CC1OCCC(O1)C#C
C=CC1OCCOC1C#C
C=CC1OCOCC1C#C
CC#CC1OCC(=C)CO1
CC#CC1OCOCC1=C
CC1OCC(CO1)=CC=C
CC1OCOCC1=CC=C
CC=C1COC(OC1)C=C
CC=C1COCOC1C=C
CC=CC1OCC(=C)CO1
CC=CC1OCOCC1=C
CC1CC(CC#C)OCO1
CC1CCOC(CC#C)O1
CC1COC(CC#C)CO1
CC1COCC(CC#C)O1
CC1COC(CC#C)OC1
CC1COCOC1CC#C
CC1OCC(CC#C)CO1
CC1OCCC(CC#C)O1
CC1OCCOC1CC#C
CC1OCOCC1CC#C
CCC1CC(OCO1)C#C
CCC1CCOC(O1)C#C
CCC1COC(CO1)C#C
CCC1COCC(O1)C#C
CCC1COC(OC1)C#C
CCC1COCOC1C#C
CCC1OCC(C#C)CO1
CCC1OCCC(O1)C#C
CCC1OCCOC1C#C
CCC1OCOCC1C#C
CC#CC1CC(C)OCO1
CC#CC1CCOC(C)O1
CC#CC1COC(C)CO1
CC#CC1COCC(C)O1
CC#CC1COC(C)OC1
CC#CC1COCOC1C
CC#CC1OCC(C)CO1
CC#CC1OCCC(C)O1
CC#CC1OCCOC1C
CC#CC1OCOCC1C
COC1CC(CCO1)C#C
COC1CCC(CO1)C#C
COC1CCCC(O1)C#C
COC1CCC(OC1)C#C
COC1CCOC(C1)C#C
COC1CCOCC1C#C
COC1COCC(C1)C#C
COC1COCCC1C#C
COC1OCCCC1C#C
COC1CCCOC1C#C
CC1CC(C=CC#C)=CCO1
CC1CC=C(CO1)C=CC#C
CC1CC=CC(O1)C=CC#C
CC1=C(CCOC1)C=CC#C
CC1=CC(COC1)=CCC#C
CC1=CC(COC1)C=CC#C
CC1=CCC(OC1)C=CC#C
CC1=CCCOC1C=CC#C
CC1C=CCOC1C=CC#C
CC1=C(COCC1)C=CC#C
CC1=CC(OCC1)C=CC#C
CC1=CCOC(C1)C=CC#C
CC1=CCOCC1=CCC#C
CC1=CCOCC1C=CC#C
CC1COCC=C1C=CC#C
CC1COC(C=CC#C)C=C1
CC1COCC(C=CC#C)=C1
CC1OC(CC=C1)C=CC#C
CC1OCC=CC1=CCC#C
CC1OCC=CC1C=CC#C
CC1OCCC=C1C=CC#C
CC1OCC(=CCC#C)C=C1
CC1OCC(C=CC#C)C=C1
CC1OCCC(C=CC#C)=C1
CC=C1C=CCOC1C#CC
CC=C1C=CCOC1CC#C
CCC1=CC(COC1)=CC#C
CCC1=CCOCC1=CC#C
CC=C1COC(C=C1)C#CC
CC=C1COCC=C1C#CC
CC=C1COCC=C1CC#C
CC=C1COCC(=C1)C#CC
CC=C1COC(CC#C)C=C1
CC=C1COCC(CC#C)=C1
CCC1OCC=CC1=CC#C
CCC1OCC(=CC#C)C=C1
CC=CC1CC=C(CO1)C#C
CC=CC1CC=CC(O1)C#C
CC=CC1CC(=CCO1)C#C
CC=CC1=C(CCOC1)C#C
CC=CC1=CC(COC1)C#C
CC=CC1=CCC(OC1)C#C
CC=CC1=CCCOC1C#C
CC=CC1C=CCOC1C#C
CCC=C1C=CCOC1C#C
CC=CC1=C(COCC1)C#C
CC=CC1=CC(OCC1)C#C
CC=CC1=CCOC(C1)C#C
CC=CC1=CCOCC1C#C
CC=CC1COC(C=C1)C#C
CC=CC1COCC=C1C#C
CC=CC1COCC(=C1)C#C
CCC=C1COC(C=C1)C#C
CCC=C1COCC=C1C#C
CCC=C1COCC(=C1)C#C
CC=CC1OC(CC=C1)C#C
CC=CC1OCC=CC1C#C
CC=CC1OCC(C=C1)C#C
CC=CC1OCCC=C1C#C
CC=CC1OCCC(=C1)C#C
CC#CC=C1C=CCOC1C
CC#CC=C1COCC=C1C
CC#CC=C1COC(C)C=C1
CC#CC=C1COCC(C)=C1
CC=CC1=CC(COC1)=CC
CC=CC1=CCOCC1=CC
CC=CC1OCC=CC1=CC
CC=CC1OCC(=CC)C=C1
CC=CC=C1C=CCOC1C
CC=CC=C1COCC=C1C
CC=CC=C1COC(C)C=C1
CC=CC=C1COCC(C)=C1
C=C1CCC(OC1)C#CC#C
C=C1CCCOC1C#CC#C
C=C1CCOC(C1)C#CC#C
C=C1CCOCC1C#CC#C
C=C1COCC(C1)C#CC#C
C=C1COCCC1C#CC#C
C=C1CCC(OC1)C=CC#C
C=C1CCCOC1C=CC#C
C=C1CCOC(C1)C=CC#C
C=C1CCOCC1=CCC#C
C=C1CCOCC1C=CC#C
C=C1COCC(C1)=CCC#C
C=C1COCC(C1)C=CC#C
C=C1COCCC1=CCC#C
C=C1COCCC1C=CC#C
C=CC1CC(CCO1)=CC#C
C=CC1CCC(CO1)=CC#C
C=CC1CCOCC1=CC#C
C=CC1COCC(C1)=CC#C
C=CC1COCCC1=CC#C
C=CC1OCCCC1=CC#C
C=CC=C1CCC(OC1)C#C
C=CC=C1CCCOC1C#C
C=CC=C1CCOC(C1)C#C
C=CC=C1CCOCC1C#C
C=CC=C1COCC(C1)C#C
C=CC=C1COCCC1C#C
CC#CC=C1CCOCC1=C
CC#CC=C1COCCC1=C
CC#CC=C1COCC(=C)C1
CC=C1CCOCC1=CC=C
CC=C1COCC(C1)=CC=C
CC=C1COCCC1=CC=C
CC=CC=C1CCOCC1=C
CC=CC=C1COCCC1=C
CC=CC=C1COCC(=C)C1
CC1CC(=C)C(CC#C)CO1
CC1CC(=C)CC(CC#C)O1
CC1CC(CC#C)C(=C)CO1
CC1CCC(=C)C(CC#C)O1
CC1CC(C=C)C(CO1)C#C
CC1CC(C#C)C(CO1)C=C
CC1CCC(C=C)C(O1)C#C
CC1CCC(C#C)C(O1)C=C
CC1C(CC#C)COCC1=C
CC1CC(CC#C)OCC1=C
CC1CC(CC(O1)C=C)C#C
CC1CC(CC(O1)C#C)C=C
CC1CC(=C)COC1CC#C
CC1C(CC#C)OCCC1=C
CC1C(CCOC1C#C)C=C
CC1CC(COC1C=C)C#C
CC1CC(COC1C#C)C=C
CC1CCC(OC1C=C)C#C
CC1CCC(OC1C#C)C=C
CC1C(COCC1C#C)C=C
CC1CC(OC(C1)C#C)C=C
CC1CC(OCC1C=C)C#C
CC1CC(OCC1C#C)C=C
CC1CCOC(C=C)C1C#C
CC1CCOC(C#C)C1C=C
CC1CCOC(CC#C)C1=C
CC1C(CCOC1C=C)C#C
CC1COC(CC1C=C)C#C
CC1COC(CC1C#C)C=C
CC1COCC(=C)C1CC#C
CC1COC(C=C)C(C1)C#C
CC1COC(C#C)C(C1)C=C
CC1COCC(C=C)C1C#C
CC1COCC(C#C)C1C=C
CC1COC(CC#C)CC1=C
CC1COCC(CC#C)C1=C
CC1COC(CC#C)C(=C)C1
CC1OC(CCC1C=C)C#C
CC1OC(CCC1C#C)C=C
CC1OCC(CC1C=C)C#C
CC1OCC(CC1C#C)C=C
CC1OCC(=C)CC1CC#C
CC1OCCC(=C)C1CC#C
CC1OCCC(C=C)C1C#C
CC1OCCC(C#C)C1C=C
CC1OC(CC#C)CCC1=C
CC1OCC(CC#C)CC1=C
CC1OCCC(CC#C)C1=C
CCC1CC(C#C)C(=C)CO1
CCC1CC(=C)C(CO1)C#C
CCC1CC(=C)CC(O1)C#C
CCC1CCC(=C)C(O1)C#C
CCC1CC(=C)COC1C#C
CCC1C(COCC1=C)C#C
CCC1CC(OCC1=C)C#C
CCC1CCOC(C#C)C1=C
CCC1C(OCCC1=C)C#C
CCC1COC(CC1=C)C#C
CCC1COCC(=C)C1C#C
CCC1COCC(C#C)C1=C
CCC1COC(C#C)C(=C)C1
CCC1OC(CCC1=C)C#C
CCC1OCC(CC1=C)C#C
CCC1OCC(=C)CC1C#C
CCC1OCCC(=C)C1C#C
CCC1OCCC(C#C)C1=C
CC#CC1CC(=C)C(C)CO1
CC#CC1CC(=C)CC(C)O1
CC#CC1CC(C)C(=C)CO1
CC#CC1CCC(=C)C(C)O1
CC#CC1CC(=C)COC1C
CC#CC1C(C)COCC1=C
CC#CC1CC(C)OCC1=C
CC#CC1C(C)OCCC1=C
CC#CC1CCOC(C)C1=C
CC#CC1COC(C)CC1=C
CC#CC1COCC(=C)C1C
CC#CC1COCC(C)C1=C
CC#CC1COC(C)C(=C)C1
CC#CC1OC(C)CCC1=C
CC#CC1OCC(=C)CC1C
CC#CC1OCC(C)CC1=C
CC#CC1OCCC(=C)C1C
CC#CC1OCCC(C)C1=C
CC1CC(=CC=C)C(C)CO1
CC1CCC(=CC=C)C(C)O1
CC1CC(C)C(CO1)=CC=C
CC1CC(CC(C)O1)=CC=C
CC1CC(COC1C)=CC=C
CC1CCOC(C)C1=CC=C
CC1COC(C)C(C1)=CC=C
CC1COCC(C)C1=CC=C
CC1COCC(=CC=C)C1C
CC1OCCC(=CC=C)C1C
CCC1CC(=CC)C(=C)CO1
CCC1CC(=C)C(CO1)=CC
CC=C1C(C)CCOC1C=C
CC=C1CC(C)COC1C=C
CC=C1CCC(C)OC1C=C
CC=C1CC(COC1C)C=C
CC=C1CCC(OC1C)C=C
CC=C1C(C)COCC1C=C
CC=C1CC(C)OC(C1)C=C
CC=C1CC(C)OCC1C=C
CCC1C(=C)COCC1=CC
CC=C1CC(OCC1C)C=C
CC=C1C(C)OCCC1C=C
CC=C1CCOC(C)C1C=C
CC=C1CCOC(C=C)C1C
CC=C1COC(CC1C)C=C
CC=C1COC(C)C(C1)C=C
CC=C1COC(C)CC1C=C
CC=C1COCC(C)C1C=C
CCC1COCC(=C)C1=CC
CC=C1COCC(C=C)C1C
CCC1COCC(=CC)C1=C
CC=C1COC(C=C)C(C)C1
CCC1OCC(CC1=C)=CC
CCC1OCC(=C)CC1=CC
CCC1OCCC(=C)C1=CC
CCC1OCCC(=CC)C1=C
CC=CC1CC(=C)C(C)CO1
CC=CC1CC(=C)CC(C)O1
CC=CC1CC(C)C(=C)CO1
CC=CC1CCC(=C)C(C)O1
CC=CC1CC(=C)COC1C
CCC=C1CC(=C)COC1C
CC=CC1C(C)COCC1=C
CC=CC1CC(C)OCC1=C
CCC=C1C(C)COCC1=C
CCC=C1CC(C)OCC1=C
CC=CC1C(C)OCCC1=C
CC=CC1CCOC(C)C1=C
CCC=C1C(C)OCCC1=C
CCC=C1CCOC(C)C1=C
CC=CC1COC(C)CC1=C
CC=CC1COCC(=C)C1C
CC=CC1COCC(C)C1=C
CCC=C1COC(C)CC1=C
CCC=C1COCC(=C)C1C
CCC=C1COCC(C)C1=C
CC=CC1COC(C)C(=C)C1
CCC=C1COC(C)C(=C)C1
CC=CC1OC(C)CCC1=C
CC=CC1OCC(=C)CC1C
CC=CC1OCC(C)CC1=C
CC=CC1OCCC(=C)C1C
CC=CC1OCCC(C)C1=C
CC1CC(CCO1)C(=C)C#C
CC1CCC(CO1)C(=C)C#C
CC1CCCC(O1)C(=C)C#C
CC1CCC(OC1)C(=C)C#C
CC1CCCOC1C(=C)C#C
CC1CCOC(C1)C(=C)C#C
CC1CCOCC1C(=C)C#C
CC1COCC(C1)C(=C)C#C
CC1COCCC1C(=C)C#C
CC1OCCCC1C(=C)C#C
CC(=C)C1CC(CCO1)C#C
CC(=C)C1CCC(CO1)C#C
CC(=C)C1CCCC(O1)C#C
CC(=C)C1CCC(OC1)C#C
CC(=C)C1CCCOC1C#C
CC(=C)C1CCOC(C1)C#C
CC(=C)C1CCOCC1C#C
CC(=C)C1COCC(C1)C#C
CC(=C)C1COCCC1C#C
CC(=C)C1OCCCC1C#C
CC(C#C)C1CC(=C)CCO1
CC(C#C)C1CCC(=C)CO1
CC(C#C)C1CCOCC1=C
CC(C#C)C1COCCC1=C
CC(C#C)C1COCC(=C)C1
CC(C#C)C1OCCCC1=C
CC1CC(CCO1)=C(C)C=C
CC1CC(CCO1)=CC(C)=C
CC1CCC(CO1)=C(C)C=C
CC1CCC(CO1)=CC(C)=C
CC1CCOCC1=C(C)C=C
CC1CCOCC1=CC(C)=C
CC1COCC(C1)=C(C)C=C
CC1COCC(C1)=CC(C)=C
CC1COCCC1=C(C)C=C
CC1COCCC1=CC(C)=C
CC1OCCCC1=C(C)C=C
CC1OCCCC1=CC(C)=C
CC=C1CCC(OC1)C(C)=C
CC=C1CCCOC1C(C)=C
CC=C1CCOC(C1)C(C)=C
CC=C1CCOCC1C(C)=C
CC=C1COCC(C1)C(C)=C
CC=C1COCCC1C(C)=C
CC(C)=C1CCC(OC1)C=C
CC(C)=C1CCCOC1C=C
CC(C)=C1CCOC(C1)C=C
CC(C)=C1CCOCC1C=C
CC(C)=C1COCC(C1)C=C
CC(C)=C1COCCC1C=C
CC=C(C)C1CC(=C)CCO1
CC=C(C)C1CCC(=C)CO1
CC(C)=CC1CCC(=C)CO1
CC=C(C)C1CCOCC1=C
CC(C)=CC1CCOCC1=C
CC(C)C=C1CCOCC1=C
CCC(C)=C1CCOCC1=C
CC=C(C)C1COCCC1=C
CC(C)=CC1COCCC1=C
CC(C)C=C1COCCC1=C
CCC(C)=C1COCCC1=C
CC=C(C)C1COCC(=C)C1
CC(C)=CC1COCC(=C)C1
CC(C)C=C1COCC(=C)C1
CCC(C)=C1COCC(=C)C1
CC=C(C)C1OCCCC1=C
CC(C)=CC1OCCCC1=C
CC(C)=CC1CC(=C)CCO1
CC1(CC#C)CC(=C)CCO1
CC1(CC#C)CCC(=C)CO1
CC1(CC#C)CCOCC1=C
CC1(CC(CCO1)C=C)C#C
CC1(CC(CCO1)C#C)C=C
CC1(CCC(CO1)C=C)C#C
CC1(CCC(CO1)C#C)C=C
CC1(CCCC(O1)C=C)C#C
CC1(CCCC(O1)C#C)C=C
CC1CC(CCO1)(C=C)C#C
CC1CCC(CO1)(C=C)C#C
CC1CCCC(O1)(C=C)C#C
CC1(CC#C)COCCC1=C
CC1(CC#C)COCC(=C)C1
CC1(CCC(OC1)C=C)C#C
CC1(CCC(OC1)C#C)C=C
CC1(CCCOC1C=C)C#C
CC1(CCCOC1C#C)C=C
CC1CCC(OC1)(C=C)C#C
CC1CCCOC1(C=C)C#C
CC1(CC#C)OCCCC1=C
CC1(CCOC(C1)C=C)C#C
CC1(CCOC(C1)C#C)C=C
CC1(CCOCC1C=C)C#C
CC1(CCOCC1C#C)C=C
CC1CCOC(C1)(C=C)C#C
CC1CCOCC1(C=C)C#C
CC1(COCC(C1)C=C)C#C
CC1(COCC(C1)C#C)C=C
CC1(COCCC1C=C)C#C
CC1(COCCC1C#C)C=C
CC1COCC(C1)(C=C)C#C
CC1COCCC1(C=C)C#C
CC1(OCCCC1C=C)C#C
CC1(OCCCC1C#C)C=C
CC1OCCCC1(C=C)C#C
CCC1(CC(=C)CCO1)C#C
CCC1(CCC(=C)CO1)C#C
CCC1(CCOCC1=C)C#C
CCC1(COCCC1=C)C#C
CCC1(COCC(=C)C1)C#C
CCC1(OCCCC1=C)C#C
CC#CC1(C)CC(=C)CCO1
CC#CC1(C)CCC(=C)CO1
CC#CC1(C)CCOCC1=C
CC#CC1(C)COCCC1=C
CC#CC1(C)COCC(=C)C1
CC#CC1(C)OCCCC1=C
CC1(C)CC(CCO1)=CC=C
CC1(C)CCC(CO1)=CC=C
CC1(C)CCOCC1=CC=C
CC1(C)COCC(C1)=CC=C
CC1(C)COCCC1=CC=C
CC1(C)OCCCC1=CC=C
CC=C1CCC(C)(OC1)C=C
CC=C1CCCOC1(C)C=C
CC=C1CCOCC1(C)C=C
CC=C1CCOC(C)(C1)C=C
CC=C1COCCC1(C)C=C
CC=C1COCC(C)(C1)C=C
CC=CC1(C)CC(=C)CCO1
CC=CC1(C)CCC(=C)CO1
CC=CC1(C)CCOCC1=C
CC=CC1(C)COCCC1=C
CC=CC1(C)COCC(=C)C1
CC=CC1(C)OCCCC1=C
CC1CC(CCO1)C#CC#C
CC1CCC(CO1)C#CC#C
CC1CCCC(O1)C#CC#C
CC1CCC(OC1)C#CC#C
CC1CCCOC1C#CC#C
CC1CCOC(C1)C#CC#C
CC1CCOCC1C#CC#C
CC1COCC(C1)C#CC#C
CC1COCCC1C#CC#C
CC1OCCCC1C#CC#C
C#CCC1CC(CCO1)C#C
C#CCC1CCC(CO1)C#C
C#CCC1CCCC(O1)C#C
CC#CC1CC(CCO1)C#C
CC#CC1CCC(CO1)C#C
CC#CC1CCCC(O1)C#C
C#CCC1CCC(OC1)C#C
C#CCC1CCCOC1C#C
CC#CC1CCC(OC1)C#C
CC#CC1CCCOC1C#C
C#CCC1CCOC(C1)C#C
C#CCC1CCOCC1C#C
CC#CC1CCOC(C1)C#C
CC#CC1CCOCC1C#C
C#CCC1COCC(C1)C#C
C#CCC1COCCC1C#C
CC#CC1COCC(C1)C#C
CC#CC1COCCC1C#C
C#CCC1OCCCC1C#C
CC#CC1OCCCC1C#C
COC1CCC(CC1)=CC#C
COC1CCCC(C1)=CC#C
COC1CCCCC1=CC#C
CC(=CC1CCCCO1)C#C
CC(=CC1CCCOC1)C#C
CC(C=C1CCCOC1)C#C
CC(=CC1CCOCC1)C#C
CC(C=C1CCOCC1)C#C
CC=C(C#C)C1CCCCO1
CC(=CC#C)C1CCCCO1
CC=C(C#C)C1CCCOC1
CC(=CC#C)C1CCCOC1
CC(CC#C)=C1CCCOC1
CC#CC(C)=C1CCCOC1
CCC(C#C)=C1CCCOC1
CC=C(C#C)C1CCOCC1
CC(=CC#C)C1CCOCC1
CC(CC#C)=C1CCOCC1
CC#CC(C)=C1CCOCC1
CCC(C#C)=C1CCOCC1
CC=C(C)C=C1CCCOC1
CC=CC(C)=C1CCCOC1
CC(C)=CC=C1CCCOC1
CC=C(C)C=C1CCOCC1
CC=CC(C)=C1CCOCC1
CC(C)=CC=C1CCOCC1
CCC1CC(=CC)C=CCO1
CCC1CC=CC(CO1)=CC
CCC1=CC(CCOC1)=CC
CCC1=CCC(COC1)=CC
CCC1=CC(COCC1)=CC
CCC1=CCCOCC1=CC
CCC1C=CCOCC1=CC
CCC1=CCOCC(C1)=CC
CCC1=CCOCCC1=CC
CCC1COCC=CC1=CC
CCC1COCC(=CC)C=C1
CCC1OCC=CCC1=CC
CCC1OCC(CC=C1)=CC
CCC1OCCC=CC1=CC
CCC1OCCC(=CC)C=C1
CC=CC1CC=C(C)CCO1
CC=CC1CC=CC(C)CO1
CC=CC1CC=CCC(C)O1
CC=CC1CC(C)=CCCO1
CC=CC1CC(C)C=CCO1
CC=CC1CCC=C(C)CO1
CC=CC1CCC=CC(C)O1
CC=CC1CCC(C)=CCO1
CC=CC1=C(C)CCCOC1
CC=CC1=CC(C)CCOC1
CC=CC1=CCC(C)COC1
CC=CC1=CCCC(C)OC1
CC=CC1=CCCCOC1C
CC=CC1C=CCCOC1C
CC=CC1CC=CCOC1C
CCC=C1C=CCCOC1C
CCC=C1CC=CCOC1C
CC=CC1=C(C)CCOCC1
CC=CC1=CC(C)COCC1
CC=CC1=CCC(C)OCC1
CC=CC1=CCCOCC1C
CC=CC1C=CCOCC1C
CCC=C1C=CCOCC1C
CC=CC1=C(C)COCCC1
CC=CC1=CC(C)OCCC1
CC=CC1=CCCOC(C)C1
CC=CC1CC(C)OCC=C1
CCC=C1CC(C)OCC=C1
CC=CC1=CCOCCC1C
CC=CC1CCOCC=C1C
CCC=C1CCOCC=C1C
CC=CC1=CCOC(C)CC1
CC=CC1=CCOCC(C)C1
CC=CC1CCOC(C)C=C1
CC=CC1CCOCC(C)=C1
CCC=C1CCOC(C)C=C1
CCC=C1CCOCC(C)=C1
CC=CC1COCC=CC1C
CC=CC1COCCC=C1C
CCC=C1COCC=CC1C
CCC=C1COCCC=C1C
CC=CC1COC(C)C=CC1
CC=CC1COC(C)CC=C1
CC=CC1COCC=C(C)C1
CC=CC1COCC(C)=CC1
CC=CC1COCC(C)C=C1
CC=CC1COCCC(C)=C1
CCC=C1COC(C)C=CC1
CCC=C1COC(C)CC=C1
CCC=C1COCC=C(C)C1
CCC=C1COCC(C)=CC1
CCC=C1COCC(C)C=C1
CCC=C1COCCC(C)=C1
CC=CC1OCC=CCC1C
CC=CC1OCCC=CC1C
CC=CC1OCCCC=C1C
CC=CC1OC(C)CCC=C1
CC=CC1OCC(C)CC=C1
CC=CC1OCCC(C)C=C1
CC=CC1OCCCC(C)=C1
CCC1CC(=CC)C(C)CO1
CCC1CCC(=CC)C(C)O1
CCC1CC(C)C(CO1)=CC
CCC1CC(CC(C)O1)=CC
CCC1CC(COC1C)=CC
CCC1C(C)COCC1=CC
CCC1CC(C)OCC1=CC
CCC1C(C)OCCC1=CC
CCC1CCOC(C)C1=CC
CCC1COC(C)C(C1)=CC
CCC1COC(C)CC1=CC
CCC1COCC(C)C1=CC
CCC1COCC(=CC)C1C
CCC1OCC(CC1C)=CC
CCC1OC(C)CCC1=CC
CCC1OCC(C)CC1=CC
CCC1OCCC(C)C1=CC
CCC1OCCC(=CC)C1C
CC=CC1CC(C)C(C)CO1
CC=CC1CC(C)CC(C)O1
CC=CC1CCC(C)C(C)O1
CC=CC1C(C)CCOC1C
CC=CC1CC(C)COC1C
CC=CC1CCC(C)OC1C
CCC=C1C(C)CCOC1C
CCC=C1CC(C)COC1C
CCC=C1CCC(C)OC1C
CC=CC1C(C)COCC1C
CC=CC1CC(C)OCC1C
CCC=C1C(C)COCC1C
CCC=C1CC(C)OCC1C
CC=CC1CC(C)OC(C)C1
CCC=C1CC(C)OC(C)C1
CC=CC1CCOC(C)C1C
CCC=C1CCOC(C)C1C
CC=CC1COC(C)CC1C
CC=CC1COCC(C)C1C
CCC=C1COC(C)CC1C
CCC=C1COCC(C)C1C
CC=CC1COC(C)C(C)C1
CCC=C1COC(C)C(C)C1
CC=CC1OC(C)CCC1C
CC=CC1OCC(C)CC1C
CC=CC1OCCC(C)C1C
CC1CC(CCO1)C=C(C)C
CC1CCC(CO1)C=C(C)C
CC1CCCC(O1)C=C(C)C
CC1CCOCC1C=C(C)C
CC1COCC(C1)C=C(C)C
CC1COCCC1C=C(C)C
CCC1CC(CCO1)=C(C)C
CCC1CCC(CO1)=C(C)C
CC=C1CCC(OC1)C(C)C
CC=C1CCCOC1C(C)C
CC=C1CCOC(C1)C(C)C
CC=C1CCOCC1C(C)C
CCC1CCOCC1=C(C)C
CC=C1COCC(C1)C(C)C
CC=C1COCCC1C(C)C
CCC1COCC(C1)=C(C)C
CCC1COCCC1=C(C)C
CCC1OCCCC1=C(C)C
CC=C(C)C1CCC(C)CO1
CC=C(C)C1CCCC(C)O1
CC=C(C)C1CCC(C)OC1
CC(C)C=C1CCC(C)OC1
CCC(C)=C1CCC(C)OC1
CC(C)C=C1CCCOC1C
CCC(C)=C1CCCOC1C
CC=C(C)C1CCOCC1C
CC(C)C=C1CCOCC1C
CCC(C)=C1CCOCC1C
CC=C(C)C1CCOC(C)C1
CC(C)C=C1CCOC(C)C1
CCC(C)=C1CCOC(C)C1
CC=C(C)C1COCCC1C
CC(C)C=C1COCCC1C
CCC(C)=C1COCCC1C
CC=C(C)C1COCC(C)C1
CC(C)C=C1COCC(C)C1
CCC(C)=C1COCC(C)C1
CC=C(C)C1OCCCC1C
CC1CCC(OC1)C=C(C)C
CC1CCCOC1C=C(C)C
CC1OCCCC1C=C(C)C
CC=C(C)C1CC(C)CCO1
CC=C(C)C1CCCOC1C
CC1CCOC(C1)C=C(C)C
CCC1(C)CC(CCO1)=CC
CCC1(C)CCC(CO1)=CC
CCC1(C)CCOCC1=CC
CCC1(C)COCC(C1)=CC
CCC1(C)COCCC1=CC
CCC1(C)OCCCC1=CC
CC=CC1(C)CCC(C)CO1
CC=CC1(C)CCCC(C)O1
CC=CC1CC(C)(C)CCO1
CC=CC1CCC(C)(C)CO1
CC=CC1CCCC(C)(C)O1
CC=CC1(C)CCC(C)OC1
CC=CC1CCC(C)(C)OC1
CCC=C1CCC(C)(C)OC1
CC=CC1(C)CCCOC1C
CC=CC1CCCOC1(C)C
CCC=C1CCCOC1(C)C
CC=CC1(C)CCOCC1C
CC=CC1(C)CCOC(C)C1
CC=CC1CCOCC1(C)C
CCC=C1CCOCC1(C)C
CC=CC1(C)COCCC1C
CC=CC1(C)COCC(C)C1
CC=CC1CCOC(C)(C)C1
CCC=C1CCOC(C)(C)C1
CC=CC1COCCC1(C)C
CCC=C1COCCC1(C)C
CC=CC1COCC(C)(C)C1
CCC=C1COCC(C)(C)C1
CC=CC1OCCCC1(C)C
CC=CC1(C)CC(C)CCO1
CC=CC1(C)OCCCC1C
CCC1CC(CCCO1)=CC
CCC1CCC(CCO1)=CC
CCC1CCCC(CO1)=CC
CCC1CCC(COC1)=CC
CCC1CCCOCC1=CC
CCC1CCOCC(C1)=CC
CCC1CCOCCC1=CC
CCC1COCCC(C1)=CC
CCC1COCCCC1=CC
CCC1OCCCCC1=CC
CC=CC1CC(C)CCCO1
CC=CC1CCCC(C)CO1
CC=CC1CCCCC(C)O1
CC=CC1CCC(C)COC1
CC=CC1CCCC(C)OC1
CCC=C1CCC(C)COC1
CCC=C1CCCC(C)OC1
CC=CC1CCCCOC1C
CCC=C1CCCCOC1C
CC=CC1CCCOCC1C
CCC=C1CCCOCC1C
CC=CC1CCCOC(C)C1
CCC=C1CCCOC(C)C1
CC=CC1CCOCCC1C
CCC=C1CCOCCC1C
CC=CC1CCOC(C)CC1
CC=CC1CCOCC(C)C1
CCC=C1CCOC(C)CC1
CCC=C1CCOCC(C)C1
CC=CC1COCCCC1C
CCC=C1COCCCC1C
CC=CC1COCCC(C)C1
CCC=C1COCCC(C)C1
CC=CC1OCCCCC1C
CC=CC1CCC(C)CCO1
CC1CCCC(CC=O)O1
CC1CCC(CC=O)CO1
CC1CCC(CC=O)OC1
CC1CC(CC=O)CCO1
CC1CCCOC1CC=O
CC1CCOCC1CC=O
CC1CCOC(CC=O)C1
CC1COCCC1CC=O
CC1COCC(CC=O)C1
CC1OCCCC1CC=O
CCC1CCC(CO1)C=O
CCC1CCCC(O1)C=O
CCC1CCC(OC1)C=O
CCC1CCCOC1C=O
CCC1CCOC(C1)C=O
CCC1CCOCC1C=O
CCC1COCC(C1)C=O
CCC1COCCC1C=O
CCC1OCCCC1C=O
CCCC1CCC(=O)CO1
CCCC1CCOCC1=O
CCCC1COCC(=O)C1
CCCC1OCCCC1=O
CCC1CC(CCO1)C=O
CCCC1CC(=O)CCO1
CCCC1COCCC1=O
CC1CC(CCO1)=CCO
CC1CCC(CO1)=CCO
CC1CCOCC1=CCO
CC1COCC(C1)=CCO
CC1COCCC1=CCO
CC1OCCCC1=CCO
CC=C1CCC(CO)OC1
CC=C1CCCOC1CO
CC=C1CCOCC1CO
CC=C1CCOC(CO)C1
CC=C1COCCC1CO
CC=C1COCC(CO)C1
CC=CC1CCC(O)CO1
CC=CC1CCOCC1O
CCC=C1CCOCC1O
CC=CC1CC(O)CCO1
CC=CC1COCCC1O
CCC=C1COCCC1O
CC=CC1COCC(O)C1
CCC=C1COCC(O)C1
CC=CC1OCCCC1O
C=CCC1CC(CCO1)C=C
C=CCC1CCC(CO1)C=C
C=CCC1CCCC(O1)C=C
C=CCC1CCC(OC1)C=C
C=CCC1CCCOC1C=C
C=CCC1CCOC(C1)C=C
C=CCC1CCOCC1C=C
C=CCC1COCC(C1)C=C
C=CCC1COCCC1C=C
C=CCC1OCCCC1C=C
C=CCCC1CC(=C)CCO1
C=CCCC1CCC(=C)CO1
C=CCCC1CCOCC1=C
C=CCCC1COCCC1=C
C=CCCC1COCC(=C)C1
C=CCCC1OCCCC1=C
CC#CCC1CCCC(=O)O1
CCC#CC1CCCC(=O)O1
CCC#CC1CCCOC1=O
CC#CCC1CCC(=O)OC1
CCC#CC1CCC(=O)OC1
CC#CCC1CCOC(=O)C1
CCC#CC1CCOC(=O)C1
O=C1CC(CCC#C)CCO1
O=C1CCC(CCC#C)CO1
O=C1CCCC(CCC#C)O1
O=C1OCCCC1CCC#C
CC#CCC1CCCOC1=O
CC=CCC1CCCC(=O)O1
CCC=CC1CCCC(=O)O1
CC=CCC1CCCOC1=O
CCC=CC1CCCOC1=O
CC=CCC1CCC(=O)OC1
CCC=CC1CCC(=O)OC1
CCCC=C1CCC(=O)OC1
CCC=CC1CCOC(=O)C1
CCCC=C1CCOC(=O)C1
CCCC=C1CCCOC1=O
CC=CCC1CCOC(=O)C1
CC1CC(CCC=C)CCO1
CC1CCC(CCC=C)CO1
CC1CCCC(CCC=C)O1
CC1CCC(CCC=C)OC1
CC1CCCOC1CCC=C
CC1CCOCC1CCC=C
CC1CCOC(CCC=C)C1
CC1COCCC1CCC=C
CC1COCC(CCC=C)C1
CC1OCCCC1CCC=C
CCC1CC(CC=C)CCO1
CCC1CCC(CC=C)CO1
CCC1CCCC(CC=C)O1
CCC1CCC(CC=C)OC1
CCC1CCCOC1CC=C
CCC1CCOCC1CC=C
CCC1CCOC(CC=C)C1
CCC1COCCC1CC=C
CCC1COCC(CC=C)C1
CCC1OCCCC1CC=C
CCCC1CC(CCO1)C=C
CCCC1CCC(CO1)C=C
CCCC1CCCC(O1)C=C
CCCC1CCC(OC1)C=C
CCCC1CCCOC1C=C
CCCC1CCOC(C1)C=C
CCCC1CCOCC1C=C
CCCC1COCC(C1)C=C
CCCC1COCCC1C=C
CCCC1OCCCC1C=C
CCCCC1CC(=C)CCO1
CCCCC1CCC(=C)CO1
CCCCC1CCOCC1=C
CCCCC1COCCC1=C
CCCCC1COCC(=C)C1
CCCCC1OCCCC1=C
CC1CC(OCO1)C=CC#C
CC1CCOC(O1)C=CC#C
CC1COC(CO1)C=CC#C
CC1COCC(O1)C=CC#C
CC1COC(OC1)C=CC#C
CC1COCOC1C=CC#C
CC1OCC(CO1)=CCC#C
CC1OCC(CO1)C=CC#C
CC1OCCC(O1)C=CC#C
CC1OCCOC1C=CC#C
CC1OCOCC1=CCC#C
CC1OCOCC1C=CC#C
CC=C1COC(CC#C)OC1
CC=C1COC(OC1)C#CC
CC=C1COCOC1C#CC
CC=C1COCOC1CC#C
CCC1OCC(CO1)=CC#C
CCC1OCOCC1=CC#C
CC=CC1CC(OCO1)C#C
CC=CC1CCOC(O1)C#C
CC=CC1COC(CO1)C#C
CC=CC1COCC(O1)C#C
CC=CC1COC(OC1)C#C
CC=CC1COCOC1C#C
CCC=C1COC(OC1)C#C
CCC=C1COCOC1C#C
CC=CC1OCC(CO1)C#C
CC=CC1OCCC(O1)C#C
CC=CC1OCCOC1C#C
CC=CC1OCOCC1C#C
CC#CC=C1COC(C)OC1
CC#CC=C1COCOC1C
COC1CC(CCO1)=CC#C
COC1CCC(CO1)=CC#C
COC1CCOCC1=CC#C
COC1COCC(C1)=CC#C
COC1COCCC1=CC#C
COC1OCCCC1=CC#C
CC=CC1OCC(CO1)=CC
CC=CC1OCOCC1=CC
CC=CC=C1COC(C)OC1
CC=CC=C1COCOC1C
CC=C1CCCCC1C
CC=C1CCC(C)CC1
CC=C1CCCC(C)C1
CC=C1C=CCOC1C
CC=C1COCC=C1C
CC=C1COC(C)C=C1
CC=C1COCC(C)=C1
C=C1CCC(OC1)C#C
C=C1CCCOC1C#C
C=C1CCOC(C1)C#C
C=C1CCOCC1C#C
C=C1COCC(C1)C#C
C=C1COCCC1C#C
CC=C1CCOCC1=C
CC=C1COCCC1=C
CC=C1COCC(=C)C1
CC1CC(CCO1)C#C
CC1CCC(CO1)C#C
CC1CCC(OC1)C#C
CC1CCCOC1C#C
CC1CCOCC1C#C
CC1COCC(C1)C#C
CC1COCCC1C#C
CC1OCCCC1C#C
CC1CCCC(O1)C#C
CC1CCOC(C1)C#C
CC1CCC(CC1)=CC#C
CC1CCCC(C1)=CC#C
CC1CCCCC1=CC#C
CC=C1CCC(CC1)C#C
CC=C1CCCC(C1)C#C
CC=C1CCCCC1C#C
CC=C1CCCC(C1)=CC
CC=C1CCC(CC1)=CC
CC=C1CCCCC1=CC
CC1CC(CC=C)CO1
CC1CCOC1CC=C
CC1COCC1CC=C
CC1COC(CC=C)C1
CC1OCCC1CC=C
CCC1CC(CO1)C=C
CCC1CCC(O1)C=C
CCC1CCOC1C=C
CCC1COC(C1)C=C
CCC1COCC1C=C
CCC1OCCC1C=C
CCCC1CC(=C)CO1
CCCC1COCC1=C
CCCC1OCCC1=C
CC1CCC(CC=C)O1
CCC1CCCC(=O)O1
CCC1CCC(=O)OC1
CCC1CCOC(=O)C1
CCC1CCCOC1=O
CC1CCC(CC1)C=O
CC1CCCC(C1)C=O
CC1CCCCC1C=O
CCC1CCCC(=O)C1
CCC1CCC(=O)CC1
CCC1CCCCC1=O
C=CCC1CCCCO1
C=CCC1CCCOC1
C=CCC1CCOCC1
CCCC1CCCCO1
CCCC1CCCOC1
CCCC1CCOCC1
CC1=CCCCC1CC=C
CC1C=CCCC1CC=C
CC1CCC=CC1CC=C
CC1CCCC=C1CC=C
CC1=C(CC=C)CCCC1
CC1=CC(CC=C)CCC1
CC1CC=CC(CC=C)C1
CC1CC(CC=C)CC=C1
CC1CCC=C(CC=C)C1
CC1CCC(CC=C)C=C1
CC1CCCC(CC=C)=C1
CCC1=C(CCCC1)C=C
CCC1=CC(CCC1)C=C
CCC1=CCC(CC1)C=C
CCC1=CCCC(C1)C=C
CCC1=CCCCC1C=C
CCC1C=CCCC1C=C
CCC1CC=CC(C1)C=C
CCC1CC=CCC1C=C
CCC1CC(CC=C1)C=C
CCC1CCC=C(C1)C=C
CCC1CCC=CC1C=C
CCC1CCC(C=C)C=C1
CCC1CCCC(C=C)=C1
CCCC1=CCCCC1=C
CCCC1C=CCCC1=C
CCCC1CC=CCC1=C
CCCC1CCC=CC1=C
CCCC1=CC(=C)CCC1
CCCC1=CCC(=C)CC1
CCCC1=CCCC(=C)C1
CCCC1CC=CC(=C)C1
CCCC1CCC(=C)C=C1
CC1CC=CCC1CC=C
CC1=CCC(CC=C)CC1
CC1=CCCC(CC=C)C1
CC1CCC(CC=C)=CC1
CCC1CCCC=C1C=C
CCC1CCC(C=C)=CC1
CCCC1CC(=C)CC=C1
C=CCC1CCC(=C)CC1
C=CC1CCC(CC1)C=C
C=CC1CCCC(C1)C=C
C=CC1CCCCC1C=C
C=CCC1CCCCC1=C
C=CCC1CCCC(=C)C1
CCC1CCCCC1CC
CCC1CCC(CC)CC1
CCC1CCCC(CC)C1
CCCC1CCCCC1C
CCCC1CCC(C)CC1
CCCC1CCCC(C)C1
C#CC1CC=C(CO1)C#C
C#CC1CC=CC(O1)C#C
C#CC1CC(=CCO1)C#C
C#CC1=C(COCC1)C#C
C#CC1COC(C=C1)C#C
C#CC1COCC=C1C#C
C#CC1COCC(=C1)C#C
C#CC1OCC=CC1C#C
C#CC1OCCC=C1C#C
C#CC1OCCC(=C1)C#C
CC=C1C=C(C)COC1C
CC=C1C=CC(C)OC1C
CC=C1C(C)OCC=C1C
CC=C1COC(C)C=C1C
CC=C1COCC(C)=C1C
CC=C1COC(C)C(C)=C1
CC1OCC=CC1=C(C)C
CC1OCC(C=C1)=C(C)C
CC(C)=C1COCC=C1C
CC(C)=C1COCC(C)=C1
CC=C1C=CCOC1(C)C
CC=C1COC(C)(C)C=C1
CC1CC(C#C)C(=C)CO1
CC1CC(=C)C(CO1)C#C
CC1CC(=C)CC(O1)C#C
CC1CCC(=C)C(O1)C#C
CC1CC(=C)COC1C#C
CC1C(COCC1=C)C#C
CC1CC(OCC1=C)C#C
CC1CCOC(C#C)C1=C
CC1C(OCCC1=C)C#C
CC1COC(CC1=C)C#C
CC1COCC(=C)C1C#C
CC1COCC(C#C)C1=C
CC1COC(C#C)C(=C)C1
CC1OC(CCC1=C)C#C
CC1OCC(CC1=C)C#C
CC1OCC(=C)CC1C#C
CC1OCCC(=C)C1C#C
CC1OCCC(C#C)C1=C
CC=C1CC(=C)COC1C
CC=C1C(C)COCC1=C
CC=C1CC(C)OCC1=C
CC=C1C(C)OCCC1=C
CC=C1CCOC(C)C1=C
CC=C1COC(C)CC1=C
CC=C1COCC(=C)C1C
CC=C1COCC(C)C1=C
CC=C1COC(C)C(=C)C1
CC(C)=C1CCOCC1=C
CC(C)=C1COCCC1=C
CC(C)=C1COCC(=C)C1
CC1(CC(=C)CCO1)C#C
CC1(CCC(=C)CO1)C#C
CC1(CCOCC1=C)C#C
CC1(COCCC1=C)C#C
CC1(COCC(=C)C1)C#C
CC1(OCCCC1=C)C#C
CC(C#C)=C1CCCOC1
CC(C#C)=C1CCOCC1
CC=C1C=CCCOC1C
CC=C1CC=CCOC1C
CC=C1C=CCOCC1C
CC=C1CC(C)OCC=C1
CC=C1CCOCC=C1C
CC=C1CCOC(C)C=C1
CC=C1CCOCC(C)=C1
CC=C1COCC=CC1C
CC=C1COCCC=C1C
CC=C1COC(C)C=CC1
CC=C1COC(C)CC=C1
CC=C1COCC=C(C)C1
CC=C1COCC(C)=CC1
CC=C1COCC(C)C=C1
CC=C1COCCC(C)=C1
CC1OCC(C)(C)C(=C)C1
CC1CC(=C)CC(C)(C)O1
CC1CC(C)(C)C(=C)CO1
CC1CCC(=C)C(C)(C)O1
CC1C(=C)CCOC1(C)C
CC1CC(=C)COC1(C)C
CC1CC(C)(C)OCC1=C
CC1C(=C)COCC1(C)C
CC1CCOC(C)(C)C1=C
CC1COCC(=C)C1(C)C
CC1COC(C)(C)CC1=C
CC1COCC(C)(C)C1=C
CC1COC(C)(C)C(=C)C1
CC1OCC(=C)CC1(C)C
CC1OCCC(=C)C1(C)C
CC1OC(C)(C)CCC1=C
CC1OCC(C)(C)CC1=C
CC1OCCC(C)(C)C1=C
CC1CC(C#C)C(C)CO1
CC1CCC(C#C)C(C)O1
CC1CC(C)C(CO1)C#C
CC1CC(CC(C)O1)C#C
CC1CCC(C)C(O1)C#C
CC1CC(COC1C)C#C
CC1CCC(OC1C)C#C
CC1CC(C)OC(C1)C#C
CC1CCOC(C)C1C#C
CC1CCOC(C#C)C1C
CC1COC(CC1C)C#C
CC1COC(C)C(C1)C#C
CC1COCC(C)C1C#C
CC1COCC(C#C)C1C
CC1COC(C#C)C(C)C1
CC1OCCC(C#C)C1C
CC1(C)CCC(CO1)C#C
CC1(C)CCCC(O1)C#C
CC1CC(C)(CCO1)C#C
CC1CCC(C)(CO1)C#C
CC1CCCC(C)(O1)C#C
CC1(C)CCC(OC1)C#C
CC1(C)CCCOC1C#C
CC1CCC(C)(OC1)C#C
CC1CCCOC1(C)C#C
CC1(C)CCOC(C1)C#C
CC1(C)CCOCC1C#C
CC1CCOCC1(C)C#C
CC1(C)COCC(C1)C#C
CC1(C)COCCC1C#C
CC1CCOC(C)(C1)C#C
CC1COCCC1(C)C#C
CC1(C)OCCCC1C#C
CC1COCC(C)(C1)C#C
CC1OCCCC1(C)C#C
CC1(C)CC(CCO1)C#C
CC=C1CCC(C)COC1
CC=C1CCCC(C)OC1
CC=C1CCCCOC1C
CC=C1CCCOCC1C
CC=C1CCCOC(C)C1
CC=C1CCOCCC1C
CC=C1CCOC(C)CC1
CC=C1CCOCC(C)C1
CC=C1COCCCC1C
CC=C1COCCC(C)C1
CCOC1C=CC=CC1=C
CCOC1C=CC(=C)C=C1
COC1C=CC=CC1C=C
COC1C=CCC=C1C=C
COC1CC=CC=C1C=C
COC1C=CC(C=C)C=C1
COC1C=CCC(C=C)=C1
COC1CC=C(C=C)C=C1
COC1CC=CC(C=C)=C1
COC1CC(C=C)=CC=C1
COCC1=CC=CCC1=C
COCC1=CCC=CC1=C
COCC1C=CC=CC1=C
COCC1=CC=CC(=C)C1
COCC1=CC(=C)C=CC1
COCC1=CC(=C)CC=C1
COCC1=CCC(=C)C=C1
COCC1C=CC(=C)C=C1
CC#CC1CC=CC(=O)O1
CC#CC1=CCCOC1=O
CC#CC1C=CCOC1=O
CC#CC1=CCC(=O)OC1
CC#CC1=CCOC(=O)C1
CC#CC1=CC(=O)OCC1
CC#CC1COC(=O)C=C1
CC#CC1OC(=O)CC=C1
O=C1CC=C(CC#C)CO1
O=C1CC=CC(CC#C)O1
O=C1CC(CC#C)=CCO1
O=C1OCC=CC1CC#C
O=C1OCCC=C1CC#C
O=C1OC(CC#C)CC=C1
O=C1OCC(CC#C)C=C1
O=C1OCCC(CC#C)=C1
CC=CC1CC=CC(=O)O1
CC=CC1=CCCOC1=O
CC=CC1C=CCOC1=O
CCC=C1C=CCOC1=O
CC=CC1=CCC(=O)OC1
CC=CC1=CCOC(=O)C1
CC=CC1=CC(=O)OCC1
CC=CC1COC(=O)C=C1
CCC=C1COC(=O)C=C1
CC=CC1OC(=O)CC=C1
CC#CC1=CCCCC1=O
CC#CC1C=CCCC1=O
CC#CC1CC=CCC1=O
CC#CC1CCC=CC1=O
CC#CC1=CCCC(=O)C1
CC#CC1CC=CC(=O)C1
CC#CC1=CCC(=O)CC1
CC#CC1CCC(=O)C=C1
CC#CC1CC(=O)CC=C1
O=C1C=CCCC1CC#C
O=C1CC=CCC1CC#C
O=C1CCC=CC1CC#C
O=C1CC=CC(CC#C)C1
O=C1CC(CC#C)CC=C1
O=C1CCC=C(CC#C)C1
O=C1CCC(CC#C)=CC1
O=C1CCC(CC#C)C=C1
O=CC1=C(CCCC1)C#C
O=CC1=CC(CCC1)C#C
O=CC1=CCC(CC1)C#C
O=CC1=CCCC(C1)C#C
O=CC1=CCCCC1C#C
O=CC1C=CCCC1C#C
O=CC1CC=CC(C1)C#C
O=CC1CC=CCC1C#C
O=CC1CC(CC=C1)C#C
O=CC1CCC=C(C1)C#C
O=CC1CCC=CC1C#C
O=CC1CCC(=CC1)C#C
O=CC1CCC(C=C1)C#C
O=CC1CCCC=C1C#C
O=CC1CCCC(=C1)C#C
CC#CC1=CC(=O)CCC1
O=C1CCCC=C1CC#C
O=C1CCCC(CC#C)=C1
CC1=CC(CCC1)=CC=O
CC1=CCC(CC1)=CC=O
CC1=CCCC(C1)=CC=O
CC1C=CCCC1=CC=O
CC1CC=CC(C1)=CC=O
CC1CC=CCC1=CC=O
CC1CC(CC=C1)=CC=O
CC1CCC=CC1=CC=O
CC1CCC(=CC=O)C=C1
CC=C1C=CCCC1C=O
CC=C1CC=CC(C1)C=O
CC=C1CC=CCC1C=O
CC=C1CC(CC=C1)C=O
CC=C1CCC=C(C1)C=O
CC=C1CCC=CC1C=O
CC=C1CCCC=C1C=O
CC=C1CCCC(C=O)=C1
CC=C1CCC(C=O)=CC1
CC=C1CCC(C=O)C=C1
CC=CC1=CCCCC1=O
CC=CC1C=CCCC1=O
CC=CC1CC=CCC1=O
CC=CC1CCC=CC1=O
CCC=C1C=CCCC1=O
CCC=C1CC=CCC1=O
CCC=C1CCC=CC1=O
CC=CC1=CCCC(=O)C1
CC=CC1CC=CC(=O)C1
CCC=C1CC=CC(=O)C1
CC=CC1=CCC(=O)CC1
CC=CC1CCC(=O)C=C1
CC=CC1CC(=O)CC=C1
CCC=C1CC(=O)CC=C1
CC1=CCCCC1=CC=O
CCC=C1CCC(=O)C=C1
CC=CC1=CC(=O)CCC1
CC1CC(CO1)C#CC=C
CC1CCC(O1)C#CC=C
C=C1CCOC1CCC#C
CC1CCOC1C#CC=C
C=C1COCC1CCC#C
CC1COC(C1)C#CC=C
CC1COCC1C#CC=C
C=C1COC(CCC#C)C1
CC1OCCC1C#CC=C
C=CC1CC(CC#C)CO1
C=CC1CCC(CC#C)O1
C=CC1CCOC1CC#C
C=CC1COCC1CC#C
C=CC1COC(CC#C)C1
C=CC1OCCC1CC#C
C=CCC1CC(CO1)C#C
C=CCC1CCC(O1)C#C
CC#CC1CC(CO1)C=C
CC#CC1CCC(O1)C=C
C=CCC1CCOC1C#C
CC#CC1CCOC1C=C
C=CCC1COC(C1)C#C
C=CCC1COCC1C#C
CC#CC1COC(C1)C=C
CC#CC1COCC1C=C
C=CCC1OCCC1C#C
CC#CC1OCCC1C=C
CC#CCC1CC(=C)CO1
CCC#CC1CC(=C)CO1
CC#CCC1COCC1=C
CCC#CC1COCC1=C
CC#CCC1OCCC1=C
CCC#CC1OCCC1=C
CC1CC(CO1)=CCC=C
CC1CC(CO1)C=CC=C
CC1CCC(O1)C=CC=C
CC1CCOC1C=CC=C
CC1COC(C1)C=CC=C
CC1COCC1=CCC=C
CC1COCC1C=CC=C
CC1OCCC1=CCC=C
CC1OCCC1C=CC=C
CCC1CC(CO1)=CC=C
CC=C1CCOC1CC=C
CC=C1COCC1CC=C
CCC1COCC1=CC=C
CC=C1COC(CC=C)C1
CCC1OCCC1=CC=C
CC=CC1CC(CO1)C=C
CC=CC1CCC(O1)C=C
CC=CC1CCOC1C=C
CCC=C1CCOC1C=C
CC=CC1COC(C1)C=C
CC=CC1COCC1C=C
CCC=C1COC(C1)C=C
CCC=C1COCC1C=C
CC=CC1OCCC1C=C
CC=CCC1CC(=C)CO1
CCC=CC1CC(=C)CO1
CC=CCC1COCC1=C
CCC=CC1COCC1=C
CCCC=C1COCC1=C
CC=CCC1OCCC1=C
CCC=CC1OCCC1=C
C=C(CC1CCCO1)C#C
C=C(CC1CCOC1)C#C
C=C(CC#C)C1CCCO1
C=CC(C#C)C1CCCO1
CC(=C)C#CC1CCCO1
CC#CC(=C)C1CCCO1
C=C(CC#C)C1CCOC1
C=CC(C#C)C1CCOC1
CC(=C)C#CC1CCOC1
CC#CC(=C)C1CCOC1
CC=C(C=C)C1CCCO1
CC=CC(=C)C1CCCO1
CC(=C)C=CC1CCCO1
CC(=CC=C)C1CCCO1
CC(C=C)=CC1CCCO1
CC=C(C=C)C1CCOC1
CC=CC(=C)C1CCOC1
CC(=C)C=CC1CCOC1
CC(=C)CC=C1CCOC1
CC(=CC=C)C1CCOC1
CC(C=C)=CC1CCOC1
CC(C=C)C=C1CCOC1
CC(CC=C)=C1CCOC1
CCC(=C)C=C1CCOC1
CCC(C=C)=C1CCOC1
CC(=C)CC1CC=CCO1
CC(C=C)C1CC=CCO1
CCC(=C)C1CC=CCO1
CC(=C)CC1=CCCOC1
CC(C=C)C1=CCCOC1
CCC(=C)C1=CCCOC1
CC(=C)CC1=CCOCC1
CC(C=C)C1=CCOCC1
CCC(=C)C1=CCOCC1
CC(=C)CC1COCC=C1
CC(C=C)C1COCC=C1
CCC(=C)C1COCC=C1
CC(=C)CC1OCCC=C1
CC(C=C)C1OCCC=C1
CCC(=C)C1OCCC=C1
CC1(CC=C)CC=CCO1
CC1(CC=C)COCC=C1
CC1(CC=C)OCCC=C1
CCC1(CC=CCO1)C=C
CCC1(COCC=C1)C=C
CCC1(OCCC=C1)C=C
CC=CCC1CC=CCO1
CCC=CC1CC=CCO1
CC=CCC1=CCCOC1
CCC=CC1=CCCOC1
CC=CCC1=CCOCC1
CCC=CC1=CCOCC1
CC=CCC1COCC=C1
CCC=CC1COCC=C1
CCCC=C1COCC=C1
CC=CCC1OCCC=C1
CCC=CC1OCCC=C1
CCC1CC(CO1)C=CC
CCC1CCC(O1)C=CC
CCC1CCOC1C=CC
CCC1COC(C1)C=CC
CCC1COCC1C=CC
CCC1OCCC1C=CC
CCCC1CC(CO1)=CC
CCC=C1CCOC1CC
CCC=C1COCC1CC
CCCC1COCC1=CC
CCC=C1COC(CC)C1
CCCC1OCCC1=CC
CC=CCC1CC(C)CO1
CC=CCC1CCC(C)O1
CCC=CC1CC(C)CO1
CCC=CC1CCC(C)O1
CC=CCC1CCOC1C
CCC=CC1CCOC1C
CCCC=C1CCOC1C
CC=CCC1COCC1C
CCC=CC1COCC1C
CCCC=C1COCC1C
CC=CCC1COC(C)C1
CCC=CC1COC(C)C1
CCCC=C1COC(C)C1
CC=CCC1OCCC1C
CCC=CC1OCCC1C
CC=C(C)CC1CCCO1
CCC=C(C)C1CCCO1
CC=C(C)CC1CCOC1
CC=CC(C)C1CCOC1
CC(C)=CCC1CCOC1
CC(C)CC=C1CCOC1
CCC=C(C)C1CCOC1
CCC(=CC)C1CCOC1
CCC(C)=CC1CCOC1
CCC(C)C=C1CCOC1
CCC(CC)=C1CCOC1
CCCC(C)=C1CCOC1
CC=CC(C)C1CCCO1
CC(C)=CCC1CCCO1
CC(C)C=CC1CCCO1
CCC(=CC)C1CCCO1
CCC(C)=CC1CCCO1
CC(C)C=CC1CCOC1
CCC1=CCCCC1OC
CCC1=CC(CCC1)OC
CCC1=CCCC(C1)OC
CCC1C=CCCC1OC
CCC1CC=CCC1OC
CCC1CC=CC(C1)OC
CCC1CC(CC=C1)OC
CCC1CCC=CC1OC
CCOC1C=CCCC1C
CCOC1CC=CCC1C
CCOC1CCC=CC1C
CCOC1CCCC=C1C
CCOC1CC=CC(C)C1
CCOC1CC(C)CC=C1
CCOC1CCC=C(C)C1
CCOC1CCC(C)=CC1
CCOC1CCC(C)C=C1
CCOC1CCCC(C)=C1
COCC1=CCCCC1C
COCC1C=CCCC1C
COCC1CC=CCC1C
COCC1CCC=CC1C
COCC1CCCC=C1C
COCC1=C(C)CCCC1
COCC1CC=CC(C)C1
COCC1CC(C)CC=C1
COCC1CCC=C(C)C1
COCC1CCC(C)C=C1
COCC1CCCC(C)=C1
CCC1=CCC(CC1)OC
CCC1CCC(OC)C=C1
COCC1=CC(C)CCC1
COCC1=CCC(C)CC1
COCC1=CCCC(C)C1
COCC1CCC(C)=CC1
C=CC=C1CCCOC1=O
C=CC=C1CCC(=O)OC1
C=CC=C1CCOC(=O)C1
C=C1CCC(CC1)=CC=O
C=C1CCCC(C1)=CC=O
C=CC=C1CCCCC1=O
C=CC=C1CCCC(=O)C1
C=CC=C1CCC(=O)CC1
C=C1CCCCC1=CC=O
C=CC(=C)C1CCCCO1
C=CC(=C)C1CCCOC1
C=CC(=C)C1CCOCC1
C=CC1(CCCCO1)C=C
C=CC1(CCCOC1)C=C
C=CC1(CCOCC1)C=C
C=CC#CC1CCCCO1
C=CC#CC1CCCOC1
C=CC#CC1CCOCC1
C=CC=CC1CCCCO1
C=CC=CC1CCCOC1
C=CCC=C1CCCOC1
C=CC=CC1CCOCC1
C=CCC=C1CCOCC1
CCC1CCC(C)C(=O)O1
CCC1C(C)CCOC1=O
CCC1CC(C)COC1=O
CCC1CC(C)OC(=O)C1
CCC1CCC(=O)OC1C
CCC1CCOC(=O)C1C
CCC1COC(=O)CC1C
CCC1COC(=O)C(C)C1
CCC1CC(C)CC(=O)O1
CCC1CCC(C)OC1=O
CCC1CC(=O)OCC1C
CCC1OC(=O)CCC1C
CCC1CCC(C)C(=O)C1
CCC1CCC(=O)CC1C
CC1CCC(CC1C)C=O
CC1CC(C)CC(C1)C=O
CC1CCC(C)C(C1)C=O
CC1CCCC(C)C1C=O
CC1CCCC(C=O)C1C
CCC1C(C)CCCC1=O
CCC1CC(C)CCC1=O
CCC1CCC(C)CC1=O
CCC1CCCC(C)C1=O
CCC1CC(C)CC(=O)C1
CCC1CCCC(=O)C1C
CCC1CCC(=O)C(C)C1
CCC1CC(=O)CCC1C
CC1CCC(C=O)C(C)C1
CC(C)C1CCCC(=O)O1
CC(C)C1CCCOC1=O
CC(C)C1CCC(=O)OC1
CC(C)C1CCOC(=O)C1
CC1CCCC(C1)C(C)=O
CC1CCCCC1C(C)=O
CC1CCC(CC1)C(C)=O
CC(C)C1CCCCC1=O
CC(C)C1CCCC(=O)C1
CC(C)C1CCC(=O)CC1
CCC1(C)CCCC(=O)O1
CCC1(C)CCCOC1=O
CCC1(C)CCC(=O)OC1
CCC1(C)CCOC(=O)C1
CC1CCC(C)(CC1)C=O
CC1CCCC(C)(C1)C=O
CC1CCCCC1(C)C=O
CC1(C)CCCC(C1)C=O
CC1(C)CCCCC1C=O
CCC1(C)CCCCC1=O
CCC1(C)CCCC(=O)C1
CC1(C)CCC(CC1)C=O
CCC1(C)CCC(=O)CC1
COC1(CCCCC1)C=C
CC#CCC1CCCCO1
CCC#CC1CCCCO1
C#CCCC1CCCOC1
CC#CCC1CCCOC1
CCC#CC1CCCOC1
C#CCCC1CCOCC1
CCC#CC1CCOCC1
C#CCCC1CCCCO1
CC#CCC1CCOCC1
COCC=C1CCCCC1
CC(C)CC1CCCCO1
CCC(C)C1CCCCO1
CC(C)CC1CCCOC1
CCC(C)C1CCCOC1
CC(C)CC1CCOCC1
CCC(C)C1CCOCC1
CCC1(CC)CCCOC1
CCCC1(C)CCCCO1
CCCC1(C)CCCOC1
CCC1(CC)CCCCO1
CCC1(CC)CCOCC1
CCCC1(C)CCOCC1
OC1CCC(CC1)=CC#C
OC1CCCC(C1)=CC#C
OC1CCCCC1=CC#C
CC1OCC(CO1)=CC#C
CC1OCOCC1=CC#C
CC=C1COC(OC1)C#C
CC=C1COCOC1C#C
C#CC=C1CCC(OC1)C#C
C#CC=C1CCCOC1C#C
C#CC=C1CCOC(C1)C#C
C#CC=C1CCOCC1C#C
C#CC=C1COCC(C1)C#C
C#CC=C1COCCC1C#C
CC=C1CCOCC1=CC#C
CC=C1COCC(C1)=CC#C
CC=C1COCCC1=CC#C
CC1CC(=CC#C)C(C)CO1
CC1CCC(=CC#C)C(C)O1
CC1CC(C)C(CO1)=CC#C
CC1CC(CC(C)O1)=CC#C
CC1CC(COC1C)=CC#C
CC1CCOC(C)C1=CC#C
CC1COC(C)C(C1)=CC#C
CC1COCC(C)C1=CC#C
CC1COCC(=CC#C)C1C
CC1OCCC(=CC#C)C1C
CC=C1C(C)CCOC1C#C
CC=C1CC(C)COC1C#C
CC=C1CCC(C)OC1C#C
CC=C1CC(COC1C)C#C
CC=C1CCC(OC1C)C#C
CC=C1C(C)COCC1C#C
CC=C1CC(C)OC(C1)C#C
CC=C1CC(C)OCC1C#C
CC=C1CC(OCC1C)C#C
CC=C1C(C)OCCC1C#C
CC=C1CCOC(C)C1C#C
CC=C1CCOC(C#C)C1C
CC=C1COC(CC1C)C#C
CC=C1COC(C)C(C1)C#C
CC=C1COC(C)CC1C#C
CC=C1COCC(C)C1C#C
CC=C1COCC(C#C)C1C
CC=C1COC(C#C)C(C)C1
CC=C1CCOC(C)C1=CC
CC=C1COC(C)C(C1)=CC
CC=C1COC(C)CC1=CC
CC=C1COCC(C)C1=CC
CC=C1COCC(=CC)C1C
CC1CC(CCO1)=C(C)C#C
CC1CCC(CO1)=C(C)C#C
CC1CCOCC1=C(C)C#C
CC1COCC(C1)=C(C)C#C
CC1COCCC1=C(C)C#C
CC1OCCCC1=C(C)C#C
CC(C)=C1CCC(OC1)C#C
CC(C)=C1CCCOC1C#C
CC(C)=C1CCOC(C1)C#C
CC(C)=C1CCOCC1C#C
CC(C)=C1COCC(C1)C#C
CC(C)=C1COCCC1C#C
CC=C1CCOCC1=C(C)C
CC=C1COCC(C1)=C(C)C
CC=C1COCCC1=C(C)C
CC1(C)CC(CCO1)=CC#C
CC1(C)CCC(CO1)=CC#C
CC1(C)CCOCC1=CC#C
CC1(C)COCC(C1)=CC#C
CC1(C)COCCC1=CC#C
CC1(C)OCCCC1=CC#C
CC=C1CCC(C)(OC1)C#C
CC=C1CCCOC1(C)C#C
CC=C1CCOCC1(C)C#C
CC=C1CCOC(C)(C1)C#C
CC=C1COCCC1(C)C#C
CC=C1COCC(C)(C1)C#C
OC1C=CCCC1CC=C
OC1CC=CCC1CC=C
OC1CC=CC(CC=C)C1
OC1CC(CC=C)CC=C1
OC1CCC=C(CC=C)C1
OCC1=C(CCCC1)C=C
OCC1=CC(CCC1)C=C
OCC1=CCCC(C1)C=C
OCC1=CCCCC1C=C
OCC1C=CCCC1C=C
OCC1CC=CC(C1)C=C
OCC1CC=CCC1C=C
OCC1CC(CC=C1)C=C
OCC1CCC=C(C1)C=C
OCC1CCC=CC1C=C
OCC1CCCC=C1C=C
OCC1CCC(C=C)=CC1
OCC1CCC(C=C)C=C1
OCC1CCCC(C=C)=C1
OCCC1=CCCCC1=C
OCCC1C=CCCC1=C
OCCC1CC=CCC1=C
OCCC1CCC=CC1=C
OCCC1=CC(=C)CCC1
OCCC1=CCC(=C)CC1
OCCC1=CCCC(=C)C1
OCCC1CC=CC(=C)C1
OCCC1CC(=C)CC=C1
OCCC1CCC(=C)C=C1
OC1CCC=CC1CC=C
OC1CCCC=C1CC=C
OC1CCC(CC=C)=CC1
OC1CCC(CC=C)C=C1
OC1CCCC(CC=C)=C1
OCC1=CCC(CC1)C=C
CC1CCCCC1CCO
CCC1CCCCC1CO
CCC1CCCC(CO)C1
CCC1CCC(CO)CC1
CCCC1CCCC(O)C1
CC1CCCC(CCO)C1
CC1CCC(CCO)CC1
CCCC1CCC(O)CC1
CCCC1CCCCC1O
CCOC1OCC=CC1=C
CCOC1OCC(=C)C=C1
COC1CC(C=C)=CCO1
COC1CC=C(CO1)C=C
COC1CC=CC(O1)C=C
COC1C=CCOC1C=C
COC1COCC=C1C=C
COC1COC(C=C)C=C1
COC1COCC(C=C)=C1
COC1OC(CC=C1)C=C
COC1OCC=CC1C=C
COC1OCC(C=C)C=C1
COC1OCCC(C=C)=C1
COCC1=CC(=C)COC1
COCC1=CCOCC1=C
COCC1OCC=CC1=C
COCC1OCC(=C)C=C1
COC1OCCC=C1C=C
C=CC1CC(OCO1)C=C
C=CC1COCOC1C=C
C=CC1OCCOC1C=C
C=CCC1OCC(=C)CO1
C=CCC1OCOCC1=C
C=CC1CCOC(O1)C=C
C=CC1COC(CO1)C=C
C=CC1COCC(O1)C=C
C=CC1COC(OC1)C=C
CC#CC1CCC(=O)CO1
CC#CC1CCOCC1=O
CC#CC1CC(=O)CCO1
CC#CC1COCCC1=O
CC#CC1COCC(=O)C1
CC#CC1OCCCC1=O
O=C1CCC(CC#C)OC1
O=C1CCCOC1CC#C
O=C1CCOCC1CC#C
O=C1CCOC(CC#C)C1
O=C1COCCC1CC#C
O=C1COCC(CC#C)C1
O=CC1CC(CCO1)C#C
O=CC1CCC(CO1)C#C
O=CC1CCCC(O1)C#C
O=CC1CCC(OC1)C#C
O=CC1CCCOC1C#C
O=CC1CCOC(C1)C#C
O=CC1CCOCC1C#C
O=CC1COCC(C1)C#C
O=CC1COCCC1C#C
O=CC1OCCCC1C#C
CC1CC(CCO1)=CC=O
CC1CCC(CO1)=CC=O
CC1CCOCC1=CC=O
CC1COCC(C1)=CC=O
CC1COCCC1=CC=O
CC1OCCCC1=CC=O
CC=C1CCC(OC1)C=O
CC=C1CCCOC1C=O
CC=C1CCOC(C1)C=O
CC=C1CCOCC1C=O
CC=C1COCC(C1)C=O
CC=C1COCCC1C=O
CC=CC1CCC(=O)CO1
CC=CC1CCOCC1=O
CCC=C1CCOCC1=O
CC=CC1CC(=O)CCO1
CC=CC1COCCC1=O
CCC=C1COCCC1=O
CC=CC1COCC(=O)C1
CCC=C1COCC(=O)C1
CC=CC1OCCCC1=O
CCC1CCOC(CC)O1
CCC1COCC(CC)O1
CCC1COCOC1CC
CCCC1COC(C)CO1
CCCC1COCC(C)O1
CCCC1OCOCC1C
CCC1CC(CC)OCO1
CCC1COC(CC)CO1
CCC1COC(CC)OC1
CCC1OCCOC1CC
CCCC1CC(C)OCO1
CCCC1CCOC(C)O1
CCCC1COC(C)OC1
CCCC1COCOC1C
CCCC1OCC(C)CO1
CCCC1OCCOC1C
CCCC1OCCC(C)O1
CCC1CC(CCO1)OC
CCC1CCC(CO1)OC
CCC1CCOC(C1)OC
CCC1COCCC1OC
CCC1COCC(C1)OC
CCC1OCCCC1OC
CCOC1CCC(C)CO1
CCOC1CCC(C)OC1
CCOC1CCCOC1C
CCOC1CCOCC1C
CCOC1CCOC(C)C1
CCOC1COCCC1C
CCOC1COCC(C)C1
CCOC1OCCCC1C
COCC1CC(C)CCO1
COCC1CCC(C)CO1
COCC1CCCC(C)O1
COCC1CCCOC1C
COCC1CCOCC1C
COCC1CCOC(C)C1
COCC1COCCC1C
COCC1COCC(C)C1
COCC1OCCCC1C
CCC1CCCC(OC)O1
CCC1CCCOC1OC
CCC1CCC(OC)OC1
CCC1CCOCC1OC
CCOC1CC(C)CCO1
CCOC1CCCC(C)O1
COCC1CCC(C)OC1
CC1CC=C(CO1)C#CC=C
CC1CC=CC(O1)C#CC=C
CC1CC(=CCO1)C#CC=C
C=C1C=CCOC1CCC#C
CC1=C(CCOC1)C#CC=C
CC1=CC(COC1)C#CC=C
CC1=CCC(OC1)C#CC=C
CC1=CCCOC1C#CC=C
CC1C=CCOC1C#CC=C
CC1=C(COCC1)C#CC=C
CC1=CC(OCC1)C#CC=C
CC1=CCOC(C1)C#CC=C
CC1=CCOCC1C#CC=C
C=C1COCC=C1CCC#C
CC1COC(C=C1)C#CC=C
CC1COCC=C1C#CC=C
CC1COCC(=C1)C#CC=C
C=C1COC(CCC#C)C=C1
C=C1COCC(CCC#C)=C1
CC1OC(CC=C1)C#CC=C
CC1OCC=CC1C#CC=C
CC1OCC(C=C1)C#CC=C
CC1OCCC=C1C#CC=C
CC1OCCC(=C1)C#CC=C
C=CC1CC=C(CC#C)CO1
C=CC1CC=CC(CC#C)O1
C=CC1CC(CC#C)=CCO1
C=CC1=C(CC#C)CCOC1
C=CC1=CC(CC#C)COC1
C=CC1=CCC(CC#C)OC1
C=CC1=C(CC#C)COCC1
C=CC1=CC(CC#C)OCC1
C=CC1=CCCOC1CC#C
C=CC1C=CCOC1CC#C
C=CC1=CCOCC1CC#C
C=CC1=CCOC(CC#C)C1
C=CC1COCC=C1CC#C
C=CC1COC(CC#C)C=C1
C=CC1COCC(CC#C)=C1
C=CC1OCC=CC1CC#C
C=CC1OCCC=C1CC#C
C=CC1OC(CC#C)CC=C1
C=CC1OCC(CC#C)C=C1
C=CC1OCCC(CC#C)=C1
CC#CC1CC(C=C)=CCO1
C=CCC1CC=C(CO1)C#C
C=CCC1CC=CC(O1)C#C
C=CCC1CC(=CCO1)C#C
CC#CC1CC=C(CO1)C=C
CC#CC1CC=CC(O1)C=C
C=CCC1=C(CCOC1)C#C
C=CCC1=CC(COC1)C#C
C=CCC1=CCC(OC1)C#C
C=CCC1=CCCOC1C#C
C=CCC1C=CCOC1C#C
CC#CC1=C(CCOC1)C=C
CC#CC1=CC(COC1)C=C
CC#CC1=CCC(OC1)C=C
CC#CC1=CCCOC1C=C
CC#CC1C=CCOC1C=C
C=CCC1=C(COCC1)C#C
C=CCC1=CC(OCC1)C#C
C=CCC1=CCOC(C1)C#C
C=CCC1=CCOCC1C#C
CC#CC1=C(COCC1)C=C
CC#CC1=CC(OCC1)C=C
CC#CC1=CCOC(C1)C=C
CC#CC1=CCOCC1C=C
C=CCC1COC(C=C1)C#C
C=CCC1COCC=C1C#C
C=CCC1COCC(=C1)C#C
CC#CC1COCC=C1C=C
CC#CC1COC(C=C)C=C1
CC#CC1COCC(C=C)=C1
C=CCC1OC(CC=C1)C#C
C=CCC1OCC=CC1C#C
C=CCC1OCC(C=C1)C#C
C=CCC1OCCC=C1C#C
C=CCC1OCCC(=C1)C#C
CC#CC1OC(CC=C1)C=C
CC#CC1OCC=CC1C=C
CC#CC1OCCC=C1C=C
CC#CC1OCC(C=C)C=C1
CC#CC1OCCC(C=C)=C1
CC#CCC1=CC(=C)COC1
CCC#CC1=CC(=C)COC1
CC#CCC1=CCOCC1=C
CCC#CC1=CCOCC1=C
CC#CCC1OCC=CC1=C
CCC#CC1OCC=CC1=C
CC#CCC1OCC(=C)C=C1
CCC#CC1OCC(=C)C=C1
CC1CC(C=CC=C)=CCO1
CC1CC=C(CO1)C=CC=C
CC1CC=CC(O1)C=CC=C
CC1=C(CCOC1)C=CC=C
CC1=CC(COC1)=CCC=C
CC1=CC(COC1)C=CC=C
CC1=CCC(OC1)C=CC=C
CC1=CCCOC1C=CC=C
CC1C=CCOC1C=CC=C
CC1=C(COCC1)C=CC=C
CC1=CC(OCC1)C=CC=C
CC1=CCOC(C1)C=CC=C
CC1=CCOCC1=CCC=C
CC1=CCOCC1C=CC=C
CC1COCC=C1C=CC=C
CC1COC(C=CC=C)C=C1
CC1COCC(C=CC=C)=C1
CC1OC(CC=C1)C=CC=C
CC1OCC=CC1=CCC=C
CC1OCC=CC1C=CC=C
CC1OCCC=C1C=CC=C
CC1OCC(=CCC=C)C=C1
CC1OCC(C=CC=C)C=C1
CC1OCCC(C=CC=C)=C1
CC=C1C=CCOC1CC=C
CCC1=CC(COC1)=CC=C
CCC1=CCOCC1=CC=C
CC=C1COCC=C1CC=C
CC=C1COC(CC=C)C=C1
CC=C1COCC(CC=C)=C1
CCC1OCC=CC1=CC=C
CCC1OCC(=CC=C)C=C1
CC=CC1CC(C=C)=CCO1
CC=CC1CC=C(CO1)C=C
CC=CC1CC=CC(O1)C=C
CC=CC1=C(CCOC1)C=C
CC=CC1=CC(COC1)C=C
CC=CC1=CCC(OC1)C=C
CC=CC1=CCCOC1C=C
CC=CC1C=CCOC1C=C
CCC=C1C=CCOC1C=C
CC=CC1=C(COCC1)C=C
CC=CC1=CC(OCC1)C=C
CC=CC1=CCOC(C1)C=C
CC=CC1=CCOCC1C=C
CC=CC1COCC=C1C=C
CCC=C1COCC=C1C=C
CC=CC1COC(C=C)C=C1
CC=CC1COCC(C=C)=C1
CCC=C1COC(C=C)C=C1
CCC=C1COCC(C=C)=C1
CC=CC1OC(CC=C1)C=C
CC=CC1OCC=CC1C=C
CC=CC1OCCC=C1C=C
CC=CC1OCC(C=C)C=C1
CC=CC1OCCC(C=C)=C1
CC=CCC1=CC(=C)COC1
CCC=CC1=CC(=C)COC1
CC=CCC1=CCOCC1=C
CCC=CC1=CCOCC1=C
CC=CCC1OCC=CC1=C
CCC=CC1OCC=CC1=C
CC=CCC1OCC(=C)C=C1
CCC=CC1OCC(=C)C=C1
CCC1CC(C=CC)=CCO1
CCC1CC=C(CO1)C=CC
CCC1CC=CC(O1)C=CC
CCC1=C(CCOC1)C=CC
CCC1=CC(COC1)C=CC
CCC1=CCC(OC1)C=CC
CCC1=CCCOC1C=CC
CCC1C=CCOC1C=CC
CCC1=C(COCC1)C=CC
CCC1=CC(OCC1)C=CC
CCC1=CCOC(C1)C=CC
CCC1=CCOCC1C=CC
CCC1COCC=C1C=CC
CCC1COC(C=CC)C=C1
CCC1COCC(C=CC)=C1
CCC1OC(CC=C1)C=CC
CCC1OCC=CC1C=CC
CCC1OCCC=C1C=CC
CCC1OCC(C=CC)C=C1
CCC1OCCC(C=CC)=C1
CCC=C1C=CCOC1CC
CCCC1=CC(COC1)=CC
CCCC1=CCOCC1=CC
CCC=C1COCC=C1CC
CCC=C1COC(CC)C=C1
CCC=C1COCC(CC)=C1
CCCC1OCC=CC1=CC
CCCC1OCC(=CC)C=C1
CC=CCC1CC=C(C)CO1
CC=CCC1CC=CC(C)O1
CC=CCC1CC(C)=CCO1
CCC=CC1CC=C(C)CO1
CCC=CC1CC=CC(C)O1
CCC=CC1CC(C)=CCO1
CC=CCC1=C(C)CCOC1
CC=CCC1=CC(C)COC1
CC=CCC1=CCC(C)OC1
CCC=CC1=C(C)CCOC1
CCC=CC1=CC(C)COC1
CC=CCC1=CCCOC1C
CC=CCC1C=CCOC1C
CCC=CC1=CCCOC1C
CCC=CC1C=CCOC1C
CCCC=C1C=CCOC1C
CC=CCC1=C(C)COCC1
CC=CCC1=CC(C)OCC1
CCC=CC1=C(C)COCC1
CCC=CC1=CC(C)OCC1
CC=CCC1=CCOCC1C
CCC=CC1=CCOCC1C
CC=CCC1=CCOC(C)C1
CCC=CC1=CCOC(C)C1
CC=CCC1COCC=C1C
CCC=CC1COCC=C1C
CCCC=C1COCC=C1C
CC=CCC1COC(C)C=C1
CC=CCC1COCC(C)=C1
CCC=CC1COC(C)C=C1
CCC=CC1COCC(C)=C1
CCCC=C1COC(C)C=C1
CCCC=C1COCC(C)=C1
CC=CCC1OCC=CC1C
CC=CCC1OCCC=C1C
CCC=CC1OCC=CC1C
CCC=CC1OCCC=C1C
CC=CCC1OC(C)CC=C1
CC=CCC1OCC(C)C=C1
CC=CCC1OCCC(C)=C1
CCC=CC1OC(C)CC=C1
CCC=CC1OCC(C)C=C1
CCC=CC1OCCC(C)=C1
CCC=CC1=CCC(C)OC1
C=CC#CC1CC(=C)CCO1
C=CC#CC1CCC(=C)CO1
C=CC#CC1CCOCC1=C
C=CC#CC1COCCC1=C
C=CC#CC1COCC(=C)C1
C=CC#CC1OCCCC1=C
C=CC=C1CCC(OC1)C=C
C=CC=C1CCCOC1C=C
C=CC=C1CCOC(C1)C=C
C=CC=C1CCOCC1C=C
C=CC=C1COCC(C1)C=C
C=CC=C1COCCC1C=C
C=CC=CC1CC(=C)CCO1
C=CC=CC1CCC(=C)CO1
C=CC=CC1CCOCC1=C
C=CCC=C1CCOCC1=C
C=CC=CC1COCCC1=C
C=CCC=C1COCCC1=C
C=CC=CC1COCC(=C)C1
C=CCC=C1COCC(=C)C1
C=CC=CC1OCCCC1=C
O=C1CC(CCO1)C#CC#C
O=C1CCC(CO1)C#CC#C
O=C1CCCC(O1)C#CC#C
O=C1OCCCC1C#CC#C
CC#CC=C1CCCOC1=O
CC#CC=C1CCC(=O)OC1
CC#CC=C1CCOC(=O)C1
O=C1CC(CCO1)=CCC#C
O=C1CC(CCO1)C=CC#C
O=C1CCC(CO1)=CCC#C
O=C1CCC(CO1)C=CC#C
O=C1CCCC(O1)C=CC#C
O=C1OCCCC1=CCC#C
O=C1OCCCC1C=CC#C
CC=CC=C1CCCOC1=O
CC=CC=C1CCC(=O)OC1
CC=CC=C1CCOC(=O)C1
CC1CC(=C)C(CC=C)CO1
CC1CC(=C)CC(CC=C)O1
CC1CC(CC=C)C(=C)CO1
CC1CCC(=C)C(CC=C)O1
CC1CC(C=C)C(CO1)C=C
CC1CCC(C=C)C(O1)C=C
CC1C(CC=C)COCC1=C
CC1CC(CC=C)OCC1=C
CC1CC(CC(O1)C=C)C=C
CC1CC(=C)COC1CC=C
CC1C(CC=C)OCCC1=C
CC1C(CCOC1C=C)C=C
CC1CC(COC1C=C)C=C
CC1CCC(OC1C=C)C=C
CC1C(COCC1C=C)C=C
CC1CC(OC(C1)C=C)C=C
CC1CC(OCC1C=C)C=C
CC1CCOC(C=C)C1C=C
CC1CCOC(CC=C)C1=C
CC1COC(CC1C=C)C=C
CC1COCC(=C)C1CC=C
CC1COC(C=C)C(C1)C=C
CC1COCC(C=C)C1C=C
CC1COC(CC=C)CC1=C
CC1COCC(CC=C)C1=C
CC1COC(CC=C)C(=C)C1
CC1OCC(CC1C=C)C=C
CC1OCC(=C)CC1CC=C
CC1OCCC(=C)C1CC=C
CC1OCCC(C=C)C1C=C
CC1OC(CC=C)CCC1=C
CC1OCC(CC=C)CC1=C
CC1OCCC(CC=C)C1=C
CCC1CC(C=C)C(=C)CO1
CCC1CC(=C)C(CO1)C=C
CCC1CC(=C)CC(O1)C=C
CCC1CCC(=C)C(O1)C=C
CCC1CC(=C)COC1C=C
CCC1C(COCC1=C)C=C
CCC1CC(OCC1=C)C=C
CCC1CCOC(C=C)C1=C
CCC1C(OCCC1=C)C=C
CCC1COC(CC1=C)C=C
CCC1COCC(=C)C1C=C
CCC1COCC(C=C)C1=C
CCC1COC(C=C)C(=C)C1
CCC1OC(CCC1=C)C=C
CCC1OCC(CC1=C)C=C
CCC1OCC(=C)CC1C=C
CCC1OCCC(=C)C1C=C
CCC1OCCC(C=C)C1=C
CCCC1CC(=C)C(=C)CO1
CCCC1C(=C)COCC1=C
CCCC1COCC(=C)C1=C
CCCC1OCC(=C)CC1=C
CCCC1OCCC(=C)C1=C
CC1OC(CCC1C=C)C=C
CC1CC(CC#C)CC(=O)O1
CC1CCC(CC#C)C(=O)O1
CC1C(CC#C)CCOC1=O
CC1CC(CC#C)COC1=O
CC1CCC(CC#C)OC1=O
CC1CC(CC#C)OC(=O)C1
CC1CCC(=O)OC1CC#C
CC1CCOC(=O)C1CC#C
CC1CC(=O)OCC1CC#C
CC1COC(=O)CC1CC#C
CC1COC(=O)C(CC#C)C1
CC1OC(=O)CCC1CC#C
CCC1CCC(C#C)C(=O)O1
CCC1CC(CC(=O)O1)C#C
CCC1C(CCOC1=O)C#C
CCC1CC(COC1=O)C#C
CCC1CCC(OC1=O)C#C
CCC1CCC(=O)OC1C#C
CCC1CC(OC(=O)C1)C#C
CCC1CCOC(=O)C1C#C
CCC1CC(=O)OCC1C#C
CCC1COC(=O)C(C1)C#C
CCC1COC(=O)CC1C#C
CCC1OC(=O)CCC1C#C
CC#CC1CC(C)CC(=O)O1
CC#CC1CCC(C)C(=O)O1
CC#CC1C(C)CCOC1=O
CC#CC1CC(C)COC1=O
CC#CC1CCC(C)OC1=O
CC#CC1CC(C)OC(=O)C1
CC#CC1CCC(=O)OC1C
CC#CC1CCOC(=O)C1C
CC#CC1CC(=O)OCC1C
CC#CC1COC(=O)CC1C
CC#CC1COC(=O)C(C)C1
CC#CC1OC(=O)CCC1C
CCC1CCC(=CC)C(=O)O1
CCC1CC(CC(=O)O1)=CC
CCC1CC(COC1=O)=CC
CCC1CCOC(=O)C1=CC
CCC1CC(=O)OCC1=CC
CCC1COC(=O)C(C1)=CC
CCC1COC(=O)CC1=CC
CCC1C(=O)OCCC1=CC
CCC1OC(=O)CCC1=CC
CC=CC1CCC(C)C(=O)O1
CC=CC1C(C)CCOC1=O
CC=CC1CC(C)COC1=O
CC=CC1CCC(C)OC1=O
CCC=C1C(C)CCOC1=O
CCC=C1CC(C)COC1=O
CCC=C1CCC(C)OC1=O
CC=CC1CC(C)OC(=O)C1
CCC=C1CC(C)OC(=O)C1
CC=CC1CCC(=O)OC1C
CCC=C1CCC(=O)OC1C
CC=CC1CCOC(=O)C1C
CCC=C1CCOC(=O)C1C
CC=CC1CC(=O)OCC1C
CCC=C1CC(=O)OCC1C
CC=CC1COC(=O)CC1C
CCC=C1COC(=O)CC1C
CC=CC1COC(=O)C(C)C1
CCC=C1COC(=O)C(C)C1
CC=CC1OC(=O)CCC1C
CC=CC1CC(C)CC(=O)O1
CC1CC(CCO1)C(=C)C=C
CC1CCC(CO1)C(=C)C=C
CC1CCCC(O1)C(=C)C=C
CC1CCC(OC1)C(=C)C=C
CC1CCCOC1C(=C)C=C
CC1CCOC(C1)C(=C)C=C
CC1CCOCC1C(=C)C=C
CC1COCC(C1)C(=C)C=C
CC1COCCC1C(=C)C=C
CC1OCCCC1C(=C)C=C
CC(=C)C1CC(CCO1)C=C
CC(=C)C1CCC(CO1)C=C
CC(=C)C1CCCC(O1)C=C
CC(=C)C1CCC(OC1)C=C
CC(=C)C1CCCOC1C=C
CC(=C)C1CCOC(C1)C=C
CC(=C)C1CCOCC1C=C
CC(=C)C1COCC(C1)C=C
CC(=C)C1COCCC1C=C
CC(=C)C1OCCCC1C=C
CC(=C)CC1CC(=C)CCO1
CC(=C)CC1CCC(=C)CO1
CC(C=C)C1CC(=C)CCO1
CC(C=C)C1CCC(=C)CO1
CCC(=C)C1CC(=C)CCO1
CCC(=C)C1CCC(=C)CO1
CC(=C)CC1CCOCC1=C
CC(C=C)C1CCOCC1=C
CCC(=C)C1CCOCC1=C
CC(=C)CC1COCCC1=C
CC(C=C)C1COCCC1=C
CCC(=C)C1COCCC1=C
CC(=C)CC1COCC(=C)C1
CC(C=C)C1COCC(=C)C1
CCC(=C)C1COCC(=C)C1
CC(=C)CC1OCCCC1=C
CC(C=C)C1OCCCC1=C
CCC(=C)C1OCCCC1=C
CC(C#C)C1CCCC(=O)O1
CC(C#C)C1CCCOC1=O
CC(C#C)C1CCC(=O)OC1
CC(C#C)C1CCOC(=O)C1
CC=C(C)C1CCCC(=O)O1
CC(C)=CC1CCCC(=O)O1
CC=C(C)C1CCCOC1=O
CC(C)=CC1CCCOC1=O
CC(C)C=C1CCCOC1=O
CCC(C)=C1CCCOC1=O
CC=C(C)C1CCC(=O)OC1
CC(C)=CC1CCC(=O)OC1
CC(C)C=C1CCC(=O)OC1
CCC(C)=C1CCC(=O)OC1
CC=C(C)C1CCOC(=O)C1
CC(C)=CC1CCOC(=O)C1
CC(C)C=C1CCOC(=O)C1
CCC(C)=C1CCOC(=O)C1
CC1(CC=C)CC(=C)CCO1
CC1(CC=C)CCC(=C)CO1
CC1(CC=C)CCOCC1=C
CC1(CC(CCO1)C=C)C=C
CC1(CCC(CO1)C=C)C=C
CC1(CCCC(O1)C=C)C=C
CC1CC(CCO1)(C=C)C=C
CC1CCC(CO1)(C=C)C=C
CC1CCCC(O1)(C=C)C=C
CC1(CC=C)COCCC1=C
CC1(CC=C)COCC(=C)C1
CC1(CCC(OC1)C=C)C=C
CC1(CCCOC1C=C)C=C
CC1CCC(OC1)(C=C)C=C
CC1CCCOC1(C=C)C=C
CC1(CC=C)OCCCC1=C
CC1(CCOC(C1)C=C)C=C
CC1(CCOCC1C=C)C=C
CC1CCOC(C1)(C=C)C=C
CC1CCOCC1(C=C)C=C
CC1(COCC(C1)C=C)C=C
CC1(COCCC1C=C)C=C
CC1COCC(C1)(C=C)C=C
CC1COCCC1(C=C)C=C
CC1OCCCC1(C=C)C=C
CCC1(CC(=C)CCO1)C=C
CCC1(CCC(=C)CO1)C=C
CCC1(CCOCC1=C)C=C
CCC1(COCCC1=C)C=C
CCC1(COCC(=C)C1)C=C
CCC1(OCCCC1=C)C=C
CC1(OCCCC1C=C)C=C
CC1(CC#C)CCCC(=O)O1
CC1(CC#C)CCCOC1=O
CC1(CC#C)CCC(=O)OC1
CC1(CC#C)CCOC(=O)C1
CCC1(CCCC(=O)O1)C#C
CCC1(CCCOC1=O)C#C
CCC1(CCC(=O)OC1)C#C
CCC1(CCOC(=O)C1)C#C
CC#CC1(C)CCCC(=O)O1
CC#CC1(C)CCCOC1=O
CC#CC1(C)CCC(=O)OC1
CC#CC1(C)CCOC(=O)C1
CC=CC1(C)CCCC(=O)O1
CC=CC1(C)CCCOC1=O
CC=CC1(C)CCOC(=O)C1
CC=CC1(C)CCC(=O)OC1
C=C1CCC(CC1)OCC#C
C=C1CCCC(C1)OCC#C
C=C1CCCCC1OCC#C
COC1CCC(CC1)=CC=C
COC1CCCC(C1)=CC=C
COC1CCCCC1=CC=C
COCC=C1CCCCC1=C
COCC=C1CCC(=C)CC1
COCC=C1CCCC(=C)C1
C=C(CC1CCCCO1)C#C
C=C(CC1CCCOC1)C#C
C=C(CC1CCOCC1)C#C
C=C(CC#C)C1CCCCO1
C=CC(C#C)C1CCCCO1
CC(=C)C#CC1CCCCO1
CC#CC(=C)C1CCCCO1
C=C(CC#C)C1CCCOC1
C=CC(C#C)C1CCCOC1
CC(=C)C#CC1CCCOC1
CC#CC(=C)C1CCCOC1
C=C(CC#C)C1CCOCC1
C=CC(C#C)C1CCOCC1
CC(=C)C#CC1CCOCC1
CC#CC(=C)C1CCOCC1
CC=C(C=C)C1CCCCO1
CC=CC(=C)C1CCCCO1
CC(=C)C=CC1CCCCO1
CC(=CC=C)C1CCCCO1
CC(C=C)=CC1CCCCO1
CC=C(C=C)C1CCCOC1
CC=CC(=C)C1CCCOC1
CC(=C)C=CC1CCCOC1
CC(=C)CC=C1CCCOC1
CC(=CC=C)C1CCCOC1
CC(C=C)=CC1CCCOC1
CC(C=C)C=C1CCCOC1
CC(CC=C)=C1CCCOC1
CCC(=C)C=C1CCCOC1
CCC(C=C)=C1CCCOC1
CC=C(C=C)C1CCOCC1
CC=CC(=C)C1CCOCC1
CC(=C)C=CC1CCOCC1
CC(=C)CC=C1CCOCC1
CC(=CC=C)C1CCOCC1
CC(C=C)=CC1CCOCC1
CC(C=C)C=C1CCOCC1
CC(CC=C)=C1CCOCC1
CCC(=C)C=C1CCOCC1
CCC(C=C)=C1CCOCC1
CC1CC=C(CC=C)CCO1
CC1CC=CC(CC=C)CO1
CC1CC=CCC(CC=C)O1
CC1CC(CC=C)=CCCO1
CC1CC(CC=C)C=CCO1
CC1CCC=C(CC=C)CO1
CC1CCC=CC(CC=C)O1
CC1CCC(CC=C)=CCO1
CC1=C(CC=C)CCCOC1
CC1=CC(CC=C)CCOC1
CC1=CCC(CC=C)COC1
CC1=CCCC(CC=C)OC1
CC1=C(CC=C)CCOCC1
CC1=CC(CC=C)COCC1
CC1=CCC(CC=C)OCC1
CC1=C(CC=C)COCCC1
CC1=CC(CC=C)OCCC1
CC1CC(CC=C)OCC=C1
CC1=CCCCOC1CC=C
CC1C=CCCOC1CC=C
CC1CC=CCOC1CC=C
CC1=CCCOCC1CC=C
CC1C=CCOCC1CC=C
CC1=CCCOC(CC=C)C1
CC1=CCOCCC1CC=C
CC1CCOCC=C1CC=C
CC1=CCOC(CC=C)CC1
CC1=CCOCC(CC=C)C1
CC1CCOC(CC=C)C=C1
CC1CCOCC(CC=C)=C1
CC1COCC=CC1CC=C
CC1COCCC=C1CC=C
CC1COC(CC=C)C=CC1
CC1COC(CC=C)CC=C1
CC1COCC=C(CC=C)C1
CC1COCC(CC=C)=CC1
CC1COCC(CC=C)C=C1
CC1COCCC(CC=C)=C1
CC1OCC=CCC1CC=C
CC1OCCC=CC1CC=C
CC1OCCCC=C1CC=C
CC1OC(CC=C)CCC=C1
CC1OCC(CC=C)CC=C1
CC1OCCC(CC=C)C=C1
CC1OCCCC(CC=C)=C1
CCC1CC(C=C)=CCCO1
CCC1CC(C=C)C=CCO1
CCC1CCC(C=C)=CCO1
CCC1CC=C(CCO1)C=C
CCC1CC=CC(CO1)C=C
CCC1CC=CCC(O1)C=C
CCC1CCC=C(CO1)C=C
CCC1CCC=CC(O1)C=C
CCC1=C(CCCOC1)C=C
CCC1=CC(CCOC1)C=C
CCC1=CCC(COC1)C=C
CCC1=CCCC(OC1)C=C
CCC1=CCCCOC1C=C
CCC1C=CCCOC1C=C
CCC1CC=CCOC1C=C
CCC1=C(CCOCC1)C=C
CCC1=CC(COCC1)C=C
CCC1=CCC(OCC1)C=C
CCC1=CCCOC(C1)C=C
CCC1=CCCOCC1C=C
CCC1C=CCOCC1C=C
CCC1=C(COCCC1)C=C
CCC1=CC(OCCC1)C=C
CCC1=CCOC(CC1)C=C
CCC1=CCOCC(C1)C=C
CCC1=CCOCCC1C=C
CCC1CC(OCC=C1)C=C
CCC1CCOCC=C1C=C
CCC1CCOC(C=C)C=C1
CCC1CCOCC(C=C)=C1
CCC1COC(CC=C1)C=C
CCC1COCC=C(C1)C=C
CCC1COCC=CC1C=C
CCC1COCCC=C1C=C
CCC1COC(C=C)C=CC1
CCC1COCC(C=C)=CC1
CCC1COCC(C=C)C=C1
CCC1COCCC(C=C)=C1
CCC1OC(CCC=C1)C=C
CCC1OCC=CCC1C=C
CCC1OCC(CC=C1)C=C
CCC1OCCC=CC1C=C
CCC1OCCCC=C1C=C
CCC1OCCC(C=C)C=C1
CCC1OCCCC(C=C)=C1
CCCC1CC=CC(=C)CO1
CCCC1CC(=C)C=CCO1
CCCC1=CC(=C)CCOC1
CCCC1=CCC(=C)COC1
CCCC1=CC(=C)COCC1
CCCC1=CCCOCC1=C
CCCC1C=CCOCC1=C
CCCC1=CCOCCC1=C
CCCC1=CCOCC(=C)C1
CCCC1COCC=CC1=C
CCCC1COCC(=C)C=C1
CCCC1OCC=CCC1=C
CCCC1OCCC=CC1=C
CCCC1OCC(=C)CC=C1
CCCC1OCCC(=C)C=C1
CC1CC(C)C(CC=C)CO1
CC1CC(CC=C)C(C)CO1
CC1CC(CC=C)CC(C)O1
CC1CCC(C)C(CC=C)O1
CC1CCC(CC=C)C(C)O1
CC1CC(CC=C)COC1C
CC1CC(C)OC(CC=C)C1
CC1CCOC(C)C1CC=C
CC1CCOC(CC=C)C1C
CC1COCC(C)C1CC=C
CC1COC(CC=C)CC1C
CC1COCC(CC=C)C1C
CC1COC(C)C(CC=C)C1
CC1COC(CC=C)C(C)C1
CC1OCCC(CC=C)C1C
CCC1CC(=C)C(CC)CO1
CCC1CC(=C)CC(CC)O1
CCC1CC(C=C)C(C)CO1
CCC1CC(CC)C(=C)CO1
CCC1CCC(=C)C(CC)O1
CCC1CCC(C=C)C(C)O1
CCC1CC(C)C(CO1)C=C
CCC1CC(C)CC(O1)C=C
CCC1CC(CC(C)O1)C=C
CCC1CCC(C)C(O1)C=C
CCC1C(C)CCOC1C=C
CCC1CC(=C)COC1CC
CCC1CC(C)COC1C=C
CCC1CCC(C)OC1C=C
CCC1CC(COC1C)C=C
CCC1CCC(OC1C)C=C
CCC1C(C)COCC1C=C
CCC1CC(C)OC(C1)C=C
CCC1CC(C)OCC1C=C
CCC1CC(OCC1C)C=C
CCC1C(C)OCCC1C=C
CCC1CCOC(C)C1C=C
CCC1CCOC(C=C)C1C
CCC1CCOC(CC)C1=C
CCC1COC(CC1C)C=C
CCC1COC(C)C(C1)C=C
CCC1COC(C)CC1C=C
CCC1COCC(=C)C1CC
CCC1COCC(C)C1C=C
CCC1COCC(C=C)C1C
CCC1COCC(CC)C1=C
CCC1COC(C=C)C(C)C1
CCC1COC(CC)C(=C)C1
CCC1OC(CCC1C)C=C
CCC1OCC(CC1C)C=C
CCC1OC(C)CCC1C=C
CCC1OCC(C)CC1C=C
CCC1OCCC(=C)C1CC
CCC1OCCC(C)C1C=C
CCC1OCCC(C=C)C1C
CCCC1CC(=C)C(C)CO1
CCCC1CC(=C)CC(C)O1
CCCC1CC(C)C(=C)CO1
CCCC1CCC(=C)C(C)O1
CCCC1CC(=C)COC1C
CCCC1C(C)COCC1=C
CCCC1CC(C)OCC1=C
CCCC1C(C)OCCC1=C
CCCC1CCOC(C)C1=C
CCCC1COC(C)CC1=C
CCCC1COCC(=C)C1C
CCCC1COCC(C)C1=C
CCCC1COC(C)C(=C)C1
CCCC1OC(C)CCC1=C
CCCC1OCC(=C)CC1C
CCCC1OCC(C)CC1=C
CCCC1OCCC(=C)C1C
CCCC1OCCC(C)C1=C
CC1CCC(CC=C)OC1C
CC1CC(CC(C)=C)CCO1
CC1CCC(CC(C)=C)CO1
CC1CCCC(CC(C)=C)O1
CC1CCC(CC(C)=C)OC1
CC1CCCOC1CC(C)=C
CC1CCOCC1CC(C)=C
CC1COCCC1CC(C)=C
CC1COCC(CC(C)=C)C1
CC1OCCCC1CC(C)=C
CCC1CC(CCO1)C(C)=C
CCC1CCC(CO1)C(C)=C
CCC1CCCC(O1)C(C)=C
CCC1CCC(OC1)C(C)=C
CCC1CCCOC1C(C)=C
CCC1CCOC(C1)C(C)=C
CCC1CCOCC1C(C)=C
CCC1COCC(C1)C(C)=C
CCC1COCCC1C(C)=C
CCC1OCCCC1C(C)=C
CC(C)C1CC(CCO1)C=C
CC(C)C1CCC(CO1)C=C
CC(C)C1CCCC(O1)C=C
CC(C)C1CCC(C=C)OC1
CC(C)C1CCCOC1C=C
CC(C)C1CCOC(C1)C=C
CC(C)C1CCOCC1C=C
CC(C)C1COCC(C1)C=C
CC(C)C1COCCC1C=C
CC(C)C1OCCCC1C=C
CC(C=C)C1CC(C)CCO1
CC(C=C)C1CCC(C)CO1
CC(C=C)C1CCCC(C)O1
CC(C)CC1CCC(=C)CO1
CCC(=C)C1CC(C)CCO1
CCC(=C)C1CCC(C)CO1
CCC(=C)C1CCCC(C)O1
CCC(C)C1CC(=C)CCO1
CCC(C)C1CCC(=C)CO1
CC(C=C)C1CCC(C)OC1
CCC(=C)C1CCC(C)OC1
CC(C=C)C1CCCOC1C
CCC(=C)C1CCCOC1C
CC(C=C)C1CCOCC1C
CC(C)CC1CCOCC1=C
CCC(=C)C1CCOCC1C
CCC(C)C1CCOCC1=C
CC(C=C)C1CCOC(C)C1
CCC(=C)C1CCOC(C)C1
CC(C=C)C1COCCC1C
CC(C)CC1COCCC1=C
CCC(=C)C1COCCC1C
CCC(C)C1COCCC1=C
CC(C=C)C1COCC(C)C1
CC(C)CC1COCC(=C)C1
CCC(=C)C1COCC(C)C1
CCC(C)C1COCC(=C)C1
CC(C=C)C1OCCCC1C
CC(C)CC1OCCCC1=C
CCC(=C)C1OCCCC1C
CCC(C)C1OCCCC1=C
CC1CCOC(CC(C)=C)C1
CC(C)CC1CC(=C)CCO1
CC1(C)CC(CC=C)CCO1
CC1(C)CCC(CC=C)CO1
CC1(C)CCCC(CC=C)O1
CC1CC(C)(CC=C)CCO1
CC1CCC(C)(CC=C)CO1
CC1CCCC(C)(CC=C)O1
CC1(C)CCC(CC=C)OC1
CC1CCC(C)(CC=C)OC1
CC1(C)CCCOC1CC=C
CC1CCCOC1(C)CC=C
CC1(C)CCOCC1CC=C
CC1(C)CCOC(CC=C)C1
CC1CCOCC1(C)CC=C
CC1(C)COCCC1CC=C
CC1(C)COCC(CC=C)C1
CC1CCOC(C)(CC=C)C1
CC1COCCC1(C)CC=C
CC1(C)OCCCC1CC=C
CC1COCC(C)(CC=C)C1
CC1OCCCC1(C)CC=C
CCC1(CC)CC(=C)CCO1
CCC1(CC)CCC(=C)CO1
CCC1(C)CC(CCO1)C=C
CCC1(C)CCC(CO1)C=C
CCC1(C)CCCC(O1)C=C
CCC1(CC(C)CCO1)C=C
CCC1(CCC(C)CO1)C=C
CCC1(CCCC(C)O1)C=C
CCC1CC(C)(CCO1)C=C
CCC1CCC(C)(CO1)C=C
CCC1CCCC(C)(O1)C=C
CCC1(C)CCC(OC1)C=C
CCC1(C)CCCOC1C=C
CCC1(CCC(C)OC1)C=C
CCC1CCC(C)(OC1)C=C
CCC1(CC)CCOCC1=C
CCC1(CCCOC1C)C=C
CCC1CCCOC1(C)C=C
CCC1(C)CCOC(C1)C=C
CCC1(C)CCOCC1C=C
CCC1(CC)COCCC1=C
CCC1(CC)COCC(=C)C1
CCC1(CCOCC1C)C=C
CCC1CCOCC1(C)C=C
CCC1(C)COCC(C1)C=C
CCC1(C)COCCC1C=C
CCC1(CCOC(C)C1)C=C
CCC1CCOC(C)(C1)C=C
CCC1(CC)OCCCC1=C
CCC1(COCCC1C)C=C
CCC1COCCC1(C)C=C
CCC1(C)OCCCC1C=C
CCC1(COCC(C)C1)C=C
CCC1COCC(C)(C1)C=C
CCC1(OCCCC1C)C=C
CCC1OCCCC1(C)C=C
CCCC1(C)CC(=C)CCO1
CCCC1(C)CCC(=C)CO1
CCCC1(C)CCOCC1=C
CCCC1(C)COCCC1=C
CCCC1(C)COCC(=C)C1
CCCC1(C)OCCCC1=C
CC1CC(CCC#C)CCO1
CC1CCC(CCC#C)CO1
CC1CCCC(CCC#C)O1
CC1CCC(CCC#C)OC1
CC1CCCOC1CCC#C
CC1CCOCC1CCC#C
CC1CCOC(CCC#C)C1
CC1COCCC1CCC#C
CC1COCC(CCC#C)C1
CC1OCCCC1CCC#C
CCC1CC(CC#C)CCO1
CCC1CCC(CC#C)CO1
CCC1CCCC(CC#C)O1
CCC1CCC(CC#C)OC1
CCC1CC(CCO1)C#CC
CCC1CCC(CO1)C#CC
CCC1CCCC(O1)C#CC
CCC1CCC(OC1)C#CC
CCC1CCCOC1C#CC
CCC1CCCOC1CC#C
CCC1CCOC(C1)C#CC
CCC1CCOCC1C#CC
CCC1CCOCC1CC#C
CCC1CCOC(CC#C)C1
CCC1COCC(C1)C#CC
CCC1COCCC1C#CC
CCC1COCCC1CC#C
CCC1COCC(CC#C)C1
CCC1OCCCC1C#CC
CCC1OCCCC1CC#C
CCCC1CC(CCO1)C#C
CCCC1CCC(CO1)C#C
CCCC1CCCC(O1)C#C
CCCC1CCC(OC1)C#C
CCCC1CCCOC1C#C
CCCC1CCOC(C1)C#C
CCCC1CCOCC1C#C
CCCC1COCC(C1)C#C
CCCC1COCCC1C#C
CCCC1OCCCC1C#C
CC#CCC1CC(C)CCO1
CC#CCC1CCC(C)CO1
CC#CCC1CCCC(C)O1
CCC#CC1CC(C)CCO1
CCC#CC1CCC(C)CO1
CCC#CC1CCCC(C)O1
CC#CCC1CCC(C)OC1
CCC#CC1CCC(C)OC1
CC#CCC1CCCOC1C
CCC#CC1CCCOC1C
CC#CCC1CCOCC1C
CCC#CC1CCOCC1C
CC#CCC1CCOC(C)C1
CCC#CC1CCOC(C)C1
CC#CCC1COCCC1C
CCC#CC1COCCC1C
CC#CCC1COCC(C)C1
CCC#CC1COCC(C)C1
CC#CCC1OCCCC1C
CCC#CC1OCCCC1C
CCC=C1CCCCC1OC
CCC=C1CCC(CC1)OC
CCC=C1CCCC(C1)OC
CCOC1CCC(CC1)=CC
CCOC1CCCC(C1)=CC
CCOC1CCCCC1=CC
COC1CCCC(C1)C=CC
COC1CCCCC1C=CC
COCC1CCC(CC1)=CC
COCC1CCCC(C1)=CC
COCC1CCCCC1=CC
COCC=C1CCCCC1C
COCC=C1CCC(C)CC1
COCC=C1CCCC(C)C1
COC1CCC(CC1)C=CC
CC=C(C)CC1CCCCO1
CC(C)C=CC1CCCCO1
CCC=C(C)C1CCCCO1
CCC(C)=CC1CCCCO1
CC=C(C)CC1CCCOC1
CC(C)C=CC1CCCOC1
CC(C)CC=C1CCCOC1
CCC=C(C)C1CCCOC1
CCC(C)=CC1CCCOC1
CCC(C)C=C1CCCOC1
CCC(CC)=C1CCCOC1
CCCC(C)=C1CCCOC1
CC=C(C)CC1CCOCC1
CC=CC(C)C1CCOCC1
CC(C)=CCC1CCOCC1
CC(C)C=CC1CCOCC1
CC(C)CC=C1CCOCC1
CCC=C(C)C1CCOCC1
CCC(=CC)C1CCOCC1
CCC(C)=CC1CCOCC1
CCC(C)C=C1CCOCC1
CCC(CC)=C1CCOCC1
CCCC(C)=C1CCOCC1
CC=CC(C)C1CCCCO1
CC(C)=CCC1CCCCO1
CCC(=CC)C1CCCCO1
CC=CC(C)C1CCCOC1
CC(C)=CCC1CCCOC1
CCC(=CC)C1CCCOC1
CC1CC(CC=C)CCCO1
CC1CCC(CC=C)CCO1
CC1CCCC(CC=C)CO1
CC1CCCCC(CC=C)O1
CC1CCC(CC=C)COC1
CC1CCCC(CC=C)OC1
CC1CCCCOC1CC=C
CC1CCCOCC1CC=C
CC1CCCOC(CC=C)C1
CC1CCOCCC1CC=C
CC1CCOC(CC=C)CC1
CC1CCOCC(CC=C)C1
CC1COCCCC1CC=C
CC1COCCC(CC=C)C1
CC1OCCCCC1CC=C
CCC1CC(CCCO1)C=C
CCC1CCC(CCO1)C=C
CCC1CCCC(CO1)C=C
CCC1CCCCC(O1)C=C
CCC1CCC(COC1)C=C
CCC1CCCC(OC1)C=C
CCC1CCCCOC1C=C
CCC1CCCOC(C1)C=C
CCC1CCCOCC1C=C
CCC1CCOC(CC1)C=C
CCC1CCOCC(C1)C=C
CCC1CCOCCC1C=C
CCC1COCCC(C1)C=C
CCC1COCCCC1C=C
CCC1OCCCCC1C=C
CCCC1CC(=C)CCCO1
CCCC1CCC(=C)CCO1
CCCC1CCCC(=C)CO1
CCCC1CCC(=C)COC1
CCCC1CCCOCC1=C
CCCC1CCOCCC1=C
CCCC1CCOCC(=C)C1
CCCC1COCCCC1=C
CCCC1COCCC(=C)C1
CCCC1OCCCCC1=C
OC1CCC(CC=C)OC1
OC1CCOCC1CC=C
OC1CCOC(CC=C)C1
OC1COCC(CC=C)C1
OCC1CC(CCO1)C=C
OCC1CCC(CO1)C=C
OCC1CCC(OC1)C=C
OCC1CCCOC1C=C
OCC1CCOC(C1)C=C
OCC1CCOCC1C=C
OCC1COCC(C1)C=C
OCC1COCCC1C=C
OCC1OCCCC1C=C
OCCC1CC(=C)CCO1
OCCC1CCC(=C)CO1
OCCC1CCOCC1=C
OCCC1COCCC1=C
OCCC1COCC(=C)C1
OCCC1OCCCC1=C
OC1CCCOC1CC=C
OC1COCCC1CC=C
OCC1CCCC(O1)C=C
C=CCCC1CCC(=O)OC1
C=CCCC1CCCC(=O)O1
C=CCCC1CCCOC1=O
C=CCCC1CCOC(=O)C1
CCCCC1CCCOC1=O
CCCCC1CCC(=O)OC1
CCCCC1CCOC(=O)C1
CCCCC1CCCC(=O)O1
CC1CC(OCO1)C#CC=C
CC1CCOC(O1)C#CC=C
C=C1COC(CCC#C)OC1
CC1COC(CO1)C#CC=C
CC1COCC(O1)C#CC=C
C=C1COCOC1CCC#C
CC1COC(OC1)C#CC=C
CC1COCOC1C#CC=C
CC1OCC(CO1)C#CC=C
CC1OCCC(O1)C#CC=C
CC1OCCOC1C#CC=C
CC1OCOCC1C#CC=C
C=CC1CC(CC#C)OCO1
C=CC1CCOC(CC#C)O1
C=CC1COC(CC#C)CO1
C=CC1COCC(CC#C)O1
C=CC1COC(OC1)CC#C
C=CC1COCOC1CC#C
C=CC1OCC(CC#C)CO1
C=CC1OCCC(CC#C)O1
C=CC1OCCOC1CC#C
C=CC1OCOCC1CC#C
C=CCC1CC(OCO1)C#C
C=CCC1CCOC(O1)C#C
CC#CC1CC(OCO1)C=C
CC#CC1CCOC(O1)C=C
C=CCC1COC(CO1)C#C
C=CCC1COCC(O1)C#C
CC#CC1COC(CO1)C=C
CC#CC1COCC(O1)C=C
C=CCC1COC(OC1)C#C
C=CCC1COCOC1C#C
CC#CC1COC(OC1)C=C
CC#CC1COCOC1C=C
C=CCC1OCC(CO1)C#C
C=CCC1OCCC(O1)C#C
CC#CC1OCC(CO1)C=C
CC#CC1OCCC(O1)C=C
C=CCC1OCCOC1C#C
CC#CC1OCCOC1C=C
C=CCC1OCOCC1C#C
CC#CC1OCOCC1C=C
CC#CCC1OCC(=C)CO1
CCC#CC1OCC(=C)CO1
CC#CCC1OCOCC1=C
CCC#CC1OCOCC1=C
C=C1CCCOC1OCC#C
C=C1CCC(OCC#C)OC1
C=C1CCOC(C1)OCC#C
C=C1CCOCC1OCC#C
C=C1COCC(C1)OCC#C
C=C1COCCC1OCC#C
CC1CC(OCO1)C=CC=C
CC1CCOC(O1)C=CC=C
CC1COC(CO1)C=CC=C
CC1COCC(O1)C=CC=C
CC1COC(OC1)C=CC=C
CC1COCOC1C=CC=C
CC1OCC(CO1)=CCC=C
CC1OCC(CO1)C=CC=C
CC1OCCC(O1)C=CC=C
CC1OCCOC1C=CC=C
CC1OCOCC1=CCC=C
CC1OCOCC1C=CC=C
CC=C1COC(CC=C)OC1
CC=C1COCOC1CC=C
CCC1OCC(CO1)=CC=C
CCC1OCOCC1=CC=C
CC=CC1CC(OCO1)C=C
CC=CC1CCOC(O1)C=C
CC=CC1COC(CO1)C=C
CC=CC1COCC(O1)C=C
CC=CC1COC(OC1)C=C
CC=CC1COCOC1C=C
CCC=C1COC(OC1)C=C
CCC=C1COCOC1C=C
CC=CC1OCC(CO1)C=C
CC=CC1OCCC(O1)C=C
CC=CC1OCCOC1C=C
CC=CC1OCOCC1C=C
CC=CCC1OCC(=C)CO1
CCC=CC1OCC(=C)CO1
CC=CCC1OCOCC1=C
CCC=CC1OCOCC1=C
COC1CC(CCO1)=CC=C
COC1CCC(CO1)=CC=C
COC1CCOCC1=CC=C
COC1COCC(C1)=CC=C
COC1COCCC1=CC=C
COC1OCCCC1=CC=C
COCC=C1CCOCC1=C
COCC=C1COCCC1=C
COCC=C1COCC(=C)C1
CCC1CC(OCO1)C=CC
CCC1CCOC(O1)C=CC
CCC1COC(CO1)C=CC
CCC1COCC(O1)C=CC
CCC1COC(OC1)C=CC
CCC1COCOC1C=CC
CCC1OCC(CO1)C=CC
CCC1OCCC(O1)C=CC
CCC1OCCOC1C=CC
CCC1OCOCC1C=CC
CCC=C1COC(CC)OC1
CCC=C1COCOC1CC
CCCC1OCC(CO1)=CC
CCCC1OCOCC1=CC
CC=CCC1CC(C)OCO1
CCC=CC1CC(C)OCO1
CC=CCC1CCOC(C)O1
CCC=CC1CCOC(C)O1
CC=CCC1COC(C)CO1
CC=CCC1COCC(C)O1
CCC=CC1COC(C)CO1
CCC=CC1COCC(C)O1
CC=CCC1COC(C)OC1
CCC=CC1COC(C)OC1
CCCC=C1COC(C)OC1
CC=CCC1COCOC1C
CCC=CC1COCOC1C
CCCC=C1COCOC1C
CC=CCC1OCC(C)CO1
CC=CCC1OCCC(C)O1
CCC=CC1OCC(C)CO1
CCC=CC1OCCC(C)O1
CC=CCC1OCCOC1C
CCC=CC1OCCOC1C
CC=CCC1OCOCC1C
CCC=CC1OCOCC1C
CCC=C1CCCOC1OC
CCC=C1CCC(OC)OC1
CCC=C1CCOCC1OC
CCC=C1CCOC(C1)OC
CCC=C1COCCC1OC
CCC=C1COCC(C1)OC
CCOC1CC(CCO1)=CC
CCOC1CCC(CO1)=CC
CCOC1CCOCC1=CC
CCOC1COCC(C1)=CC
CCOC1COCCC1=CC
CCOC1OCCCC1=CC
COC1CC(CCO1)C=CC
COC1CCC(CO1)C=CC
COC1CCCC(O1)C=CC
COC1CCC(OC1)C=CC
COC1CCCOC1C=CC
COC1CCOC(C1)C=CC
COC1CCOCC1C=CC
COC1COCC(C1)C=CC
COC1COCCC1C=CC
COC1OCCCC1C=CC
COCC1CC(CCO1)=CC
COCC1CCC(CO1)=CC
COCC1CCOCC1=CC
COCC1COCC(C1)=CC
COCC1COCCC1=CC
COCC1OCCCC1=CC
COCC=C1CCC(C)OC1
COCC=C1CCCOC1C
COCC=C1CCOCC1C
COCC=C1CCOC(C)C1
COCC=C1COCCC1C
COCC=C1COCC(C)C1
CC1=CCCCC1C=C
CC1C=CCCC1C=C
CC1CC=CC(C1)C=C
CC1CCC=CC1C=C
CC1CCC(C=C)C=C1
CCC1=CCCCC1=C
CCC1C=CCCC1=C
CCC1CC=CCC1=C
CCC1CCC=CC1=C
CCC1=CC(=C)CCC1
CCC1=CCC(=C)CC1
CCC1=CCCC(=C)C1
CCC1CC=CC(=C)C1
CCC1CC(=C)CC=C1
CCC1CCC(=C)C=C1
CC1=C(CCCC1)C=C
CC1=CC(CCC1)C=C
CC1=CCC(CC1)C=C
CC1=CCCC(C1)C=C
CC1CC=CCC1C=C
CC1CC(CC=C1)C=C
CC1CCC=C(C1)C=C
CC1CCCC=C1C=C
CC1CCC(C=C)=CC1
CC1CCCC(C=C)=C1
CCC1CCC(C1)=CC
CCC1CCCC1=CC
CC=CC1CCCC1C
CCC=C1CCCC1C
CC=CC1CCC(C)C1
CCC=C1CCC(C)C1
CCC1CCC=CC1C
CCC1CC(C)CC=C1
CCC1=CCCCC1C
CCC1C=CCCC1C
CCC1CC=CCC1C
CCC1CCCC=C1C
CCC1=C(C)CCCC1
CCC1=CC(C)CCC1
CCC1=CCC(C)CC1
CCC1=CCCC(C)C1
CCC1CC=CC(C)C1
CCC1CCC=C(C)C1
CCC1CCC(C)=CC1
CCC1CCC(C)C=C1
CCC1CCCC(C)=C1
C=CC1CCCC(=C)C1
C=CC1CCCCC1=C
C=CC1CCC(=C)CC1
CC=CC1CCCCC1
CCC=C1CCCCC1
CC=CC1=C(C)COC1
CC=CC1=CC(C)OC1
CC=CC1=CCOC1C
CC=CC1OCC=C1C
CC=CC1OC(C)C=C1
CC=CC1OCC(C)=C1
C=CC1=CC(=C)COC1
C=CC1=CCOCC1=C
C=CC1OCC=CC1=C
C=CC1OCC(=C)C=C1
C=C1CCOC1CC#C
C=C1COCC1CC#C
C=C1COC(CC#C)C1
C=CC1CC(CO1)C#C
C=CC1CCC(O1)C#C
C=CC1CCOC1C#C
C=CC1COC(C1)C#C
C=CC1COCC1C#C
C=CC1OCCC1C#C
CC#CC1CC(=C)CO1
CC#CC1COCC1=C
CC#CC1OCCC1=C
CC1CC(CO1)=CC=C
CC1COCC1=CC=C
CC1OCCC1=CC=C
CC=C1CCOC1C=C
CC=C1COC(C1)C=C
CC=C1COCC1C=C
CC=CC1CC(=C)CO1
CC=CC1COCC1=C
CCC=C1COCC1=C
CC=CC1OCCC1=C
COC1C=CCCC1=C
COC1CC=CCC1=C
COC1CCC=CC1=C
COC1CC=CC(=C)C1
COC1CC(=C)CC=C1
COC1CCC(=C)C=C1
CC=CC1CC=CCO1
CC=CC1=CCCOC1
CC=CC1=CCOCC1
CC=CC1COCC=C1
CCC=C1COCC=C1
CC=CC1OCCC=C1
CC1CC(CC#C)CO1
CC1CCC(CC#C)O1
CC1CCOC1CC#C
CC1COCC1CC#C
CC1COC(CC#C)C1
CC1OCCC1CC#C
CCC1CC(CO1)C#C
CCC1CCC(O1)C#C
CCC1CCOC1C#C
CCC1COC(C1)C#C
CCC1COCC1C#C
CCC1OCCC1C#C
CC#CC1CC(C)CO1
CC#CC1CCC(C)O1
CC#CC1CCOC1C
CC#CC1COCC1C
CC#CC1COC(C)C1
CC#CC1OCCC1C
COC1CCC(C1)=CC
COC1CCCC1=CC
CC=C(C)C1CCOC1
CC(C)=CC1CCOC1
CC(C)C=C1CCOC1
CCC(C)=C1CCOC1
CC=C(C)C1CCCO1
CC(C)=CC1CCCO1
COC1CCC=CC1C
COC1CCCC=C1C
COC1CC=CC(C)C1
COC1CC(C)CC=C1
COC1C=CCCC1C
COC1CC=CCC1C
COC1CCC=C(C)C1
COC1CCC(C)C=C1
COC1CCCC(C)=C1
COC1CCC(C)=CC1
CC=CC1(C)CCCO1
CC=CC1(C)CCOC1
C=CC=C1CCCOC1
C=CC=C1CCOCC1
CC(=C)C1CCCOC1
CC(=C)C1CCOCC1
CC(=C)C1CCCCO1
CC1(CCCOC1)C=C
CC1(CCOCC1)C=C
CC1(CCCCO1)C=C
C#CCC1CCCOC1
CC#CC1CCCOC1
C#CCC1CCOCC1
CC#CC1CCOCC1
C#CCC1CCCCO1
CC#CC1CCCCO1
CC(C)C1CCCCO1
CC(C)C1CCCOC1
CC(C)C1CCOCC1
CCC1(C)CCCOC1
CCC1(C)CCOCC1
CCC1(C)CCCCO1
CCC1=CC=CC(C1)=CC
CCC1=CC=CCC1=CC
CCC1=CC(CC=C1)=CC
CCC1=CCC=CC1=CC
CCC1=CC(=CC)C=CC1
CCC1C=CC(=CC)C=C1
CC=CC1=CC=CCC1C
CC=CC1=CCC=CC1C
CC=CC1=CCCC=C1C
CC=CC1C=CC=CC1C
CC=CC1C=CCC=C1C
CC=CC1CC=CC=C1C
CCC=C1C=CC=CC1C
CCC=C1C=CCC=C1C
CCC=C1CC=CC=C1C
CC=CC1=C(C)C=CCC1
CC=CC1=C(C)CC=CC1
CC=CC1=C(C)CCC=C1
CC=CC1=CC=C(C)CC1
CC=CC1=CC(C)=CCC1
CC=CC1=CC(C)C=CC1
CC=CC1=CC(C)CC=C1
CC=CC1=CCC=C(C)C1
CC=CC1=CCC(C)=CC1
CC=CC1=CCC(C)C=C1
CC=CC1=CCCC(C)=C1
CC=CC1C=CC(C)C=C1
CC=CC1C=CCC(C)=C1
CC=CC1CC=C(C)C=C1
CC=CC1CC=CC(C)=C1
CCC=C1C=CC(C)C=C1
CCC=C1C=CCC(C)=C1
CCC=C1CC=C(C)C=C1
CCC=C1CC=CC(C)=C1
CCC=C1CC(C)=CC=C1
CCC1C=CC=CC1=CC
CCC1=CCC(=CC)C=C1
CC=CC1=CC=CC(C)C1
CC=CC1CC(C)=CC=C1
C=C1C=CCCC1CC#C
C=C1CC=CCC1CC#C
C=C1CCC=CC1CC#C
C=C1CCCC=C1CC#C
C=C1CC=CC(CC#C)C1
C=C1CC(CC#C)CC=C1
C=C1CCC=C(CC#C)C1
C=C1CCC(CC#C)=CC1
C=C1CCC(CC#C)C=C1
C=C1CCCC(CC#C)=C1
C=CC1=C(CCCC1)C#C
C=CC1=CC(CCC1)C#C
C=CC1=CCC(CC1)C#C
C=CC1=CCCC(C1)C#C
C=CC1=CCCCC1C#C
C=CC1C=CCCC1C#C
C=CC1CC=CC(C1)C#C
C=CC1CC=CCC1C#C
C=CC1CC(CC=C1)C#C
C=CC1CCC=C(C1)C#C
C=CC1CCC=CC1C#C
C=CC1CCC(=CC1)C#C
C=CC1CCC(C=C1)C#C
C=CC1CCCC=C1C#C
CC#CC1=CCCCC1=C
CC#CC1C=CCCC1=C
CC#CC1CC=CCC1=C
CC#CC1CCC=CC1=C
CC#CC1=CC(=C)CCC1
CC#CC1=CCC(=C)CC1
CC#CC1=CCCC(=C)C1
CC#CC1CC=CC(=C)C1
CC#CC1CC(=C)CC=C1
CC#CC1CCC(=C)C=C1
C=CC1CCCC(=C1)C#C
CC1=CC(CCC1)=CC=C
CC1=CCC(CC1)=CC=C
CC1=CCCC(C1)=CC=C
CC1=CCCCC1=CC=C
CC1C=CCCC1=CC=C
CC1CC=CC(C1)=CC=C
CC1CC=CCC1=CC=C
CC1CC(CC=C1)=CC=C
CC1CCC=CC1=CC=C
CC1CCC(=CC=C)C=C1
CC=C1C=CCCC1C=C
CC=C1CC=CC(C1)C=C
CC=C1CC=CCC1C=C
CC=C1CC(CC=C1)C=C
CC=C1CCC=C(C1)C=C
CC=C1CCC=CC1C=C
CC=C1CCCC=C1C=C
CC=C1CCC(C=C)=CC1
CC=C1CCC(C=C)C=C1
CC=CC1=CCCCC1=C
CC=CC1C=CCCC1=C
CC=CC1CC=CCC1=C
CC=CC1CCC=CC1=C
CCC=C1C=CCCC1=C
CCC=C1CC=CCC1=C
CCC=C1CCC=CC1=C
CC=CC1=CC(=C)CCC1
CC=CC1=CCC(=C)CC1
CC=CC1=CCCC(=C)C1
CC=CC1CC=CC(=C)C1
CC=CC1CC(=C)CC=C1
CC=CC1CCC(=C)C=C1
CCC=C1CC=CC(=C)C1
CCC=C1CC(=C)CC=C1
CCC=C1CCC(=C)C=C1
CC=C1CCCC(C=C)=C1
CC1=CCCCC1CC#C
CC1C=CCCC1CC#C
CC1CC=CCC1CC#C
CC1CCC=CC1CC#C
CC1CCCC=C1CC#C
CC1=C(CC#C)CCCC1
CC1=CC(CC#C)CCC1
CC1=CCC(CC#C)CC1
CC1=CCCC(CC#C)C1
CC1CC=CC(CC#C)C1
CC1CC(CC#C)CC=C1
CC1CCC=C(CC#C)C1
CC1CCC(CC#C)=CC1
CC1CCC(CC#C)C=C1
CCC1=C(CCCC1)C#C
CCC1=CC(CCC1)C#C
CCC1=CCC(CC1)C#C
CCC1=CCCC(C1)C#C
CCC1=CCCCC1C#C
CCC1C=CCCC1C#C
CCC1CC=CC(C1)C#C
CCC1CC=CCC1C#C
CCC1CC(CC=C1)C#C
CCC1CCC=C(C1)C#C
CCC1CCC=CC1C#C
CCC1CCC(=CC1)C#C
CCC1CCC(C=C1)C#C
CCC1CCCC=C1C#C
CCC1CCCC(=C1)C#C
CC#CC1=CCCCC1C
CC#CC1C=CCCC1C
CC#CC1CC=CCC1C
CC#CC1CCC=CC1C
CC#CC1CCCC=C1C
CC#CC1=C(C)CCCC1
CC#CC1=CCC(C)CC1
CC#CC1=CCCC(C)C1
CC#CC1CC=CC(C)C1
CC#CC1CC(C)CC=C1
CC#CC1CCC=C(C)C1
CC#CC1CCC(C)=CC1
CC#CC1CCC(C)C=C1
CC#CC1CCCC(C)=C1
CC1CCCC(CC#C)=C1
CC#CC1=CC(C)CCC1
C=CC=C1CCC(=C)CC1
C=CC=C1CCCC(=C)C1
C=CC=C1CCCCC1=C
CC1CC(C)CC(C1)C=C
CC1CCCC(C)C1C=C
CC1CCCC(C=C)C1C
CCC1C(C)CCCC1=C
CCC1CC(=C)CCC1C
CCC1CC(C)CCC1=C
CCC1CCC(=C)CC1C
CCC1CCC(C)CC1=C
CCC1CCCC(=C)C1C
CCC1CCCC(C)C1=C
CCC1CC(C)CC(=C)C1
CCC1CCC(=C)C(C)C1
CCC1CCC(C)C(=C)C1
CC1CCC(CC1C)C=C
CC1CCC(C)C(C1)C=C
CC1CCC(C=C)C(C)C1
CC(C)C1CCCCC1=C
CC1CCC(CC1)C(C)=C
CC1CCCC(C1)C(C)=C
CC1CCCCC1C(C)=C
CC(C)C1CCC(=C)CC1
CC(C)C1CCCC(=C)C1
CC1CCCCC1(C)C=C
CC1(C)CCC(CC1)C=C
CC1(C)CCCCC1C=C
CCC1(C)CCCCC1=C
CCC1(C)CCC(=C)CC1
CCC1(C)CCCC(=C)C1
CC1(C)CCCC(C1)C=C
CC1CCC(C)(CC1)C=C
CC1CCCC(C)(C1)C=C
CC=C(C)C1CCCCC1
CC(C)=CC1CCCCC1
CC(C)C=C1CCCCC1
CCC(C)=C1CCCCC1
CC=CC1(C)CCCCC1
OC1CCC(CC1)C=C
OC1CCCC(C1)C=C
OC1CCCCC1C=C
OCC1CCCCC1=C
OCC1CCCC(=C)C1
OCC1CCC(=C)CC1
CC1CCCC(CO)C1
CC1CCCCC1CO
CC1CCC(CO)CC1
CCC1CCCCC1O
CCC1CCCC(O)C1
CCC1CCC(O)CC1
CC1CC(OCO1)C=C
CC1COC(CO1)C=C
CC1COCC(O1)C=C
CC1COCOC1C=C
CC1OCC(CO1)C=C
CC1OCCOC1C=C
CC1OCOCC1C=C
CCC1OCOCC1=C
CC1CCOC(O1)C=C
CC1COC(OC1)C=C
CC1OCCC(O1)C=C
CCC1OCC(=C)CO1
COC1CC(=C)CCO1
COC1CCC(=C)CO1
COC1CCOCC1=C
COC1COCCC1=C
COC1COCC(=C)C1
COC1OCCCC1=C
CCC1CCOC(C)O1
CCC1COCC(C)O1
CCC1OCCOC1C
CCC1CC(C)OCO1
CCC1COC(C)CO1
CCC1COC(C)OC1
CCC1COCOC1C
CCC1OCC(C)CO1
CCC1OCCC(C)O1
CCC1OCOCC1C
COC1CCOCC1C
COC1CC(C)CCO1
COC1CCC(C)CO1
COC1CCC(C)OC1
COC1CCCOC1C
COC1CCOC(C)C1
COC1COCCC1C
COC1COCC(C)C1
COC1OCCCC1C
COC1CCCC(C)O1
CC1=C(COC1)C=CC#C
CC1=CC(OC1)C=CC#C
CC1=CCOC1C=CC#C
CC1OCC=C1C=CC#C
CC1OC(C=CC#C)C=C1
CC1OCC(C=CC#C)=C1
CC=CC1=C(COC1)C#C
CC=CC1=CC(OC1)C#C
CC=CC1=CCOC1C#C
CC=CC1OC(C=C1)C#C
CC=CC1OCC=C1C#C
CC=CC1OCC(=C1)C#C
CC(=CC1=CCOC1)C#C
CC(=CC1OCC=C1)C#C
CC=C(C#C)C1=CCOC1
CC(=CC#C)C1=CCOC1
CC=C(C#C)C1OCC=C1
CC(=CC#C)C1OCC=C1
COC1C=CC=CC1C#C
COC1C=CC(C=C1)C#C
COC1C=CCC=C1C#C
COC1C=CCC(=C1)C#C
COC1CC=C(C=C1)C#C
COC1CC=CC=C1C#C
COC1CC=CC(=C1)C#C
COC1CC(=CC=C1)C#C
CC1=C(C=C)C(=C)COC1
CC1=CC(=C)C(OC1)C=C
CC1=CC(=C)COC1C=C
CC1=C(COCC1=C)C=C
CC1=CC(OCC1=C)C=C
CC1=CCOC(C=C)C1=C
CC1OCC(=C)C=C1C=C
CC1OC(C=C)C=CC1=C
CC1OCC=C(C=C)C1=C
CC1OCC(C=C)=CC1=C
CC1OC(C=C)C(=C)C=C1
CC1OCC(=C)C(C=C)=C1
C=C1CCOC1C#CC#C
C=C1COC(C1)C#CC#C
C=C1COCC1C#CC#C
C=C1CCOC1C=CC#C
C=C1COC(C1)C=CC#C
C=C1COCC1=CCC#C
C=C1COCC1C=CC#C
C=CC1CC(CO1)=CC#C
C=CC1COCC1=CC#C
C=CC1OCCC1=CC#C
C=CC=C1CCOC1C#C
C=CC=C1COC(C1)C#C
C=CC=C1COCC1C#C
CC#CC=C1COCC1=C
CC=C1COCC1=CC=C
CC=CC=C1COCC1=C
CC(=C)C1=CC(=C)COC1
CC(=C)C1=CCOCC1=C
CC(=C)C1OCC=CC1=C
CC(=C)C1OCC(=C)C=C1
CC1(OCC=CC1=C)C=C
CC1(OCC(=C)C=C1)C=C
C=C(C=C1CCOC1)C#C
C=CC(C#C)=C1CCOC1
C=C(C#C)C1CC=CCO1
C=C(C#C)C1=CCCOC1
C=C(C#C)C1=CCOCC1
C=C(C#C)C1COCC=C1
C=C(C#C)C1OCCC=C1
CC(=C)C=C1COCC=C1
CC(C=C)=C1COCC=C1
CC1=C(C=C)C=CCOC1
CC1=CC(C=C)=CCOC1
CC1=CC=C(COC1)C=C
CC1=CC=CC(OC1)C=C
CC1=CC=CCOC1C=C
CC1=C(COCC=C1)C=C
CC1=CC(OCC=C1)C=C
CC1=CCOCC=C1C=C
CC1=CCOC(C=C)C=C1
CC1=CCOCC(C=C)=C1
CC1OCC=CC=C1C=C
CC1OC(C=C)C=CC=C1
CC1OCC=C(C=C)C=C1
CC1OCC=CC(C=C)=C1
CC1OCC(C=C)=CC=C1
C=CC1(CC=CCO1)C#C
C=CC1(COCC=C1)C#C
C=CC1(OCCC=C1)C#C
C#CC=CC1CC=CCO1
C#CC=CC1=CCCOC1
C#CC=CC1=CCOCC1
C#CC=CC1COCC=C1
C#CCC=C1COCC=C1
CC#CC=C1COCC=C1
C#CC=CC1OCCC=C1
CC=CC=C1COCC=C1
CC1CC(=C)C(CC#C)O1
CC1CC(C=C)C(O1)C#C
CC1CC(C#C)C(O1)C=C
CC1C(CC#C)OCC1=C
CC1C(COC1C#C)C=C
CC1CC(OC1C=C)C#C
CC1CC(OC1C#C)C=C
CC1C(COC1C=C)C#C
CC1COC(C=C)C1C#C
CC1COC(C#C)C1C=C
CC1COC(CC#C)C1=C
CC1OC(CC1C=C)C#C
CC1OC(CC1C#C)C=C
CC1OCC(=C)C1CC#C
CC1OCC(C=C)C1C#C
CC1OCC(C#C)C1C=C
CC1OC(CC#C)CC1=C
CC1OCC(CC#C)C1=C
CCC1CC(=C)C(O1)C#C
CCC1C(OCC1=C)C#C
CCC1COC(C#C)C1=C
CCC1OC(CC1=C)C#C
CCC1OCC(=C)C1C#C
CCC1OCC(C#C)C1=C
CC#CC1CC(=C)C(C)O1
CC#CC1C(C)OCC1=C
CC#CC1COC(C)C1=C
CC#CC1OC(C)CC1=C
CC#CC1OCC(=C)C1C
CC#CC1OCC(C)C1=C
CC1CC(=CC=C)C(C)O1
CC1COC(C)C1=CC=C
CC1OCC(=CC=C)C1C
CC=C1C(C)COC1C=C
CC=C1CC(C)OC1C=C
CC=C1CC(OC1C)C=C
CC=C1C(C)OCC1C=C
CC=C1COC(C)C1C=C
CC=C1COC(C=C)C1C
CCC1OCC(=C)C1=CC
CCC1OCC(=CC)C1=C
CC=CC1CC(=C)C(C)O1
CC=CC1C(C)OCC1=C
CCC=C1C(C)OCC1=C
CC=CC1COC(C)C1=C
CCC=C1COC(C)C1=C
CC=CC1OC(C)CC1=C
CC=CC1OCC(=C)C1C
CC=CC1OCC(C)C1=C
CC1CC(CO1)C(=C)C#C
CC1CCC(O1)C(=C)C#C
CC1CCOC1C(=C)C#C
CC1COC(C1)C(=C)C#C
CC1COCC1C(=C)C#C
CC1OCCC1C(=C)C#C
CC(=C)C1CC(CO1)C#C
CC(=C)C1CCC(O1)C#C
CC(=C)C1CCOC1C#C
CC(=C)C1COC(C1)C#C
CC(=C)C1COCC1C#C
CC(=C)C1OCCC1C#C
CC(C#C)C1CC(=C)CO1
CC(C#C)C1COCC1=C
CC(C#C)C1OCCC1=C
CC1CC(CO1)=C(C)C=C
CC1CC(CO1)=CC(C)=C
CC1COCC1=C(C)C=C
CC1COCC1=CC(C)=C
CC1OCCC1=C(C)C=C
CC1OCCC1=CC(C)=C
CC=C1CCOC1C(C)=C
CC=C1COC(C1)C(C)=C
CC=C1COCC1C(C)=C
CC(C)=C1CCOC1C=C
CC(C)=C1COC(C1)C=C
CC(C)=C1COCC1C=C
CC=C(C)C1CC(=C)CO1
CC=C(C)C1COCC1=C
CC(C)=CC1COCC1=C
CC(C)C=C1COCC1=C
CCC(C)=C1COCC1=C
CC=C(C)C1OCCC1=C
CC(C)=CC1OCCC1=C
CC(C)=CC1CC(=C)CO1
COC1C=C(C)CCC1=C
COC1C=CC(=C)CC1C
COC1C=CC(C)CC1=C
COC1C=CCC(=C)C1C
COC1C=CCC(C)C1=C
COC1C(=C)CCC=C1C
COC1C(C)C=CCC1=C
COC1C(C)CC=CC1=C
COC1CC=C(C)CC1=C
COC1CC=CC(=C)C1C
COC1CC=CC(C)C1=C
COC1CC(=C)C=CC1C
COC1CC(=C)CC=C1C
COC1CC(C)=CCC1=C
COC1CC(C)C=CC1=C
COC1CCC=C(C)C1=C
COC1CCC(=C)C=C1C
COC1CCC(C)=CC1=C
COC1CC=C(C)C(=C)C1
COC1CC(=C)C(C)C=C1
COC1CC(=C)CC(C)=C1
COC1CC(=C)C=C(C)C1
COC1CC(C)C(=C)C=C1
COC1CCC(=C)C(C)=C1
CC1(CC#C)CC(=C)CO1
CC1(CC#C)COCC1=C
CC1(CC(CO1)C=C)C#C
CC1(CC(CO1)C#C)C=C
CC1(CCC(O1)C=C)C#C
CC1(CCC(O1)C#C)C=C
CC1CC(CO1)(C=C)C#C
CC1CCC(O1)(C=C)C#C
CC1(CC#C)OCCC1=C
CC1(CCOC1C=C)C#C
CC1(CCOC1C#C)C=C
CC1CCOC1(C=C)C#C
CC1(COC(C1)C=C)C#C
CC1(COC(C1)C#C)C=C
CC1(COCC1C=C)C#C
CC1(COCC1C#C)C=C
CC1COC(C1)(C=C)C#C
CC1COCC1(C=C)C#C
CC1(OCCC1C=C)C#C
CC1(OCCC1C#C)C=C
CC1OCCC1(C=C)C#C
CCC1(CC(=C)CO1)C#C
CCC1(COCC1=C)C#C
CCC1(OCCC1=C)C#C
CC#CC1(C)CC(=C)CO1
CC#CC1(C)COCC1=C
CC#CC1(C)OCCC1=C
CC1(C)CC(CO1)=CC=C
CC1(C)COCC1=CC=C
CC1(C)OCCC1=CC=C
CC=C1CCOC1(C)C=C
CC=C1COCC1(C)C=C
CC=C1COC(C)(C1)C=C
CC=CC1(C)CC(=C)CO1
CC=CC1(C)COCC1=C
CC=CC1(C)OCCC1=C
CC1CC(CO1)C#CC#C
CC1CCC(O1)C#CC#C
CC1CCOC1C#CC#C
CC1COC(C1)C#CC#C
CC1COCC1C#CC#C
CC1OCCC1C#CC#C
C#CCC1CC(CO1)C#C
C#CCC1CCC(O1)C#C
CC#CC1CC(CO1)C#C
CC#CC1CCC(O1)C#C
C#CCC1CCOC1C#C
CC#CC1CCOC1C#C
C#CCC1COC(C1)C#C
C#CCC1COCC1C#C
CC#CC1COC(C1)C#C
CC#CC1COCC1C#C
C#CCC1OCCC1C#C
CC#CC1OCCC1C#C
COC1CCC(C1)=CC#C
COC1CCCC1=CC#C
COC1(C)C=CCCC1=C
COC1(C)CC=CCC1=C
COC1(C)CCC=CC1=C
COC1(C)CC=CC(=C)C1
COC1(C)CC(=C)CC=C1
COC1(C)CCC(=C)C=C1
C#CC(C#C)C1CCCO1
C#CC(C#C)C1CCOC1
CC1(CCCO1)C=CC#C
CC1(CCOC1)C=CC#C
CC=CC1(CCCO1)C#C
CC=CC1(CCOC1)C#C
CC(C#C)C1CC=CCO1
CC(C#C)C1=CCCOC1
CC(C#C)C1=CCOCC1
CC(C#C)C1COCC=C1
CC(C#C)C1OCCC=C1
CCC1=C(C)C=CCOC1
CCC1=CC=C(C)COC1
CCC1=CC=CC(C)OC1
CCC1=CC(C)=CCOC1
CCC1=CC=CCOC1C
CCC1=C(C)COCC=C1
CCC1=CC(C)OCC=C1
CCC1=CCOCC=C1C
CCC1=CCOC(C)C=C1
CCC1=CCOCC(C)=C1
CCC1OCC=CC=C1C
CCC1OC(C)C=CC=C1
CCC1OCC=C(C)C=C1
CCC1OCC=CC(C)=C1
CCC1OCC(C)=CC=C1
CC1(CC#C)CC=CCO1
CC1(CC#C)COCC=C1
CC1(CC#C)OCCC=C1
CCC1(CC=CCO1)C#C
CCC1(COCC=C1)C#C
CCC1(OCCC=C1)C#C
CC#CC1(C)CC=CCO1
CC#CC1(C)COCC=C1
CC#CC1(C)OCCC=C1
CCC1CC(=CC)C(C)O1
CCC1C(C)OCC1=CC
CCC1COC(C)C1=CC
CCC1OC(C)CC1=CC
CCC1OCC(C)C1=CC
CCC1OCC(=CC)C1C
CC=CC1CC(C)C(C)O1
CC=CC1C(C)COC1C
CC=CC1CC(C)OC1C
CCC=C1C(C)COC1C
CCC=C1CC(C)OC1C
CC=CC1COC(C)C1C
CCC=C1COC(C)C1C
CC=CC1OC(C)CC1C
CC=CC1OCC(C)C1C
CC1CC(CO1)C=C(C)C
CC1CCOC1C=C(C)C
CC1COCC1C=C(C)C
CC1OCCC1C=C(C)C
CCC1CC(CO1)=C(C)C
CC=C1CCOC1C(C)C
CC=C1COC(C1)C(C)C
CC=C1COCC1C(C)C
CCC1COCC1=C(C)C
CCC1OCCC1=C(C)C
CC=C(C)C1CC(C)CO1
CC=C(C)C1CCC(C)O1
CC=C(C)C1CCOC1C
CC(C)C=C1CCOC1C
CCC(C)=C1CCOC1C
CC=C(C)C1COCC1C
CC(C)C=C1COCC1C
CCC(C)=C1COCC1C
CC=C(C)C1COC(C)C1
CC(C)C=C1COC(C)C1
CCC(C)=C1COC(C)C1
CC=C(C)C1OCCC1C
CC1CCC(O1)C=C(C)C
CC1COC(C1)C=C(C)C
CCC1CC=C(C)C(C)O1
CCC1CC(C)=C(C)CO1
CCC1CC(C)=CC(C)O1
CCC1=C(C)C(C)COC1
CCC1=C(C)CC(C)OC1
CCC1=CC(C)C(C)OC1
CCC1=C(C)CCOC1C
CCC1=CC(C)COC1C
CCC1C=C(C)COC1C
CCC1C=CC(C)OC1C
CCC1=C(C)C(C)OCC1
CCC1=C(C)COCC1C
CCC1=CC(C)OCC1C
CCC1=C(C)COC(C)C1
CCC1=CC(C)OC(C)C1
CCC1=CCOC(C)C1C
CCC1C(C)OCC=C1C
CCC1COC(C)C=C1C
CCC1COCC(C)=C1C
CCC1COC(C)C(C)=C1
CCC1OCC=C(C)C1C
CCC1OCC(C)=CC1C
CCC1OCC(C)C=C1C
CCC1OCCC(C)=C1C
CCC1OC(C)C(C)C=C1
CCC1OC(C)CC(C)=C1
CCC1OCC(C)C(C)=C1
CCC1=CCC(C)OC1C
CCC1OC(C)C=CC1C
CCC1OC(C)CC=C1C
CCC1(C)CC(CO1)=CC
CCC1(C)COCC1=CC
CCC1(C)OCCC1=CC
CC=CC1(C)CC(C)CO1
CC=CC1CC(C)(C)CO1
CC=CC1CCC(C)(C)O1
CC=CC1(C)CCOC1C
CC=CC1CCOC1(C)C
CCC=C1CCOC1(C)C
CC=CC1(C)COCC1C
CC=CC1(C)COC(C)C1
CC=CC1COCC1(C)C
CCC=C1COCC1(C)C
CC=CC1(C)OCCC1C
CCC=C1COC(C)(C)C1
CC=CC1OCCC1(C)C
CC=CC1(C)CCC(C)O1
CC=CC1COC(C)(C)C1
CC(C)C1CC=C(C)CO1
CC(C)C1=C(C)CCOC1
CC(C)C1=CC(C)COC1
CC(C)C1=CCC(C)OC1
CC(C)C1=CCCOC1C
CC(C)C1C=CCOC1C
CC(C)C1=C(C)COCC1
CC(C)C1=CC(C)OCC1
CC(C)C1=CCOCC1C
CC(C)C1=CCOC(C)C1
CC(C)C1COCC=C1C
CC(C)C1COC(C)C=C1
CC(C)C1COCC(C)=C1
CC(C)C1OCC=CC1C
CC(C)C1OCCC=C1C
CC(C)C1OCC(C)C=C1
CC(C)C1CC=CC(C)O1
CC(C)C1CC(C)=CCO1
CC(C)C1OC(C)CC=C1
CC(C)C1OCCC(C)=C1
CCC1(C)CC=C(C)CO1
CCC1(C)CC=CC(C)O1
CCC1CC=CC(C)(C)O1
CCC1=CC(C)(C)COC1
CCC1=CCC(C)(C)OC1
CCC1(C)C=CCOC1C
CCC1=CC(C)(C)OCC1
CCC1=CCCOC1(C)C
CCC1C=CCOC1(C)C
CCC1=CCOCC1(C)C
CCC1(C)COCC=C1C
CCC1=CCOC(C)(C)C1
CCC1(C)COC(C)C=C1
CCC1(C)COCC(C)=C1
CCC1(C)OCCC=C1C
CCC1(C)OC(C)CC=C1
CCC1(C)OCC(C)C=C1
CCC1COC(C)(C)C=C1
CCC1OCC=CC1(C)C
CCC1OC(C)(C)CC=C1
CCC1OCC(C)(C)C=C1
CCC1(C)CC(C)=CCO1
CCC1(C)OCC=CC1C
CCC1(C)OCCC(C)=C1
CC(C)(C)C=C1CCOC1
C=CC1CC(=C)C(=C)CO1
C=CC1C(=C)COCC1=C
C=CC1COCC(=C)C1=C
C=CC1OCC(=C)CC1=C
C=CC1OCCC(=C)C1=C
O=C1CC(CCO1)=CC#C
O=C1CCC(CO1)=CC#C
O=C1OCCCC1=CC#C
O=C1CCC(CC1)=CC#C
O=C1CCCC(C1)=CC#C
O=C1CCCCC1=CC#C
C=CC1CC=CC(=C)CO1
C=CC1CC(=C)C=CCO1
C=CC1=CC(=C)CCOC1
C=CC1=CCC(=C)COC1
C=CC1=CC(=C)COCC1
C=CC1=CCCOCC1=C
C=CC1C=CCOCC1=C
C=CC1=CCOCCC1=C
C=CC1=CCOCC(=C)C1
C=CC1COCC=CC1=C
C=CC1COCC(=C)C=C1
C=CC1OCC=CCC1=C
C=CC1OCCC=CC1=C
C=CC1OCC(=C)CC=C1
C=CC1OCCC(=C)C=C1
COC1C(=C)CCCC1=C
COC1CCC(=C)CC1=C
COC1CCCC(=C)C1=C
COC1CC(=C)CC(=C)C1
COC1CCC(=C)C(=C)C1
COC1CC(=C)CCC1=C
COC1C=CCCCC1=C
COC1CC=CCCC1=C
COC1CCC=CCC1=C
COC1CCCC=CC1=C
COC1CC=CCC(=C)C1
COC1CC(=C)CCC=C1
COC1CCC=CC(=C)C1
COC1CCC(=C)C=CC1
COC1CCC(=C)CC=C1
COC1CCCC(=C)C=C1
C#CC#CC1CCCCO1
C#CC#CC1CCCOC1
C#CC#CC1CCOCC1
CC=CC1CC=CCCO1
CC=CC1CCC=CCO1
CC=CC1=CCCCOC1
CC=CC1=CCCOCC1
CC=CC1=CCOCCC1
CC=CC1CCOCC=C1
CCC=C1CCOCC=C1
CC=CC1COCC=CC1
CC=CC1COCCC=C1
CCC=C1COCC=CC1
CCC=C1COCCC=C1
CC=CC1OCCCC=C1
CC(=C)C1(C)CCCCO1
CC(=C)C1(C)CCCOC1
CC(=C)C1(C)CCOCC1
COC1C=CCCCC1C
COC1CC=CCCC1C
COC1CCC=CCC1C
COC1CCCC=CC1C
COC1CC=CCC(C)C1
COC1CC(C)CCC=C1
COC1CCC=C(C)CC1
COC1CCC=CC(C)C1
COC1CCC(C)C=CC1
COC1CCC(C)CC=C1
COC1CCCC=C(C)C1
COC1CCCC(C)=CC1
COC1CCCC(C)C=C1
COC1CCCCC(C)=C1
COC1CCCCC=C1C
COC1(CCCCC1)C#C
COC1CCCC(C)C1C
COC1C(C)CCCC1C
COC1CC(C)CCC1C
COC1CCC(C)CC1C
COC1CC(C)CC(C)C1
COC1CCC(C)C(C)C1
COC1CCCCC1(C)C
COC1(C)CCCCC1C
COC1(C)CCC(C)CC1
COC1(C)CCCC(C)C1
COC1CCC(C)(C)CC1
COC1CCCC(C)(C)C1
CC(C)(C)C1CCCCO1
CC(C)(C)C1CCCOC1
CC(C)(C)C1CCOCC1
C=CC1CC(=C)CCCO1
C=CC1CCC(=C)CCO1
C=CC1CCCC(=C)CO1
C=CC1CCC(=C)COC1
C=CC1CCCOCC1=C
C=CC1CCOCCC1=C
C=CC1CCOCC(=C)C1
C=CC1COCCCC1=C
C=CC1COCCC(=C)C1
C=CC1OCCCCC1=C
COC1CCCCCC1=C
COC1CCCC(=C)CC1
COC1CCCCC(=C)C1
CC=CC1CCCCCO1
CC=CC1CCCCOC1
CCC=C1CCCCOC1
CC=CC1CCCOCC1
CCC=C1CCCOCC1
COC1CCCC(C)CC1
COC1CCCCC(C)C1
COC1CCCCCC1C
CC1CCC(CC1)=CCC#C
CC1CCC(CC1)C=CC#C
CC1CCCC(C1)=CCC#C
CC1CCCC(C1)C=CC#C
CC1CCCCC1=CCC#C
CC1CCCCC1C=CC#C
CC=C1CCC(CC1)C#CC
CC=C1CCCC(C1)C#CC
CC=C1CCCCC1C#CC
CC=C1CCCCC1CC#C
CCC1CCC(CC1)=CC#C
CCC1CCCC(C1)=CC#C
CCC1CCCCC1=CC#C
CC=C1CCC(CC#C)CC1
CC=C1CCCC(CC#C)C1
CC=CC1CCC(CC1)C#C
CC=CC1CCCC(C1)C#C
CC=CC1CCCCC1C#C
CCC=C1CCC(CC1)C#C
CCC=C1CCCC(C1)C#C
CCC=C1CCCCC1C#C
CC#CC=C1CCCCC1C
CC#CC=C1CCC(C)CC1
CC#CC=C1CCCC(C)C1
CC=CC1CCC(CC1)=CC
CC=CC1CCCC(C1)=CC
CC=CC1CCCCC1=CC
CCC=C1CCC(CC1)=CC
CCC=C1CCCC(C1)=CC
CCC=C1CCCCC1=CC
CC=CC=C1CCCC(C)C1
CC=CC=C1CCCCC1C
CC=CC=C1CCC(C)CC1
CCCC1=COC(=O)C=C1
CCCC1=CC=CC(=O)O1
CCCC1=CC=COC1=O
CCCC1=CC(=O)OC=C1
CC1=CC=CCC1CC=O
CC1=CCC=CC1CC=O
CC1=CCCC=C1CC=O
CC1C=CC=CC1CC=O
CC1C=CCC=C1CC=O
CC1CC=CC=C1CC=O
CC1=CC=CC(CC=O)C1
CC1=CCC=C(CC=O)C1
CC1=CCCC(CC=O)=C1
CC1C=CCC(CC=O)=C1
CC1CC=CC(CC=O)=C1
CC1=CC=C(CC=O)CC1
CC1=CCC(CC=O)=CC1
CC1=CCC(CC=O)C=C1
CC1C=CC(CC=O)C=C1
CC1CC=C(CC=O)C=C1
CC1=CC(CC=O)=CCC1
CC1=CC(CC=O)C=CC1
CC1=CC(CC=O)CC=C1
CC1CC(CC=O)=CC=C1
CC1=C(CC=O)C=CCC1
CC1=C(CC=O)CC=CC1
CC1=C(CC=O)CCC=C1
CCC1=C(CC=CC1)C=O
CCC1=C(CCC=C1)C=O
CCC1=CC=C(CC1)C=O
CCC1=CC=CC(C1)C=O
CCC1=CC=CCC1C=O
CCC1=CC(CC=C1)C=O
CCC1=CCC=C(C1)C=O
CCC1=CCC=CC1C=O
CCC1=CCCC=C1C=O
CCC1C=CC=CC1C=O
CCC1C=CCC=C1C=O
CCC1CC=CC=C1C=O
CCC1=CCCC(C=O)=C1
CCC1C=CCC(C=O)=C1
CCC1CC=CC(C=O)=C1
CCC1=CCC(C=O)C=C1
CCC1C=CC(C=O)C=C1
CCC1CC=C(C=O)C=C1
CCC1=CC(C=O)=CCC1
CCC1=CC(C=O)C=CC1
CCC1CC(C=O)=CC=C1
CCC1=C(C=O)C=CCC1
CCC1=CCC(C=O)=CC1
C=CCC1=CCCOC1=O
C=CCC1C=CCOC1=O
C=CCC1=CCC(=O)OC1
C=CCC1=CCOC(=O)C1
C=CCC1=CC(=O)OCC1
C=CCC1COC(=O)C=C1
C=CCC1CC=CC(=O)O1
C=CCC1OC(=O)CC=C1
C=C1C=CCCC1CC=O
C=C1CC=CCC1CC=O
C=C1CCC=CC1CC=O
C=C1CCCC=C1CC=O
C=C1CC=CC(CC=O)C1
C=C1CCC=C(CC=O)C1
C=C1CCCC(CC=O)=C1
C=C1CCC(CC=O)=CC1
C=C1CCC(CC=O)C=C1
C=C1CC(CC=O)CC=C1
C=CC1=CC(CCC1)C=O
C=CC1=CCC(CC1)C=O
C=CC1=CCCC(C1)C=O
C=CC1=CCCCC1C=O
C=CC1C=CCCC1C=O
C=CC1CC=CC(C1)C=O
C=CC1CC(CC=C1)C=O
C=CC1CCC=C(C1)C=O
C=CC1CCC=CC1C=O
C=CC1CCCC=C1C=O
C=CC1CCCC(C=O)=C1
C=CC1CCC(C=O)=CC1
C=CC1CCC(C=O)C=C1
C=CCC1CC=CCC1=O
C=CCC1=CCCC(=O)C1
C=CCC1CC(=O)CC=C1
C=CC1=C(CCCC1)C=O
C=CC1CC=CCC1C=O
C=CCC1=CCCCC1=O
C=CCC1C=CCCC1=O
C=CCC1CCC=CC1=O
C=CCC1CC=CC(=O)C1
C=CCC1=CC(=O)CCC1
C=CCC1=CCC(=O)CC1
C=CCC1CCC(=O)C=C1
C=CCC1CC(CO1)C=C
C=CCC1CCC(O1)C=C
C=CCC1CCOC1C=C
C=CCC1COC(C1)C=C
C=CCC1COCC1C=C
C=CCC1OCCC1C=C
C=CCCC1COCC1=C
C=CCCC1OCCC1=C
C=CCCC1CC(=C)CO1
C=CC(=C)CC1CCCO1
C=CC(C=C)C1CCCO1
C=CCC(=C)C1CCCO1
C=CC(=C)CC1CCOC1
C=CC(C=C)C1CCOC1
C=CCC(=C)C1CCOC1
CC1=CC(CCC1)OC=O
CC1=CCCC(C1)OC=O
CC1=CCCCC1OC=O
CC1C=CCCC1OC=O
CC1CC=CC(C1)OC=O
CC1CC=CCC1OC=O
CC1CC(CC=C1)OC=O
CC1CCC=CC1OC=O
CC1CCC(OC=O)C=C1
CC1=CCC(CC1)OC=O
C=CCCC1CC=CCO1
C=CCCC1=CCCOC1
C=CCCC1=CCOCC1
C=CCCC1COCC=C1
C=CCCC1OCCC=C1
CC1CC(CCC=C)CO1
CC1CCC(CCC=C)O1
CC1CCOC1CCC=C
CC1COCC1CCC=C
CC1OCCC1CCC=C
CCC1CC(CC=C)CO1
CCC1CCC(CC=C)O1
CCC1CCOC1CC=C
CCC1COCC1CC=C
CCC1COC(CC=C)C1
CCC1OCCC1CC=C
CCCC1CC(CO1)C=C
CCCC1CCC(O1)C=C
CCCC1CCOC1C=C
CCCC1COC(C1)C=C
CCCC1COCC1C=C
CCCC1OCCC1C=C
CCCCC1CC(=C)CO1
CCCCC1COCC1=C
CCCCC1OCCC1=C
CC1COC(CCC=C)C1
CC(CC1CCCO1)C=C
CC(CC1CCOC1)C=C
CC(=C)CCC1CCCO1
CC(CC=C)C1CCCO1
CCC(=C)CC1CCCO1
CCC(C=C)C1CCCO1
CCCC(=C)C1CCCO1
CC(=C)CCC1CCOC1
CC(CC=C)C1CCOC1
CCC(=C)CC1CCOC1
CCC(C=C)C1CCOC1
CCCC(=C)C1CCOC1
C=C1CCCC(C1)OC=O
C=C1CCCCC1OC=O
C=C1CCC(CC1)OC=O
CC(C=O)C1CCCCC1
CCC(=O)C1CCCCC1
CC(=O)CC1CCCCC1
CC1(CC=O)CCCCC1
CCC1(CCCCC1)C=O
C=CCOC1CCCCC1
CCCCC1CCCCO1
CCCCC1CCOCC1
CCCCC1CCCOC1
CC1=CC=CC(C1)=CCO
CC1=CC=CCC1=CCO
CC1=CC(CC=C1)=CCO
CC1=CCC=CC1=CCO
CC1C=CC=CC1=CCO
CC1=CCC(=CCO)C=C1
CC1C=CC(=CCO)C=C1
CC1=CC(=CCO)C=CC1
CC=C1C=CC=CC1CO
CC=C1C=CCC=C1CO
CC=C1CC=CC=C1CO
CC=C1C=CCC(CO)=C1
CC=C1CC=CC(CO)=C1
CC=C1C=CC(CO)C=C1
CC=C1CC=C(CO)C=C1
CC=C1CC(CO)=CC=C1
CC=CC1=CC=CCC1O
CC=CC1=CCC=CC1O
CC=CC1C=CC=CC1O
CCC=C1C=CC=CC1O
CC=CC1=CC=CC(O)C1
CC=CC1=CCC(O)C=C1
CC=CC1C=CC(O)C=C1
CCC=C1C=CC(O)C=C1
CC=CC1=CC(O)C=CC1
CC=CC1=CC(O)CC=C1
OC1C=CCCC1=CC=C
OC1CC=CC(C1)=CC=C
OC1CC=CCC1=CC=C
OC1CC(CC=C1)=CC=C
OC1CCC=CC1=CC=C
OC1CCC(=CC=C)C=C1
OCC=C1C=CCCC1=C
OCC=C1CC=CCC1=C
OCC=C1CCC=CC1=C
OCC=C1CC=CC(=C)C1
OCC=C1CC(=C)CC=C1
OCC=C1CCC(=C)C=C1
CC#CC1=CCCCC1O
CC#CC1C=CCCC1O
CC#CC1CC=CCC1O
CC#CC1CCC=CC1O
CC#CC1=CCCC(O)C1
CC#CC1CC=CC(O)C1
CC#CC1=CCC(O)CC1
CC#CC1CCC(O)C=C1
CC#CC1=CC(O)CCC1
CC#CC1CC(O)CC=C1
OC1C=CCCC1CC#C
OC1CC=CCC1CC#C
OC1CCC=CC1CC#C
OC1CCCC=C1CC#C
OC1CC=CC(CC#C)C1
OC1CC(CC#C)CC=C1
OC1CCC=C(CC#C)C1
OC1CCC(CC#C)=CC1
OC1CCC(CC#C)C=C1
OCC1=C(CCCC1)C#C
OCC1=CC(CCC1)C#C
OCC1=CCC(CC1)C#C
OCC1=CCCC(C1)C#C
OCC1=CCCCC1C#C
OCC1C=CCCC1C#C
OCC1CC=CC(C1)C#C
OCC1CC=CCC1C#C
OCC1CC(CC=C1)C#C
OCC1CCC=C(C1)C#C
OCC1CCC=CC1C#C
OCC1CCC(=CC1)C#C
OCC1CCC(C=C1)C#C
OCC1CCCC=C1C#C
OCC1CCCC(=C1)C#C
OC1CCCC(CC#C)=C1
CC1CC(=C)CCC1CO
CC1CCC(=C)CC1CO
CC1CCC(=C)C(CO)C1
CC1CCCC(CO)C1=C
CC1CCC(CO)CC1=C
CC1CCC(CO)C(=C)C1
CC1CC(CO)CCC1=C
CC1CC(CO)CC(=C)C1
CC1C(CO)CCCC1=C
CCC1CC(=C)CCC1O
CCC1CCCC(=C)C1O
CCC1CCC(=C)C(O)C1
CCC1CCCC(O)C1=C
CCC1CCC(O)CC1=C
CCC1CCC(O)C(=C)C1
CCC1CC(O)CCC1=C
CCC1CC(O)CC(=C)C1
CCC1C(O)CCCC1=C
CC1CC(CCC1O)C=C
CC1CCC(CC1O)C=C
CC1CCCC(=C)C1CO
CC1CCCC(C=C)C1O
CC1CCC(C=C)C(O)C1
CC1CCCC(O)C1C=C
CC1CCC(O)C(C1)C=C
CC1CCC(O)CC1C=C
CC1CC(O)CC(C1)C=C
CC1CC(O)CCC1C=C
CC1C(O)CCCC1C=C
CCC1CCC(=C)CC1O
CC(O)C1CCCCC1=C
CC(O)C1CCCC(=C)C1
CC(=C)C1CCCCC1O
CC(=C)C1CCCC(O)C1
CC(=C)C1CCC(O)CC1
CC(O)C1CCC(=C)CC1
CC1(CCCCC1O)C=C
CC1(CCCC(O)C1)C=C
CC1(CCC(O)CC1)C=C
CC1(CO)CCCCC1=C
CC1(CO)CCC(=C)CC1
CC1(CO)CCCC(=C)C1
CC1(O)CCC(CC1)C=C
CC1(O)CCCC(C1)C=C
CC1(O)CCCCC1C=C
CCC1(O)CCCCC1=C
CCC1(O)CCC(=C)CC1
CCC1(O)CCCC(=C)C1
CC1CCCCC1(O)C=C
CC1CCCC(O)(C1)C=C
CC1CCC(O)(CC1)C=C
CC(O)C=C1CCCCC1
CC(CO)=C1CCCCC1
CC=CC1(O)CCCCC1
COC1CC=C(CO1)C#C
COC1CC=CC(O1)C#C
COC1CC(=CCO1)C#C
COC1C=CCOC1C#C
COC1COC(C=C1)C#C
COC1COCC=C1C#C
COC1COCC(=C1)C#C
COC1OC(CC=C1)C#C
COC1OCC=CC1C#C
COC1OCC(C=C1)C#C
COC1OCCC=C1C#C
COC1OCCC(=C1)C#C
CC1COC(C=C)C(C)O1
CC1COC(C)C(O1)C=C
CC1OCC(C)C(O1)C=C
CC1COC(OC1C)C=C
CC1OCC(C=C)C(C)O1
CC1OCC(OC1C)C=C
CC1OCOC(C)C1C=C
CC1OCOC(C=C)C1C
CCC1OCC(=C)C(C)O1
CCC1OC(C)OCC1=C
CCC1OCOC(C)C1=C
CC1CC(C)OC(O1)C=C
CC1CC(OC(C)O1)C=C
COC1CC(=C)C(C)CO1
COC1CC(=C)CC(C)O1
COC1CC(C)C(=C)CO1
COC1CCC(=C)C(C)O1
COC1CC(=C)COC1C
COC1C(C)COCC1=C
COC1CC(C)OCC1=C
COC1C(C)OCCC1=C
COC1CCOC(C)C1=C
COC1COC(C)CC1=C
COC1COCC(=C)C1C
COC1COCC(C)C1=C
COC1COC(C)C(=C)C1
COC1OC(C)CCC1=C
COC1OCC(=C)CC1C
COC1OCC(C)CC1=C
COC1OCCC(=C)C1C
COC1OCCC(C)C1=C
CC1CC(OCO1)C(C)=C
CC1CCOC(O1)C(C)=C
CC1COC(CO1)C(C)=C
CC1COCC(O1)C(C)=C
CC1COC(OC1)C(C)=C
CC1COCOC1C(C)=C
CC1OCC(CO1)C(C)=C
CC1OCCC(O1)C(C)=C
CC1OCCOC1C(C)=C
CC1OCOCC1C(C)=C
CC(C)C1OCOCC1=C
CC(C)C1OCC(=C)CO1
CC1(C)CC(OCO1)C=C
CC1CC(C)(OCO1)C=C
CC1(C)COC(CO1)C=C
CC1(C)COCC(O1)C=C
CC1(C)COCOC1C=C
CC1COC(C)(CO1)C=C
CC1COCC(C)(O1)C=C
CC1(C)OCCOC1C=C
CC1COCOC1(C)C=C
CC1(C)OCOCC1C=C
CC1OCC(C)(CO1)C=C
CC1OCCC(C)(O1)C=C
CC1OCOCC1(C)C=C
CCC1(C)OCC(=C)CO1
CCC1(C)OCOCC1=C
CC1(C)CCOC(O1)C=C
CC1CCOC(C)(O1)C=C
CC1(C)COC(OC1)C=C
CC1(C)OCC(CO1)C=C
CC1(C)OCCC(O1)C=C
CC1COC(C)(OC1)C=C
CC1OCCOC1(C)C=C
COC1(C)CC(=C)CCO1
COC1(C)CCC(=C)CO1
COC1(C)CCOCC1=C
COC1(C)COCCC1=C
COC1(C)COCC(=C)C1
COC1(C)OCCCC1=C
CC=C(C)C1CCOCO1
CC(C)=CC1CCOCO1
CC=C(C)C1COCCO1
CC=C(C)C1COCOC1
CC(C)=CC1COCOC1
CC(C)C=C1COCOC1
CCC(C)=C1COCOC1
CC=C(C)C1OCCCO1
CC(C)=CC1COCCO1
CC(C)=CC1OCCCO1
CC=CC1(C)CCOCO1
CC=CC1(C)COCCO1
CC=CC1(C)COCOC1
CC=CC1(C)OCCCO1
C=C1C=CCOC1C#CC#C
C=C1COC(C=C1)C#CC#C
C=C1COCC=C1C#CC#C
C=C1COCC(=C1)C#CC#C
C=C1C=CCOC1C=CC#C
C=C1COCC=C1C=CC#C
C=C1COC(C=CC#C)C=C1
C=C1COCC(C=CC#C)=C1
C=CC1=CC(COC1)=CC#C
C=CC1=CCOCC1=CC#C
C=CC1OCC=CC1=CC#C
C=CC1OCC(=CC#C)C=C1
C=CC=C1C=CCOC1C#C
C=CC=C1COC(C=C1)C#C
C=CC=C1COCC=C1C#C
C=CC=C1COCC(=C1)C#C
CC1=C(CC#C)C(=C)COC1
CC1=CC(=C)C(CC#C)OC1
CC1CC=C(C=C)C(O1)C#C
CC1CC=C(C#C)C(O1)C=C
CC1CC(C=C)=C(CO1)C#C
CC1CC(C=C)=CC(O1)C#C
CC1CC(C#C)=C(CO1)C=C
CC1=C(C=C)C(COC1)C#C
CC1=C(C#C)C(COC1)C=C
CC1=CC(C=C)C(OC1)C#C
CC1=CC(C#C)C(OC1)C=C
CC1=C(CC#C)COCC1=C
CC1=CC(CC#C)OCC1=C
CC1CC(=CC(O1)C=C)C#C
CC1=CC(=C)COC1CC#C
CC1=C(C=C)C(OCC1)C#C
CC1=C(C#C)C(OCC1)C=C
CC1=C(CC(OC1)C=C)C#C
CC1=C(CC(OC1)C#C)C=C
CC1=C(CCOC1C=C)C#C
CC1=C(CCOC1C#C)C=C
CC1=CC(COC1C=C)C#C
CC1=CC(COC1C#C)C=C
CC1=CCC(OC1C=C)C#C
CC1=CCC(OC1C#C)C=C
CC1C=C(COC1C=C)C#C
CC1C=C(COC1C#C)C=C
CC1C=CC(OC1C=C)C#C
CC1C=CC(OC1C#C)C=C
CC1=C(COC(C1)C=C)C#C
CC1=C(COC(C1)C#C)C=C
CC1=C(COCC1C=C)C#C
CC1=C(COCC1C#C)C=C
CC1=CC(OC(C1)C=C)C#C
CC1=CC(OC(C1)C#C)C=C
CC1=CC(OCC1C=C)C#C
CC1=CC(OCC1C#C)C=C
CC1=CCOC(C=C)C1C#C
CC1=CCOC(C#C)C1C=C
CC1=CCOC(CC#C)C1=C
CC1C(OCC=C1C=C)C#C
CC1C(OCC=C1C#C)C=C
CC1COC(C=C1C=C)C#C
CC1COC(C=C)C=C1C#C
CC1COC(C=C)C(=C1)C#C
CC1COCC(C=C)=C1C#C
CC1COCC(C#C)=C1C=C
CC1COC(C#C)C(C=C)=C1
CC1OC(C=CC1C=C)C#C
CC1OC(CC=C1C=C)C#C
CC1OC(CC=C1C#C)C=C
CC1OC(CC(=C1)C#C)C=C
CC1OCC(=CC1C=C)C#C
CC1OCC(C=C1C=C)C#C
CC1OCC(=C)C=C1CC#C
CC1OC(C=C)C=CC1C#C
CC1OC(C=C)C(C=C1)C#C
CC1OC(CC(C=C)=C1)C#C
CC1OCC=C(C=C)C1C#C
CC1OCC=C(C#C)C1C=C
CC1OCC(C=C)=CC1C#C
CC1OCC(C=C)C=C1C#C
CC1OCC(C=C)C(=C1)C#C
CC1OCCC(C=C)=C1C#C
CC1OCCC(C#C)=C1C=C
CC1OC(CC#C)C=CC1=C
CC1OCC=C(CC#C)C1=C
CC1OCC(CC#C)=CC1=C
CC1OC(C#C)C(C=C)C=C1
CC1OC(CC#C)C(=C)C=C1
CC1OCC(=C)C(CC#C)=C1
CC1OCC(C#C)C(C=C)=C1
CCC1=C(C#C)C(=C)COC1
CCC1=CC(=C)C(OC1)C#C
CCC1=CC(=C)COC1C#C
CCC1=C(COCC1=C)C#C
CCC1=CC(OCC1=C)C#C
CCC1=CCOC(C#C)C1=C
CCC1OC(C=CC1=C)C#C
CCC1OCC(=CC1=C)C#C
CCC1OCC(=C)C=C1C#C
CCC1OCC(=C)C(=C1)C#C
CCC1OCC=C(C#C)C1=C
CCC1OC(C#C)C(=C)C=C1
CC#CC1=C(C)C(=C)COC1
CC#CC1=CC(=C)C(C)OC1
CC#CC1=CC(=C)COC1C
CC#CC1=C(C)COCC1=C
CC#CC1=CC(C)OCC1=C
CC#CC1=CCOC(C)C1=C
CC#CC1OC(C)C=CC1=C
CC#CC1OCC=C(C)C1=C
CC#CC1OCC(=C)C=C1C
CC#CC1OCC(C)=CC1=C
CC#CC1OC(C)C(=C)C=C1
CC#CC1OCC(=C)C(C)=C1
CC1=C(C)C(COC1)=CC=C
CC1OCC=C(C)C1=CC=C
CC1OCC(C)=CC1=CC=C
CC1OCC(=CC=C)C=C1C
CC1OC(C)C(=CC=C)C=C1
CC1OCC(=CC=C)C(C)=C1
CC=C1C=C(C)COC1C=C
CC=C1C=CC(C)OC1C=C
CC=C1C=C(COC1C)C=C
CC=C1C=CC(OC1C)C=C
CC=C1C(C)OCC=C1C=C
CC=C1C(OCC=C1C)C=C
CC=C1COC(C)C=C1C=C
CC=C1COCC(C)=C1C=C
CC=C1COC(C=C)C=C1C
CC=C1COCC(C=C)=C1C
CC=C1COC(C=C)C(C)=C1
CC=C1COC(C)C(C=C)=C1
CC=CC1=C(C)C(=C)COC1
CC=CC1=CC(=C)C(C)OC1
CC=CC1=CC(=C)COC1C
CC=CC1=C(C)COCC1=C
CC=CC1=CC(C)OCC1=C
CC=CC1=CCOC(C)C1=C
CC=CC1OC(C)C=CC1=C
CC=CC1OCC=C(C)C1=C
CC=CC1OCC(=C)C=C1C
CC=CC1OCC(C)=CC1=C
CC=CC1OC(C)C(=C)C=C1
CC=CC1OCC(=C)C(C)=C1
CC1CC=C(CO1)C(=C)C#C
CC1CC=CC(O1)C(=C)C#C
CC1CC(=CCO1)C(=C)C#C
CC1=C(CCOC1)C(=C)C#C
CC1=CC(COC1)C(=C)C#C
CC1=CCC(OC1)C(=C)C#C
CC1=CCCOC1C(=C)C#C
CC1C=CCOC1C(=C)C#C
CC1=C(COCC1)C(=C)C#C
CC1=CC(OCC1)C(=C)C#C
CC1=CCOC(C1)C(=C)C#C
CC1=CCOCC1C(=C)C#C
CC1COC(C=C1)C(=C)C#C
CC1COCC=C1C(=C)C#C
CC1COCC(=C1)C(=C)C#C
CC1OC(CC=C1)C(=C)C#C
CC1OCC=CC1C(=C)C#C
CC1OCC(C=C1)C(=C)C#C
CC1OCCC=C1C(=C)C#C
CC1OCCC(=C1)C(=C)C#C
CC(=C)C1CC=C(CO1)C#C
CC(=C)C1CC=CC(O1)C#C
CC(=C)C1CC(=CCO1)C#C
CC(=C)C1=C(CCOC1)C#C
CC(=C)C1=CC(COC1)C#C
CC(=C)C1=CCC(OC1)C#C
CC(=C)C1=CCCOC1C#C
CC(=C)C1C=CCOC1C#C
CC(=C)C1=C(COCC1)C#C
CC(=C)C1=CC(OCC1)C#C
CC(=C)C1=CCOC(C1)C#C
CC(=C)C1=CCOCC1C#C
CC(=C)C1COC(C=C1)C#C
CC(=C)C1COCC=C1C#C
CC(=C)C1COCC(=C1)C#C
CC(=C)C1OC(CC=C1)C#C
CC(=C)C1OCC=CC1C#C
CC(=C)C1OCC(C=C1)C#C
CC(=C)C1OCCC=C1C#C
CC(=C)C1OCCC(=C1)C#C
CC(C#C)C1=CC(=C)COC1
CC(C#C)C1=CCOCC1=C
CC(C#C)C1OCC=CC1=C
CC(C#C)C1OCC(=C)C=C1
CC1OCC=CC1=C(C)C=C
CC1OCC=CC1=CC(C)=C
CC1OCC(C=C1)=C(C)C=C
CC1OCC(=CC(C)=C)C=C1
CC=C1C=CCOC1C(C)=C
CC=C1COC(C=C1)C(C)=C
CC=C1COCC=C1C(C)=C
CC=C1COCC(=C1)C(C)=C
CC(C)=C1C=CCOC1C=C
CC(C)=C1COCC=C1C=C
CC(C)=C1COC(C=C)C=C1
CC(C)=C1COCC(C=C)=C1
CC=C(C)C1=CC(=C)COC1
CC(C)=CC1=CC(=C)COC1
CC=C(C)C1=CCOCC1=C
CC(C)=CC1=CCOCC1=C
CC(=C)C=C1COCC=C1C
CC(C=C)=C1COCC=C1C
CC(=C)C=C1COCC(C)=C1
CC(C=C)=C1COCC(C)=C1
CC=C(C)C1OCC=CC1=C
CC(C)=CC1OCC=CC1=C
CC=C(C)C1OCC(=C)C=C1
CC(C)=CC1OCC(=C)C=C1
CC1(CC(C=C)=CCO1)C#C
CC1(C=C)C=CCOC1C#C
CC1(CC=C(CO1)C=C)C#C
CC1(CC=C(CO1)C#C)C=C
CC1(CC=CC(O1)C=C)C#C
CC1(CC=CC(O1)C#C)C=C
CC1(CC(=CCO1)C#C)C=C
CC1CC=CC(O1)(C=C)C#C
CC1=CC(COC1)(C=C)C#C
CC1=CCC(OC1)(C=C)C#C
CC1=CCCOC1(C=C)C#C
CC1(C=CCOC1C=C)C#C
CC1C=CCOC1(C=C)C#C
CC1(CC#C)OCC=CC1=C
CC1(CC#C)OCC(=C)C=C1
CC1=CC(OCC1)(C=C)C#C
CC1=CCOC(C1)(C=C)C#C
CC1=CCOCC1(C=C)C#C
CC1(COC(C=C1)C#C)C=C
CC1(COCC=C1C=C)C#C
CC1(COCC=C1C#C)C=C
CC1(COCC(=C1)C#C)C=C
CC1(COC(C=C)C=C1)C#C
CC1(COCC(C=C)=C1)C#C
CC1COC(C=C)(C=C1)C#C
CC1(OC(CC=C1)C=C)C#C
CC1(OC(CC=C1)C#C)C=C
CC1(OCC=CC1C=C)C#C
CC1(OCC=CC1C#C)C=C
CC1(OCC(C=C1)C#C)C=C
CC1(OCCC=C1C=C)C#C
CC1(OCCC=C1C#C)C=C
CC1(OCCC(=C1)C#C)C=C
CC1OC(CC=C1)(C=C)C#C
CC1OCC=CC1(C=C)C#C
CC1(OCC(C=C)C=C1)C#C
CC1(OCCC(C=C)=C1)C#C
CC1OCC(C=C)(C=C1)C#C
CCC1(OCC=CC1=C)C#C
CCC1(OCC(=C)C=C1)C#C
CC#CC1(C)OCC=CC1=C
CC#CC1(C)OCC(=C)C=C1
CC1(C)OCC=CC1=CC=C
CC1(C)OCC(=CC=C)C=C1
CC=C1C=CCOC1(C)C=C
CC=C1COC(C)(C=C)C=C1
CC=CC1(C)OCC=CC1=C
CC=CC1(C)OCC(=C)C=C1
CC1CC=C(CO1)C#CC#C
CC1CC=CC(O1)C#CC#C
CC1CC(=CCO1)C#CC#C
CC1=C(CCOC1)C#CC#C
CC1=CC(COC1)C#CC#C
CC1=CCC(OC1)C#CC#C
CC1=CCCOC1C#CC#C
CC1C=CCOC1C#CC#C
CC1=C(COCC1)C#CC#C
CC1=CC(OCC1)C#CC#C
CC1=CCOC(C1)C#CC#C
CC1=CCOCC1C#CC#C
CC1COC(C=C1)C#CC#C
CC1COCC=C1C#CC#C
CC1COCC(=C1)C#CC#C
CC1OC(CC=C1)C#CC#C
CC1OCC=CC1C#CC#C
CC1OCC(C=C1)C#CC#C
CC1OCCC=C1C#CC#C
CC1OCCC(=C1)C#CC#C
C#CCC1CC=C(CO1)C#C
C#CCC1CC=CC(O1)C#C
C#CCC1CC(=CCO1)C#C
CC#CC1CC=C(CO1)C#C
CC#CC1CC=CC(O1)C#C
CC#CC1CC(=CCO1)C#C
C#CCC1=C(CCOC1)C#C
C#CCC1=CC(COC1)C#C
C#CCC1=CCC(OC1)C#C
C#CCC1=CCCOC1C#C
C#CCC1C=CCOC1C#C
CC#CC1=C(CCOC1)C#C
CC#CC1=CC(COC1)C#C
CC#CC1=CCC(OC1)C#C
CC#CC1=CCCOC1C#C
CC#CC1C=CCOC1C#C
C#CCC1=C(COCC1)C#C
C#CCC1=CC(OCC1)C#C
C#CCC1=CCOC(C1)C#C
C#CCC1=CCOCC1C#C
CC#CC1=C(COCC1)C#C
CC#CC1=CC(OCC1)C#C
CC#CC1=CCOC(C1)C#C
CC#CC1=CCOCC1C#C
C#CCC1COC(C=C1)C#C
C#CCC1COCC=C1C#C
C#CCC1COCC(=C1)C#C
CC#CC1COC(C=C1)C#C
CC#CC1COCC=C1C#C
CC#CC1COCC(=C1)C#C
C#CCC1OC(CC=C1)C#C
C#CCC1OCC=CC1C#C
C#CCC1OCC(C=C1)C#C
C#CCC1OCCC=C1C#C
C#CCC1OCCC(=C1)C#C
CC#CC1OC(CC=C1)C#C
CC#CC1OCC=CC1C#C
CC#CC1OCC(C=C1)C#C
CC#CC1OCCC=C1C#C
CC#CC1OCCC(=C1)C#C
COC1C=CCCC1=CC#C
COC1CC=CC(C1)=CC#C
COC1CC=CCC1=CC#C
COC1CC(CC=C1)=CC#C
COC1CCC=CC1=CC#C
COC1CCC(=CC#C)C=C1
CC(=CC1CC=CCO1)C#C
CC(=CC1=CCCOC1)C#C
CC(=CC1=CCOCC1)C#C
CC(=CC1COCC=C1)C#C
CC(C=C1COCC=C1)C#C
CC(=CC1OCCC=C1)C#C
CC=C(C#C)C1CC=CCO1
CC(=CC#C)C1CC=CCO1
CC=C(C#C)C1=CCCOC1
CC(=CC#C)C1=CCCOC1
CC=C(C#C)C1=CCOCC1
CC(=CC#C)C1=CCOCC1
CC=C(C#C)C1COCC=C1
CC(=CC#C)C1COCC=C1
CC(CC#C)=C1COCC=C1
CC#CC(C)=C1COCC=C1
CCC(C#C)=C1COCC=C1
CC=C(C#C)C1OCCC=C1
CC(=CC#C)C1OCCC=C1
CC=C(C)C=C1COCC=C1
CC=CC(C)=C1COCC=C1
CC(C)=CC=C1COCC=C1
CC=CC1=C(C)C=CCOC1
CC=CC1=CC=C(C)COC1
CC=CC1=CC=CC(C)OC1
CC=CC1=CC(C)=CCOC1
CC=CC1=CC=CCOC1C
CC=CC1=C(C)COCC=C1
CC=CC1=CC(C)OCC=C1
CC=CC1=CCOCC=C1C
CC=CC1=CCOC(C)C=C1
CC=CC1=CCOCC(C)=C1
CC=CC1OCC=CC=C1C
CC=CC1OC(C)C=CC=C1
CC=CC1OCC=C(C)C=C1
CC=CC1OCC=CC(C)=C1
CC=CC1OCC(C)=CC=C1
CCC1=CC(=CC)C(C)OC1
CCC1=C(C)C(COC1)=CC
CCC1=CC(COC1C)=CC
CCC1=C(C)COCC1=CC
CCC1=CC(C)OCC1=CC
CCC1=CCOC(C)C1=CC
CCC1OC(C)C=CC1=CC
CCC1OCC=C(C)C1=CC
CCC1OCC(C)=CC1=CC
CCC1OCC(=CC)C=C1C
CCC1OC(C)C(=CC)C=C1
CCC1OCC(=CC)C(C)=C1
CC=CC1CC=C(C)C(C)O1
CC=CC1CC(C)=C(C)CO1
CC=CC1CC(C)=CC(C)O1
CC=CC1=C(C)C(C)COC1
CC=CC1=C(C)CC(C)OC1
CC=CC1=CC(C)C(C)OC1
CC=CC1=C(C)CCOC1C
CC=CC1=CC(C)COC1C
CC=CC1=CCC(C)OC1C
CC=CC1C=C(C)COC1C
CC=CC1C=CC(C)OC1C
CCC=C1C=C(C)COC1C
CCC=C1C=CC(C)OC1C
CC=CC1=C(C)C(C)OCC1
CC=CC1=C(C)COCC1C
CC=CC1=CC(C)OCC1C
CC=CC1=C(C)COC(C)C1
CC=CC1=CC(C)OC(C)C1
CC=CC1=CCOC(C)C1C
CC=CC1C(C)OCC=C1C
CCC=C1C(C)OCC=C1C
CC=CC1COC(C)C=C1C
CC=CC1COCC(C)=C1C
CCC=C1COC(C)C=C1C
CCC=C1COCC(C)=C1C
CC=CC1COC(C)C(C)=C1
CCC=C1COC(C)C(C)=C1
CC=CC1OC(C)C=CC1C
CC=CC1OC(C)CC=C1C
CC=CC1OCC=C(C)C1C
CC=CC1OCC(C)=CC1C
CC=CC1OCC(C)C=C1C
CC=CC1OCCC(C)=C1C
CC=CC1OC(C)C(C)C=C1
CC=CC1OC(C)CC(C)=C1
CC=CC1OCC(C)C(C)=C1
CC1CC(C=C(C)C)=CCO1
CC1OCC(=CC1)C=C(C)C
CC1CC=CC(O1)C=C(C)C
CC1C=CCOC1C=C(C)C
CC1COCC=C1C=C(C)C
CC1COC(C=C(C)C)C=C1
CC1COCC(C=C(C)C)=C1
CC1OC(CC=C1)C=C(C)C
CC1OCC=CC1C=C(C)C
CC1OCCC=C1C=C(C)C
CC1OCC(C=C(C)C)C=C1
CC1OCCC(C=C(C)C)=C1
CC=C1C=CCOC1C(C)C
CCC1=CC(COC1)=C(C)C
CCC1=CCOCC1=C(C)C
CC=C1COC(C=C1)C(C)C
CC=C1COCC=C1C(C)C
CC=C1COCC(=C1)C(C)C
CCC1OCC=CC1=C(C)C
CCC1OCC(C=C1)=C(C)C
CC=C(C)C1CC=C(C)CO1
CC=C(C)C1CC=CC(C)O1
CC=C(C)C1CC(C)=CCO1
CC(C)=CC1OCC(C)=CC1
CC=C(C)C1=C(C)CCOC1
CC=C(C)C1=CC(C)COC1
CC=C(C)C1=CCC(C)OC1
CC(C)=CC1=C(C)CCOC1
CC=C(C)C1=CCCOC1C
CC=C(C)C1C=CCOC1C
CC(C)C=C1C=CCOC1C
CCC(C)=C1C=CCOC1C
CC=C(C)C1=C(C)COCC1
CC=C(C)C1=CC(C)OCC1
CC(C)=CC1=C(C)COCC1
CC=C(C)C1=CCOCC1C
CC=C(C)C1=CCOC(C)C1
CC=C(C)C1COCC=C1C
CC(C)=CC1COCC=C1C
CC(C)C=C1COCC=C1C
CCC(C)=C1COCC=C1C
CC=C(C)C1COC(C)C=C1
CC=C(C)C1COCC(C)=C1
CC(C)=CC1COCC(C)=C1
CC(C)C=C1COC(C)C=C1
CC(C)C=C1COCC(C)=C1
CCC(C)=C1COC(C)C=C1
CCC(C)=C1COCC(C)=C1
CC=C(C)C1OCC=CC1C
CC=C(C)C1OCCC=C1C
CC(C)=CC1OCCC=C1C
CC=C(C)C1OC(C)CC=C1
CC=C(C)C1OCC(C)C=C1
CC=C(C)C1OCCC(C)=C1
CC(C)=CC1OCCC(C)=C1
CC(C)=CC1CC(C)=CCO1
CCC1(C)OCC=CC1=CC
CCC1(C)OCC(=CC)C=C1
CC=CC1(C)CC=C(C)CO1
CC=CC1(C)CC=CC(C)O1
CC=CC1(C)CC(C)=CCO1
CC=CC1CC=CC(C)(C)O1
CC=CC1=CC(C)(C)COC1
CC=CC1=CCC(C)(C)OC1
CC=CC1(C)C=CCOC1C
CC=CC1=CC(C)(C)OCC1
CC=CC1=CCCOC1(C)C
CC=CC1C=CCOC1(C)C
CCC=C1C=CCOC1(C)C
CC=CC1=CCOCC1(C)C
CC=CC1(C)COCC=C1C
CC=CC1=CCOC(C)(C)C1
CC=CC1(C)COC(C)C=C1
CC=CC1(C)COCC(C)=C1
CC=CC1(C)OCC=CC1C
CC=CC1(C)OCCC=C1C
CC=CC1(C)OC(C)CC=C1
CC=CC1(C)OCC(C)C=C1
CC=CC1(C)OCCC(C)=C1
CC=CC1COC(C)(C)C=C1
CCC=C1COC(C)(C)C=C1
CC=CC1OCC=CC1(C)C
CC=CC1OC(C)(C)CC=C1
CC=CC1OCC(C)(C)C=C1
C=C1CCOC(CC#C)C1=C
C=C1COCC(=C)C1CC#C
C=C1COC(CC#C)CC1=C
C=C1COCC(CC#C)C1=C
C=C1COC(CC#C)C(=C)C1
C=CC1CC(C#C)C(=C)CO1
C=CC1CC(=C)C(CO1)C#C
C=CC1CC(=C)CC(O1)C#C
C=CC1CCC(=C)C(O1)C#C
C=CC1CC(=C)COC1C#C
C=CC1C(COCC1=C)C#C
C=CC1CC(OCC1=C)C#C
C=CC1CCOC(C#C)C1=C
C=CC1C(OCCC1=C)C#C
C=CC1COC(CC1=C)C#C
C=CC1COCC(=C)C1C#C
C=CC1COCC(C#C)C1=C
C=CC1COC(C#C)C(=C)C1
C=CC1OC(CCC1=C)C#C
C=CC1OCC(CC1=C)C#C
C=CC1OCC(=C)CC1C#C
C=CC1OCCC(=C)C1C#C
C=CC1OCCC(C#C)C1=C
CC#CC1CC(=C)C(=C)CO1
CC#CC1C(=C)COCC1=C
CC#CC1COCC(=C)C1=C
CC#CC1OCC(=C)CC1=C
CC#CC1OCCC(=C)C1=C
CC1CC(=CC=C)C(=C)CO1
CC1CC(=C)C(CO1)=CC=C
CC1C(=C)COCC1=CC=C
CC1COCC(=C)C1=CC=C
CC1COCC(=CC=C)C1=C
CC1OCC(CC1=C)=CC=C
CC1OCC(=C)CC1=CC=C
CC1OCCC(=C)C1=CC=C
CC1OCCC(=CC=C)C1=C
CC=C1CC(=C)COC1C=C
CC=C1C(COCC1=C)C=C
CC=C1CC(OCC1=C)C=C
CC=C1CCOC(C=C)C1=C
CC=C1C(OCCC1=C)C=C
CC=C1COC(CC1=C)C=C
CC=C1COCC(=C)C1C=C
CC=C1COCC(C=C)C1=C
CC=C1COC(C=C)C(=C)C1
CC=CC1CC(=C)C(=C)CO1
CC=CC1C(=C)COCC1=C
CCC=C1C(=C)COCC1=C
CC=CC1COCC(=C)C1=C
CCC=C1COCC(=C)C1=C
CC=CC1OCC(=C)CC1=C
CC=CC1OCCC(=C)C1=C
C=C(C#C)C1CC(=C)CCO1
C=C(C#C)C1CCC(=C)CO1
C=C(C#C)C1CCOCC1=C
C=C(C#C)C1COCCC1=C
C=C(C#C)C1COCC(=C)C1
C=C(C#C)C1OCCCC1=C
CC(=C)C=C1CCOCC1=C
CC(C=C)=C1CCOCC1=C
CC(=C)C=C1COCCC1=C
CC(C=C)=C1COCCC1=C
CC(=C)C=C1COCC(=C)C1
CC(C=C)=C1COCC(=C)C1
C=CC1(CC(=C)CCO1)C#C
C=CC1(CCC(=C)CO1)C#C
C=CC1(CCOCC1=C)C#C
C=CC1(COCCC1=C)C#C
C=CC1(COCC(=C)C1)C#C
C=CC1(OCCCC1=C)C#C
C=C(C=C1CCCOC1)C#C
C=C(C=C1CCOCC1)C#C
C=CC(C#C)=C1CCCOC1
C=CC(C#C)=C1CCOCC1
C=C1CC(CC#C)OCC=C1
C=C1C=CCCOC1CC#C
C=C1CC=CCOC1CC#C
C=C1C=CCOCC1CC#C
C=C1CCOCC=C1CC#C
C=C1CCOC(CC#C)C=C1
C=C1CCOCC(CC#C)=C1
C=C1COCC=CC1CC#C
C=C1COCCC=C1CC#C
C=C1COC(CC#C)C=CC1
C=C1COC(CC#C)CC=C1
C=C1COCC=C(CC#C)C1
C=C1COCC(CC#C)=CC1
C=C1COCC(CC#C)C=C1
C=C1COCCC(CC#C)=C1
C=CC1CC=C(CCO1)C#C
C=CC1CC=CC(CO1)C#C
C=CC1CC=CCC(O1)C#C
C=CC1CC(=CCCO1)C#C
C=CC1CC(C=CCO1)C#C
C=CC1CCC=C(CO1)C#C
C=CC1CCC=CC(O1)C#C
C=CC1CCC(=CCO1)C#C
C=CC1=C(CCCOC1)C#C
C=CC1=CC(CCOC1)C#C
C=CC1=CCC(COC1)C#C
C=CC1=CCCC(OC1)C#C
C=CC1=CCCCOC1C#C
C=CC1C=CCCOC1C#C
C=CC1CC=CCOC1C#C
C=CC1=C(CCOCC1)C#C
C=CC1=CC(COCC1)C#C
C=CC1=CCC(OCC1)C#C
C=CC1=CCCOC(C1)C#C
C=CC1=CCCOCC1C#C
C=CC1C=CCOCC1C#C
C=CC1=C(COCCC1)C#C
C=CC1=CC(OCCC1)C#C
C=CC1=CCOC(CC1)C#C
C=CC1=CCOCC(C1)C#C
C=CC1=CCOCCC1C#C
C=CC1CC(OCC=C1)C#C
C=CC1CCOC(C=C1)C#C
C=CC1CCOCC=C1C#C
C=CC1CCOCC(=C1)C#C
C=CC1COC(C=CC1)C#C
C=CC1COC(CC=C1)C#C
C=CC1COCC=C(C1)C#C
C=CC1COCC=CC1C#C
C=CC1COCC(=CC1)C#C
C=CC1COCC(C=C1)C#C
C=CC1COCCC=C1C#C
C=CC1COCCC(=C1)C#C
C=CC1OC(CCC=C1)C#C
C=CC1OCC=CCC1C#C
C=CC1OCC(CC=C1)C#C
C=CC1OCCC=CC1C#C
C=CC1OCCC(C=C1)C#C
C=CC1OCCCC=C1C#C
C=CC1OCCCC(=C1)C#C
CC#CC1CC=CC(=C)CO1
CC#CC1CC(=C)C=CCO1
CC#CC1=CC(=C)CCOC1
CC#CC1=CCC(=C)COC1
CC#CC1=CC(=C)COCC1
CC#CC1=CCCOCC1=C
CC#CC1C=CCOCC1=C
CC#CC1=CCOCCC1=C
CC#CC1=CCOCC(=C)C1
CC#CC1COCC=CC1=C
CC#CC1COCC(=C)C=C1
CC#CC1OCC=CCC1=C
CC#CC1OCCC=CC1=C
CC#CC1OCC(=C)CC=C1
CC#CC1OCCC(=C)C=C1
CC1CC(=CC=C)C=CCO1
CC1CC=CC(CO1)=CC=C
CC1=CC(CCOC1)=CC=C
CC1=CCC(COC1)=CC=C
CC1=CC(COCC1)=CC=C
CC1=CCCOCC1=CC=C
CC1C=CCOCC1=CC=C
CC1=CCOCC(C1)=CC=C
CC1=CCOCCC1=CC=C
CC1COCC=CC1=CC=C
CC1COCC(=CC=C)C=C1
CC1OCC=CCC1=CC=C
CC1OCC(CC=C1)=CC=C
CC1OCCC=CC1=CC=C
CC1OCCC(=CC=C)C=C1
CC=C1C=CCCOC1C=C
CC=C1CC=CCOC1C=C
CC=C1C=CCOCC1C=C
CC=C1CC(OCC=C1)C=C
CC=C1CCOCC=C1C=C
CC=C1CCOC(C=C)C=C1
CC=C1CCOCC(C=C)=C1
CC=C1COC(CC=C1)C=C
CC=C1COCC=C(C1)C=C
CC=C1COCC=CC1C=C
CC=C1COCCC=C1C=C
CC=C1COC(C=C)C=CC1
CC=C1COCC(C=C)=CC1
CC=C1COCC(C=C)C=C1
CC=C1COCCC(C=C)=C1
CC=CC1CC=CC(=C)CO1
CC=CC1CC(=C)C=CCO1
CC=CC1=CC(=C)CCOC1
CC=CC1=CCC(=C)COC1
CC=CC1=CC(=C)COCC1
CC=CC1=CCCOCC1=C
CC=CC1C=CCOCC1=C
CCC=C1C=CCOCC1=C
CC=CC1=CCOCCC1=C
CC=CC1=CCOCC(=C)C1
CC=CC1COCC=CC1=C
CCC=C1COCC=CC1=C
CC=CC1COCC(=C)C=C1
CCC=C1COCC(=C)C=C1
CC=CC1OCC=CCC1=C
CC=CC1OCCC=CC1=C
CC=CC1OCC(=C)CC=C1
CC=CC1OCCC(=C)C=C1
CC1(C)CC(C=C)C(=C)CO1
CC1CC(C)(C=C)C(=C)CO1
CC1(C)CC(=C)C(CO1)C=C
CC1(C)CC(=C)CC(O1)C=C
CC1(C)CCC(=C)C(O1)C=C
CC1CC(=C)C(C)(CO1)C=C
CC1CC(=C)CC(C)(O1)C=C
CC1CCC(=C)C(C)(O1)C=C
CC1(C)CC(=C)COC1C=C
CC1C(=C)CCOC1(C)C=C
CC1CC(=C)COC1(C)C=C
CC1(C)C(COCC1=C)C=C
CC1(C)CC(OCC1=C)C=C
CC1C(=C)COCC1(C)C=C
CC1CC(C)(OCC1=C)C=C
CC1(C)CCOC(C=C)C1=C
CC1(C)C(OCCC1=C)C=C
CC1(C)COC(CC1=C)C=C
CC1(C)COCC(=C)C1C=C
CC1(C)COCC(C=C)C1=C
CC1CCOC(C)(C=C)C1=C
CC1(C)COC(C=C)C(=C)C1
CC1(C)OC(CCC1=C)C=C
CC1(C)OCC(CC1=C)C=C
CC1COC(C)(CC1=C)C=C
CC1COCC(=C)C1(C)C=C
CC1(C)OCC(=C)CC1C=C
CC1(C)OCCC(=C)C1C=C
CC1(C)OCCC(C=C)C1=C
CC1COCC(C)(C=C)C1=C
CC1COC(C)(C=C)C(=C)C1
CC1OC(C)(CCC1=C)C=C
CC1OCC(=C)CC1(C)C=C
CC1OCC(C)(CC1=C)C=C
CC1OCCC(=C)C1(C)C=C
CC1OCCC(C)(C=C)C1=C
CCC1(C)CC(=C)C(=C)CO1
CCC1(C)C(=C)COCC1=C
CCC1(C)COCC(=C)C1=C
CCC1(C)OCC(=C)CC1=C
CCC1(C)OCCC(=C)C1=C
COC1C(CCCC1=C)C#C
COC1CC(CCC1=C)C#C
COC1CCC(CC1=C)C#C
COC1CC(=C)CCC1C#C
COC1CC(CC(=C)C1)C#C
COC1CCC(=C)C(C1)C#C
COC1CCC(=C)CC1C#C
COC1CCCC(=C)C1C#C
COC1CCCC(C#C)C1=C
COC1CCC(C#C)C(=C)C1
COC1CC(CCC1=C)=CC
COC1CCC(CC1=C)=CC
COC1C(=C)CCCC1=CC
COC1CC(=C)CC(C1)=CC
COC1CC(=C)CCC1=CC
COC1CCC(=C)C(C1)=CC
COC1CCC(=C)CC1=CC
COC1CCCC(=C)C1=CC
COC1CCCC(=CC)C1=C
COC1CCC(=CC)C(=C)C1
CC1CC=C(C=C)C(C)CO1
CC1CC=CC(C=C)C(C)O1
CC1CC(C=C)=C(C)CCO1
CC1CC(C=C)=CC(C)CO1
CC1CC(C=C)C=C(C)CO1
CC1CC(C=C)C=CC(C)O1
CC1CC(C=C)C(C)=CCO1
CC1CC(C)C(C=C)=CCO1
CC1CCC=C(C=C)C(C)O1
CC1CCC(C=C)=C(C)CO1
CC1CCC(C=C)=CC(C)O1
CC1CC=C(C)C(CO1)C=C
CC1CC=C(C)CC(O1)C=C
CC1CC=C(CC(C)O1)C=C
CC1CC=CC(C)C(O1)C=C
CC1CC(C)=C(CCO1)C=C
CC1CC(C)=CC(CO1)C=C
CC1CC(C)=CCC(O1)C=C
CC1CC(C)C=C(CO1)C=C
CC1CC(C)C=CC(O1)C=C
CC1CCC=C(C)C(O1)C=C
CC1CCC(C)=C(CO1)C=C
CC1CCC(C)=CC(O1)C=C
CC1CC(C=C)=CCOC1C
CC1=C(C)C(CCOC1)C=C
CC1=C(C)CC(COC1)C=C
CC1C=C(C)CCOC1C=C
CC1CC=C(C)COC1C=C
CC1OC(C=C)C(C)CC=C1
CC1CC(C)=CCOC1C=C
CC1CC=C(COC1C)C=C
CC1CC=CC(OC1C)C=C
CC1=C(C)C(COCC1)C=C
CC1=C(C)CC(OCC1)C=C
CC1C=C(C)COCC1C=C
CC1=C(C)C(OCCC1)C=C
CC1=C(C)COC(CC1)C=C
CC1C=CCOC(C=C)C1C
CC1C(COCC=C1C)C=C
CC1CC(OCC=C1C)C=C
CC1CC(OC(C)C=C1)C=C
CC1CC(OCC(C)=C1)C=C
CC1CCOCC(C)=C1C=C
CC1CCOC(C=C)C=C1C
CC1CCOCC(C=C)=C1C
CC1CCOC(C=C)C(C)=C1
CC1CCOC(C)C(C=C)=C1
CC1C(OCCC=C1C)C=C
CC1COC(CC=C1C)C=C
CC1COC(C)C=C(C1)C=C
CC1OCC(C)C(C=C)C=C1
CC1COC(CC(C)=C1)C=C
CC1COCC=C(C)C1C=C
CC1COCC(C)=C(C1)C=C
CC1COCC(C)=CC1C=C
CC1COCCC(C)=C1C=C
CC1COC(C=C)C=CC1C
CC1COCC=C(C=C)C1C
CC1COCC(C=C)=CC1C
CC1COCC(C=C)C=C1C
CC1COCCC(C=C)=C1C
CC1COC(C=C)C=C(C)C1
CC1COC(C=C)C(C)=CC1
CC1COC(C=C)C(C)C=C1
CC1COC(C)C(C=C)=CC1
CC1COC(C)C(C=C)C=C1
CC1COCC(C=C)=C(C)C1
CC1COCC(C=C)C(C)=C1
CC1COCC(C)C(C=C)=C1
CC1OC(CC=CC1C)C=C
CC1OC(CCC=C1C)C=C
CC1OCC(CC=C1C)C=C
CC1OC(C)C(CC=C1)C=C
CC1OC(CCC(C)=C1)C=C
CC1OCC=C(C)CC1C=C
CC1OCC=CC(C)C1C=C
CC1OCC(C)=CCC1C=C
CC1OCC(CC(C)=C1)C=C
CC1OCCC=C(C)C1C=C
CC1OCCC(C)=CC1C=C
CC1OCCCC(C)=C1C=C
CC1OCC=CC(C=C)C1C
CC1OCC(C=C)C=CC1C
CC1OCCC=C(C=C)C1C
CC1OCCC(C=C)=CC1C
CC1OCCC(C=C)C=C1C
CC1OCCCC(C=C)=C1C
CC1OCC(C=C)C(C)C=C1
CC1OCCC(C=C)C(C)=C1
CC1OCCC(C)C(C=C)=C1
CCC1CC=C(C)C(=C)CO1
CCC1CC=CC(=C)C(C)O1
CCC1CC(=C)C=C(C)CO1
CCC1CC(=C)C=CC(C)O1
CCC1CC(=C)C(C)=CCO1
CCC1CC(C)=CC(=C)CO1
CCC1=C(C)C(=C)CCOC1
CCC1=C(C)CC(=C)COC1
CCC1=CC(=C)C(C)COC1
CCC1=CC(=C)CC(C)OC1
CCC1=CC(C)C(=C)COC1
CCC1=CCC(=C)C(C)OC1
CCC1=CC(=C)CCOC1C
CCC1=CCC(=C)COC1C
CCC1C=CC(=C)COC1C
CCC1=C(C)C(=C)COCC1
CCC1=CC(=C)C(C)OCC1
CCC1=C(C)CCOCC1=C
CCC1=CC(=C)COCC1C
CCC1=CC(C)COCC1=C
CCC1=CCC(C)OCC1=C
CCC1C=C(C)COCC1=C
CCC1C=CC(C)OCC1=C
CCC1C(=C)COCC=C1C
CCC1=CC(=C)COC(C)C1
CCC1=C(C)COCCC1=C
CCC1=CC(C)OCCC1=C
CCC1=CCCOC(C)C1=C
CCC1C=CCOC(C)C1=C
CCC1=C(C)COCC(=C)C1
CCC1=CC(C)OCC(=C)C1
CCC1=CCOC(C)CC1=C
CCC1=CCOCC(=C)C1C
CCC1=CCOCC(C)C1=C
CCC1C(C)OCC=CC1=C
CCC1=CCOC(C)C(=C)C1
CCC1COC(C)C=CC1=C
CCC1COCC=C(C)C1=C
CCC1COCC(=C)C=C1C
CCC1COCC(C)=CC1=C
CCC1COC(C)C(=C)C=C1
CCC1COCC(=C)C(C)=C1
CCC1OC(C)C=CCC1=C
CCC1OC(C)CC=CC1=C
CCC1OCC=C(C)CC1=C
CCC1OCC=CC(=C)C1C
CCC1OCC=CC(C)C1=C
CCC1OCC(=C)C=CC1C
CCC1OCC(=C)CC=C1C
CCC1OCC(C)=CCC1=C
CCC1OCC(C)C=CC1=C
CCC1OCCC=C(C)C1=C
CCC1OCCC(=C)C=C1C
CCC1OCCC(C)=CC1=C
CCC1OC(C)C(=C)CC=C1
CCC1OC(C)CC(=C)C=C1
CCC1OCC(=C)C(C)C=C1
CCC1OCC(=C)CC(C)=C1
CCC1OCC(C)C(=C)C=C1
CCC1OCCC(=C)C(C)=C1
COC1(CCCCC1=C)C#C
COC1(CCC(=C)CC1)C#C
COC1(CCCC(=C)C1)C#C
C#CC(C#C)C1CCCCO1
C#CC(C#C)C1CCCOC1
C#CC(C#C)C1CCOCC1
CC1CC=C(CC#C)CCO1
CC1CC=CC(CC#C)CO1
CC1CC=CCC(CC#C)O1
CC1CC(CC#C)=CCCO1
CC1CC(CC#C)C=CCO1
CC1CCC=C(CC#C)CO1
CC1CCC=CC(CC#C)O1
CC1CCC(CC#C)=CCO1
CC1=C(CC#C)CCCOC1
CC1=CC(CC#C)CCOC1
CC1=CCC(CC#C)COC1
CC1=CCCC(CC#C)OC1
CC1=C(CC#C)CCOCC1
CC1=CC(CC#C)COCC1
CC1=CCC(CC#C)OCC1
CC1=C(CC#C)COCCC1
CC1=CC(CC#C)OCCC1
CC1CC(CC#C)OCC=C1
CC1=CCCCOC1CC#C
CC1C=CCCOC1CC#C
CC1CC=CCOC1CC#C
CC1=CCCOCC1CC#C
CC1C=CCOCC1CC#C
CC1=CCCOC(CC#C)C1
CC1=CCOCCC1CC#C
CC1CCOCC=C1CC#C
CC1=CCOC(CC#C)CC1
CC1=CCOCC(CC#C)C1
CC1CCOC(CC#C)C=C1
CC1CCOCC(CC#C)=C1
CC1COCC=CC1CC#C
CC1COCCC=C1CC#C
CC1COC(CC#C)C=CC1
CC1COC(CC#C)CC=C1
CC1COCC=C(CC#C)C1
CC1COCC(CC#C)=CC1
CC1COCC(CC#C)C=C1
CC1COCCC(CC#C)=C1
CC1OCC=CCC1CC#C
CC1OCCC=CC1CC#C
CC1OCCCC=C1CC#C
CC1OC(CC#C)CCC=C1
CC1OCC(CC#C)CC=C1
CC1OCCC(CC#C)C=C1
CC1OCCCC(CC#C)=C1
CCC1CC=C(CCO1)C#C
CCC1CC=CC(CO1)C#C
CCC1CC=CCC(O1)C#C
CCC1CC(=CCCO1)C#C
CCC1CC(C=CCO1)C#C
CCC1CCC=C(CO1)C#C
CCC1CCC=CC(O1)C#C
CCC1CCC(=CCO1)C#C
CCC1=C(CCCOC1)C#C
CCC1=CC(CCOC1)C#C
CCC1=CCC(COC1)C#C
CCC1=CCCC(OC1)C#C
CCC1=CCCCOC1C#C
CCC1C=CCCOC1C#C
CCC1CC=CCOC1C#C
CCC1=C(CCOCC1)C#C
CCC1=CC(COCC1)C#C
CCC1=CCC(OCC1)C#C
CCC1=CCCOC(C1)C#C
CCC1=CCCOCC1C#C
CCC1C=CCOCC1C#C
CCC1=C(COCCC1)C#C
CCC1=CC(OCCC1)C#C
CCC1=CCOC(CC1)C#C
CCC1=CCOCC(C1)C#C
CCC1=CCOCCC1C#C
CCC1CC(OCC=C1)C#C
CCC1CCOC(C=C1)C#C
CCC1CCOCC=C1C#C
CCC1CCOCC(=C1)C#C
CCC1COC(C=CC1)C#C
CCC1COC(CC=C1)C#C
CCC1COCC=C(C1)C#C
CCC1COCC=CC1C#C
CCC1COCC(=CC1)C#C
CCC1COCC(C=C1)C#C
CCC1COCCC=C1C#C
CCC1COCCC(=C1)C#C
CCC1OC(CCC=C1)C#C
CCC1OCC=CCC1C#C
CCC1OCC(CC=C1)C#C
CCC1OCCC=CC1C#C
CCC1OCCC(C=C1)C#C
CCC1OCCCC=C1C#C
CCC1OCCCC(=C1)C#C
CC#CC1CC=C(C)CCO1
CC#CC1CC=CC(C)CO1
CC#CC1CC=CCC(C)O1
CC#CC1CC(C)=CCCO1
CC#CC1CC(C)C=CCO1
CC#CC1CCC=C(C)CO1
CC#CC1CCC=CC(C)O1
CC#CC1CCC(C)=CCO1
CC#CC1=C(C)CCCOC1
CC#CC1=CC(C)CCOC1
CC#CC1=CCC(C)COC1
CC#CC1=CCCC(C)OC1
CC#CC1=CCCCOC1C
CC#CC1C=CCCOC1C
CC#CC1CC=CCOC1C
CC#CC1=C(C)CCOCC1
CC#CC1=CC(C)COCC1
CC#CC1=CCC(C)OCC1
CC#CC1=CCCOCC1C
CC#CC1C=CCOCC1C
CC#CC1=C(C)COCCC1
CC#CC1=CC(C)OCCC1
CC#CC1=CCCOC(C)C1
CC#CC1CC(C)OCC=C1
CC#CC1=CCOCCC1C
CC#CC1CCOCC=C1C
CC#CC1=CCOC(C)CC1
CC#CC1=CCOCC(C)C1
CC#CC1CCOC(C)C=C1
CC#CC1CCOCC(C)=C1
CC#CC1COCC=CC1C
CC#CC1COCCC=C1C
CC#CC1COC(C)C=CC1
CC#CC1COC(C)CC=C1
CC#CC1COCC=C(C)C1
CC#CC1COCC(C)=CC1
CC#CC1COCC(C)C=C1
CC#CC1COCCC(C)=C1
CC#CC1OCC=CCC1C
CC#CC1OCCC=CC1C
CC#CC1OCCCC=C1C
CC#CC1OC(C)CCC=C1
CC#CC1OCC(C)CC=C1
CC#CC1OCCC(C)C=C1
CC#CC1OCCCC(C)=C1
COC1C=CCCCC1=CC
COC1CC=CCC(C1)=CC
COC1CC=CCCC1=CC
COC1CC(CCC=C1)=CC
COC1CCC=CC(C1)=CC
COC1CCC=CCC1=CC
COC1CCC(CC=C1)=CC
COC1CCCC=CC1=CC
COC1CCC(=CC)C=CC1
COC1CCCC(=CC)C=C1
CC1(CCCCO1)C=CC#C
CC1(CCCOC1)C=CC#C
CC1(CCOCC1)C=CC#C
CC=CC1(CCCCO1)C#C
CC=CC1(CCCOC1)C#C
CC=CC1(CCOCC1)C#C
CC1CC(C=C)C(C)(C)CO1
CC1CC(C)(C=C)C(C)CO1
CC1CCC(C=C)C(C)(C)O1
CC1CCC(C)(C=C)C(C)O1
CC1CC(C)(C)C(CO1)C=C
CC1CC(C)(C)CC(O1)C=C
CC1CC(C)(CC(C)O1)C=C
CC1CC(C)C(C)(CO1)C=C
CC1CC(CC(C)(C)O1)C=C
CC1CCC(C)(C)C(O1)C=C
CC1CCC(C)C(C)(O1)C=C
CC1CC(C)(C)COC1C=C
CC1CCC(C)(C)OC1C=C
CC1CC(C)(COC1C)C=C
CC1CCC(C)(OC1C)C=C
CC1CC(C)(C)OCC1C=C
CC1C(CCOC1(C)C)C=C
CC1CC(COC1(C)C)C=C
CC1CC(C)OC(C)(C1)C=C
CC1C(COCC1(C)C)C=C
CC1CC(OCC1(C)C)C=C
CC1CCOC(C)C1(C)C=C
CC1CC(OC(C)(C)C1)C=C
CC1CCOC(C=C)C1(C)C
CC1CCOC(C)(C)C1C=C
CC1CCOC(C)(C=C)C1C
CC1C(OCCC1(C)C)C=C
CC1COC(CC1(C)C)C=C
CC1COC(C)(CC1C)C=C
CC1COCC(C)C1(C)C=C
CC1COC(C)(C)C(C1)C=C
CC1COC(C)(C)CC1C=C
CC1COC(C)C(C)(C1)C=C
CC1COCC(C=C)C1(C)C
CC1COCC(C)(C)C1C=C
CC1COCC(C)(C=C)C1C
CC1COC(C=C)C(C)(C)C1
CC1COC(C)(C=C)C(C)C1
CC1OC(CCC1(C)C)C=C
CC1OCC(CC1(C)C)C=C
CC1OC(C)(C)CCC1C=C
CC1OCC(C)(C)CC1C=C
CC1OCCC(C=C)C1(C)C
CC1OCCC(C)(C)C1C=C
CC1OCCC(C)(C=C)C1C
CCC1(C)CC(=C)C(C)CO1
CCC1(C)CC(=C)CC(C)O1
CCC1(C)CC(C)C(=C)CO1
CCC1(C)CCC(=C)C(C)O1
CCC1OCC(C)(C)C(=C)C1
CCC1CC(=C)CC(C)(C)O1
CCC1CC(C)(C)C(=C)CO1
CCC1CCC(=C)C(C)(C)O1
CCC1(C)CC(=C)COC1C
CCC1C(=C)CCOC1(C)C
CCC1CC(=C)COC1(C)C
CCC1(C)C(C)COCC1=C
CCC1(C)CC(C)OCC1=C
CCC1CC(C)(C)OCC1=C
CCC1C(=C)COCC1(C)C
CCC1(C)C(C)OCCC1=C
CCC1(C)CCOC(C)C1=C
CCC1(C)COC(C)CC1=C
CCC1(C)COCC(=C)C1C
CCC1(C)COCC(C)C1=C
CCC1CCOC(C)(C)C1=C
CCC1(C)COC(C)C(=C)C1
CCC1COCC(=C)C1(C)C
CCC1(C)OC(C)CCC1=C
CCC1(C)OCC(=C)CC1C
CCC1(C)OCC(C)CC1=C
CCC1(C)OCCC(=C)C1C
CCC1(C)OCCC(C)C1=C
CCC1COC(C)(C)CC1=C
CCC1COCC(C)(C)C1=C
CCC1COC(C)(C)C(=C)C1
CCC1OCC(=C)CC1(C)C
CCC1OCCC(=C)C1(C)C
CCC1OC(C)(C)CCC1=C
CCC1OCC(C)(C)CC1=C
CCC1OCCC(C)(C)C1=C
CC1CCC(OC1(C)C)C=C
CC1CC(C)C(CC#C)CO1
CC1CC(CC#C)C(C)CO1
CC1CC(CC#C)CC(C)O1
CC1CCC(C)C(CC#C)O1
CC1CCC(CC#C)C(C)O1
CC1CC(CC#C)COC1C
CC1CCC(CC#C)OC1C
CC1CC(C)OC(CC#C)C1
CC1CCOC(C)C1CC#C
CC1CCOC(CC#C)C1C
CC1COCC(C)C1CC#C
CC1COC(CC#C)CC1C
CC1COCC(CC#C)C1C
CC1COC(C)C(CC#C)C1
CC1COC(CC#C)C(C)C1
CC1OCCC(CC#C)C1C
CCC1CC(C#C)C(C)CO1
CCC1CCC(C#C)C(C)O1
CCC1CC(C)C(CO1)C#C
CCC1CC(C)CC(O1)C#C
CCC1CC(CC(C)O1)C#C
CCC1CCC(C)C(O1)C#C
CCC1C(C)CCOC1C#C
CCC1CC(C)COC1C#C
CCC1CCC(C)OC1C#C
CCC1CC(COC1C)C#C
CCC1CCC(OC1C)C#C
CCC1C(C)COCC1C#C
CCC1CC(C)OC(C1)C#C
CCC1CC(C)OCC1C#C
CCC1CC(OCC1C)C#C
CCC1C(C)OCCC1C#C
CCC1CCOC(C)C1C#C
CCC1CCOC(C#C)C1C
CCC1COC(CC1C)C#C
CCC1COC(C)C(C1)C#C
CCC1COC(C)CC1C#C
CCC1COCC(C)C1C#C
CCC1COCC(C#C)C1C
CCC1COC(C#C)C(C)C1
CCC1OC(CCC1C)C#C
CCC1OCC(CC1C)C#C
CCC1OC(C)CCC1C#C
CCC1OCC(C)CC1C#C
CCC1OCCC(C)C1C#C
CCC1OCCC(C#C)C1C
CC#CC1CC(C)C(C)CO1
CC#CC1CC(C)CC(C)O1
CC#CC1CCC(C)C(C)O1
CC#CC1C(C)CCOC1C
CC#CC1CC(C)COC1C
CC#CC1CCC(C)OC1C
CC#CC1C(C)COCC1C
CC#CC1CC(C)OCC1C
CC#CC1CC(C)OC(C)C1
CC#CC1CCOC(C)C1C
CC#CC1COC(C)CC1C
CC#CC1COCC(C)C1C
CC#CC1COC(C)C(C)C1
CC#CC1OC(C)CCC1C
CC#CC1OCC(C)CC1C
CC#CC1OCCC(C)C1C
COC1CC(CCC1C)=CC
COC1CCC(CC1C)=CC
COC1C(C)CCCC1=CC
COC1CC(C)CCC1=CC
COC1CCC(C)C(C1)=CC
COC1CCC(C)CC1=CC
COC1CCCC(C)C1=CC
COC1CCCC(=CC)C1C
COC1CCC(=CC)C(C)C1
COC1CC(C)CC(C1)=CC
CC(C)(C)C1CC(=C)CCO1
CC(C)(C)C1CCC(=C)CO1
CC(C)(C)C1CCOCC1=C
CC(C)(C)C1COCCC1=C
CC(C)(C)C1COCC(=C)C1
CC(C)(C)C1OCCCC1=C
CC(C)C1CC(CCO1)C#C
CC(C)C1CCC(CO1)C#C
CC(C)C1CCCC(O1)C#C
CC(C)C1CCC(C#C)OC1
CC(C)C1CCCOC1C#C
CC(C)C1CCOC(C1)C#C
CC(C)C1CCOCC1C#C
CC(C)C1COCC(C1)C#C
CC(C)C1COCCC1C#C
CC(C)C1OCCCC1C#C
CC(C#C)C1CC(C)CCO1
CC(C#C)C1CCC(C)CO1
CC(C#C)C1CCCC(C)O1
CC(C#C)C1CCC(C)OC1
CC(C#C)C1CCCOC1C
CC(C#C)C1CCOCC1C
CC(C#C)C1CCOC(C)C1
CC(C#C)C1COCCC1C
CC(C#C)C1COCC(C)C1
CC(C#C)C1OCCCC1C
COC1CCC(CC1)=C(C)C
COC1CCCC(C1)=C(C)C
COC1CCCCC1=C(C)C
CC1(C)CC(CC#C)CCO1
CC1(C)CCC(CC#C)CO1
CC1(C)CCCC(CC#C)O1
CC1CC(C)(CC#C)CCO1
CC1CCC(C)(CC#C)CO1
CC1CCCC(C)(CC#C)O1
CC1(C)CCC(CC#C)OC1
CC1CCC(C)(CC#C)OC1
CC1(C)CCCOC1CC#C
CC1CCCOC1(C)CC#C
CC1(C)CCOCC1CC#C
CC1(C)CCOC(CC#C)C1
CC1CCOCC1(C)CC#C
CC1(C)COCCC1CC#C
CC1(C)COCC(CC#C)C1
CC1CCOC(C)(CC#C)C1
CC1COCCC1(C)CC#C
CC1(C)OCCCC1CC#C
CC1COCC(C)(CC#C)C1
CC1OCCCC1(C)CC#C
CCC1(C)CC(CCO1)C#C
CCC1(C)CCC(CO1)C#C
CCC1(C)CCCC(O1)C#C
CCC1(CC(C)CCO1)C#C
CCC1(CCC(C)CO1)C#C
CCC1(CCCC(C)O1)C#C
CCC1CC(C)(CCO1)C#C
CCC1CCC(C)(CO1)C#C
CCC1CCCC(C)(O1)C#C
CCC1(C)CCC(OC1)C#C
CCC1(C)CCCOC1C#C
CCC1(CCC(C)OC1)C#C
CCC1CCC(C)(OC1)C#C
CCC1(CCCOC1C)C#C
CCC1CCCOC1(C)C#C
CCC1(C)CCOC(C1)C#C
CCC1(C)CCOCC1C#C
CCC1(CCOCC1C)C#C
CCC1CCOCC1(C)C#C
CCC1(C)COCC(C1)C#C
CCC1(C)COCCC1C#C
CCC1(CCOC(C)C1)C#C
CCC1CCOC(C)(C1)C#C
CCC1(COCCC1C)C#C
CCC1COCCC1(C)C#C
CCC1(C)OCCCC1C#C
CCC1(COCC(C)C1)C#C
CCC1COCC(C)(C1)C#C
CCC1(OCCCC1C)C#C
CCC1OCCCC1(C)C#C
CC#CC1(C)CC(C)CCO1
CC#CC1(C)CCC(C)CO1
CC#CC1(C)CCCC(C)O1
CC#CC1CC(C)(C)CCO1
CC#CC1CCC(C)(C)CO1
CC#CC1CCCC(C)(C)O1
CC#CC1(C)CCC(C)OC1
CC#CC1CCC(C)(C)OC1
CC#CC1(C)CCCOC1C
CC#CC1CCCOC1(C)C
CC#CC1(C)CCOCC1C
CC#CC1(C)CCOC(C)C1
CC#CC1CCOCC1(C)C
CC#CC1(C)COCCC1C
CC#CC1(C)COCC(C)C1
CC#CC1CCOC(C)(C)C1
CC#CC1COCCC1(C)C
CC#CC1(C)OCCCC1C
CC#CC1COCC(C)(C)C1
CC#CC1OCCCC1(C)C
COC1(C)CCC(CC1)=CC
COC1(C)CCCC(C1)=CC
COC1(C)CCCCC1=CC
CC(C)(C)C=C1CCCOC1
CC(C)(C)C=C1CCOCC1
C=C1CCC(CC#C)COC1
C=C1CCCC(CC#C)OC1
C=C1CCCCOC1CC#C
C=C1CCCOCC1CC#C
C=C1CCCOC(CC#C)C1
C=C1CCOCCC1CC#C
C=C1CCOC(CC#C)CC1
C=C1CCOCC(CC#C)C1
C=C1COCCCC1CC#C
C=C1COCCC(CC#C)C1
C=CC1CC(CCCO1)C#C
C=CC1CCC(CCO1)C#C
C=CC1CCCC(CO1)C#C
C=CC1CCCCC(O1)C#C
C=CC1CCC(COC1)C#C
C=CC1CCCC(OC1)C#C
C=CC1CCCCOC1C#C
C=CC1CCCOC(C1)C#C
C=CC1CCCOCC1C#C
C=CC1CCOC(CC1)C#C
C=CC1CCOCC(C1)C#C
C=CC1CCOCCC1C#C
C=CC1COCCC(C1)C#C
C=CC1COCCCC1C#C
C=CC1OCCCCC1C#C
CC#CC1CC(=C)CCCO1
CC#CC1CCC(=C)CCO1
CC#CC1CCCC(=C)CO1
CC#CC1CCC(=C)COC1
CC#CC1CCCOCC1=C
CC#CC1CCOCCC1=C
CC#CC1CCOCC(=C)C1
CC#CC1COCCCC1=C
CC#CC1COCCC(=C)C1
CC#CC1OCCCCC1=C
CC1CC(CCCO1)=CC=C
CC1CCC(CCO1)=CC=C
CC1CCCC(CO1)=CC=C
CC1CCC(COC1)=CC=C
CC1CCCOCC1=CC=C
CC1CCOCC(C1)=CC=C
CC1CCOCCC1=CC=C
CC1COCCC(C1)=CC=C
CC1COCCCC1=CC=C
CC1OCCCCC1=CC=C
CC=C1CCC(COC1)C=C
CC=C1CCCC(OC1)C=C
CC=C1CCCCOC1C=C
CC=C1CCCOC(C1)C=C
CC=C1CCCOCC1C=C
CC=C1CCOC(CC1)C=C
CC=C1CCOCC(C1)C=C
CC=C1CCOCCC1C=C
CC=C1COCCC(C1)C=C
CC=C1COCCCC1C=C
CC=CC1CC(=C)CCCO1
CC=CC1CCC(=C)CCO1
CC=CC1CCCC(=C)CO1
CC=CC1CCC(=C)COC1
CCC=C1CCC(=C)COC1
CC=CC1CCCOCC1=C
CCC=C1CCCOCC1=C
CC=CC1CCOCCC1=C
CCC=C1CCOCCC1=C
CC=CC1CCOCC(=C)C1
CCC=C1CCOCC(=C)C1
CC=CC1COCCCC1=C
CCC=C1COCCCC1=C
CC=CC1COCCC(=C)C1
CCC=C1COCCC(=C)C1
CC=CC1OCCCCC1=C
CC1CC(C=C)C(C)CCO1
CC1CCC(C=C)C(C)CO1
CC1CCCC(C=C)C(C)O1
CC1CCC(C=C)C(C)OC1
CC1CC(C)C(CCO1)C=C
CC1CCC(C)C(CO1)C=C
CC1CCC(CC(C)O1)C=C
CC1CCCC(C)C(O1)C=C
CC1CCC(C)C(OC1)C=C
CC1CC(CCOC1C)C=C
CC1CCC(COC1C)C=C
CC1CCCC(OC1C)C=C
CC1CCC(C)OC(C1)C=C
CC1CCC(OCC1C)C=C
CC1CC(C)OCC(C1)C=C
CC1CCC(OC(C)C1)C=C
CC1CCCOC(C)C1C=C
CC1CCCOC(C=C)C1C
CC1CCOC(CC1C)C=C
CC1CCOC(C)C(C1)C=C
CC1CCOCC(C)C1C=C
CC1CCOCC(C=C)C1C
CC1CCOC(C=C)C(C)C1
CC1COCC(CC1C)C=C
CC1COC(C)CC(C1)C=C
CC1COC(CC(C)C1)C=C
CC1COCC(C)C(C1)C=C
CC1COCCC(C=C)C1C
CC1COCC(C=C)C(C)C1
CC1OCCCC(C=C)C1C
CCC1CC(=C)C(C)CCO1
CCC1CC(=C)CC(C)CO1
CCC1CC(=C)CCC(C)O1
CCC1CC(C)C(=C)CCO1
CCC1CC(C)CC(=C)CO1
CCC1CCC(=C)C(C)CO1
CCC1CCC(=C)CC(C)O1
CCC1CCC(C)C(=C)CO1
CCC1CCCC(=C)C(C)O1
CCC1CCC(=C)C(C)OC1
CCC1CC(=C)CCOC1C
CCC1CCC(=C)COC1C
CCC1C(C)CCOCC1=C
CCC1CC(=C)COCC1C
CCC1CC(C)COCC1=C
CCC1CCC(C)OCC1=C
CCC1C(C)COCCC1=C
CCC1CC(C)OCCC1=C
CCC1CCCOC(C)C1=C
CCC1CC(C)OCC(=C)C1
CCC1C(C)OCCCC1=C
CCC1CCOC(C)CC1=C
CCC1CCOCC(=C)C1C
CCC1CCOCC(C)C1=C
CCC1CCOC(C)C(=C)C1
CCC1COC(C)CCC1=C
CCC1COCC(=C)CC1C
CCC1COCC(C)CC1=C
CCC1COCCC(=C)C1C
CCC1COCCC(C)C1=C
CCC1COC(C)CC(=C)C1
CCC1COCC(=C)C(C)C1
CCC1COCC(C)C(=C)C1
CCC1OC(C)CCCC1=C
CCC1OCC(=C)CCC1C
CCC1OCC(C)CCC1=C
CCC1OCCC(=C)CC1C
CCC1OCCC(C)CC1=C
CCC1OCCCC(=C)C1C
CCC1OCCCC(C)C1=C
CC1CC(CC#C)CCCO1
CC1CCC(CC#C)CCO1
CC1CCCC(CC#C)CO1
CC1CCCCC(CC#C)O1
CC1CCC(CC#C)COC1
CC1CCCC(CC#C)OC1
CC1CCCCOC1CC#C
CC1CCCOCC1CC#C
CC1CCCOC(CC#C)C1
CC1CCOCCC1CC#C
CC1CCOC(CC#C)CC1
CC1CCOCC(CC#C)C1
CC1COCCCC1CC#C
CC1COCCC(CC#C)C1
CC1OCCCCC1CC#C
CCC1CC(CCCO1)C#C
CCC1CCC(CCO1)C#C
CCC1CCCC(CO1)C#C
CCC1CCCCC(O1)C#C
CCC1CCC(COC1)C#C
CCC1CCCC(OC1)C#C
CCC1CCCCOC1C#C
CCC1CCCOC(C1)C#C
CCC1CCCOCC1C#C
CCC1CCOC(CC1)C#C
CCC1CCOCC(C1)C#C
CCC1CCOCCC1C#C
CCC1COCCC(C1)C#C
CCC1COCCCC1C#C
CCC1OCCCCC1C#C
CC#CC1CC(C)CCCO1
CC#CC1CCC(C)CCO1
CC#CC1CCCC(C)CO1
CC#CC1CCCCC(C)O1
CC#CC1CCC(C)COC1
CC#CC1CCCC(C)OC1
CC#CC1CCCCOC1C
CC#CC1CCCOCC1C
CC#CC1CCCOC(C)C1
CC#CC1CCOCCC1C
CC#CC1CCOC(C)CC1
CC#CC1CCOCC(C)C1
CC#CC1COCCCC1C
CC#CC1COCCC(C)C1
CC#CC1OCCCCC1C
COC1CCCC(CC1)=CC
COC1CCCCC(C1)=CC
COC1CCCCCC1=CC
CC1CC=CC(CC=O)O1
CC1CC=C(CC=O)CO1
CC1CC(CC=O)=CCO1
CC1=CC(CC=O)COC1
CC1=CC(CC=O)OCC1
CC1=CCCOC1CC=O
CC1C=CCOC1CC=O
CC1=C(CC=O)CCOC1
CC1=C(CC=O)COCC1
CC1=CCOCC1CC=O
CC1=CCOC(CC=O)C1
CC1COCC=C1CC=O
CC1COCC(CC=O)=C1
CC1COC(CC=O)C=C1
CC1OCC=CC1CC=O
CC1OCCC=C1CC=O
CC1OCCC(CC=O)=C1
CC1OCC(CC=O)C=C1
CC1OC(CC=O)CC=C1
CCC1CC=C(CO1)C=O
CCC1CC=CC(O1)C=O
CCC1=C(CCOC1)C=O
CCC1=CC(COC1)C=O
CCC1=CCC(OC1)C=O
CCC1=CCCOC1C=O
CCC1C=CCOC1C=O
CCC1CC(C=O)=CCO1
CCC1=C(COCC1)C=O
CCC1=CC(OCC1)C=O
CCC1=CCOC(C1)C=O
CCC1=CCOCC1C=O
CCC1COCC=C1C=O
CCC1COCC(C=O)=C1
CCC1COC(C=O)C=C1
CCC1OC(CC=C1)C=O
CCC1OCC=CC1C=O
CCC1OCCC=C1C=O
CCC1OCCC(C=O)=C1
CCC1OCC(C=O)C=C1
CCCC1=CCOCC1=O
CCCC1=CC(=O)COC1
CCCC1OCC=CC1=O
CCCC1OCC(=O)C=C1
CC1=CCC(CC=O)OC1
C=C1CCC(CC=O)OC1
C=C1CCCOC1CC=O
C=C1CCOCC1CC=O
C=C1CCOC(CC=O)C1
C=C1COCCC1CC=O
C=C1COCC(CC=O)C1
C=CC1CC(CCO1)C=O
C=CC1CCC(CO1)C=O
C=CC1CCCC(O1)C=O
C=CC1CCC(OC1)C=O
C=CC1CCCOC1C=O
C=CC1CCOC(C1)C=O
C=CC1CCOCC1C=O
C=CC1COCC(C1)C=O
C=CC1COCCC1C=O
C=CC1OCCCC1C=O
C=CCC1CCC(=O)CO1
C=CCC1CC(=O)CCO1
C=CCC1COCC(=O)C1
C=CCC1CCOCC1=O
C=CCC1COCCC1=O
C=CCC1OCCCC1=O
CCCC1COCC(=O)O1
CCCC1COC(=O)CO1
CCCC1CCOC(=O)O1
CCCC1COC(=O)OC1
CCCC1OCCOC1=O
CC1CCC(CO1)OC=O
CC1CCOCC1OC=O
CC1COCC(C1)OC=O
CC1COCCC1OC=O
CC1OCCCC1OC=O
CCOC1CCC(=O)OC1
CCOC1CCOC(=O)C1
COCC1CCCC(=O)O1
COCC1CCCOC1=O
COCC1CCC(=O)OC1
COCC1CCOC(=O)C1
CC1CC(CCO1)OC=O
CCOC1CCCOC1=O
CCOC1CCCC(=O)C1
COC1CCC(CC1)C=O
COC1CCCC(C1)C=O
COC1CCCCC1C=O
COCC1CCCCC1=O
COCC1CCCC(=O)C1
COCC1CCC(=O)CC1
CCOC1CCCCC1=O
CCOC1CCC(=O)CC1
CC1=CC(COC1)=CCO
CC1=CCOCC1=CCO
CC1OCC=CC1=CCO
CC1OCC(=CCO)C=C1
CC=C1C=CCOC1CO
CC=C1COCC=C1CO
CC=C1COCC(CO)=C1
CC=C1COC(CO)C=C1
CC=CC1=CCOCC1O
CC=CC1=CC(O)COC1
CC=CC1OCC=CC1O
CC=CC1OCC(O)C=C1
OC1CCOCC1=CC=C
OC1COCC(C1)=CC=C
OC1COCCC1=CC=C
OCC=C1CCOCC1=C
OCC=C1COCCC1=C
OCC=C1COCC(=C)C1
CC#CC1CCC(O)CO1
CC#CC1CCOCC1O
CC#CC1CC(O)CCO1
CC#CC1COCCC1O
CC#CC1COCC(O)C1
CC#CC1OCCCC1O
OC1CCC(CC#C)OC1
OC1CCOCC1CC#C
OC1CCOC(CC#C)C1
OC1COCCC1CC#C
OC1COCC(CC#C)C1
OCC1CC(CCO1)C#C
OCC1CCC(CO1)C#C
OCC1CCCC(O1)C#C
OCC1CCC(OC1)C#C
OCC1CCCOC1C#C
OCC1CCOC(C1)C#C
OCC1CCOCC1C#C
OCC1COCC(C1)C#C
OCC1COCCC1C#C
OCC1OCCCC1C#C
OC1CCCOC1CC#C
C=CCC1CC(C=C)=CCO1
C=CCC1CC=C(CO1)C=C
C=CCC1CC=CC(O1)C=C
C=CCC1=C(CCOC1)C=C
C=CCC1=CC(COC1)C=C
C=CCC1=CCC(OC1)C=C
C=CCC1=CCCOC1C=C
C=CCC1C=CCOC1C=C
C=CCC1=C(COCC1)C=C
C=CCC1=CC(OCC1)C=C
C=CCC1=CCOC(C1)C=C
C=CCC1=CCOCC1C=C
C=CCC1COCC=C1C=C
C=CCC1COC(C=C)C=C1
C=CCC1COCC(C=C)=C1
C=CCC1OC(CC=C1)C=C
C=CCC1OCC=CC1C=C
C=CCC1OCCC=C1C=C
C=CCC1OCC(C=C)C=C1
C=CCC1OCCC(C=C)=C1
C=CCCC1=CC(=C)COC1
C=CCCC1=CCOCC1=C
C=CCCC1OCC=CC1=C
C=CCCC1OCC(=C)C=C1
CC#CCC1CC=CC(=O)O1
CCC#CC1CC=CC(=O)O1
CC#CCC1C=CCOC1=O
CCC#CC1=CCCOC1=O
CCC#CC1C=CCOC1=O
CC#CCC1=CCC(=O)OC1
CCC#CC1=CCC(=O)OC1
CC#CCC1=CCOC(=O)C1
CCC#CC1=CCOC(=O)C1
CC#CCC1=CC(=O)OCC1
CCC#CC1=CC(=O)OCC1
CC#CCC1COC(=O)C=C1
CCC#CC1COC(=O)C=C1
CC#CCC1OC(=O)CC=C1
CCC#CC1OC(=O)CC=C1
CC#CCC1=CCCOC1=O
O=C1CC=C(CCC#C)CO1
O=C1CC=CC(CCC#C)O1
O=C1CC(CCC#C)=CCO1
O=C1OCC=CC1CCC#C
O=C1OCCC=C1CCC#C
O=C1OC(CCC#C)CC=C1
O=C1OCC(CCC#C)C=C1
O=C1OCCC(CCC#C)=C1
CC=CCC1CC=CC(=O)O1
CCC=CC1CC=CC(=O)O1
CC=CCC1=CCCOC1=O
CC=CCC1C=CCOC1=O
CCC=CC1=CCCOC1=O
CCC=CC1C=CCOC1=O
CCCC=C1C=CCOC1=O
CC=CCC1=CCC(=O)OC1
CCC=CC1=CCC(=O)OC1
CC=CCC1=CCOC(=O)C1
CCC=CC1=CCOC(=O)C1
CC=CCC1=CC(=O)OCC1
CCC=CC1=CC(=O)OCC1
CC=CCC1COC(=O)C=C1
CCC=CC1COC(=O)C=C1
CCCC=C1COC(=O)C=C1
CC=CCC1OC(=O)CC=C1
CCC=CC1OC(=O)CC=C1
CC1CC=C(CCC=C)CO1
CC1CC=CC(CCC=C)O1
CC1CC(CCC=C)=CCO1
CC1=C(CCC=C)CCOC1
CC1=CC(CCC=C)COC1
CC1=CCC(CCC=C)OC1
CC1=C(CCC=C)COCC1
CC1=CC(CCC=C)OCC1
CC1=CCCOC1CCC=C
CC1C=CCOC1CCC=C
CC1=CCOCC1CCC=C
CC1=CCOC(CCC=C)C1
CC1COCC=C1CCC=C
CC1COC(CCC=C)C=C1
CC1COCC(CCC=C)=C1
CC1OCC=CC1CCC=C
CC1OCCC=C1CCC=C
CC1OC(CCC=C)CC=C1
CC1OCC(CCC=C)C=C1
CC1OCCC(CCC=C)=C1
CCC1CC=C(CC=C)CO1
CCC1CC=CC(CC=C)O1
CCC1CC(CC=C)=CCO1
CCC1=CC(CC=C)COC1
CCC1=CCC(CC=C)OC1
CCC1=C(CC=C)COCC1
CCC1=CC(CC=C)OCC1
CCC1=CCCOC1CC=C
CCC1C=CCOC1CC=C
CCC1=CCOCC1CC=C
CCC1=CCOC(CC=C)C1
CCC1COCC=C1CC=C
CCC1COC(CC=C)C=C1
CCC1COCC(CC=C)=C1
CCC1OCC=CC1CC=C
CCC1OCCC=C1CC=C
CCC1OC(CC=C)CC=C1
CCC1OCC(CC=C)C=C1
CCC1OCCC(CC=C)=C1
CCCC1CC(C=C)=CCO1
CCCC1CC=C(CO1)C=C
CCCC1CC=CC(O1)C=C
CCCC1=C(CCOC1)C=C
CCCC1=CC(COC1)C=C
CCCC1=CCC(OC1)C=C
CCCC1=CCCOC1C=C
CCCC1C=CCOC1C=C
CCCC1=C(COCC1)C=C
CCCC1=CC(OCC1)C=C
CCCC1=CCOC(C1)C=C
CCCC1=CCOCC1C=C
CCCC1COCC=C1C=C
CCCC1COC(C=C)C=C1
CCCC1COCC(C=C)=C1
CCCC1OC(CC=C1)C=C
CCCC1OCC=CC1C=C
CCCC1OCCC=C1C=C
CCCC1OCC(C=C)C=C1
CCCC1OCCC(C=C)=C1
CCCCC1=CC(=C)COC1
CCCCC1=CCOCC1=C
CCCCC1OCC=CC1=C
CCCCC1OCC(=C)C=C1
CCC1=C(CC=C)CCOC1
C=CC#CC1CCCC(=O)O1
C=CC#CC1CCCOC1=O
C=CC#CC1CCC(=O)OC1
C=CC#CC1CCOC(=O)C1
C=CC=CC1CCCC(=O)O1
C=CC=CC1CCCOC1=O
C=CCC=C1CCCOC1=O
C=CC=CC1CCC(=O)OC1
C=CCC=C1CCC(=O)OC1
C=CC=CC1CCOC(=O)C1
C=CCC=C1CCOC(=O)C1
CC1CC(CC=C)CC(=O)O1
CC1C(CC=C)CCOC1=O
CC1CC(CC=C)COC1=O
CC1CC(CC=C)OC(=O)C1
CC1CCC(=O)OC1CC=C
CC1CC(=O)OCC1CC=C
CC1COC(=O)CC1CC=C
CC1COC(=O)C(CC=C)C1
CC1OC(=O)CCC1CC=C
CCC1CCC(C=C)C(=O)O1
CCC1C(CCOC1=O)C=C
CCC1CC(COC1=O)C=C
CCC1CCC(OC1=O)C=C
CCC1CCC(=O)OC1C=C
CCC1CC(OC(=O)C1)C=C
CCC1CCOC(=O)C1C=C
CCC1CC(=O)OCC1C=C
CCC1COC(=O)C(C1)C=C
CCC1COC(=O)CC1C=C
CCC1OC(=O)CCC1C=C
CCCC1CC(=C)CC(=O)O1
CCCC1CCC(=C)C(=O)O1
CCCC1C(=C)CCOC1=O
CCCC1CC(=C)COC1=O
CCCC1CCOC(=O)C1=C
CCCC1CC(=O)OCC1=C
CCCC1COC(=O)CC1=C
CCCC1OC(=O)CCC1=C
CC1CCC(CC=C)C(=O)O1
CC1CCC(CC=C)OC1=O
CC1CCOC(=O)C1CC=C
CCC1CC(CC(=O)O1)C=C
CCCC1COC(=O)C(=C)C1
CC(=C)CC1CCCC(=O)O1
CC(C=C)C1CCCC(=O)O1
CCC(=C)C1CCCC(=O)O1
CC(=C)CC1CCCOC1=O
CC(C=C)C1CCCOC1=O
CCC(=C)C1CCCOC1=O
CC(=C)CC1CCC(=O)OC1
CC(C=C)C1CCC(=O)OC1
CCC(=C)C1CCC(=O)OC1
CC(C=C)C1CCOC(=O)C1
CCC(=C)C1CCOC(=O)C1
CC(=C)CC1CCOC(=O)C1
CC1(CC=C)CCC(=O)OC1
CCC1(CCCC(=O)O1)C=C
CCC1(CCCOC1=O)C=C
CCC1(CCC(=O)OC1)C=C
CCC1(CCOC(=O)C1)C=C
CC1(CC=C)CCCC(=O)O1
CC1(CC=C)CCCOC1=O
CC1(CC=C)CCOC(=O)C1
C=CCOC1CCCCC1=C
C=CCOC1CCC(=C)CC1
C=CCOC1CCCC(=C)C1
O=COC1CCC(CC1)C#C
O=COC1CCCC(C1)C#C
O=COC1CCCCC1C#C
CC=C1CCC(CC1)OC=O
CC=C1CCCC(C1)OC=O
CC=C1CCCCC1OC=O
CC1CCC(CC1)C#CC=O
CC1CCCC(C1)C#CC=O
CC1CCCCC1C#CC=O
CC#CC1CCC(CC1)C=O
CC#CC1CCCC(C1)C=O
CC#CC1CCCCC1C=O
CCC#CC1CCCC(=O)C1
CC#CCC1CCC(=O)CC1
CCC#CC1CCC(=O)CC1
O=C1CCC(CCC#C)CC1
O=CC1CCCCC1CC#C
O=CC1CCCC(CC#C)C1
O=CCC1CCC(CC1)C#C
O=CCC1CCCC(C1)C#C
O=CCC1CCCCC1C#C
CC#CCC1CCCCC1=O
CCC#CC1CCCCC1=O
CC#CCC1CCCC(=O)C1
O=C1CCCCC1CCC#C
O=C1CCCC(CCC#C)C1
O=CC1CCC(CC#C)CC1
CC1CCC(CC1)=CCC=O
CC1CCC(CC1)C=CC=O
CC1CCCC(C1)=CCC=O
CC1CCCC(C1)C=CC=O
CC1CCCCC1=CCC=O
CC1CCCCC1C=CC=O
CC=C1CCCCC1CC=O
CCC1CCC(CC1)=CC=O
CCC1CCCC(C1)=CC=O
CCC1CCCCC1=CC=O
CC=C1CCCC(CC=O)C1
CC=C1CCC(CC=O)CC1
CC=CC1CCC(CC1)C=O
CC=CC1CCCC(C1)C=O
CCC=C1CCC(CC1)C=O
CCC=C1CCCC(C1)C=O
CCC=C1CCCCC1C=O
CC=CCC1CCCC(=O)C1
CCCC=C1CCCC(=O)C1
CC=CCC1CCC(=O)CC1
CCC=CC1CCC(=O)CC1
CC=CC1CCCCC1C=O
CC=CCC1CCCCC1=O
CCC=CC1CCCCC1=O
CCC=CC1CCCC(=O)C1
CCCC=C1CCC(=O)CC1
CCCC=C1CCCCC1=O
C=CC(=C)CC1CCCCO1
C=CC(C=C)C1CCCCO1
C=CCC(=C)C1CCCCO1
C=CC(=C)CC1CCCOC1
C=CC(C=C)C1CCCOC1
C=CCC(=C)C1CCCOC1
C=CC(=C)CC1CCOCC1
C=CC(C=C)C1CCOCC1
C=CCC(=C)C1CCOCC1
CCCC1CC=CCC(=O)O1
CCCC1CCC=CC(=O)O1
CCCC1=CCCCOC1=O
CCCC1C=CCCOC1=O
CCCC1CC=CCOC1=O
CCCC1=CCCC(=O)OC1
CCCC1=CCCOC(=O)C1
CCCC1=CCC(=O)OCC1
CCCC1=CCOC(=O)CC1
CCCC1CCOC(=O)C=C1
CCCC1=CC(=O)OCCC1
CCCC1CC(=O)OCC=C1
CCCC1COC(=O)C=CC1
CCCC1COC(=O)CC=C1
CCCC1OC(=O)CCC=C1
CCC1CCOC(=O)C1CC
CCC1COC(=O)CC1CC
CCCC1C(C)CCOC1=O
CCCC1CC(C)COC1=O
CCCC1CC(C)OC(=O)C1
CCCC1CCC(=O)OC1C
CCCC1CCOC(=O)C1C
CCCC1CC(=O)OCC1C
CCCC1COC(=O)CC1C
CCC1CCC(CC)C(=O)O1
CCC1CC(CC)OC(=O)C1
CCC1CCC(=O)OC1CC
CCC1COC(=O)C(CC)C1
CCCC1CC(C)CC(=O)O1
CCCC1CCC(C)C(=O)O1
CCCC1CCC(C)OC1=O
CCCC1COC(=O)C(C)C1
CCCC1OC(=O)CCC1C
CCC(C)C1CCCC(=O)O1
CC(C)CC1CCCOC1=O
CCC(C)C1CCCOC1=O
CC(C)CC1CCC(=O)OC1
CCC(C)C1CCC(=O)OC1
CC(C)CC1CCOC(=O)C1
CCC(C)C1CCOC(=O)C1
CC(C)CC1CCCC(=O)O1
CCC1(CC)CCOC(=O)C1
CCCC1(C)CCCOC1=O
CCCC1(C)CCOC(=O)C1
CCC1(CC)CCCC(=O)O1
CCC1(CC)CCCOC1=O
CCC1(CC)CCC(=O)OC1
CCCC1(C)CCCC(=O)O1
CCCC1(C)CCC(=O)OC1
CC1CCCC(C1)OCC=C
CC1CCCCC1OCC=C
CCCOC1CCCCC1=C
CCCOC1CCC(=C)CC1
CCCOC1CCCC(=C)C1
CCOC1CCC(CC1)C=C
CCOC1CCCC(C1)C=C
CCOC1CCCCC1C=C
CCOCC1CCCCC1=C
CCOCC1CCCC(=C)C1
COC1CCCCC1CC=C
COC1CCCC(CC=C)C1
COCC1CCCC(C1)C=C
COCC1CCCCC1C=C
COCCC1CCCCC1=C
COCCC1CCC(=C)CC1
COCCC1CCCC(=C)C1
CC1CCC(CC1)OCC=C
CCOCC1CCC(=C)CC1
COC1CCC(CC=C)CC1
COCC1CCC(CC1)C=C
CC(CC1CCCCO1)C=C
CC(CC1CCCOC1)C=C
CC(CC1CCOCC1)C=C
CC(=C)CCC1CCCCO1
CC(CC=C)C1CCCCO1
CCC(C=C)C1CCCCO1
CCCC(=C)C1CCCCO1
CC(=C)CCC1CCCOC1
CC(CC=C)C1CCCOC1
CCC(=C)CC1CCCOC1
CCC(C=C)C1CCCOC1
CCCC(=C)C1CCCOC1
CC(=C)CCC1CCOCC1
CC(CC=C)C1CCOCC1
CCC(=C)CC1CCOCC1
CCC(C=C)C1CCOCC1
CCCC(=C)C1CCOCC1
CCC(=C)CC1CCCCO1
CCCC1CC(CC)CCO1
CCCC1CCC(CC)CO1
CCCC1CCCC(CC)O1
CCCC1CCC(CC)OC1
CCCC1CCOC(CC)C1
CCCC1COCCC1CC
CCCC1COCC(CC)C1
CCCC1OCCCC1CC
CCCCC1CCC(C)CO1
CCCCC1CCCC(C)O1
CCCCC1CCC(C)OC1
CCCCC1CCOC(C)C1
CCCCC1COCC(C)C1
CCCC1CCCOC1CC
CCCC1CCOCC1CC
CCCCC1CC(C)CCO1
CCCCC1CCCOC1C
CCCCC1CCOCC1C
CCCCC1COCCC1C
CCCCC1OCCCC1C
CCCC1CCCC(=O)OC1
CCCC1CCOC(=O)CC1
CCCC1CCCCC(=O)O1
CCCC1CCCCOC1=O
CCCC1CCCOC(=O)C1
CC#CC=C1CCCCC1O
CC#CC=C1CCCC(O)C1
CC#CC=C1CCC(O)CC1
OC1CCC(CC1)=CCC#C
OC1CCC(CC1)C=CC#C
OC1CCCC(C1)=CCC#C
OC1CCCCC1=CCC#C
OCC1CCC(CC1)=CC#C
OCC1CCCC(C1)=CC#C
OCC1CCCCC1=CC#C
OCC=C1CCC(CC1)C#C
OCC=C1CCCC(C1)C#C
OCC=C1CCCCC1C#C
OC1CCCC(C1)C=CC#C
OC1CCCCC1C=CC#C
CC=C1CCC(CC1)=CCO
CC=C1CCCC(C1)=CCO
CC=C1CCCCC1=CCO
CC=CC=C1CCCCC1O
CC=CC=C1CCCC(O)C1
CC=CC=C1CCC(O)CC1
COC1OCC=CC1=CC#C
COC1OCC(=CC#C)C=C1
C=C1COC(OC1)C#CC#C
C=C1COCOC1C#CC#C
C=C1COC(OC1)C=CC#C
C=C1COCOC1C=CC#C
C=CC1OCC(CO1)=CC#C
C=CC1OCOCC1=CC#C
C=CC=C1COC(OC1)C#C
C=CC=C1COCOC1C#C
CC1CC(OC(O1)C=C)C#C
CC1CC(OC(O1)C#C)C=C
CC1COC(C=C)C(O1)C#C
CC1COC(C#C)C(O1)C=C
CC1C(OCOC1C#C)C=C
CC1COC(OC1C=C)C#C
CC1COC(OC1C#C)C=C
CC1OCC(=C)C(CC#C)O1
CC1OCC(C=C)C(O1)C#C
CC1OCC(C#C)C(O1)C=C
CC1OC(CC#C)OCC1=C
CC1OC(CC(O1)C#C)C=C
CC1OC(COC1C=C)C#C
CC1OC(COC1C#C)C=C
CC1OCC(OC1C=C)C#C
CC1OCC(OC1C#C)C=C
CC1OC(OCC1C=C)C#C
CC1OC(OCC1C#C)C=C
CC1OCOC(C=C)C1C#C
CC1OCOC(C#C)C1C=C
CC1OCOC(CC#C)C1=C
CCC1OCC(=C)C(O1)C#C
CCC1OC(OCC1=C)C#C
CCC1OCOC(C#C)C1=C
CC#CC1OCC(=C)C(C)O1
CC#CC1OC(C)OCC1=C
CC#CC1OCOC(C)C1=C
COC1CC(C#C)C(=C)CO1
COC1CC(=C)C(CO1)C#C
COC1CC(=C)CC(O1)C#C
COC1CCC(=C)C(O1)C#C
COC1CC(=C)COC1C#C
COC1C(COCC1=C)C#C
COC1CC(OCC1=C)C#C
COC1CCOC(C#C)C1=C
COC1C(OCCC1=C)C#C
COC1COC(CC1=C)C#C
COC1COCC(=C)C1C#C
COC1COCC(C#C)C1=C
COC1COC(C#C)C(=C)C1
COC1OC(CCC1=C)C#C
COC1OCC(CC1=C)C#C
COC1OCC(=C)CC1C#C
COC1OCCC(=C)C1C#C
COC1OCCC(C#C)C1=C
CC1OCC(=CC=C)C(C)O1
CC1OCOC(C)C1=CC=C
CC=C1C(C)OCOC1C=C
CC=C1COC(C)OC1C=C
CC=C1COC(OC1C)C=C
CC=CC1OCC(=C)C(C)O1
CC=CC1OC(C)OCC1=C
CC=CC1OCOC(C)C1=C
COC1CC(=CC)C(=C)CO1
COC1CC(=C)C(CO1)=CC
COC1C(=C)COCC1=CC
COC1COCC(=C)C1=CC
COC1COCC(=CC)C1=C
COC1OCC(CC1=C)=CC
COC1OCC(=C)CC1=CC
COC1OCCC(=C)C1=CC
COC1OCCC(=CC)C1=C
CC1CC(OCO1)C(=C)C#C
CC1CCOC(O1)C(=C)C#C
CC1COC(CO1)C(=C)C#C
CC1COCC(O1)C(=C)C#C
CC1COC(OC1)C(=C)C#C
CC1COCOC1C(=C)C#C
CC1OCC(CO1)C(=C)C#C
CC1OCCC(O1)C(=C)C#C
CC1OCCOC1C(=C)C#C
CC1OCOCC1C(=C)C#C
CC(=C)C1CC(OCO1)C#C
CC(=C)C1CCOC(O1)C#C
CC(=C)C1COC(CO1)C#C
CC(=C)C1COCC(O1)C#C
CC(=C)C1COC(OC1)C#C
CC(=C)C1COCOC1C#C
CC(=C)C1OCC(CO1)C#C
CC(=C)C1OCCC(O1)C#C
CC(=C)C1OCCOC1C#C
CC(=C)C1OCOCC1C#C
CC(C#C)C1OCC(=C)CO1
CC(C#C)C1OCOCC1=C
CC1OCC(CO1)=C(C)C=C
CC1OCC(CO1)=CC(C)=C
CC1OCOCC1=C(C)C=C
CC1OCOCC1=CC(C)=C
CC=C1COC(OC1)C(C)=C
CC=C1COCOC1C(C)=C
CC(C)=C1COC(OC1)C=C
CC(C)=C1COCOC1C=C
CC=C(C)C1OCC(=C)CO1
CC(C)=CC1OCC(=C)CO1
CC=C(C)C1OCOCC1=C
CC(C)=CC1OCOCC1=C
CC1(CC#C)OCC(=C)CO1
CC1(CC#C)OCOCC1=C
CC1(CC(OCO1)C=C)C#C
CC1(CC(OCO1)C#C)C=C
CC1(CCOC(O1)C=C)C#C
CC1(CCOC(O1)C#C)C=C
CC1CC(OCO1)(C=C)C#C
CC1CCOC(O1)(C=C)C#C
CC1(COC(CO1)C=C)C#C
CC1(COC(CO1)C#C)C=C
CC1(COCC(O1)C=C)C#C
CC1(COCC(O1)C#C)C=C
CC1COC(CO1)(C=C)C#C
CC1COCC(O1)(C=C)C#C
CC1(COC(OC1)C=C)C#C
CC1(COC(OC1)C#C)C=C
CC1(COCOC1C=C)C#C
CC1(COCOC1C#C)C=C
CC1COCOC1(C=C)C#C
CC1(OCC(CO1)C=C)C#C
CC1(OCC(CO1)C#C)C=C
CC1(OCCC(O1)C=C)C#C
CC1(OCCC(O1)C#C)C=C
CC1OCC(CO1)(C=C)C#C
CC1OCCC(O1)(C=C)C#C
CC1(OCCOC1C=C)C#C
CC1(OCCOC1C#C)C=C
CC1OCCOC1(C=C)C#C
CC1(OCOCC1C=C)C#C
CC1(OCOCC1C#C)C=C
CC1OCOCC1(C=C)C#C
CCC1(OCC(=C)CO1)C#C
CCC1(OCOCC1=C)C#C
CC#CC1(C)OCC(=C)CO1
CC#CC1(C)OCOCC1=C
CC1COC(OC1)(C=C)C#C
COC1(CC(=C)CCO1)C#C
COC1(CCC(=C)CO1)C#C
COC1(CCOCC1=C)C#C
COC1(COCCC1=C)C#C
COC1(COCC(=C)C1)C#C
COC1(OCCCC1=C)C#C
CC1(C)OCC(CO1)=CC=C
CC1(C)OCOCC1=CC=C
CC=C1COC(C)(OC1)C=C
CC=C1COCOC1(C)C=C
CC=CC1(C)OCC(=C)CO1
CC=CC1(C)OCOCC1=C
CC1CC(OCO1)C#CC#C
CC1CCOC(O1)C#CC#C
CC1COC(CO1)C#CC#C
CC1COCC(O1)C#CC#C
CC1COC(OC1)C#CC#C
CC1COCOC1C#CC#C
CC1OCC(CO1)C#CC#C
CC1OCCC(O1)C#CC#C
CC1OCCOC1C#CC#C
CC1OCOCC1C#CC#C
C#CCC1CC(OCO1)C#C
C#CCC1CCOC(O1)C#C
CC#CC1CC(OCO1)C#C
CC#CC1CCOC(O1)C#C
C#CCC1COC(CO1)C#C
C#CCC1COCC(O1)C#C
CC#CC1COC(CO1)C#C
CC#CC1COCC(O1)C#C
C#CCC1COC(OC1)C#C
C#CCC1COCOC1C#C
CC#CC1COC(OC1)C#C
CC#CC1COCOC1C#C
C#CCC1OCC(CO1)C#C
C#CCC1OCCC(O1)C#C
CC#CC1OCC(CO1)C#C
CC#CC1OCCC(O1)C#C
C#CCC1OCCOC1C#C
CC#CC1OCCOC1C#C
C#CCC1OCOCC1C#C
CC#CC1OCOCC1C#C
CC(=CC1CCOCO1)C#C
CC(=CC1COCCO1)C#C
CC(=CC1COCOC1)C#C
CC(C=C1COCOC1)C#C
CC(=CC1OCCCO1)C#C
CC=C(C#C)C1CCOCO1
CC(=CC#C)C1CCOCO1
CC=C(C#C)C1COCCO1
CC(=CC#C)C1COCCO1
CC=C(C#C)C1COCOC1
CC(=CC#C)C1COCOC1
CC(CC#C)=C1COCOC1
CC#CC(C)=C1COCOC1
CCC(C#C)=C1COCOC1
CC=C(C#C)C1OCCCO1
CC(=CC#C)C1OCCCO1
CC=C(C)C=C1COCOC1
CC=CC(C)=C1COCOC1
CC(C)=CC=C1COCOC1
CC=CC1=C(C)COCOC1
CC=CC1=CC(C)OCOC1
CC=CC1=CCOC(C)OC1
CC=CC1=CCOCOC1C
CC=CC1OCC=C(C)CO1
CC=CC1OCC=CC(C)O1
CC=CC1OC(C)OCC=C1
CC=CC1OCOCC=C1C
CC=CC1OCOC(C)C=C1
CC=CC1OCOCC(C)=C1
COC1CC(=CC)C=CCO1
COC1CC=CC(CO1)=CC
COC1C=CCOCC1=CC
COC1COCC=CC1=CC
COC1COCC(=CC)C=C1
COC1OCC=CCC1=CC
COC1OCC(CC=C1)=CC
COC1OCCC=CC1=CC
COC1OCCC(=CC)C=C1
CCC1OCC(=CC)C(C)O1
CCC1OC(C)OCC1=CC
CCC1OCOC(C)C1=CC
CC=CC1CC(C)OC(C)O1
CC=CC1C(C)OCOC1C
CCC=C1C(C)OCOC1C
CC=CC1COC(C)C(C)O1
CC=CC1COC(C)OC1C
CCC=C1COC(C)OC1C
CC=CC1OCC(C)C(C)O1
CC=CC1OC(C)COC1C
CC=CC1OCC(C)OC1C
CC=CC1OC(C)OCC1C
CC=CC1OCOC(C)C1C
CC=CC1OC(C)CC(C)O1
COC1CC(=CC)C(C)CO1
COC1CCC(=CC)C(C)O1
COC1CC(C)C(CO1)=CC
COC1CC(CC(C)O1)=CC
COC1CC(COC1C)=CC
COC1C(C)COCC1=CC
COC1CC(C)OCC1=CC
COC1C(C)OCCC1=CC
COC1CCOC(C)C1=CC
COC1COC(C)C(C1)=CC
COC1COC(C)CC1=CC
COC1COCC(C)C1=CC
COC1COCC(=CC)C1C
COC1OCC(CC1C)=CC
COC1OC(C)CCC1=CC
COC1OCC(C)CC1=CC
COC1OCCC(C)C1=CC
COC1OCCC(=CC)C1C
CC1CC(OCO1)C=C(C)C
CC1COC(CO1)C=C(C)C
CC1COCC(O1)C=C(C)C
CC1COC(OC1)C=C(C)C
CC1COCOC1C=C(C)C
CC1OCC(CO1)C=C(C)C
CC1OCCC(O1)C=C(C)C
CC1OCCOC1C=C(C)C
CC1OCOCC1C=C(C)C
CC=C1COC(OC1)C(C)C
CC=C1COCOC1C(C)C
CCC1OCC(CO1)=C(C)C
CCC1OCOCC1=C(C)C
CC=C(C)C1CC(C)OCO1
CC=C(C)C1CCOC(C)O1
CC=C(C)C1COC(C)CO1
CC=C(C)C1COCC(C)O1
CC=C(C)C1COC(C)OC1
CC(C)C=C1COC(C)OC1
CCC(C)=C1COC(C)OC1
CC=C(C)C1COCOC1C
CC(C)C=C1COCOC1C
CCC(C)=C1COCOC1C
CC=C(C)C1OCC(C)CO1
CC=C(C)C1OCCC(C)O1
CC=C(C)C1OCCOC1C
CC=C(C)C1OCOCC1C
CC1CCOC(O1)C=C(C)C
COC1CC(CCO1)=C(C)C
COC1CCC(CO1)=C(C)C
COC1CCOCC1=C(C)C
COC1COCC(C1)=C(C)C
COC1COCCC1=C(C)C
COC1OCCCC1=C(C)C
CCC1(C)OCC(CO1)=CC
CCC1(C)OCOCC1=CC
CC=CC1(C)CC(C)OCO1
CC=CC1CC(C)(C)OCO1
CC=CC1(C)CCOC(C)O1
CC=CC1(C)COC(C)CO1
CC=CC1(C)COCC(C)O1
CC=CC1CCOC(C)(C)O1
CC=CC1(C)COC(C)OC1
CC=CC1(C)COCOC1C
CC=CC1(C)OCC(C)CO1
CC=CC1(C)OCCC(C)O1
CC=CC1COC(C)(C)CO1
CC=CC1COCC(C)(C)O1
CCC=C1COC(C)(C)OC1
CC=CC1(C)OCCOC1C
CC=CC1COCOC1(C)C
CCC=C1COCOC1(C)C
CC=CC1(C)OCOCC1C
CC=CC1OCCC(C)(C)O1
CC=CC1OCCOC1(C)C
CC=CC1OCOCC1(C)C
CC=CC1COC(C)(C)OC1
CC=CC1OCC(C)(C)CO1
COC1(C)CC(CCO1)=CC
COC1(C)CCC(CO1)=CC
COC1(C)CCOCC1=CC
COC1(C)COCC(C1)=CC
COC1(C)COCCC1=CC
COC1(C)OCCCC1=CC
CCC1CC(COCO1)=CC
CCC1COCC(CO1)=CC
CCC1COCOCC1=CC
CCC1OCCC(CO1)=CC
CCC1OCCOCC1=CC
CCC1OCOCCC1=CC
CC=CC1CC(C)COCO1
CC=CC1CCC(C)OCO1
CC=CC1CC(C)OCCO1
CC=CC1CCCOC(C)O1
CC=CC1CCOC(C)CO1
CC=CC1CCOCC(C)O1
CC=CC1CCOC(C)OC1
CCC=C1CCOC(C)OC1
CC=CC1CCOCOC1C
CCC=C1CCOCOC1C
CC=CC1COC(C)CCO1
CC=CC1COCC(C)CO1
CC=CC1COCCC(C)O1
CC=CC1COCC(C)OC1
CCC=C1COCC(C)OC1
CC=CC1COCCOC1C
CCC=C1COCCOC1C
CC=CC1COCOCC1C
CCC=C1COCOCC1C
CC=CC1COCOC(C)C1
CCC=C1COCOC(C)C1
CC=CC1OCCC(C)CO1
CC=CC1OCCCC(C)O1
CC=CC1OCCCOC1C
CC=CC1OCCOCC1C
CC=CC1OCOCCC1C
COC1CC(CCCO1)=CC
COC1CCC(CCO1)=CC
COC1CCCC(CO1)=CC
COC1CCC(COC1)=CC
COC1CCCOCC1=CC
COC1CCOCC(C1)=CC
COC1CCOCCC1=CC
COC1COCCC(C1)=CC
COC1COCCCC1=CC
COC1OCCCCC1=CC
C=C1CCC(OC1)C(C#C)C#C
C=C1CCCOC1C(C#C)C#C
C=C1CCOC(C1)C(C#C)C#C
C=C1CCOCC1C(C#C)C#C
C=C1COCC(C1)C(C#C)C#C
C=C1COCCC1C(C#C)C#C
C=C(C#C)C1CC(CCO1)C#C
C=C(C#C)C1CCC(CO1)C#C
C=C(C#C)C1CCCC(O1)C#C
C=C(C#C)C1CCC(OC1)C#C
C=C(C#C)C1CCCOC1C#C
C=C(C#C)C1CCOC(C1)C#C
C=C(C#C)C1CCOCC1C#C
C=C(C#C)C1COCC(C1)C#C
C=C(C#C)C1COCCC1C#C
C=C(C#C)C1OCCCC1C#C
CC1CC(CCO1)=C(C=C)C#C
CC1CC(CCO1)=CC(=C)C#C
CC1CCC(CO1)=C(C=C)C#C
CC1CCC(CO1)=CC(=C)C#C
CC1CCOCC1=C(C=C)C#C
CC1CCOCC1=CC(=C)C#C
CC1COCC(C1)=C(C=C)C#C
CC1COCC(C1)=CC(=C)C#C
CC1COCCC1=C(C=C)C#C
CC1COCCC1=CC(=C)C#C
CC1OCCCC1=C(C=C)C#C
CC1OCCCC1=CC(=C)C#C
CC=C1CCC(OC1)C(=C)C#C
CC=C1CCCOC1C(=C)C#C
CC=C1CCOC(C1)C(=C)C#C
CC=C1CCOCC1C(=C)C#C
CC=C1COCC(C1)C(=C)C#C
CC=C1COCCC1C(=C)C#C
CC(=CC1CC(=C)CCO1)C#C
CC(=CC1CCC(=C)CO1)C#C
CC(=C)C1CC(CCO1)=CC#C
CC(=C)C1CCC(CO1)=CC#C
CC(=C)C1CCOCC1=CC#C
CC(=CC1CCOCC1=C)C#C
CC(C=C1CCOCC1=C)C#C
CC(=C)C1COCC(C1)=CC#C
CC(=C)C1COCCC1=CC#C
CC(=CC1COCCC1=C)C#C
CC(C=C1COCCC1=C)C#C
CC(=CC1COCC(=C)C1)C#C
CC(C=C1COCC(=C)C1)C#C
CC(=C)C1OCCCC1=CC#C
CC(=CC1OCCCC1=C)C#C
CC(=C)C=C1CCC(OC1)C#C
CC(=C)C=C1CCCOC1C#C
CC(C=C)=C1CCC(OC1)C#C
CC(C=C)=C1CCCOC1C#C
CC(C#C)=C1CCC(OC1)C=C
CC(C#C)=C1CCCOC1C=C
CC(=C)C=C1CCOC(C1)C#C
CC(=C)C=C1CCOCC1C#C
CC(C=C)=C1CCOC(C1)C#C
CC(C=C)=C1CCOCC1C#C
CC(C#C)=C1CCOC(C1)C=C
CC(C#C)=C1CCOCC1C=C
CC(=C)C=C1COCC(C1)C#C
CC(=C)C=C1COCCC1C#C
CC(C=C)=C1COCC(C1)C#C
CC(C=C)=C1COCCC1C#C
CC(C#C)=C1COCC(C1)C=C
CC(C#C)=C1COCCC1C=C
CC=C(C#C)C1CC(=C)CCO1
CC=C(C#C)C1CCC(=C)CO1
CC(=CC#C)C1CC(=C)CCO1
CC(=CC#C)C1CCC(=C)CO1
CC=C(C#C)C1CCOCC1=C
CC(=CC#C)C1CCOCC1=C
CC(CC#C)=C1CCOCC1=C
CC#CC(C)=C1CCOCC1=C
CCC(C#C)=C1CCOCC1=C
CC=C(C#C)C1COCCC1=C
CC(=CC#C)C1COCCC1=C
CC(CC#C)=C1COCCC1=C
CC#CC(C)=C1COCCC1=C
CCC(C#C)=C1COCCC1=C
CC=C(C#C)C1COCC(=C)C1
CC(=CC#C)C1COCC(=C)C1
CC(CC#C)=C1COCC(=C)C1
CC#CC(C)=C1COCC(=C)C1
CCC(C#C)=C1COCC(=C)C1
CC=C(C#C)C1OCCCC1=C
CC(=CC#C)C1OCCCC1=C
CC=C1CCOCC1=C(C)C=C
CC=C1CCOCC1=CC(C)=C
CC=C1COCC(C1)=C(C)C=C
CC=C1COCC(C1)=CC(C)=C
CC=C1COCCC1=C(C)C=C
CC=C1COCCC1=CC(C)=C
CC(C)=C1CCOCC1=CC=C
CC(C)=C1COCC(C1)=CC=C
CC(C)=C1COCCC1=CC=C
CC=C(C)C=C1CCOCC1=C
CC=CC(C)=C1CCOCC1=C
CC(C)=CC=C1CCOCC1=C
CC=C(C)C=C1COCCC1=C
CC=CC(C)=C1COCCC1=C
CC(C)=CC=C1COCCC1=C
CC=C(C)C=C1COCC(=C)C1
CC=CC(C)=C1COCC(=C)C1
CC(C)=CC=C1COCC(=C)C1
CC1CC(CCO1)=CC#CC#C
CC1CCC(CO1)=CC#CC#C
CC1CCOCC1=CC#CC#C
CC1COCC(C1)=CC#CC#C
CC1COCCC1=CC#CC#C
CC1OCCCC1=CC#CC#C
CC=C1CCC(OC1)C#CC#C
CC=C1CCCOC1C#CC#C
CC=C1CCOC(C1)C#CC#C
CC=C1CCOCC1C#CC#C
CC=C1COCC(C1)C#CC#C
CC=C1COCCC1C#CC#C
C#CCC1CC(CCO1)=CC#C
C#CCC1CCC(CO1)=CC#C
CC#CC1CC(CCO1)=CC#C
CC#CC1CCC(CO1)=CC#C
C#CCC1CCOCC1=CC#C
CC#CC1CCOCC1=CC#C
C#CCC1COCC(C1)=CC#C
C#CCC1COCCC1=CC#C
CC#CC1COCC(C1)=CC#C
CC#CC1COCCC1=CC#C
C#CCC1OCCCC1=CC#C
CC#CC1OCCCC1=CC#C
C#CC=CC1CC(CCO1)C#C
C#CC=CC1CCC(CO1)C#C
C#CC=CC1CCCC(O1)C#C
C#CC=CC1CCC(OC1)C#C
C#CC=CC1CCCOC1C#C
C#CCC=C1CCC(OC1)C#C
C#CCC=C1CCCOC1C#C
CC#CC=C1CCC(OC1)C#C
CC#CC=C1CCCOC1C#C
C#CC=CC1CCOC(C1)C#C
C#CC=CC1CCOCC1C#C
C#CCC=C1CCOC(C1)C#C
C#CCC=C1CCOCC1C#C
CC#CC=C1CCOC(C1)C#C
CC#CC=C1CCOCC1C#C
C#CC=CC1COCC(C1)C#C
C#CC=CC1COCCC1C#C
C#CCC=C1COCC(C1)C#C
C#CCC=C1COCCC1C#C
CC#CC=C1COCC(C1)C#C
CC#CC=C1COCCC1C#C
C#CC=CC1OCCCC1C#C
CC1CC(CCO1)=CC=CC#C
CC1CCC(CO1)=CC=CC#C
CC1CCOCC1=CC=CC#C
CC1COCC(C1)=CC=CC#C
CC1COCCC1=CC=CC#C
CC1OCCCC1=CC=CC#C
CC=C1CCC(OC1)C=CC#C
CC=C1CCCOC1C=CC#C
CC=C1CCOC(C1)C=CC#C
CC=C1CCOCC1=CC#CC
CC=C1CCOCC1=CCC#C
CC=C1CCOCC1C=CC#C
CC=C1COCC(C1)=CC#CC
CC=C1COCC(C1)=CCC#C
CC=C1COCC(C1)C=CC#C
CC=C1COCCC1=CC#CC
CC=C1COCCC1=CCC#C
CC=C1COCCC1C=CC#C
CC=CC1CC(CCO1)=CC#C
CC=CC1CCC(CO1)=CC#C
CC=CC1CCOCC1=CC#C
CCC=C1CCOCC1=CC#C
CC=CC1COCC(C1)=CC#C
CC=CC1COCCC1=CC#C
CCC=C1COCC(C1)=CC#C
CCC=C1COCCC1=CC#C
CC=CC1OCCCC1=CC#C
CC=CC=C1CCC(OC1)C#C
CC=CC=C1CCCOC1C#C
CC=CC=C1CCOC(C1)C#C
CC=CC=C1CCOCC1C#C
CC=CC=C1COCC(C1)C#C
CC=CC=C1COCCC1C#C
CC=CC=C1CCOCC1=CC
CC=CC=C1COCC(C1)=CC
CC=CC=C1COCCC1=CC
CC1CC(CCO1)=C(C)CC#C
CC1CC(CCO1)C=C(C)C#C
CC1CC(CCO1)C(C)=CC#C
CC1CCC(CO1)=C(C)CC#C
CC1CCC(CO1)C=C(C)C#C
CC1CCC(CO1)C(C)=CC#C
CC1CCCC(O1)C=C(C)C#C
CC1CCCC(O1)C(C)=CC#C
CC1CCC(OC1)C=C(C)C#C
CC1CCC(OC1)C(C)=CC#C
CC1CCCOC1C=C(C)C#C
CC1CCCOC1C(C)=CC#C
CC1CCOC(C1)C=C(C)C#C
CC1CCOC(C1)C(C)=CC#C
CC1CCOCC1=C(C)CC#C
CC1CCOCC1C=C(C)C#C
CC1CCOCC1C(C)=CC#C
CC1COCC(C1)=C(C)CC#C
CC1COCC(C1)C=C(C)C#C
CC1COCC(C1)C(C)=CC#C
CC1COCCC1=C(C)CC#C
CC1COCCC1C=C(C)C#C
CC1COCCC1C(C)=CC#C
CC1OCCCC1=C(C)CC#C
CC1OCCCC1C=C(C)C#C
CC1OCCCC1C(C)=CC#C
CCC1CC(CCO1)=C(C)C#C
CCC1CCC(CO1)=C(C)C#C
CC=C1CCC(OC1)C(C)C#C
CC=C1CCCOC1C(C)C#C
CC=C1CCOC(C1)C(C)C#C
CC=C1CCOCC1C(C)C#C
CCC1CCOCC1=C(C)C#C
CC=C1COCC(C1)C(C)C#C
CC=C1COCCC1C(C)C#C
CCC1COCC(C1)=C(C)C#C
CCC1COCCC1=C(C)C#C
CCC1OCCCC1=C(C)C#C
CC(C)=C1CCC(CC#C)OC1
CC(C)C1CC(CCO1)=CC#C
CC(C)C1CCC(CO1)=CC#C
CC#CC1CC(CCO1)=C(C)C
CC#CC1CCC(CO1)=C(C)C
CC(C=C1CCC(C)OC1)C#C
CC(C=C1CCCOC1C)C#C
CC(C)=C1CCCOC1CC#C
CC(C=C1CCOCC1C)C#C
CC(C)=C1CCOCC1CC#C
CC(C)C1CCOCC1=CC#C
CC#CC1CCOCC1=C(C)C
CC(C=C1CCOC(C)C1)C#C
CC(C)=C1CCOC(CC#C)C1
CC(C=C1COCCC1C)C#C
CC(C)=C1COCCC1CC#C
CC(C)C1COCC(C1)=CC#C
CC(C)C1COCCC1=CC#C
CC#CC1COCC(C1)=C(C)C
CC#CC1COCCC1=C(C)C
CC(C=C1COCC(C)C1)C#C
CC(C)=C1COCC(CC#C)C1
CC(C)C1OCCCC1=CC#C
CC#CC1OCCCC1=C(C)C
CC=C(C)C1CC(CCO1)C#C
CC=C(C)C1CCC(CO1)C#C
CC=C(C)C1CCCC(O1)C#C
CC(C)=CC1CC(CCO1)C#C
C#CC1CCC(OC1)C=C(C)C
CC(C)=CC1CCCC(O1)C#C
CC=C(C)C1CCC(OC1)C#C
CC=C(C)C1CCCOC1C#C
CC(C)=CC1CCC(OC1)C#C
CC(C)=CC1CCCOC1C#C
CC(C)C=C1CCC(OC1)C#C
CC(C)C=C1CCCOC1C#C
CCC(C)=C1CCC(OC1)C#C
CCC(C)=C1CCCOC1C#C
CC=C(C)C1CCOC(C1)C#C
CC=C(C)C1CCOCC1C#C
CC(C)=CC1CCOC(C1)C#C
CC(C)=CC1CCOCC1C#C
CC(C)C=C1CCOC(C1)C#C
CC(C)C=C1CCOCC1C#C
CCC(C)=C1CCOC(C1)C#C
CCC(C)=C1CCOCC1C#C
CC=C(C)C1COCC(C1)C#C
CC=C(C)C1COCCC1C#C
CC(C)=CC1COCC(C1)C#C
CC(C)=CC1COCCC1C#C
CC(C)C=C1COCC(C1)C#C
CC(C)C=C1COCCC1C#C
CCC(C)=C1COCC(C1)C#C
CCC(C)=C1COCCC1C#C
CC=C(C)C1OCCCC1C#C
C#CC1CCCOC1C=C(C)C
CC=C(C#C)C1CC(C)CCO1
CC=C(C#C)C1CCC(C)CO1
CC=C(C#C)C1CCCC(C)O1
CC=C(C#C)C1CCC(C)OC1
CC#CC(C)=C1CCC(C)OC1
CCC(C#C)=C1CCC(C)OC1
CC=C(C#C)C1CCCOC1C
CC#CC(C)=C1CCCOC1C
CCC(C#C)=C1CCCOC1C
CC=C(C#C)C1CCOCC1C
CC#CC(C)=C1CCOCC1C
CCC(C#C)=C1CCOCC1C
CC=C(C#C)C1CCOC(C)C1
CC#CC(C)=C1CCOC(C)C1
CCC(C#C)=C1CCOC(C)C1
CC=C(C#C)C1COCCC1C
CC#CC(C)=C1COCCC1C
CCC(C#C)=C1COCCC1C
CC=C(C#C)C1COCC(C)C1
CC#CC(C)=C1COCC(C)C1
CCC(C#C)=C1COCC(C)C1
CC=C(C#C)C1OCCCC1C
CC1CC(CCO1)=CC=C(C)C
CC1CCC(CO1)=CC=C(C)C
CC1CCOCC1=CC=C(C)C
CC1COCC(C1)=CC=C(C)C
CC1COCCC1=CC=C(C)C
CC1OCCCC1=CC=C(C)C
CC=C1CCC(OC1)C=C(C)C
CC=C1CCCOC1C=C(C)C
CC=C1CCOC(C1)C=C(C)C
CC=C1CCOCC1=CC(C)C
CC=C1CCOCC1C=C(C)C
CC=C1COCC(C1)=CC(C)C
CC=C1COCC(C1)C=C(C)C
CC=C1COCCC1=CC(C)C
CC=C1COCCC1C=C(C)C
CC=CC1CC(CCO1)=C(C)C
CC=CC1CCC(CO1)=C(C)C
CC=CC1CCOCC1=C(C)C
CCC=C1CCOCC1=C(C)C
CC=CC1COCC(C1)=C(C)C
CC=CC1COCCC1=C(C)C
CCC=C1COCC(C1)=C(C)C
CCC=C1COCCC1=C(C)C
CC=CC1OCCCC1=C(C)C
CC=C(C)C1CC(CCO1)=CC
CC=C(C)C1CCC(CO1)=CC
CC=C(C)C1CCOCC1=CC
CCC(C)=C1CCOCC1=CC
CC=C(C)C1COCC(C1)=CC
CC=C(C)C1COCCC1=CC
CCC(C)=C1COCC(C1)=CC
CCC(C)=C1COCCC1=CC
CC=C(C)C1OCCCC1=CC
CC=C(C)C=C1CCC(C)OC1
CC=CC(C)=C1CCC(C)OC1
CC=C(C)C=C1CCCOC1C
CC=CC(C)=C1CCCOC1C
CC=C(C)C=C1CCOCC1C
CC=CC(C)=C1CCOCC1C
CC=C(C)C=C1CCOC(C)C1
CC=CC(C)=C1CCOC(C)C1
CC=C(C)C=C1COCCC1C
CC=CC(C)=C1COCCC1C
CC=C(C)C=C1COCC(C)C1
CC=CC(C)=C1COCC(C)C1
C=CCC1CC(OCO1)C=C
C=CCC1CCOC(O1)C=C
C=CCC1COC(CO1)C=C
C=CCC1COCC(O1)C=C
C=CCC1COCOC1C=C
C=CCC1OCC(CO1)C=C
C=CCC1OCCC(O1)C=C
C=CCC1OCCOC1C=C
C=CCC1OCOCC1C=C
C=CCCC1OCC(=C)CO1
C=CCCC1OCOCC1=C
C=CCC1COC(OC1)C=C
C=CCOC1CC(=C)CCO1
C=CCOC1CCC(=C)CO1
C=CCOC1CCOCC1=C
C=CCOC1COCCC1=C
C=CCOC1COCC(=C)C1
C=CCOC1OCCCC1=C
CC1CC(CCO1)C#CC=O
CC1CCC(CO1)C#CC=O
CC1CCCC(O1)C#CC=O
CC1CCC(OC1)C#CC=O
CC1CCCOC1C#CC=O
CC1CCOC(C1)C#CC=O
CC1CCOCC1C#CC=O
CC1COCC(C1)C#CC=O
CC1COCCC1C#CC=O
CC1OCCCC1C#CC=O
CC#CC1CC(CCO1)C=O
CC#CC1CCC(CO1)C=O
CC#CC1CCCC(O1)C=O
CC#CC1CCC(OC1)C=O
CC#CC1CCCOC1C=O
CC#CC1CCOC(C1)C=O
CC#CC1CCOCC1C=O
CC#CC1COCC(C1)C=O
CC#CC1COCCC1C=O
CC#CC1OCCCC1C=O
CC#CCC1CCC(=O)CO1
CCC#CC1CCC(=O)CO1
CC#CCC1CCOCC1=O
CCC#CC1CCOCC1=O
CC#CCC1CC(=O)CCO1
CCC#CC1CC(=O)CCO1
CC#CCC1COCCC1=O
CCC#CC1COCCC1=O
CC#CCC1COCC(=O)C1
CCC#CC1COCC(=O)C1
CC#CCC1OCCCC1=O
CCC#CC1OCCCC1=O
O=C1CCC(CCC#C)OC1
O=C1CCCOC1CCC#C
O=C1CCOCC1CCC#C
O=C1CCOC(CCC#C)C1
O=C1COCCC1CCC#C
O=C1COCC(CCC#C)C1
O=CC1CC(CC#C)CCO1
O=CC1CCC(CC#C)CO1
O=CC1CCCC(CC#C)O1
O=CC1CCC(CC#C)OC1
O=CC1CCCOC1CC#C
O=CC1CCOCC1CC#C
O=CC1CCOC(CC#C)C1
O=CC1COCCC1CC#C
O=CC1COCC(CC#C)C1
O=CC1OCCCC1CC#C
O=CCC1CC(CCO1)C#C
O=CCC1CCC(CO1)C#C
O=CCC1CCCC(O1)C#C
O=CCC1CCC(OC1)C#C
O=CCC1CCCOC1C#C
O=CCC1CCOC(C1)C#C
O=CCC1CCOCC1C#C
O=CCC1COCC(C1)C#C
O=CCC1COCCC1C#C
O=CCC1OCCCC1C#C
CC1CC(CCO1)=CCC=O
CC1CC(CCO1)C=CC=O
CC1CCC(CO1)=CCC=O
CC1CCC(CO1)C=CC=O
CC1CCCC(O1)C=CC=O
CC1CCC(OC1)C=CC=O
CC1CCCOC1C=CC=O
CC1CCOC(C1)C=CC=O
CC1CCOCC1=CCC=O
CC1CCOCC1C=CC=O
CC1COCC(C1)=CCC=O
CC1COCC(C1)C=CC=O
CC1COCCC1=CCC=O
CC1COCCC1C=CC=O
CC1OCCCC1=CCC=O
CC1OCCCC1C=CC=O
CC=C1CCC(CC=O)OC1
CCC1CC(CCO1)=CC=O
CCC1CCC(CO1)=CC=O
CC=C1CCCOC1CC=O
CC=C1CCOCC1CC=O
CCC1CCOCC1=CC=O
CC=C1CCOC(CC=O)C1
CC=C1COCCC1CC=O
CCC1COCC(C1)=CC=O
CCC1COCCC1=CC=O
CC=C1COCC(CC=O)C1
CCC1OCCCC1=CC=O
CC=CC1CC(CCO1)C=O
CC=CC1CCC(CO1)C=O
CC=CC1CCCC(O1)C=O
CC=CC1CCC(OC1)C=O
CC=CC1CCCOC1C=O
CCC=C1CCC(OC1)C=O
CCC=C1CCCOC1C=O
CC=CC1CCOC(C1)C=O
CC=CC1CCOCC1C=O
CCC=C1CCOC(C1)C=O
CCC=C1CCOCC1C=O
CC=CC1COCC(C1)C=O
CC=CC1COCCC1C=O
CCC=C1COCC(C1)C=O
CCC=C1COCCC1C=O
CC=CC1OCCCC1C=O
CC=CCC1CCC(=O)CO1
CCC=CC1CCC(=O)CO1
CC=CCC1CCOCC1=O
CCC=CC1CCOCC1=O
CCCC=C1CCOCC1=O
CCC=CC1CC(=O)CCO1
CCC=CC1COCCC1=O
CCCC=C1COCCC1=O
CC=CCC1COCC(=O)C1
CCC=CC1COCC(=O)C1
CCCC=C1COCC(=O)C1
CC=CCC1OCCCC1=O
CCC=CC1OCCCC1=O
CC=CCC1CC(=O)CCO1
CC=CCC1COCCC1=O
CC1CC(CCC=C)OCO1
CC1CCOC(CCC=C)O1
CC1COC(CCC=C)CO1
CC1COCC(CCC=C)O1
CC1COC(CCC=C)OC1
CC1COCOC1CCC=C
CC1OCC(CCC=C)CO1
CC1OCCC(CCC=C)O1
CC1OCCOC1CCC=C
CC1OCOCC1CCC=C
CCC1CC(CC=C)OCO1
CCC1CCOC(CC=C)O1
CCC1COC(CC=C)CO1
CCC1COCC(CC=C)O1
CCC1COC(CC=C)OC1
CCC1COCOC1CC=C
CCC1OCC(CC=C)CO1
CCC1OCCC(CC=C)O1
CCC1OCOCC1CC=C
CCCC1CC(OCO1)C=C
CCCC1CCOC(O1)C=C
CCCC1COC(CO1)C=C
CCCC1COCC(O1)C=C
CCCC1COC(OC1)C=C
CCCC1COCOC1C=C
CCCC1OCC(CO1)C=C
CCCC1OCCC(O1)C=C
CCCC1OCCOC1C=C
CCCC1OCOCC1C=C
CCCCC1OCC(=C)CO1
CCCCC1OCOCC1=C
CCC1OCCOC1CC=C
CC1CC(CCO1)OCC=C
CC1CCC(CO1)OCC=C
CC1CCCC(OCC=C)O1
CC1CCCOC1OCC=C
CC1CCOC(C1)OCC=C
CC1CCOCC1OCC=C
CC1COCC(C1)OCC=C
CC1COCCC1OCC=C
CC1OCCCC1OCC=C
CCCOC1CC(=C)CCO1
CCCOC1CCC(=C)CO1
CCCOC1CCOCC1=C
CCCOC1COCCC1=C
CCCOC1COCC(=C)C1
CCCOC1OCCCC1=C
CCOC1CC(CCO1)C=C
CCOC1CCC(CO1)C=C
CCOC1CCCC(O1)C=C
CCOC1CCC(OC1)C=C
CCOC1CCCOC1C=C
CCOC1CCOC(C1)C=C
CCOC1CCOCC1C=C
CCOC1COCC(C1)C=C
CCOC1COCCC1C=C
CCOC1OCCCC1C=C
CCOCC1CC(=C)CCO1
CCOCC1CCC(=C)CO1
CCOCC1CCOCC1=C
CCOCC1COCCC1=C
CCOCC1COCC(=C)C1
CCOCC1OCCCC1=C
COC1CC(CC=C)CCO1
COC1CCC(CC=C)CO1
COC1CCCC(CC=C)O1
COC1CCC(CC=C)OC1
COC1CCCOC1CC=C
COC1CCOCC1CC=C
COC1CCOC(CC=C)C1
COC1COCCC1CC=C
COC1COCC(CC=C)C1
COC1OCCCC1CC=C
COCC1CC(CCO1)C=C
COCC1CCC(CO1)C=C
COCC1CCCC(O1)C=C
COCC1CCC(OC1)C=C
COCC1CCCOC1C=C
COCC1CCOC(C1)C=C
COCC1CCOCC1C=C
COCC1COCC(C1)C=C
COCC1COCCC1C=C
COCC1OCCCC1C=C
COCCC1CC(=C)CCO1
COCCC1CCC(=C)CO1
COCCC1CCOCC1=C
COCCC1COCCC1=C
COCCC1COCC(=C)C1
COCCC1OCCCC1=C
CC1CCC(OCC=C)OC1
CC#CC=C1CCOCC1O
CC#CC=C1COCCC1O
CC#CC=C1COCC(O)C1
OC1CCC(OC1)C=CC#C
OC1CCCOC1C=CC#C
OC1CCOC(C1)C=CC#C
OC1CCOCC1=CCC#C
OC1CCOCC1C=CC#C
OC1COCC(C1)=CCC#C
OC1COCC(C1)C=CC#C
OC1COCCC1=CCC#C
OC1COCCC1C=CC#C
OCC1CC(CCO1)=CC#C
OCC1CCC(CO1)=CC#C
OCC1CCOCC1=CC#C
OCC1COCC(C1)=CC#C
OCC1COCCC1=CC#C
OCC1OCCCC1=CC#C
OCC=C1CCC(OC1)C#C
OCC=C1CCCOC1C#C
OCC=C1CCOC(C1)C#C
OCC=C1CCOCC1C#C
OCC=C1COCC(C1)C#C
OCC=C1COCCC1C#C
CC=C1CCOCC1=CCO
CC=C1COCC(C1)=CCO
CC=C1COCCC1=CCO
CC=CC=C1CCOCC1O
CC=CC=C1COCCC1O
CC=CC=C1COCC(O)C1
CC1CCOCC1=C
CC1COCCC1=C
CC1OCCCC1=C
CC1CC(=C)CCO1
CC1CCC(=C)CO1
CC1COCC(=C)C1
CC1CCCC(C)O1
CC1CCC(C)OC1
CC1CCCOC1C
CC1CCOCC1C
CC1CCOC(C)C1
CC1COCC(C)C1
CC=C1C=CCCC1C
CC=C1CC=CCC1C
CC=C1CCC=CC1C
CC=C1CC=CC(C)C1
CC=C1CC(C)CC=C1
CC=C1CCC=C(C)C1
CC=C1CCC(C)=CC1
CC=C1CCC(C)C=C1
CC=C1CCCC=C1C
CC=C1CCCC(C)=C1
C=C1CCC(CC1)C#C
C=C1CCCC(C1)C#C
C=C1CCCCC1C#C
CC=C1CCCC(=C)C1
CC=C1CCCCC1=C
CC=C1CCC(=C)CC1
CC1CCCC(C1)C#C
CC1CCC(CC1)C#C
CC1CCCCC1C#C
CCC1CCC(C1)C=C
CCC1CCCC1C=C
CCCC1CCCC1=C
CCCC1CCC(=C)C1
CC1CCCC1CC=C
CC1CCC(CC=C)C1
C=CCC1CCCCC1
CCCC1CCCCC1
C=C1C=CCOC1C#C
C=C1COC(C=C1)C#C
C=C1COCC=C1C#C
C=C1COCC(=C1)C#C
CC1CC(CO1)=CC#C
CC1COCC1=CC#C
CC1OCCC1=CC#C
CC=C1CCOC1C#C
CC=C1COC(C1)C#C
CC=C1COCC1C#C
CC=C1COCC1=CC
CC1CC=C(CO1)C#C
CC1CC=CC(O1)C#C
CC1CC(=CCO1)C#C
CC1=C(CCOC1)C#C
CC1=CC(COC1)C#C
CC1=CCC(OC1)C#C
CC1=CCCOC1C#C
CC1C=CCOC1C#C
CC1=C(COCC1)C#C
CC1=CC(OCC1)C#C
CC1=CCOCC1C#C
CC1COC(C=C1)C#C
CC1COCC=C1C#C
CC1COCC(=C1)C#C
CC1OC(CC=C1)C#C
CC1OCC=CC1C#C
CC1OCC(C=C1)C#C
CC1OCCC=C1C#C
CC1OCCC(=C1)C#C
CC1=CCOC(C1)C#C
C#CC=C1CCCOC1
C#CC=C1CCOCC1
CC1CC(=C)C(C)CO1
CC1CC(C)C(=C)CO1
CC1CCC(=C)C(C)O1
CC1CC(=C)COC1C
CC1CCOC(C)C1=C
CC1COCC(=C)C1C
CC1COCC(C)C1=C
CC1COC(C)C(=C)C1
CC1OCCC(=C)C1C
CC1CC(=C)CC(C)O1
CC1(C)CCC(=C)CO1
CC1(C)COCCC1=C
CC1(C)COCC(=C)C1
CC1(C)OCCCC1=C
CC1(C)CC(=C)CCO1
CC1(C)CCOCC1=C
CC(C)=C1CCCOC1
CC(C)=C1CCOCC1
CC1CC(C)C(C)CO1
CC1CCC(C)C(C)O1
CC1CC(C)OC(C)C1
CC1CCOC(C)C1C
CC1COCC(C)C1C
CC1COC(C)C(C)C1
CC1OCCCC1(C)C
CC1CC(C)(C)CCO1
CC1CCC(C)(C)CO1
CC1CCCC(C)(C)O1
CC1CCC(C)(C)OC1
CC1CCCOC1(C)C
CC1CCOCC1(C)C
CC1CCOC(C)(C)C1
CC1COCCC1(C)C
CC1COCC(C)(C)C1
CC1=CC(CCC1)=CC#C
CC1=CCC(CC1)=CC#C
CC1=CCCC(C1)=CC#C
CC1=CCCCC1=CC#C
CC1C=CCCC1=CC#C
CC1CC=CC(C1)=CC#C
CC1CC=CCC1=CC#C
CC1CC(CC=C1)=CC#C
CC1CCC=CC1=CC#C
CC1CCC(=CC#C)C=C1
CC=C1C=CCCC1C#C
CC=C1CC=CC(C1)C#C
CC=C1CC=CCC1C#C
CC=C1CC(CC=C1)C#C
CC=C1CCC=C(C1)C#C
CC=C1CCC=CC1C#C
CC=C1CCC(=CC1)C#C
CC=C1CCC(C=C1)C#C
CC=C1CCCC=C1C#C
CC=C1CCCC(=C1)C#C
CC=C1CC=CCC1=CC
CC=C1CCC=CC1=CC
CC=C1CCC(=CC)C=C1
CC=C1CC=CC(C1)=CC
C=C1CCC(CC1)=CC#C
C=C1CCCC(C1)=CC#C
C=C1CCCCC1=CC#C
C#CC1CCC(CC1)C#C
C#CC1CCCC(C1)C#C
C#CC1CCCCC1C#C
CC=C1C(C)CCCC1C
CC=C1CCC(C)CC1C
CC=C1CC(C)CC(C)C1
CC=C1CCC(C)C(C)C1
CC=C1CC(C)CCC1C
CC=C1CCCC(C)C1C
CC1CCC(CC1)=C(C)C
CC1CCCC(C1)=C(C)C
CC1CCCCC1=C(C)C
CC=C1CCCCC1(C)C
CC=C1CCC(C)(C)CC1
CC=C1CCCC(C)(C)C1
CC1=C(CC=C)COC1
CC1=CC(CC=C)OC1
CC1=CCOC1CC=C
CC1OCC=C1CC=C
CC1OC(CC=C)C=C1
CC1OCC(CC=C)=C1
CCC1=C(COC1)C=C
CCC1=CC(OC1)C=C
CCC1=CCOC1C=C
CCC1OCC=C1C=C
CCC1OC(C=C)C=C1
CCC1OCC(C=C)=C1
C=CC1CCOC1C=C
C=CC1COC(C1)C=C
C=CC1COCC1C=C
C=CCC1CC(=C)CO1
C=CCC1COCC1=C
C=CCC1OCCC1=C
C=CC1CCC(O1)C=C
CCC1=CCC(=O)OC1
CCC1=CCOC(=O)C1
CCC1OC(=O)CC=C1
CCC1CC=CC(=O)O1
CCC1=CCCOC1=O
CCC1C=CCOC1=O
CCC1=CC(=O)OCC1
CCC1COC(=O)C=C1
CC1=CC(CCC1)C=O
CC1=CCCCC1C=O
CC1CC=CC(C1)C=O
CC1CCC(C=O)C=C1
CCC1CC=CCC1=O
CCC1=CCCC(=O)C1
CCC1CC(=O)CC=C1
CC1=C(CCCC1)C=O
CC1=CCCC(C1)C=O
CC1C=CCCC1C=O
CC1CC(CC=C1)C=O
CC1CCC=C(C1)C=O
CC1CCC=CC1C=O
CC1CCCC=C1C=O
CC1CCC(C=O)=CC1
CCC1=CCCCC1=O
CCC1C=CCCC1=O
CCC1CCC=CC1=O
CCC1CC=CC(=O)C1
CCC1=CCC(=O)CC1
CCC1CCC(=O)C=C1
CCC1=CC(=O)CCC1
CC1=CCC(CC1)C=O
CC1CC=CCC1C=O
CC1CCCC(C=O)=C1
C=CCC1=CCCOC1
C=CCC1=CCOCC1
C=CCC1COCC=C1
C=CCC1CC=CCO1
C=CCC1OCCC=C1
CCOC1CCC(=C)C1
COC1CCCC1C=C
COCC1CCCC1=C
COCC1CCC(=C)C1
CCOC1CCCC1=C
COC1CCC(C1)C=C
CC(=C)CC1CCCO1
CC(C=C)C1CCCO1
CCC(=C)C1CCCO1
CC(=C)CC1CCOC1
CC(C=C)C1CCOC1
CCC(=C)C1CCOC1
CC1(CC=C)CCOC1
CCC1(CCOC1)C=C
CC1(CC=C)CCCO1
CCC1(CCCO1)C=C
CCC=CC1CCCO1
CC=CCC1CCOC1
CCC=CC1CCOC1
CCCC=C1CCOC1
CC=CCC1CCCO1
CCCC1CC=CCO1
CCCC1COCC=C1
CCCC1OCCC=C1
CCCC1=CCCOC1
CCCC1=CCOCC1
CCCC1COC(C)C1
CCC1CCOC1CC
CCC1COCC1CC
CCC1COC(CC)C1
CCCC1CC(C)CO1
CCCC1CCOC1C
CCCC1COCC1C
CCCC1OCCC1C
CCC1CCC(CC)O1
CCCC1CCC(C)O1
C=CC1CCC(=O)OC1
C=CC1CCCOC1=O
C=CC1CCOC(=O)C1
C=CC1CCCC(=O)O1
C=C1CCCC(C1)C=O
C=C1CCC(CC1)C=O
C=C1CCCCC1C=O
C=CC1CCCC(=O)C1
C=CC1CCC(=O)CC1
C=CC1CCCCC1=O
COCC1CCCCC1
CCOC1CCCCC1
CC=C1CCCC(O)C1
CC=C1CCCCC1O
CC=C1CCC(O)CC1
CC=C1COC(C)OC1
CC=C1COCOC1C
CC1=CC=CCC1CC=C
CC1=CCC=CC1CC=C
CC1=CCCC=C1CC=C
CC1C=CCC=C1CC=C
CC1CC=CC=C1CC=C
CC1=C(CC=C)C=CCC1
CC1=C(CC=C)CC=CC1
CC1=C(CC=C)CCC=C1
CC1=CC=C(CC=C)CC1
CC1=CC=CC(CC=C)C1
CC1=CC(CC=C)=CCC1
CC1=CC(CC=C)C=CC1
CC1=CC(CC=C)CC=C1
CC1=CCC=C(CC=C)C1
CC1=CCC(CC=C)=CC1
CC1=CCC(CC=C)C=C1
CC1=CCCC(CC=C)=C1
CC1C=CC(CC=C)C=C1
CC1C=CCC(CC=C)=C1
CC1CC=C(CC=C)C=C1
CC1CC=CC(CC=C)=C1
CC1CC(CC=C)=CC=C1
CCC1=C(CC=CC1)C=C
CCC1=C(CCC=C1)C=C
CCC1=CC=C(CC1)C=C
CCC1=CC=CC(C1)C=C
CCC1=CC=CCC1C=C
CCC1=CC(CC=C1)C=C
CCC1=CCC=C(C1)C=C
CCC1=CCC=CC1C=C
CCC1=CCCC=C1C=C
CCC1C=CC=CC1C=C
CCC1C=CCC=C1C=C
CCC1CC=CC=C1C=C
CCC1=C(C=C)C=CCC1
CCC1=CC(C=C)=CCC1
CCC1=CC(C=C)C=CC1
CCC1=CCC(C=C)=CC1
CCC1=CCC(C=C)C=C1
CCC1=CCCC(C=C)=C1
CCC1C=CC(C=C)C=C1
CCC1C=CCC(C=C)=C1
CCC1CC=C(C=C)C=C1
CCC1CC=CC(C=C)=C1
CCC1CC(C=C)=CC=C1
CCCC1=CC=CCC1=C
CCCC1=CCC=CC1=C
CCCC1C=CC=CC1=C
CCCC1=CC=CC(=C)C1
CCCC1=CC(=C)C=CC1
CCCC1=CC(=C)CC=C1
CCCC1=CCC(=C)C=C1
CCCC1C=CC(=C)C=C1
CC1C=CC=CC1CC=C
C=CC1CC=CCC1C=C
C=CC1CCC=C(C1)C=C
C=CC1CCCC=C1C=C
C=CC1CCC(C=C)C=C1
C=CCC1=CCCCC1=C
C=CCC1C=CCCC1=C
C=CCC1CC=CCC1=C
C=CCC1CCC=CC1=C
C=CCC1=CC(=C)CCC1
C=CCC1=CCCC(=C)C1
C=CCC1CC=CC(=C)C1
C=CCC1CC(=C)CC=C1
C=CCC1CCC(=C)C=C1
C=CC1=C(CCCC1)C=C
C=CC1CC=CC(C1)C=C
C=CC1CCC=CC1C=C
C=CC1CCC(C=C)=CC1
C=CC1CCCC(C=C)=C1
C=CCC1=CCC(=C)CC1
CCC1CC=CCC1CC
CCC1CCC=C(CC)C1
CCCC1C=CCCC1C
CCCC1CCC=CC1C
CCCC1CCCC=C1C
CCCC1CC=CC(C)C1
CCCC1CC(C)CC=C1
CCCC1CCC=C(C)C1
CCCC1CCC(C)C=C1
CCCC1CCCC(C)=C1
CCC1CCC=CC1CC
CCC1CCCC=C1CC
CCC1=C(CC)CCCC1
CCC1CC=CC(CC)C1
CCC1CCC(CC)=CC1
CCC1CCC(CC)C=C1
CCC1CCCC(CC)=C1
CCCC1=CCCCC1C
CCCC1CC=CCC1C
CCCC1=C(C)CCCC1
CCCC1=CC(C)CCC1
CCCC1=CCC(C)CC1
CCCC1=CCCC(C)C1
CCCC1CCC(C)=CC1
CC(=C)CC1CCCCC1
CC(C=C)C1CCCCC1
CCC(=C)C1CCCCC1
CCC1(CCCCC1)C=C
CC1(CC=C)CCCCC1
CC=CCC1CCCCC1
CCC=CC1CCCCC1
CCCC=C1CCCCC1
CC1=C(C#C)C(=C)COC1
CC1=CC(=C)C(OC1)C#C
CC1=CC(=C)COC1C#C
CC1=C(COCC1=C)C#C
CC1=CC(OCC1=C)C#C
CC1=CCOC(C#C)C1=C
CC1OC(C=CC1=C)C#C
CC1OCC(=CC1=C)C#C
CC1OCC(=C)C=C1C#C
CC1OCC(=C)C(=C1)C#C
CC1OCC=C(C#C)C1=C
CC1OC(C#C)C(=C)C=C1
C#CC=C1CCOC1C#C
C#CC=C1COC(C1)C#C
C#CC=C1COCC1C#C
CC=C1COCC1=CC#C
CC1(OCC=CC1=C)C#C
CC1(OCC(=C)C=C1)C#C
C#CC(C#C)=C1CCOC1
CC(C#C)=C1COCC=C1
CC1CC(=CC#C)C(C)O1
CC1COC(C)C1=CC#C
CC1OCC(=CC#C)C1C
CC=C1C(C)COC1C#C
CC=C1CC(C)OC1C#C
CC=C1CC(OC1C)C#C
CC=C1C(C)OCC1C#C
CC=C1COC(C)C1C#C
CC=C1COC(C#C)C1C
CC=C1COC(C)C1=CC
CC1=CC(=C)C(C)(C)OC1
CC1=CC(=C)COC1(C)C
CC1=CC(C)(C)OCC1=C
CC1=CCOC(C)(C)C1=C
CC1OC(C)(C)C=CC1=C
CC1OC(C)(C)C(=C)C=C1
CC1CC(CO1)=C(C)C#C
CC1COCC1=C(C)C#C
CC1OCCC1=C(C)C#C
CC(C)=C1CCOC1C#C
CC(C)=C1COC(C1)C#C
CC(C)=C1COCC1C#C
CC=C1COCC1=C(C)C
CC1CC=C(C#C)C(C)O1
CC1CC(C#C)=C(C)CO1
CC1CC=C(C)C(O1)C#C
CC1CC(=CC(C)O1)C#C
CC1CC(C)=C(CO1)C#C
CC1CC(C)=CC(O1)C#C
CC1=C(C)C(COC1)C#C
CC1=C(C)CC(OC1)C#C
CC1C=C(C)COC1C#C
CC1=C(C)C(OCC1)C#C
CC1C(OCC=C1C)C#C
CC1COC(C=C1C)C#C
CC1COC(C)C(=C1)C#C
CC1COCC(C)=C1C#C
CC1COCC(C#C)=C1C
CC1COC(C#C)C(C)=C1
CC1OC(C=CC1C)C#C
CC1OC(CC=C1C)C#C
CC1OCC(=CC1C)C#C
CC1OCC(C=C1C)C#C
CC1OC(C)C(C=C1)C#C
CC1OC(CC(C)=C1)C#C
CC1OCC=C(C)C1C#C
CC1OCC(C)=CC1C#C
CC1OCC(C)C(=C1)C#C
CC1OCCC(C)=C1C#C
CC1OCC=C(C#C)C1C
CC1OCCC(C#C)=C1C
CC1OC(C#C)C(C)C=C1
CC1OCC(C#C)C(C)=C1
CC1(C)CC(CO1)=CC#C
CC1(C)COCC1=CC#C
CC1(C)OCCC1=CC#C
CC=C1CCOC1(C)C#C
CC=C1COCC1(C)C#C
CC=C1COC(C)(C1)C#C
CC1(C)CC=C(CO1)C#C
CC1(C)CC=CC(O1)C#C
CC1CC=CC(C)(O1)C#C
CC1=CC(C)(COC1)C#C
CC1=CCC(C)(OC1)C#C
CC1(C)C=CCOC1C#C
CC1=CCCOC1(C)C#C
CC1C=CCOC1(C)C#C
CC1=CC(C)(OCC1)C#C
CC1=CCOCC1(C)C#C
CC1=CCOC(C)(C1)C#C
CC1(C)COC(C=C1)C#C
CC1(C)COCC=C1C#C
CC1(C)COCC(=C1)C#C
CC1(C)OC(CC=C1)C#C
CC1(C)OCC=CC1C#C
CC1(C)OCC(C=C1)C#C
CC1(C)OCCC=C1C#C
CC1COC(C)(C=C1)C#C
CC1OCC=CC1(C)C#C
CC1OC(C)(CC=C1)C#C
CC1OCC(C)(C=C1)C#C
CC1(C)CC(=CCO1)C#C
CC1(C)OCCC(=C1)C#C
C=C1CCOC(C#C)C1=C
C=C1COC(CC1=C)C#C
C=C1COCC(=C)C1C#C
C=C1COCC(C#C)C1=C
C=C1COC(C#C)C(=C)C1
CC=C1C(=C)COCC1=C
CC=C1COCC(=C)C1=C
C=C1C=CCCOC1C#C
C=C1CC=CCOC1C#C
C=C1C=CCOCC1C#C
C=C1CC(OCC=C1)C#C
C=C1CCOC(C=C1)C#C
C=C1CCOCC=C1C#C
C=C1CCOCC(=C1)C#C
C=C1COC(C=CC1)C#C
C=C1COC(CC=C1)C#C
C=C1COCC=C(C1)C#C
C=C1COCC=CC1C#C
C=C1COCC(=CC1)C#C
C=C1COCC(C=C1)C#C
C=C1COCCC=C1C#C
C=C1COCCC(=C1)C#C
CC=C1C=CCOCC1=C
CC=C1COCC=CC1=C
CC=C1COCC(=C)C=C1
CC1(C)CC(=C)C(=C)CO1
CC1(C)C(=C)COCC1=C
CC1(C)COCC(=C)C1=C
CC1(C)OCC(=C)CC1=C
CC1(C)OCCC(=C)C1=C
CC1CC=C(C)C(=C)CO1
CC1CC=CC(=C)C(C)O1
CC1CC(=C)C=C(C)CO1
CC1CC(=C)C=CC(C)O1
CC1CC(=C)C(C)=CCO1
CC1CC(C)=CC(=C)CO1
CC1=C(C)C(=C)CCOC1
CC1=C(C)CC(=C)COC1
CC1=C(C)C(=C)COCC1
CC1C=C(C)COCC1=C
CC1C(=C)COCC=C1C
CC1COCC=C(C)C1=C
CC1COCC(=C)C=C1C
CC1COCC(C)=CC1=C
CC1COC(C)C(=C)C=C1
CC1COCC(=C)C(C)=C1
CC1OCC=C(C)CC1=C
CC1OCC=CC(=C)C1C
CC1OCC=CC(C)C1=C
CC1OCC(=C)C=CC1C
CC1OCC(=C)CC=C1C
CC1OCC(C)=CCC1=C
CC1OCCC=C(C)C1=C
CC1OCCC(=C)C=C1C
CC1OCCC(C)=CC1=C
CC1OC(C)C(=C)CC=C1
CC1OCC(=C)C(C)C=C1
CC1OCC(=C)CC(C)=C1
CC1OCC(C)C(=C)C=C1
CC1OCCC(=C)C(C)=C1
CC1CC=C(CCO1)C#C
CC1CC=CC(CO1)C#C
CC1CC=CCC(O1)C#C
CC1CC(=CCCO1)C#C
CC1CC(C=CCO1)C#C
CC1CCC=C(CO1)C#C
CC1CCC=CC(O1)C#C
CC1CCC(=CCO1)C#C
CC1=C(CCCOC1)C#C
CC1=CC(CCOC1)C#C
CC1=CCC(COC1)C#C
CC1=CCCC(OC1)C#C
CC1=CCCCOC1C#C
CC1C=CCCOC1C#C
CC1CC=CCOC1C#C
CC1=C(CCOCC1)C#C
CC1=CC(COCC1)C#C
CC1=CCC(OCC1)C#C
CC1=CCCOC(C1)C#C
CC1=CCCOCC1C#C
CC1C=CCOCC1C#C
CC1=C(COCCC1)C#C
CC1=CC(OCCC1)C#C
CC1=CCOC(CC1)C#C
CC1=CCOCC(C1)C#C
CC1=CCOCCC1C#C
CC1CC(OCC=C1)C#C
CC1CCOC(C=C1)C#C
CC1CCOCC=C1C#C
CC1CCOCC(=C1)C#C
CC1COC(C=CC1)C#C
CC1COC(CC=C1)C#C
CC1COCC=C(C1)C#C
CC1COCC=CC1C#C
CC1COCC(=CC1)C#C
CC1COCC(C=C1)C#C
CC1COCCC=C1C#C
CC1COCCC(=C1)C#C
CC1OC(CCC=C1)C#C
CC1OCC=CCC1C#C
CC1OCC(CC=C1)C#C
CC1OCCC=CC1C#C
CC1OCCC(C=C1)C#C
CC1OCCCC=C1C#C
CC1OCCCC(=C1)C#C
C#CC1(CCCCO1)C#C
C#CC1(CCCOC1)C#C
C#CC1(CCOCC1)C#C
CC1CC(=C)C(C)C(C)O1
CC1CC(C)C(=C)C(C)O1
CC1CC(=C)C(C)OC1C
CC1COC(C)C(=C)C1C
CC1OCC(C)C(=C)C1C
CC1OCC(=C)C(C)C1C
CC1CC=C(C)C(C)CO1
CC1CC=C(C)CC(C)O1
CC1CC=CC(C)C(C)O1
CC1CC(C)=C(C)CCO1
CC1CC(C)=CC(C)CO1
CC1CC(C)C=C(C)CO1
CC1CC(C)C=CC(C)O1
CC1CC(C)C(C)=CCO1
CC1CCC=C(C)C(C)O1
CC1CCC(C)=C(C)CO1
CC1CCC(C)=CC(C)O1
CC1CC=C(C)COC1C
CC1CC(C)=CCOC1C
CC1CCOCC(C)=C1C
CC1CCOC(C)C(C)=C1
CC1COCC=C(C)C1C
CC1COCC(C)=CC1C
CC1COCCC(C)=C1C
CC1COC(C)C=C(C)C1
CC1COC(C)C(C)=CC1
CC1COC(C)C(C)C=C1
CC1COCC(C)=C(C)C1
CC1COCC(C)C(C)=C1
CC1OCC=CC(C)C1C
CC1OCCC=C(C)C1C
CC1OCCC(C)=CC1C
CC1OCCCC(C)=C1C
CC1OC(C)C(C)CC=C1
CC1OCC(C)C(C)C=C1
CC1OCCC(C)C(C)=C1
CC1CC(C)(C)C(C)CO1
CC1CC(C)C(C)(C)CO1
CC1CCC(C)(C)C(C)O1
CC1CCC(C)C(C)(C)O1
CC1CC(C)(C)COC1C
CC1CC(C)OC(C)(C)C1
CC1CCOC(C)C1(C)C
CC1CCOC(C)(C)C1C
CC1COCC(C)C1(C)C
CC1COC(C)(C)CC1C
CC1COCC(C)(C)C1C
CC1COC(C)(C)C(C)C1
CC1COC(C)C(C)(C)C1
CC1OCCC(C)(C)C1C
CC1CC(C)(C)CC(C)O1
CC1CCC(C)(C)OC1C
C=C1CCC(COC1)C#C
C=C1CCCC(OC1)C#C
C=C1CCCCOC1C#C
C=C1CCCOC(C1)C#C
C=C1CCCOCC1C#C
C=C1CCOC(CC1)C#C
C=C1CCOCC(C1)C#C
C=C1CCOCCC1C#C
C=C1COCCC(C1)C#C
C=C1COCCCC1C#C
CC=C1CCC(=C)COC1
CC=C1CCCOCC1=C
CC=C1CCOCCC1=C
CC=C1CCOCC(=C)C1
CC=C1COCCCC1=C
CC=C1COCCC(=C)C1
CC1CC(=C)C(C)CCO1
CC1CCC(=C)C(C)CO1
CC1CCC(=C)CC(C)O1
CC1CCC(C)C(=C)CO1
CC1CCCC(=C)C(C)O1
CC1CCC(=C)C(C)OC1
CC1CC(=C)CCOC1C
CC1CCC(=C)COC1C
CC1CCCOC(C)C1=C
CC1CC(C)OCC(=C)C1
CC1CCOCC(=C)C1C
CC1CCOCC(C)C1=C
CC1CCOC(C)C(=C)C1
CC1COCC(=C)CC1C
CC1COCCC(=C)C1C
CC1COC(C)CC(=C)C1
CC1COCC(=C)C(C)C1
CC1COCC(C)C(=C)C1
CC1OCCCC(=C)C1C
CC1CC(C)C(=C)CCO1
CC1CC(CCCO1)C#C
CC1CCC(CCO1)C#C
CC1CCCC(CO1)C#C
CC1CCCCC(O1)C#C
CC1CCC(COC1)C#C
CC1CCCC(OC1)C#C
CC1CCCCOC1C#C
CC1CCCOC(C1)C#C
CC1CCCOCC1C#C
CC1CCOC(CC1)C#C
CC1CCOCC(C1)C#C
CC1CCOCCC1C#C
CC1COCCC(C1)C#C
CC1COCCCC1C#C
CC1OCCCCC1C#C
CC1CC(C)C(C)CCO1
CC1CCC(C)C(C)CO1
CC1CCCC(C)C(C)O1
CC1CCC(C)C(C)OC1
CC1CCC(C)OC(C)C1
CC1CCCOC(C)C1C
CC1CCOCC(C)C1C
CC1CCOC(C)C(C)C1
CC1COC(C)CC(C)C1
CC1COCC(C)C(C)C1
CC1CCC(CO1)C=O
CC1CCC(OC1)C=O
CC1CCCOC1C=O
CC1COCC(C1)C=O
CC1COCCC1C=O
CC1OCCCC1C=O
CCC1CCC(=O)CO1
CC1CC(CCO1)C=O
CC1CCCC(O1)C=O
CC1CCOC(C1)C=O
CC1CCOCC1C=O
CCC1CCOCC1=O
CCC1COCCC1=O
CCC1COCC(=O)C1
CCC1OCCCC1=O
CCC1CC(=O)CCO1
COC1=CC=CC=C1C=C
COC1=CC=CC(C=C)=C1
COC1=CC=C(C=C)C=C1
CC#CC1=CC=CC(=O)O1
CC#CC1=CC=COC1=O
CC#CC1=CC(=O)OC=C1
CC#CC1=COC(=O)C=C1
O=C1OC=CC=C1CC#C
O=C1OC=C(CC#C)C=C1
O=C1OC=CC(CC#C)=C1
O=C1OC(CC#C)=CC=C1
CC=CC1=CC=COC1=O
CC=CC1=CC(=O)OC=C1
CC=CC1=COC(=O)C=C1
CC=CC1=CC=CC(=O)O1
O=CC1=C(C=CCC1)C#C
O=CC1=C(CC=CC1)C#C
O=CC1=C(CCC=C1)C#C
O=CC1=CC=C(CC1)C#C
O=CC1=CC=CC(C1)C#C
O=CC1=CC=CCC1C#C
O=CC1=CC(=CCC1)C#C
O=CC1=CC(C=CC1)C#C
O=CC1=CC(CC=C1)C#C
O=CC1=CCC=C(C1)C#C
O=CC1=CCC=CC1C#C
O=CC1=CCC(C=C1)C#C
O=CC1=CCCC=C1C#C
O=CC1=CCCC(=C1)C#C
O=CC1C=CC=CC1C#C
O=CC1C=CC(C=C1)C#C
O=CC1C=CCC=C1C#C
O=CC1C=CCC(=C1)C#C
O=CC1CC=C(C=C1)C#C
O=CC1CC=CC=C1C#C
O=CC1CC=CC(=C1)C#C
O=CC1CC(=CC=C1)C#C
O=CC1=CCC(=CC1)C#C
CC=C1C=CC=CC1C=O
CC=C1C=CCC=C1C=O
CC=C1CC=CC=C1C=O
CC=C1C=CCC(C=O)=C1
CC=C1CC=CC(C=O)=C1
CC=C1C=CC(C=O)C=C1
CC=C1CC=C(C=O)C=C1
CC=C1CC(C=O)=CC=C1
CC1=C(COC1)C#CC=C
CC1=CC(OC1)C#CC=C
CC1=CCOC1C#CC=C
CC1OC(C=C1)C#CC=C
CC1OCC=C1C#CC=C
CC1OCC(=C1)C#CC=C
C=CC1=C(CC#C)COC1
C=CC1=CC(CC#C)OC1
C=CC1=CCOC1CC#C
C=CC1OCC=C1CC#C
C=CC1OC(CC#C)C=C1
C=CC1OCC(CC#C)=C1
C=CCC1=C(COC1)C#C
C=CCC1=CC(OC1)C#C
C=CCC1=CCOC1C#C
CC#CC1=C(COC1)C=C
CC#CC1=CC(OC1)C=C
CC#CC1=CCOC1C=C
C=CCC1OC(C=C1)C#C
C=CCC1OCC=C1C#C
C=CCC1OCC(=C1)C#C
CC#CC1OCC=C1C=C
CC#CC1OC(C=C)C=C1
CC#CC1OCC(C=C)=C1
CC1=C(COC1)C=CC=C
CC1=CC(OC1)C=CC=C
CC1=CCOC1C=CC=C
CC1OCC=C1C=CC=C
CC1OC(C=CC=C)C=C1
CC1OCC(C=CC=C)=C1
CC=CC1=C(COC1)C=C
CC=CC1=CC(OC1)C=C
CC=CC1=CCOC1C=C
CC=CC1OCC=C1C=C
CC=CC1OC(C=C)C=C1
CC=CC1OCC(C=C)=C1
C=C(CC1=CCOC1)C#C
C=C(CC1OCC=C1)C#C
C=C(CC#C)C1=CCOC1
C=CC(C#C)C1=CCOC1
CC(=C)C#CC1=CCOC1
CC#CC(=C)C1=CCOC1
C=C(CC#C)C1OCC=C1
C=CC(C#C)C1OCC=C1
CC(=C)C#CC1OCC=C1
CC#CC(=C)C1OCC=C1
CC=C(C=C)C1=CCOC1
CC=CC(=C)C1=CCOC1
CC(=C)C=CC1=CCOC1
CC(=CC=C)C1=CCOC1
CC(C=C)=CC1=CCOC1
CC=C(C=C)C1OCC=C1
CC=CC(=C)C1OCC=C1
CC(=C)C=CC1OCC=C1
CC(=CC=C)C1OCC=C1
CC(C=C)=CC1OCC=C1
CCC1=C(COC1)C=CC
CCC1=CC(OC1)C=CC
CCC1=CCOC1C=CC
CCC1OCC=C1C=CC
CCC1OC(C=CC)C=C1
CCC1OCC(C=CC)=C1
CC=CCC1=C(C)COC1
CC=CCC1=CC(C)OC1
CCC=CC1=C(C)COC1
CCC=CC1=CC(C)OC1
CC=CCC1=CCOC1C
CCC=CC1=CCOC1C
CC=CCC1OCC=C1C
CCC=CC1OCC=C1C
CC=CCC1OC(C)C=C1
CC=CCC1OCC(C)=C1
CCC=CC1OC(C)C=C1
CCC=CC1OCC(C)=C1
CC=C(C)CC1=CCOC1
CC=CC(C)C1=CCOC1
CC(C)=CCC1=CCOC1
CC(C)C=CC1=CCOC1
CCC=C(C)C1=CCOC1
CCC(=CC)C1=CCOC1
CCC(C)=CC1=CCOC1
CC=C(C)CC1OCC=C1
CC=CC(C)C1OCC=C1
CC(C)=CCC1OCC=C1
CC(C)C=CC1OCC=C1
CCC=C(C)C1OCC=C1
CCC(=CC)C1OCC=C1
CCC(C)=CC1OCC=C1
CCC1=CC=CCC1OC
CCC1=CC=CC(C1)OC
CCC1=CC(CC=C1)OC
CCC1=CCC=CC1OC
CCC1C=CC=CC1OC
CCC1C=CC(OC)C=C1
CCC1=CC(OC)C=CC1
CCOC1C=CCC=C1C
CCOC1CC=CC=C1C
CCOC1C=CC(C)C=C1
CCOC1C=CCC(C)=C1
CCOC1CC=C(C)C=C1
CCOC1CC=CC(C)=C1
CCOC1CC(C)=CC=C1
COCC1=CC=CCC1C
COCC1=CCC=CC1C
COCC1=CCCC=C1C
COCC1C=CC=CC1C
COCC1CC=CC=C1C
COCC1=C(C)C=CCC1
COCC1=C(C)CC=CC1
COCC1=C(C)CCC=C1
COCC1=CC=C(C)CC1
COCC1=CC=CC(C)C1
COCC1=CC(C)=CCC1
COCC1=CC(C)C=CC1
COCC1=CC(C)CC=C1
COCC1=CCC=C(C)C1
COCC1=CCC(C)=CC1
COCC1=CCC(C)C=C1
COCC1=CCCC(C)=C1
COCC1C=CC(C)C=C1
COCC1C=CCC(C)=C1
COCC1CC=CC(C)=C1
COCC1CC(C)=CC=C1
CCC1=CCC(OC)C=C1
CCOC1C=CC=CC1C
COCC1C=CCC=C1C
COCC1CC=C(C)C=C1
C=CC=C1C=CCOC1=O
C=CC=C1COC(=O)C=C1
C=C1C=CCCC1=CC=O
C=C1CC=CC(C1)=CC=O
C=C1CC=CCC1=CC=O
C=C1CC(CC=C1)=CC=O
C=C1CCC=CC1=CC=O
C=C1CCC(=CC=O)C=C1
C=CC=C1C=CCCC1=O
C=CC=C1CC=CCC1=O
C=CC=C1CCC=CC1=O
C=CC=C1CC=CC(=O)C1
C=CC=C1CCC(=O)C=C1
C=CC=C1CC(=O)CC=C1
C=CC#CC1CC(=C)CO1
C=CC#CC1COCC1=C
C=CC#CC1OCCC1=C
C=CC=C1CCOC1C=C
C=CC=C1COC(C1)C=C
C=CC=C1COCC1C=C
C=CC=CC1CC(=C)CO1
C=CC=CC1COCC1=C
C=CCC=C1COCC1=C
C=CC=CC1OCCC1=C
C=CC(=C)C=C1CCOC1
C=CC(C=C)=C1CCOC1
C=CC(=C)C1CC=CCO1
C=CC(=C)C1=CCCOC1
C=CC(=C)C1=CCOCC1
C=CC(=C)C1COCC=C1
C=CC(=C)C1OCCC=C1
C=CC1(CC=CCO1)C=C
C=CC1(COCC=C1)C=C
C=CC1(OCCC=C1)C=C
C=CC#CC1CC=CCO1
C=CC#CC1=CCCOC1
C=CC#CC1=CCOCC1
C=CC#CC1COCC=C1
C=CC#CC1OCCC=C1
C=CC=CC1CC=CCO1
C=CC=CC1=CCCOC1
C=CC=CC1=CCOCC1
C=CC=CC1COCC=C1
C=CCC=C1COCC=C1
C=CC=CC1OCCC=C1
CC1CC(=C)C(CC=C)O1
CC1CC(C=C)C(O1)C=C
CC1C(CC=C)OCC1=C
CC1C(COC1C=C)C=C
CC1CC(OC1C=C)C=C
CC1COC(C=C)C1C=C
CC1COC(CC=C)C1=C
CC1OC(CC1C=C)C=C
CC1OCC(=C)C1CC=C
CC1OCC(C=C)C1C=C
CC1OC(CC=C)CC1=C
CC1OCC(CC=C)C1=C
CCC1CC(=C)C(O1)C=C
CCC1C(OCC1=C)C=C
CCC1COC(C=C)C1=C
CCC1OC(CC1=C)C=C
CCC1OCC(=C)C1C=C
CCC1OCC(C=C)C1=C
CCCC1OCC(=C)C1=C
CC1CC(CO1)C(=C)C=C
CC1CCC(O1)C(=C)C=C
CC1CCOC1C(=C)C=C
CC1COC(C1)C(=C)C=C
CC1COCC1C(=C)C=C
CC1OCCC1C(=C)C=C
CC(=C)C1CC(CO1)C=C
CC(=C)C1CCC(O1)C=C
CC(=C)C1CCOC1C=C
CC(=C)C1COC(C1)C=C
CC(=C)C1COCC1C=C
CC(=C)C1OCCC1C=C
CC(=C)CC1CC(=C)CO1
CC(C=C)C1CC(=C)CO1
CCC(=C)C1CC(=C)CO1
CC(=C)CC1COCC1=C
CC(C=C)C1COCC1=C
CCC(=C)C1COCC1=C
CC(=C)CC1OCCC1=C
CC(C=C)C1OCCC1=C
CCC(=C)C1OCCC1=C
CCC1CC=C(C)C(=O)O1
CCC1=C(C)CCOC1=O
CCC1=CC(C)COC1=O
CCC1C=C(C)COC1=O
CCC1C=CC(C)OC1=O
CCC1C(=O)OCC=C1C
CCC1=C(C)CC(=O)OC1
CCC1=CC(C)C(=O)OC1
CCC1=C(C)COC(=O)C1
CCC1=CC(C)OC(=O)C1
CCC1=CCC(=O)OC1C
CCC1C=CC(=O)OC1C
CCC1=C(C)C(=O)OCC1
CCC1=CCOC(=O)C1C
CCC1=CC(=O)OCC1C
CCC1=CC(=O)OC(C)C1
CCC1COC(=O)C=C1C
CCC1OC(=O)C=CC1C
CCC1OC(=O)CC=C1C
CCC1OC(=O)C(C)C=C1
CCC1OC(=O)CC(C)=C1
CCC1CC(C)=CC(=O)O1
CCC1=CCC(C)OC1=O
CCC1COC(=O)C(C)=C1
CC1C(CCC=C1C)C=O
CC1CC(CC=C1C)C=O
CC1=C(C)C(CCC1)C=O
CC1CC=C(C)C(C1)C=O
CC1CCC(C)=C(C1)C=O
CC1CCC(C)=CC1C=O
CC1CCC(C)C(C=O)=C1
CC1CC=CC(C=O)C1C
CC1CCC(C=O)C=C1C
CC1CC=C(C=O)C(C)C1
CC1CC(C=O)C=C(C)C1
CCC1=CCC(C)CC1=O
CCC1=CCCC(C)C1=O
CCC1C=C(C)CCC1=O
CCC1C=CC(C)CC1=O
CCC1C=CCC(C)C1=O
CCC1C(=O)CCC=C1C
CCC1C(C)C=CCC1=O
CCC1C(C)CC=CC1=O
CCC1CC=C(C)CC1=O
CCC1CC=CC(C)C1=O
CCC1CC(C)=CCC1=O
CCC1CC(C)C=CC1=O
CCC1=C(C)CCC(=O)C1
CCC1=CC(C)CC(=O)C1
CCC1=CCC(C)C(=O)C1
CCC1=CCCC(=O)C1C
CCC1C=CCC(=O)C1C
CCC1CC=CC(=O)C1C
CCC1=C(C)CC(=O)CC1
CCC1=CC(C)C(=O)CC1
CCC1CC(C)C(=O)C=C1
CCC1=CCC(=O)CC1C
CCC1C=CC(=O)CC1C
CCC1=CCC(=O)C(C)C1
CCC1CC(=O)CC=C1C
CCC1=CC(=O)C(C)CC1
CCC1=CC(=O)CC(C)C1
CCC1CC(=O)C(C)C=C1
CCC1CC(=O)CC(C)=C1
CC1CC=C(CC1C)C=O
CC1=C(C)CC(CC1)C=O
CC1CC=C(C)CC1C=O
CC1CC(C)C=C(C1)C=O
CC1CCCC(C)=C1C=O
CC1C=CCC(C=O)C1C
CC1CCC=C(C=O)C1C
CC1CCCC(C=O)=C1C
CC1CC(C)C(C=O)C=C1
CC1CCC(C=O)=CC1C
CC1CCC(C=O)=C(C)C1
CC1CCC(C=O)C(C)=C1
CC1CC(C=O)C=CC1C
CC1CC(C=O)C(C)C=C1
CCC1=C(C)CCCC1=O
CCC1=CC(C)CCC1=O
CCC1CCC=C(C)C1=O
CCC1CCC(C)=CC1=O
CCC1CC=C(C)C(=O)C1
CCC1CC(=O)C=C(C)C1
CCC1CCC(=O)C=C1C
CCC1=C(C)C(=O)CCC1
CCC1CCC(=O)C(C)=C1
CCC1=CC(=O)CCC1C
CCC1CC(=O)C=CC1C
CC1CC=CC(C)C1C=O
CC1CC(C)=CCC1C=O
CC1CC(CC(C)=C1)C=O
CC1CCC=C(C)C1C=O
CC1C=C(C)CCC1C=O
CC1(CC=C)CC(=C)CO1
CC1(CC=C)COCC1=C
CC1(CC(CO1)C=C)C=C
CC1CC(CO1)(C=C)C=C
CC1CCC(O1)(C=C)C=C
CC1(CC=C)OCCC1=C
CC1(CCOC1C=C)C=C
CC1CCOC1(C=C)C=C
CC1(COC(C1)C=C)C=C
CC1(COCC1C=C)C=C
CC1COC(C1)(C=C)C=C
CC1COCC1(C=C)C=C
CC1(OCCC1C=C)C=C
CC1OCCC1(C=C)C=C
CCC1(CC(=C)CO1)C=C
CCC1(COCC1=C)C=C
CCC1(OCCC1=C)C=C
CC1(CCC(O1)C=C)C=C
C=C1CCC(C1)OCC#C
C=C1CCCC1OCC#C
COC1CCC(C1)=CC=C
COC1CCCC1=CC=C
COCC=C1CCCC1=C
COCC=C1CCC(=C)C1
CC(C)C1=CCCOC1=O
CC(C)C1C=CCOC1=O
CC(C)C1=CCC(=O)OC1
CC(C)C1=CCOC(=O)C1
CC(C)C1COC(=O)C=C1
CC(C)C1OC(=O)CC=C1
CC(C)C1CC=CC(=O)O1
CC(C)C1=CC(=O)OCC1
CC(C)C1CC=CCC1=O
CC(C)C1=CCCC(=O)C1
CC1C=CCCC1C(C)=O
CC1CC=CC(C1)C(C)=O
CC1CC=CCC1C(C)=O
CC1CC(CC=C1)C(C)=O
CC1CCC=C(C1)C(C)=O
CC1CCC=CC1C(C)=O
CC1CCC(=CC1)C(C)=O
CC1CCC(C=C1)C(C)=O
CC1CCCC=C1C(C)=O
CC1CCCC(=C1)C(C)=O
CC(C)C1=CCCCC1=O
CC(C)C1C=CCCC1=O
CC(C)C1CCC=CC1=O
CC(C)C1CC=CC(=O)C1
CC(C)C1CC(=O)CC=C1
CC(=O)C1CCCC=C1C
CC(=O)C1=C(C)CCCC1
CC(=O)C1CCC=C(C)C1
CC(=O)C1CCCC(C)=C1
CC(C)C1=CCC(=O)CC1
CC(C)C1=CC(=O)CCC1
CC(C)C1CCC(=O)C=C1
CC(=O)C1CCC(C)=CC1
CCC1(C)CC=CC(=O)O1
CCC1(C)C=CCOC1=O
CCC1(C)COC(=O)C=C1
CCC1(C)OC(=O)CC=C1
CC1=CCCCC1(C)C=O
CC1CC=CCC1(C)C=O
CC1(C)C=CCCC1C=O
CC1(C)CC=CC(C1)C=O
CC1CC=CC(C)(C1)C=O
CC1CC(C)(CC=C1)C=O
CC1(C)CCCC(C=O)=C1
CC1(C)CCC(C=O)C=C1
CC1CCC(C)(C=O)C=C1
CCC1(C)C=CCCC1=O
CCC1(C)CC=CCC1=O
CCC1(C)CCC=CC1=O
CCC1(C)CC=CC(=O)C1
CCC1(C)CC(=O)CC=C1
CC1C=CCCC1(C)C=O
CC1CCC=CC1(C)C=O
CC1=CC(C)(CCC1)C=O
CC1=CCC(C)(CC1)C=O
CC1=CCCC(C)(C1)C=O
CC1(C)CC=CCC1C=O
CC1(C)CC(CC=C1)C=O
CC1(C)CCC=C(C1)C=O
CC1(C)CCC=CC1C=O
CC1(C)CCCC=C1C=O
CC1(C)CCC(C=O)=CC1
CCC1(C)CCC(=O)C=C1
CC1(CCCO1)C#CC=C
CC1(CCOC1)C#CC=C
C=CC1(CC#C)CCCO1
C=CC1(CC#C)CCOC1
C=CCC1(CCCO1)C#C
CC#CC1(CCCO1)C=C
C=CCC1(CCOC1)C#C
CC#CC1(CCOC1)C=C
CC1(CCCO1)C=CC=C
CC1(CCOC1)C=CC=C
CC=CC1(CCCO1)C=C
CC=CC1(CCOC1)C=C
C#CC=CCC1CCCO1
C#CCC=CC1CCCO1
CC=CC#CC1CCCO1
CC#CC=CC1CCCO1
C#CC=CCC1CCOC1
C#CCC=CC1CCOC1
C#CCCC=C1CCOC1
CC=CC#CC1CCOC1
CC#CC=CC1CCOC1
CC#CCC=C1CCOC1
CCC#CC=C1CCOC1
CC=CC=CC1CCCO1
CC=CC=CC1CCOC1
CC=CCC=C1CCOC1
CCC=CC=C1CCOC1
COC1(CCC=CC1)C=C
COC1(CCCC=C1)C=C
C#CCCC1CC=CCO1
CC#CCC1CC=CCO1
CCC#CC1CC=CCO1
C#CCCC1=CCCOC1
CC#CCC1=CCCOC1
CCC#CC1=CCCOC1
C#CCCC1=CCOCC1
CC#CCC1=CCOCC1
CCC#CC1=CCOCC1
C#CCCC1COCC=C1
CC#CCC1COCC=C1
CCC#CC1COCC=C1
C#CCCC1OCCC=C1
CC#CCC1OCCC=C1
CCC#CC1OCCC=C1
COCC=C1CCC=CC1
COCC=C1CCCC=C1
CC1CC(C)C(CC=C)O1
CC1CC(CC=C)C(C)O1
CC1COC(C)C1CC=C
CC1COC(CC=C)C1C
CC1OCC(CC=C)C1C
CCC1CC(=C)C(CC)O1
CCC1CC(C=C)C(C)O1
CCC1CC(C)C(O1)C=C
CCC1C(C)COC1C=C
CCC1CC(C)OC1C=C
CCC1CC(OC1C)C=C
CCC1C(C)OCC1C=C
CCC1COC(C)C1C=C
CCC1COC(C=C)C1C
CCC1COC(CC)C1=C
CCC1OC(CC1C)C=C
CCC1OC(C)CC1C=C
CCC1OCC(=C)C1CC
CCC1OCC(C)C1C=C
CCC1OCC(C=C)C1C
CCCC1CC(=C)C(C)O1
CCCC1C(C)OCC1=C
CCCC1COC(C)C1=C
CCCC1OC(C)CC1=C
CCCC1OCC(=C)C1C
CCCC1OCC(C)C1=C
CC1CC(CC=C)OC1C
CC1CC(CC(C)=C)CO1
CC1CCC(CC(C)=C)O1
CC1CCOC1CC(C)=C
CC1COCC1CC(C)=C
CC1COC(CC(C)=C)C1
CC1OCCC1CC(C)=C
CCC1CC(CO1)C(C)=C
CCC1CCC(O1)C(C)=C
CCC1CCOC1C(C)=C
CCC1COC(C1)C(C)=C
CCC1COCC1C(C)=C
CC(C)C1CC(CO1)C=C
CC(C)C1CCC(O1)C=C
CC(C)C1CCOC1C=C
CC(C)C1COC(C1)C=C
CC(C)C1COCC1C=C
CC(C)C1OCCC1C=C
CC(C=C)C1CC(C)CO1
CC(C=C)C1CCC(C)O1
CC(C)CC1CC(=C)CO1
CCC(=C)C1CC(C)CO1
CCC(=C)C1CCC(C)O1
CCC(C)C1CC(=C)CO1
CC(C=C)C1CCOC1C
CCC(=C)C1CCOC1C
CC(C=C)C1COCC1C
CC(C)CC1COCC1=C
CCC(=C)C1COCC1C
CCC(C)C1COCC1=C
CC(C=C)C1COC(C)C1
CCC(=C)C1COC(C)C1
CC(C=C)C1OCCC1C
CC(C)CC1OCCC1=C
CCC(=C)C1OCCC1C
CCC(C)C1OCCC1=C
CCC1OCCC1C(C)=C
CC1(C)CC(CC=C)CO1
CC1(C)CCC(CC=C)O1
CC1CC(C)(CC=C)CO1
CC1CCC(C)(CC=C)O1
CC1(C)CCOC1CC=C
CC1CCOC1(C)CC=C
CC1(C)COCC1CC=C
CC1(C)COC(CC=C)C1
CC1COCC1(C)CC=C
CC1(C)OCCC1CC=C
CC1COC(C)(CC=C)C1
CC1OCCC1(C)CC=C
CCC1(CC)CC(=C)CO1
CCC1(C)CC(CO1)C=C
CCC1(C)CCC(O1)C=C
CCC1(CC(C)CO1)C=C
CCC1(CCC(C)O1)C=C
CCC1CC(C)(CO1)C=C
CCC1(C)CCOC1C=C
CCC1(CC)COCC1=C
CCC1(CCOC1C)C=C
CCC1CCOC1(C)C=C
CCC1(C)COC(C1)C=C
CCC1(C)COCC1C=C
CCC1(CC)OCCC1=C
CCC1(COCC1C)C=C
CCC1COCC1(C)C=C
CCC1(C)OCCC1C=C
CCC1(COC(C)C1)C=C
CCC1COC(C)(C1)C=C
CCC1(OCCC1C)C=C
CCC1OCCC1(C)C=C
CCCC1(C)CC(=C)CO1
CCCC1(C)COCC1=C
CCCC1(C)OCCC1=C
CCC1CCC(C)(O1)C=C
CC1CC(CCC#C)CO1
CC1CCC(CCC#C)O1
CC1CCOC1CCC#C
CC1COCC1CCC#C
CC1COC(CCC#C)C1
CC1OCCC1CCC#C
CCC1CC(CC#C)CO1
CCC1CCC(CC#C)O1
CCC1CC(CO1)C#CC
CCC1CCC(O1)C#CC
CCC1CCOC1C#CC
CCC1CCOC1CC#C
CCC1COC(C1)C#CC
CCC1COCC1C#CC
CCC1COCC1CC#C
CCC1COC(CC#C)C1
CCC1OCCC1C#CC
CCC1OCCC1CC#C
CCCC1CC(CO1)C#C
CCCC1CCC(O1)C#C
CCCC1CCOC1C#C
CCCC1COC(C1)C#C
CCCC1COCC1C#C
CCCC1OCCC1C#C
CC#CCC1CC(C)CO1
CC#CCC1CCC(C)O1
CCC#CC1CC(C)CO1
CCC#CC1CCC(C)O1
CC#CCC1CCOC1C
CCC#CC1CCOC1C
CC#CCC1COCC1C
CCC#CC1COCC1C
CC#CCC1COC(C)C1
CCC#CC1COC(C)C1
CC#CCC1OCCC1C
CCC#CC1OCCC1C
CCC=C1CCCC1OC
CCC=C1CCC(C1)OC
CCOC1CCC(C1)=CC
CCOC1CCCC1=CC
COC1CCC(C1)C=CC
COC1CCCC1C=CC
COCC1CCC(C1)=CC
COCC1CCCC1=CC
COCC=C1CCCC1C
COCC=C1CCC(C)C1
CC(C)(C=C)C1CCOC1
CC(C)(C=C)C1CCCO1
CC(CC1CCCO1)C#C
CC(CC1CCOC1)C#C
CC(C)C#CC1CCCO1
CC(CC#C)C1CCCO1
CC#CC(C)C1CCCO1
CCC(C#C)C1CCCO1
CC(C)C#CC1CCOC1
CC(CC#C)C1CCOC1
CC#CC(C)C1CCOC1
CCC(C#C)C1CCOC1
COC(C)C=C1CCCC1
COCC(C)=C1CCCC1
CCC1(CCCO1)C=CC
CCC1(CCOC1)C=CC
CC=CCC1(C)CCCO1
CCC=CC1(C)CCCO1
CC=CCC1(C)CCOC1
CCC=CC1(C)CCOC1
CCC(C)C1CC=CCO1
CC(C)CC1=CCCOC1
CCC(C)C1=CCCOC1
CC(C)CC1=CCOCC1
CCC(C)C1=CCOCC1
CC(C)CC1COCC=C1
CCC(C)C1COCC=C1
CC(C)CC1OCCC=C1
CCC(C)C1OCCC=C1
CC(C)CC1CC=CCO1
CCC1(CC)CC=CCO1
CCC1(CC)COCC=C1
CCC1(CC)OCCC=C1
CCCC1(C)CC=CCO1
CCCC1(C)COCC=C1
CCCC1(C)OCCC=C1
CC1CC(CC(=O)O1)C=C
CC1C(CCOC1=O)C=C
CC1CC(COC1=O)C=C
CC1CCC(OC1=O)C=C
CC1CCC(=O)OC1C=C
CC1CC(OC(=O)C1)C=C
CC1CCOC(=O)C1C=C
CC1CC(=O)OCC1C=C
CC1COC(=O)C(C1)C=C
CC1COC(=O)CC1C=C
CCC1CC(=C)CC(=O)O1
CCC1CCC(=C)C(=O)O1
CCC1C(=C)CCOC1=O
CCC1CC(=C)COC1=O
CCC1CC(=O)OCC1=C
CCC1COC(=O)CC1=C
CCC1OC(=O)CCC1=C
CC1CCC(C=C)C(=O)O1
CC1OC(=O)CCC1C=C
CCC1CCOC(=O)C1=C
CCC1COC(=O)C(=C)C1
CC1C(CCCC1=C)C=O
CC1CC(CCC1=C)C=O
CC1CCC(CC1=C)C=O
CC1C(CCCC1=O)C=C
CC1CC(CCC1=O)C=C
CC1CCC(CC1=O)C=C
CC1CC(=C)CCC1C=O
CC1CC(CC(=C)C1)C=O
CC1CCC(=C)C(C1)C=O
CC1CCC(=C)CC1C=O
CC1CCCC(=C)C1C=O
CC1CCCC(C=C)C1=O
CC1CCC(C=C)C(=O)C1
CC1CCCC(C=O)C1=C
CC1CC(CC(=O)C1)C=C
CC1CCC(C=O)C(=C)C1
CC1CCC(=O)C(C1)C=C
CC1CCC(=O)CC1C=C
CC1CC(=O)CCC1C=C
CCC1C(=C)CCCC1=O
CCC1CC(=C)CCC1=O
CCC1CCC(=C)CC1=O
CCC1CCCC(=C)C1=O
CCC1CC(=C)CC(=O)C1
CCC1CCC(=C)C(=O)C1
CCC1CCC(=O)CC1=C
CCC1CCC(=O)C(=C)C1
CCC1CC(=O)CCC1=C
CC1CCCC(=O)C1C=C
CCC1CCCC(=O)C1=C
CC(=C)C1CCCC(=O)O1
CC(=C)C1CCCOC1=O
CC(=C)C1CCC(=O)OC1
CC(=C)C1CCOC(=O)C1
CC(=O)C1CCCCC1=C
CC(=O)C1CCCC(=C)C1
CC(=C)C1CCCCC1=O
CC(=C)C1CCC(=O)CC1
CC(=O)C1CCC(=C)CC1
CC(=C)C1CCCC(=O)C1
CC1(CCCC(=O)O1)C=C
CC1(CCCOC1=O)C=C
CC1(CCC(=O)OC1)C=C
CC1(CCOC(=O)C1)C=C
CC1(CCCCC1=C)C=O
CC1(CCC(=C)CC1)C=O
CC1(CCCC(=C)C1)C=O
CC1(CCCCC1=O)C=C
CC1(CCC(=O)CC1)C=C
CC1(CCCC(=O)C1)C=C
O=C(C#C)C1CCCCC1
CC(C=O)=C1CCCCC1
CC(=O)C=C1CCCCC1
CCC1CC=CCC(=O)O1
CCC1CCC=CC(=O)O1
CCC1=CCCCOC1=O
CCC1C=CCCOC1=O
CCC1CC=CCOC1=O
CCC1=CCCC(=O)OC1
CCC1=CCCOC(=O)C1
CCC1=CCC(=O)OCC1
CCC1=CCOC(=O)CC1
CCC1CCOC(=O)C=C1
CCC1=CC(=O)OCCC1
CCC1CC(=O)OCC=C1
CCC1COC(=O)C=CC1
CCC1COC(=O)CC=C1
CCC1OC(=O)CCC=C1
CC1=C(CCCCC1)C=O
CC1=CC(CCCC1)C=O
CC1=CCC(CCC1)C=O
CC1=CCCC(CC1)C=O
CC1=CCCCC(C1)C=O
CC1=CCCCCC1C=O
CC1C=CCCCC1C=O
CC1CC=CCC(C1)C=O
CC1CC=CCCC1C=O
CC1CC(CCC=C1)C=O
CC1CCC=C(CC1)C=O
CC1CCC=CC(C1)C=O
CC1CCC=CCC1C=O
CC1CCC(CC=C1)C=O
CC1CCCC=C(C1)C=O
CC1CCCC=CC1C=O
CC1CCCCC=C1C=O
CC1CCCCC(C=O)=C1
CC1CCCC(C=O)=CC1
CC1CCCC(C=O)C=C1
CC1CCC(C=O)C=CC1
CCC1C=CCCCC1=O
CCC1CC=CCCC1=O
CCC1CCC=CCC1=O
CCC1CCCC=CC1=O
CCC1=CCCCC(=O)C1
CCC1CC=CCC(=O)C1
CCC1CCC=CC(=O)C1
CCC1=CCCC(=O)CC1
CCC1=CCC(=O)CCC1
CCC1CCC(=O)C=CC1
CCC1CCC(=O)CC=C1
CCC1=CC(=O)CCCC1
CCC1CC(=O)CCC=C1
CCC1=CCCCCC1=O
CCC1CCCC(=O)C=C1
O=CC1(CCCCC1)C#C
C=CCC1CC=CCCO1
C=CCC1CCC=CCO1
C=CCC1=CCCCOC1
C=CCC1=CCCOCC1
C=CCC1=CCOCCC1
C=CCC1CCOCC=C1
C=CCC1COCC=CC1
C=CCC1COCCC=C1
C=CCC1OCCCC=C1
C#CCOC1CCCCC1
CCCC1CC=CCCO1
CCCC1CCC=CCO1
CCCC1=CCCCOC1
CCCC1=CCCOCC1
CCCC1=CCOCCC1
CCCC1CCOCC=C1
CCCC1COCC=CC1
CCCC1COCCC=C1
CCCC1OCCCC=C1
COC(C)C1CCCCC1
CC(C)OC1CCCCC1
CCC1(CCCCC1)OC
CCOC1(C)CCCCC1
COCC1(C)CCCCC1
CCC1CCCCC(=O)O1
CCC1CCCCOC1=O
CCC1CCCC(=O)OC1
CCC1CCCOC(=O)C1
CCC1CCOC(=O)CC1
CC1CCCCC(C1)C=O
CC1CCCCCC1C=O
CC1CCCC(CC1)C=O
CCC1CCCCC(=O)C1
CCC1CCCC(=O)CC1
CCC1CCCCCC1=O
C=CCC1CCCCOC1
C=CCC1CCCOCC1
C=CCC1CCCCCO1
CCCC1CCCOCC1
CCCC1CCCCCO1
CCCC1CCCCOC1
OC1C=CCCC1=CC#C
OC1CC=CC(C1)=CC#C
OC1CC=CCC1=CC#C
OC1CC(CC=C1)=CC#C
OC1CCC=CC1=CC#C
OC1CCC(=CC#C)C=C1
CC=C1C(C)CCCC1O
CC=C1CC(C)CCC1O
CC=C1CCC(C)CC1O
CC=C1CCCC(C)C1O
CC=C1CC(C)CC(O)C1
CC=C1CCCC(O)C1C
CC=C1CCC(O)CC1C
CC=C1CCC(O)C(C)C1
CC=C1CCC(C)C(O)C1
CC=C1CC(O)CCC1C
CC(C)=C1CCCC(O)C1
CC(C)=C1CCCCC1O
CC(C)=C1CCC(O)CC1
CC=C1CCCCC1(C)O
CC=C1CCCC(C)(O)C1
CC=C1CCC(C)(O)CC1
C#CC1CC(OCO1)C#C
C#CC1CCOC(O1)C#C
C#CC1COC(CO1)C#C
C#CC1COCC(O1)C#C
C#CC1COC(OC1)C#C
C#CC1COCOC1C#C
C#CC1OCCOC1C#C
CC=C1C(C)OCOC1C
CC=C1COC(C)OC1C
CC1OCC(CO1)=C(C)C
CC1OCOCC1=C(C)C
CC=C1COC(C)(C)OC1
CC=C1COCOC1(C)C
C=C1CCCCC1CCC#C
CC1CCC(CC1)C#CC=C
CC1CCCC(C1)C#CC=C
CC1CCCCC1C#CC=C
C=C1CCC(CCC#C)CC1
C=C1CCCC(CCC#C)C1
C=CC1CCCCC1CC#C
C=CC1CCC(CC#C)CC1
C=CC1CCCC(CC#C)C1
C=CCC1CCC(CC1)C#C
C=CCC1CCCC(C1)C#C
CC#CC1CCC(CC1)C=C
CC#CC1CCCC(C1)C=C
CC#CC1CCCCC1C=C
CC#CCC1CCCCC1=C
CCC#CC1CCCCC1=C
CC#CCC1CCC(=C)CC1
CC#CCC1CCCC(=C)C1
CCC#CC1CCC(=C)CC1
CCC#CC1CCCC(=C)C1
C=CCC1CCCCC1C#C
CC1CCC(CC1)=CCC=C
CC1CCC(CC1)C=CC=C
CC1CCCC(C1)=CCC=C
CC1CCCC(C1)C=CC=C
CC1CCCCC1=CCC=C
CC1CCCCC1C=CC=C
CC=C1CCCCC1CC=C
CCC1CCC(CC1)=CC=C
CCC1CCCC(C1)=CC=C
CCC1CCCCC1=CC=C
CC=C1CCC(CC=C)CC1
CC=C1CCCC(CC=C)C1
CC=CC1CCCC(C1)C=C
CC=CC1CCCCC1C=C
CCC=C1CCC(CC1)C=C
CCC=C1CCCC(C1)C=C
CCC=C1CCCCC1C=C
CC=CCC1CCCCC1=C
CCC=CC1CCCCC1=C
CCCC=C1CCCCC1=C
CC=CCC1CCC(=C)CC1
CC=CCC1CCCC(=C)C1
CCC=CC1CCC(=C)CC1
CCC=CC1CCCC(=C)C1
CCCC=C1CCC(=C)CC1
CCCC=C1CCCC(=C)C1
CC=CC1CCC(CC1)C=C
CCC1CCCC(C1)C=CC
CCC=C1CCCCC1CC
CCCC1CCC(CC1)=CC
CCCC1CCCC(C1)=CC
CCCC1CCCCC1=CC
CCC=C1CCC(CC)CC1
CCC=C1CCCC(CC)C1
CCC=CC1CCCCC1C
CC=CCC1CCCC(C)C1
CCC=CC1CCCC(C)C1
CCC1CCC(CC1)C=CC
CCC1CCCCC1C=CC
CC=CCC1CCCCC1C
CCCC=C1CCCCC1C
CC=CCC1CCC(C)CC1
CCC=CC1CCC(C)CC1
CCCC=C1CCC(C)CC1
CCCC=C1CCCC(C)C1
C#CC=C1C=CCOC1C#C
C#CC=C1COC(C=C1)C#C
C#CC=C1COCC=C1C#C
C#CC=C1COCC(=C1)C#C
CC1=C(C)C(COC1)=CC#C
CC1OCC=C(C)C1=CC#C
CC1OCC(C)=CC1=CC#C
CC1OCC(=CC#C)C=C1C
CC1OC(C)C(=CC#C)C=C1
CC1OCC(=CC#C)C(C)=C1
CC=C1C=C(C)COC1C#C
CC=C1C=CC(C)OC1C#C
CC=C1C=C(COC1C)C#C
CC=C1C=CC(OC1C)C#C
CC=C1C(C)OCC=C1C#C
CC=C1C(OCC=C1C)C#C
CC=C1COC(C=C1C)C#C
CC=C1COC(C)C=C1C#C
CC=C1COC(C)C(=C1)C#C
CC=C1COCC(C)=C1C#C
CC=C1COCC(C#C)=C1C
CC=C1COC(C#C)C(C)=C1
CC1OCC=CC1=C(C)C#C
CC1OCC(C=C1)=C(C)C#C
CC(C)=C1C=CCOC1C#C
CC(C)=C1COC(C=C1)C#C
CC(C)=C1COCC=C1C#C
CC(C)=C1COCC(=C1)C#C
CC(C#C)=C1COCC=C1C
CC(C#C)=C1COCC(C)=C1
CC1(C)OCC=CC1=CC#C
CC1(C)OCC(=CC#C)C=C1
CC=C1C=CCOC1(C)C#C
CC=C1COC(C)(C=C1)C#C
C=C1C(CCOC1C#C)C#C
C=C1CC(COC1C#C)C#C
C=C1CCC(OC1C#C)C#C
C=C1C(COCC1C#C)C#C
C=C1CC(OC(C1)C#C)C#C
C=C1CC(OCC1C#C)C#C
C=C1CCOC(C#C)C1C#C
C=C1COC(CC1C#C)C#C
C=C1COC(C#C)C(C1)C#C
C=C1COCC(C#C)C1C#C
CC1CC(=CC#C)C(=C)CO1
CC1CC(=C)C(CO1)=CC#C
CC1C(=C)COCC1=CC#C
CC1COCC(=C)C1=CC#C
CC1COCC(=CC#C)C1=C
CC1OCC(CC1=C)=CC#C
CC1OCC(=C)CC1=CC#C
CC1OCCC(=C)C1=CC#C
CC1OCCC(=CC#C)C1=C
CC=C1CC(=C)COC1C#C
CC=C1C(COCC1=C)C#C
CC=C1CC(OCC1=C)C#C
CC=C1CCOC(C#C)C1=C
CC=C1C(OCCC1=C)C#C
CC=C1COC(CC1=C)C#C
CC=C1COCC(=C)C1C#C
CC=C1COCC(C#C)C1=C
CC=C1COC(C#C)C(=C)C1
CC=C1COCC(=C)C1=CC
CC=C1COCC(=CC)C1=C
CC(C#C)=C1CCOCC1=C
CC(C#C)=C1COCCC1=C
CC(C#C)=C1COCC(=C)C1
C=C1CCC(OC1)(C#C)C#C
C=C1CCCOC1(C#C)C#C
C=C1CCOC(C1)(C#C)C#C
C=C1CCOCC1(C#C)C#C
C=C1COCC(C1)(C#C)C#C
C=C1COCCC1(C#C)C#C
C#CC(C#C)=C1CCCOC1
C#CC(C#C)=C1CCOCC1
CC1CC(=CC#C)C=CCO1
CC1CC=CC(CO1)=CC#C
CC1=CC(CCOC1)=CC#C
CC1=CCC(COC1)=CC#C
CC1=CC(COCC1)=CC#C
CC1=CCCOCC1=CC#C
CC1C=CCOCC1=CC#C
CC1=CCOCC(C1)=CC#C
CC1=CCOCCC1=CC#C
CC1COCC=CC1=CC#C
CC1COCC(=CC#C)C=C1
CC1OCC=CCC1=CC#C
CC1OCC(CC=C1)=CC#C
CC1OCCC=CC1=CC#C
CC1OCCC(=CC#C)C=C1
CC=C1C=CCCOC1C#C
CC=C1CC=CCOC1C#C
CC=C1C=CCOCC1C#C
CC=C1CC(OCC=C1)C#C
CC=C1CCOC(C=C1)C#C
CC=C1CCOCC=C1C#C
CC=C1CCOCC(=C1)C#C
CC=C1COC(C=CC1)C#C
CC=C1COC(CC=C1)C#C
CC=C1COCC=C(C1)C#C
CC=C1COCC=CC1C#C
CC=C1COCC(=CC1)C#C
CC=C1COCC(C=C1)C#C
CC=C1COCCC=C1C#C
CC=C1COCCC(=C1)C#C
CC=C1COCC=CC1=CC
CC=C1COCC(=CC)C=C1
CC1(C)CC(C#C)C(=C)CO1
CC1CC(C)(C#C)C(=C)CO1
CC1(C)CC(=C)C(CO1)C#C
CC1(C)CC(=C)CC(O1)C#C
CC1(C)CCC(=C)C(O1)C#C
CC1CC(=C)C(C)(CO1)C#C
CC1CC(=C)CC(C)(O1)C#C
CC1CCC(=C)C(C)(O1)C#C
CC1(C)CC(=C)COC1C#C
CC1C(=C)CCOC1(C)C#C
CC1CC(=C)COC1(C)C#C
CC1(C)C(COCC1=C)C#C
CC1(C)CC(OCC1=C)C#C
CC1C(=C)COCC1(C)C#C
CC1CC(C)(OCC1=C)C#C
CC1(C)CCOC(C#C)C1=C
CC1(C)C(OCCC1=C)C#C
CC1(C)COC(CC1=C)C#C
CC1(C)COCC(=C)C1C#C
CC1(C)COCC(C#C)C1=C
CC1CCOC(C)(C#C)C1=C
CC1(C)COC(C#C)C(=C)C1
CC1(C)OC(CCC1=C)C#C
CC1(C)OCC(CC1=C)C#C
CC1COC(C)(CC1=C)C#C
CC1COCC(=C)C1(C)C#C
CC1(C)OCC(=C)CC1C#C
CC1(C)OCCC(=C)C1C#C
CC1(C)OCCC(C#C)C1=C
CC1COCC(C)(C#C)C1=C
CC1COC(C)(C#C)C(=C)C1
CC1OC(C)(CCC1=C)C#C
CC1OCC(=C)CC1(C)C#C
CC1OCC(C)(CC1=C)C#C
CC1OCCC(=C)C1(C)C#C
CC1OCCC(C)(C#C)C1=C
CC=C1C(=C)CCOC1(C)C
CC=C1CC(=C)COC1(C)C
CC=C1CC(C)(C)OCC1=C
CC=C1C(=C)COCC1(C)C
CC=C1CCOC(C)(C)C1=C
CC=C1COCC(=C)C1(C)C
CC=C1COC(C)(C)CC1=C
CC=C1COCC(C)(C)C1=C
CC=C1COC(C)(C)C(=C)C1
CC1CC(C#C)C(CO1)C#C
CC1CCC(C#C)C(O1)C#C
CC1CC(CC(O1)C#C)C#C
CC1C(CCOC1C#C)C#C
CC1CC(COC1C#C)C#C
CC1CCC(OC1C#C)C#C
CC1C(COCC1C#C)C#C
CC1CC(OC(C1)C#C)C#C
CC1CC(OCC1C#C)C#C
CC1CCOC(C#C)C1C#C
CC1COC(CC1C#C)C#C
CC1COC(C#C)C(C1)C#C
CC1COCC(C#C)C1C#C
CC1OC(CCC1C#C)C#C
CC1OCC(CC1C#C)C#C
CC1OCCC(C#C)C1C#C
CC=C1C=C(C)CCOC1C
CC=C1C=CC(C)COC1C
CC=C1C=CCC(C)OC1C
CC=C1CC=C(C)COC1C
CC=C1CC=CC(C)OC1C
CC=C1CC(C)=CCOC1C
CC=C1C=C(C)COCC1C
CC=C1C=CC(C)OCC1C
CC=C1C=CCOC(C)C1C
CC=C1C(C)COCC=C1C
CC=C1CC(C)OCC=C1C
CC=C1CC(C)OC(C)C=C1
CC=C1CC(C)OCC(C)=C1
CC=C1C(C)OCC=CC1C
CC=C1C(C)OCCC=C1C
CC=C1CCOC(C)C=C1C
CC=C1CCOCC(C)=C1C
CC=C1CCOC(C)C(C)=C1
CC=C1COC(C)C=CC1C
CC=C1COC(C)CC=C1C
CC=C1COCC=C(C)C1C
CC=C1COCC(C)=CC1C
CC=C1COCC(C)C=C1C
CC=C1COCCC(C)=C1C
CC=C1COC(C)C=C(C)C1
CC=C1COC(C)C(C)=CC1
CC=C1COC(C)C(C)C=C1
CC=C1COC(C)CC(C)=C1
CC=C1COCC(C)=C(C)C1
CC=C1COCC(C)C(C)=C1
CC1(CC(CCO1)C#C)C#C
CC1(CCC(CO1)C#C)C#C
CC1(CCCC(O1)C#C)C#C
CC1CC(CCO1)(C#C)C#C
CC1CCC(CO1)(C#C)C#C
CC1CCCC(O1)(C#C)C#C
CC1(CCC(OC1)C#C)C#C
CC1(CCCOC1C#C)C#C
CC1CCC(OC1)(C#C)C#C
CC1CCCOC1(C#C)C#C
CC1(CCOC(C1)C#C)C#C
CC1(CCOCC1C#C)C#C
CC1CCOC(C1)(C#C)C#C
CC1CCOCC1(C#C)C#C
CC1(COCC(C1)C#C)C#C
CC1(COCCC1C#C)C#C
CC1COCC(C1)(C#C)C#C
CC1COCCC1(C#C)C#C
CC1(OCCCC1C#C)C#C
CC1OCCCC1(C#C)C#C
O=CCCC1CCCCC1
CC=C1CC(C)(C)COC1C
CC=C1CCC(C)(C)OC1C
CC=C1C(C)CCOC1(C)C
CC=C1CC(C)COC1(C)C
CC=C1CCC(C)OC1(C)C
CC=C1CC(C)(C)OCC1C
CC=C1C(C)COCC1(C)C
CC=C1CC(C)OCC1(C)C
CC=C1CC(C)OC(C)(C)C1
CC=C1C(C)OCCC1(C)C
CC=C1CCOC(C)C1(C)C
CC=C1CCOC(C)(C)C1C
CC=C1COC(C)CC1(C)C
CC=C1COCC(C)C1(C)C
CC=C1COC(C)(C)CC1C
CC=C1COCC(C)(C)C1C
CC=C1COC(C)(C)C(C)C1
CC=C1COC(C)C(C)(C)C1
CC1CC11OC(C=C)C=C1
CC1=CC2(CC2)OC1C=C
CC1=CC2(CO2)CC1C=C
CC1CC2(OC2C=C)C=C1
CC1C=CC2(CO2)C1C=C
CC1C=C(CC11CO1)C=C
CC1C=CCC11OC1C=C
CC1=CC(C=C)C2(CO2)C1
CC1C=CC(C=C)C11CO1
CC1C(C=C)C=CC11CO1
CC1OC11CC=CC1C=C
CC1OC11CC(C=C)C=C1
CC1OC2(CC2C=C)C=C1
CCC1C=CC2(CO2)C1=C
CCC1=CC(=C)C2(CO2)C1
CCC1C=CC(=C)C11CO1
CCC1C(=C)C=CC11CO1
CCC1OC11CC=CC1=C
CCC1OC11CC(=C)C=C1
CC1CC(CCCO1)=CC#C
CC1CCC(CCO1)=CC#C
CC1CCCC(CO1)=CC#C
CC1CCC(COC1)=CC#C
CC1CCCOCC1=CC#C
CC1CCOCC(C1)=CC#C
CC1CCOCCC1=CC#C
CC1COCCC(C1)=CC#C
CC1COCCCC1=CC#C
CC1OCCCCC1=CC#C
CC=C1CCC(COC1)C#C
CC=C1CCCC(OC1)C#C
CC=C1CCCCOC1C#C
CC=C1CCCOC(C1)C#C
CC=C1CCCOCC1C#C
CC=C1CCOC(CC1)C#C
CC=C1CCOCC(C1)C#C
CC=C1CCOCCC1C#C
CC=C1COCCC(C1)C#C
CC=C1COCCCC1C#C
CC=C1CCC(COC1)=CC
CC=C1CCCOCC1=CC
CC=C1CCOCC(C1)=CC
CC=C1CCOCCC1=CC
CC=C1CCC(C)C(C)OC1
CC=C1C(C)CCCOC1C
CC=C1CC(C)CCOC1C
CC=C1CCC(C)COC1C
CC=C1CCCC(C)OC1C
CC=C1C(C)CCOCC1C
CC=C1CC(C)COCC1C
CC=C1CCC(C)OCC1C
CC=C1CC(C)COC(C)C1
CC=C1CCC(C)OC(C)C1
CC=C1CC(C)OCCC1C
CC=C1CCCOC(C)C1C
CC=C1CCOC(C)CC1C
CC=C1CCOCC(C)C1C
CC=C1CCOC(C)C(C)C1
CC=C1COC(C)CCC1C
CC=C1COCC(C)CC1C
CC=C1COCCC(C)C1C
CC=C1COC(C)CC(C)C1
CC=C1COCC(C)C(C)C1
CCC1CC11OC(C)C=C1
CCC1CC2(CO2)C=C1C
CCC1CC2(OC2C)C=C1
CCC1C=CC2(CO2)C1C
CCC1C=CCC11OC1C
CCC1=CC(C)C2(CO2)C1
CCC1C=C(C)CC11CO1
CCC1C=CC(C)C11CO1
CCC1C(C)C=CC11CO1
CCC1OC11CC=CC1C
CCC1OC11CC(C)C=C1
CCC1OC2(CC2)C=C1C
CCC1OC2(CC2C)C=C1
CC1CC11CC(CO1)C=C
CC1CC11CCC(O1)C=C
CC1CC11CCOC1C=C
CC1CC11COC(C1)C=C
CC1CC11COCC1C=C
CC1CC11OCCC1C=C
CC1CC2(CC2C=C)CO1
CC1CC2(CC2)C(O1)C=C
CC1CC2(CC2)OC1C=C
CC1CC2(CO2)CC1C=C
CC1CCC2(C1)OC2C=C
CC1CCC2(CC2C=C)O1
CC1CCC2(CO2)C1C=C
CC1C(C=C)C11CCCO1
CC1C(C=C)C11CCOC1
CC1C(CCC11CO1)C=C
CC1CC(CC11CO1)C=C
CC1CC(C=C)C2(CC2)O1
CC1CC(C=C)C2(CO2)C1
CC1CCC(C=C)C11CO1
CC1C(COC11CC1)C=C
CC1CC(OC11CC1)C=C
CC1CCOC11CC1C=C
CC1COC2(CC2)C1C=C
CC1COC2(CC2C=C)C1
CC1C(OCC11CC1)C=C
CC1COCC11CC1C=C
CC1COC(C=C)C11CC1
CC1OC11CCC(C1)C=C
CC1OC11CCCC1C=C
CC1OC2(CC2)CC1C=C
CC1OCC2(CC2)C1C=C
CC1OC(CC11CC1)C=C
CC1OCCC11CC1C=C
CC1OCC(C=C)C11CC1
CCC1CC11CC(=C)CO1
CCC1CC11COCC1=C
CCC1CC11OCCC1=C
CCC1CC2(CO2)CC1=C
CCC1CCC2(CO2)C1=C
CCC1CC(=C)C2(CC2)O1
CCC1CC(=C)C2(CO2)C1
CCC1C(=C)CCC11CO1
CCC1CC(=C)CC11CO1
CCC1CCC(=C)C11CO1
CCC1C(=C)COC11CC1
CCC1COC2(CC2)C1=C
CCC1OC11CCCC1=C
CCC1OC11CCC(=C)C1
CCC1OC2(CC2)CC1=C
CCC1OCC2(CC2)C1=C
CCC1OCC(=C)C11CC1
CC1CCCC11OC1C=C
CCC1CC11CC(C)CO1
CCC1CC11CCC(C)O1
CCC1CC11CCOC1C
CCC1CC11COCC1C
CCC1CC11COC(C)C1
CCC1CC11OCCC1C
CCC1CC2(CC2)C(C)O1
CCC1CC2(CC2C)CO1
CCC1CC2(CC2)OC1C
CCC1CC2(CO2)CC1C
CCC1C(C)C11CCCO1
CCC1C(C)C11CCOC1
CCC1CCC2(C1)OC2C
CCC1CCC2(CC2C)O1
CCC1CCC2(CO2)C1C
CCC1CCCC11OC1C
CCC1CC(C)C2(CC2)O1
CCC1CC(C)C2(CO2)C1
CCC1C(C)CCC11CO1
CCC1CC(C)CC11CO1
CCC1CCC(C)C11CO1
CCC1C(C)COC11CC1
CCC1CC(C)OC11CC1
CCC1CCOC11CC1C
CCC1C(C)OCC11CC1
CCC1COC2(CC2)C1C
CCC1COC2(CC2C)C1
CCC1COCC11CC1C
CCC1COC(C)C11CC1
CCC1OC11CCCC1C
CCC1OC11CCC(C)C1
CCC1OC2(CC2)CC1C
CCC1OCC2(CC2)C1C
CCC1OCCC11CC1C
CCC1OC(C)CC11CC1
CCC1OCC(C)C11CC1
OC1C=CC=CC1CC=C
OC1C=CCC=C1CC=C
OC1CC=CC=C1CC=C
OC1C=CC(CC=C)C=C1
OC1C=CCC(CC=C)=C1
OC1CC=C(CC=C)C=C1
OC1CC=CC(CC=C)=C1
OC1CC(CC=C)=CC=C1
OCC1=C(CC=CC1)C=C
OCC1=C(CCC=C1)C=C
OCC1=CC=C(CC1)C=C
OCC1=CC=CC(C1)C=C
OCC1=CC=CCC1C=C
OCC1=CC(CC=C1)C=C
OCC1=CCC=C(C1)C=C
OCC1=CCC=CC1C=C
OCC1=CCCC=C1C=C
OCC1C=CC=CC1C=C
OCC1C=CCC=C1C=C
OCC1CC=CC=C1C=C
OCC1=C(C=C)C=CCC1
OCC1=CC(C=C)=CCC1
OCC1=CC(C=C)C=CC1
OCC1=CCC(C=C)=CC1
OCC1=CCC(C=C)C=C1
OCC1=CCCC(C=C)=C1
OCC1C=CC(C=C)C=C1
OCC1C=CCC(C=C)=C1
OCC1CC=C(C=C)C=C1
OCC1CC=CC(C=C)=C1
OCC1CC(C=C)=CC=C1
OCCC1=CC=CCC1=C
OCCC1=CCC=CC1=C
OCCC1C=CC=CC1=C
OCCC1=CC=CC(=C)C1
OCCC1=CC(=C)C=CC1
OCCC1=CC(=C)CC=C1
OCCC1=CCC(=C)C=C1
OCCC1C=CC(=C)C=C1
CC1=CCCCC1CCO
CC1C=CCCC1CCO
CC1CCC=CC1CCO
CC1CCCC=C1CCO
CC1CC=CC(CCO)C1
CC1CCC=C(CCO)C1
CC1CCCC(CCO)=C1
CC1CCC(CCO)=CC1
CC1=CC(CCO)CCC1
CC1CC(CCO)CC=C1
CC1=C(CCO)CCCC1
CCC1C=CCCC1CO
CCC1CCC=CC1CO
CCC1CCCC=C1CO
CCC1=CCCC(CO)C1
CCC1CC=CC(CO)C1
CCC1CCC=C(CO)C1
CCC1CCCC(CO)=C1
CCC1CCC(CO)=CC1
CCC1CCC(CO)C=C1
CCC1CC(CO)CC=C1
CCCC1C=CCCC1O
CCCC1CC=CCC1O
CCCC1CCC=CC1O
CCCC1CC=CC(O)C1
CCCC1=CCC(O)CC1
CCCC1CCC(O)C=C1
CCCC1CC(O)CC=C1
CC1CC=CCC1CCO
CC1=CCCC(CCO)C1
CC1=CCC(CCO)CC1
CC1CCC(CCO)C=C1
CCC1=CCCCC1CO
CCC1CC=CCC1CO
CCC1=CCC(CO)CC1
CCC1=CC(CO)CCC1
CCC1=C(CO)CCCC1
CCCC1=CCCCC1O
CCCC1=CCCC(O)C1
CCCC1=CC(O)CCC1
OCC(=C)C1CCCCC1
OC(C=C)C1CCCCC1
OCC1(CCCCC1)C=C
OC1(CC=C)CCCCC1
OCCC=C1CCCCC1
OCC=CC1CCCCC1
CC#CC1=CCOCC1=O
CC#CC1=CC(=O)COC1
CC#CC1OCC=CC1=O
CC#CC1OCC(=O)C=C1
O=C1C=CCOC1CC#C
O=C1COCC=C1CC#C
O=C1COC(CC#C)C=C1
O=C1COCC(CC#C)=C1
O=CC1CC=C(CO1)C#C
O=CC1CC=CC(O1)C#C
O=CC1CC(=CCO1)C#C
O=CC1=C(CCOC1)C#C
O=CC1=CC(COC1)C#C
O=CC1=CCC(OC1)C#C
O=CC1=CCCOC1C#C
O=CC1C=CCOC1C#C
O=CC1=C(COCC1)C#C
O=CC1=CC(OCC1)C#C
O=CC1=CCOC(C1)C#C
O=CC1=CCOCC1C#C
O=CC1COC(C=C1)C#C
O=CC1COCC=C1C#C
O=CC1COCC(=C1)C#C
O=CC1OC(CC=C1)C#C
O=CC1OCC=CC1C#C
O=CC1OCC(C=C1)C#C
O=CC1OCCC=C1C#C
O=CC1OCCC(=C1)C#C
CC1=CC(COC1)=CC=O
CC1=CCOCC1=CC=O
CC1OCC=CC1=CC=O
CC1OCC(=CC=O)C=C1
CC=C1C=CCOC1C=O
CC=C1COCC=C1C=O
CC=C1COCC(C=O)=C1
CC=C1COC(C=O)C=C1
CC=CC1=CCOCC1=O
CC=CC1=CC(=O)COC1
CC=CC1OCC=CC1=O
CC=CC1OCC(=O)C=C1
CCC1CC=CC(OC)O1
CCC1=CCCOC1OC
CCC1=CC(COC1)OC
CCC1C=CCOC1OC
CCC1=CCC(OC)OC1
CCC1=CCOCC1OC
CCC1=CCOC(C1)OC
CCC1=CC(OC)OCC1
CCC1COC(OC)C=C1
CCC1OC(CC=C1)OC
CCC1OCC=CC1OC
CCC1OCC(OC)C=C1
CCOC1CC=CC(C)O1
CCOC1C=CCOC1C
CCOC1COCC=C1C
CCOC1COC(C)C=C1
CCOC1COCC(C)=C1
CCOC1OCC=CC1C
CCOC1OCCC=C1C
CCOC1OCC(C)C=C1
CCOC1OCCC(C)=C1
COCC1CC=C(C)CO1
COCC1CC=CC(C)O1
COCC1CC(C)=CCO1
COCC1=C(C)CCOC1
COCC1=CC(C)COC1
COCC1=CCC(C)OC1
COCC1=CCCOC1C
COCC1C=CCOC1C
COCC1=C(C)COCC1
COCC1=CC(C)OCC1
COCC1=CCOCC1C
COCC1=CCOC(C)C1
COCC1COCC=C1C
COCC1COC(C)C=C1
COCC1COCC(C)=C1
COCC1OCC=CC1C
COCC1OCCC=C1C
COCC1OC(C)CC=C1
COCC1OCC(C)C=C1
COCC1OCCC(C)=C1
CCOC1CC=C(C)CO1
CCOC1CC(C)=CCO1
CCOC1OC(C)CC=C1
C=C1CCOCC1=CC=O
C=C1COCC(C1)=CC=O
C=C1COCCC1=CC=O
C=CC=C1CCOCC1=O
C=CC=C1COCCC1=O
C=CC=C1COCC(=O)C1
CC#CC1CCOC(=O)O1
CC#CC1COCC(=O)O1
CC#CC1COC(=O)CO1
CC#CC1COC(=O)OC1
CC#CC1OCCOC1=O
O=C1COC(CC#C)CO1
O=C1COCC(CC#C)O1
O=C1OCC(CC#C)CO1
O=C1OCCC(CC#C)O1
O=C1OCCOC1CC#C
CC=CC1CCOC(=O)O1
CC=CC1COCC(=O)O1
CC=CC1COC(=O)CO1
CC=CC1COC(=O)OC1
CCC=C1COC(=O)OC1
CC=CC1OCCOC1=O
CC1CC(C)C(CO1)C=O
CC1CCC(C)C(O1)C=O
CC1CCC(C=O)C(C)O1
CC1CC(COC1C)C=O
CC1CCC(OC1C)C=O
CC1CC(C=O)C(C)CO1
CC1CCOC(C)C1C=O
CC1CCOC(C=O)C1C
CC1COC(CC1C)C=O
CC1COC(C)C(C1)C=O
CC1COCC(C)C1C=O
CC1COCC(C=O)C1C
CC1COC(C=O)C(C)C1
CC1OCCC(C=O)C1C
CCC1CC(C)C(=O)CO1
CCC1C(C)COCC1=O
CCC1CC(C)OCC1=O
CCC1CCC(=O)C(C)O1
CCC1C(C)OCCC1=O
CCC1CCOC(C)C1=O
CCC1CC(=O)C(C)CO1
CCC1CC(=O)COC1C
CCC1COC(C)CC1=O
CCC1COCC(C)C1=O
CCC1COC(C)C(=O)C1
CCC1COCC(=O)C1C
CCC1OC(C)CCC1=O
CCC1OCC(C)CC1=O
CCC1OCCC(C)C1=O
CCC1OCCC(=O)C1C
CCC1OCC(=O)CC1C
CC1CC(CC(C)O1)C=O
CC1CC(C)OC(C1)C=O
CCC1CC(=O)CC(C)O1
CC1CCC(CO1)C(C)=O
CC1CCC(OC1)C(C)=O
CC1CCCOC1C(C)=O
CC1CCOC(C1)C(C)=O
CC1CCOCC1C(C)=O
CC1COCC(C1)C(C)=O
CC1COCCC1C(C)=O
CC1OCCCC1C(C)=O
CC(C)C1CCOCC1=O
CC(C)C1COCCC1=O
CC(C)C1COCC(=O)C1
CC1CC(CCO1)C(C)=O
CC1CCCC(O1)C(C)=O
CC(C)C1CCC(=O)CO1
CC(C)C1CC(=O)CCO1
CC(C)C1OCCCC1=O
CC1(C)CCCC(O1)C=O
CC1CC(C)(CCO1)C=O
CC1CCC(C)(CO1)C=O
CC1CCCC(C)(O1)C=O
CC1(C)CCC(OC1)C=O
CC1(C)CCCOC1C=O
CC1CCC(C)(OC1)C=O
CC1CCCOC1(C)C=O
CC1(C)CCOC(C1)C=O
CC1(C)CCOCC1C=O
CC1CCOCC1(C)C=O
CC1(C)COCC(C1)C=O
CC1(C)COCCC1C=O
CC1CCOC(C)(C1)C=O
CC1COCCC1(C)C=O
CC1COCC(C)(C1)C=O
CC1OCCCC1(C)C=O
CCC1(C)CCC(=O)CO1
CCC1(C)CCOCC1=O
CCC1(C)COCCC1=O
CCC1(C)COCC(=O)C1
CCC1(C)OCCCC1=O
CC1(C)CCC(CO1)C=O
CC1(C)OCCCC1C=O
CCC1(C)CC(=O)CCO1
CC1(C)CC(CCO1)C=O
CC(=C)CC1CCOCO1
CC(C=C)C1CCOCO1
CCC(=C)C1CCOCO1
CC(=C)CC1COCCO1
CC(C=C)C1COCCO1
CCC(=C)C1COCCO1
CC(C=C)C1COCOC1
CCC(=C)C1COCOC1
CC(=C)CC1OCCCO1
CC(C=C)C1OCCCO1
CCC(=C)C1OCCCO1
CC(=C)CC1COCOC1
CC1(CC=C)CCOCO1
CC1(CC=C)COCCO1
CC1(CC=C)COCOC1
CC1(CC=C)OCCCO1
CCC1(CCOCO1)C=C
CCC1(COCCO1)C=C
CCC1(COCOC1)C=C
CCC1(OCCCO1)C=C
COC1(CCCCO1)C=C
COC1(CCCOC1)C=C
COC1(CCOCC1)C=C
CC=CCC1CCOCO1
CCC=CC1CCOCO1
CC=CCC1COCCO1
CCC=CC1COCCO1
CC=CCC1COCOC1
CCC=CC1COCOC1
CCCC=C1COCOC1
CC=CCC1OCCCO1
CCC=CC1OCCCO1
COCC=C1CCCOC1
COCC=C1CCOCC1
COC1CCCCC1OC
COC1CCCC(C1)OC
COC1CCC(CC1)OC
OC1CCOCC1=CC#C
OC1COCC(C1)=CC#C
OC1COCCC1=CC#C
C=CC#CC1=CC(=C)COC1
C=CC#CC1=CCOCC1=C
C=CC#CC1OCC=CC1=C
C=CC#CC1OCC(=C)C=C1
C=CC=C1C=CCOC1C=C
C=CC=C1COCC=C1C=C
C=CC=C1COC(C=C)C=C1
C=CC=C1COCC(C=C)=C1
C=CC=CC1=CC(=C)COC1
C=CC=CC1=CCOCC1=C
C=CC=CC1OCC=CC1=C
C=CC=CC1OCC(=C)C=C1
O=C1CC=C(CO1)C#CC#C
O=C1CC=CC(O1)C#CC#C
O=C1CC(=CCO1)C#CC#C
O=C1OC(CC=C1)C#CC#C
O=C1OCC=CC1C#CC#C
O=C1OCC(C=C1)C#CC#C
O=C1OCCC=C1C#CC#C
O=C1OCCC(=C1)C#CC#C
CC#CC=C1C=CCOC1=O
CC#CC=C1COC(=O)C=C1
O=C1CC(C=CC#C)=CCO1
O=C1CC=C(CO1)C=CC#C
O=C1CC=CC(O1)C=CC#C
O=C1OC(CC=C1)C=CC#C
O=C1OCC=CC1=CCC#C
O=C1OCC=CC1C=CC#C
O=C1OCCC=C1C=CC#C
O=C1OCC(=CCC#C)C=C1
O=C1OCC(C=CC#C)C=C1
O=C1OCCC(C=CC#C)=C1
CC=CC=C1C=CCOC1=O
CC=CC=C1COC(=O)C=C1
CC1=C(CC=C)C(=C)COC1
CC1=CC(=C)C(CC=C)OC1
CC1CC=C(C=C)C(O1)C=C
CC1CC(C=C)=C(CO1)C=C
CC1CC(C=C)=CC(O1)C=C
CC1=C(C=C)C(COC1)C=C
CC1=CC(C=C)C(OC1)C=C
CC1=C(CC=C)COCC1=C
CC1=CC(CC=C)OCC1=C
CC1=CC(=C)COC1CC=C
CC1=C(C=C)C(OCC1)C=C
CC1=C(CC(OC1)C=C)C=C
CC1=C(CCOC1C=C)C=C
CC1=CC(COC1C=C)C=C
CC1=CCC(OC1C=C)C=C
CC1C=C(COC1C=C)C=C
CC1C=CC(OC1C=C)C=C
CC1=C(COC(C1)C=C)C=C
CC1=C(COCC1C=C)C=C
CC1=CC(OC(C1)C=C)C=C
CC1=CC(OCC1C=C)C=C
CC1=CCOC(C=C)C1C=C
CC1=CCOC(CC=C)C1=C
CC1C(OCC=C1C=C)C=C
CC1COC(C=C)C=C1C=C
CC1COCC(C=C)=C1C=C
CC1COC(C=C)C(C=C)=C1
CC1OC(CC=C1C=C)C=C
CC1OCC(=C)C=C1CC=C
CC1OC(C=C)C=CC1C=C
CC1OC(CC(C=C)=C1)C=C
CC1OCC=C(C=C)C1C=C
CC1OCC(C=C)=CC1C=C
CC1OCC(C=C)C=C1C=C
CC1OCCC(C=C)=C1C=C
CC1OC(CC=C)C=CC1=C
CC1OCC=C(CC=C)C1=C
CC1OCC(CC=C)=CC1=C
CC1OC(C=C)C(C=C)C=C1
CC1OC(CC=C)C(=C)C=C1
CC1OCC(=C)C(CC=C)=C1
CC1OCC(C=C)C(C=C)=C1
CCC1=C(C=C)C(=C)COC1
CCC1=CC(=C)C(OC1)C=C
CCC1=CC(=C)COC1C=C
CCC1=C(COCC1=C)C=C
CCC1=CC(OCC1=C)C=C
CCC1=CCOC(C=C)C1=C
CCC1OCC(=C)C=C1C=C
CCC1OC(C=C)C=CC1=C
CCC1OCC=C(C=C)C1=C
CCC1OCC(C=C)=CC1=C
CCC1OC(C=C)C(=C)C=C1
CCC1OCC(=C)C(C=C)=C1
CC1CC(CC#C)=CC(=O)O1
CC1=C(CC#C)CCOC1=O
CC1=CC(CC#C)COC1=O
CC1=CCC(CC#C)OC1=O
CC1C=C(CC#C)COC1=O
CC1C=CC(CC#C)OC1=O
CC1=C(CC#C)CC(=O)OC1
CC1=CC(CC#C)C(=O)OC1
CC1=C(CC#C)COC(=O)C1
CC1=CC(CC#C)OC(=O)C1
CC1CC=C(CC#C)C(=O)O1
CC1=CCC(=O)OC1CC#C
CC1C=CC(=O)OC1CC#C
CC1=C(CC#C)C(=O)OCC1
CC1=CCOC(=O)C1CC#C
CC1=CC(=O)OCC1CC#C
CC1=CC(=O)OC(CC#C)C1
CC1COC(=O)C=C1CC#C
CC1COC(=O)C(CC#C)=C1
CC1C(=O)OCC=C1CC#C
CC1OC(=O)C=CC1CC#C
CC1OC(=O)CC=C1CC#C
CC1OC(=O)C(CC#C)C=C1
CC1OC(=O)CC(CC#C)=C1
CCC1CC=C(C#C)C(=O)O1
CCC1=CC(C#C)C(=O)OC1
CCC1CC(=CC(=O)O1)C#C
CCC1=C(C#C)C(=O)OCC1
CCC1=C(CCOC1=O)C#C
CCC1=CC(COC1=O)C#C
CCC1=CCC(OC1=O)C#C
CCC1C=C(COC1=O)C#C
CCC1C=CC(OC1=O)C#C
CCC1=C(CC(=O)OC1)C#C
CCC1=CCC(=O)OC1C#C
CCC1C=CC(=O)OC1C#C
CCC1=C(COC(=O)C1)C#C
CCC1=CC(OC(=O)C1)C#C
CCC1=CCOC(=O)C1C#C
CCC1=CC(=O)OC(C1)C#C
CCC1=CC(=O)OCC1C#C
CCC1COC(=O)C=C1C#C
CCC1COC(=O)C(=C1)C#C
CCC1C(=O)OCC=C1C#C
CCC1OC(=O)C=CC1C#C
CCC1OC(=O)C(C=C1)C#C
CCC1OC(=O)CC=C1C#C
CCC1OC(=O)CC(=C1)C#C
CC#CC1CC=C(C)C(=O)O1
CC#CC1CC(C)=CC(=O)O1
CC#CC1=C(C)CCOC1=O
CC#CC1=CC(C)COC1=O
CC#CC1=CCC(C)OC1=O
CC#CC1C=C(C)COC1=O
CC#CC1C=CC(C)OC1=O
CC#CC1C(=O)OCC=C1C
CC#CC1=C(C)CC(=O)OC1
CC#CC1=CC(C)C(=O)OC1
CC#CC1=C(C)COC(=O)C1
CC#CC1=CC(C)OC(=O)C1
CC#CC1=CCC(=O)OC1C
CC#CC1C=CC(=O)OC1C
CC#CC1=C(C)C(=O)OCC1
CC#CC1=CCOC(=O)C1C
CC#CC1=CC(=O)OCC1C
CC#CC1=CC(=O)OC(C)C1
CC#CC1COC(=O)C=C1C
CC#CC1COC(=O)C(C)=C1
CC#CC1OC(=O)C=CC1C
CC#CC1OC(=O)CC=C1C
CC#CC1OC(=O)C(C)C=C1
CC#CC1OC(=O)CC(C)=C1
CCC1=CC(=CC)C(=O)OC1
CCC1=CC(COC1=O)=CC
CCC1=CCOC(=O)C1=CC
CCC1=CC(=O)OCC1=CC
CCC1OC(=O)C=CC1=CC
CCC1OC(=O)C(=CC)C=C1
CC=CC1CC=C(C)C(=O)O1
CC=CC1CC(C)=CC(=O)O1
CC=CC1=C(C)CCOC1=O
CC=CC1=CC(C)COC1=O
CC=CC1=CCC(C)OC1=O
CC=CC1C=C(C)COC1=O
CC=CC1C=CC(C)OC1=O
CC=CC1C(=O)OCC=C1C
CCC=C1C=C(C)COC1=O
CCC=C1C=CC(C)OC1=O
CCC=C1C(=O)OCC=C1C
CC=CC1=C(C)CC(=O)OC1
CC=CC1=CC(C)C(=O)OC1
CC=CC1=C(C)COC(=O)C1
CC=CC1=CC(C)OC(=O)C1
CC=CC1=CCC(=O)OC1C
CC=CC1C=CC(=O)OC1C
CCC=C1C=CC(=O)OC1C
CC=CC1=C(C)C(=O)OCC1
CC=CC1=CCOC(=O)C1C
CC=CC1=CC(=O)OCC1C
CC=CC1=CC(=O)OC(C)C1
CC=CC1COC(=O)C=C1C
CCC=C1COC(=O)C=C1C
CC=CC1COC(=O)C(C)=C1
CCC=C1COC(=O)C(C)=C1
CC=CC1OC(=O)C=CC1C
CC=CC1OC(=O)CC=C1C
CC=CC1OC(=O)C(C)C=C1
CC=CC1OC(=O)CC(C)=C1
CC1CC=C(CO1)C(=C)C=C
CC1CC=CC(O1)C(=C)C=C
CC1CC(=CCO1)C(=C)C=C
CC1=C(CCOC1)C(=C)C=C
CC1=CC(COC1)C(=C)C=C
CC1=CCC(OC1)C(=C)C=C
CC1=CCCOC1C(=C)C=C
CC1C=CCOC1C(=C)C=C
CC1=C(COCC1)C(=C)C=C
CC1=CC(OCC1)C(=C)C=C
CC1=CCOC(C1)C(=C)C=C
CC1=CCOCC1C(=C)C=C
CC1COC(C=C1)C(=C)C=C
CC1COCC=C1C(=C)C=C
CC1COCC(=C1)C(=C)C=C
CC1OC(CC=C1)C(=C)C=C
CC1OCC=CC1C(=C)C=C
CC1OCC(C=C1)C(=C)C=C
CC1OCCC=C1C(=C)C=C
CC1OCCC(=C1)C(=C)C=C
CC(=C)C1CC(C=C)=CCO1
CC(=C)C1CC=C(CO1)C=C
CC(=C)C1CC=CC(O1)C=C
CC(=C)C1=C(CCOC1)C=C
CC(=C)C1=CC(COC1)C=C
CC(=C)C1=CCC(OC1)C=C
CC(=C)C1=CCCOC1C=C
CC(=C)C1C=CCOC1C=C
CC(=C)C1=C(COCC1)C=C
CC(=C)C1=CC(OCC1)C=C
CC(=C)C1=CCOC(C1)C=C
CC(=C)C1=CCOCC1C=C
CC(=C)C1COCC=C1C=C
CC(=C)C1COC(C=C)C=C1
CC(=C)C1COCC(C=C)=C1
CC(=C)C1OC(CC=C1)C=C
CC(=C)C1OCC=CC1C=C
CC(=C)C1OCCC=C1C=C
CC(=C)C1OCC(C=C)C=C1
CC(=C)C1OCCC(C=C)=C1
CC(=C)CC1=CC(=C)COC1
CC(C=C)C1=CC(=C)COC1
CCC(=C)C1=CC(=C)COC1
CC(=C)CC1=CCOCC1=C
CC(C=C)C1=CCOCC1=C
CCC(=C)C1=CCOCC1=C
CC(=C)CC1OCC=CC1=C
CC(C=C)C1OCC=CC1=C
CCC(=C)C1OCC=CC1=C
CC(=C)CC1OCC(=C)C=C1
CC(C=C)C1OCC(=C)C=C1
CCC(=C)C1OCC(=C)C=C1
CC(C#C)C1CC=CC(=O)O1
CC(C#C)C1=CCCOC1=O
CC(C#C)C1C=CCOC1=O
CC(C#C)C1=CCC(=O)OC1
CC(C#C)C1=CCOC(=O)C1
CC(C#C)C1=CC(=O)OCC1
CC(C#C)C1COC(=O)C=C1
CC(C#C)C1OC(=O)CC=C1
CC=C(C)C1CC=CC(=O)O1
CC(C)=CC1CC=CC(=O)O1
CC=C(C)C1=CCCOC1=O
CC=C(C)C1C=CCOC1=O
CC(C)=CC1=CCCOC1=O
CC(C)=CC1C=CCOC1=O
CC(C)C=C1C=CCOC1=O
CCC(C)=C1C=CCOC1=O
CC=C(C)C1=CCC(=O)OC1
CC(C)=CC1=CCC(=O)OC1
CC=C(C)C1=CCOC(=O)C1
CC(C)=CC1=CCOC(=O)C1
CC=C(C)C1=CC(=O)OCC1
CC=C(C)C1COC(=O)C=C1
CC(C)=CC1COC(=O)C=C1
CC(C)C=C1COC(=O)C=C1
CCC(C)=C1COC(=O)C=C1
CC=C(C)C1OC(=O)CC=C1
CC(C)=CC1OC(=O)CC=C1
CC(C)=CC1=CC(=O)OCC1
CC1(CC(C=C)=CCO1)C=C
CC1(C=C)C=CCOC1C=C
CC1(CC=C(CO1)C=C)C=C
CC1(CC=CC(O1)C=C)C=C
CC1CC=CC(O1)(C=C)C=C
CC1=CC(COC1)(C=C)C=C
CC1=CCC(OC1)(C=C)C=C
CC1=CCCOC1(C=C)C=C
CC1C=CCOC1(C=C)C=C
CC1(CC=C)OCC=CC1=C
CC1(CC=C)OCC(=C)C=C1
CC1=CC(OCC1)(C=C)C=C
CC1=CCOC(C1)(C=C)C=C
CC1=CCOCC1(C=C)C=C
CC1(COCC=C1C=C)C=C
CC1(COC(C=C)C=C1)C=C
CC1(COCC(C=C)=C1)C=C
CC1COC(C=C)(C=C)C=C1
CC1(OC(CC=C1)C=C)C=C
CC1(OCC=CC1C=C)C=C
CC1(OCCC=C1C=C)C=C
CC1OC(CC=C1)(C=C)C=C
CC1OCC=CC1(C=C)C=C
CC1(OCC(C=C)C=C1)C=C
CC1(OCCC(C=C)=C1)C=C
CC1OCC(C=C)(C=C)C=C1
CCC1(OCC=CC1=C)C=C
CCC1(OCC(=C)C=C1)C=C
CC1(CC#C)CC=CC(=O)O1
CC1(CC#C)C=CCOC1=O
CC1(CC#C)COC(=O)C=C1
CC1(CC#C)OC(=O)CC=C1
CCC1(CC=CC(=O)O1)C#C
CCC1(C=CCOC1=O)C#C
CCC1(COC(=O)C=C1)C#C
CCC1(OC(=O)CC=C1)C#C
CC#CC1(C)CC=CC(=O)O1
CC#CC1(C)C=CCOC1=O
CC#CC1(C)COC(=O)C=C1
CC#CC1(C)OC(=O)CC=C1
CC=CC1(C)CC=CC(=O)O1
CC=CC1(C)C=CCOC1=O
CC=CC1(C)COC(=O)C=C1
CC=CC1(C)OC(=O)CC=C1
C=C1C=CCCC1OCC#C
C=C1CC=CC(C1)OCC#C
C=C1CC=CCC1OCC#C
C=C1CC(CC=C1)OCC#C
C=C1CCC=CC1OCC#C
C=C1CCC(OCC#C)C=C1
COC1C=CCCC1=CC=C
COC1CC=CC(C1)=CC=C
COC1CC=CCC1=CC=C
COC1CC(CC=C1)=CC=C
COC1CCC=CC1=CC=C
COC1CCC(=CC=C)C=C1
COCC=C1C=CCCC1=C
COCC=C1CC=CCC1=C
COCC=C1CCC=CC1=C
COCC=C1CC=CC(=C)C1
COCC=C1CC(=C)CC=C1
COCC=C1CCC(=C)C=C1
C=C(CC1CC=CCO1)C#C
C=C(CC1=CCCOC1)C#C
C=C(CC1=CCOCC1)C#C
C=C(CC1COCC=C1)C#C
C=C(CC1OCCC=C1)C#C
C=C(CC#C)C1CC=CCO1
C=CC(C#C)C1CC=CCO1
CC(=C)C#CC1CC=CCO1
CC#CC(=C)C1CC=CCO1
C=C(CC#C)C1=CCCOC1
C=CC(C#C)C1=CCCOC1
CC(=C)C#CC1=CCCOC1
CC#CC(=C)C1=CCCOC1
C=C(CC#C)C1=CCOCC1
C=CC(C#C)C1=CCOCC1
CC(=C)C#CC1=CCOCC1
CC#CC(=C)C1=CCOCC1
C=C(CC#C)C1COCC=C1
C=CC(C#C)C1COCC=C1
CC(=C)C#CC1COCC=C1
CC#CC(=C)C1COCC=C1
C=C(CC#C)C1OCCC=C1
C=CC(C#C)C1OCCC=C1
CC(=C)C#CC1OCCC=C1
CC#CC(=C)C1OCCC=C1
CC=C(C=C)C1CC=CCO1
CC=CC(=C)C1CC=CCO1
CC(=C)C=CC1CC=CCO1
CC(=CC=C)C1CC=CCO1
CC(C=C)=CC1CC=CCO1
CC=C(C=C)C1=CCCOC1
CC=CC(=C)C1=CCCOC1
CC(=C)C=CC1=CCCOC1
CC(=CC=C)C1=CCCOC1
CC(C=C)=CC1=CCCOC1
CC=C(C=C)C1=CCOCC1
CC=CC(=C)C1=CCOCC1
CC(=C)C=CC1=CCOCC1
CC(=CC=C)C1=CCOCC1
CC(C=C)=CC1=CCOCC1
CC=C(C=C)C1COCC=C1
CC=CC(=C)C1COCC=C1
CC(=C)C=CC1COCC=C1
CC(=C)CC=C1COCC=C1
CC(=CC=C)C1COCC=C1
CC(C=C)=CC1COCC=C1
CC(C=C)C=C1COCC=C1
CC(CC=C)=C1COCC=C1
CCC(=C)C=C1COCC=C1
CCC(C=C)=C1COCC=C1
CC=C(C=C)C1OCCC=C1
CC=CC(=C)C1OCCC=C1
CC(=C)C=CC1OCCC=C1
CC(=CC=C)C1OCCC=C1
CC(C=C)=CC1OCCC=C1
CC1=C(CC=C)C=CCOC1
CC1=CC=C(CC=C)COC1
CC1=CC=CC(CC=C)OC1
CC1=CC(CC=C)=CCOC1
CC1=C(CC=C)COCC=C1
CC1=CC(CC=C)OCC=C1
CC1=CC=CCOC1CC=C
CC1=CCOCC=C1CC=C
CC1=CCOC(CC=C)C=C1
CC1=CCOCC(CC=C)=C1
CC1OCC=CC=C1CC=C
CC1OC(CC=C)C=CC=C1
CC1OCC=C(CC=C)C=C1
CC1OCC=CC(CC=C)=C1
CC1OCC(CC=C)=CC=C1
CCC1=C(C=C)C=CCOC1
CCC1=CC(C=C)=CCOC1
CCC1=CC=C(COC1)C=C
CCC1=CC=CC(OC1)C=C
CCC1=CC=CCOC1C=C
CCC1=C(COCC=C1)C=C
CCC1=CC(OCC=C1)C=C
CCC1=CCOCC=C1C=C
CCC1=CCOC(C=C)C=C1
CCC1=CCOCC(C=C)=C1
CCC1OCC=CC=C1C=C
CCC1OC(C=C)C=CC=C1
CCC1OCC=C(C=C)C=C1
CCC1OCC=CC(C=C)=C1
CCC1OCC(C=C)=CC=C1
CC1CC=C(C)C(CC=C)O1
CC1CC=C(CC=C)C(C)O1
CC1CC(C)=C(CC=C)CO1
CC1CC(C)=CC(CC=C)O1
CC1CC(CC=C)=C(C)CO1
CC1CC(CC=C)=CC(C)O1
CC1=C(C)C(CC=C)COC1
CC1=C(C)CC(CC=C)OC1
CC1=C(C)C(CC=C)OCC1
CC1C=C(C)COC1CC=C
CC1C(CC=C)OCC=C1C
CC1COCC(C)=C1CC=C
CC1COC(CC=C)C=C1C
CC1COCC(CC=C)=C1C
CC1COC(C)C(CC=C)=C1
CC1COC(CC=C)C(C)=C1
CC1OCC=C(C)C1CC=C
CC1OCC(C)=CC1CC=C
CC1OCCC(C)=C1CC=C
CC1OC(CC=C)C=CC1C
CC1OC(CC=C)CC=C1C
CC1OCC=C(CC=C)C1C
CC1OCC(CC=C)=CC1C
CC1OCC(CC=C)C=C1C
CC1OCCC(CC=C)=C1C
CC1OC(C)C(CC=C)C=C1
CC1OC(CC=C)C(C)C=C1
CC1OC(CC=C)CC(C)=C1
CC1OCC(C)C(CC=C)=C1
CC1OCC(CC=C)C(C)=C1
CCC1CC=C(C=C)C(C)O1
CCC1CC(C=C)=C(C)CO1
CCC1CC(C=C)=CC(C)O1
CCC1=C(C=C)C(C)COC1
CCC1=C(CC)C(=C)COC1
CCC1=CC(C=C)C(C)OC1
CCC1CC=C(C)C(O1)C=C
CCC1CC(C)=C(CO1)C=C
CCC1CC(C)=CC(O1)C=C
CCC1=C(C=C)C(C)OCC1
CCC1=C(C)C(COC1)C=C
CCC1=C(C)CC(OC1)C=C
CCC1=C(C)CCOC1C=C
CCC1=C(CC(C)OC1)C=C
CCC1=CC(C)C(OC1)C=C
CCC1=CC(C)COC1C=C
CCC1=CCC(C)OC1C=C
CCC1C=C(C)COC1C=C
CCC1C=CC(C)OC1C=C
CCC1=C(CCOC1C)C=C
CCC1=CC(COC1C)C=C
CCC1=CCC(OC1C)C=C
CCC1C=C(COC1C)C=C
CCC1C=CC(OC1C)C=C
CCC1=C(C)C(OCC1)C=C
CCC1=C(C)COC(C1)C=C
CCC1=C(C)COCC1C=C
CCC1=CC(C)OC(C1)C=C
CCC1=CC(C)OCC1C=C
CCC1=C(COCC1C)C=C
CCC1=CC(OCC1C)C=C
CCC1=C(COC(C)C1)C=C
CCC1=CC(OC(C)C1)C=C
CCC1=CCOC(C)C1C=C
CCC1C(C)OCC=C1C=C
CCC1=CCOC(C=C)C1C
CCC1C(OCC=C1C)C=C
CCC1COC(C)C=C1C=C
CCC1COCC(C)=C1C=C
CCC1COC(C=C)C=C1C
CCC1COCC(C=C)=C1C
CCC1COC(C=C)C(C)=C1
CCC1COC(C)C(C=C)=C1
CCC1OC(CC=C1C)C=C
CCC1OC(C)C=CC1C=C
CCC1OC(C)CC=C1C=C
CCC1OC(CC(C)=C1)C=C
CCC1OCC=C(C)C1C=C
CCC1OCC(=C)C=C1CC
CCC1OCC(C)=CC1C=C
CCC1OCC(C)C=C1C=C
CCC1OCCC(C)=C1C=C
CCC1OC(C=C)C=CC1C
CCC1OCC=C(C=C)C1C
CCC1OCC=C(CC)C1=C
CCC1OCC(C=C)=CC1C
CCC1OCC(C=C)C=C1C
CCC1OCC(CC)=CC1=C
CCC1OCCC(C=C)=C1C
CCC1OC(C=C)C(C)C=C1
CCC1OC(C)C(C=C)C=C1
CCC1OC(C)CC(C=C)=C1
CCC1OC(CC)C(=C)C=C1
CCC1OCC(=C)C(CC)=C1
CCC1OCC(C=C)C(C)=C1
CCC1OCC(C)C(C=C)=C1
CCCC1=C(C)C(=C)COC1
CCCC1=CC(=C)C(C)OC1
CCCC1=CC(=C)COC1C
CCCC1=C(C)COCC1=C
CCCC1=CC(C)OCC1=C
CCCC1=CCOC(C)C1=C
CCCC1OC(C)C=CC1=C
CCCC1OCC=C(C)C1=C
CCCC1OCC(=C)C=C1C
CCCC1OCC(C)=CC1=C
CCCC1OC(C)C(=C)C=C1
CCCC1OCC(=C)C(C)=C1
CC1CC=C(CC(C)=C)CO1
CC1CC=CC(CC(C)=C)O1
CC1CC(CC(C)=C)=CCO1
CC1C=CCOC1CC(C)=C
CC1COCC=C1CC(C)=C
CC1COC(CC(C)=C)C=C1
CC1COCC(CC(C)=C)=C1
CC1OCC=CC1CC(C)=C
CC1OCCC=C1CC(C)=C
CC1OC(CC(C)=C)CC=C1
CC1OCC(CC(C)=C)C=C1
CC1OCCC(CC(C)=C)=C1
CCC1CC=C(CO1)C(C)=C
CCC1CC=CC(O1)C(C)=C
CCC1CC(=CCO1)C(C)=C
CCC1=C(CCOC1)C(C)=C
CCC1=CC(COC1)C(C)=C
CCC1=CCC(OC1)C(C)=C
CCC1=CCCOC1C(C)=C
CCC1C=CCOC1C(C)=C
CCC1=C(COCC1)C(C)=C
CCC1=CC(OCC1)C(C)=C
CCC1=CCOC(C1)C(C)=C
CCC1=CCOCC1C(C)=C
CCC1COC(C=C1)C(C)=C
CCC1COCC=C1C(C)=C
CCC1COCC(=C1)C(C)=C
CCC1OC(CC=C1)C(C)=C
CCC1OCC=CC1C(C)=C
CCC1OCC(C=C1)C(C)=C
CCC1OCCC=C1C(C)=C
CCC1OCCC(=C1)C(C)=C
CC(C)C1CC(C=C)=CCO1
CC(C)C1CC=C(CO1)C=C
CC(C)C1CC=CC(O1)C=C
CC(C)C1=C(CCOC1)C=C
CC(C)C1=CC(COC1)C=C
CC(C)C1=CCC(OC1)C=C
CC(C)C1=CCCOC1C=C
CC(C)C1C=CCOC1C=C
CC(C)C1=C(COCC1)C=C
CC(C)C1=CC(OCC1)C=C
CC(C)C1=CCOC(C1)C=C
CC(C)C1=CCOCC1C=C
CC(C)C1COCC=C1C=C
CC(C)C1COC(C=C)C=C1
CC(C)C1COCC(C=C)=C1
CC(C)C1OC(CC=C1)C=C
CC(C)C1OCC=CC1C=C
CC(C)C1OCC(C=C)C=C1
CC(C)C1OCCC(C=C)=C1
CC(=C)CC1CC=C(C)CO1
CC(C=C)C1CC=C(C)CO1
CC(C=C)C1CC=CC(C)O1
CC(C=C)C1CC(C)=CCO1
CCC(=C)C1CC=C(C)CO1
CCC(=C)C1CC=CC(C)O1
CCC(=C)C1CC(C)=CCO1
CC(=C)CC1=C(C)CCOC1
CC(C=C)C1=C(C)CCOC1
CC(C=C)C1=CC(C)COC1
CC(C=C)C1=CCC(C)OC1
CC(C)CC1=CC(=C)COC1
CCC(=C)C1=C(C)CCOC1
CCC(=C)C1=CC(C)COC1
CCC(=C)C1=CCC(C)OC1
CCC(C)C1=CC(=C)COC1
CC(C=C)C1=CCCOC1C
CC(C=C)C1C=CCOC1C
CCC(=C)C1=CCCOC1C
CCC(=C)C1C=CCOC1C
CC(=C)CC1=C(C)COCC1
CC(C=C)C1=C(C)COCC1
CC(C=C)C1=CC(C)OCC1
CCC(=C)C1=C(C)COCC1
CCC(=C)C1=CC(C)OCC1
CC(C=C)C1=CCOCC1C
CC(C)CC1=CCOCC1=C
CCC(=C)C1=CCOCC1C
CCC(C)C1=CCOCC1=C
CC(C=C)C1=CCOC(C)C1
CCC(=C)C1=CCOC(C)C1
CC(=C)CC1COCC=C1C
CC(C=C)C1COCC=C1C
CCC(=C)C1COCC=C1C
CC(=C)CC1COCC(C)=C1
CC(C=C)C1COC(C)C=C1
CC(C=C)C1COCC(C)=C1
CCC(=C)C1COC(C)C=C1
CCC(=C)C1COCC(C)=C1
CC(=C)CC1OCCC=C1C
CC(C=C)C1OCC=CC1C
CC(C=C)C1OCCC=C1C
CC(C)CC1OCC=CC1=C
CCC(=C)C1OCC=CC1C
CCC(=C)C1OCCC=C1C
CCC(C)C1OCC=CC1=C
CC(=C)CC1OCCC(C)=C1
CC(C=C)C1OC(C)CC=C1
CC(C=C)C1OCC(C)C=C1
CC(C=C)C1OCCC(C)=C1
CC(C)CC1OCC(=C)C=C1
CCC(=C)C1OC(C)CC=C1
CCC(=C)C1OCC(C)C=C1
CCC(=C)C1OCCC(C)=C1
CCC(C)C1OCC(=C)C=C1
CC(C)C1OCCC=C1C=C
CC(=C)CC1CC(C)=CCO1
CC1(C)CC=C(CC=C)CO1
CC1(C)CC=CC(CC=C)O1
CC1(C)CC(CC=C)=CCO1
CC1CC=CC(C)(CC=C)O1
CC1=CC(C)(CC=C)COC1
CC1=CCC(C)(CC=C)OC1
CC1=CC(C)(CC=C)OCC1
CC1(C)C=CCOC1CC=C
CC1=CCCOC1(C)CC=C
CC1C=CCOC1(C)CC=C
CC1=CCOCC1(C)CC=C
CC1(C)COCC=C1CC=C
CC1=CCOC(C)(CC=C)C1
CC1(C)COC(CC=C)C=C1
CC1(C)COCC(CC=C)=C1
CC1(C)OCC=CC1CC=C
CC1(C)OCCC=C1CC=C
CC1(C)OC(CC=C)CC=C1
CC1(C)OCC(CC=C)C=C1
CC1(C)OCCC(CC=C)=C1
CC1COC(C)(CC=C)C=C1
CC1OCC=CC1(C)CC=C
CC1OC(C)(CC=C)CC=C1
CC1OCC(C)(CC=C)C=C1
CCC1(C)CC(C=C)=CCO1
CCC1(C)CC=C(CO1)C=C
CCC1(C)CC=CC(O1)C=C
CCC1(CC=C(C)CO1)C=C
CCC1(CC=CC(C)O1)C=C
CCC1(CC(C)=CCO1)C=C
CCC1CC=CC(C)(O1)C=C
CCC1(C=C)C=CCOC1C
CCC1=CC(C)(COC1)C=C
CCC1=CCC(C)(OC1)C=C
CCC1(C)C=CCOC1C=C
CCC1=CCCOC1(C)C=C
CCC1C=CCOC1(C)C=C
CCC1=CC(C)(OCC1)C=C
CCC1=CCOCC1(C)C=C
CCC1=CCOC(C)(C1)C=C
CCC1(C)COCC=C1C=C
CCC1(CC)OCC=CC1=C
CCC1(C)COC(C=C)C=C1
CCC1(C)COCC(C=C)=C1
CCC1(CC)OCC(=C)C=C1
CCC1(COCC=C1C)C=C
CCC1(C)OC(CC=C1)C=C
CCC1(C)OCC=CC1C=C
CCC1(C)OCCC=C1C=C
CCC1(COC(C)C=C1)C=C
CCC1(COCC(C)=C1)C=C
CCC1(C)OCC(C=C)C=C1
CCC1(C)OCCC(C=C)=C1
CCC1COC(C)(C=C)C=C1
CCC1(OCC=CC1C)C=C
CCC1(OCCC=C1C)C=C
CCC1OCC=CC1(C)C=C
CCC1(OC(C)CC=C1)C=C
CCC1(OCC(C)C=C1)C=C
CCC1(OCCC(C)=C1)C=C
CCC1OC(C)(CC=C1)C=C
CCC1OCC(C)(C=C)C=C1
CCCC1(C)OCC=CC1=C
CCCC1(C)OCC(=C)C=C1
CC1CC=C(CCC#C)CO1
CC1CC=CC(CCC#C)O1
CC1CC(CCC#C)=CCO1
CC1=C(CCC#C)CCOC1
CC1=CC(CCC#C)COC1
CC1=CCC(CCC#C)OC1
CC1=C(CCC#C)COCC1
CC1=CC(CCC#C)OCC1
CC1=CCCOC1CCC#C
CC1C=CCOC1CCC#C
CC1=CCOCC1CCC#C
CC1=CCOC(CCC#C)C1
CC1COCC=C1CCC#C
CC1COC(CCC#C)C=C1
CC1COCC(CCC#C)=C1
CC1OCC=CC1CCC#C
CC1OCCC=C1CCC#C
CC1OC(CCC#C)CC=C1
CC1OCC(CCC#C)C=C1
CC1OCCC(CCC#C)=C1
CCC1CC=C(CC#C)CO1
CCC1CC=CC(CC#C)O1
CCC1CC(CC#C)=CCO1
CCC1=C(CC#C)CCOC1
CCC1=CC(CC#C)COC1
CCC1=CCC(CC#C)OC1
CCC1=C(CC#C)COCC1
CCC1=CC(CC#C)OCC1
CCC1CC=C(CO1)C#CC
CCC1CC=CC(O1)C#CC
CCC1CC(=CCO1)C#CC
CCC1=C(CCOC1)C#CC
CCC1=CC(COC1)C#CC
CCC1=CCC(OC1)C#CC
CCC1=CCCOC1C#CC
CCC1=CCCOC1CC#C
CCC1C=CCOC1C#CC
CCC1C=CCOC1CC#C
CCC1=C(COCC1)C#CC
CCC1=CC(OCC1)C#CC
CCC1=CCOC(C1)C#CC
CCC1=CCOCC1C#CC
CCC1=CCOCC1CC#C
CCC1=CCOC(CC#C)C1
CCC1COC(C=C1)C#CC
CCC1COCC=C1C#CC
CCC1COCC=C1CC#C
CCC1COCC(=C1)C#CC
CCC1COC(CC#C)C=C1
CCC1COCC(CC#C)=C1
CCC1OC(CC=C1)C#CC
CCC1OCC=CC1C#CC
CCC1OCC=CC1CC#C
CCC1OCC(C=C1)C#CC
CCC1OCCC=C1C#CC
CCC1OCCC=C1CC#C
CCC1OCCC(=C1)C#CC
CCC1OC(CC#C)CC=C1
CCC1OCC(CC#C)C=C1
CCC1OCCC(CC#C)=C1
CCCC1CC=C(CO1)C#C
CCCC1CC=CC(O1)C#C
CCCC1CC(=CCO1)C#C
CCCC1=C(CCOC1)C#C
CCCC1=CC(COC1)C#C
CCCC1=CCC(OC1)C#C
CCCC1=CCCOC1C#C
CCCC1C=CCOC1C#C
CCCC1=C(COCC1)C#C
CCCC1=CC(OCC1)C#C
CCCC1=CCOC(C1)C#C
CCCC1=CCOCC1C#C
CCCC1COC(C=C1)C#C
CCCC1COCC=C1C#C
CCCC1COCC(=C1)C#C
CCCC1OC(CC=C1)C#C
CCCC1OCC=CC1C#C
CCCC1OCC(C=C1)C#C
CCCC1OCCC=C1C#C
CCCC1OCCC(=C1)C#C
CC#CCC1CC=C(C)CO1
CC#CCC1CC=CC(C)O1
CC#CCC1CC(C)=CCO1
CCC#CC1CC=C(C)CO1
CCC#CC1CC=CC(C)O1
CCC#CC1CC(C)=CCO1
CC#CCC1=C(C)CCOC1
CC#CCC1=CC(C)COC1
CC#CCC1=CCC(C)OC1
CCC#CC1=C(C)CCOC1
CCC#CC1=CC(C)COC1
CCC#CC1=CCC(C)OC1
CC#CCC1=CCCOC1C
CC#CCC1C=CCOC1C
CCC#CC1=CCCOC1C
CCC#CC1C=CCOC1C
CC#CCC1=C(C)COCC1
CC#CCC1=CC(C)OCC1
CCC#CC1=C(C)COCC1
CCC#CC1=CC(C)OCC1
CC#CCC1=CCOCC1C
CCC#CC1=CCOCC1C
CC#CCC1=CCOC(C)C1
CCC#CC1=CCOC(C)C1
CC#CCC1COCC=C1C
CCC#CC1COCC=C1C
CC#CCC1COC(C)C=C1
CC#CCC1COCC(C)=C1
CCC#CC1COC(C)C=C1
CCC#CC1COCC(C)=C1
CC#CCC1OCC=CC1C
CC#CCC1OCCC=C1C
CCC#CC1OCC=CC1C
CCC#CC1OCCC=C1C
CC#CCC1OC(C)CC=C1
CC#CCC1OCC(C)C=C1
CC#CCC1OCCC(C)=C1
CCC#CC1OC(C)CC=C1
CCC#CC1OCC(C)C=C1
CCC#CC1OCCC(C)=C1
CCC=C1C=CCCC1OC
CCC=C1CC=CCC1OC
CCC=C1CC=CC(C1)OC
CCC=C1CC(CC=C1)OC
CCC=C1CCC=CC1OC
CCC=C1CCC(OC)C=C1
CCOC1C=CCCC1=CC
CCOC1CC=CC(C1)=CC
CCOC1CC=CCC1=CC
CCOC1CC(CC=C1)=CC
CCOC1CCC=CC1=CC
CCOC1CCC(=CC)C=C1
COC1C=CCCC1C=CC
COC1CC=CC(C1)C=CC
COC1CC=CCC1C=CC
COC1CC(CC=C1)C=CC
COC1CCC=C(C1)C=CC
COC1CCCC=C1C=CC
COC1CCC(C=CC)=CC1
COC1CCC(C=CC)C=C1
COC1CCCC(C=CC)=C1
COCC1=CC(CCC1)=CC
COCC1=CCC(CC1)=CC
COCC1=CCCC(C1)=CC
COCC1=CCCCC1=CC
COCC1C=CCCC1=CC
COCC1CC=CC(C1)=CC
COCC1CC=CCC1=CC
COCC1CC(CC=C1)=CC
COCC1CCC=CC1=CC
COCC1CCC(=CC)C=C1
COCC=C1C=CCCC1C
COCC=C1CC=CCC1C
COCC=C1CCC=CC1C
COCC=C1CCCC=C1C
COCC=C1CC=CC(C)C1
COCC=C1CC(C)CC=C1
COCC=C1CCC=C(C)C1
COCC=C1CCC(C)=CC1
COCC=C1CCC(C)C=C1
COCC=C1CCCC(C)=C1
COC1CCC=CC1C=CC
CC=C(C)CC1CC=CCO1
CC=CC(C)C1CC=CCO1
CC(C)=CCC1CC=CCO1
CCC=C(C)C1CC=CCO1
CCC(=CC)C1CC=CCO1
CCC(C)=CC1CC=CCO1
CC=C(C)CC1=CCCOC1
CC=CC(C)C1=CCCOC1
CC(C)=CCC1=CCCOC1
CC(C)C=CC1=CCCOC1
CCC=C(C)C1=CCCOC1
CCC(=CC)C1=CCCOC1
CCC(C)=CC1=CCCOC1
CC=C(C)CC1=CCOCC1
CC=CC(C)C1=CCOCC1
CC(C)=CCC1=CCOCC1
CC(C)C=CC1=CCOCC1
CCC=C(C)C1=CCOCC1
CCC(=CC)C1=CCOCC1
CCC(C)=CC1=CCOCC1
CC=C(C)CC1COCC=C1
CC=CC(C)C1COCC=C1
CC(C)=CCC1COCC=C1
CC(C)C=CC1COCC=C1
CC(C)CC=C1COCC=C1
CCC=C(C)C1COCC=C1
CCC(=CC)C1COCC=C1
CCC(C)=CC1COCC=C1
CCC(C)C=C1COCC=C1
CCC(CC)=C1COCC=C1
CCCC(C)=C1COCC=C1
CC=C(C)CC1OCCC=C1
CC=CC(C)C1OCCC=C1
CC(C)=CCC1OCCC=C1
CC(C)C=CC1OCCC=C1
CCC=C(C)C1OCCC=C1
CCC(=CC)C1OCCC=C1
CCC(C)=CC1OCCC=C1
CC(C)C=CC1CC=CCO1
C=CC1CC(C=C)C(=C)CO1
C=CC1CC(=C)C(CO1)C=C
C=CC1CC(=C)CC(O1)C=C
C=CC1CCC(=C)C(O1)C=C
C=CC1CC(=C)COC1C=C
C=CC1CCOC(C=C)C1=C
C=CC1COCC(=C)C1C=C
C=CC1COCC(C=C)C1=C
C=CC1COC(C=C)C(=C)C1
C=CC1OCCC(=C)C1C=C
C=CCC1CC(=C)C(=C)CO1
C=CCC1C(=C)COCC1=C
C=CCC1COCC(=C)C1=C
C=CCC1OCC(=C)CC1=C
C=CCC1OCCC(=C)C1=C
C=C1C(CC#C)CCOC1=O
C=C1CC(CC#C)COC1=O
C=C1CCC(CC#C)OC1=O
C=C1CC(CC#C)OC(=O)C1
C=C1CCC(=O)OC1CC#C
C=C1CCOC(=O)C1CC#C
C=C1CC(=O)OCC1CC#C
C=C1COC(=O)CC1CC#C
C=C1COC(=O)C(CC#C)C1
C=CC1CCC(C#C)C(=O)O1
C=CC1CC(CC(=O)O1)C#C
C=CC1C(CCOC1=O)C#C
C=CC1CC(COC1=O)C#C
C=CC1CCC(OC1=O)C#C
C=CC1CCC(=O)OC1C#C
C=CC1CC(OC(=O)C1)C#C
C=CC1CCOC(=O)C1C#C
C=CC1CC(=O)OCC1C#C
C=CC1COC(=O)C(C1)C#C
C=CC1COC(=O)CC1C#C
C=CC1OC(=O)CCC1C#C
CC#CC1CC(=C)CC(=O)O1
CC#CC1CCC(=C)C(=O)O1
CC#CC1C(=C)CCOC1=O
CC#CC1CC(=C)COC1=O
CC#CC1CCOC(=O)C1=C
CC#CC1CC(=O)OCC1=C
CC#CC1COC(=O)CC1=C
CC#CC1COC(=O)C(=C)C1
CC#CC1OC(=O)CCC1=C
CC1CCC(=CC=C)C(=O)O1
CC1CC(CC(=O)O1)=CC=C
CC1CC(COC1=O)=CC=C
CC1CCOC(=O)C1=CC=C
CC1CC(=O)OCC1=CC=C
CC1COC(=O)C(C1)=CC=C
CC1COC(=O)CC1=CC=C
CC1C(=O)OCCC1=CC=C
CC1OC(=O)CCC1=CC=C
CC=C1C(CCOC1=O)C=C
CC=C1CC(COC1=O)C=C
CC=C1CCC(=O)OC1C=C
CC=C1CC(OC(=O)C1)C=C
CC=C1CCOC(=O)C1C=C
CC=C1CC(=O)OCC1C=C
CC=C1COC(=O)C(C1)C=C
CC=C1COC(=O)CC1C=C
CC=CC1CC(=C)CC(=O)O1
CC=CC1CCC(=C)C(=O)O1
CC=CC1C(=C)CCOC1=O
CC=CC1CC(=C)COC1=O
CCC=C1C(=C)CCOC1=O
CCC=C1CC(=C)COC1=O
CC=CC1CCOC(=O)C1=C
CCC=C1CCOC(=O)C1=C
CC=CC1CC(=O)OCC1=C
CCC=C1CC(=O)OCC1=C
CC=CC1COC(=O)CC1=C
CCC=C1COC(=O)CC1=C
CC=CC1COC(=O)C(=C)C1
CCC=C1COC(=O)C(=C)C1
CC=CC1OC(=O)CCC1=C
CC=C1CCC(OC1=O)C=C
C=CC(=C)C1CC(=C)CCO1
C=CC(=C)C1CCC(=C)CO1
C=CC(=C)C1CCOCC1=C
C=CC(=C)C1COCCC1=C
C=CC(=C)C1COCC(=C)C1
C=CC(=C)C1OCCCC1=C
C=C(C#C)C1CCCC(=O)O1
C=C(C#C)C1CCCOC1=O
C=C(C#C)C1CCC(=O)OC1
C=C(C#C)C1CCOC(=O)C1
CC(=C)C=C1CCCOC1=O
CC(C=C)=C1CCCOC1=O
CC(=C)C=C1CCC(=O)OC1
CC(C=C)=C1CCC(=O)OC1
CC(=C)C=C1CCOC(=O)C1
CC(C=C)=C1CCOC(=O)C1
C=CC1(CC(=C)CCO1)C=C
C=CC1(CCC(=C)CO1)C=C
C=CC1(CCOCC1=C)C=C
C=CC1(COCCC1=C)C=C
C=CC1(COCC(=C)C1)C=C
C=CC1(OCCCC1=C)C=C
C=CC1(CCCC(=O)O1)C#C
C=CC1(CCCOC1=O)C#C
C=CC1(CCC(=O)OC1)C#C
C=CC1(CCOC(=O)C1)C#C
O=C1CCC(CC1)C#CC#C
O=C1CCCC(C1)C#CC#C
O=C1CCCCC1C#CC#C
CC#CC=C1CCCCC1=O
CC#CC=C1CCCC(=O)C1
CC#CC=C1CCC(=O)CC1
O=C1CCC(CC1)=CCC#C
O=C1CCC(CC1)C=CC#C
O=C1CCCC(C1)=CCC#C
O=C1CCCC(C1)C=CC#C
O=C1CCCCC1=CCC#C
O=CC1CCC(CC1)=CC#C
O=CC1CCCC(C1)=CC#C
O=CC1CCCCC1=CC#C
O=CC=C1CCC(CC1)C#C
O=CC=C1CCCC(C1)C#C
O=CC=C1CCCCC1C#C
O=C1CCCCC1C=CC#C
CC=C1CCC(CC1)=CC=O
CC=C1CCCC(C1)=CC=O
CC=C1CCCCC1=CC=O
CC=CC=C1CCCC(=O)C1
CC=CC=C1CCCCC1=O
CC=CC=C1CCC(=O)CC1
CC=CC1=CC2OC2C=C1
CC=CC1=CC=CC2OC12
C=CC(=C)C=C1CCCOC1
C=CC(C=C)=C1CCCOC1
C=CC(=C)C=C1CCOCC1
C=CC(C=C)=C1CCOCC1
C=CC1CC(C=C)=CCCO1
C=CC1CC(C=C)C=CCO1
C=CC1CCC(C=C)=CCO1
C=CC1CC=C(CCO1)C=C
C=CC1CC=CC(CO1)C=C
C=CC1CC=CCC(O1)C=C
C=CC1CCC=C(CO1)C=C
C=CC1CCC=CC(O1)C=C
C=CC1CC=CCOC1C=C
C=CC1=C(CCOCC1)C=C
C=CC1=C(COCCC1)C=C
C=CC1CCOCC=C1C=C
C=CC1CCOC(C=C)C=C1
C=CC1CCOCC(C=C)=C1
C=CC1COCC=C(C1)C=C
C=CC1COCC=CC1C=C
C=CC1COCCC=C1C=C
C=CC1COC(C=C)C=CC1
C=CC1COCC(C=C)=CC1
C=CC1COCC(C=C)C=C1
C=CC1COCCC(C=C)=C1
C=CC1OCCC=CC1C=C
C=CC1OCCCC=C1C=C
C=CC1OCCCC(C=C)=C1
C=CCC1CC=CC(=C)CO1
C=CCC1CC(=C)C=CCO1
C=CCC1=CC(=C)CCOC1
C=CCC1=CCC(=C)COC1
C=CCC1=CC(=C)COCC1
C=CCC1=CCCOCC1=C
C=CCC1C=CCOCC1=C
C=CCC1=CCOCCC1=C
C=CCC1=CCOCC(=C)C1
C=CCC1COCC=CC1=C
C=CCC1COCC(=C)C=C1
C=CCC1OCC=CCC1=C
C=CCC1OCCC=CC1=C
C=CCC1OCC(=C)CC=C1
C=CCC1OCCC(=C)C=C1
CC#CC1CC=CCC(=O)O1
CC#CC1CCC=CC(=O)O1
CC#CC1=CCCCOC1=O
CC#CC1C=CCCOC1=O
CC#CC1CC=CCOC1=O
CC#CC1=CCCC(=O)OC1
CC#CC1=CCCOC(=O)C1
CC#CC1=CCC(=O)OCC1
CC#CC1=CCOC(=O)CC1
CC#CC1CCOC(=O)C=C1
CC#CC1=CC(=O)OCCC1
CC#CC1CC(=O)OCC=C1
CC#CC1COC(=O)C=CC1
CC#CC1COC(=O)CC=C1
CC#CC1OC(=O)CCC=C1
O=C1CC=C(CC#C)CCO1
O=C1CC=CC(CC#C)CO1
O=C1CC=CCC(CC#C)O1
O=C1CC(CC#C)=CCCO1
O=C1CC(CC#C)C=CCO1
O=C1CCC=C(CC#C)CO1
O=C1CCC=CC(CC#C)O1
O=C1CCC(CC#C)=CCO1
O=C1OCC=CCC1CC#C
O=C1OCCC=CC1CC#C
O=C1OCCCC=C1CC#C
O=C1OC(CC#C)CCC=C1
O=C1OCC(CC#C)CC=C1
O=C1OCCC(CC#C)C=C1
O=C1OCCCC(CC#C)=C1
CC=CC1CC=CCC(=O)O1
CC=CC1CCC=CC(=O)O1
CC=CC1=CCCCOC1=O
CC=CC1C=CCCOC1=O
CC=CC1CC=CCOC1=O
CCC=C1C=CCCOC1=O
CCC=C1CC=CCOC1=O
CC=CC1=CCCC(=O)OC1
CC=CC1=CCCOC(=O)C1
CC=CC1=CCC(=O)OCC1
CC=CC1=CCOC(=O)CC1
CC=CC1CCOC(=O)C=C1
CCC=C1CCOC(=O)C=C1
CC=CC1=CC(=O)OCCC1
CC=CC1CC(=O)OCC=C1
CCC=C1CC(=O)OCC=C1
CC=CC1COC(=O)C=CC1
CC=CC1COC(=O)CC=C1
CCC=C1COC(=O)C=CC1
CCC=C1COC(=O)CC=C1
CC=CC1OC(=O)CCC=C1
CC1CCC(C)(C=C)C(=O)O1
CC1(C)CC(CC(=O)O1)C=C
CC1CC(C)(CC(=O)O1)C=C
CC1(C)C(CCOC1=O)C=C
CC1(C)CC(COC1=O)C=C
CC1CC(C)(COC1=O)C=C
CC1CCC(C)(OC1=O)C=C
CC1(C)CCC(=O)OC1C=C
CC1(C)CC(OC(=O)C1)C=C
CC1(C)CCOC(=O)C1C=C
CC1(C)CC(=O)OCC1C=C
CC1CCOC(=O)C1(C)C=C
CC1(C)COC(=O)C(C1)C=C
CC1(C)COC(=O)CC1C=C
CC1CC(=O)OCC1(C)C=C
CC1CC(=O)OC(C)(C1)C=C
CC1COC(=O)CC1(C)C=C
CC1(C)OC(=O)CCC1C=C
CC1COC(=O)C(C)(C1)C=C
CC1C(=O)OCCC1(C)C=C
CC1OC(=O)CCC1(C)C=C
CCC1(C)CC(=C)CC(=O)O1
CCC1(C)CCC(=C)C(=O)O1
CCC1(C)C(=C)CCOC1=O
CCC1(C)CC(=C)COC1=O
CCC1(C)CCOC(=O)C1=C
CCC1(C)CC(=O)OCC1=C
CCC1(C)COC(=O)CC1=C
CCC1(C)COC(=O)C(=C)C1
CCC1(C)OC(=O)CCC1=C
CC1(C)CCC(C=C)C(=O)O1
CC1(C)CCC(OC1=O)C=C
CC1CCC(=O)OC1(C)C=C
CCOC1C(=C)CCCC1=C
CCOC1CC(=C)CCC1=C
CCOC1CCC(=C)CC1=C
CCOC1CCCC(=C)C1=C
CCOC1CC(=C)CC(=C)C1
CCOC1CCC(=C)C(=C)C1
COC1C(CCCC1=C)C=C
COC1CC(CCC1=C)C=C
COC1CCC(CC1=C)C=C
COC1CC(=C)CCC1C=C
COC1CC(CC(=C)C1)C=C
COC1CCC(=C)C(C1)C=C
COC1CCC(=C)CC1C=C
COC1CCCC(=C)C1C=C
COC1CCCC(C=C)C1=C
COC1CCC(C=C)C(=C)C1
COCC1C(=C)CCCC1=C
COCC1CC(=C)CCC1=C
COCC1CCC(=C)CC1=C
COCC1CCCC(=C)C1=C
COCC1CC(=C)CC(=C)C1
COCC1CCC(=C)C(=C)C1
CC1C(CCCC1C#C)C=O
CC1CC(CC(C1)C#C)C=O
CC1CC(CCC1C#C)C=O
CC1CCC(CC1C#C)C=O
CC1CC(CCC1C=O)C#C
CC1CCC(CC1C=O)C#C
CC1CCC(C#C)C(C1)C=O
CC1CCCC(C#C)C1C=O
CC1C(CC#C)CCCC1=O
CC1CC(CC#C)CCC1=O
CC1CCC(CC#C)CC1=O
CC1CCCC(CC#C)C1=O
CC1CC(CC#C)CC(=O)C1
CC1CCC(CC#C)C(=O)C1
CC1CCCC(C=O)C1C#C
CC1CCCC(=O)C1CC#C
CC1CCC(C=O)C(C1)C#C
CC1CCC(=O)CC1CC#C
CC1CC(=O)CCC1CC#C
CCC1C(CCCC1=O)C#C
CCC1CC(CCC1=O)C#C
CCC1CCC(CC1=O)C#C
CCC1CCCC(C#C)C1=O
CCC1CCC(C#C)C(=O)C1
CCC1CC(CC(=O)C1)C#C
CCC1CCCC(=O)C1C#C
CCC1CCC(=O)C(C1)C#C
CCC1CCC(=O)CC1C#C
CCC1CC(=O)CCC1C#C
CC#CC1C(C)CCCC1=O
CC#CC1CC(C)CCC1=O
CC#CC1CCC(C)CC1=O
CC#CC1CCCC(C)C1=O
CC#CC1CC(C)CC(=O)C1
CC#CC1CCC(C)C(=O)C1
CC#CC1CCCC(=O)C1C
CC#CC1CCC(=O)CC1C
CC#CC1CCC(=O)C(C)C1
CC#CC1CC(=O)CCC1C
CC1CCC(=O)C(CC#C)C1
CC1CCC(CC1C)=CC=O
CC1CC(C)CC(C1)=CC=O
CC1CCC(C)C(C1)=CC=O
CC1CCCC(C)C1=CC=O
CC1CCCC(=CC=O)C1C
CC1CCC(=CC=O)C(C)C1
CC=C1CC(CCC1C)C=O
CC=C1CCC(CC1C)C=O
CCC1CC(CCC1=O)=CC
CCC1CCC(CC1=O)=CC
CC=C1C(C)CCCC1C=O
CC=C1CC(C)CC(C1)C=O
CC=C1CC(C)CCC1C=O
CC=C1CCC(C)C(C1)C=O
CC=C1CCC(C)CC1C=O
CC=C1CCCC(C)C1C=O
CCC1CCCC(=CC)C1=O
CCC1CCC(=CC)C(=O)C1
CC=C1CCCC(C=O)C1C
CCC1CCCC(=O)C1=CC
CC=C1CCC(C=O)C(C)C1
CCC1CCC(=O)C(C1)=CC
CCC1CCC(=O)CC1=CC
CCC1CC(=O)CC(C1)=CC
CCC1CC(=O)CCC1=CC
CCC1C(=O)CCCC1=CC
CC=CC1C(C)CCCC1=O
CC=CC1CC(C)CCC1=O
CC=CC1CCC(C)CC1=O
CC=CC1CCCC(C)C1=O
CCC=C1C(C)CCCC1=O
CCC=C1CC(C)CCC1=O
CCC=C1CCCC(C)C1=O
CC=CC1CC(C)CC(=O)C1
CC=CC1CCC(C)C(=O)C1
CCC=C1CC(C)CC(=O)C1
CCC=C1CCC(C)C(=O)C1
CC=CC1CCCC(=O)C1C
CCC=C1CCCC(=O)C1C
CCC=C1CCC(=O)CC1C
CC=CC1CCC(=O)C(C)C1
CCC=C1CCC(=O)C(C)C1
CC=CC1CC(=O)CCC1C
CCC=C1CC(=O)CCC1C
CCC=C1CCC(C)CC1=O
CC=CC1CCC(=O)CC1C
CCC12OC1C=CC2=CC
CCC12OC1C(=CC)C=C2
CC=CC12CC(C)=CC1O2
CC=CC12OC1C=CC2C
CC=CC12OC1C(C)C=C2
CC=CC1=CC2OC2(C)C1
CC=CC1C=CC2(C)OC12
CCC=C1C=CC2(C)OC12
CC=CC1C=CC2OC12C
CCC=C1C=CC2OC12C
CC=CC1(C)C=CC2OC12
CC1CCCCC1C(=O)C#C
CC(C#C)C1CCCC(=O)C1
CC(C#C)C1CCC(=O)CC1
CC(=O)C1CCCC(C1)C#C
CC1CCC(CC1)C(=O)C#C
CC1CCCC(C1)C(=O)C#C
CC(C#C)C1CCCCC1=O
CC(=O)C1CCC(CC1)C#C
CC(=O)C1CCCCC1C#C
CC1CCCC(C1)=C(C)C=O
CC1CCCC(C1)=CC(C)=O
CC1CCCCC1=C(C)C=O
CC1CCCCC1=CC(C)=O
CC=C1CCC(CC1)C(C)=O
CC=C1CCCC(C1)C(C)=O
CC(C)=C1CCC(CC1)C=O
CC(C)=C1CCCC(C1)C=O
CC(C)=C1CCCCC1C=O
CC=C(C)C1CCCC(=O)C1
CC(C)C=C1CCCC(=O)C1
CCC(C)=C1CCCC(=O)C1
CC=C(C)C1CCC(=O)CC1
CC(C)=CC1CCC(=O)CC1
CC1CCC(CC1)=C(C)C=O
CC1CCC(CC1)=CC(C)=O
CC=C1CCCCC1C(C)=O
CC=C(C)C1CCCCC1=O
CC(C)=CC1CCCCC1=O
CCC(C)=C1CCCCC1=O
CC(C)=CC1CCCC(=O)C1
CC(C)C=C1CCC(=O)CC1
CCC(C)=C1CCC(=O)CC1
CC(C)C=C1CCCCC1=O
CCC1CC=C(C)CC(=O)O1
CCC1CC=CC(C)C(=O)O1
CCC1CC(C)=CCC(=O)O1
CCC1CC(C)C=CC(=O)O1
CCC1CCC=C(C)C(=O)O1
CCC1CCC(C)=CC(=O)O1
CCC1=C(C)CCCOC1=O
CCC1=CC(C)CCOC1=O
CCC1=CCC(C)COC1=O
CCC1=CCCC(C)OC1=O
CCC1C=C(C)CCOC1=O
CCC1C=CC(C)COC1=O
CCC1C=CCC(C)OC1=O
CCC1C(=O)OCCC=C1C
CCC1C(C)C=CCOC1=O
CCC1CC=C(C)COC1=O
CCC1CC=CC(C)OC1=O
CCC1CC(C)=CCOC1=O
CCC1=C(C)CCC(=O)OC1
CCC1=CC(C)CC(=O)OC1
CCC1=CCC(C)C(=O)OC1
CCC1=C(C)CCOC(=O)C1
CCC1=CC(C)COC(=O)C1
CCC1=CCC(C)OC(=O)C1
CCC1=CCCC(=O)OC1C
CCC1C=CCC(=O)OC1C
CCC1CC=CC(=O)OC1C
CCC1=C(C)CC(=O)OCC1
CCC1=CC(C)C(=O)OCC1
CCC1=CCCOC(=O)C1C
CCC1C=CCOC(=O)C1C
CCC1=C(C)COC(=O)CC1
CCC1=CC(C)OC(=O)CC1
CCC1CC(C)OC(=O)C=C1
CCC1=CCC(=O)OCC1C
CCC1C=CC(=O)OCC1C
CCC1=C(C)C(=O)OCCC1
CCC1=CCC(=O)OC(C)C1
CCC1=CCOC(=O)CC1C
CCC1CCOC(=O)C=C1C
CCC1=CCOC(=O)C(C)C1
CCC1CCOC(=O)C(C)=C1
CCC1=CC(=O)OCCC1C
CCC1CC(=O)OCC=C1C
CCC1=CC(=O)OC(C)CC1
CCC1=CC(=O)OCC(C)C1
CCC1CC(=O)OC(C)C=C1
CCC1CC(=O)OCC(C)=C1
CCC1COC(=O)C=CC1C
CCC1COC(=O)CC=C1C
CCC1COC(=O)C=C(C)C1
CCC1COC(=O)C(C)=CC1
CCC1COC(=O)C(C)C=C1
CCC1COC(=O)CC(C)=C1
CCC1OC(=O)C=CCC1C
CCC1OC(=O)CC=CC1C
CCC1OC(=O)CCC=C1C
CCC1OC(=O)C(C)CC=C1
CCC1OC(=O)CC(C)C=C1
CCC1OC(=O)CCC(C)=C1
COC1(CCCCC1=C)C=C
COC1(CCC(=C)CC1)C=C
COC1(CCCC(=C)C1)C=C
CC1(CCC(CC1)C#C)C=O
CC1(CCCC(C1)C#C)C=O
CC1(CCCCC1C#C)C=O
CC1(CCC(CC1)C=O)C#C
CC1(CCCC(C1)C=O)C#C
CC1(CCCCC1C=O)C#C
CC1CCC(CC1)(C=O)C#C
CC1CCCC(C1)(C=O)C#C
CC1CCCCC1(C=O)C#C
CC1(CC#C)CCCCC1=O
CC1(CC#C)CCCC(=O)C1
CC1(CC#C)CCC(=O)CC1
CCC1(CCCCC1=O)C#C
CCC1(CCCC(=O)C1)C#C
CCC1(CCC(=O)CC1)C#C
CC#CC1(C)CCCCC1=O
CC#CC1(C)CCCC(=O)C1
CC#CC1(C)CCC(=O)CC1
CC1(C)CCC(CC1)=CC=O
CC=C1CCCCC1(C)C=O
CC=C1CCC(C)(CC1)C=O
CC=C1CCCC(C)(C1)C=O
CC=CC1(C)CCCCC1=O
CC=CC1(C)CCC(=O)CC1
CC1(C)CCCC(C1)=CC=O
CC1(C)CCCCC1=CC=O
CC=CC1(C)CCCC(=O)C1
CCOC1C=CCCCC1=C
CCOC1CC=CCCC1=C
CCOC1CCC=CCC1=C
CCOC1CCCC=CC1=C
CCOC1CC=CCC(=C)C1
CCOC1CC(=C)CCC=C1
CCOC1CCC=CC(=C)C1
CCOC1CCC(=C)C=CC1
CCOC1CCC(=C)CC=C1
CCOC1CCCC(=C)C=C1
COC1C=CCCCC1C=C
COC1CC=CCC(C1)C=C
COC1CC=CCCC1C=C
COC1CC(CCC=C1)C=C
COC1CCC=C(CC1)C=C
COC1CCC=CC(C1)C=C
COC1CCC=CCC1C=C
COC1CCC(CC=C1)C=C
COC1CCCC=C(C1)C=C
COC1CCCC=CC1C=C
COC1CCCCC=C1C=C
COC1CCC(C=C)C=CC1
COC1CCCC(C=C)=CC1
COC1CCCC(C=C)C=C1
COC1CCCCC(C=C)=C1
COCC1=CCCCCC1=C
COCC1C=CCCCC1=C
COCC1CC=CCCC1=C
COCC1CCC=CCC1=C
COCC1CCCC=CC1=C
COCC1=CC(=C)CCCC1
COCC1=CCC(=C)CCC1
COCC1=CCCC(=C)CC1
COCC1=CCCCC(=C)C1
COCC1CC=CCC(=C)C1
COCC1CC(=C)CCC=C1
COCC1CCC=CC(=C)C1
COCC1CCC(=C)C=CC1
COCC1CCC(=C)CC=C1
COCC1CCCC(=C)C=C1
CC1(CCCCO1)C#CC=C
CC1(CCCOC1)C#CC=C
CC1(CCOCC1)C#CC=C
C=CC1(CC#C)CCCCO1
C=CC1(CC#C)CCCOC1
C=CC1(CC#C)CCOCC1
C=CCC1(CCCCO1)C#C
CC#CC1(CCCCO1)C=C
C=CCC1(CCCOC1)C#C
CC#CC1(CCCOC1)C=C
C=CCC1(CCOCC1)C#C
CC#CC1(CCOCC1)C=C
CC1(CCCCO1)C=CC=C
CC1(CCCOC1)C=CC=C
CC1(CCOCC1)C=CC=C
CC=CC1(CCCCO1)C=C
CC=CC1(CCCOC1)C=C
CC=CC1(CCOCC1)C=C
C#CC=CCC1CCCCO1
C#CCC=CC1CCCCO1
CC=CC#CC1CCCCO1
CC#CC=CC1CCCCO1
C#CC=CCC1CCCOC1
C#CCC=CC1CCCOC1
C#CCCC=C1CCCOC1
CC=CC#CC1CCCOC1
CC#CC=CC1CCCOC1
CC#CCC=C1CCCOC1
CCC#CC=C1CCCOC1
C#CC=CCC1CCOCC1
C#CCC=CC1CCOCC1
C#CCCC=C1CCOCC1
CC=CC#CC1CCOCC1
CC#CC=CC1CCOCC1
CC#CCC=C1CCOCC1
CCC#CC=C1CCOCC1
CC=CC=CC1CCCCO1
CC=CC=CC1CCCOC1
CC=CCC=C1CCCOC1
CCC=CC=C1CCCOC1
CC=CC=CC1CCOCC1
CC=CCC=C1CCOCC1
CCC=CC=C1CCOCC1
CCC1(C)CC(C)CC(=O)O1
CCC1(C)CCC(C)C(=O)O1
CCC1CC(C)(C)CC(=O)O1
CCC1(C)C(C)CCOC1=O
CCC1(C)CC(C)COC1=O
CCC1CC(C)(C)COC1=O
CCC1(C)CC(C)OC(=O)C1
CCC1(C)CCC(=O)OC1C
CCC1(C)CCOC(=O)C1C
CCC1CCC(=O)OC1(C)C
CCC1(C)CC(=O)OCC1C
CCC1CCOC(=O)C1(C)C
CCC1(C)COC(=O)CC1C
CCC1CC(=O)OCC1(C)C
CCC1CC(=O)OC(C)(C)C1
CCC1COC(=O)CC1(C)C
CCC1(C)OC(=O)CCC1C
CCC1COC(=O)C(C)(C)C1
CCC1C(=O)OCCC1(C)C
CCC1OC(=O)CCC1(C)C
CCC1CCC(C)(C)C(=O)O1
CCC1(C)CCC(C)OC1=O
CCC1CCC(C)(C)OC1=O
CCC1(C)COC(=O)C(C)C1
CCC1C(CCCC1=C)OC
CCC1CC(CCC1=C)OC
CCC1CCC(CC1=C)OC
CCC1CC(=C)CCC1OC
CCC1CC(CC(=C)C1)OC
CCC1CCC(=C)CC1OC
CCC1CCC(=C)C(C1)OC
CCC1CCCC(=C)C1OC
CCC1CCCC(OC)C1=C
CCC1CCC(OC)C(=C)C1
CCOC1C(C)CCCC1=C
CCOC1CC(=C)CCC1C
CCOC1CC(C)CCC1=C
CCOC1CCC(=C)CC1C
CCOC1CCC(C)CC1=C
CCOC1CCCC(=C)C1C
CCOC1CCCC(C)C1=C
CCOC1CC(C)CC(=C)C1
CCOC1CCC(=C)C(C)C1
CCOC1CCC(C)C(=C)C1
COC1CC(CCC1C)C=C
COC1CCC(CC1C)C=C
COC1CC(C)CC(C1)C=C
COC1CC(C)CCC1C=C
COC1CCC(C)C(C1)C=C
COC1CCC(C)CC1C=C
COC1CCCC(C)C1C=C
COC1CCCC(C=C)C1C
COC1CCC(C=C)C(C)C1
COCC1C(C)CCCC1=C
COCC1CC(=C)CCC1C
COCC1CC(C)CCC1=C
COCC1CCC(=C)CC1C
COCC1CCC(C)CC1=C
COCC1CCCC(=C)C1C
COCC1CCCC(C)C1=C
COCC1CC(C)CC(=C)C1
COCC1CCC(=C)C(C)C1
COCC1CCC(C)C(=C)C1
COC1C(C)CCCC1C=C
CC(C)(C)C1CCC(=O)OC1
CC(C)(C)C1CCCC(=O)O1
CC(C)(C)C1CCCOC1=O
CC(C)(C)C1CCOC(=O)C1
CC(C)OC1CCCCC1=C
CC(C)OC1CCC(=C)CC1
CC(C)OC1CCCC(=C)C1
COC1CCC(CC1)C(C)=C
COC1CCCC(C1)C(C)=C
COC1CCCCC1C(C)=C
COC(C)C1CCCCC1=C
COC(C)C1CCC(=C)CC1
COC(C)C1CCCC(=C)C1
CCC1(CCCCC1=C)OC
CCC1(CCC(=C)CC1)OC
CCC1(CCCC(=C)C1)OC
CCOC1(C)CCCCC1=C
CCOC1(C)CCC(=C)CC1
CCOC1(C)CCCC(=C)C1
COC1CCCCC1(C)C=C
COC1(C)CCC(CC1)C=C
COC1(C)CCCC(C1)C=C
COC1(C)CCCCC1C=C
COC1(CCC(C)CC1)C=C
COC1(CCCC(C)C1)C=C
COC1CCC(C)(CC1)C=C
COC1CCCC(C)(C1)C=C
COCC1(C)CCCCC1=C
COCC1(C)CCC(=C)CC1
COCC1(C)CCCC(=C)C1
COC1(CCCCC1C)C=C
CC1CCC(CC1)OCC#C
CC1CCCC(C1)OCC#C
CC1CCCCC1OCC#C
CCOC1CCCC(C1)C#C
CCOC1CCCCC1C#C
COC1CCC(CC1)C#CC
COC1CCCC(C1)C#CC
COC1CCCCC1C#CC
COC1CCCCC1CC#C
COC1CCCC(CC#C)C1
COCC1CCC(CC1)C#C
COCC1CCCC(C1)C#C
COCC1CCCCC1C#C
CCOC1CCC(CC1)C#C
COC1CCC(CC#C)CC1
CC(C)(C=C)C1CCCOC1
CC(C)(C=C)C1CCOCC1
CC(C)(C=C)C1CCCCO1
CC(CC1CCCCO1)C#C
CC(CC1CCCOC1)C#C
CC(CC1CCOCC1)C#C
CC(C)C#CC1CCCCO1
CC(CC#C)C1CCCCO1
CC#CC(C)C1CCCCO1
CCC(C#C)C1CCCCO1
CC(C)C#CC1CCCOC1
CC(CC#C)C1CCCOC1
CC#CC(C)C1CCCOC1
CCC(C#C)C1CCCOC1
CC(C)C#CC1CCOCC1
CC(CC#C)C1CCOCC1
CC#CC(C)C1CCOCC1
CCC(C#C)C1CCOCC1
COCC(C)=C1CCCCC1
COC(C)C=C1CCCCC1
CCC1CC=C(CC)CCO1
CCC1CC=CC(CC)CO1
CCC1CC=CCC(CC)O1
CCC1CC(CC)=CCCO1
CCC1CC(CC)C=CCO1
CCC1CCC=C(CC)CO1
CCC1CCC=CC(CC)O1
CCC1CCC(CC)=CCO1
CCC1=C(CC)CCOCC1
CCC1CC=CCOC1CC
CCC1=C(CC)COCCC1
CCC1CCOCC=C1CC
CCC1CCOC(CC)C=C1
CCC1CCOCC(CC)=C1
CCC1COCC=CC1CC
CCC1COCCC=C1CC
CCC1COC(CC)C=CC1
CCC1COCC=C(CC)C1
CCC1COCC(CC)=CC1
CCC1COCC(CC)C=C1
CCC1COCCC(CC)=C1
CCC1OCCC=CC1CC
CCC1OCCCC=C1CC
CCC1OCCCC(CC)=C1
CCCC1CC=C(C)CCO1
CCCC1CC=CC(C)CO1
CCCC1CC=CCC(C)O1
CCCC1CC(C)=CCCO1
CCCC1CC(C)C=CCO1
CCCC1CCC=C(C)CO1
CCCC1CCC=CC(C)O1
CCCC1CCC(C)=CCO1
CCCC1=C(C)CCCOC1
CCCC1=CC(C)CCOC1
CCCC1=CCC(C)COC1
CCCC1=CCCC(C)OC1
CCCC1=CCCCOC1C
CCCC1C=CCCOC1C
CCCC1CC=CCOC1C
CCCC1=C(C)CCOCC1
CCCC1=CC(C)COCC1
CCCC1=CCC(C)OCC1
CCCC1=CCCOCC1C
CCCC1C=CCOCC1C
CCCC1=C(C)COCCC1
CCCC1=CC(C)OCCC1
CCCC1=CCCOC(C)C1
CCCC1CC(C)OCC=C1
CCCC1=CCOCCC1C
CCCC1CCOCC=C1C
CCCC1=CCOC(C)CC1
CCCC1=CCOCC(C)C1
CCCC1CCOC(C)C=C1
CCCC1CCOCC(C)=C1
CCCC1COCC=CC1C
CCCC1COCCC=C1C
CCCC1COC(C)C=CC1
CCCC1COC(C)CC=C1
CCCC1COCC=C(C)C1
CCCC1COCC(C)=CC1
CCCC1COCC(C)C=C1
CCCC1COCCC(C)=C1
CCCC1OCC=CCC1C
CCCC1OCCC=CC1C
CCCC1OCCCC=C1C
CCCC1OC(C)CCC=C1
CCCC1OCC(C)CC=C1
CCCC1OCCC(C)C=C1
CCCC1OCCCC(C)=C1
CCC1(CCCCO1)C=CC
CCC1(CCCOC1)C=CC
CCC1(CCOCC1)C=CC
CC=CCC1(C)CCCCO1
CCC=CC1(C)CCCCO1
CC=CCC1(C)CCCOC1
CCC=CC1(C)CCCOC1
CC=CCC1(C)CCOCC1
CCC=CC1(C)CCOCC1
CCC1CC(C)C(CC)CO1
CCC1CC(CC)C(C)CO1
CCC1CCC(C)C(CC)O1
CCC1CCC(CC)C(C)O1
CCC1CC(C)COC1CC
CCC1CCC(C)OC1CC
CCC1CC(C)OC(CC)C1
CCC1CCOC(C)C1CC
CCC1CCOC(CC)C1C
CCC1COC(C)CC1CC
CCC1COCC(C)C1CC
CCC1COC(C)C(CC)C1
CCC1COC(CC)C(C)C1
CCC1OCCC(C)C1CC
CCCC1CC(C)C(C)CO1
CCCC1C(C)CCOC1C
CCCC1CC(C)COC1C
CCCC1C(C)COCC1C
CCCC1CC(C)OCC1C
CCCC1CCOC(C)C1C
CCCC1COC(C)CC1C
CCCC1COCC(C)C1C
CCCC1COC(C)C(C)C1
CCCC1OC(C)CCC1C
CCCC1OCC(C)CC1C
CCCC1OCCC(C)C1C
CCC1CC(C)CC(CC)O1
CCC1COCC(CC)C1C
CCCC1CC(C)CC(C)O1
CCCC1CCC(C)C(C)O1
CCCC1CCC(C)OC1C
CCCC1CC(C)OC(C)C1
CCC1CC(CCO1)C(C)C
CCC1CCC(CO1)C(C)C
CCC1CCC(OC1)C(C)C
CCC1CCCOC1C(C)C
CCC1CCOC(C1)C(C)C
CCC1CCOCC1C(C)C
CCC1COCC(C1)C(C)C
CCC1OCCCC1C(C)C
CC(C)CC1CCC(C)CO1
CC(C)CC1CCCC(C)O1
CCC(C)C1CCC(C)CO1
CCC(C)C1CCCC(C)O1
CC(C)CC1CCC(C)OC1
CCC(C)C1CCC(C)OC1
CC(C)CC1CCOCC1C
CCC(C)C1CCOCC1C
CC(C)CC1CCOC(C)C1
CCC(C)C1CCOC(C)C1
CC(C)CC1COCCC1C
CCC(C)C1COCCC1C
CC(C)CC1COCC(C)C1
CCC(C)C1COCC(C)C1
CCC1CCCC(O1)C(C)C
CCC1COCCC1C(C)C
CC(C)CC1CC(C)CCO1
CCC(C)C1CC(C)CCO1
CC(C)CC1CCCOC1C
CCC(C)C1CCCOC1C
CC(C)CC1OCCCC1C
CCC(C)C1OCCCC1C
CCC1(CC)CC(C)CCO1
CCC1(CC)CCC(C)CO1
CCC1(CC)CCCC(C)O1
CCC1CC(C)(CC)CCO1
CCC1CCC(C)(CC)CO1
CCC1CCCC(C)(CC)O1
CCC1(CC)CCC(C)OC1
CCC1CCC(C)(CC)OC1
CCC1(CC)CCCOC1C
CCC1(CC)CCOCC1C
CCC1(CC)CCOC(C)C1
CCC1CCCOC1(C)CC
CCC1(CC)COCCC1C
CCC1(CC)COCC(C)C1
CCC1CCOCC1(C)CC
CCC1(CC)OCCCC1C
CCC1CCOC(C)(CC)C1
CCC1COCCC1(C)CC
CCC1COCC(C)(CC)C1
CCC1OCCCC1(C)CC
CCCC1(C)CC(C)CCO1
CCCC1(C)CCC(C)CO1
CCCC1(C)CCCC(C)O1
CCCC1CCC(C)(C)CO1
CCCC1CCCC(C)(C)O1
CCCC1(C)CCC(C)OC1
CCCC1CCC(C)(C)OC1
CCCC1(C)CCCOC1C
CCCC1(C)CCOCC1C
CCCC1(C)CCOC(C)C1
CCCC1CCOCC1(C)C
CCCC1(C)COCCC1C
CCCC1(C)COCC(C)C1
CCCC1CCOC(C)(C)C1
CCCC1COCCC1(C)C
CCCC1(C)OCCCC1C
CCCC1COCC(C)(C)C1
CCCC1OCCCC1(C)C
CCCC1CC(C)(C)CCO1
CCCC1CCCOC1(C)C
CC12CC1C=CC(O2)C=C
CC12CC1OC(C=C)C=C2
CC12CC=C(CC1O2)C=C
CC12CC=CC(C=C)C1O2
CC12CC(C=C)=CCC1O2
CC12CC(C=C)C=CC1O2
CC12OC1C=CCC2C=C
CC12OC1C(CC=C2)C=C
CC12OC1CC=CC2C=C
CC12OC1CC(C=C)C=C2
CC12OCC=CC1C2C=C
CC1C2C=CCOC12C=C
CC1(CC2OC2C=C1)C=C
CC1CC2(OC2C=C1)C=C
CC1CC2OC2(C=C)C=C1
CC1=CCC2(OC2C1)C=C
CC1=CCC2OC2(C1)C=C
CC1(C=C)C2OCC=CC12
CC1(CC=CC2OC12)C=C
CC1C=CCC2(OC12)C=C
CC1C=CCC2OC12C=C
CC1CC=CC2(OC12)C=C
CC1CC=CC2OC12C=C
CC1(C=C)C=CCC2OC12
CC1(OC2CC2C=C1)C=C
CC1OC2(CC2C=C1)C=C
CC1OC2CC2(C=C)C=C1
CCC12CC=CC(=C)C1O2
CCC12CC(=C)C=CC1O2
CCC12OC1C=CCC2=C
CCC12OC1CC=CC2=C
CCC12OC1C(=C)CC=C2
CCC12OC1CC(=C)C=C2
CC=CC1C2OCC=CC12
CC=CC1=CC2CC2OC1
CC=CC1=CC2OC2CC1
CC=CC1CC2OC2C=C1
CCC=C1CC2OC2C=C1
CC=CC1=CCC2OC2C1
CC=CC1=CCCC2OC12
CC=CC1C=CCC2OC12
CC=CC1CC=CC2OC12
CCC=C1C=CCC2OC12
CCC=C1CC=CC2OC12
CC=CC1=CCOC2CC12
CC=CC1OC2CC2C=C1
C=CC1CCCCC(O1)C=C
C=CC1CCC(COC1)C=C
C=CC1CCCC(OC1)C=C
C=CC1CCCCOC1C=C
C=CC1CCCOC(C1)C=C
C=CC1CCCOCC1C=C
C=CC1CCOC(CC1)C=C
C=CC1CCOCC(C1)C=C
C=CC1CCOCCC1C=C
C=CCC1CC(=C)CCCO1
C=CCC1CCC(=C)CCO1
C=CCC1CCCC(=C)CO1
C=CCC1CCC(=C)COC1
C=CCC1CCCOCC1=C
C=CCC1CCOCCC1=C
C=CCC1CCOCC(=C)C1
C=CCC1COCCCC1=C
C=CCC1COCCC(=C)C1
C=CCC1OCCCCC1=C
CC#CC1CCCCC(=O)O1
CC#CC1CCCCOC1=O
CC#CC1CCCC(=O)OC1
CC#CC1CCCOC(=O)C1
CC#CC1CCOC(=O)CC1
O=C1CC(CC#C)CCCO1
O=C1CCC(CC#C)CCO1
O=C1CCCC(CC#C)CO1
O=C1CCCCC(CC#C)O1
O=C1OCCCCC1CC#C
CC=CC1CCCCC(=O)O1
CC=CC1CCCCOC1=O
CCC=C1CCCCOC1=O
CC=CC1CCCC(=O)OC1
CCC=C1CCCC(=O)OC1
CC=CC1CCCOC(=O)C1
CCC=C1CCCOC(=O)C1
CC=CC1CCOC(=O)CC1
CCC=C1CCOC(=O)CC1
CCC12CC1C(CO2)=CC
CCC12CC1OCC2=CC
CCC12CC(CC1O2)=CC
CCC12CCC(=CC)C1O2
CCC12OC1CCC2=CC
CC=CC12CC1C(C)CO2
CC=CC12CC1CC(C)O2
CC=CC12CC1C(C)OC2
CC=CC12CC1COC2C
CC=CC12CC1OCC2C
CC=CC12CC1OC(C)C2
CC=CC12CC(C)CC1O2
CC=CC12CCC(C)C1O2
CC=CC12CCOC1C2C
CC=CC12COCC1C2C
CC=CC12OC1CCC2C
CC=CC12OCCC1C2C
CC=CC1C2CCOC12C
CC=CC1C2COCC12C
CC=CC1C2OCCC12C
CC=CC1CC2CC2(C)O1
CC=CC1CC2(C)CC2O1
CC=CC1(C)C2CCOC12
CC=CC1(C)C2COCC12
CC=CC1CC2OC2(C)C1
CCC=C1CC2OC2(C)C1
CC=CC1(C)CC2CC2O1
CC=CC1CCC2(C)OC12
CCC=C1CCC2(C)OC12
CC=CC1CCC2OC12C
CCC=C1CCC2OC12C
CC=CC1(C)CC2OC2C1
CC=CC1(C)CCC2OC12
CC=CC1(C)COC2CC12
CC=CC1COC2CC12C
CCC=C1COC2CC12C
CC=CC1COC2(C)CC12
CCC=C1COC2(C)CC12
CC=CC1(C)OCC2CC12
CC=CC1OCC2CC12C
CC=CC1OCC2(C)CC12
CCC1CC(C)CCC(=O)O1
CCC1CCC(C)CC(=O)O1
CCC1C(C)CCCOC1=O
CCC1CC(C)CCOC1=O
CCC1CCC(C)COC1=O
CCC1CCC(C)C(=O)OC1
CCC1CC(C)COC(=O)C1
CCC1CCC(C)OC(=O)C1
CCC1CCCC(=O)OC1C
CCC1CCCOC(=O)C1C
CCC1CCC(=O)OCC1C
CCC1CCOC(=O)CC1C
CCC1CCOC(=O)C(C)C1
CCC1CC(=O)OCCC1C
CCC1COC(=O)CCC1C
CCC1OC(=O)CCCC1C
CCC1CCCC(C)C(=O)O1
CCC1CCCC(C)OC1=O
CCC1CCC(=O)OC(C)C1
CCC1COC(=O)CC(C)C1
CCC12CC1C=CC(C)O2
CCC12CC1OC(C)C=C2
CCC12CC=C(C)CC1O2
CCC12CC=CC(C)C1O2
CCC12CC(C)=CCC1O2
CCC12CC(C)C=CC1O2
CCC12OC1C=CCC2C
CCC12OC1CC=CC2C
CCC12OC1C(C)CC=C2
CCC12OC1CC(C)C=C2
CCC12OCC=CC1C2C
CCC1C2C=CCOC12C
CCC1CC2(C)OC2C=C1
CCC1CC2OC2(C)C=C1
CCC1(C)C2OCC=CC12
CCC1=CCC2(C)OC2C1
CCC1=CCC2OC2(C)C1
CCC1(C)CC2OC2C=C1
CCC1C=CCC2(C)OC12
CCC1CC=CC2(C)OC12
CCC1C=CCC2OC12C
CCC1CC=CC2OC12C
CCC1(C)C=CCC2OC12
CCC1(C)CC=CC2OC12
CCC1(C)OC2CC2C=C1
CCC1OC2CC2(C)C=C1
CCC1OC2(C)CC2C=C1
CCOC1CCCCCC1=C
CCOC1CCCC(=C)CC1
CCOC1CCCCC(=C)C1
COC1CCCC(CC1)C=C
COC1CCCCC(C1)C=C
COC1CCCCCC1C=C
COCC1CCCCCC1=C
COCC1CCCC(=C)CC1
COCC1CCCCC(=C)C1
CCC1CCCCC(CC)O1
CCC1CCC(CC)COC1
CCC1CCCC(CC)OC1
CCC1CCCCOC1CC
CCC1CCCOCC1CC
CCC1CCCOC(CC)C1
CCC1CCOCCC1CC
CCC1CCOC(CC)CC1
CCC1CCOCC(CC)C1
CCCC1CC(C)CCCO1
CCCC1CCC(C)CCO1
CCCC1CCCC(C)CO1
CCCC1CCCCC(C)O1
CCCC1CCC(C)COC1
CCCC1CCCC(C)OC1
CCCC1CCCCOC1C
CCCC1CCCOCC1C
CCCC1CCCOC(C)C1
CCCC1CCOCCC1C
CCCC1CCOC(C)CC1
CCCC1CCOCC(C)C1
CCCC1COCCCC1C
CCCC1COCCC(C)C1
CCCC1OCCCCC1C
CC12CC1C(CCO2)C=C
CC12CC1CC(CO2)C=C
CC12CC1CCC(O2)C=C
CC12CC1C(COC2)C=C
CC12CC1CC(OC2)C=C
CC12CC1CCOC2C=C
CC12CC1C(OCC2)C=C
CC12CC1COC(C2)C=C
CC12CC1COCC2C=C
CC12CC1OC(CC2)C=C
CC12CC1OCC(C2)C=C
CC12CC1OCCC2C=C
CC12CCCC(C=C)C1O2
CC12CCCOC1C2C=C
CC12CCOCC1C2C=C
CC12COCCC1C2C=C
CC12OC1CCCC2C=C
CC12OCCCC1C2C=C
CC1C2CCCOC12C=C
CC1C2CCOCC12C=C
CC1C2COCCC12C=C
CC1C2OCCCC12C=C
CC1(CC2CC2CO1)C=C
CC1CC2(CC2CO1)C=C
CC1CC2CC2(CO1)C=C
CC1(CCC2CC2O1)C=C
CC1CCC2(CC2O1)C=C
CC1CCC2CC2(O1)C=C
CC1(C=C)C2CCCOC12
CC1(C=C)C2CCOCC12
CC1(CCC2OC2C1)C=C
CC1CCC2(OC2C1)C=C
CC1CCC2OC2(C1)C=C
CC1(CCCC2OC12)C=C
CC1CCCC2(OC12)C=C
CC1CCCC2OC12C=C
CC1(CCOC2CC12)C=C
CC1CCOC2(CC12)C=C
CC1CCOC2CC12C=C
CC1(COC2CC2C1)C=C
CC1COC2(CC2C1)C=C
CC1COC2CC2(C1)C=C
CC1(COCC2CC12)C=C
CC1COCC2(CC12)C=C
CC1COCC2CC12C=C
CC1(OCCC2CC12)C=C
CC1OCCC2(CC12)C=C
CC1OCCC2CC12C=C
CCC12CC1C(=C)CCO2
CCC12CC1CC(=C)CO2
CCC12CC1C(=C)COC2
CCC12CC1COCC2=C
CCC12CC1OCCC2=C
CCC12CC1OCC(=C)C2
CCC12CC(=C)CCC1O2
CCC12CCC(=C)CC1O2
CCC12CCCC(=C)C1O2
CCC12OC1CCCC2=C
CC12CC(CCC1O2)C=C
CC12CCC(CC1O2)C=C
CC=CC1C2CCCOC12
CC=CC1C2CCOCC12
CC=CC1CC2CC2CO1
CC=CC1CCC2CC2O1
CCC=C1CCC2OC2C1
CC=CC1CCCC2OC12
CCC=C1CCCC2OC12
CC=CC1CCOC2CC12
CCC=C1CCOC2CC12
CC=CC1COC2CC2C1
CCC=C1COC2CC2C1
CC=CC1COCC2CC12
CCC=C1COCC2CC12
CC=CC1OCCC2CC12
CC=CC1CCC2OC2C1
CCC12CC1C(C)CCO2
CCC12CC1CC(C)CO2
CCC12CC1CCC(C)O2
CCC12CC1C(C)COC2
CCC12CC1CC(C)OC2
CCC12CC1CCOC2C
CCC12CC1C(C)OCC2
CCC12CC1COCC2C
CCC12CC1COC(C)C2
CCC12CC1OCCC2C
CCC12CC1OC(C)CC2
CCC12CC1OCC(C)C2
CCC12CCC(C)CC1O2
CCC12CCCC(C)C1O2
CCC12CCCOC1C2C
CCC12CCOCC1C2C
CCC12COCCC1C2C
CCC12OC1CCCC2C
CCC12OCCCC1C2C
CCC1C2CCCOC12C
CCC1C2CCOCC12C
CCC1C2COCCC12C
CCC1C2OCCCC12C
CCC1CC2CC2(C)CO1
CCC1CC2(C)CC2CO1
CCC1(C)C2CCCOC12
CCC1(C)C2CCOCC12
CCC1(C)CC2CC2CO1
CCC1CCC2CC2(C)O1
CCC1CCC2(C)CC2O1
CCC1(C)CCC2CC2O1
CCC1CCCC2(C)OC12
CCC1CCCC2OC12C
CCC1(C)CCC2OC2C1
CCC1(C)CCCC2OC12
CCC1(C)CCOC2CC12
CCC1CCOC2CC12C
CCC1(C)COC2CC2C1
CCC1CCOC2(C)CC12
CCC1(C)COCC2CC12
CCC1COC2CC2(C)C1
CCC1COC2(C)CC2C1
CCC1COCC2CC12C
CCC1COCC2(C)CC12
CCC1(C)OCCC2CC12
CCC1OCCC2CC12C
CCC1OCCC2(C)CC12
CCC12CC(C)CCC1O2
CCC1CCC2(C)OC2C1
CCC1CCC2OC2(C)C1
C#CC=C1COC(OC1)C#C
C#CC=C1COCOC1C#C
CC1OCC(=CC#C)C(C)O1
CC1OCOC(C)C1=CC#C
CC=C1C(C)OCOC1C#C
CC=C1COC(C)OC1C#C
CC=C1COC(OC1C)C#C
CC1OCC(CO1)=C(C)C#C
CC1OCOCC1=C(C)C#C
CC(C)=C1COC(OC1)C#C
CC(C)=C1COCOC1C#C
CC1(C)OCC(CO1)=CC#C
CC1(C)OCOCC1=CC#C
CC=C1COC(C)(OC1)C#C
CC=C1COCOC1(C)C#C
OC1C=CCOC1CC=C
OC1COCC=C1CC=C
OC1COCC(CC=C)=C1
OCC1CC(C=C)=CCO1
OCC1CC=C(CO1)C=C
OCC1CC=CC(O1)C=C
OCC1=C(CCOC1)C=C
OCC1=CC(COC1)C=C
OCC1=CCC(OC1)C=C
OCC1=CCCOC1C=C
OCC1C=CCOC1C=C
OCC1=C(COCC1)C=C
OCC1=CC(OCC1)C=C
OCC1=CCOC(C1)C=C
OCC1=CCOCC1C=C
OCC1COCC=C1C=C
OCC1COC(C=C)C=C1
OCC1COCC(C=C)=C1
OCC1OC(CC=C1)C=C
OCC1OCC=CC1C=C
OCC1OCCC=C1C=C
OCC1OCC(C=C)C=C1
OCC1OCCC(C=C)=C1
OCCC1=CC(=C)COC1
OCCC1=CCOCC1=C
OCCC1OCC=CC1=C
OCCC1OCC(=C)C=C1
OC1COC(CC=C)C=C1
CC1CCC(CCO)CO1
CC1CCC(CCO)OC1
CC1CC(CCO)CCO1
CC1CCCOC1CCO
CC1CCOCC1CCO
CC1CCOC(CCO)C1
CC1COCCC1CCO
CC1COCC(CCO)C1
CC1OCCCC1CCO
CCC1CCC(CO)CO1
CCC1CCC(CO)OC1
CCC1CCCOC1CO
CCC1CCOCC1CO
CCC1CCOC(CO)C1
CCC1COCCC1CO
CCC1COCC(CO)C1
CCC1OCCCC1CO
CCCC1CCC(O)CO1
CCCC1CCOCC1O
CCCC1COCCC1O
CCCC1COCC(O)C1
CC1CCCC(CCO)O1
CCC1CCCC(CO)O1
CCC1CC(CO)CCO1
CCCC1CC(O)CCO1
CCCC1OCCCC1O
COC1COC(CO1)C=C
COC1COCC(O1)C=C
COC1COCOC1C=C
COC1OCCOC1C=C
COCC1OCC(=C)CO1
COCC1OCOCC1=C
COC1COC(OC1)C=C
C=CCCC1CC=CC(=O)O1
C=CCCC1=CCCOC1=O
C=CCCC1C=CCOC1=O
C=CCCC1=CCC(=O)OC1
C=CCCC1=CCOC(=O)C1
C=CCCC1=CC(=O)OCC1
C=CCCC1COC(=O)C=C1
C=CCCC1OC(=O)CC=C1
CCCCC1C=CCOC1=O
CCCCC1=CCC(=O)OC1
CCCCC1=CCOC(=O)C1
CCCCC1COC(=O)C=C1
CCCCC1OC(=O)CC=C1
CCCCC1CC=CC(=O)O1
CCCCC1=CCCOC1=O
CCCCC1=CC(=O)OCC1
CC1CC(CCO1)=C(C#C)C#C
CC1CCC(CO1)=C(C#C)C#C
CC1CCOCC1=C(C#C)C#C
CC1COCC(C1)=C(C#C)C#C
CC1COCCC1=C(C#C)C#C
CC1OCCCC1=C(C#C)C#C
CC(C#C)=C1CCC(OC1)C#C
CC(C#C)=C1CCCOC1C#C
CC(C#C)=C1CCOC(C1)C#C
CC(C#C)=C1CCOCC1C#C
CC(C#C)=C1COCC(C1)C#C
CC(C#C)=C1COCCC1C#C
CC=C1CCOCC1=C(C)C#C
CC=C1COCC(C1)=C(C)C#C
CC=C1COCCC1=C(C)C#C
CC(C)=C1CCOCC1=CC#C
CC(C)=C1COCC(C1)=CC#C
CC(C)=C1COCCC1=CC#C
C=C1CCCCC1COC=O
C=C1CCCC(COC=O)C1
C=C1CCC(COC=O)CC1
C=CC1CCC(CC1)OC=O
C=CC1CCCC(C1)OC=O
C=CC1CCCCC1OC=O
C=C1CCCCC1CCC=O
C=C1CCCC(CCC=O)C1
C=C1CCC(CCC=O)CC1
C=CC1CCCCC1CC=O
C=CC1CCCC(CC=O)C1
C=CCC1CCC(CC1)C=O
C=CCC1CCCC(C1)C=O
C=CCC1CCCCC1C=O
C=CCCC1CCC(=O)CC1
C=CC1CCC(CC=O)CC1
C=CCCC1CCCCC1=O
C=CCCC1CCCC(=O)C1
CC1CCCCC1COC=O
CC1CCCC(COC=O)C1
CCC1CCCC(C1)OC=O
CCC1CCCCC1OC=O
CC1CCC(COC=O)CC1
CCC1CCC(CC1)OC=O
CC1CCCCC1CCC=O
CCCC1CCCC(C1)C=O
CC1CCCC(CCC=O)C1
CC1CCC(CCC=O)CC1
CCC1CCCCC1CC=O
CCC1CCCC(CC=O)C1
CCC1CCC(CC=O)CC1
CCCC1CCC(CC1)C=O
CCCC1CCCCC1C=O
CCCCC1CCCC(=O)C1
CCCCC1CCCCC1=O
CCCCC1CCC(=O)CC1
CCC1C=CC2(CO2)C1=CC
CCC1=CC(=CC)C2(CO2)C1
CCC1C=CC(=CC)C11CO1
CCC1C(=CC)C=CC11CO1
CCC1OC11CC=CC1=CC
CCC1OC11CC(=CC)C=C1
CC=CC1CC11OC(C)C=C1
CC=CC1CC2(CO2)C=C1C
CCC=C1CC2(CO2)C=C1C
CC=CC1CC2(OC2C)C=C1
CCC=C1CC2(OC2C)C=C1
CC=CC1C=CC2(CO2)C1C
CCC=C1C=CC2(CO2)C1C
CC=CC1C=CCC11OC1C
CCC=C1C=CCC11OC1C
CC=CC1=CC(C)C2(CO2)C1
CC=CC1C=C(C)CC11CO1
CC=CC1C=CC(C)C11CO1
CC=CC1C(C)C=CC11CO1
CCC=C1C=C(C)CC11CO1
CCC=C1C=CC(C)C11CO1
CCC=C1C(C)C=CC11CO1
CC=CC1OC11CC=CC1C
CC=CC1OC11CC(C)C=C1
CC=CC1OC2(CC2)C=C1C
CC=CC1OC2(CC2C)C=C1
CCC1CC11CC(CO1)=CC
CCC1CC11COCC1=CC
CCC1CC11OCCC1=CC
CCC1CC2(CO2)CC1=CC
CCC1CCC2(CO2)C1=CC
CCC1C(CCC11CO1)=CC
CCC1CC(CC11CO1)=CC
CCC1CC(=CC)C2(CC2)O1
CCC1CC(=CC)C2(CO2)C1
CCC1CCC(=CC)C11CO1
CCC1C(COC11CC1)=CC
CCC1COC2(CC2)C1=CC
CCC1OC11CCC(C1)=CC
CCC1OC11CCCC1=CC
CCC1OC2(CC2)CC1=CC
CCC1OCC2(CC2)C1=CC
CCC1OCC(=CC)C11CC1
CC=CC1CC11CC(C)CO1
CC=CC1CC11CCC(C)O1
CC=CC1CC11CCOC1C
CC=CC1CC11COCC1C
CC=CC1CC11COC(C)C1
CC=CC1CC11OCCC1C
CC=CC1CC2(CC2)C(C)O1
CC=CC1CC2(CC2C)CO1
CC=CC1CC2(CC2)OC1C
CCC=C1CC2(CC2)OC1C
CC=CC1CC2(CO2)CC1C
CCC=C1CC2(CO2)CC1C
CC=CC1C(C)C11CCCO1
CC=CC1C(C)C11CCOC1
CC=CC1CCC2(C1)OC2C
CCC=C1CCC2(C1)OC2C
CC=CC1CCC2(CC2C)O1
CC=CC1CCC2(CO2)C1C
CCC=C1CCC2(CO2)C1C
CC=CC1CCCC11OC1C
CCC=C1CCCC11OC1C
CC=CC1CC(C)C2(CC2)O1
CC=CC1CC(C)C2(CO2)C1
CCC=C1CC(C)C2(CO2)C1
CC=CC1C(C)CCC11CO1
CC=CC1CC(C)CC11CO1
CC=CC1CCC(C)C11CO1
CCC=C1C(C)CCC11CO1
CCC=C1CC(C)CC11CO1
CCC=C1CCC(C)C11CO1
CC=CC1C(C)COC11CC1
CC=CC1CC(C)OC11CC1
CCC=C1C(C)COC11CC1
CCC=C1CC(C)OC11CC1
CC=CC1CCOC11CC1C
CCC=C1CCOC11CC1C
CC=CC1C(C)OCC11CC1
CCC=C1C(C)OCC11CC1
CC=CC1COC2(CC2)C1C
CCC=C1COC2(CC2)C1C
CC=CC1COC2(CC2C)C1
CCC=C1COC2(CC2C)C1
CC=CC1COCC11CC1C
CCC=C1COCC11CC1C
CC=CC1COC(C)C11CC1
CCC=C1COC(C)C11CC1
CC=CC1OC11CCCC1C
CC=CC1OC11CCC(C)C1
CC=CC1OC2(CC2)CC1C
CC=CC1OCC2(CC2)C1C
CC=CC1OCCC11CC1C
CC=CC1OC(C)CC11CC1
CC=CC1OCC(C)C11CC1
OC1CCC(CC1)C#CC=C
OC1CCCC(C1)C#CC=C
OC1CCCCC1C#CC=C
OCC#CC1CCCCC1=C
OCC#CC1CCC(=C)CC1
OCC#CC1CCCC(=C)C1
OC1CCC(CC1)=CCC=C
OC1CCC(CC1)C=CC=C
OC1CCCC(C1)=CCC=C
OC1CCCC(C1)C=CC=C
OC1CCCCC1=CCC=C
OC1CCCCC1C=CC=C
OCC1CCC(CC1)=CC=C
OCC1CCCC(C1)=CC=C
OCC1CCCCC1=CC=C
OCC=C1CCC(CC1)C=C
OCC=C1CCCC(C1)C=C
OCC=C1CCCCC1C=C
OCC=CC1CCCCC1=C
OCCC=C1CCCCC1=C
OCC=CC1CCC(=C)CC1
OCC=CC1CCCC(=C)C1
OCCC=C1CCC(=C)CC1
OCCC=C1CCCC(=C)C1
CC1CCC(CC1)=CCCO
CC1CCCC(C1)=CCCO
CC1CCCC(C1)C=CCO
CC1CCCCC1=CCCO
CC1CCCCC1C=CCO
CC=C1CCCCC1CCO
CCC1CCC(CC1)=CCO
CCC1CCCC(C1)=CCO
CCC1CCCCC1=CCO
CC=C1CCCC(CCO)C1
CC=C1CCC(CCO)CC1
CC=CC1CCCCC1CO
CCC=C1CCCCC1CO
CC=CC1CCCC(CO)C1
CCC=C1CCCC(CO)C1
CCC=C1CCC(CO)CC1
CCCC=C1CCCC(O)C1
CCCC=C1CCC(O)CC1
CC1CCC(CC1)C=CCO
CC=CC1CCC(CO)CC1
CC=CCC1CCCCC1O
CCC=CC1CCCCC1O
CCCC=C1CCCCC1O
CC=CCC1CCCC(O)C1
CCC=CC1CCCC(O)C1
CC=CCC1CCC(O)CC1
CCC=CC1CCC(O)CC1
C=C1C=CCOC1OCC#C
C=C1COC(OCC#C)C=C1
COC1OCC=CC1=CC=C
COC1OCC(=CC=C)C=C1
CCC=C1C=CCOC1OC
CCC=C1COC(OC)C=C1
CCOC1OCC=CC1=CC
CCOC1OCC(=CC)C=C1
COC1CC(C=CC)=CCO1
COC1CC=C(CO1)C=CC
COC1CC=CC(O1)C=CC
COC1C=CCOC1C=CC
COC1COCC=C1C=CC
COC1COC(C=CC)C=C1
COC1COCC(C=CC)=C1
COC1OC(CC=C1)C=CC
COC1OCC=CC1C=CC
COC1OCCC=C1C=CC
COC1OCC(C=CC)C=C1
COC1OCCC(C=CC)=C1
COCC1=CC(COC1)=CC
COCC1=CCOCC1=CC
COCC1OCC=CC1=CC
COCC1OCC(=CC)C=C1
COCC=C1C=CCOC1C
COCC=C1COCC=C1C
COCC=C1COC(C)C=C1
COCC=C1COCC(C)=C1
C=CC#CC1OCC(=C)CO1
C=CC#CC1OCOCC1=C
C=CC=C1COC(OC1)C=C
C=CC=C1COCOC1C=C
C=CC=CC1OCC(=C)CO1
C=CC=CC1OCOCC1=C
O=C1CCC(OC1)C#CC#C
O=C1CCCOC1C#CC#C
O=C1CCOC(C1)C#CC#C
O=C1CCOCC1C#CC#C
O=C1COCC(C1)C#CC#C
O=C1COCCC1C#CC#C
CC#CC=C1CCOCC1=O
CC#CC=C1COCCC1=O
CC#CC=C1COCC(=O)C1
O=C1CCC(OC1)C=CC#C
O=C1CCCOC1C=CC#C
O=C1CCOC(C1)C=CC#C
O=C1CCOCC1=CCC#C
O=C1CCOCC1C=CC#C
O=C1COCC(C1)=CCC#C
O=C1COCC(C1)C=CC#C
O=C1COCCC1=CCC#C
O=C1COCCC1C=CC#C
O=CC1CC(CCO1)=CC#C
O=CC1CCC(CO1)=CC#C
O=CC1CCOCC1=CC#C
O=CC1COCC(C1)=CC#C
O=CC1COCCC1=CC#C
O=CC1OCCCC1=CC#C
O=CC=C1CCC(OC1)C#C
O=CC=C1CCCOC1C#C
O=CC=C1CCOC(C1)C#C
O=CC=C1CCOCC1C#C
O=CC=C1COCC(C1)C#C
O=CC=C1COCCC1C#C
CC=C1CCOCC1=CC=O
CC=C1COCC(C1)=CC=O
CC=C1COCCC1=CC=O
CC=CC=C1CCOCC1=O
CC=CC=C1COCCC1=O
CC=CC=C1COCC(=O)C1
CC1CC(OC(O1)C=C)C=C
CC1COC(C=C)C(O1)C=C
CC1C(OCOC1C=C)C=C
CC1COC(OC1C=C)C=C
CC1OCC(=C)C(CC=C)O1
CC1OCC(C=C)C(O1)C=C
CC1OC(CC=C)OCC1=C
CC1OC(CC(O1)C=C)C=C
CC1OC(COC1C=C)C=C
CC1OCC(OC1C=C)C=C
CC1OC(OCC1C=C)C=C
CC1OCOC(C=C)C1C=C
CC1OCOC(CC=C)C1=C
CCC1OCC(=C)C(O1)C=C
CCC1OC(OCC1=C)C=C
CCC1OCOC(C=C)C1=C
CCOC1CC(=C)C(=C)CO1
CCOC1C(=C)COCC1=C
CCOC1COCC(=C)C1=C
CCOC1OCC(=C)CC1=C
CCOC1OCCC(=C)C1=C
COC1CC(C=C)C(=C)CO1
COC1CC(=C)C(CO1)C=C
COC1CC(=C)CC(O1)C=C
COC1CCC(=C)C(O1)C=C
COC1CC(=C)COC1C=C
COC1C(COCC1=C)C=C
COC1CC(OCC1=C)C=C
COC1CCOC(C=C)C1=C
COC1C(OCCC1=C)C=C
COC1COC(CC1=C)C=C
COC1COCC(=C)C1C=C
COC1COCC(C=C)C1=C
COC1COC(C=C)C(=C)C1
COC1OC(CCC1=C)C=C
COC1OCC(CC1=C)C=C
COC1OCC(=C)CC1C=C
COC1OCCC(=C)C1C=C
COC1OCCC(C=C)C1=C
COCC1CC(=C)C(=C)CO1
COCC1C(=C)COCC1=C
COCC1COCC(=C)C1=C
COCC1OCC(=C)CC1=C
COCC1OCCC(=C)C1=C
CC1CC(C#C)C(CO1)C=O
CC1CCC(C#C)C(O1)C=O
CC1CC(CC#C)C(=O)CO1
CC1C(CC#C)COCC1=O
CC1CC(CC#C)OCC1=O
CC1CC(CC(O1)C#C)C=O
CC1CC(CC(O1)C=O)C#C
CC1C(CC#C)OCCC1=O
CC1CCC(C=O)C(O1)C#C
CC1C(CCOC1C#C)C=O
CC1CC(COC1C#C)C=O
CC1CCC(OC1C#C)C=O
CC1CC(COC1C=O)C#C
CC1CCC(OC1C=O)C#C
CC1CCC(=O)C(CC#C)O1
CC1CC(C=O)C(CO1)C#C
CC1C(COCC1C#C)C=O
CC1CC(OC(C1)C#C)C=O
CC1CC(OCC1C#C)C=O
CC1CC(OCC1C=O)C#C
CC1CCOC(C#C)C1C=O
CC1CCOC(CC#C)C1=O
CC1CC(=O)C(CC#C)CO1
CC1CC(=O)CC(CC#C)O1
CC1CCOC(C=O)C1C#C
CC1CC(=O)COC1CC#C
CC1C(CCOC1C=O)C#C
CC1COC(CC1C#C)C=O
CC1COC(CC1C=O)C#C
CC1COC(C#C)C(C1)C=O
CC1COCC(C#C)C1C=O
CC1COC(CC#C)CC1=O
CC1COCC(CC#C)C1=O
CC1COC(CC#C)C(=O)C1
CC1COCC(C=O)C1C#C
CC1COCC(=O)C1CC#C
CC1COC(C=O)C(C1)C#C
CC1OC(CCC1C#C)C=O
CC1OCC(CC1C#C)C=O
CC1OC(CCC1C=O)C#C
CC1OCC(CC1C=O)C#C
CC1OCCC(C#C)C1C=O
CC1OC(CC#C)CCC1=O
CC1OCC(CC#C)CC1=O
CC1OCCC(CC#C)C1=O
CC1OCCC(C=O)C1C#C
CC1OCCC(=O)C1CC#C
CC1OCC(=O)CC1CC#C
CCC1CC(C#C)C(=O)CO1
CCC1CCC(=O)C(O1)C#C
CCC1C(COCC1=O)C#C
CCC1CC(OCC1=O)C#C
CCC1CCOC(C#C)C1=O
CCC1CC(=O)C(CO1)C#C
CCC1CC(=O)CC(O1)C#C
CCC1CC(=O)COC1C#C
CCC1C(OCCC1=O)C#C
CCC1COC(CC1=O)C#C
CCC1COCC(C#C)C1=O
CCC1COC(C#C)C(=O)C1
CCC1COCC(=O)C1C#C
CCC1OC(CCC1=O)C#C
CCC1OCC(CC1=O)C#C
CCC1OCCC(C#C)C1=O
CCC1OCCC(=O)C1C#C
CCC1OCC(=O)CC1C#C
CC#CC1CC(C)C(=O)CO1
CC#CC1C(C)COCC1=O
CC#CC1CC(C)OCC1=O
CC#CC1CCC(=O)C(C)O1
CC#CC1C(C)OCCC1=O
CC#CC1CCOC(C)C1=O
CC#CC1CC(=O)C(C)CO1
CC#CC1CC(=O)CC(C)O1
CC#CC1CC(=O)COC1C
CC#CC1COC(C)CC1=O
CC#CC1COCC(C)C1=O
CC#CC1COC(C)C(=O)C1
CC#CC1COCC(=O)C1C
CC#CC1OC(C)CCC1=O
CC#CC1OCC(C)CC1=O
CC#CC1OCCC(C)C1=O
CC#CC1OCCC(=O)C1C
CC#CC1OCC(=O)CC1C
CC1CC(C)C(CO1)=CC=O
CC1CC(CC(C)O1)=CC=O
CC1CCC(=CC=O)C(C)O1
CC1CC(=CC=O)C(C)CO1
CC1CC(COC1C)=CC=O
CC1CCOC(C)C1=CC=O
CC1COC(C)C(C1)=CC=O
CC1COCC(C)C1=CC=O
CC1COCC(=CC=O)C1C
CC1OCCC(=CC=O)C1C
CCC1CC(=CC)C(=O)CO1
CC=C1C(C)CCOC1C=O
CC=C1CC(C)COC1C=O
CC=C1CCC(C)OC1C=O
CC=C1CC(COC1C)C=O
CC=C1CCC(OC1C)C=O
CC=C1C(C)COCC1C=O
CC=C1CC(C)OC(C1)C=O
CC=C1CC(C)OCC1C=O
CC=C1CC(OCC1C)C=O
CC=C1C(C)OCCC1C=O
CC=C1CCOC(C)C1C=O
CCC1CC(=O)C(CO1)=CC
CC=C1CCOC(C=O)C1C
CC=C1COC(CC1C)C=O
CC=C1COC(C)C(C1)C=O
CC=C1COC(C)CC1C=O
CC=C1COCC(C)C1C=O
CCC1COCC(=CC)C1=O
CC=C1COCC(C=O)C1C
CCC1COCC(=O)C1=CC
CC=C1COC(C=O)C(C)C1
CCC1C(=O)COCC1=CC
CCC1OCC(CC1=O)=CC
CCC1OCCC(=CC)C1=O
CCC1OCCC(=O)C1=CC
CCC1OCC(=O)CC1=CC
CC=CC1CC(C)C(=O)CO1
CC=CC1C(C)COCC1=O
CC=CC1CC(C)OCC1=O
CCC=C1C(C)COCC1=O
CCC=C1CC(C)OCC1=O
CC=CC1CCC(=O)C(C)O1
CC=CC1C(C)OCCC1=O
CC=CC1CCOC(C)C1=O
CCC=C1C(C)OCCC1=O
CCC=C1CCOC(C)C1=O
CC=CC1CC(=O)C(C)CO1
CC=CC1CC(=O)CC(C)O1
CC=CC1CC(=O)COC1C
CCC=C1CC(=O)COC1C
CC=CC1COC(C)CC1=O
CC=CC1COCC(C)C1=O
CCC=C1COC(C)CC1=O
CCC=C1COCC(C)C1=O
CC=CC1COC(C)C(=O)C1
CCC=C1COC(C)C(=O)C1
CC=CC1COCC(=O)C1C
CCC=C1COCC(=O)C1C
CC=CC1OC(C)CCC1=O
CC=CC1OCC(C)CC1=O
CC=CC1OCCC(C)C1=O
CC=CC1OCCC(=O)C1C
CC=CC1OCC(=O)CC1C
CC1CC(OCO1)C(=C)C=C
CC1CCOC(O1)C(=C)C=C
CC1COC(CO1)C(=C)C=C
CC1COCC(O1)C(=C)C=C
CC1COC(OC1)C(=C)C=C
CC1COCOC1C(=C)C=C
CC1OCC(CO1)C(=C)C=C
CC1OCCC(O1)C(=C)C=C
CC1OCCOC1C(=C)C=C
CC1OCOCC1C(=C)C=C
CC(=C)C1CC(OCO1)C=C
CC(=C)C1CCOC(O1)C=C
CC(=C)C1COC(CO1)C=C
CC(=C)C1COCC(O1)C=C
CC(=C)C1COC(OC1)C=C
CC(=C)C1COCOC1C=C
CC(=C)C1OCC(CO1)C=C
CC(=C)C1OCCC(O1)C=C
CC(=C)C1OCCOC1C=C
CC(=C)C1OCOCC1C=C
CC(=C)CC1OCC(=C)CO1
CC(C=C)C1OCC(=C)CO1
CCC(=C)C1OCC(=C)CO1
CC(=C)CC1OCOCC1=C
CC(C=C)C1OCOCC1=C
CCC(=C)C1OCOCC1=C
CC1CC(CCO1)C(=O)C#C
CC1CCC(CO1)C(=O)C#C
CC1CCCC(O1)C(=O)C#C
CC1CCC(OC1)C(=O)C#C
CC1CCCOC1C(=O)C#C
CC1CCOC(C1)C(=O)C#C
CC1CCOCC1C(=O)C#C
CC1COCC(C1)C(=O)C#C
CC1COCCC1C(=O)C#C
CC1OCCCC1C(=O)C#C
CC(C#C)C1CCC(=O)CO1
CC(C#C)C1CCOCC1=O
CC(C#C)C1CC(=O)CCO1
CC(C#C)C1COCCC1=O
CC(C#C)C1COCC(=O)C1
CC(C#C)C1OCCCC1=O
CC(=O)C1CC(CCO1)C#C
CC(=O)C1CCC(CO1)C#C
CC(=O)C1CCCC(O1)C#C
CC(=O)C1CCC(OC1)C#C
CC(=O)C1CCCOC1C#C
CC(=O)C1CCOC(C1)C#C
CC(=O)C1CCOCC1C#C
CC(=O)C1COCC(C1)C#C
CC(=O)C1COCCC1C#C
CC(=O)C1OCCCC1C#C
CC1CC(CCO1)=C(C)C=O
CC1CC(CCO1)=CC(C)=O
CC1CCC(CO1)=C(C)C=O
CC1CCC(CO1)=CC(C)=O
CC1CCOCC1=C(C)C=O
CC1CCOCC1=CC(C)=O
CC1COCC(C1)=C(C)C=O
CC1COCC(C1)=CC(C)=O
CC1COCCC1=C(C)C=O
CC1COCCC1=CC(C)=O
CC1OCCCC1=C(C)C=O
CC1OCCCC1=CC(C)=O
CC=C1CCC(OC1)C(C)=O
CC=C1CCCOC1C(C)=O
CC=C1CCOC(C1)C(C)=O
CC=C1CCOCC1C(C)=O
CC=C1COCC(C1)C(C)=O
CC=C1COCCC1C(C)=O
CC(C)=C1CCC(OC1)C=O
CC(C)=C1CCCOC1C=O
CC(C)=C1CCOC(C1)C=O
CC(C)=C1CCOCC1C=O
CC(C)=C1COCC(C1)C=O
CC(C)=C1COCCC1C=O
CC=C(C)C1CCC(=O)CO1
CC(C)=CC1CCC(=O)CO1
CC=C(C)C1CCOCC1=O
CC(C)=CC1CCOCC1=O
CC(C)C=C1CCOCC1=O
CCC(C)=C1CCOCC1=O
CC=C(C)C1CC(=O)CCO1
CC(C)=CC1CC(=O)CCO1
CC=C(C)C1COCCC1=O
CC(C)=CC1COCCC1=O
CC(C)C=C1COCCC1=O
CCC(C)=C1COCCC1=O
CC=C(C)C1COCC(=O)C1
CC(C)=CC1COCC(=O)C1
CC(C)C=C1COCC(=O)C1
CCC(C)=C1COCC(=O)C1
CC=C(C)C1OCCCC1=O
CC(C)=CC1OCCCC1=O
CC1(CC=C)OCC(=C)CO1
CC1(CC=C)OCOCC1=C
CC1(CC(OCO1)C=C)C=C
CC1(CCOC(O1)C=C)C=C
CC1CC(OCO1)(C=C)C=C
CC1CCOC(O1)(C=C)C=C
CC1(COC(CO1)C=C)C=C
CC1(COCC(O1)C=C)C=C
CC1COC(CO1)(C=C)C=C
CC1COCC(O1)(C=C)C=C
CC1(COC(OC1)C=C)C=C
CC1(COCOC1C=C)C=C
CC1COCOC1(C=C)C=C
CC1(OCC(CO1)C=C)C=C
CC1(OCCC(O1)C=C)C=C
CC1OCC(CO1)(C=C)C=C
CC1OCCC(O1)(C=C)C=C
CC1(OCCOC1C=C)C=C
CC1OCCOC1(C=C)C=C
CC1(OCOCC1C=C)C=C
CC1OCOCC1(C=C)C=C
CCC1(OCC(=C)CO1)C=C
CCC1(OCOCC1=C)C=C
CC1COC(OC1)(C=C)C=C
COC1(CC(=C)CCO1)C=C
COC1(CCC(=C)CO1)C=C
COC1(CCOCC1=C)C=C
COC1(COCCC1=C)C=C
COC1(COCC(=C)C1)C=C
COC1(OCCCC1=C)C=C
CC1(CC#C)CCC(=O)CO1
CC1(CC#C)CCOCC1=O
CC1(CC#C)CC(=O)CCO1
CC1(CC(CCO1)C#C)C=O
CC1(CCC(CO1)C#C)C=O
CC1(CCCC(O1)C#C)C=O
CC1(CC(CCO1)C=O)C#C
CC1(CCC(CO1)C=O)C#C
CC1(CCCC(O1)C=O)C#C
CC1CC(CCO1)(C=O)C#C
CC1CCC(CO1)(C=O)C#C
CC1CCCC(O1)(C=O)C#C
CC1(CC#C)COCCC1=O
CC1(CC#C)COCC(=O)C1
CC1(CCC(OC1)C#C)C=O
CC1(CCCOC1C#C)C=O
CC1(CCC(OC1)C=O)C#C
CC1(CCCOC1C=O)C#C
CC1CCC(OC1)(C=O)C#C
CC1CCCOC1(C=O)C#C
CC1(CC#C)OCCCC1=O
CC1(CCOC(C1)C#C)C=O
CC1(CCOCC1C#C)C=O
CC1(CCOC(C1)C=O)C#C
CC1(CCOCC1C=O)C#C
CC1CCOC(C1)(C=O)C#C
CC1CCOCC1(C=O)C#C
CC1(COCC(C1)C#C)C=O
CC1(COCCC1C#C)C=O
CC1(COCC(C1)C=O)C#C
CC1(COCCC1C=O)C#C
CC1COCC(C1)(C=O)C#C
CC1COCCC1(C=O)C#C
CC1(OCCCC1C#C)C=O
CC1(OCCCC1C=O)C#C
CC1OCCCC1(C=O)C#C
CCC1(CCC(=O)CO1)C#C
CCC1(CCOCC1=O)C#C
CCC1(CC(=O)CCO1)C#C
CCC1(COCCC1=O)C#C
CCC1(COCC(=O)C1)C#C
CCC1(OCCCC1=O)C#C
CC#CC1(C)CCC(=O)CO1
CC#CC1(C)CCOCC1=O
CC#CC1(C)CC(=O)CCO1
CC#CC1(C)COCCC1=O
CC#CC1(C)COCC(=O)C1
CC#CC1(C)OCCCC1=O
CC1(C)CC(CCO1)=CC=O
CC1(C)CCC(CO1)=CC=O
CC1(C)CCOCC1=CC=O
CC1(C)COCC(C1)=CC=O
CC1(C)COCCC1=CC=O
CC1(C)OCCCC1=CC=O
CC=C1CCC(C)(OC1)C=O
CC=C1CCCOC1(C)C=O
CC=C1CCOCC1(C)C=O
CC=C1CCOC(C)(C1)C=O
CC=C1COCCC1(C)C=O
CC=C1COCC(C)(C1)C=O
CC=CC1(C)CCC(=O)CO1
CC=CC1(C)CCOCC1=O
CC=CC1(C)CC(=O)CCO1
CC=CC1(C)COCCC1=O
CC=CC1(C)COCC(=O)C1
CC=CC1(C)OCCCC1=O
C=C(CC1CCOCO1)C#C
C=C(CC1COCCO1)C#C
C=C(CC1COCOC1)C#C
C=C(CC1OCCCO1)C#C
C=C(CC#C)C1CCOCO1
C=CC(C#C)C1CCOCO1
CC(=C)C#CC1CCOCO1
CC#CC(=C)C1CCOCO1
C=C(CC#C)C1COCCO1
C=CC(C#C)C1COCCO1
CC(=C)C#CC1COCCO1
CC#CC(=C)C1COCCO1
C=C(CC#C)C1COCOC1
C=CC(C#C)C1COCOC1
CC(=C)C#CC1COCOC1
CC#CC(=C)C1COCOC1
C=C(CC#C)C1OCCCO1
C=CC(C#C)C1OCCCO1
CC(=C)C#CC1OCCCO1
CC#CC(=C)C1OCCCO1
CC=C(C=C)C1CCOCO1
CC=CC(=C)C1CCOCO1
CC(=C)C=CC1CCOCO1
CC(=CC=C)C1CCOCO1
CC(C=C)=CC1CCOCO1
CC=C(C=C)C1COCCO1
CC=CC(=C)C1COCCO1
CC(=C)C=CC1COCCO1
CC(=CC=C)C1COCCO1
CC(C=C)=CC1COCCO1
CC=C(C=C)C1COCOC1
CC=CC(=C)C1COCOC1
CC(=C)C=CC1COCOC1
CC(=C)CC=C1COCOC1
CC(=CC=C)C1COCOC1
CC(C=C)=CC1COCOC1
CC(C=C)C=C1COCOC1
CC(CC=C)=C1COCOC1
CCC(=C)C=C1COCOC1
CCC(C=C)=C1COCOC1
CC=C(C=C)C1OCCCO1
CC=CC(=C)C1OCCCO1
CC(=C)C=CC1OCCCO1
CC(=CC=C)C1OCCCO1
CC(C=C)=CC1OCCCO1
CC1=C(CC=C)COCOC1
CC1=CC(CC=C)OCOC1
CC1=CCOC(CC=C)OC1
CC1=CCOCOC1CC=C
CC1OCC=C(CC=C)CO1
CC1OCC=CC(CC=C)O1
CC1OC(CC=C)OCC=C1
CC1OCOCC=C1CC=C
CC1OCOC(CC=C)C=C1
CC1OCOCC(CC=C)=C1
CCC1=C(COCOC1)C=C
CCC1=CC(OCOC1)C=C
CCC1=CCOC(OC1)C=C
CCC1=CCOCOC1C=C
CCC1OCC=C(CO1)C=C
CCC1OCC=CC(O1)C=C
CCC1OC(OCC=C1)C=C
CCC1OCOCC=C1C=C
CCC1OCOC(C=C)C=C1
CCC1OCOCC(C=C)=C1
CCOC1CC=CC(=C)CO1
CCOC1CC(=C)C=CCO1
CCOC1C=CCOCC1=C
CCOC1COCC=CC1=C
CCOC1COCC(=C)C=C1
CCOC1OCC=CCC1=C
CCOC1OCCC=CC1=C
CCOC1OCC(=C)CC=C1
CCOC1OCCC(=C)C=C1
COC1CC(C=C)=CCCO1
COC1CC(C=C)C=CCO1
COC1CCC(C=C)=CCO1
COC1CC=C(CCO1)C=C
COC1CC=CC(CO1)C=C
COC1CC=CCC(O1)C=C
COC1CCC=C(CO1)C=C
COC1CCC=CC(O1)C=C
COC1C=CCCOC1C=C
COC1CC=CCOC1C=C
COC1C=CCOCC1C=C
COC1CC(OCC=C1)C=C
COC1CCOCC=C1C=C
COC1CCOC(C=C)C=C1
COC1CCOCC(C=C)=C1
COC1COC(CC=C1)C=C
COC1COCC=C(C1)C=C
COC1COCC=CC1C=C
COC1COCCC=C1C=C
COC1COC(C=C)C=CC1
COC1COCC(C=C)=CC1
COC1COCC(C=C)C=C1
COC1COCCC(C=C)=C1
COC1OC(CCC=C1)C=C
COC1OCC=CCC1C=C
COC1OCC(CC=C1)C=C
COC1OCCC=CC1C=C
COC1OCCCC=C1C=C
COC1OCCC(C=C)C=C1
COC1OCCCC(C=C)=C1
COCC1CC=CC(=C)CO1
COCC1CC(=C)C=CCO1
COCC1=CC(=C)CCOC1
COCC1=CCC(=C)COC1
COCC1=CC(=C)COCC1
COCC1=CCCOCC1=C
COCC1C=CCOCC1=C
COCC1=CCOCCC1=C
COCC1=CCOCC(=C)C1
COCC1COCC=CC1=C
COCC1COCC(=C)C=C1
COCC1OCC=CCC1=C
COCC1OCCC=CC1=C
COCC1OCC(=C)CC=C1
COCC1OCCC(=C)C=C1
CC1CC(C)OC(CC=C)O1
CC1COC(C)C(CC=C)O1
CC1COC(CC=C)C(C)O1
CC1OCC(C)C(CC=C)O1
CC1OCC(CC=C)C(C)O1
CC1OCC(CC=C)OC1C
CC1OCOC(C)C1CC=C
CC1OCOC(CC=C)C1C
CCC1CC(OC(C)O1)C=C
CCC1C(C)OCOC1C=C
CCC1COC(C=C)C(C)O1
CCC1COC(C)C(O1)C=C
CCC1COC(C)OC1C=C
CCC1COC(OC1C)C=C
CCC1OCC(=C)C(CC)O1
CCC1OCC(C=C)C(C)O1
CCC1OC(C)CC(O1)C=C
CCC1OCC(C)C(O1)C=C
CCC1OC(C)COC1C=C
CCC1OCC(C)OC1C=C
CCC1OC(COC1C)C=C
CCC1OCC(OC1C)C=C
CCC1OC(C)OCC1C=C
CCC1OC(OCC1C)C=C
CCC1OCOC(C)C1C=C
CCC1OCOC(C=C)C1C
CCC1OCOC(CC)C1=C
CCCC1OCC(=C)C(C)O1
CCCC1OC(C)OCC1=C
CCCC1OCOC(C)C1=C
CC1CC(CC=C)OC(C)O1
CC1COC(CC=C)OC1C
CCC1CC(C)OC(O1)C=C
CCC1CC(=C)C(CO1)OC
CCC1CC(=C)CC(OC)O1
CCC1CCC(=C)C(OC)O1
CCC1CC(=C)COC1OC
CCC1C(COCC1=C)OC
CCC1CC(OC)C(=C)CO1
CCC1CC(OC)OCC1=C
CCC1CCOC(OC)C1=C
CCC1COC(CC1=C)OC
CCC1COCC(=C)C1OC
CCC1COCC(OC)C1=C
CCC1C(OC)OCCC1=C
CCC1COC(OC)C(=C)C1
CCC1OC(CCC1=C)OC
CCC1OCC(CC1=C)OC
CCC1OCC(=C)CC1OC
CCC1OCCC(=C)C1OC
CCC1OCCC(OC)C1=C
CCOC1CC(=C)C(C)CO1
CCOC1CC(=C)CC(C)O1
CCOC1CC(C)C(=C)CO1
CCOC1CCC(=C)C(C)O1
CCOC1CC(=C)COC1C
CCOC1C(C)COCC1=C
CCOC1CC(C)OCC1=C
CCOC1C(C)OCCC1=C
CCOC1CCOC(C)C1=C
CCOC1COC(C)CC1=C
CCOC1COCC(=C)C1C
CCOC1COCC(C)C1=C
CCOC1COC(C)C(=C)C1
CCOC1OC(C)CCC1=C
CCOC1OCC(=C)CC1C
CCOC1OCC(C)CC1=C
CCOC1OCCC(=C)C1C
CCOC1OCCC(C)C1=C
COC1CC(C=C)C(C)CO1
COC1CCC(C=C)C(C)O1
COC1CC(C)C(CO1)C=C
COC1CC(C)CC(O1)C=C
COC1CC(CC(C)O1)C=C
COC1CCC(C)C(O1)C=C
COC1C(C)CCOC1C=C
COC1CC(C)COC1C=C
COC1CCC(C)OC1C=C
COC1CC(COC1C)C=C
COC1CCC(OC1C)C=C
COC1C(C)COCC1C=C
COC1CC(C)OC(C1)C=C
COC1CC(C)OCC1C=C
COC1CC(OCC1C)C=C
COC1C(C)OCCC1C=C
COC1CCOC(C)C1C=C
COC1CCOC(C=C)C1C
COC1COC(CC1C)C=C
COC1COC(C)C(C1)C=C
COC1COC(C)CC1C=C
COC1COCC(C)C1C=C
COC1COCC(C=C)C1C
COC1COC(C=C)C(C)C1
COC1OC(CCC1C)C=C
COC1OCC(CC1C)C=C
COC1OC(C)CCC1C=C
COC1OCC(C)CC1C=C
COC1OCCC(C)C1C=C
COC1OCCC(C=C)C1C
COCC1CC(=C)C(C)CO1
COCC1CC(=C)CC(C)O1
COCC1CC(C)C(=C)CO1
COCC1CCC(=C)C(C)O1
COCC1CC(=C)COC1C
COCC1C(C)COCC1=C
COCC1CC(C)OCC1=C
COCC1C(C)OCCC1=C
COCC1CCOC(C)C1=C
COCC1COC(C)CC1=C
COCC1COCC(=C)C1C
COCC1COCC(C)C1=C
COCC1COC(C)C(=C)C1
COCC1OC(C)CCC1=C
COCC1OCC(=C)CC1C
COCC1OCC(C)CC1=C
COCC1OCCC(=C)C1C
COCC1OCCC(C)C1=C
CC1CC(CC(C)=C)OCO1
CC1CCOC(CC(C)=C)O1
CC1COC(CC(C)=C)CO1
CC1COCC(CC(C)=C)O1
CC1COCOC1CC(C)=C
CC1OCC(CC(C)=C)CO1
CC1OCCC(CC(C)=C)O1
CC1OCCOC1CC(C)=C
CC1OCOCC1CC(C)=C
CCC1CC(OCO1)C(C)=C
CCC1CCOC(O1)C(C)=C
CCC1COC(CO1)C(C)=C
CCC1COCC(O1)C(C)=C
CCC1COC(OC1)C(C)=C
CCC1COCOC1C(C)=C
CCC1OCC(CO1)C(C)=C
CCC1OCCC(O1)C(C)=C
CCC1OCCOC1C(C)=C
CCC1OCOCC1C(C)=C
CC(C)C1CC(OCO1)C=C
CC(C)C1CCOC(O1)C=C
CC(C)C1COC(CO1)C=C
CC(C)C1COCC(O1)C=C
CC(C)C1COC(OC1)C=C
CC(C)C1COCOC1C=C
CC(C)C1OCC(CO1)C=C
CC(C)C1OCCC(O1)C=C
CC(C)C1OCCOC1C=C
CC(C)C1OCOCC1C=C
CC(C=C)C1CC(C)OCO1
CCC(=C)C1CC(C)OCO1
CC(C=C)C1CCOC(C)O1
CCC(=C)C1CCOC(C)O1
CC(C=C)C1COC(C)CO1
CC(C=C)C1COCC(C)O1
CCC(=C)C1COC(C)CO1
CCC(=C)C1COCC(C)O1
CC(C=C)C1COC(C)OC1
CCC(=C)C1COC(C)OC1
CC(C=C)C1COCOC1C
CCC(=C)C1COCOC1C
CC(C=C)C1OCC(C)CO1
CC(C=C)C1OCCC(C)O1
CCC(=C)C1OCC(C)CO1
CCC(=C)C1OCCC(C)O1
CCC(C)C1OCC(=C)CO1
CC(C=C)C1OCCOC1C
CCC(=C)C1OCCOC1C
CC(C=C)C1OCOCC1C
CC(C)CC1OCOCC1=C
CCC(=C)C1OCOCC1C
CCC(C)C1OCOCC1=C
CC1COC(CC(C)=C)OC1
CC(C)CC1OCC(=C)CO1
CC(C)OC1CC(=C)CCO1
CC(C)OC1CCC(=C)CO1
CC(C)OC1CCOCC1=C
CC(C)OC1COCCC1=C
CC(C)OC1COCC(=C)C1
CC(C)OC1OCCCC1=C
COC1CC(CCO1)C(C)=C
COC1CCC(CO1)C(C)=C
COC1CCCC(O1)C(C)=C
COC1CCC(OC1)C(C)=C
COC1CCCOC1C(C)=C
COC1CCOC(C1)C(C)=C
COC1CCOCC1C(C)=C
COC1COCC(C1)C(C)=C
COC1COCCC1C(C)=C
COC1OCCCC1C(C)=C
COC(C)C1CC(=C)CCO1
COC(C)C1CCC(=C)CO1
COC(C)C1CCOCC1=C
COC(C)C1COCCC1=C
COC(C)C1COCC(=C)C1
COC(C)C1OCCCC1=C
CC1(C)CC(CC=C)OCO1
CC1CC(C)(CC=C)OCO1
CC1(C)CCOC(CC=C)O1
CC1(C)COC(CC=C)CO1
CC1(C)COCC(CC=C)O1
CC1CCOC(C)(CC=C)O1
CC1(C)COCOC1CC=C
CC1(C)OCCC(CC=C)O1
CC1COC(C)(CC=C)CO1
CC1COCC(C)(CC=C)O1
CC1COC(C)(CC=C)OC1
CC1(C)OCCOC1CC=C
CC1COCOC1(C)CC=C
CC1(C)OCOCC1CC=C
CC1OCC(C)(CC=C)CO1
CC1OCCC(C)(CC=C)O1
CC1OCCOC1(C)CC=C
CC1OCOCC1(C)CC=C
CCC1(C)CC(OCO1)C=C
CCC1(C)CCOC(O1)C=C
CCC1(CC(C)OCO1)C=C
CCC1CC(C)(OCO1)C=C
CCC1(CC)OCC(=C)CO1
CCC1(C)COC(CO1)C=C
CCC1(C)COCC(O1)C=C
CCC1(CCOC(C)O1)C=C
CCC1CCOC(C)(O1)C=C
CCC1(C)COC(OC1)C=C
CCC1(C)COCOC1C=C
CCC1(CC)OCOCC1=C
CCC1(C)OCC(CO1)C=C
CCC1(C)OCCC(O1)C=C
CCC1(COC(C)CO1)C=C
CCC1(COCC(C)O1)C=C
CCC1COC(C)(CO1)C=C
CCC1COCC(C)(O1)C=C
CCC1(C)OCCOC1C=C
CCC1(COC(C)OC1)C=C
CCC1COC(C)(OC1)C=C
CCC1(COCOC1C)C=C
CCC1COCOC1(C)C=C
CCC1(C)OCOCC1C=C
CCC1(OCC(C)CO1)C=C
CCC1(OCCC(C)O1)C=C
CCC1OCC(C)(CO1)C=C
CCC1OCCC(C)(O1)C=C
CCC1(OCCOC1C)C=C
CCC1OCCOC1(C)C=C
CCC1(OCOCC1C)C=C
CCC1OCOCC1(C)C=C
CCCC1(C)OCC(=C)CO1
CCCC1(C)OCOCC1=C
CC1(C)COC(CC=C)OC1
CC1(C)OCC(CC=C)CO1
CCC1(CC(=C)CCO1)OC
CCC1(CCC(=C)CO1)OC
CCC1(CCOCC1=C)OC
CCC1(COCCC1=C)OC
CCC1(COCC(=C)C1)OC
CCC1(OC)OCCCC1=C
CCOC1(C)CC(=C)CCO1
CCOC1(C)CCC(=C)CO1
CCOC1(C)CCOCC1=C
CCOC1(C)COCCC1=C
CCOC1(C)COCC(=C)C1
CCOC1(C)OCCCC1=C
COC1(C)CC(CCO1)C=C
COC1(C)CCC(CO1)C=C
COC1(C)CCCC(O1)C=C
COC1(CC(C)CCO1)C=C
COC1(CCC(C)CO1)C=C
COC1(CCCC(C)O1)C=C
COC1CC(C)(CCO1)C=C
COC1CCC(C)(CO1)C=C
COC1CCCC(C)(O1)C=C
COC1(C)CCC(OC1)C=C
COC1(C)CCCOC1C=C
COC1(CCC(C)OC1)C=C
COC1CCC(C)(OC1)C=C
COC1(CCCOC1C)C=C
COC1CCCOC1(C)C=C
COC1(C)CCOC(C1)C=C
COC1(C)CCOCC1C=C
COC1(CCOCC1C)C=C
COC1CCOCC1(C)C=C
COC1(C)COCC(C1)C=C
COC1(C)COCCC1C=C
COC1(CCOC(C)C1)C=C
COC1CCOC(C)(C1)C=C
COC1(COCCC1C)C=C
COC1COCCC1(C)C=C
COC1(C)OCCCC1C=C
COC1(COCC(C)C1)C=C
COC1COCC(C)(C1)C=C
COC1(OCCCC1C)C=C
COC1OCCCC1(C)C=C
COCC1(C)CC(=C)CCO1
COCC1(C)CCC(=C)CO1
COCC1(C)CCOCC1=C
COCC1(C)COCCC1=C
COCC1(C)COCC(=C)C1
COCC1(C)OCCCC1=C
CC1CC(CCC#C)OCO1
CC1CCOC(CCC#C)O1
CC1COC(CCC#C)CO1
CC1COCC(CCC#C)O1
CC1COC(CCC#C)OC1
CC1COCOC1CCC#C
CC1OCC(CCC#C)CO1
CC1OCCC(CCC#C)O1
CC1OCCOC1CCC#C
CC1OCOCC1CCC#C
CCC1CC(CC#C)OCO1
CCC1CCOC(CC#C)O1
CCC1CC(OCO1)C#CC
CCC1CCOC(O1)C#CC
CCC1COC(CC#C)CO1
CCC1COCC(CC#C)O1
CCC1COC(CC#C)OC1
CCC1COC(CO1)C#CC
CCC1COCC(O1)C#CC
CCC1COC(OC1)C#CC
CCC1COCOC1C#CC
CCC1COCOC1CC#C
CCC1OCC(CC#C)CO1
CCC1OCCC(CC#C)O1
CCC1OCC(CO1)C#CC
CCC1OCCC(O1)C#CC
CCC1OCCOC1C#CC
CCC1OCCOC1CC#C
CCC1OCOCC1C#CC
CCC1OCOCC1CC#C
CCCC1CC(OCO1)C#C
CCCC1CCOC(O1)C#C
CCCC1COC(CO1)C#C
CCCC1COCC(O1)C#C
CCCC1COC(OC1)C#C
CCCC1COCOC1C#C
CCCC1OCC(CO1)C#C
CCCC1OCCC(O1)C#C
CCCC1OCCOC1C#C
CCCC1OCOCC1C#C
CC#CCC1CC(C)OCO1
CCC#CC1CC(C)OCO1
CC#CCC1CCOC(C)O1
CCC#CC1CCOC(C)O1
CC#CCC1COC(C)CO1
CC#CCC1COCC(C)O1
CCC#CC1COC(C)CO1
CCC#CC1COCC(C)O1
CC#CCC1COC(C)OC1
CCC#CC1COC(C)OC1
CC#CCC1COCOC1C
CCC#CC1COCOC1C
CC#CCC1OCC(C)CO1
CC#CCC1OCCC(C)O1
CCC#CC1OCC(C)CO1
CCC#CC1OCCC(C)O1
CC#CCC1OCCOC1C
CCC#CC1OCCOC1C
CC#CCC1OCOCC1C
CCC#CC1OCOCC1C
CC1CC(CCO1)OCC#C
CC1CCC(CO1)OCC#C
CC1CCCC(OCC#C)O1
CC1CCCOC1OCC#C
CC1CCC(OCC#C)OC1
CC1CCOC(C1)OCC#C
CC1CCOCC1OCC#C
CC1COCC(C1)OCC#C
CC1COCCC1OCC#C
CC1OCCCC1OCC#C
CCOC1CC(CCO1)C#C
CCOC1CCC(CO1)C#C
CCOC1CCCC(O1)C#C
CCOC1CCC(OC1)C#C
CCOC1CCCOC1C#C
CCOC1CCOC(C1)C#C
CCOC1CCOCC1C#C
CCOC1COCC(C1)C#C
CCOC1COCCC1C#C
CCOC1OCCCC1C#C
COC1CC(CC#C)CCO1
COC1CCC(CC#C)CO1
COC1CCCC(CC#C)O1
COC1CCC(CC#C)OC1
COC1CC(CCO1)C#CC
COC1CCC(CO1)C#CC
COC1CCCC(O1)C#CC
COC1CCC(OC1)C#CC
COC1CCCOC1C#CC
COC1CCCOC1CC#C
COC1CCOC(C1)C#CC
COC1CCOCC1C#CC
COC1CCOCC1CC#C
COC1CCOC(CC#C)C1
COC1COCC(C1)C#CC
COC1COCCC1C#CC
COC1COCCC1CC#C
COC1COCC(CC#C)C1
COC1OCCCC1C#CC
COC1OCCCC1CC#C
COCC1CC(CCO1)C#C
COCC1CCC(CO1)C#C
COCC1CCCC(O1)C#C
COCC1CCC(OC1)C#C
COCC1CCCOC1C#C
COCC1CCOC(C1)C#C
COCC1CCOCC1C#C
COCC1COCC(C1)C#C
COCC1COCCC1C#C
COCC1OCCCC1C#C
CC=C(C)CC1CCOCO1
CC=CC(C)C1CCOCO1
CC(C)=CCC1CCOCO1
CC(C)C=CC1CCOCO1
CCC=C(C)C1CCOCO1
CCC(=CC)C1CCOCO1
CCC(C)=CC1CCOCO1
CC=C(C)CC1COCCO1
CC=CC(C)C1COCCO1
CC(C)=CCC1COCCO1
CC(C)C=CC1COCCO1
CCC=C(C)C1COCCO1
CCC(=CC)C1COCCO1
CCC(C)=CC1COCCO1
CC=C(C)CC1COCOC1
CC=CC(C)C1COCOC1
CC(C)=CCC1COCOC1
CC(C)C=CC1COCOC1
CC(C)CC=C1COCOC1
CCC=C(C)C1COCOC1
CCC(=CC)C1COCOC1
CCC(C)=CC1COCOC1
CCC(C)C=C1COCOC1
CCC(CC)=C1COCOC1
CCCC(C)=C1COCOC1
CC=C(C)CC1OCCCO1
CC(C)=CCC1OCCCO1
CC(C)C=CC1OCCCO1
CCC=C(C)C1OCCCO1
CCC(=CC)C1OCCCO1
CCC(C)=CC1OCCCO1
CC=CC(C)C1OCCCO1
COC(C)C=C1CCCOC1
COCC(C)=C1CCCOC1
COC(C)C=C1CCOCC1
COCC(C)=C1CCOCC1
CC1CC(CC=C)COCO1
CC1CCC(CC=C)OCO1
CC1CC(CC=C)OCCO1
CC1CCCOC(CC=C)O1
CC1CCOC(CC=C)CO1
CC1CCOCC(CC=C)O1
CC1CCOC(CC=C)OC1
CC1CCOCOC1CC=C
CC1COC(CC=C)CCO1
CC1COCC(CC=C)CO1
CC1COCCC(CC=C)O1
CC1COCC(CC=C)OC1
CC1COCCOC1CC=C
CC1COCOCC1CC=C
CC1COCOC(CC=C)C1
CC1OCCC(CC=C)CO1
CC1OCCCC(CC=C)O1
CC1OCCCOC1CC=C
CC1OCCOCC1CC=C
CC1OCOCCC1CC=C
CCC1CC(COCO1)C=C
CCC1CCC(OCO1)C=C
CCC1CCCOC(O1)C=C
CCC1CC(OCCO1)C=C
CCC1CCOC(CO1)C=C
CCC1CCOCC(O1)C=C
CCC1CCOC(OC1)C=C
CCC1CCOCOC1C=C
CCC1COC(CCO1)C=C
CCC1COCC(CO1)C=C
CCC1COCCC(O1)C=C
CCC1COCC(OC1)C=C
CCC1COCCOC1C=C
CCC1COCOC(C1)C=C
CCC1COCOCC1C=C
CCC1OCCC(CO1)C=C
CCC1OCCCC(O1)C=C
CCC1OCCCOC1C=C
CCC1OCCOCC1C=C
CCC1OCOCCC1C=C
CCCC1CC(=C)COCO1
CCCC1COCC(=C)CO1
CCCC1COCOCC1=C
CCCC1OCCC(=C)CO1
CCCC1OCCOCC1=C
CCCC1OCOCCC1=C
CCOC1CC(=C)CCCO1
CCOC1CCC(=C)CCO1
CCOC1CCCC(=C)CO1
CCOC1CCC(=C)COC1
CCOC1CCCOCC1=C
CCOC1CCOCCC1=C
CCOC1CCOCC(=C)C1
CCOC1COCCCC1=C
CCOC1COCCC(=C)C1
CCOC1OCCCCC1=C
COC1CC(CCCO1)C=C
COC1CCC(CCO1)C=C
COC1CCCC(CO1)C=C
COC1CCCCC(O1)C=C
COC1CCC(COC1)C=C
COC1CCCC(OC1)C=C
COC1CCCCOC1C=C
COC1CCCOC(C1)C=C
COC1CCCOCC1C=C
COC1CCOC(CC1)C=C
COC1CCOCC(C1)C=C
COC1CCOCCC1C=C
COC1COCCC(C1)C=C
COC1COCCCC1C=C
COC1OCCCCC1C=C
COCC1CC(=C)CCCO1
COCC1CCC(=C)CCO1
COCC1CCCC(=C)CO1
COCC1CCC(=C)COC1
COCC1CCCOCC1=C
COCC1CCOCCC1=C
COCC1CCOCC(=C)C1
COCC1COCCCC1=C
COCC1COCCC(=C)C1
COCC1OCCCCC1=C
C=CC1CC(CCO1)C(=C)C#C
C=CC1CCC(CO1)C(=C)C#C
C=CC1CCCC(O1)C(=C)C#C
C=CC1CCC(OC1)C(=C)C#C
C=CC1CCCOC1C(=C)C#C
C=CC1CCOC(C1)C(=C)C#C
C=CC1CCOCC1C(=C)C#C
C=CC1COCC(C1)C(=C)C#C
C=CC1COCCC1C(=C)C#C
C=CC1OCCCC1C(=C)C#C
C=C(CC1CC(=C)CCO1)C#C
C=C(CC1CCC(=C)CO1)C#C
C=C(CC1CCOCC1=C)C#C
C=C(CC1COCCC1=C)C#C
C=C(CC1COCC(=C)C1)C#C
C=C(CC1OCCCC1=C)C#C
C=CC(=C)C1CC(CCO1)C#C
C=CC(=C)C1CCC(CO1)C#C
C=CC(=C)C1CCCC(O1)C#C
C=CC(=C)C1CCC(OC1)C#C
C=CC(=C)C1CCCOC1C#C
C=CC(=C)C1CCOC(C1)C#C
C=CC(=C)C1CCOCC1C#C
C=CC(=C)C1COCC(C1)C#C
C=CC(=C)C1COCCC1C#C
C=CC(=C)C1OCCCC1C#C
C=C(CC#C)C1CC(=C)CCO1
C=C(CC#C)C1CCC(=C)CO1
C=CC(C#C)C1CC(=C)CCO1
C=CC(C#C)C1CCC(=C)CO1
CC(=C)C#CC1CC(=C)CCO1
CC(=C)C#CC1CCC(=C)CO1
CC#CC(=C)C1CC(=C)CCO1
CC#CC(=C)C1CCC(=C)CO1
C=C(CC#C)C1CCOCC1=C
C=CC(C#C)C1CCOCC1=C
CC(=C)C#CC1CCOCC1=C
CC#CC(=C)C1CCOCC1=C
C=C(CC#C)C1COCCC1=C
C=CC(C#C)C1COCCC1=C
CC(=C)C#CC1COCCC1=C
CC#CC(=C)C1COCCC1=C
C=C(CC#C)C1COCC(=C)C1
C=CC(C#C)C1COCC(=C)C1
CC(=C)C#CC1COCC(=C)C1
CC#CC(=C)C1COCC(=C)C1
C=C(CC#C)C1OCCCC1=C
C=CC(C#C)C1OCCCC1=C
CC(=C)C#CC1OCCCC1=C
CC#CC(=C)C1OCCCC1=C
CC1CC(CCO1)=C(C=C)C=C
CC1CC(CCO1)=CC(=C)C=C
CC1CCC(CO1)=C(C=C)C=C
CC1CCC(CO1)=CC(=C)C=C
CC1CCOCC1=C(C=C)C=C
CC1CCOCC1=CC(=C)C=C
CC1COCC(C1)=C(C=C)C=C
CC1COCC(C1)=CC(=C)C=C
CC1COCCC1=C(C=C)C=C
CC1COCCC1=CC(=C)C=C
CC1OCCCC1=C(C=C)C=C
CC1OCCCC1=CC(=C)C=C
CC=C1CCC(OC1)C(=C)C=C
CC=C1CCCOC1C(=C)C=C
CC=C1CCOC(C1)C(=C)C=C
CC=C1CCOCC1C(=C)C=C
CC=C1COCC(C1)C(=C)C=C
CC=C1COCCC1C(=C)C=C
CC(=C)C1CC(CCO1)=CC=C
CC(=C)C1CCC(CO1)=CC=C
CC(=C)C1CCOCC1=CC=C
CC(=C)C1COCC(C1)=CC=C
CC(=C)C1COCCC1=CC=C
CC(=C)C1OCCCC1=CC=C
CC(=C)C=C1CCC(OC1)C=C
CC(=C)C=C1CCCOC1C=C
CC(C=C)=C1CCC(OC1)C=C
CC(C=C)=C1CCCOC1C=C
CC(=C)C=C1CCOC(C1)C=C
CC(=C)C=C1CCOCC1C=C
CC(C=C)=C1CCOC(C1)C=C
CC(C=C)=C1CCOCC1C=C
CC(=C)C=C1COCC(C1)C=C
CC(=C)C=C1COCCC1C=C
CC(C=C)=C1COCC(C1)C=C
CC(C=C)=C1COCCC1C=C
CC=C(C=C)C1CC(=C)CCO1
CC=C(C=C)C1CCC(=C)CO1
CC=CC(=C)C1CC(=C)CCO1
CC=CC(=C)C1CCC(=C)CO1
CC(=C)C=CC1CC(=C)CCO1
CC(=C)C=CC1CCC(=C)CO1
CC(=CC=C)C1CC(=C)CCO1
CC(=CC=C)C1CCC(=C)CO1
CC(C=C)=CC1CC(=C)CCO1
CC(C=C)=CC1CCC(=C)CO1
CC=C(C=C)C1CCOCC1=C
CC=CC(=C)C1CCOCC1=C
CC(=C)C=CC1CCOCC1=C
CC(=C)CC=C1CCOCC1=C
CC(=CC=C)C1CCOCC1=C
CC(C=C)=CC1CCOCC1=C
CC(C=C)C=C1CCOCC1=C
CC(CC=C)=C1CCOCC1=C
CCC(=C)C=C1CCOCC1=C
CCC(C=C)=C1CCOCC1=C
CC=C(C=C)C1COCCC1=C
CC=CC(=C)C1COCCC1=C
CC(=C)C=CC1COCCC1=C
CC(=C)CC=C1COCCC1=C
CC(=CC=C)C1COCCC1=C
CC(C=C)=CC1COCCC1=C
CC(C=C)C=C1COCCC1=C
CC(CC=C)=C1COCCC1=C
CCC(=C)C=C1COCCC1=C
CCC(C=C)=C1COCCC1=C
CC=C(C=C)C1COCC(=C)C1
CC=CC(=C)C1COCC(=C)C1
CC(=C)C=CC1COCC(=C)C1
CC(=C)CC=C1COCC(=C)C1
CC(=CC=C)C1COCC(=C)C1
CC(C=C)=CC1COCC(=C)C1
CC(C=C)C=C1COCC(=C)C1
CC(CC=C)=C1COCC(=C)C1
CCC(=C)C=C1COCC(=C)C1
CCC(C=C)=C1COCC(=C)C1
CC=C(C=C)C1OCCCC1=C
CC=CC(=C)C1OCCCC1=C
CC(=C)C=CC1OCCCC1=C
CC(=CC=C)C1OCCCC1=C
CC(C=C)=CC1OCCCC1=C
O=C1CC(CCO1)C(C#C)C#C
O=C1CCC(CO1)C(C#C)C#C
O=C1CCCC(O1)C(C#C)C#C
O=C1OCCCC1C(C#C)C#C
CC(=CC1CCCC(=O)O1)C#C
CC(=CC1CCCOC1=O)C#C
CC(C=C1CCCOC1=O)C#C
CC(=CC1CCC(=O)OC1)C#C
CC(C=C1CCC(=O)OC1)C#C
CC(=CC1CCOC(=O)C1)C#C
CC(C=C1CCOC(=O)C1)C#C
CC=C(C#C)C1CCCC(=O)O1
CC(=CC#C)C1CCCC(=O)O1
CC=C(C#C)C1CCCOC1=O
CC(=CC#C)C1CCCOC1=O
CC(CC#C)=C1CCCOC1=O
CC#CC(C)=C1CCCOC1=O
CCC(C#C)=C1CCCOC1=O
CC=C(C#C)C1CCC(=O)OC1
CC(=CC#C)C1CCC(=O)OC1
CC(CC#C)=C1CCC(=O)OC1
CC#CC(C)=C1CCC(=O)OC1
CCC(C#C)=C1CCC(=O)OC1
CC=C(C#C)C1CCOC(=O)C1
CC(=CC#C)C1CCOC(=O)C1
CC(CC#C)=C1CCOC(=O)C1
CC#CC(C)=C1CCOC(=O)C1
CCC(C#C)=C1CCOC(=O)C1
CC=C(C)C=C1CCCOC1=O
CC=CC(C)=C1CCCOC1=O
CC(C)=CC=C1CCCOC1=O
CC=C(C)C=C1CCC(=O)OC1
CC=CC(C)=C1CCC(=O)OC1
CC(C)=CC=C1CCC(=O)OC1
CC=C(C)C=C1CCOC(=O)C1
CC=CC(C)=C1CCOC(=O)C1
CC(C)=CC=C1CCOC(=O)C1
C=C1CCC(CC#CC#C)OC1
C=C1CCC(OC1)C#CCC#C
C=C1CCCOC1C#CCC#C
C=C1CCCOC1CC#CC#C
C=C1CCOC(C1)C#CCC#C
C=C1CCOCC1C#CCC#C
C=C1CCOCC1CC#CC#C
C=C1CCOC(CC#CC#C)C1
C=C1COCC(C1)C#CCC#C
C=C1COCCC1C#CCC#C
C=C1COCCC1CC#CC#C
C=C1COCC(CC#CC#C)C1
C=CC1CC(CCO1)C#CC#C
C=CC1CCC(CO1)C#CC#C
C=CC1CCCC(O1)C#CC#C
C=CC1CCC(OC1)C#CC#C
C=CC1CCCOC1C#CC#C
C=CC1CCOC(C1)C#CC#C
C=CC1CCOCC1C#CC#C
C=CC1COCC(C1)C#CC#C
C=CC1COCCC1C#CC#C
C=CC1OCCCC1C#CC#C
C=CC#CC1CC(CCO1)C#C
C=CC#CC1CCC(CO1)C#C
C=CC#CC1CCCC(O1)C#C
C=CC#CC1CCC(OC1)C#C
C=CC#CC1CCCOC1C#C
C=CC#CC1CCOC(C1)C#C
C=CC#CC1CCOCC1C#C
C=CC#CC1COCC(C1)C#C
C=CC#CC1COCCC1C#C
C=CC#CC1OCCCC1C#C
CC#CC#CC1CC(=C)CCO1
CC#CC#CC1CCC(=C)CO1
CC#CC#CC1CCOCC1=C
CC#CC#CC1COCCC1=C
CC#CC#CC1COCC(=C)C1
CC#CC#CC1OCCCC1=C
C=C1CCC(CC=CC#C)OC1
CC1CC(CCO1)=CC#CC=C
CC1CCC(CO1)=CC#CC=C
C=C1CCC(OC1)C=CCC#C
C=C1CCCOC1C=CCC#C
C=C1CCCOC1CC=CC#C
C=C1CCOC(C1)C=CCC#C
C=C1CCOCC1=CCCC#C
C=C1CCOCC1C=CCC#C
C=C1CCOCC1CC=CC#C
CC1CCOCC1=CC#CC=C
C=C1CCOC(CC=CC#C)C1
C=C1COCC(C1)=CCCC#C
C=C1COCC(C1)C=CCC#C
C=C1COCCC1=CCCC#C
C=C1COCCC1C=CCC#C
C=C1COCCC1CC=CC#C
CC1COCC(C1)=CC#CC=C
CC1COCCC1=CC#CC=C
C=C1COCC(CC=CC#C)C1
CC1OCCCC1=CC#CC=C
C=CC1CC(CCO1)=CCC#C
C=CC1CC(CCO1)C=CC#C
C=CC1CCC(CO1)=CCC#C
C=CC1CCC(CO1)C=CC#C
C=CC1CCCC(O1)C=CC#C
C=CC1CCC(OC1)C=CC#C
C=CC1CCCOC1C=CC#C
CC=C1CCC(OC1)C#CC=C
CC=C1CCCOC1C#CC=C
C=CC1CCOC(C1)C=CC#C
C=CC1CCOCC1=CCC#C
C=CC1CCOCC1C=CC#C
CC=C1CCOC(C1)C#CC=C
CC=C1CCOCC1C#CC=C
C=CC1COCC(C1)=CCC#C
C=CC1COCC(C1)C=CC#C
C=CC1COCCC1=CCC#C
C=CC1COCCC1C=CC#C
CC=C1COCC(C1)C#CC=C
CC=C1COCCC1C#CC=C
C=CC1OCCCC1=CCC#C
C=CC1OCCCC1C=CC#C
C=CC=C1CCC(CC#C)OC1
C=CCC1CC(CCO1)=CC#C
C=CCC1CCC(CO1)=CC#C
CC#CC1CC(CCO1)=CC=C
CC#CC1CCC(CO1)=CC=C
C=CC=C1CCCOC1CC#C
C=CC=C1CCOCC1CC#C
C=CCC1CCOCC1=CC#C
CC#CC1CCOCC1=CC=C
C=CC=C1CCOC(CC#C)C1
C=CC=C1COCCC1CC#C
C=CCC1COCC(C1)=CC#C
C=CCC1COCCC1=CC#C
CC#CC1COCC(C1)=CC=C
CC#CC1COCCC1=CC=C
C=CC=C1COCC(CC#C)C1
C=CCC1OCCCC1=CC#C
CC#CC1OCCCC1=CC=C
C=CC=CC1CC(CCO1)C#C
C=CC=CC1CCC(CO1)C#C
C=CC=CC1CCCC(O1)C#C
C=CC=CC1CCC(OC1)C#C
C=CC=CC1CCCOC1C#C
C=CCC=C1CCC(OC1)C#C
C=CCC=C1CCCOC1C#C
CC#CC=C1CCC(OC1)C=C
CC#CC=C1CCCOC1C=C
C=CC=CC1CCOC(C1)C#C
C=CC=CC1CCOCC1C#C
C=CCC=C1CCOC(C1)C#C
C=CCC=C1CCOCC1C#C
CC#CC=C1CCOC(C1)C=C
CC#CC=C1CCOCC1C=C
C=CC=CC1COCC(C1)C#C
C=CC=CC1COCCC1C#C
C=CCC=C1COCC(C1)C#C
C=CCC=C1COCCC1C#C
CC#CC=C1COCC(C1)C=C
CC#CC=C1COCCC1C=C
C=CC=CC1OCCCC1C#C
CC=CC#CC1CC(=C)CCO1
CC=CC#CC1CCC(=C)CO1
CC#CC=CC1CC(=C)CCO1
CC#CC=CC1CCC(=C)CO1
CC=CC#CC1CCOCC1=C
CC#CC=CC1CCOCC1=C
CC#CCC=C1CCOCC1=C
CCC#CC=C1CCOCC1=C
CC=CC#CC1COCCC1=C
CC#CC=CC1COCCC1=C
CC#CCC=C1COCCC1=C
CCC#CC=C1COCCC1=C
CC=CC#CC1COCC(=C)C1
CC#CC=CC1COCC(=C)C1
CC#CCC=C1COCC(=C)C1
CCC#CC=C1COCC(=C)C1
CC=CC#CC1OCCCC1=C
CC#CC=CC1OCCCC1=C
CC1CC(CCO1)=CC=CC=C
CC1CCC(CO1)=CC=CC=C
CC1CCOCC1=CC=CC=C
CC1COCC(C1)=CC=CC=C
CC1COCCC1=CC=CC=C
CC1OCCCC1=CC=CC=C
CC=C1CCC(OC1)C=CC=C
CC=C1CCCOC1C=CC=C
CC=C1CCOC(C1)C=CC=C
CC=C1CCOCC1=CCC=C
CC=C1CCOCC1C=CC=C
CC=C1COCC(C1)=CCC=C
CC=C1COCC(C1)C=CC=C
CC=C1COCCC1=CCC=C
CC=C1COCCC1C=CC=C
CC=CC1CC(CCO1)=CC=C
CC=CC1CCC(CO1)=CC=C
CC=CC1CCOCC1=CC=C
CCC=C1CCOCC1=CC=C
CC=CC1COCC(C1)=CC=C
CC=CC1COCCC1=CC=C
CCC=C1COCC(C1)=CC=C
CCC=C1COCCC1=CC=C
CC=CC1OCCCC1=CC=C
CC=CC=C1CCC(OC1)C=C
CC=CC=C1CCCOC1C=C
CC=CC=C1CCOC(C1)C=C
CC=CC=C1CCOCC1C=C
CC=CC=C1COCC(C1)C=C
CC=CC=C1COCCC1C=C
CC=CC=CC1CC(=C)CCO1
CC=CC=CC1CCC(=C)CO1
CC=CC=CC1CCOCC1=C
CC=CCC=C1CCOCC1=C
CCC=CC=C1CCOCC1=C
CC=CC=CC1COCCC1=C
CC=CCC=C1COCCC1=C
CCC=CC=C1COCCC1=C
CC=CC=CC1COCC(=C)C1
CC=CCC=C1COCC(=C)C1
CCC=CC=C1COCC(=C)C1
CC=CC=CC1OCCCC1=C
CC1CC(CC(=C)C#C)CCO1
CC1CCC(CC(=C)C#C)CO1
CC1CCCC(CC(=C)C#C)O1
CC1CCC(CC(=C)C#C)OC1
CC1CC(CCO1)C(=C)CC#C
CC1CC(CCO1)C(C=C)C#C
CC1CC(CCO1)C#CC(C)=C
CC1CCC(CO1)C(=C)CC#C
CC1CCC(CO1)C(C=C)C#C
CC1CCC(CO1)C#CC(C)=C
CC1CCCC(O1)C(=C)CC#C
CC1CCCC(O1)C(C=C)C#C
CC1CCCC(O1)C#CC(C)=C
CC1CCC(OC1)C(=C)CC#C
CC1CCC(OC1)C(C=C)C#C
CC1CCC(OC1)C#CC(C)=C
CC1CCCOC1C(=C)CC#C
CC1CCCOC1C(C=C)C#C
CC1CCCOC1C#CC(C)=C
CC1CCCOC1CC(=C)C#C
CC1CCOC(C1)C(=C)CC#C
CC1CCOC(C1)C(C=C)C#C
CC1CCOC(C1)C#CC(C)=C
CC1CCOCC1C(=C)CC#C
CC1CCOCC1C(C=C)C#C
CC1CCOCC1C#CC(C)=C
CC1CCOCC1CC(=C)C#C
CC1CCOC(CC(=C)C#C)C1
CC1COCC(C1)C(=C)CC#C
CC1COCC(C1)C(C=C)C#C
CC1COCC(C1)C#CC(C)=C
CC1COCCC1C(=C)CC#C
CC1COCCC1C(C=C)C#C
CC1COCCC1C#CC(C)=C
CC1COCCC1CC(=C)C#C
CC1COCC(CC(=C)C#C)C1
CC1OCCCC1C(=C)CC#C
CC1OCCCC1C(C=C)C#C
CC1OCCCC1C#CC(C)=C
CC1OCCCC1CC(=C)C#C
CCC1CC(CCO1)C(=C)C#C
CCC1CCC(CO1)C(=C)C#C
CCC1CCCC(O1)C(=C)C#C
CCC1CCC(OC1)C(=C)C#C
CCC1CCCOC1C(=C)C#C
CCC1CCOC(C1)C(=C)C#C
CCC1CCOCC1C(=C)C#C
CCC1COCC(C1)C(=C)C#C
CCC1COCCC1C(=C)C#C
CCC1OCCCC1C(=C)C#C
CC(=C)C1CC(CC#C)CCO1
CC(=C)C1CCC(CC#C)CO1
CC(=C)C1CCCC(CC#C)O1
CC(=C)C1CCC(CC#C)OC1
CC(CC1CC(=C)CCO1)C#C
CC(CC1CCC(=C)CO1)C#C
CC#CC1CC(CCO1)C(C)=C
CC#CC1CCC(CO1)C(C)=C
CC#CC1CCCC(O1)C(C)=C
CC(=C)C1CCCOC1CC#C
CC#CC1CCC(OC1)C(C)=C
CC#CC1CCCOC1C(C)=C
CC(=C)C1CCOCC1CC#C
CC(CC1CCOCC1=C)C#C
CC#CC1CCOC(C1)C(C)=C
CC#CC1CCOCC1C(C)=C
CC(=C)C1CCOC(CC#C)C1
CC(=C)C1COCCC1CC#C
CC(CC1COCCC1=C)C#C
CC#CC1COCC(C1)C(C)=C
CC#CC1COCCC1C(C)=C
CC(CC1COCC(=C)C1)C#C
CC(=C)C1COCC(CC#C)C1
CC(=C)C1OCCCC1CC#C
CC(CC1OCCCC1=C)C#C
CC#CC1OCCCC1C(C)=C
CC(=C)CC1CC(CCO1)C#C
CC(=C)CC1CCC(CO1)C#C
CC(=C)CC1CCCC(O1)C#C
CC(C=C)C1CC(CCO1)C#C
CC(C=C)C1CCC(CO1)C#C
CC(C=C)C1CCCC(O1)C#C
CC(C#C)C1CC(CCO1)C=C
CC(C#C)C1CCC(CO1)C=C
CC(C#C)C1CCCC(O1)C=C
CCC(=C)C1CC(CCO1)C#C
CCC(=C)C1CCC(CO1)C#C
CCC(=C)C1CCCC(O1)C#C
CC(=C)CC1CCC(OC1)C#C
CC(=C)CC1CCCOC1C#C
CC(C=C)C1CCC(OC1)C#C
CC(C=C)C1CCCOC1C#C
CC(C#C)C1CCC(OC1)C=C
CC(C#C)C1CCCOC1C=C
CCC(=C)C1CCC(OC1)C#C
CCC(=C)C1CCCOC1C#C
CC(=C)CC1CCOC(C1)C#C
CC(=C)CC1CCOCC1C#C
CC(C=C)C1CCOC(C1)C#C
CC(C=C)C1CCOCC1C#C
CC(C#C)C1CCOC(C1)C=C
CC(C#C)C1CCOCC1C=C
CCC(=C)C1CCOC(C1)C#C
CCC(=C)C1CCOCC1C#C
CC(=C)CC1COCC(C1)C#C
CC(=C)CC1COCCC1C#C
CC(C=C)C1COCC(C1)C#C
CC(C=C)C1COCCC1C#C
CC(C#C)C1COCC(C1)C=C
CC(C#C)C1COCCC1C=C
CCC(=C)C1COCC(C1)C#C
CCC(=C)C1COCCC1C#C
CC(=C)CC1OCCCC1C#C
CC(C=C)C1OCCCC1C#C
CC(C#C)C1OCCCC1C=C
CCC(=C)C1OCCCC1C#C
CC(C)C#CC1CC(=C)CCO1
CC(C)C#CC1CCC(=C)CO1
CC(CC#C)C1CC(=C)CCO1
CC(CC#C)C1CCC(=C)CO1
CC#CC(=C)C1CC(C)CCO1
CC#CC(=C)C1CCC(C)CO1
CC#CC(=C)C1CCCC(C)O1
CC#CC(C)C1CC(=C)CCO1
CC#CC(C)C1CCC(=C)CO1
CCC(C#C)C1CC(=C)CCO1
CCC(C#C)C1CCC(=C)CO1
CC#CC(=C)C1CCC(C)OC1
CC#CC(=C)C1CCCOC1C
CC(C)C#CC1CCOCC1=C
CC(CC#C)C1CCOCC1=C
CC#CC(=C)C1CCOCC1C
CC#CC(C)C1CCOCC1=C
CCC(C#C)C1CCOCC1=C
CC#CC(=C)C1CCOC(C)C1
CC(C)C#CC1COCCC1=C
CC(CC#C)C1COCCC1=C
CC#CC(=C)C1COCCC1C
CC#CC(C)C1COCCC1=C
CCC(C#C)C1COCCC1=C
CC(C)C#CC1COCC(=C)C1
CC(CC#C)C1COCC(=C)C1
CC#CC(=C)C1COCC(C)C1
CC#CC(C)C1COCC(=C)C1
CCC(C#C)C1COCC(=C)C1
CC(C)C#CC1OCCCC1=C
CC(CC#C)C1OCCCC1=C
CC#CC(=C)C1OCCCC1C
CC#CC(C)C1OCCCC1=C
CCC(C#C)C1OCCCC1=C
CC1CC(CCO1)=C(C)CC=C
CC1CC(CCO1)=CCC(C)=C
CC1CC(CCO1)C=C(C)C=C
CC1CC(CCO1)C=CC(C)=C
CC1CC(CCO1)C(C)=CC=C
CC1CCC(CO1)=C(C)CC=C
CC1CCC(CO1)=CCC(C)=C
CC1CCC(CO1)C=C(C)C=C
CC1CCC(CO1)C=CC(C)=C
CC1CCC(CO1)C(C)=CC=C
CC1CCCC(O1)C=C(C)C=C
CC1CCCC(O1)C=CC(C)=C
CC1CCCC(O1)C(C)=CC=C
CC1CCC(OC1)C=C(C)C=C
CC1CCC(OC1)C=CC(C)=C
CC1CCC(OC1)C(C)=CC=C
CC1CCCOC1C=C(C)C=C
CC1CCCOC1C=CC(C)=C
CC1CCCOC1C(C)=CC=C
CC1CCOC(C1)C=C(C)C=C
CC1CCOC(C1)C(C)=CC=C
CC1CCOCC1=C(C)CC=C
CC1CCOCC1=CCC(C)=C
CC1CCOCC1C=C(C)C=C
CC1CCOCC1C=CC(C)=C
CC1CCOCC1C(C)=CC=C
CC1COCC(C1)=C(C)CC=C
CC1COCC(C1)=CCC(C)=C
CC1COCC(C1)C=C(C)C=C
CC1COCC(C1)C=CC(C)=C
CC1COCC(C1)C(C)=CC=C
CC1COCCC1=C(C)CC=C
CC1COCCC1=CCC(C)=C
CC1COCCC1C=C(C)C=C
CC1COCCC1C=CC(C)=C
CC1COCCC1C(C)=CC=C
CC1OCCCC1=C(C)CC=C
CC1OCCCC1=CCC(C)=C
CC1OCCCC1C=C(C)C=C
CC1OCCCC1C=CC(C)=C
CC1OCCCC1C(C)=CC=C
CC=C1CCC(CC(C)=C)OC1
CCC1CC(CCO1)=C(C)C=C
CCC1CC(CCO1)=CC(C)=C
CCC1CCC(CO1)=C(C)C=C
CCC1CCC(CO1)=CC(C)=C
CC=C1CCC(OC1)C(C)C=C
CC=C1CCCOC1C(C)C=C
CC=C1CCCOC1CC(C)=C
CC=C1CCOC(C1)C(C)C=C
CC=C1CCOCC1C(C)C=C
CC=C1CCOCC1CC(C)=C
CCC1CCOCC1=C(C)C=C
CCC1CCOCC1=CC(C)=C
CC=C1CCOC(CC(C)=C)C1
CC=C1COCC(C1)C(C)C=C
CC=C1COCCC1C(C)C=C
CC=C1COCCC1CC(C)=C
CCC1COCC(C1)=C(C)C=C
CCC1COCC(C1)=CC(C)=C
CCC1COCCC1=C(C)C=C
CCC1COCCC1=CC(C)=C
CC=C1COCC(CC(C)=C)C1
CCC1OCCCC1=C(C)C=C
CCC1OCCCC1=CC(C)=C
CC(C)=C1CCC(CC=C)OC1
CC=CC1CC(CCO1)C(C)=C
CC=CC1CCC(CO1)C(C)=C
CC=CC1CCCC(O1)C(C)=C
CC(C)C1CC(CCO1)=CC=C
CC(C)C1CCC(CO1)=CC=C
CC=CC1CCC(OC1)C(C)=C
CC=CC1CCCOC1C(C)=C
CC(C)=C1CCCOC1CC=C
CCC=C1CCC(OC1)C(C)=C
CCC=C1CCCOC1C(C)=C
CC=CC1CCOC(C1)C(C)=C
CC=CC1CCOCC1C(C)=C
CC(C)=C1CCOCC1CC=C
CC(C)C1CCOCC1=CC=C
CCC=C1CCOC(C1)C(C)=C
CCC=C1CCOCC1C(C)=C
CC(C)=C1CCOC(CC=C)C1
CC=CC1COCC(C1)C(C)=C
CC=CC1COCCC1C(C)=C
CC(C)=C1COCCC1CC=C
CC(C)C1COCC(C1)=CC=C
CC(C)C1COCCC1=CC=C
CCC=C1COCC(C1)C(C)=C
CCC=C1COCCC1C(C)=C
CC(C)=C1COCC(CC=C)C1
CC=CC1OCCCC1C(C)=C
CC(C)C1OCCCC1=CC=C
CC=C(C)C1CC(CCO1)C=C
CC=C(C)C1CCC(CO1)C=C
CC=C(C)C1CCCC(O1)C=C
CC(C)=CC1CC(CCO1)C=C
CC(C)=CC1CCC(CO1)C=C
CC(C)=CC1CCCC(O1)C=C
CCC(=C)C1CC(CCO1)=CC
CCC(=C)C1CCC(CO1)=CC
CC=C(C)C1CCC(OC1)C=C
CC=C(C)C1CCCOC1C=C
CC(C)=CC1CCC(OC1)C=C
CC(C)=CC1CCCOC1C=C
CC(C)C=C1CCC(OC1)C=C
CC(C)C=C1CCCOC1C=C
CCC(C)=C1CCC(OC1)C=C
CCC(C)=C1CCCOC1C=C
CC=C(C)C1CCOC(C1)C=C
CC=C(C)C1CCOCC1C=C
CC(C)=CC1CCOC(C1)C=C
CC(C)=CC1CCOCC1C=C
CC(C)C=C1CCOC(C1)C=C
CC(C)C=C1CCOCC1C=C
CCC(=C)C1CCOCC1=CC
CCC(C)=C1CCOC(C1)C=C
CCC(C)=C1CCOCC1C=C
CC=C(C)C1COCC(C1)C=C
CC=C(C)C1COCCC1C=C
CC(C)=CC1COCC(C1)C=C
CC(C)=CC1COCCC1C=C
CC(C)C=C1COCC(C1)C=C
CC(C)C=C1COCCC1C=C
CCC(=C)C1COCC(C1)=CC
CCC(=C)C1COCCC1=CC
CCC(C)=C1COCC(C1)C=C
CCC(C)=C1COCCC1C=C
CC=C(C)C1OCCCC1C=C
CC(C)=CC1OCCCC1C=C
CCC(=C)C1OCCCC1=CC
CC=C(C=C)C1CC(C)CCO1
CC=C(C=C)C1CCC(C)CO1
CC=C(C=C)C1CCCC(C)O1
CC=C(C)CC1CC(=C)CCO1
CC=C(C)CC1CCC(=C)CO1
CC=CC(=C)C1CC(C)CCO1
CC=CC(=C)C1CCC(C)CO1
CC=CC(=C)C1CCCC(C)O1
CC=CC(C)C1CC(=C)CCO1
CC=CC(C)C1CCC(=C)CO1
CC(C)=CCC1CC(=C)CCO1
CC(C)=CCC1CCC(=C)CO1
CC(C)C=CC1CC(=C)CCO1
CC(C)C=CC1CCC(=C)CO1
CCC=C(C)C1CC(=C)CCO1
CCC=C(C)C1CCC(=C)CO1
CCC(=CC)C1CC(=C)CCO1
CCC(=CC)C1CCC(=C)CO1
CCC(C)=CC1CC(=C)CCO1
CCC(C)=CC1CCC(=C)CO1
CC=C(C=C)C1CCC(C)OC1
CC=CC(=C)C1CCC(C)OC1
CC(C=C)C=C1CCC(C)OC1
CCC(=C)C=C1CCC(C)OC1
CCC(C=C)=C1CCC(C)OC1
CC=C(C=C)C1CCCOC1C
CC=CC(=C)C1CCCOC1C
CC(C=C)C=C1CCCOC1C
CCC(=C)C=C1CCCOC1C
CCC(C=C)=C1CCCOC1C
CC=C(C=C)C1CCOCC1C
CC=C(C)CC1CCOCC1=C
CC=CC(=C)C1CCOCC1C
CC=CC(C)C1CCOCC1=C
CC(C=C)C=C1CCOCC1C
CC(C)=CCC1CCOCC1=C
CC(C)C=CC1CCOCC1=C
CC(C)CC=C1CCOCC1=C
CCC=C(C)C1CCOCC1=C
CCC(=C)C=C1CCOCC1C
CCC(=CC)C1CCOCC1=C
CCC(C=C)=C1CCOCC1C
CCC(C)=CC1CCOCC1=C
CCC(C)C=C1CCOCC1=C
CCC(CC)=C1CCOCC1=C
CCCC(C)=C1CCOCC1=C
CC=C(C=C)C1CCOC(C)C1
CC=CC(=C)C1CCOC(C)C1
CC(C=C)C=C1CCOC(C)C1
CCC(=C)C=C1CCOC(C)C1
CCC(C=C)=C1CCOC(C)C1
CC=C(C=C)C1COCCC1C
CC=C(C)CC1COCCC1=C
CC=CC(=C)C1COCCC1C
CC=CC(C)C1COCCC1=C
CC(C=C)C=C1COCCC1C
CC(C)=CCC1COCCC1=C
CC(C)C=CC1COCCC1=C
CC(C)CC=C1COCCC1=C
CCC=C(C)C1COCCC1=C
CCC(=C)C=C1COCCC1C
CCC(=CC)C1COCCC1=C
CCC(C=C)=C1COCCC1C
CCC(C)=CC1COCCC1=C
CCC(C)C=C1COCCC1=C
CCC(CC)=C1COCCC1=C
CCCC(C)=C1COCCC1=C
CC=C(C=C)C1COCC(C)C1
CC=C(C)CC1COCC(=C)C1
CC=CC(=C)C1COCC(C)C1
CC=CC(C)C1COCC(=C)C1
CC(C=C)C=C1COCC(C)C1
CC(C)=CCC1COCC(=C)C1
CC(C)C=CC1COCC(=C)C1
CC(C)CC=C1COCC(=C)C1
CCC=C(C)C1COCC(=C)C1
CCC(=C)C=C1COCC(C)C1
CCC(=CC)C1COCC(=C)C1
CCC(C=C)=C1COCC(C)C1
CCC(C)=CC1COCC(=C)C1
CCC(C)C=C1COCC(=C)C1
CCC(CC)=C1COCC(=C)C1
CCCC(C)=C1COCC(=C)C1
CC=C(C=C)C1OCCCC1C
CC=C(C)CC1OCCCC1=C
CC=CC(=C)C1OCCCC1C
CC=CC(C)C1OCCCC1=C
CC(C)=CCC1OCCCC1=C
CC(C)C=CC1OCCCC1=C
CCC=C(C)C1OCCCC1=C
CCC(=CC)C1OCCCC1=C
CCC(C)=CC1OCCCC1=C
CC1CCOC(C1)C=CC(C)=C
CC1CC(CC=CC#C)CCO1
CC1CCC(CC=CC#C)CO1
CC1CCCC(CC=CC#C)O1
CC1CCC(CC=CC#C)OC1
CC1CC(CCO1)=CCCC#C
CC1CC(CCO1)C=CCC#C
CC1CCC(CO1)=CCCC#C
CC1CCC(CO1)C=CCC#C
CC1CCCC(O1)C=CCC#C
CC1CCC(OC1)C=CCC#C
CC1CCCOC1C=CCC#C
CC1CCCOC1CC=CC#C
CC1CCOC(C1)C=CCC#C
CC1CCOCC1=CCCC#C
CC1CCOCC1C=CCC#C
CC1CCOCC1CC=CC#C
CC1CCOC(CC=CC#C)C1
CC1COCC(C1)=CCCC#C
CC1COCC(C1)C=CCC#C
CC1COCCC1=CCCC#C
CC1COCCC1C=CCC#C
CC1COCCC1CC=CC#C
CC1COCC(CC=CC#C)C1
CC1OCCCC1=CCCC#C
CC1OCCCC1C=CCC#C
CC1OCCCC1CC=CC#C
CC=C1CCC(CC#CC)OC1
CC=C1CCC(CCC#C)OC1
CCC1CC(CCO1)=CC#CC
CCC1CC(CCO1)=CCC#C
CCC1CC(CCO1)C=CC#C
CCC1CCC(CO1)=CC#CC
CCC1CCC(CO1)=CCC#C
CCC1CCC(CO1)C=CC#C
CCC1CCCC(O1)C=CC#C
CC=C1CCCOC1CC#CC
CC=C1CCCOC1CCC#C
CCC1CCC(OC1)C=CC#C
CCC1CCCOC1C=CC#C
CC=C1CCOCC1CC#CC
CC=C1CCOCC1CCC#C
CCC1CCOC(C1)C=CC#C
CCC1CCOCC1=CC#CC
CCC1CCOCC1=CCC#C
CCC1CCOCC1C=CC#C
CC=C1CCOC(CC#CC)C1
CC=C1CCOC(CCC#C)C1
CC=C1COCCC1CC#CC
CC=C1COCCC1CCC#C
CCC1COCC(C1)=CC#CC
CCC1COCC(C1)=CCC#C
CCC1COCC(C1)C=CC#C
CCC1COCCC1=CC#CC
CCC1COCCC1=CCC#C
CCC1COCCC1C=CC#C
CC=C1COCC(CC#CC)C1
CC=C1COCC(CCC#C)C1
CCC1OCCCC1=CC#CC
CCC1OCCCC1=CCC#C
CCC1OCCCC1C=CC#C
CC=CC1CC(CC#C)CCO1
CC=CC1CCC(CC#C)CO1
CC=CC1CCCC(CC#C)O1
CC=CC1CCC(CC#C)OC1
CCC=C1CCC(CC#C)OC1
CC=CC1CC(CCO1)C#CC
CC=CC1CCC(CO1)C#CC
CC=CC1CCCC(O1)C#CC
CCCC1CC(CCO1)=CC#C
CCCC1CCC(CO1)=CC#C
CC=CC1CCC(OC1)C#CC
CC=CC1CCCOC1C#CC
CC=CC1CCCOC1CC#C
CCC=C1CCC(OC1)C#CC
CCC=C1CCCOC1C#CC
CCC=C1CCCOC1CC#C
CC=CC1CCOC(C1)C#CC
CC=CC1CCOCC1C#CC
CC=CC1CCOCC1CC#C
CCC=C1CCOC(C1)C#CC
CCC=C1CCOCC1C#CC
CCC=C1CCOCC1CC#C
CCCC1CCOCC1=CC#C
CC=CC1CCOC(CC#C)C1
CCC=C1CCOC(CC#C)C1
CC=CC1COCC(C1)C#CC
CC=CC1COCCC1C#CC
CC=CC1COCCC1CC#C
CCC=C1COCC(C1)C#CC
CCC=C1COCCC1C#CC
CCC=C1COCCC1CC#C
CCCC1COCC(C1)=CC#C
CCCC1COCCC1=CC#C
CC=CC1COCC(CC#C)C1
CCC=C1COCC(CC#C)C1
CC=CC1OCCCC1C#CC
CC=CC1OCCCC1CC#C
CCCC1OCCCC1=CC#C
CC=CCC1CC(CCO1)C#C
CC=CCC1CCC(CO1)C#C
CC=CCC1CCCC(O1)C#C
CCC=CC1CC(CCO1)C#C
CCC=CC1CCC(CO1)C#C
CCC=CC1CCCC(O1)C#C
CCC#CC1CC(CCO1)=CC
CCC#CC1CCC(CO1)=CC
CC=CCC1CCC(OC1)C#C
CC=CCC1CCCOC1C#C
CCC=CC1CCC(OC1)C#C
CCC=CC1CCCOC1C#C
CCCC=C1CCC(OC1)C#C
CCCC=C1CCCOC1C#C
CC=CCC1CCOC(C1)C#C
CC=CCC1CCOCC1C#C
CCC=CC1CCOC(C1)C#C
CCC=CC1CCOCC1C#C
CCC#CC1CCOCC1=CC
CCCC=C1CCOC(C1)C#C
CCCC=C1CCOCC1C#C
CC=CCC1COCC(C1)C#C
CC=CCC1COCCC1C#C
CCC=CC1COCC(C1)C#C
CCC=CC1COCCC1C#C
CCC#CC1COCC(C1)=CC
CCC#CC1COCCC1=CC
CCCC=C1COCC(C1)C#C
CCCC=C1COCCC1C#C
CC=CCC1OCCCC1C#C
CCC=CC1OCCCC1C#C
CCC#CC1OCCCC1=CC
CC=CC#CC1CC(C)CCO1
CC=CC#CC1CCC(C)CO1
CC=CC#CC1CCCC(C)O1
CC#CC=CC1CC(C)CCO1
CC#CC=CC1CCC(C)CO1
CC#CC=CC1CCCC(C)O1
CC=CC#CC1CCC(C)OC1
CC#CC=CC1CCC(C)OC1
CC#CCC=C1CCC(C)OC1
CCC#CC=C1CCC(C)OC1
CC=CC#CC1CCCOC1C
CC#CC=CC1CCCOC1C
CC#CCC=C1CCCOC1C
CCC#CC=C1CCCOC1C
CC=CC#CC1CCOCC1C
CC#CC=CC1CCOCC1C
CC#CCC=C1CCOCC1C
CCC#CC=C1CCOCC1C
CC=CC#CC1CCOC(C)C1
CC#CC=CC1CCOC(C)C1
CC#CCC=C1CCOC(C)C1
CCC#CC=C1CCOC(C)C1
CC=CC#CC1COCCC1C
CC#CC=CC1COCCC1C
CC#CCC=C1COCCC1C
CCC#CC=C1COCCC1C
CC=CC#CC1COCC(C)C1
CC#CC=CC1COCC(C)C1
CC#CCC=C1COCC(C)C1
CCC#CC=C1COCC(C)C1
CC=CC#CC1OCCCC1C
CC#CC=CC1OCCCC1C
CCC1CC(CCO1)=CC=CC
CCC1CCC(CO1)=CC=CC
CCC1CCOCC1=CC=CC
CCC1COCC(C1)=CC=CC
CCC1COCCC1=CC=CC
CCC1OCCCC1=CC=CC
CC=CC1CCCC(O1)C=CC
CC=CC1CCC(OC1)C=CC
CC=CC1CCCOC1C=CC
CCC=C1CCC(OC1)C=CC
CCC=C1CCCOC1C=CC
CC=CC1CCOC(C1)C=CC
CC=CC1CCOCC1C=CC
CCC=C1CCOC(C1)C=CC
CCC=C1CCOCC1=CCC
CCC=C1CCOCC1C=CC
CC=CC1COCC(C1)C=CC
CCC=C1COCC(C1)=CCC
CCC=C1COCC(C1)C=CC
CCC=C1COCCC1C=CC
CC=CCC1CC(CCO1)=CC
CC=CCC1CCC(CO1)=CC
CCC=CC1CC(CCO1)=CC
CCC=CC1CCC(CO1)=CC
CC=CCC1CCOCC1=CC
CCC=CC1CCOCC1=CC
CCCC=C1CCOCC1=CC
CC=CCC1COCC(C1)=CC
CC=CCC1COCCC1=CC
CCC=CC1COCC(C1)=CC
CCC=CC1COCCC1=CC
CCCC=C1COCC(C1)=CC
CCCC=C1COCCC1=CC
CC=CCC1OCCCC1=CC
CCC=CC1OCCCC1=CC
CC=CC=CC1CC(C)CCO1
CC=CC=CC1CCC(C)CO1
CC=CC=CC1CCCC(C)O1
CC=CC=CC1CCC(C)OC1
CC=CCC=C1CCC(C)OC1
CCC=CC=C1CCC(C)OC1
CC=CC=CC1CCCOC1C
CC=CCC=C1CCCOC1C
CCC=CC=C1CCCOC1C
CC=CC=CC1CCOCC1C
CC=CCC=C1CCOCC1C
CCC=CC=C1CCOCC1C
CC=CC=CC1CCOC(C)C1
CC=CCC=C1CCOC(C)C1
CCC=CC=C1CCOC(C)C1
CC=CC=CC1COCCC1C
CC=CCC=C1COCCC1C
CCC=CC=C1COCCC1C
CC=CC=CC1COCC(C)C1
CC=CCC=C1COCC(C)C1
CCC=CC=C1COCC(C)C1
CC=CC=CC1OCCCC1C
CC1CC(CC=C(C)C)CCO1
CC1CCC(CC=C(C)C)CO1
CC1CCCC(CC=C(C)C)O1
CC1CCC(CC=C(C)C)OC1
CC1CCCOC1CC=C(C)C
CC1CCOCC1CC=C(C)C
CC1CCOC(CC=C(C)C)C1
CC1COCCC1CC=C(C)C
CC1COCC(CC=C(C)C)C1
CC1OCCCC1CC=C(C)C
CC=C1CCC(CC(C)C)OC1
CCC1CC(CCO1)=C(C)CC
CCC1CC(CCO1)=CC(C)C
CCC1CC(CCO1)C=C(C)C
CCC1CC(CCO1)C(C)=CC
CCC1CCC(CO1)=C(C)CC
CCC1CCC(CO1)=CC(C)C
CCC1CCC(CO1)C=C(C)C
CCC1CCC(CO1)C(C)=CC
CCC1CCCC(O1)C=C(C)C
CCC1CCCC(O1)C(C)=CC
CC=C1CCCOC1CC(C)C
CCC1CCC(OC1)C=C(C)C
CCC1CCC(OC1)C(C)=CC
CCC1CCCOC1C=C(C)C
CCC1CCCOC1C(C)=CC
CC=C1CCOCC1CC(C)C
CCC1CCOC(C1)C=C(C)C
CCC1CCOC(C1)C(C)=CC
CCC1CCOCC1=C(C)CC
CCC1CCOCC1=CC(C)C
CCC1CCOCC1C=C(C)C
CCC1CCOCC1C(C)=CC
CC=C1CCOC(CC(C)C)C1
CC=C1COCCC1CC(C)C
CCC1COCC(C1)=C(C)CC
CCC1COCC(C1)=CC(C)C
CCC1COCC(C1)C=C(C)C
CCC1COCC(C1)C(C)=CC
CCC1COCCC1=C(C)CC
CCC1COCCC1=CC(C)C
CCC1COCCC1C=C(C)C
CCC1COCCC1C(C)=CC
CC=C1COCC(CC(C)C)C1
CCC1OCCCC1=C(C)CC
CCC1OCCCC1=CC(C)C
CCC1OCCCC1C=C(C)C
CCC1OCCCC1C(C)=CC
CC=CC1CC(CCO1)C(C)C
CC=CC1CCC(CO1)C(C)C
CC=CC1CCCC(O1)C(C)C
CCCC1CC(CCO1)=C(C)C
CCCC1CCC(CO1)=C(C)C
CC=CC1CCC(OC1)C(C)C
CC=CC1CCCOC1C(C)C
CCC=C1CCC(OC1)C(C)C
CCC=C1CCCOC1C(C)C
CC=CC1CCOC(C1)C(C)C
CC=CC1CCOCC1C(C)C
CCC=C1CCOC(C1)C(C)C
CCC=C1CCOCC1C(C)C
CCCC1CCOCC1=C(C)C
CC=CC1COCC(C1)C(C)C
CC=CC1COCCC1C(C)C
CCC=C1COCC(C1)C(C)C
CCC=C1COCCC1C(C)C
CCCC1COCC(C1)=C(C)C
CCCC1COCCC1=C(C)C
CC=CC1OCCCC1C(C)C
CCCC1OCCCC1=C(C)C
CCC(C)C1CC(CCO1)=CC
CCC(C)C1CCC(CO1)=CC
CCC(C)C1CCOCC1=CC
CCC(C)C1COCC(C1)=CC
CCC(C)C1COCCC1=CC
CCC(C)C1OCCCC1=CC
CC=C(C)CC1CC(C)CCO1
CC=C(C)CC1CCC(C)CO1
CC=C(C)CC1CCCC(C)O1
CC=CC(C)C1CC(C)CCO1
CC=CC(C)C1CCC(C)CO1
CC=CC(C)C1CCCC(C)O1
CC(C)C=CC1CC(C)CCO1
CC(C)C=CC1CCC(C)CO1
CC(C)C=CC1CCCC(C)O1
CCC=C(C)C1CC(C)CCO1
CCC=C(C)C1CCC(C)CO1
CCC=C(C)C1CCCC(C)O1
CCC(=CC)C1CC(C)CCO1
CCC(=CC)C1CCC(C)CO1
CCC(=CC)C1CCCC(C)O1
CCC(C)=CC1CC(C)CCO1
CCC(C)=CC1CCC(C)CO1
CCC(C)=CC1CCCC(C)O1
CC=C(C)CC1CCC(C)OC1
CC=CC(C)C1CCC(C)OC1
CC(C)C=CC1CCC(C)OC1
CC(C)CC=C1CCC(C)OC1
CCC=C(C)C1CCC(C)OC1
CCC(=CC)C1CCC(C)OC1
CCC(C)=CC1CCC(C)OC1
CCC(C)C=C1CCC(C)OC1
CCC(CC)=C1CCC(C)OC1
CCCC(C)=C1CCC(C)OC1
CC=C(C)CC1CCCOC1C
CC=CC(C)C1CCCOC1C
CC(C)C=CC1CCCOC1C
CC(C)CC=C1CCCOC1C
CCC=C(C)C1CCCOC1C
CCC(=CC)C1CCCOC1C
CCC(C)=CC1CCCOC1C
CCC(C)C=C1CCCOC1C
CCC(CC)=C1CCCOC1C
CCCC(C)=C1CCCOC1C
CC=C(C)CC1CCOCC1C
CC=CC(C)C1CCOCC1C
CC(C)C=CC1CCOCC1C
CC(C)CC=C1CCOCC1C
CCC=C(C)C1CCOCC1C
CCC(=CC)C1CCOCC1C
CCC(C)=CC1CCOCC1C
CCC(C)C=C1CCOCC1C
CCC(CC)=C1CCOCC1C
CCCC(C)=C1CCOCC1C
CC=C(C)CC1CCOC(C)C1
CC=CC(C)C1CCOC(C)C1
CC(C)C=CC1CCOC(C)C1
CC(C)CC=C1CCOC(C)C1
CCC=C(C)C1CCOC(C)C1
CCC(=CC)C1CCOC(C)C1
CCC(C)=CC1CCOC(C)C1
CCC(C)C=C1CCOC(C)C1
CCC(CC)=C1CCOC(C)C1
CCCC(C)=C1CCOC(C)C1
CC=C(C)CC1COCCC1C
CC=CC(C)C1COCCC1C
CC(C)C=CC1COCCC1C
CC(C)CC=C1COCCC1C
CCC=C(C)C1COCCC1C
CCC(=CC)C1COCCC1C
CCC(C)=CC1COCCC1C
CCC(C)C=C1COCCC1C
CCC(CC)=C1COCCC1C
CCCC(C)=C1COCCC1C
CC=C(C)CC1COCC(C)C1
CC=CC(C)C1COCC(C)C1
CC(C)C=CC1COCC(C)C1
CC(C)CC=C1COCC(C)C1
CCC=C(C)C1COCC(C)C1
CCC(=CC)C1COCC(C)C1
CCC(C)=CC1COCC(C)C1
CCC(C)C=C1COCC(C)C1
CCC(CC)=C1COCC(C)C1
CCCC(C)=C1COCC(C)C1
CC=C(C)CC1OCCCC1C
CC=CC(C)C1OCCCC1C
CC(C)C=CC1OCCCC1C
CCC=C(C)C1OCCCC1C
CCC(=CC)C1OCCCC1C
CCC(C)=CC1OCCCC1C
CCC12CC=CC(=CC)C1O2
CCC12CC(=CC)C=CC1O2
CCC12OC1C=CCC2=CC
CCC12OC1C(CC=C2)=CC
CCC12OC1CC=CC2=CC
CCC12OC1CC(=CC)C=C2
CC=CC12CC1C=CC(C)O2
CC=CC12CC1OC(C)C=C2
CC=CC12CC=C(C)CC1O2
CC=CC12CC=CC(C)C1O2
CC=CC12CC(C)=CCC1O2
CC=CC12CC(C)C=CC1O2
CC=CC12OC1C=CCC2C
CC=CC12OC1CC=CC2C
CC=CC12OC1C(C)CC=C2
CC=CC12OC1CC(C)C=C2
CC=CC12OCC=CC1C2C
CC=CC1C2C=CCOC12C
CC=CC1CC2(C)OC2C=C1
CCC=C1CC2(C)OC2C=C1
CC=CC1CC2OC2(C)C=C1
CCC=C1CC2OC2(C)C=C1
CC=CC1(C)C2OCC=CC12
CC=CC1=CCC2(C)OC2C1
CC=CC1=CCC2OC2(C)C1
CC=CC1(C)CC2OC2C=C1
CC=CC1C=CCC2(C)OC12
CC=CC1CC=CC2(C)OC12
CCC=C1C=CCC2(C)OC12
CCC=C1CC=CC2(C)OC12
CC=CC1C=CCC2OC12C
CC=CC1CC=CC2OC12C
CCC=C1C=CCC2OC12C
CCC=C1CC=CC2OC12C
CC=CC1(C)C=CCC2OC12
CC=CC1(C)CC=CC2OC12
CC=CC1(C)OC2CC2C=C1
CC=CC1OC2CC2(C)C=C1
CC=CC1OC2(C)CC2C=C1
CCC12CC1C(CCO2)=CC
CCC12CC1CC(CO2)=CC
CCC12CC1C(COC2)=CC
CCC12CC1COCC2=CC
CCC12CC1OCC(C2)=CC
CCC12CC1OCCC2=CC
CCC12CC(CCC1O2)=CC
CCC12CCC(CC1O2)=CC
CCC12CCCC(=CC)C1O2
CCC12OC1CCCC2=CC
CC=CC12CC1C(C)CCO2
CC=CC12CC1CC(C)CO2
CC=CC12CC1CCC(C)O2
CC=CC12CC1C(C)COC2
CC=CC12CC1CC(C)OC2
CC=CC12CC1CCOC2C
CC=CC12CC1C(C)OCC2
CC=CC12CC1COCC2C
CC=CC12CC1COC(C)C2
CC=CC12CC1OCCC2C
CC=CC12CC1OC(C)CC2
CC=CC12CC1OCC(C)C2
CC=CC12CC(C)CCC1O2
CC=CC12CCC(C)CC1O2
CC=CC12CCCC(C)C1O2
CC=CC12CCCOC1C2C
CC=CC12CCOCC1C2C
CC=CC12COCCC1C2C
CC=CC12OC1CCCC2C
CC=CC12OCCCC1C2C
CC=CC1C2CCCOC12C
CC=CC1C2CCOCC12C
CC=CC1C2COCCC12C
CC=CC1C2OCCCC12C
CC=CC1CC2CC2(C)CO1
CC=CC1CC2(C)CC2CO1
CC=CC1(C)C2CCCOC12
CC=CC1(C)C2CCOCC12
CC=CC1(C)CC2CC2CO1
CC=CC1CCC2CC2(C)O1
CC=CC1CCC2(C)CC2O1
CC=CC1CCC2(C)OC2C1
CCC=C1CCC2(C)OC2C1
CC=CC1CCC2OC2(C)C1
CCC=C1CCC2OC2(C)C1
CC=CC1(C)CCC2CC2O1
CC=CC1CCCC2(C)OC12
CCC=C1CCCC2(C)OC12
CC=CC1CCCC2OC12C
CCC=C1CCCC2OC12C
CC=CC1(C)CCC2OC2C1
CC=CC1(C)CCCC2OC12
CC=CC1(C)CCOC2CC12
CC=CC1CCOC2CC12C
CCC=C1CCOC2CC12C
CC=CC1(C)COC2CC2C1
CC=CC1CCOC2(C)CC12
CCC=C1CCOC2(C)CC12
CC=CC1(C)COCC2CC12
CC=CC1COC2CC2(C)C1
CCC=C1COC2CC2(C)C1
CC=CC1COC2(C)CC2C1
CCC=C1COC2(C)CC2C1
CC=CC1COCC2CC12C
CCC=C1COCC2CC12C
CC=CC1COCC2(C)CC12
CCC=C1COCC2(C)CC12
CC=CC1(C)OCCC2CC12
CC=CC1OCCC2CC12C
CC=CC1OCCC2(C)CC12
C=C1CCC(CCC=O)OC1
C=C1CCCOC1CCC=O
C=C1CCOCC1CCC=O
C=C1CCOC(CCC=O)C1
C=C1COCCC1CCC=O
C=C1COCC(CCC=O)C1
C=CC1CCCC(CC=O)O1
C=CC1CCC(CC=O)CO1
C=CC1CCC(CC=O)OC1
C=CC1CC(CC=O)CCO1
C=CC1CCCOC1CC=O
C=CC1CCOCC1CC=O
C=CC1CCOC(CC=O)C1
C=CC1COCCC1CC=O
C=CC1COCC(CC=O)C1
C=CC1OCCCC1CC=O
C=CCC1CC(CCO1)C=O
C=CCC1CCC(CO1)C=O
C=CCC1CCCC(O1)C=O
C=CCC1CCC(OC1)C=O
C=CCC1CCCOC1C=O
C=CCC1CCOC(C1)C=O
C=CCC1CCOCC1C=O
C=CCC1COCC(C1)C=O
C=CCC1COCCC1C=O
C=CCC1OCCCC1C=O
C=CCCC1CCC(=O)CO1
C=CCCC1CCOCC1=O
C=CCCC1CC(=O)CCO1
C=CCCC1COCCC1=O
C=CCCC1COCC(=O)C1
C=CCCC1OCCCC1=O
CC1CCCC(CCC=O)O1
CC1CCC(CCC=O)CO1
CC1CCC(CCC=O)OC1
CC1CC(CCC=O)CCO1
CC1CCCOC1CCC=O
CC1CCOCC1CCC=O
CC1CCOC(CCC=O)C1
CC1COCCC1CCC=O
CC1COCC(CCC=O)C1
CC1OCCCC1CCC=O
CCC1CCCC(CC=O)O1
CCC1CCC(CC=O)CO1
CCC1CCC(CC=O)OC1
CCC1CC(CC=O)CCO1
CCC1CCCOC1CC=O
CCC1CCOCC1CC=O
CCC1CCOC(CC=O)C1
CCC1COCCC1CC=O
CCC1COCC(CC=O)C1
CCC1OCCCC1CC=O
CCCC1CCCC(O1)C=O
CCCC1CCC(OC1)C=O
CCCC1CCCOC1C=O
CCCC1CCOC(C1)C=O
CCCC1CCOCC1C=O
CCCC1COCC(C1)C=O
CCCC1COCCC1C=O
CCCC1OCCCC1C=O
CCCCC1CCC(=O)CO1
CCCCC1CCOCC1=O
CCCCC1COCCC1=O
CCCCC1COCC(=O)C1
CCCC1CC(CCO1)C=O
CCCC1CCC(CO1)C=O
CCCCC1CC(=O)CCO1
CCCCC1OCCCC1=O
OC1CCC(OC1)C#CC=C
OC1CCCOC1C#CC=C
OC1CCOC(C1)C#CC=C
OC1CCOCC1C#CC=C
OC1COCC(C1)C#CC=C
OC1COCCC1C#CC=C
OCC#CC1CC(=C)CCO1
OCC#CC1CCC(=C)CO1
OCC#CC1CCOCC1=C
OCC#CC1COCCC1=C
OCC#CC1COCC(=C)C1
OCC#CC1OCCCC1=C
OC1CCC(OC1)C=CC=C
OC1CCCOC1C=CC=C
OC1CCOC(C1)C=CC=C
OC1CCOCC1=CCC=C
OC1CCOCC1C=CC=C
OC1COCC(C1)=CCC=C
OC1COCC(C1)C=CC=C
OC1COCCC1=CCC=C
OC1COCCC1C=CC=C
OCC1CC(CCO1)=CC=C
OCC1CCC(CO1)=CC=C
OCC1CCOCC1=CC=C
OCC1COCC(C1)=CC=C
OCC1COCCC1=CC=C
OCC1OCCCC1=CC=C
OCC=C1CCC(OC1)C=C
OCC=C1CCCOC1C=C
OCC=C1CCOC(C1)C=C
OCC=C1CCOCC1C=C
OCC=C1COCC(C1)C=C
OCC=C1COCCC1C=C
OCC=CC1CC(=C)CCO1
OCC=CC1CCC(=C)CO1
OCC=CC1CCOCC1=C
OCCC=C1CCOCC1=C
OCC=CC1COCCC1=C
OCCC=C1COCCC1=C
OCC=CC1COCC(=C)C1
OCCC=C1COCC(=C)C1
OCC=CC1OCCCC1=C
CC1CC(CCO1)=CCCO
CC1CC(CCO1)C=CCO
CC1CCC(CO1)=CCCO
CC1CCC(CO1)C=CCO
CC1CCCC(O1)C=CCO
CC1CCC(OC1)C=CCO
CC1CCCOC1C=CCO
CC1CCOC(C1)C=CCO
CC1CCOCC1=CCCO
CC1CCOCC1C=CCO
CC1COCC(C1)=CCCO
CC1COCC(C1)C=CCO
CC1COCCC1=CCCO
CC1COCCC1C=CCO
CC1OCCCC1=CCCO
CC1OCCCC1C=CCO
CC=C1CCC(CCO)OC1
CCC1CC(CCO1)=CCO
CCC1CCC(CO1)=CCO
CC=C1CCCOC1CCO
CC=C1CCOCC1CCO
CCC1CCOCC1=CCO
CC=C1CCOC(CCO)C1
CC=C1COCCC1CCO
CCC1COCC(C1)=CCO
CCC1COCCC1=CCO
CC=C1COCC(CCO)C1
CCC1OCCCC1=CCO
CC=CC1CCCC(CO)O1
CC=CC1CCC(CO)CO1
CC=CC1CCC(CO)OC1
CCC=C1CCC(CO)OC1
CC=CC1CCCOC1CO
CCC=C1CCCOC1CO
CC=CC1CC(CO)CCO1
CC=CC1CCOCC1CO
CCC=C1CCOCC1CO
CC=CC1CCOC(CO)C1
CCC=C1CCOC(CO)C1
CC=CC1COCCC1CO
CCC=C1COCCC1CO
CC=CC1COCC(CO)C1
CCC=C1COCC(CO)C1
CC=CC1OCCCC1CO
CC=CCC1CCC(O)CO1
CCC=CC1CCC(O)CO1
CC=CCC1CCOCC1O
CCC=CC1CCOCC1O
CCCC=C1CCOCC1O
CC=CCC1CC(O)CCO1
CCC=CC1CC(O)CCO1
CC=CCC1COCCC1O
CCC=CC1COCCC1O
CCCC=C1COCCC1O
CC=CCC1COCC(O)C1
CCC=CC1COCC(O)C1
CCCC=C1COCC(O)C1
CCC=CC1OCCCC1O
CC=CCC1OCCCC1O
CC=CC1CC(C)O1
CC=CC1COC1C
CC=CC1OCC1C
CC1CC(CO1)C=C
CC1CCC(O1)C=C
CC1CCOC1C=C
CC1COC(C1)C=C
CC1COCC1C=C
CCC1CC(=C)CO1
CCC1COCC1=C
CCC1OCCC1=C
CC1OCCC1C=C
CC=CC1CCOC1
CCC=C1CCOC1
CC=CC1CCCO1
CCC1CC(C)CO1
CCC1CCC(C)O1
CCC1CCOC1C
CCC1COCC1C
CCC1COC(C)C1
CCC1OCCC1C
C=CC1CCCCO1
C=CC1CCCOC1
C=CC1CCOCC1
CCC1CCCOC1
CCC1CCOCC1
CCC1CCCCO1
CC1=C(CC=CC1)C=C
CC1=C(CCC=C1)C=C
CC1=CC=C(CC1)C=C
CC1=CC=CC(C1)C=C
CC1=CC=CCC1C=C
CC1=CC(CC=C1)C=C
CC1=CCC=C(C1)C=C
CC1=CCC=CC1C=C
CC1=CCCC=C1C=C
CC1C=CC=CC1C=C
CC1C=CCC=C1C=C
CC1=C(C=C)C=CCC1
CC1=CC(C=C)=CCC1
CC1=CC(C=C)C=CC1
CC1=CCC(C=C)=CC1
CC1=CCC(C=C)C=C1
CC1=CCCC(C=C)=C1
CC1C=CC(C=C)C=C1
CC1C=CCC(C=C)=C1
CC1CC=C(C=C)C=C1
CC1CC=CC(C=C)=C1
CC1CC(C=C)=CC=C1
CCC1=CC=CCC1=C
CCC1=CCC=CC1=C
CCC1C=CC=CC1=C
CCC1=CC=CC(=C)C1
CCC1=CC(=C)C=CC1
CCC1=CC(=C)CC=C1
CCC1=CCC(=C)C=C1
CCC1C=CC(=C)C=C1
CC1CC=CC=C1C=C
CCC1=CCC(C1)=CC
CCC1=CCCC1=CC
CCC1C=CCC1=CC
CCC1CC=CC1=CC
CCC1CC(=CC)C=C1
CC=CC1=CCCC1C
CC=CC1C=CCC1C
CC=CC1CC=CC1C
CC=CC1CCC=C1C
CCC=C1C=CCC1C
CCC=C1CC=CC1C
CCC=C1CCC=C1C
CC=CC1=C(C)CCC1
CC=CC1=CC(C)CC1
CC=CC1=CCC(C)C1
CC=CC1CC=C(C)C1
CC=CC1CC(C)C=C1
CC=CC1CCC(C)=C1
CCC=C1CC=C(C)C1
CCC=C1CC(C)C=C1
CCC=C1CCC(C)=C1
CCC1=CC(CC1)=CC
CCC1=CC=CCC1C
CCC1=CCC=CC1C
CCC1C=CC=CC1C
CCC1C=CCC=C1C
CCC1CC=CC=C1C
CCC1=C(C)C=CCC1
CCC1=C(C)CC=CC1
CCC1=C(C)CCC=C1
CCC1=CC=CC(C)C1
CCC1=CC(C)=CCC1
CCC1=CC(C)C=CC1
CCC1=CC(C)CC=C1
CCC1=CCC=C(C)C1
CCC1=CCC(C)C=C1
CCC1=CCCC(C)=C1
CCC1C=CC(C)C=C1
CCC1C=CCC(C)=C1
CCC1CC=CC(C)=C1
CCC1CC(C)=CC=C1
CCC1=CCCC=C1C
CCC1=CC=C(C)CC1
CCC1=CCC(C)=CC1
CCC1CC=C(C)C=C1
C=CC1=CCCCC1=C
C=CC1C=CCCC1=C
C=CC1CC=CCC1=C
C=CC1=CC(=C)CCC1
C=CC1=CCC(=C)CC1
C=CC1=CCCC(=C)C1
C=CC1CC=CC(=C)C1
C=CC1CC(=C)CC=C1
C=CC1CCC(=C)C=C1
C=CC1CCC=CC1=C
C=C1CCCC1CC#C
C=C1CCC(CC#C)C1
C=CC1CCC(C1)C#C
CC#CC1CCCC1=C
CC#CC1CCC(=C)C1
C=CC1CCCC1C#C
CC1CCCC1=CC=C
CC=C1CCC(C1)C=C
CC=C1CCCC1C=C
CC=CC1CCCC1=C
CCC=C1CCCC1=C
CC=CC1CCC(=C)C1
CCC=C1CCC(=C)C1
CC1CCC(C1)=CC=C
CC=CC1CCCC=C1
CCC=C1CCCC=C1
CC=CC1CCC=CC1
CCC=C1CCC=CC1
CC=CC1=CCCCC1
CC1CCCC1CC#C
CC1CCC(CC#C)C1
CCC1CCC(C1)C#C
CCC1CCCC1C#C
CC#CC1CCC(C)C1
CC#CC1CCCC1C
CCC(C)=C1CCCC1
CC=C(C)C1CCCC1
CC(C)=CC1CCCC1
CC(C)C=C1CCCC1
CC=CC1(C)CCCC1
C=CC=C1CCCCC1
CC(=C)C1CCCCC1
CC1(CCCCC1)C=C
C#CCC1CCCCC1
CC#CC1CCCCC1
CC(C)C1CCCCC1
CCC1(C)CCCCC1
C=CC1=C(COC1)C#C
C=CC1=CC(OC1)C#C
C=CC1=CCOC1C#C
C=CC1OC(C=C1)C#C
C=CC1OCC=C1C#C
C=CC1OCC(=C1)C#C
COC1C=CC=CC1=C
COC1C=CC(=C)C=C1
CC1CC(O1)C=CC#C
CC1COC1C=CC#C
CC1OCC1C=CC#C
CC=CC1CC(O1)C#C
CC=CC1COC1C#C
CC=CC1OCC1C#C
CC(=CC1CCO1)C#C
CC(=CC1COC1)C#C
CC=C(C#C)C1CCO1
CC(=CC#C)C1CCO1
CC=C(C#C)C1COC1
CC(=CC#C)C1COC1
CC1=C(CC#C)COC1
CC1=CC(CC#C)OC1
CC1=CCOC1CC#C
CC1OCC=C1CC#C
CC1OC(CC#C)C=C1
CC1OCC(CC#C)=C1
CCC1=C(COC1)C#C
CCC1=CC(OC1)C#C
CCC1=CCOC1C#C
CCC1OC(C=C1)C#C
CCC1OCC=C1C#C
CCC1OCC(=C1)C#C
CC#CC1=C(C)COC1
CC#CC1=CC(C)OC1
CC#CC1=CCOC1C
CC#CC1OCC=C1C
CC#CC1OC(C)C=C1
CC#CC1OCC(C)=C1
COC1C=CCC1=CC
COC1CC=CC1=CC
COC1CC(=CC)C=C1
CC=C(C)C1=CCOC1
CC(C)=CC1=CCOC1
CC=C(C)C1OCC=C1
CC(C)=CC1OCC=C1
COC1C=CCC(C)=C1
COC1CC=CC(C)=C1
COC1C=CC=CC1C
COC1C=CCC=C1C
COC1CC=CC=C1C
COC1C=CC(C)C=C1
COC1CC=C(C)C=C1
COC1CC(C)=CC=C1
CC=CC1(C)OCC=C1
C=CC=C1COCC1=C
C=CC=C1COCC=C1
C=C(C#C)C1CCCO1
C=C(C#C)C1CCOC1
CC(=C)C=C1CCOC1
CC(C=C)=C1CCOC1
C=CC1(CCCO1)C#C
C=CC1(CCOC1)C#C
C#CC=CC1CCCO1
C#CC=CC1CCOC1
C#CCC=C1CCOC1
CC#CC=C1CCOC1
CC=CC=C1CCOC1
CC(=C)C1CC=CCO1
CC(=C)C1=CCCOC1
CC(=C)C1=CCOCC1
CC(=C)C1COCC=C1
CC(=C)C1OCCC=C1
CC1(CC=CCO1)C=C
CC1(COCC=C1)C=C
CC1(OCCC=C1)C=C
C#CCC1CC=CCO1
CC#CC1CC=CCO1
C#CCC1=CCCOC1
CC#CC1=CCCOC1
C#CCC1=CCOCC1
CC#CC1=CCOCC1
C#CCC1COCC=C1
CC#CC1COCC=C1
C#CCC1OCCC=C1
CC#CC1OCCC=C1
CC1CC(C=C)C(C)O1
CC1CC(OC1C)C=C
CC1COC(C)C1C=C
CC1COC(C=C)C1C
CC1OCC(C=C)C1C
CCC1CC(=C)C(C)O1
CCC1C(C)OCC1=C
CCC1COC(C)C1=C
CCC1OC(C)CC1=C
CCC1OCC(=C)C1C
CCC1OCC(C)C1=C
CC1CC(C)C(O1)C=C
CC1CC(CO1)C(C)=C
CC1CCOC1C(C)=C
CC1COC(C1)C(C)=C
CC1COCC1C(C)=C
CC1OCCC1C(C)=C
CC(C)C1CC(=C)CO1
CC(C)C1COCC1=C
CC(C)C1OCCC1=C
CC1CCC(O1)C(C)=C
CC1(C)CC(CO1)C=C
CC1(C)CCC(O1)C=C
CC1CC(C)(CO1)C=C
CC1CCC(C)(O1)C=C
CC1(C)CCOC1C=C
CC1CCOC1(C)C=C
CC1(C)COC(C1)C=C
CC1(C)COCC1C=C
CC1COCC1(C)C=C
CC1COC(C)(C1)C=C
CC1OCCC1(C)C=C
CCC1(C)CC(=C)CO1
CCC1(C)COCC1=C
CCC1(C)OCCC1=C
CC1(C)OCCC1C=C
COC1CCCC1C#C
COC1CCC(C1)C#C
CC(C#C)C1CCCO1
CC(C#C)C1CCOC1
CC1(CC#C)CCCO1
CC1(CC#C)CCOC1
CCC1(CCCO1)C#C
CCC1(CCOC1)C#C
CC#CC1(C)CCCO1
CC#CC1(C)CCOC1
CC(C)C1CC=CCO1
CC(C)C1=CCCOC1
CC(C)C1=CCOCC1
CC(C)C1COCC=C1
CC(C)C1OCCC=C1
CCC1(C)CC=CCO1
CCC1(C)COCC=C1
CCC1(C)OCCC=C1
O=C1CC(CCO1)C#C
O=C1CCC(CO1)C#C
O=C1CCCC(O1)C#C
O=C1OCCCC1C#C
CC=C1CCC(=O)OC1
CC=C1CCOC(=O)C1
CC=C1CCCOC1=O
O=C1CCC(CC1)C#C
O=C1CCCC(C1)C#C
O=C1CCCCC1C#C
CC=C1CCC(=O)CC1
CC=C1CCCCC1=O
CC=C1CCCC(=O)C1
COC1(C)CCCCC1
CC=CC1=CC=CC=C1C
CC=CC1=CC=C(C)C=C1
CC=CC1=CC=CC(C)=C1
C=C1C=CC=CC1CC#C
C=C1C=CCC=C1CC#C
C=C1CC=CC=C1CC#C
C=C1C=CC(CC#C)C=C1
C=C1C=CCC(CC#C)=C1
C=C1CC=C(CC#C)C=C1
C=C1CC=CC(CC#C)=C1
C=C1CC(CC#C)=CC=C1
C=CC1=C(C=CCC1)C#C
C=CC1=C(CC=CC1)C#C
C=CC1=C(CCC=C1)C#C
C=CC1=CC=C(CC1)C#C
C=CC1=CC=CC(C1)C#C
C=CC1=CC=CCC1C#C
C=CC1=CC(=CCC1)C#C
C=CC1=CC(C=CC1)C#C
C=CC1=CC(CC=C1)C#C
C=CC1=CCC=C(C1)C#C
C=CC1=CCC=CC1C#C
C=CC1=CCC(=CC1)C#C
C=CC1=CCC(C=C1)C#C
C=CC1=CCCC=C1C#C
C=CC1=CCCC(=C1)C#C
C=CC1C=CC=CC1C#C
C=CC1C=CC(C=C1)C#C
C=CC1C=CCC=C1C#C
C=CC1C=CCC(=C1)C#C
C=CC1CC=C(C=C1)C#C
C=CC1CC=CC=C1C#C
C=CC1CC=CC(=C1)C#C
C=CC1CC(=CC=C1)C#C
CC#CC1=CC=CCC1=C
CC#CC1=CCC=CC1=C
CC#CC1C=CC=CC1=C
CC#CC1=CC=CC(=C)C1
CC#CC1=CC(=C)C=CC1
CC#CC1=CC(=C)CC=C1
CC#CC1=CCC(=C)C=C1
CC#CC1C=CC(=C)C=C1
CC1=CC=CC(C1)=CC=C
CC1=CC=CCC1=CC=C
CC1=CC(CC=C1)=CC=C
CC1=CCC=CC1=CC=C
CC1C=CC=CC1=CC=C
CC1=CC(=CC=C)C=CC1
CC1=CCC(=CC=C)C=C1
CC1C=CC(=CC=C)C=C1
CC=C1C=CC=CC1C=C
CC=C1C=CCC=C1C=C
CC=C1CC=CC=C1C=C
CC=C1C=CC(C=C)C=C1
CC=C1C=CCC(C=C)=C1
CC=C1CC=C(C=C)C=C1
CC=C1CC=CC(C=C)=C1
CC=C1CC(C=C)=CC=C1
CC=CC1=CC=CCC1=C
CC=CC1=CCC=CC1=C
CC=CC1C=CC=CC1=C
CCC=C1C=CC=CC1=C
CC=CC1=CC=CC(=C)C1
CC=CC1=CC(=C)C=CC1
CC=CC1=CC(=C)CC=C1
CC=CC1=CCC(=C)C=C1
CC=CC1C=CC(=C)C=C1
CCC=C1C=CC(=C)C=C1
CC1=CC=CCC1CC#C
CC1=CCC=CC1CC#C
CC1=CCCC=C1CC#C
CC1C=CC=CC1CC#C
CC1C=CCC=C1CC#C
CC1CC=CC=C1CC#C
CC1=C(CC#C)C=CCC1
CC1=C(CC#C)CC=CC1
CC1=C(CC#C)CCC=C1
CC1=CC=C(CC#C)CC1
CC1=CC=CC(CC#C)C1
CC1=CC(CC#C)=CCC1
CC1=CC(CC#C)C=CC1
CC1=CC(CC#C)CC=C1
CC1=CCC=C(CC#C)C1
CC1=CCC(CC#C)=CC1
CC1=CCC(CC#C)C=C1
CC1=CCCC(CC#C)=C1
CC1C=CC(CC#C)C=C1
CC1C=CCC(CC#C)=C1
CC1CC=C(CC#C)C=C1
CC1CC=CC(CC#C)=C1
CC1CC(CC#C)=CC=C1
CCC1=C(C=CCC1)C#C
CCC1=C(CC=CC1)C#C
CCC1=C(CCC=C1)C#C
CCC1=CC=C(CC1)C#C
CCC1=CC=CC(C1)C#C
CCC1=CC=CCC1C#C
CCC1=CC(=CCC1)C#C
CCC1=CC(C=CC1)C#C
CCC1=CC(CC=C1)C#C
CCC1=CCC=C(C1)C#C
CCC1=CCC=CC1C#C
CCC1=CCC(=CC1)C#C
CCC1=CCC(C=C1)C#C
CCC1=CCCC=C1C#C
CCC1=CCCC(=C1)C#C
CCC1C=CC=CC1C#C
CCC1C=CC(C=C1)C#C
CCC1C=CCC=C1C#C
CCC1C=CCC(=C1)C#C
CCC1CC=C(C=C1)C#C
CCC1CC=CC=C1C#C
CCC1CC=CC(=C1)C#C
CCC1CC(=CC=C1)C#C
CC#CC1=CC=CCC1C
CC#CC1=CCC=CC1C
CC#CC1=CCCC=C1C
CC#CC1C=CC=CC1C
CC#CC1C=CCC=C1C
CC#CC1CC=CC=C1C
CC#CC1=C(C)C=CCC1
CC#CC1=C(C)CC=CC1
CC#CC1=C(C)CCC=C1
CC#CC1=CC=C(C)CC1
CC#CC1=CC=CC(C)C1
CC#CC1=CC(C)=CCC1
CC#CC1=CC(C)C=CC1
CC#CC1=CC(C)CC=C1
CC#CC1=CCC=C(C)C1
CC#CC1=CCC(C)=CC1
CC#CC1=CCC(C)C=C1
CC#CC1=CCCC(C)=C1
CC#CC1C=CC(C)C=C1
CC#CC1C=CCC(C)=C1
CC#CC1CC=C(C)C=C1
CC#CC1CC=CC(C)=C1
CC#CC1CC(C)=CC=C1
C=CC=C1C=CCCC1=C
C=CC=C1CC=CCC1=C
C=CC=C1CCC=CC1=C
C=CC=C1CC=CC(=C)C1
C=CC=C1CC(=C)CC=C1
C=CC=C1CCC(=C)C=C1
CC1CC=C(CC1C)C=C
CC1CC(CC=C1C)C=C
CC1C=C(C)CCC1C=C
CC1CC=C(C)C(C1)C=C
CC1CC=CC(C)C1C=C
CC1CC(C)C=C(C1)C=C
CC1CC(CC(C)=C1)C=C
CC1CCC=C(C)C1C=C
CC1CCC(C)=C(C1)C=C
CC1CCC(C)=CC1C=C
CC1CCCC(C)=C1C=C
CC1C=CCC(C=C)C1C
CC1CC=CC(C=C)C1C
CC1CC(C=C)C=CC1C
CC1CCC=C(C=C)C1C
CC1CCC(C=C)=CC1C
CC1CCC(C=C)C=C1C
CC1CCCC(C=C)=C1C
CC1CC=C(C=C)C(C)C1
CC1CC(C=C)C=C(C)C1
CC1CC(C)C(C=C)C=C1
CC1CCC(C=C)=C(C)C1
CC1CCC(C=C)C(C)=C1
CC1CCC(C)C(C=C)=C1
CCC1=C(C)CCCC1=C
CCC1=CC(=C)CCC1C
CCC1=CC(C)CCC1=C
CCC1=CCC(=C)CC1C
CCC1=CCC(C)CC1=C
CCC1=CCCC(=C)C1C
CCC1=CCCC(C)C1=C
CCC1C=C(C)CCC1=C
CCC1C=CC(=C)CC1C
CCC1C=CC(C)CC1=C
CCC1C=CCC(=C)C1C
CCC1C=CCC(C)C1=C
CCC1C(=C)CCC=C1C
CCC1C(C)C=CCC1=C
CCC1C(C)CC=CC1=C
CCC1CC=C(C)CC1=C
CCC1CC=CC(=C)C1C
CCC1CC=CC(C)C1=C
CCC1CC(=C)C=CC1C
CCC1CC(=C)CC=C1C
CCC1CC(C)=CCC1=C
CCC1CC(C)C=CC1=C
CCC1CCC=C(C)C1=C
CCC1CCC(=C)C=C1C
CCC1CCC(C)=CC1=C
CCC1=C(C)C(=C)CCC1
CCC1=C(C)CC(=C)CC1
CCC1=C(C)CCC(=C)C1
CCC1=CC(=C)C(C)CC1
CCC1=CC(=C)CC(C)C1
CCC1=CC(C)C(=C)CC1
CCC1=CC(C)CC(=C)C1
CCC1=CCC(=C)C(C)C1
CCC1=CCC(C)C(=C)C1
CCC1CC=C(C)C(=C)C1
CCC1CC(=C)C(C)C=C1
CCC1CC(=C)C=C(C)C1
CCC1CC(C)C(=C)C=C1
CCC1CCC(=C)C(C)=C1
CC1C(CCC=C1C)C=C
CC1=C(C)C(CCC1)C=C
CC1=C(C)CC(CC1)C=C
CC1CC=C(C)CC1C=C
CC1CC(C)=CCC1C=C
CC1CC(C=C)C(C)C=C1
CCC1CC(=C)CC(C)=C1
CC1CCC(C1)=CCC#C
CC1CCC(C1)C=CC#C
CC1CCCC1=CCC#C
CC1CCCC1C=CC#C
CC=C1CCC(C1)C#CC
CC=C1CCCC1C#CC
CC=C1CCCC1CC#C
CCC1CCC(C1)=CC#C
CCC1CCCC1=CC#C
CC=C1CCC(CC#C)C1
CC=CC1CCC(C1)C#C
CC=CC1CCCC1C#C
CCC=C1CCC(C1)C#C
CCC=C1CCCC1C#C
CC#CC=C1CCCC1C
CC#CC=C1CCC(C)C1
CC=CC1CCC(C1)=CC
CC=CC1CCCC1=CC
CCC=C1CCC(C1)=CC
CCC=C1CCCC1=CC
CC=CC=C1CCCC1C
CC=CC=C1CCC(C)C1
CC1CCC=CC1C(C)=C
CC(=C)C1CCCC=C1C
CC(C)C1C=CCCC1=C
CC(C)C1CCC=CC1=C
CC(C)C1=CC(=C)CCC1
CC(C)C1=CCCC(=C)C1
CC(C)C1CC=CC(=C)C1
CC(C)C1CC(=C)CC=C1
CC1C=CCCC1C(C)=C
CC1CC=CC(C1)C(C)=C
CC1CC=CCC1C(C)=C
CC1CC(CC=C1)C(C)=C
CC1CCC=C(C1)C(C)=C
CC1CCC(=CC1)C(C)=C
CC1CCCC=C1C(C)=C
CC1CCCC(=C1)C(C)=C
CC(C)C1=CCCCC1=C
CC(C)C1CC=CCC1=C
CC(=C)C1=C(C)CCCC1
CC(=C)C1CCC=C(C)C1
CC(=C)C1CCCC(C)=C1
CC(C)C1=CCC(=C)CC1
CC(C)C1CCC(=C)C=C1
CC1CCC(C=C1)C(C)=C
CC(=C)C1CCC(C)=CC1
CC1=CCCCC1(C)C=C
CC1C=CCCC1(C)C=C
CC1CC=CCC1(C)C=C
CC1CCC=CC1(C)C=C
CC1=CC(C)(CCC1)C=C
CC1(C)CC=CC(C1)C=C
CC1(C)CC=CCC1C=C
CC1(C)CC(CC=C1)C=C
CC1(C)CCC=C(C1)C=C
CC1(C)CCC=CC1C=C
CC1CC=CC(C)(C1)C=C
CC1CC(C)(CC=C1)C=C
CC1(C)CCC(C=C)=CC1
CC1(C)CCC(C=C)C=C1
CC1CCC(C)(C=C)C=C1
CCC1(C)C=CCCC1=C
CCC1(C)CC=CCC1=C
CCC1(C)CCC=CC1=C
CCC1(C)CC=CC(=C)C1
CCC1(C)CC(=C)CC=C1
CCC1(C)CCC(=C)C=C1
CC1=CCCC(C)(C1)C=C
CC1(C)C=CCCC1C=C
CC1(C)CCCC=C1C=C
CC1(C)CCCC(C=C)=C1
CC1=CCC(C)(CC1)C=C
CC(=CC1CCCC1)C#C
CC(C=C1CCCC1)C#C
CC=C(C#C)C1CCCC1
CC(CC#C)=C1CCCC1
CC#CC(C)=C1CCCC1
CCC(C#C)=C1CCCC1
CC(=CC#C)C1CCCC1
CC=C(C)C=C1CCCC1
CC=CC(C)=C1CCCC1
CC(C)=CC=C1CCCC1
CC=C(C)C1CCC=CC1
CC=C(C)C1CCCC=C1
CC(C)=CC1CCCC=C1
CC(C)C=C1CCC=CC1
CCC(C)=C1CCC=CC1
CC=C(C)C1=CCCCC1
CC(C)=CC1=CCCCC1
CC(C)=CC1CCC=CC1
CC(C)C=C1CCCC=C1
CCC(C)=C1CCCC=C1
CC=CC1(C)CCC=CC1
CC=CC1(C)CCCC=C1
CC1C(CCCC1=C)C=C
CC1CC(CCC1=C)C=C
CC1CCC(CC1=C)C=C
CC1CC(=C)CCC1C=C
CC1CC(CC(=C)C1)C=C
CC1CCC(=C)C(C1)C=C
CC1CCC(=C)CC1C=C
CC1CCCC(=C)C1C=C
CC1CCCC(C=C)C1=C
CC1CCC(C=C)C(=C)C1
CCC1C(=C)CCCC1=C
CCC1CC(=C)CCC1=C
CCC1CCC(=C)CC1=C
CCC1CCCC(=C)C1=C
CCC1CC(=C)CC(=C)C1
CCC1CCC(=C)C(=C)C1
CC(=C)C1CCCCC1=C
CC(=C)C1CCC(=C)CC1
CC(=C)C1CCCC(=C)C1
CC1(CCCCC1=C)C=C
CC1(CCC(=C)CC1)C=C
CC1(CCCC(=C)C1)C=C
C=C(C#C)C1CCCCC1
CC(C=C)=C1CCCCC1
CC(=C)C=C1CCCCC1
CC1=C(CCCCC1)C=C
CC1=CC(CCCC1)C=C
CC1=CCC(CCC1)C=C
CC1=CCCC(CC1)C=C
CC1=CCCCC(C1)C=C
CC1=CCCCCC1C=C
CC1C=CCCCC1C=C
CC1CC=CCC(C1)C=C
CC1CC=CCCC1C=C
CC1CC(CCC=C1)C=C
CC1CCC=C(CC1)C=C
CC1CCC=CC(C1)C=C
CC1CCC=CCC1C=C
CC1CCC(CC=C1)C=C
CC1CCCC=C(C1)C=C
CC1CCCC=CC1C=C
CC1CCCCC=C1C=C
CC1CCC(C=C)C=CC1
CC1CCCC(C=C)=CC1
CC1CCCC(C=C)C=C1
CC1CCCCC(C=C)=C1
CCC1=CCCCCC1=C
CCC1C=CCCCC1=C
CCC1CC=CCCC1=C
CCC1CCC=CCC1=C
CCC1CCCC=CC1=C
CCC1=CC(=C)CCCC1
CCC1=CCC(=C)CCC1
CCC1=CCCC(=C)CC1
CCC1=CCCCC(=C)C1
CCC1CC=CCC(=C)C1
CCC1CC(=C)CCC=C1
CCC1CCC=CC(=C)C1
CCC1CCC(=C)C=CC1
CCC1CCC(=C)CC=C1
CCC1CCCC(=C)C=C1
C=CC1(CCCCC1)C#C
C#CC=CC1CCCCC1
C#CCC=C1CCCCC1
CC#CC=C1CCCCC1
CC=CC=C1CCCCC1
CC(C#C)C1CCCCC1
CCC1=CCCCCC1C
CCC1C=CCCCC1C
CCC1CC=CCCC1C
CCC1CCC=CCC1C
CCC1CCCC=CC1C
CCC1CCCCC=C1C
CCC1=C(C)CCCCC1
CCC1=CC(C)CCCC1
CCC1=CCC(C)CCC1
CCC1=CCCC(C)CC1
CCC1=CCCCC(C)C1
CCC1CC=CCC(C)C1
CCC1CC(C)CCC=C1
CCC1CCC=C(C)CC1
CCC1CCC=CC(C)C1
CCC1CCC(C)C=CC1
CCC1CCC(C)CC=C1
CCC1CCCC=C(C)C1
CCC1CCCC(C)=CC1
CCC1CCCCC(C)=C1
CCC1CCCC(C)C=C1
CC1(CC#C)CCCCC1
CC#CC1(C)CCCCC1
CCC1(CCCCC1)C#C
CCC1C(C)CCCC1C
CCC1CC(C)CCC1C
CCC1CCC(C)CC1C
CCC1CCCC(C)C1C
CCC1CC(C)CC(C)C1
CCC1CCC(C)C(C)C1
CC(C)C1CCCCC1C
CC(C)C1CCCC(C)C1
CC(C)C1CCC(C)CC1
CCC1CCCCC1(C)C
CCC1(C)CCCCC1C
CCC1(C)CCC(C)CC1
CCC1(C)CCCC(C)C1
CCC1CCC(C)(C)CC1
CCC1CCCC(C)(C)C1
CC1CCCC(CC1)C=C
CC1CCCCC(C1)C=C
CC1CCCCCC1C=C
CCC1CCCCCC1=C
CCC1CCCCC(=C)C1
CCC1CCCC(=C)CC1
CCC1CCCCCC1C
CCC1CCCC(C)CC1
CCC1CCCCC(C)C1
CCCC1COC(=O)C1
CCCC1CCOC1=O
CCCC1CCC(=O)O1
CC1CCCC1CC=O
CC1CCC(CC=O)C1
CCC1CCC(C1)C=O
CCC1CCCC1C=O
CCCC1CCC(=O)C1
CCCC1CCCC1=O
C=CCCC1CCOC1
C=CCCC1CCCO1
O=CCC1CCCCC1
OC1CC=CC(C1)C=C
OC1CC=CCC1C=C
OC1CCC=C(C1)C=C
OC1CCC=CC1C=C
OCC1=CCCCC1=C
OCC1C=CCCC1=C
OCC1CC=CCC1=C
OCC1CCC=CC1=C
OCC1=CC(=C)CCC1
OCC1=CCC(=C)CC1
OCC1CC=CC(=C)C1
OCC1CC(=C)CC=C1
OCC1CCC(=C)C=C1
OC1C=CCCC1C=C
OC1CC(CC=C1)C=C
OC1CCCC=C1C=C
OC1CCC(C=C)=CC1
OC1CCC(C=C)C=C1
OC1CCCC(C=C)=C1
OCC1=CCCC(=C)C1
CC1CCC(C1)=CCO
CC1CCCC1=CCO
CC=C1CCCC1CO
CC=CC1CCCC1O
CCC=C1CCCC1O
CC=CC1CCC(O)C1
CCC=C1CCC(O)C1
CC=C1CCC(CO)C1
CC1CCC=CC1CO
CC1CC=CC(CO)C1
CC1CCCC(CO)=C1
CCC1C=CCCC1O
CCC1CC=CCC1O
CCC1CCC=CC1O
CCC1=CCCC(O)C1
CCC1CC=CC(O)C1
CC1=CCCCC1CO
CC1C=CCCC1CO
CC1CCCC=C1CO
CC1=CCCC(CO)C1
CC1CCC=C(CO)C1
CC1CCC(CO)=CC1
CC1CCC(CO)C=C1
CC1=CC(CO)CCC1
CC1CC(CO)CC=C1
CC1=C(CO)CCCC1
CCC1=CCCCC1O
CCC1=CCC(O)CC1
CCC1CCC(O)C=C1
CCC1=CC(O)CCC1
CCC1CC(O)CC=C1
CC1CC=CCC1CO
CC1=CCC(CO)CC1
OCC=C1CCCCC1
COC1OCC=CC1=C
COC1OCC(=C)C=C1
CC=CC1COC(C)O1
CC=CC1OCOC1C
CC=CC1OCC(C)O1
COC1CC(CO1)=CC
COC1COCC1=CC
COC1OCCC1=CC
COC1CC=C(C)CO1
COC1CC=CC(C)O1
COC1CC(C)=CCO1
COC1C=CCOC1C
COC1COCC=C1C
COC1COC(C)C=C1
COC1COCC(C)=C1
COC1OCC=CC1C
COC1OCCC=C1C
COC1OC(C)CC=C1
COC1OCC(C)C=C1
COC1OCCC(C)=C1
C=CC1OCOCC1=C
C=CC1OCC(=C)CO1
CC=CC1COCCO1
CCC=C1COCOC1
CC=CC1CCOCO1
CC=CC1COCOC1
CC=CC1OCCCO1
C=CCCC1CCCCC1
COC1=CC=CC=C1C#C
COC1=CC=CC(=C1)C#C
COC1=CC=C(C=C1)C#C
C=C(C#C)C1CC(O1)C#C
C=C(C#C)C1COC1C#C
C=C(C#C)C1OCC1C#C
CC1=C(C=C)C(OC1)C#C
CC1=C(C#C)C(OC1)C=C
CC1=C(COC1C=C)C#C
CC1=C(COC1C#C)C=C
CC1=CC(OC1C=C)C#C
CC1=CC(OC1C#C)C=C
CC1OC(C=C1C=C)C#C
CC1OC(C=C)C=C1C#C
CC1OC(C=C)C(=C1)C#C
CC1OCC(C=C)=C1C#C
CC1OCC(C#C)=C1C=C
CC1OC(C#C)C(C=C)=C1
C#CC=CC1CC(O1)C#C
C#CC=CC1COC1C#C
C#CC=CC1OCC1C#C
CC1=C(COC1)C(=C)C#C
CC1=CC(OC1)C(=C)C#C
CC1=CCOC1C(=C)C#C
CC1OC(C=C1)C(=C)C#C
CC1OCC=C1C(=C)C#C
CC1OCC(=C1)C(=C)C#C
CC(=C)C1=C(COC1)C#C
CC(=C)C1=CC(OC1)C#C
CC(=C)C1=CCOC1C#C
CC(=C)C1OC(C=C1)C#C
CC(=C)C1OCC=C1C#C
CC(=C)C1OCC(=C1)C#C
COC1C=C(C)C=CC1=C
COC1C=CC=C(C)C1=C
COC1C=CC(=C)C=C1C
COC1C=CC(C)=CC1=C
COC1C(=C)C=CC=C1C
COC1C=CC(=C)C(C)=C1
CC1=CC(OC1)(C=C)C#C
CC1=CCOC1(C=C)C#C
CC1(OC(C=C1)C#C)C=C
CC1(OCC=C1C=C)C#C
CC1(OCC=C1C#C)C=C
CC1(OCC(=C1)C#C)C=C
CC1(OC(C=C)C=C1)C#C
CC1(OCC(C=C)=C1)C#C
CC1OC(C=C)(C=C1)C#C
C#CC(=CC1CCO1)C#C
C#CC(=CC1COC1)C#C
C#CC=C(C#C)C1CCO1
C#CC=C(C#C)C1COC1
CC1=C(COC1)C#CC#C
CC1=CC(OC1)C#CC#C
CC1=CCOC1C#CC#C
CC1OC(C=C1)C#CC#C
CC1OCC=C1C#CC#C
CC1OCC(=C1)C#CC#C
C#CCC1=C(COC1)C#C
C#CCC1=CC(OC1)C#C
C#CCC1=CCOC1C#C
CC#CC1=C(COC1)C#C
CC#CC1=CC(OC1)C#C
CC#CC1=CCOC1C#C
C#CCC1OC(C=C1)C#C
C#CCC1OCC=C1C#C
C#CCC1OCC(=C1)C#C
CC#CC1OC(C=C1)C#C
CC#CC1OCC=C1C#C
CC#CC1OCC(=C1)C#C
COC1C=CCC1=CC#C
COC1CC=CC1=CC#C
COC1CC(=CC#C)C=C1
COC1(C)C=CC=CC1=C
COC1(C)C=CC(=C)C=C1
C#CC(C#C)C1=CCOC1
C#CC(C#C)C1OCC=C1
CC1(OCC=C1)C=CC#C
CC=CC1(OCC=C1)C#C
CC1CC(O1)C=C(C)C#C
CC1CC(O1)C(C)=CC#C
CC1COC1C=C(C)C#C
CC1COC1C(C)=CC#C
CC1OCC1C=C(C)C#C
CC1OCC1C(C)=CC#C
CC=C(C)C1CC(O1)C#C
CC(C)=CC1CC(O1)C#C
CC=C(C)C1COC1C#C
CC(C)=CC1COC1C#C
CC=C(C)C1OCC1C#C
C#CC1COC1C=C(C)C
CC=C(C#C)C1CC(C)O1
CC=C(C#C)C1COC1C
CC=C(C#C)C1OCC1C
CC=CC1=C(C)C(C)OC1
CC=CC1=C(C)COC1C
CC=CC1=CC(C)OC1C
CC=CC1OC(C)C=C1C
CC=CC1OCC(C)=C1C
CC=CC1OC(C)C(C)=C1
CC1OCC=C1C=C(C)C
CC1OC(C=C(C)C)C=C1
CC1OCC(C=C(C)C)=C1
CC=C(C)C1=C(C)COC1
CC=C(C)C1=CC(C)OC1
CC(C)=CC1=C(C)COC1
CC=C(C)C1=CCOC1C
CC(C)=CC1OCC=C1C
CC=C(C)C1OC(C)C=C1
CC=C(C)C1OCC(C)=C1
CC(C)=CC1OCC(C)=C1
CC=C(C)C1OCC=C1C
CC=CC1=CC(C)(C)OC1
CC=CC1=CCOC1(C)C
CC=CC1(C)OCC=C1C
CC=CC1(C)OC(C)C=C1
CC=CC1(C)OCC(C)=C1
CC=CC1OC(C)(C)C=C1
O=C1OCC=CC1=CC#C
O=C1OCC(=CC#C)C=C1
O=C1C=CCCC1=CC#C
O=C1CC=CC(C1)=CC#C
O=C1CC=CCC1=CC#C
O=C1CC(CC=C1)=CC#C
O=C1CCC=CC1=CC#C
O=C1CCC(=CC#C)C=C1
C=C1COC(CC#C)C1=C
C=CC1CC(=C)C(O1)C#C
C=CC1C(OCC1=C)C#C
C=CC1COC(C#C)C1=C
C=CC1OC(CC1=C)C#C
C=CC1OCC(=C)C1C#C
C=CC1OCC(C#C)C1=C
CC#CC1OCC(=C)C1=C
CC1OCC(=C)C1=CC=C
CC1OCC(=CC=C)C1=C
CC=C1C(OCC1=C)C=C
CC=C1COC(C=C)C1=C
CC=CC1OCC(=C)C1=C
C=C(C#C)C1CC(=C)CO1
C=C(C#C)C1COCC1=C
C=C(C#C)C1OCCC1=C
CC(=C)C=C1COCC1=C
CC(C=C)=C1COCC1=C
COC1C=CC(=C)CC1=C
COC1C=CCC(=C)C1=C
COC1C(=C)CC=CC1=C
COC1CC=CC(=C)C1=C
COC1CC(=C)C=CC1=C
COC1CC(=C)C(=C)C=C1
C=CC1(CC(=C)CO1)C#C
C=CC1(COCC1=C)C#C
C=CC1(OCCC1=C)C#C
C#CC#CC=C1CCOC1
C#CC=CC=C1CCOC1
COC1C=CC=CCC1=C
COC1C=CCC=CC1=C
COC1CC=CC=CC1=C
COC1C=CCC(=C)C=C1
COC1CC=CC(=C)C=C1
COC1CC(=C)C=CC=C1
C#CC#CC1CC=CCO1
C#CC#CC1=CCCOC1
C#CC#CC1=CCOCC1
C#CC#CC1COCC=C1
C#CC#CC1OCCC=C1
CC=CC1=CC=CCOC1
CC=CC1=CCOCC=C1
CC=CC1OCC=CC=C1
CC1(C)CC(=C)C(O1)C=C
CC1CC(=C)C(C)(O1)C=C
CC1C(=C)COC1(C)C=C
CC1(C)C(OCC1=C)C=C
CC1(C)COC(C=C)C1=C
CC1(C)OC(CC1=C)C=C
CC1(C)OCC(=C)C1C=C
CC1(C)OCC(C=C)C1=C
CC1COC(C)(C=C)C1=C
CC1OC(C)(CC1=C)C=C
CC1OCC(=C)C1(C)C=C
CC1OCC(C)(C=C)C1=C
CCC1(C)OCC(=C)C1=C
COC1C(CCC1=C)C#C
COC1CC(CC1=C)C#C
COC1CC(=C)CC1C#C
COC1CCC(=C)C1C#C
COC1CCC(C#C)C1=C
COC1CC(C#C)C(=C)C1
COC1CC(CC1=C)=CC
COC1C(=C)CCC1=CC
COC1CC(=C)C(C1)=CC
COC1CC(=C)CC1=CC
COC1CCC(=C)C1=CC
COC1CCC(=CC)C1=C
COC1(CCCC1=C)C#C
COC1(CCC(=C)C1)C#C
CC(=C)C(C)=C1CCOC1
CC1(CCCO1)C(=C)C#C
CC1(CCOC1)C(=C)C#C
CC(=C)C1(CCCO1)C#C
CC(=C)C1(CCOC1)C#C
CC1(CCCO1)C#CC#C
CC1(CCOC1)C#CC#C
C#CCC1(CCCO1)C#C
CC#CC1(CCCO1)C#C
C#CCC1(CCOC1)C#C
CC#CC1(CCOC1)C#C
CC(=C)C1(C)CC=CCO1
CC(=C)C1(C)COCC=C1
CC(=C)C1(C)OCCC=C1
COC1C=CC=CCC1C
COC1C=CCC=CC1C
COC1C=CCCC=C1C
COC1CC=CC=CC1C
COC1CC=CCC=C1C
COC1CCC=CC=C1C
COC1C=CCC(C)C=C1
COC1C=CCCC(C)=C1
COC1CC=C(C)CC=C1
COC1CC=CC=C(C)C1
COC1CC=CC(C)=CC1
COC1CC=CC(C)C=C1
COC1CC=CCC(C)=C1
COC1CC(C)=CCC=C1
COC1CCC=CC(C)=C1
COC1CCC(C)=CC=C1
COC1CC(C)C=CC=C1
COC1CCC=C(C)C=C1
COC1(CCC=CC1)C#C
COC1(CCCC=C1)C#C
CC1CC(C=C)C(C)(C)O1
CC1CC(C)(C=C)C(C)O1
CC1CC(C)(C)C(O1)C=C
CC1CC(C)C(C)(O1)C=C
CC1CC(C)(C)OC1C=C
CC1CC(C)(OC1C)C=C
CC1C(COC1(C)C)C=C
CC1CC(OC1(C)C)C=C
CC1C(OCC1(C)C)C=C
CC1COC(C)C1(C)C=C
CC1COC(C=C)C1(C)C
CC1COC(C)(C)C1C=C
CC1COC(C)(C=C)C1C
CC1OC(CC1(C)C)C=C
CC1OC(C)(C)CC1C=C
CC1OCC(C=C)C1(C)C
CC1OCC(C)(C)C1C=C
CC1OCC(C)(C=C)C1C
CCC1(C)CC(=C)C(C)O1
CCC1CC(=C)C(C)(C)O1
CCC1C(=C)COC1(C)C
CCC1(C)C(C)OCC1=C
CCC1(C)COC(C)C1=C
CCC1(C)OC(C)CC1=C
CCC1(C)OCC(=C)C1C
CCC1(C)OCC(C)C1=C
CCC1COC(C)(C)C1=C
CCC1OCC(=C)C1(C)C
CCC1OC(C)(C)CC1=C
CCC1OCC(C)(C)C1=C
CC1CC(C)C(CC#C)O1
CC1CC(CC#C)C(C)O1
CC1CC(CC#C)OC1C
CC1COC(C)C1CC#C
CC1COC(CC#C)C1C
CC1OCC(CC#C)C1C
CCC1CC(C#C)C(C)O1
CCC1CC(C)C(O1)C#C
CCC1C(C)COC1C#C
CCC1CC(C)OC1C#C
CCC1CC(OC1C)C#C
CCC1C(C)OCC1C#C
CCC1COC(C)C1C#C
CCC1COC(C#C)C1C
CCC1OC(CC1C)C#C
CCC1OC(C)CC1C#C
CCC1OCC(C)C1C#C
CCC1OCC(C#C)C1C
CC#CC1CC(C)C(C)O1
CC#CC1C(C)COC1C
CC#CC1CC(C)OC1C
CC#CC1COC(C)C1C
CC#CC1OC(C)CC1C
CC#CC1OCC(C)C1C
COC1CC(CC1C)=CC
COC1C(C)CCC1=CC
COC1CC(C)C(C1)=CC
COC1CC(C)CC1=CC
COC1CCC(C)C1=CC
COC1CCC(=CC)C1C
CC(C)(C)C1CC(=C)CO1
CC(C)(C)C1COCC1=C
CC(C)(C)C1OCCC1=C
CC(C)C1CC(CO1)C#C
CC(C)C1CCC(O1)C#C
CC(C)C1CCOC1C#C
CC(C)C1COC(C1)C#C
CC(C)C1COCC1C#C
CC(C)C1OCCC1C#C
CC(C#C)C1CC(C)CO1
CC(C#C)C1CCC(C)O1
CC(C#C)C1CCOC1C
CC(C#C)C1COCC1C
CC(C#C)C1COC(C)C1
CC(C#C)C1OCCC1C
COC1CCC(C1)=C(C)C
COC1CCCC1=C(C)C
COC1C=C(C)CCC1C
COC1C=CC(C)CC1C
COC1C=CCC(C)C1C
COC1C(C)CC=CC1C
COC1C(C)CCC=C1C
COC1CC=C(C)CC1C
COC1CC=CC(C)C1C
COC1CC(C)=CCC1C
COC1CC(C)CC=C1C
COC1CCC=C(C)C1C
COC1CCC(C)C=C1C
COC1CCCC(C)=C1C
COC1CC=C(C)C(C)C1
COC1CC(C)C=C(C)C1
COC1CC(C)C(C)C=C1
COC1CC(C)CC(C)=C1
COC1CCC(C)=C(C)C1
COC1CCC(C)C(C)=C1
COC1CC(C)C=CC1C
COC1CCC(C)=CC1C
CC1(C)CC(CC#C)CO1
CC1(C)CCC(CC#C)O1
CC1CC(C)(CC#C)CO1
CC1CCC(C)(CC#C)O1
CC1(C)CCOC1CC#C
CC1CCOC1(C)CC#C
CC1(C)COCC1CC#C
CC1(C)COC(CC#C)C1
CC1COCC1(C)CC#C
CC1(C)OCCC1CC#C
CC1COC(C)(CC#C)C1
CC1OCCC1(C)CC#C
CCC1(C)CC(CO1)C#C
CCC1(C)CCC(O1)C#C
CCC1(CC(C)CO1)C#C
CCC1(CCC(C)O1)C#C
CCC1CC(C)(CO1)C#C
CCC1CCC(C)(O1)C#C
CCC1(C)CCOC1C#C
CCC1(CCOC1C)C#C
CCC1CCOC1(C)C#C
CCC1(C)COC(C1)C#C
CCC1(C)COCC1C#C
CCC1(COCC1C)C#C
CCC1COCC1(C)C#C
CCC1(C)OCCC1C#C
CCC1(COC(C)C1)C#C
CCC1COC(C)(C1)C#C
CCC1(OCCC1C)C#C
CCC1OCCC1(C)C#C
CC#CC1(C)CC(C)CO1
CC#CC1(C)CCC(C)O1
CC#CC1CC(C)(C)CO1
CC#CC1CCC(C)(C)O1
CC#CC1(C)CCOC1C
CC#CC1CCOC1(C)C
CC#CC1(C)COCC1C
CC#CC1(C)COC(C)C1
CC#CC1COCC1(C)C
CC#CC1(C)OCCC1C
CC#CC1COC(C)(C)C1
CC#CC1OCCC1(C)C
COC1(C)CCC(C1)=CC
COC1(C)CCCC1=CC
CC(C)=C(C)C1CCOC1
CC(C)C(C)=C1CCOC1
CC(C)=C(C)C1CCCO1
CC=C(C)C1(C)CCCO1
CC(C)=CC1(C)CCCO1
CC=C(C)C1(C)CCOC1
CC(C)=CC1(C)CCOC1
CC(C)(C#C)C1CCCO1
CC(C)(C#C)C1CCOC1
COC1CC=CCC1(C)C
COC1CCC=CC1(C)C
COC1(C)C=CCCC1C
COC1(C)CC=CCC1C
COC1(C)CCC=CC1C
COC1(C)CCCC=C1C
COC1(C)CC=CC(C)C1
COC1(C)CC(C)CC=C1
COC1(C)CCC=C(C)C1
COC1(C)CCC(C)=CC1
COC1(C)CCC(C)C=C1
COC1(C)CCCC(C)=C1
COC1CC=CC(C)(C)C1
COC1CC(C)(C)CC=C1
COC1C=CCCC1(C)C
COC1CCC(C)(C)C=C1
CC(C)(C)C1COCC=C1
CC(C)(C)C1OCCC=C1
CC(C)(C)C1CC=CCO1
CC(C)(C)C1=CCCOC1
CC(C)(C)C1=CCOCC1
C=CC=C1CCOCC=C1
C=CC=C1COCC=CC1
C=CC=C1COCCC=C1
CC1CCC(C#C)C(=O)O1
CC1CC(CC(=O)O1)C#C
CC1C(CCOC1=O)C#C
CC1CC(COC1=O)C#C
CC1CCC(OC1=O)C#C
CC1CCC(=O)OC1C#C
CC1CC(OC(=O)C1)C#C
CC1CCOC(=O)C1C#C
CC1CC(=O)OCC1C#C
CC1COC(=O)C(C1)C#C
CC1COC(=O)CC1C#C
CC1OC(=O)CCC1C#C
CC=C1C(C)CCOC1=O
CC=C1CC(C)COC1=O
CC=C1CC(C)OC(=O)C1
CC=C1CCC(=O)OC1C
CC=C1CC(=O)OCC1C
CC=C1COC(=O)CC1C
CC=C1COC(=O)C(C)C1
CC=C1CCC(C)OC1=O
CC=C1CCOC(=O)C1C
CC1C(CCCC1=O)C#C
CC1CC(CCC1=O)C#C
CC1CCC(CC1=O)C#C
CC1CCCC(C#C)C1=O
CC1CCC(C#C)C(=O)C1
CC1CC(CC(=O)C1)C#C
CC1CCCC(=O)C1C#C
CC1CCC(=O)C(C1)C#C
CC1CCC(=O)CC1C#C
CC1CC(=O)CCC1C#C
CC=C1CC(C)CCC1=O
CC=C1CC(C)CC(=O)C1
CC=C1CCC(C)C(=O)C1
CC=C1CCCC(=O)C1C
CC=C1CCC(=O)CC1C
CC=C1CCC(=O)C(C)C1
CC=C1CC(=O)CCC1C
CC=C1C(C)CCCC1=O
CC=C1CCC(C)CC1=O
CC=C1CCCC(C)C1=O
CC(C)=C1CCCOC1=O
CC(C)=C1CCC(=O)OC1
CC(C)=C1CCOC(=O)C1
CC(C)=C1CCCC(=O)C1
CC(C)=C1CCC(=O)CC1
CC(C)=C1CCCCC1=O
CC1(CCCC(=O)O1)C#C
CC1(CCCOC1=O)C#C
CC1(CCC(=O)OC1)C#C
CC1(CCOC(=O)C1)C#C
CC1(CCCC(=O)C1)C#C
CC1(CCC(=O)CC1)C#C
CC1(CCCCC1=O)C#C
CC(=C)C1CC=CCCO1
CC(=C)C1CCC=CCO1
CC(=C)C1=CCCCOC1
CC(=C)C1=CCCOCC1
CC(=C)C1=CCOCCC1
CC(=C)C1CCOCC=C1
CC(=C)C1COCC=CC1
CC(=C)C1COCCC=C1
CC(=C)C1OCCCC=C1
CC1(CC=CCCO1)C=C
CC1(CCC=CCO1)C=C
CC1(CCOCC=C1)C=C
CC1(COCC=CC1)C=C
CC1(COCCC=C1)C=C
CC1(OCCCC=C1)C=C
C#CCC1CC=CCCO1
C#CCC1CCC=CCO1
CC#CC1CC=CCCO1
CC#CC1CCC=CCO1
C#CCC1=CCCCOC1
CC#CC1=CCCCOC1
C#CCC1=CCCOCC1
CC#CC1=CCCOCC1
C#CCC1=CCOCCC1
C#CCC1CCOCC=C1
CC#CC1=CCOCCC1
CC#CC1CCOCC=C1
C#CCC1COCC=CC1
C#CCC1COCCC=C1
CC#CC1COCC=CC1
CC#CC1COCCC=C1
C#CCC1OCCCC=C1
CC#CC1OCCCC=C1
CC1CC(C)(C)COC1=O
CC1COC(=O)CC1(C)C
CC1COC(=O)C(C)(C)C1
CC1CCC(C)(C)C(=O)O1
CC1CCC(C)(C)OC1=O
CC1CCC(=O)OC1(C)C
CC1CCOC(=O)C1(C)C
CC1CC(=O)OCC1(C)C
CC1C(=O)OCCC1(C)C
CC1OC(=O)CCC1(C)C
CC1CC(C)(C)CC(=O)O1
CC1CC(=O)OC(C)(C)C1
CC1CCC(C)(C)CC1=O
CC1CCC(C)(C)C(=O)C1
CC1CCCC(=O)C1(C)C
CC1CCC(=O)CC1(C)C
CC1CCC(=O)C(C)(C)C1
CC1CC(=O)CCC1(C)C
CC1C(=O)CCCC1(C)C
CC1CC(C)(C)CCC1=O
CC1CC(=O)CC(C)(C)C1
CC1CCCC(C)(C)C1=O
CC(C)C1CC=CCCO1
CC(C)C1CCC=CCO1
CC(C)C1=CCCCOC1
CC(C)C1=CCCOCC1
CC(C)C1=CCOCCC1
CC(C)C1COCC=CC1
CC(C)C1COCCC=C1
CC(C)C1OCCCC=C1
CC(C)C1CCOCC=C1
CCC1(C)CC=CCCO1
CCC1(C)CCC=CCO1
CCC1(C)CCOCC=C1
CCC1(C)COCC=CC1
CCC1(C)COCCC=C1
CCC1(C)OCCCC=C1
CC(C)C1(C)CCCCO1
CC(C)C1(C)CCCOC1
CC(C)C1(C)CCOCC1
C=CC=C1CCCCOC1
C=CC=C1CCCOCC1
CC(=C)C1CCCCCO1
CC(=C)C1CCCCOC1
CC(=C)C1CCCOCC1
CC1(CCCCCO1)C=C
CC1(CCCCOC1)C=C
CC1(CCCOCC1)C=C
C#CCC1CCCCCO1
CC#CC1CCCCCO1
C#CCC1CCCCOC1
CC#CC1CCCCOC1
C#CCC1CCCOCC1
CC#CC1CCCOCC1
CC(C)C1CCCCCO1
CC(C)C1CCCCOC1
CC(C)C1CCCOCC1
CCC1(C)CCCCCO1
CCC1(C)CCCCOC1
CCC1(C)CCCOCC1
OC1CCC(OC1)C=C
OC1CCOC(C1)C=C
OC1COCC(C1)C=C
OC1COCCC1C=C
OCC1CC(=C)CCO1
OCC1CCC(=C)CO1
OCC1CCOCC1=C
OCC1COCCC1=C
OCC1COCC(=C)C1
OCC1OCCCC1=C
OC1CCCOC1C=C
OC1CCOCC1C=C
CC1CCC(CO)CO1
CC1CCCOC1CO
CC1CCOCC1CO
CC1COCCC1CO
CC1COCC(CO)C1
CC1OCCCC1CO
CCC1CCC(O)CO1
CCC1COCC(O)C1
CC1CCCC(CO)O1
CC1CCC(CO)OC1
CC1CC(CO)CCO1
CC1CCOC(CO)C1
CCC1CCOCC1O
CCC1CC(O)CCO1
CCC1COCCC1O
CCC1OCCCC1O
CC1=C(CCCC1)C=CC#C
CC1=CC(CCC1)=CCC#C
CC1=CC(CCC1)C=CC#C
CC1=CCC(CC1)=CCC#C
CC1=CCC(CC1)C=CC#C
CC1=CCCC(C1)=CCC#C
CC1=CCCC(C1)C=CC#C
CC1=CCCCC1=CCC#C
CC1=CCCCC1C=CC#C
CC1C=CCCC1=CCC#C
CC1C=CCCC1C=CC#C
CC1CC=CC(C1)=CCC#C
CC1CC=CC(C1)C=CC#C
CC1CC=CCC1=CCC#C
CC1CC=CCC1C=CC#C
CC1CC(CC=C1)=CCC#C
CC1CC(CC=C1)C=CC#C
CC1CCC=C(C1)C=CC#C
CC1CCC=CC1=CCC#C
CC1CCC=CC1C=CC#C
CC1CCCC=C1C=CC#C
CC1CCC(=CCC#C)C=C1
CC1CCC(C=CC#C)=CC1
CC1CCC(C=CC#C)C=C1
CC1CCCC(C=CC#C)=C1
CC=C1C=CCCC1C#CC
CC=C1C=CCCC1CC#C
CC=C1CC=CC(C1)C#CC
CC=C1CC=CCC1C#CC
CC=C1CC=CCC1CC#C
CC=C1CC(CC=C1)C#CC
CC=C1CCC=C(C1)C#CC
CC=C1CCC=CC1C#CC
CC=C1CCC=CC1CC#C
CC=C1CCC(=CC1)C#CC
CC=C1CCC(C=C1)C#CC
CC=C1CCCC=C1C#CC
CC=C1CCCC=C1CC#C
CC=C1CCCC(=C1)C#CC
CCC1=CC(CCC1)=CC#C
CCC1=CCC(CC1)=CC#C
CCC1=CCCC(C1)=CC#C
CCC1=CCCCC1=CC#C
CCC1C=CCCC1=CC#C
CCC1CC=CC(C1)=CC#C
CCC1CC=CCC1=CC#C
CCC1CC(CC=C1)=CC#C
CCC1CCC=CC1=CC#C
CC=C1CC=CC(CC#C)C1
CC=C1CC(CC#C)CC=C1
CC=C1CCC=C(CC#C)C1
CC=C1CCC(CC#C)=CC1
CC=C1CCC(CC#C)C=C1
CC=C1CCCC(CC#C)=C1
CCC1CCC(=CC#C)C=C1
CC=CC1=C(CCCC1)C#C
CC=CC1=CC(CCC1)C#C
CC=CC1=CCC(CC1)C#C
CC=CC1=CCCC(C1)C#C
CC=CC1=CCCCC1C#C
CC=CC1C=CCCC1C#C
CC=CC1CC=CC(C1)C#C
CC=CC1CC=CCC1C#C
CC=CC1CC(CC=C1)C#C
CC=CC1CCC=C(C1)C#C
CC=CC1CCC=CC1C#C
CC=CC1CCC(=CC1)C#C
CC=CC1CCC(C=C1)C#C
CC=CC1CCCC=C1C#C
CC=CC1CCCC(=C1)C#C
CCC=C1C=CCCC1C#C
CCC=C1CC=CC(C1)C#C
CCC=C1CC=CCC1C#C
CCC=C1CC(CC=C1)C#C
CCC=C1CCC=C(C1)C#C
CCC=C1CCC=CC1C#C
CCC=C1CCC(=CC1)C#C
CCC=C1CCC(C=C1)C#C
CCC=C1CCCC=C1C#C
CCC=C1CCCC(=C1)C#C
CC#CC=C1C=CCCC1C
CC#CC=C1CC=CCC1C
CC#CC=C1CCC=CC1C
CC#CC=C1CCCC=C1C
CC#CC=C1CC=CC(C)C1
CC#CC=C1CC(C)CC=C1
CC#CC=C1CCC=C(C)C1
CC#CC=C1CCC(C)=CC1
CC#CC=C1CCC(C)C=C1
CC#CC=C1CCCC(C)=C1
CC=CC1=CCC(CC1)=CC
CC=CC1=CCCC(C1)=CC
CC=CC1=CCCCC1=CC
CC=CC1C=CCCC1=CC
CC=CC1CC=CC(C1)=CC
CC=CC1CC=CCC1=CC
CC=CC1CC(CC=C1)=CC
CC=CC1CCC=CC1=CC
CCC=C1C=CCCC1=CC
CCC=C1CC=CC(C1)=CC
CCC=C1CC=CCC1=CC
CCC=C1CC(CC=C1)=CC
CCC=C1CCC=CC1=CC
CC=CC1CCC(=CC)C=C1
CCC=C1CCC(=CC)C=C1
CC=CC=C1C=CCCC1C
CC=CC=C1CC=CCC1C
CC=CC=C1CCC=CC1C
CC=CC=C1CCCC=C1C
CC=CC=C1CC=CC(C)C1
CC=CC=C1CC(C)CC=C1
CC=CC=C1CCC=C(C)C1
CC=CC=C1CCC(C)=CC1
CC=CC=C1CCC(C)C=C1
CC=CC=C1CCCC(C)=C1
CC=CC1=CC(CCC1)=CC
C=C1CCC(CC1)C#CC#C
C=C1CCCC(C1)C#CC#C
C=C1CCCCC1C#CC#C
C=C1CCC(CC1)=CCC#C
C=C1CCC(CC1)C=CC#C
C=C1CCCC(C1)=CCC#C
C=C1CCCC(C1)C=CC#C
C=C1CCCCC1=CCC#C
C=C1CCCCC1C=CC#C
C=CC1CCC(CC1)=CC#C
C=CC1CCCC(C1)=CC#C
C=CC1CCCCC1=CC#C
C=CC=C1CCC(CC1)C#C
C=CC=C1CCCC(C1)C#C
C=CC=C1CCCCC1C#C
CC#CC=C1CCCCC1=C
CC#CC=C1CCC(=C)CC1
CC#CC=C1CCCC(=C)C1
CC=C1CCC(CC1)=CC=C
CC=C1CCCC(C1)=CC=C
CC=C1CCCCC1=CC=C
CC=CC=C1CCCCC1=C
CC=CC=C1CCC(=C)CC1
CC=CC=C1CCCC(=C)C1
CC1C(CCCC1C#C)C=C
CC1CC(CC(C1)C#C)C=C
CC1CC(CCC1C=C)C#C
CC1CC(CCC1C#C)C=C
CC1CCC(CC1C=C)C#C
CC1CCC(CC1C#C)C=C
CC1CC(=C)CCC1CC#C
CC1CCC(=C)CC1CC#C
CC1CCCC(=C)C1CC#C
CC1CCC(C=C)C(C1)C#C
CC1CCC(C#C)C(C1)C=C
CC1CCCC(C=C)C1C#C
CC1CCCC(C#C)C1C=C
CC1C(CC#C)CCCC1=C
CC1CC(CC#C)CCC1=C
CC1CCC(CC#C)CC1=C
CC1CCCC(CC#C)C1=C
CC1CC(CC#C)CC(=C)C1
CC1CCC(=C)C(CC#C)C1
CC1CCC(CC#C)C(=C)C1
CCC1C(CCCC1=C)C#C
CCC1CC(CCC1=C)C#C
CCC1CCC(CC1=C)C#C
CCC1CC(=C)CCC1C#C
CCC1CC(CC(=C)C1)C#C
CCC1CCC(=C)C(C1)C#C
CCC1CCC(=C)CC1C#C
CCC1CCCC(=C)C1C#C
CCC1CCCC(C#C)C1=C
CCC1CCC(C#C)C(=C)C1
CC#CC1C(C)CCCC1=C
CC#CC1CC(=C)CCC1C
CC#CC1CC(C)CCC1=C
CC#CC1CCC(=C)CC1C
CC#CC1CCC(C)CC1=C
CC#CC1CCCC(=C)C1C
CC#CC1CCCC(C)C1=C
CC#CC1CC(C)CC(=C)C1
CC#CC1CCC(=C)C(C)C1
CC#CC1CCC(C)C(=C)C1
CC1CCC(CC1C)=CC=C
CC1CC(C)CC(C1)=CC=C
CC1CCC(C)C(C1)=CC=C
CC1CCCC(C)C1=CC=C
CC1CCCC(=CC=C)C1C
CC1CCC(=CC=C)C(C)C1
CC=C1CC(CCC1C)C=C
CC=C1CCC(CC1C)C=C
CCC1CC(CCC1=C)=CC
CCC1CCC(CC1=C)=CC
CC=C1C(C)CCCC1C=C
CC=C1CC(C)CC(C1)C=C
CC=C1CC(C)CCC1C=C
CC=C1CCC(C)C(C1)C=C
CC=C1CCC(C)CC1C=C
CC=C1CCCC(C)C1C=C
CCC1C(=C)CCCC1=CC
CCC1CC(=C)CC(C1)=CC
CCC1CC(=C)CCC1=CC
CCC1CCC(=C)C(C1)=CC
CCC1CCC(=C)CC1=CC
CCC1CCCC(=C)C1=CC
CC=C1CCCC(C=C)C1C
CCC1CCCC(=CC)C1=C
CC=C1CCC(C=C)C(C)C1
CCC1CCC(=CC)C(=C)C1
CC=CC1C(C)CCCC1=C
CC=CC1CC(=C)CCC1C
CC=CC1CC(C)CCC1=C
CC=CC1CCC(=C)CC1C
CC=CC1CCC(C)CC1=C
CC=CC1CCCC(=C)C1C
CC=CC1CCCC(C)C1=C
CCC=C1C(C)CCCC1=C
CCC=C1CC(=C)CCC1C
CCC=C1CC(C)CCC1=C
CCC=C1CCC(=C)CC1C
CCC=C1CCC(C)CC1=C
CCC=C1CCCC(=C)C1C
CCC=C1CCCC(C)C1=C
CC=CC1CC(C)CC(=C)C1
CC=CC1CCC(=C)C(C)C1
CC=CC1CCC(C)C(=C)C1
CCC=C1CC(C)CC(=C)C1
CCC=C1CCC(=C)C(C)C1
CCC=C1CCC(C)C(=C)C1
CC1CCC(CC1)C(=C)C#C
CC1CCCC(C1)C(=C)C#C
CC1CCCCC1C(=C)C#C
CC(=C)C1CCC(CC1)C#C
CC(=C)C1CCCC(C1)C#C
CC(=C)C1CCCCC1C#C
CC(C#C)C1CCCCC1=C
CC(C#C)C1CCC(=C)CC1
CC(C#C)C1CCCC(=C)C1
CC1CCC(CC1)=C(C)C=C
CC1CCC(CC1)=CC(C)=C
CC1CCCC(C1)=C(C)C=C
CC1CCCC(C1)=CC(C)=C
CC1CCCCC1=C(C)C=C
CC1CCCCC1=CC(C)=C
CC=C1CCC(CC1)C(C)=C
CC=C1CCCC(C1)C(C)=C
CC=C1CCCCC1C(C)=C
CC(C)=C1CCC(CC1)C=C
CC(C)=C1CCCC(C1)C=C
CC(C)=C1CCCCC1C=C
CC=C(C)C1CCCCC1=C
CC(C)=CC1CCCCC1=C
CCC(C)=C1CCCCC1=C
CC=C(C)C1CCC(=C)CC1
CC=C(C)C1CCCC(=C)C1
CC(C)=CC1CCC(=C)CC1
CC(C)=CC1CCCC(=C)C1
CC(C)C=C1CCC(=C)CC1
CC(C)C=C1CCCC(=C)C1
CCC(C)=C1CCC(=C)CC1
CCC(C)=C1CCCC(=C)C1
CC(C)C=C1CCCCC1=C
CC1(CCC(CC1)C=C)C#C
CC1(CCC(CC1)C#C)C=C
CC1(CCCC(C1)C=C)C#C
CC1(CCCC(C1)C#C)C=C
CC1(CCCCC1C=C)C#C
CC1(CCCCC1C#C)C=C
CC1CCC(CC1)(C=C)C#C
CC1CCCC(C1)(C=C)C#C
CC1CCCCC1(C=C)C#C
CC1(CC#C)CCCCC1=C
CC1(CC#C)CCC(=C)CC1
CC1(CC#C)CCCC(=C)C1
CCC1(CCCCC1=C)C#C
CCC1(CCC(=C)CC1)C#C
CCC1(CCCC(=C)C1)C#C
CC#CC1(C)CCCCC1=C
CC#CC1(C)CCC(=C)CC1
CC#CC1(C)CCCC(=C)C1
CC1(C)CCC(CC1)=CC=C
CC1(C)CCCC(C1)=CC=C
CC1(C)CCCCC1=CC=C
CC=C1CCCCC1(C)C=C
CC=C1CCC(C)(CC1)C=C
CC=C1CCCC(C)(C1)C=C
CC=CC1(C)CCCCC1=C
CC=CC1(C)CCC(=C)CC1
CC=CC1(C)CCCC(=C)C1
CC1CCC(CC1)C#CC#C
CC1CCCC(C1)C#CC#C
CC1CCCCC1C#CC#C
C#CCC1CCC(CC1)C#C
C#CCC1CCCC(C1)C#C
C#CCC1CCCCC1C#C
CC#CC1CCC(CC1)C#C
CC#CC1CCCC(C1)C#C
CC#CC1CCCCC1C#C
CC(=CC1CCCCC1)C#C
CC(C=C1CCCCC1)C#C
CC=C(C#C)C1CCCCC1
CC(=CC#C)C1CCCCC1
CC(CC#C)=C1CCCCC1
CC#CC(C)=C1CCCCC1
CCC(C#C)=C1CCCCC1
CC=C(C)C=C1CCCCC1
CC=CC(C)=C1CCCCC1
CC(C)=CC=C1CCCCC1
CCC1=CC(CCCC1)=CC
CCC1=CCC(CCC1)=CC
CCC1=CCCC(CC1)=CC
CCC1=CCCCC(C1)=CC
CCC1=CCCCCC1=CC
CCC1C=CCCCC1=CC
CCC1CC=CCC(C1)=CC
CCC1CC=CCCC1=CC
CCC1CC(CCC=C1)=CC
CCC1CCC=CC(C1)=CC
CCC1CCC=CCC1=CC
CCC1CCC(CC=C1)=CC
CCC1CCCC=CC1=CC
CCC1CCC(=CC)C=CC1
CCC1CCCC(=CC)C=C1
CC=CC1=CCCCCC1C
CC=CC1C=CCCCC1C
CC=CC1CC=CCCC1C
CC=CC1CCC=CCC1C
CC=CC1CCCC=CC1C
CC=CC1CCCCC=C1C
CCC=C1C=CCCCC1C
CCC=C1CC=CCCC1C
CCC=C1CCC=CCC1C
CCC=C1CCCC=CC1C
CCC=C1CCCCC=C1C
CC=CC1=C(C)CCCCC1
CC=CC1=CC(C)CCCC1
CC=CC1=CCC(C)CCC1
CC=CC1=CCCC(C)CC1
CC=CC1=CCCCC(C)C1
CC=CC1CC=CCC(C)C1
CC=CC1CC(C)CCC=C1
CC=CC1CCC=C(C)CC1
CC=CC1CCC=CC(C)C1
CC=CC1CCC(C)C=CC1
CC=CC1CCC(C)CC=C1
CC=CC1CCCC=C(C)C1
CC=CC1CCCC(C)=CC1
CC=CC1CCCC(C)C=C1
CC=CC1CCCCC(C)=C1
CCC=C1CC=CCC(C)C1
CCC=C1CC(C)CCC=C1
CCC=C1CCC=C(C)CC1
CCC=C1CCC=CC(C)C1
CCC=C1CCC(C)C=CC1
CCC=C1CCC(C)CC=C1
CCC=C1CCCC=C(C)C1
CCC=C1CCCC(C)=CC1
CCC=C1CCCC(C)C=C1
CCC=C1CCCCC(C)=C1
CCC1CC(CCC1C)=CC
CCC1CCC(CC1C)=CC
CCC1C(C)CCCC1=CC
CCC1CC(C)CC(C1)=CC
CCC1CC(C)CCC1=CC
CCC1CCC(C)C(C1)=CC
CCC1CCC(C)CC1=CC
CCC1CCCC(C)C1=CC
CCC1CCCC(=CC)C1C
CCC1CCC(=CC)C(C)C1
CC=CC1C(C)CCCC1C
CC=CC1CC(C)CCC1C
CC=CC1CCC(C)CC1C
CC=CC1CCCC(C)C1C
CCC=C1C(C)CCCC1C
CCC=C1CC(C)CCC1C
CCC=C1CCC(C)CC1C
CCC=C1CCCC(C)C1C
CC=CC1CC(C)CC(C)C1
CC=CC1CCC(C)C(C)C1
CCC=C1CC(C)CC(C)C1
CCC=C1CCC(C)C(C)C1
CC1CCC(CC1)C=C(C)C
CC1CCCC(C1)C=C(C)C
CC1CCCCC1C=C(C)C
CC=C1CCC(CC1)C(C)C
CC=C1CCCC(C1)C(C)C
CC=C1CCCCC1C(C)C
CCC1CCC(CC1)=C(C)C
CCC1CCCC(C1)=C(C)C
CCC1CCCCC1=C(C)C
CC=C(C)C1CCCCC1C
CCC(C)=C1CCCCC1C
CC=C(C)C1CCC(C)CC1
CC=C(C)C1CCCC(C)C1
CC(C)C=C1CCC(C)CC1
CC(C)C=C1CCCC(C)C1
CCC(C)=C1CCC(C)CC1
CCC(C)=C1CCCC(C)C1
CC(C)C=C1CCCCC1C
CCC1(C)CCCC(C1)=CC
CCC1(C)CCCCC1=CC
CC=CC1CCCCC1(C)C
CCC=C1CCCCC1(C)C
CC=CC1(C)CCCCC1C
CC=CC1(C)CCC(C)CC1
CC=CC1(C)CCCC(C)C1
CC=CC1CCC(C)(C)CC1
CC=CC1CCCC(C)(C)C1
CCC=C1CCCC(C)(C)C1
CCC1(C)CCC(CC1)=CC
CCC=C1CCC(C)(C)CC1
CCC1CCCC(CC1)=CC
CCC1CCCCC(C1)=CC
CCC1CCCCCC1=CC
CC=CC1CCCCCC1C
CCC=C1CCCCCC1C
CC=CC1CCCC(C)CC1
CC=CC1CCCCC(C)C1
CCC=C1CCCCC(C)C1
CCC=C1CCCC(C)CC1
CC1=CC=CC=C1CC=O
CC1=CC=CC(CC=O)=C1
CCC1=CC=CC=C1C=O
CCC1=CC=CC(C=O)=C1
CC1=CC=C(CC=O)C=C1
CCC1=CC=C(C=O)C=C1
C=CCC1=CC=CC(=O)O1
C=CCC1=CC(=O)OC=C1
C=CCC1=COC(=O)C=C1
C=CCC1=CC=COC1=O
C=C1C=CC=CC1CC=O
C=C1C=CCC=C1CC=O
C=C1CC=CC=C1CC=O
C=C1C=CCC(CC=O)=C1
C=C1CC=CC(CC=O)=C1
C=C1C=CC(CC=O)C=C1
C=C1CC=C(CC=O)C=C1
C=C1CC(CC=O)=CC=C1
C=CC1=C(CC=CC1)C=O
C=CC1=C(CCC=C1)C=O
C=CC1=CC=C(CC1)C=O
C=CC1=CC=CC(C1)C=O
C=CC1=CC=CCC1C=O
C=CC1=CC(CC=C1)C=O
C=CC1=CCC=C(C1)C=O
C=CC1=CCC=CC1C=O
C=CC1=CCCC=C1C=O
C=CC1C=CC=CC1C=O
C=CC1C=CCC=C1C=O
C=CC1CC=CC=C1C=O
C=CC1=CCCC(C=O)=C1
C=CC1C=CCC(C=O)=C1
C=CC1CC=CC(C=O)=C1
C=CC1=CCC(C=O)=CC1
C=CC1=CCC(C=O)C=C1
C=CC1C=CC(C=O)C=C1
C=CC1CC=C(C=O)C=C1
C=CC1=CC(C=O)=CCC1
C=CC1=CC(C=O)C=CC1
C=CC1CC(C=O)=CC=C1
C=CC1=C(C=O)C=CCC1
C=CCC1=C(COC1)C=C
C=CCC1=CC(OC1)C=C
C=CCC1=CCOC1C=C
C=CCC1OCC=C1C=C
C=CCC1OC(C=C)C=C1
C=CCC1OCC(C=C)=C1
C=CC(=C)CC1=CCOC1
C=CC(C=C)C1=CCOC1
C=CCC(=C)C1=CCOC1
C=CC(=C)CC1OCC=C1
C=CC(C=C)C1OCC=C1
C=CCC(=C)C1OCC=C1
CC1=CC=CC(C1)OC=O
CC1=CC=CCC1OC=O
CC1=CC(CC=C1)OC=O
CC1=CCC=CC1OC=O
CC1C=CC=CC1OC=O
CC1=CCC(OC=O)C=C1
CC1C=CC(OC=O)C=C1
CC1=CC(OC=O)C=CC1
CC1=C(CCC=C)COC1
CC1=CCOC1CCC=C
CC1OCC=C1CCC=C
CC1OC(CCC=C)C=C1
CC1OCC(CCC=C)=C1
CCC1=C(CC=C)COC1
CCC1=CC(CC=C)OC1
CCC1=CCOC1CC=C
CCC1OCC=C1CC=C
CCC1OC(CC=C)C=C1
CCC1OCC(CC=C)=C1
CCCC1=C(COC1)C=C
CCCC1=CC(OC1)C=C
CCCC1=CCOC1C=C
CCCC1OCC=C1C=C
CCCC1OC(C=C)C=C1
CCCC1OCC(C=C)=C1
CC1=CC(CCC=C)OC1
CC(CC1=CCOC1)C=C
CC(CC1OCC=C1)C=C
CC(=C)CCC1=CCOC1
CC(CC=C)C1=CCOC1
CCC(=C)CC1=CCOC1
CCC(C=C)C1=CCOC1
CCCC(=C)C1=CCOC1
CC(=C)CCC1OCC=C1
CC(CC=C)C1OCC=C1
CCC(=C)CC1OCC=C1
CCC(C=C)C1OCC=C1
CCCC(=C)C1OCC=C1
C=C1C=CCCC1OC=O
C=C1CC=CC(C1)OC=O
C=C1CC=CCC1OC=O
C=C1CC(CC=C1)OC=O
C=C1CCC=CC1OC=O
C=C1CCC(OC=O)C=C1
C=CCOC1CCCC1=C
C=CCOC1CCC(=C)C1
CC#CCC1CCC(=O)O1
CC#CCC1CCOC1=O
CCC#CC1CCOC1=O
CC#CCC1COC(=O)C1
CCC#CC1COC(=O)C1
O=C1CC(CCC#C)CO1
O=C1CCC(CCC#C)O1
O=C1OCCC1CCC#C
CCC#CC1CCC(=O)O1
CC=CCC1CCC(=O)O1
CCC=CC1CCC(=O)O1
CCC=CC1CCOC1=O
CC=CCC1COC(=O)C1
CCC=CC1COC(=O)C1
CCCC=C1COC(=O)C1
CC=CCC1CCOC1=O
CCCC=C1CCOC1=O
CC1CCC(C1)C#CC=O
CC1CCCC1C#CC=O
CC#CC1CCC(C1)C=O
CCC#CC1CCCC1=O
CCC#CC1CCC(=O)C1
O=CC1CCCC1CC#C
O=CC1CCC(CC#C)C1
O=CCC1CCC(C1)C#C
O=CCC1CCCC1C#C
CC#CC1CCCC1C=O
CC#CCC1CCCC1=O
CC#CCC1CCC(=O)C1
O=C1CCCC1CCC#C
O=C1CCC(CCC#C)C1
CC1CCC(C1)=CCC=O
CC1CCC(C1)C=CC=O
CC1CCCC1=CCC=O
CC1CCCC1C=CC=O
CC=C1CCCC1CC=O
CCC1CCC(C1)=CC=O
CCC1CCCC1=CC=O
CC=C1CCC(CC=O)C1
CC=CC1CCC(C1)C=O
CC=CC1CCCC1C=O
CCC=C1CCC(C1)C=O
CCC=C1CCCC1C=O
CCC=CC1CCCC1=O
CC=CCC1CCC(=O)C1
CCC=CC1CCC(=O)C1
CCCC=C1CCC(=O)C1
CC=CCC1CCCC1=O
CCCC=C1CCCC1=O
CC#CC(=O)C1CCCC1
O=CC(C#C)C1CCCC1
CC(=O)C#CC1CCCC1
O=C(CC1CCCC1)C#C
O=C(CC#C)C1CCCC1
CC=C(C=O)C1CCCC1
CC(=CC=O)C1CCCC1
CC(CC=O)=C1CCCC1
CCC(C=O)=C1CCCC1
CC(C=O)=CC1CCCC1
CC(C=O)C=C1CCCC1
CC=CC(=O)C1CCCC1
CCC(=O)C=C1CCCC1
CC(=O)C=CC1CCCC1
CC(=O)CC=C1CCCC1
C=CCC1(CCCO1)C=C
C=CCC1(CCOC1)C=C
C=CC#CCC1CCCO1
C=CCC#CC1CCCO1
C=CC#CCC1CCOC1
C=CCC#CC1CCOC1
C=CC=CCC1CCCO1
C=CCC=CC1CCCO1
C=CC=CCC1CCOC1
C=CCC=CC1CCOC1
C=CCCC=C1CCOC1
CC(C=O)C1CCCC=C1
CC(C=O)C1=CCCCC1
CC(C=O)C1CCC=CC1
CCC(=O)C1=CCCCC1
CCC(=O)C1CCC=CC1
CCC(=O)C1CCCC=C1
CC(=O)CC1CCC=CC1
CC(=O)CC1CCCC=C1
CC(=O)CC1=CCCCC1
CC1(CC=O)CCC=CC1
CCC1(CCC=CC1)C=O
CCC1(CCCC=C1)C=O
CC1(CC=O)CCCC=C1
C=CCOC1CCC=CC1
C=CCOC1CCCC=C1
CC1CCC(C1)OCC=C
CC1CCCC1OCC=C
CCCOC1CCCC1=C
CCCOC1CCC(=C)C1
CCOC1CCC(C1)C=C
CCOC1CCCC1C=C
CCOCC1CCCC1=C
CCOCC1CCC(=C)C1
COC1CCCC1CC=C
COCC1CCC(C1)C=C
COCC1CCCC1C=C
COCCC1CCCC1=C
COCCC1CCC(=C)C1
COC1CCC(CC=C)C1
CC(=C)COC1CCCC1
CC(OC1CCCC1)C=C
COC(C=C)C1CCCC1
COCC(=C)C1CCCC1
CC1(CCC=C)CCCO1
CC1(CCC=C)CCOC1
CCC1(CC=C)CCCO1
CCC1(CC=C)CCOC1
CCCC1(CCCO1)C=C
CCCC1(CCOC1)C=C
CC=CCCC1CCCO1
CCC=CCC1CCCO1
CC=CCCC1CCOC1
CCC=CCC1CCOC1
CCCC=CC1CCOC1
CCCCC=C1CCOC1
CCCC=CC1CCCO1
CCCCC1CC=CCO1
CCCCC1=CCOCC1
CCCCC1OCCC=C1
CCCCC1=CCCOC1
CCCCC1COCC=C1
CCCC1COC(CC)C1
CCCCC1CC(C)CO1
CCCCC1CCC(C)O1
CCCCC1COC(C)C1
CCCC1CC(CC)CO1
CCCC1CCC(CC)O1
CCCC1CCOC1CC
CCCC1COCC1CC
CCCC1OCCC1CC
CCCCC1CCOC1C
CCCCC1COCC1C
CCCCC1OCCC1C
CCC(C)CC1CCOC1
CCC(CC)C1CCOC1
CCCC(C)C1CCOC1
CC(C)CCC1CCCO1
CCC(C)CC1CCCO1
CCC(CC)C1CCCO1
CCCC(C)C1CCCO1
CC(C)CCC1CCOC1
CC1=C(C2CO2)C(=C)C=C1
CC1=C(C=CC1=C)C1CO1
CC1=CC(=CC1=C)C1CO1
CC1=CC=C(C2CO2)C1=C
CC1=CC(=C)C=C1C1CO1
CC1=CC(=C)C(=C1)C1CO1
CC1OC1C1=CC=CC1=C
CC1OC1C1=CC(=C)C=C1
C=C(C=O)C1CCCCC1
C=CC(=O)C1CCCCC1
CC1=CC=CC1=CC1CO1
CC1=CC(=CC2CO2)C=C1
CC1OC1C=C1C=CC=C1
CC=C1C=CC=C1C1CO1
CC=C1C=CC(=C1)C1CO1
C=CC1(CCCCC1)C=O
O=CC#CC1CCCCC1
O=CC=CC1CCCCC1
O=CCC=C1CCCCC1
CC1=CCC(C)=C1C1CO1
CC1=CC(C2CO2)=C(C)C1
CC1=CC(C2CO2)C(C)=C1
CC1=CC(C=C1C)C1CO1
CC1C=C(C=C1C)C1CO1
CC1=CCC(C2CO2)=C1C
CC1C=CC(C2CO2)=C1C
CC1=C(C)C=C(C1)C1CO1
CC1=C(C)C(=CC1)C1CO1
CC1=C(C)C(C=C1)C1CO1
CC1=CC=C(C)C1C1CO1
CC1=CC(C)=C(C1)C1CO1
CC1C=C(C)C=C1C1CO1
CC1C=C(C)C(=C1)C1CO1
CC1C=CC(C)=C1C1CO1
CC1C(C)=CC=C1C1CO1
CC1OC1C1=CC=CC1C
CC1OC1C1=CCC=C1C
CC1OC1C1C=CC=C1C
CC1OC1C1=C(C)C=CC1
CC1OC1C1=C(C)CC=C1
CC1OC1C1=CC=C(C)C1
CC1OC1C1=CC(C)=CC1
CC1OC1C1=CC(C)C=C1
CC1OC1C1=CCC(C)=C1
CC1OC1C1C=CC(C)=C1
CC1=CC=C(C1)C1(C)CO1
CC1=CC=CC1C1(C)CO1
CC1=CC=CC1(C)C1CO1
CC1=CC(C)(C=C1)C1CO1
CC1(C)C=CC=C1C1CO1
CC1(C)C=CC(=C1)C1CO1
CC1(C)OC1C1=CC=CC1
CC1(C)OC1C1C=CC=C1
CC1OC1C1(C)C=CC=C1
CC1OC1(C)C1C=CC=C1
CC(=O)OC1CCCCC1
COC(=O)C1CCCCC1
CC1(CCCCC1)OC=O
CCCOC1CCCCC1
CCOCC1CCCCC1
COCCC1CCCCC1
CC1=C(C2CO2)C(=C)CC1
CC1=CC(C2CO2)C(=C)C1
CC1=C(CCC1=C)C1CO1
CC1=CC(CC1=C)C1CO1
CC1C=C(CC1=C)C1CO1
CC1C(C=CC1=C)C1CO1
CC1CC(=CC1=C)C1CO1
CC1=CCC(C2CO2)C1=C
CC1C=CC(C2CO2)C1=C
CC1CC=C(C2CO2)C1=C
CC1=C(CC(=C)C1)C1CO1
CC1=CC(=C)CC1C1CO1
CC1=CC(=C)C(C1)C1CO1
CC1=CCC(=C)C1C1CO1
CC1C=CC(=C)C1C1CO1
CC1C(=C)CC=C1C1CO1
CC1CC(=C)C=C1C1CO1
CC1CC(=C)C(=C1)C1CO1
CC1OC1C1=CCCC1=C
CC1OC1C1C=CCC1=C
CC1OC1C1CC=CC1=C
CC1OC1C1=CC(=C)CC1
CC1OC1C1=CCC(=C)C1
CC1OC1C1CC(=C)C=C1
CC=C1CC2(CO2)C=C1C
CC=C1CC2(OC2C)C=C1
CC=C1C=CC2(CO2)C1C
CC=C1C=CCC11OC1C
CC=C1C=C(C)CC11CO1
CC=C1C=CC(C)C11CO1
CC=C1C(C)C=CC11CO1
CC1(C=CCC1=C)C1CO1
CC1(CC=CC1=C)C1CO1
CC1(CC(=C)C=C1)C1CO1
CC1(CO1)C1C=CCC1=C
CC1(CO1)C1CC=CC1=C
CC1(CO1)C1=CCC(=C)C1
CC1(CO1)C1CC(=C)C=C1
CC1=CC(CC1)=CC1CO1
CC1=CCC(C1)=CC1CO1
CC1=CCCC1=CC1CO1
CC1C=CCC1=CC1CO1
CC1CC=CC1=CC1CO1
CC1CC(=CC2CO2)C=C1
CC1OC1C=C1CC=CC1
CC1OC1C=C1CCC=C1
CC=C1C=CCC1C1CO1
CC=C1CC=CC1C1CO1
CC=C1CC=C(C1)C1CO1
CC=C1CC(C=C1)C1CO1
CC=C1CCC=C1C1CO1
CC=C1CCC(=C1)C1CO1
CC1CC1C1=C(C)COC1
CC1CC1C1=CC(C)OC1
CC1CC1C1=CCOC1C
CC1CC1C1OCC=C1C
CC1CC1C1OC(C)C=C1
CC1CC1C1OCC(C)=C1
CC1C(C)C1C1=CCOC1
CC1C(C)C1C1OCC=C1
CC1CC(C2CO2)C(C)=C1
CC1C(CC=C1C)C1CO1
CC1CC(=CC1C)C1CO1
CC1CC(C=C1C)C1CO1
CC1C=CC(C2CO2)C1C
CC1CC=C(C2CO2)C1C
CC1CCC(C2CO2)=C1C
CC1=C(C)C(CC1)C1CO1
CC1=C(C)CC(C1)C1CO1
CC1C=C(C)CC1C1CO1
CC1C=CC(C)C1C1CO1
CC1CC=C(C)C1C1CO1
CC1CC(C)=CC1C1CO1
CC1CC(C)=C(C1)C1CO1
CC1CC(C)C(=C1)C1CO1
CC1CCC(C)=C1C1CO1
CC1=C(C)C(OC1)C1CC1
CC1OC1C1=CCCC1C
CC1OC1C1C=CCC1C
CC1OC1C1CC=CC1C
CC1OC1C1CCC=C1C
CC1OC1C1=C(C)CCC1
CC1OC1C1=CC(C)CC1
CC1OC1C1=CCC(C)C1
CC1OC1C1CC=C(C)C1
CC1OC1C1CC(C)C=C1
CC1OC1C1CCC(C)=C1
CC1OC(C2CC2)C(C)=C1
CC1OC(C=C1C)C1CC1
CC1OCC(C2CC2)=C1C
CC1OC(C)C(=C1)C1CC1
CC1OCC(C)=C1C1CC1
CC1CC1C1(C)OCC=C1
CC1CC1(C)C1OCC=C1
CC1(C)CC1C1=CCOC1
CC1(C)CC1C1OCC=C1
CC1=CCC(C1)C1(C)CO1
CC1=CCCC1C1(C)CO1
CC1C=CCC1C1(C)CO1
CC1CC=C(C1)C1(C)CO1
CC1CC=CC1C1(C)CO1
CC1CC(C=C1)C1(C)CO1
CC1=CCCC1(C)C1CO1
CC1C=CCC1(C)C1CO1
CC1CC=CC1(C)C1CO1
CC1=CC(C)(CC1)C1CO1
CC1=CCC(C)(C1)C1CO1
CC1(C)C=CCC1C1CO1
CC1(C)CC=CC1C1CO1
CC1(C)CC=C(C1)C1CO1
CC1(C)CC(C=C1)C1CO1
CC1(C)CCC=C1C1CO1
CC1(C)CCC(=C1)C1CO1
CC1CC(C)(C=C1)C1CO1
CC1=CC(C)(OC1)C1CC1
CC1=CCOC1C1(C)CC1
CC1=CCOC1(C)C1CC1
CC1(C)OC1C1=CCCC1
CC1(C)OC1C1CC=CC1
CC1(C)OC1C1CCC=C1
CC1(C)OC(C=C1)C1CC1
CC1(C)OCC=C1C1CC1
CC1(C)OCC(=C1)C1CC1
CC1OC1C1(C)CC=CC1
CC1OC1C1(C)CCC=C1
CC1OC1(C)C1CC=CC1
CC1OC1(C)C1CCC=C1
CC1OC(C=C1)C1(C)CC1
CC1OC(C)(C=C1)C1CC1
CC1CC1C1CC(=C)CO1
CC1CC1C1COCC1=C
CC1CC1C1OCCC1=C
CC1CC(C2CO2)C(=C)C1
CC1C(CCC1=C)C1CO1
CC1CC(CC1=C)C1CO1
CC1CCC(C2CO2)C1=C
CC1CC(=C)CC1C1CO1
CC1CCC(=C)C1C1CO1
CC1CC(=C)C(O1)C1CC1
CC1C(OCC1=C)C1CC1
CC1COC(C2CC2)C1=C
CC1OC1C1CCCC1=C
CC1OC1C1CCC(=C)C1
CC1OC(CC1=C)C1CC1
CC1OCC(C2CC2)C1=C
CC1OCC(=C)C1C1CC1
CC=C1CC2(CC2)OC1C
CC=C1CC2(CO2)CC1C
CC=C1CCC2(C1)OC2C
CC=C1CCC2(CO2)C1C
CC=C1CCCC11OC1C
CC=C1CC(C)C2(CO2)C1
CC=C1C(C)CCC11CO1
CC=C1CC(C)CC11CO1
CC=C1CCC(C)C11CO1
CC=C1C(C)COC11CC1
CC=C1CC(C)OC11CC1
CC=C1CCOC11CC1C
CC=C1C(C)OCC11CC1
CC=C1COC2(CC2)C1C
CC=C1COC2(CC2C)C1
CC=C1COCC11CC1C
CC=C1COC(C)C11CC1
CC1(CC1)C1CC(=C)CO1
CC1(CC1)C1COCC1=C
CC1(CC1)C1OCCC1=C
CC1(CCCC1=C)C1CO1
CC1(CCC(=C)C1)C1CO1
CC1(CC(=C)CO1)C1CC1
CC1(CO1)C1CCCC1=C
CC1(CO1)C1CCC(=C)C1
CC1(COCC1=C)C1CC1
CC1(OCCC1=C)C1CC1
CC1CC1C=C1CCOC1
CC1CCC(C1)=CC1CO1
CC1CCCC1=CC1CO1
CC1CC(CO1)=CC1CC1
CC1COCC1=CC1CC1
CC1OC1C=C1CCCC1
CC1OCCC1=CC1CC1
CC=C1CCCC1C1CO1
CC=C1CCC(C1)C1CO1
CC=C1CCOC1C1CC1
CC=C1COCC1C1CC1
CC=C1COC(C1)C1CC1
CC1CC1C1CC(C)CO1
CC1CC1C1CCC(C)O1
CC1CC1C1CCOC1C
CC1CC1C1COCC1C
CC1CC1C1COC(C)C1
CC1CC1C1OCCC1C
CC1C(C)C1C1CCCO1
CC1C(C)C1C1CCOC1
CC1CC(C2CC2)C(C)O1
CC1CC(CC1C)C1CO1
CC1CCC(C2CO2)C1C
CC1CC(C)C(C1)C1CO1
CC1CCC(C)C1C1CO1
CC1CC(C)C(O1)C1CC1
CC1CC(OC1C)C1CC1
CC1COC(C2CC2)C1C
CC1COC(C)C1C1CC1
CC1OC1C1CCCC1C
CC1OC1C1CCC(C)C1
CC1OCC(C2CC2)C1C
CC1CC1C1(C)CCCO1
CC1CC1C1(C)CCOC1
CC1CC1(C)C1CCCO1
CC1CC1(C)C1CCOC1
CC1(C)CC1C1CCCO1
CC1(C)CC1C1CCOC1
CC1CCC(C1)C1(C)CO1
CC1CCCC1C1(C)CO1
CC1CCCC1(C)C1CO1
CC1(C)CCCC1C1CO1
CC1(C)CCC(C1)C1CO1
CC1CCC(C)(C1)C1CO1
CC1(C)CC(CO1)C1CC1
CC1(C)CCC(O1)C1CC1
CC1CC(C)(CO1)C1CC1
CC1CCC(C)(O1)C1CC1
CC1CC(CO1)C1(C)CC1
CC1CCC(O1)C1(C)CC1
CC1(C)CCOC1C1CC1
CC1CCOC1C1(C)CC1
CC1CCOC1(C)C1CC1
CC1(C)COCC1C1CC1
CC1(C)COC(C1)C1CC1
CC1(C)OC1C1CCCC1
CC1COC(C1)C1(C)CC1
CC1COCC1C1(C)CC1
CC1COCC1(C)C1CC1
CC1(C)OCCC1C1CC1
CC1COC(C)(C1)C1CC1
CC1OC1C1(C)CCCC1
CC1OC1(C)C1CCCC1
CC1OCCC1C1(C)CC1
CC1OCCC1(C)C1CC1
CC=CC1=CC=CC=C1O
CC=CC1=CC=CC(O)=C1
CC=CC1=CC=C(O)C=C1
OC1C=CC=CC1=CC=C
OC1C=CC(=CC=C)C=C1
OCC=C1C=CC=CC1=C
OCC=C1C=CC(=C)C=C1
CC#CC1=CC=CCC1O
CC#CC1=CCC=CC1O
CC#CC1C=CC=CC1O
CC#CC1=CC=CC(O)C1
CC#CC1=CCC(O)C=C1
CC#CC1C=CC(O)C=C1
CC#CC1=CC(O)C=CC1
CC#CC1=CC(O)CC=C1
OC1C=CC=CC1CC#C
OC1C=CCC=C1CC#C
OC1CC=CC=C1CC#C
OC1C=CC(CC#C)C=C1
OC1C=CCC(CC#C)=C1
OC1CC=C(CC#C)C=C1
OC1CC=CC(CC#C)=C1
OC1CC(CC#C)=CC=C1
OCC1=C(C=CCC1)C#C
OCC1=C(CC=CC1)C#C
OCC1=C(CCC=C1)C#C
OCC1=CC=C(CC1)C#C
OCC1=CC=CC(C1)C#C
OCC1=CC=CCC1C#C
OCC1=CC(=CCC1)C#C
OCC1=CC(C=CC1)C#C
OCC1=CC(CC=C1)C#C
OCC1=CCC=C(C1)C#C
OCC1=CCC=CC1C#C
OCC1=CCC(=CC1)C#C
OCC1=CCC(C=C1)C#C
OCC1=CCCC=C1C#C
OCC1=CCCC(=C1)C#C
OCC1C=CC=CC1C#C
OCC1C=CC(C=C1)C#C
OCC1C=CCC=C1C#C
OCC1C=CCC(=C1)C#C
OCC1CC=C(C=C1)C#C
OCC1CC=CC=C1C#C
OCC1CC=CC(=C1)C#C
OCC1CC(=CC=C1)C#C
CC1=C(CCCC1O)C=C
CC1=CC(CCC1O)C=C
CC1=CCC(CC1O)C=C
CC1C=C(CCC1O)C=C
CC1C=CC(CC1O)C=C
CC1CC=C(CC1O)C=C
CC1=CC(=C)CCC1CO
CC1=CCC(=C)CC1CO
CC1=CCCC(=C)C1CO
CC1C=CC(=C)CC1CO
CC1C=CCC(=C)C1CO
CC1C(=C)CCC=C1CO
CC1CC=CC(=C)C1CO
CC1CC(=C)C=CC1CO
CC1CC(=C)CC=C1CO
CC1CCC(=C)C=C1CO
CC1=CCCC(C=C)C1O
CC1C=CCC(C=C)C1O
CC1CC=CC(C=C)C1O
CC1CC(C=C)=CCC1O
CC1CC(C=C)C=CC1O
CC1CCC(C=C)=CC1O
CC1=CC(=C)CC(CO)C1
CC1=CCC(=C)C(CO)C1
CC1=CCC(C=C)C(O)C1
CC1CC=C(C=C)C(O)C1
CC1CC(=C)C=C(CO)C1
CC1CC(=C)CC(CO)=C1
CC1CCC(=C)C(CO)=C1
CC1=CCCC(CO)C1=C
CC1C=CCC(CO)C1=C
CC1CC=CC(CO)C1=C
CC1CCC=C(CO)C1=C
CC1=CC(=C)C(CO)CC1
CC1=CC(C=C)C(O)CC1
CC1CC(=C)C(CO)C=C1
CC1CC(C=C)C(O)C=C1
CC1=C(CCC(O)C1)C=C
CC1=CC(CC(O)C1)C=C
CC1=CCCC(O)C1C=C
CC1C=CCC(O)C1C=C
CC1CC=CC(O)C1C=C
CC1=CCC(CO)CC1=C
CC1C=CC(CO)CC1=C
CC1CC=C(CO)CC1=C
CC1CCC(CO)=CC1=C
CC1=C(C=C)C(O)CCC1
CC1=CCC(CO)C(=C)C1
CC1CC=C(CO)C(=C)C1
CC1=C(CC(O)CC1)C=C
CC1=CCC(O)C(C1)C=C
CC1=CCC(O)CC1C=C
CC1C=CC(O)CC1C=C
CC1CCC(O)C=C1C=C
CC1=CC(CO)CCC1=C
CC1C=C(CO)CCC1=C
CC1CC(CO)=CCC1=C
CC1CC(CO)C=CC1=C
CC1=CC(CO)C(=C)CC1
CC1=CC(CO)CC(=C)C1
CC1CC(CO)C(=C)C=C1
CC1CCC(O)C(C=C)=C1
CC1=CC(O)C(CC1)C=C
CC1=CC(O)CC(C1)C=C
CC1=CC(O)CCC1C=C
CC1CC(O)C=CC1C=C
CC1CC(O)CC=C1C=C
CC1=C(CO)CCCC1=C
CC1C(CO)C=CCC1=C
CC1C(CO)CC=CC1=C
CC1=C(CO)C(=C)CCC1
CC1=C(CO)CC(=C)CC1
CC1=C(CO)CCC(=C)C1
CC1CC(O)C(C=C)C=C1
CC1CC(O)CC(C=C)=C1
CC1C(O)C=CCC1C=C
CC1C(O)CC=CC1C=C
CC1C(O)CCC=C1C=C
CCC1=CC(=C)CCC1O
CCC1=CCC(=C)CC1O
CCC1=CCCC(=C)C1O
CCC1C=CC(=C)CC1O
CCC1C=CCC(=C)C1O
CCC1CC=CC(=C)C1O
CCC1CC(=C)C=CC1O
CCC1=CC(=C)CC(O)C1
CCC1=CCC(=C)C(O)C1
CCC1=CCCC(O)C1=C
CCC1C=CCC(O)C1=C
CCC1CC=CC(O)C1=C
CCC1=CC(=C)C(O)CC1
CCC1CC(=C)C(O)C=C1
CCC1=CCC(O)CC1=C
CCC1C=CC(O)CC1=C
CCC1=CCC(O)C(=C)C1
CCC1=CC(O)CCC1=C
CCC1CC(O)C=CC1=C
CCC1=CC(O)C(=C)CC1
CCC1=CC(O)CC(=C)C1
CCC1CC(O)C(=C)C=C1
CCC1C(O)C=CCC1=C
CCC1C(O)CC=CC1=C
CC1CCC=C(C=C)C1O
CC1CC(O)C=C(C1)C=C
CC#CC=C1CCCC1O
CC#CC=C1CCC(O)C1
OC1CCC(C1)=CCC#C
OC1CCC(C1)C=CC#C
OC1CCCC1=CCC#C
OC1CCCC1C=CC#C
OCC1CCC(C1)=CC#C
OCC1CCCC1=CC#C
OCC=C1CCC(C1)C#C
OCC=C1CCCC1C#C
CC=C1CCC(C1)=CCO
CC=C1CCCC1=CCO
CC=CC=C1CCCC1O
CC=CC=C1CCC(O)C1
CC(=C)C1=CCCCC1O
CC(=C)C1CC=CCC1O
CC(=C)C1CCC=CC1O
CC(=C)C1=CCCC(O)C1
CC(=C)C1=CCC(O)CC1
CC(=C)C1CC(O)CC=C1
CC(O)C1=CCCCC1=C
CC(O)C1C=CCCC1=C
CC(O)C1CC=CCC1=C
CC(O)C1CCC=CC1=C
CC(O)C1=CC(=C)CCC1
CC(O)C1=CCC(=C)CC1
CC(O)C1=CCCC(=C)C1
CC(O)C1CC=CC(=C)C1
CC(O)C1CC(=C)CC=C1
CC(O)C1CCC(=C)C=C1
CC(=C)C1C=CCCC1O
CC(=C)C1CC=CC(O)C1
CC(=C)C1CCC(O)C=C1
CC(=C)C1=CC(O)CCC1
CC1=CCCCC1(O)C=C
CC1(CC=CCC1O)C=C
CC1(CCC=CC1O)C=C
CC1C=CCCC1(O)C=C
CC1CC=CCC1(O)C=C
CC1CCC=CC1(O)C=C
CC1(C=C)C=CCCC1O
CC1=CCCC(O)(C1)C=C
CC1(CC=CC(O)C1)C=C
CC1CC=CC(O)(C1)C=C
CC1=CCC(O)(CC1)C=C
CC1(CCC(O)C=C1)C=C
CC1CCC(O)(C=C)C=C1
CC1(CC(O)CC=C1)C=C
CC1CC(O)(CC=C1)C=C
CC1(CO)C=CCCC1=C
CC1(CO)CC=CCC1=C
CC1(CO)CCC=CC1=C
CC1(CO)CC=CC(=C)C1
CC1(CO)CC(=C)CC=C1
CC1(CO)CCC(=C)C=C1
CC1(O)C=CCCC1C=C
CC1(O)CC=CC(C1)C=C
CC1(O)CC=CCC1C=C
CC1(O)CC(CC=C1)C=C
CC1(O)CCC=C(C1)C=C
CC1(O)CCC=CC1C=C
CC1(O)CCCC=C1C=C
CC1(O)CCC(C=C)C=C1
CC1(O)CCCC(C=C)=C1
CCC1(O)C=CCCC1=C
CCC1(O)CC=CCC1=C
CCC1(O)CCC=CC1=C
CCC1(O)CC=CC(=C)C1
CCC1(O)CC(=C)CC=C1
CCC1(O)CCC(=C)C=C1
CC1(O)CCC(C=C)=CC1
CC1=CC(O)(CCC1)C=C
OC(C=C1CCCC1)C#C
OCC(C#C)=C1CCCC1
CC(CO)=C1CCC=CC1
CC(CO)=C1CCCC=C1
CC(O)C=C1CCC=CC1
CC(O)C=C1CCCC=C1
CC=CC1(O)CCC=CC1
CC=CC1(O)CCCC=C1
OC1C(CCCC1=C)C=C
OC1CC(CCC1=C)C=C
OC1CCC(CC1=C)C=C
OC1CC(=C)CCC1C=C
OC1CC(CC(=C)C1)C=C
OC1CCC(=C)C(C1)C=C
OC1CCC(=C)CC1C=C
OC1CCCC(=C)C1C=C
OC1CCCC(C=C)C1=C
OC1CCC(C=C)C(=C)C1
OCC1C(=C)CCCC1=C
OCC1CC(=C)CCC1=C
OCC1CCC(=C)CC1=C
OCC1CCCC(=C)C1=C
OCC1CC(=C)CC(=C)C1
OCC1CCC(=C)C(=C)C1
OC1(CCCCC1=C)C=C
OC1(CCC(=C)CC1)C=C
OC1(CCCC(=C)C1)C=C
OC1C=CCCCC1C=C
OC1CC=CCC(C1)C=C
OC1CC=CCCC1C=C
OC1CC(CCC=C1)C=C
OC1CCC=C(CC1)C=C
OC1CCC=CC(C1)C=C
OC1CCC=CCC1C=C
OC1CCC(CC=C1)C=C
OC1CCCC=C(C1)C=C
OC1CCCC=CC1C=C
OC1CCC(C=C)C=CC1
OC1CCCC(C=C)=CC1
OC1CCCC(C=C)C=C1
OCC1=CCCCCC1=C
OCC1C=CCCCC1=C
OCC1CC=CCCC1=C
OCC1CCC=CCC1=C
OCC1CCCC=CC1=C
OCC1=CC(=C)CCCC1
OCC1=CCC(=C)CCC1
OCC1=CCCC(=C)CC1
OCC1=CCCCC(=C)C1
OCC1CC=CCC(=C)C1
OCC1CC(=C)CCC=C1
OCC1CCC=CC(=C)C1
OCC1CCC(=C)C=CC1
OCC1CCC(=C)CC=C1
OCC1CCCC(=C)C=C1
OC1CCCCC=C1C=C
OC1CCCCC(C=C)=C1
OC(C#C)C1CCCCC1
CC1=CCCCCC1CO
CC1C=CCCCC1CO
CC1CC=CCCC1CO
CC1CCC=CCC1CO
CC1CCCC=CC1CO
CC1CCCCC=C1CO
CC1=CCCCC(CO)C1
CC1CC=CCC(CO)C1
CC1CCC=CC(CO)C1
CC1CCCC=C(CO)C1
CC1CCCCC(CO)=C1
CC1=CCCC(CO)CC1
CC1CCC=C(CO)CC1
CC1CCCC(CO)=CC1
CC1CCCC(CO)C=C1
CC1=CCC(CO)CCC1
CC1CCC(CO)C=CC1
CC1CCC(CO)CC=C1
CC1=CC(CO)CCCC1
CC1CC(CO)CCC=C1
CCC1=CCCCCC1O
CCC1C=CCCCC1O
CCC1CC=CCCC1O
CCC1CCC=CCC1O
CCC1CCCC=CC1O
CCC1=CCCCC(O)C1
CCC1CC=CCC(O)C1
CCC1CCC=CC(O)C1
CCC1=CCCC(O)CC1
CCC1CCCC(O)C=C1
CCC1=CCC(O)CCC1
CCC1CCC(O)C=CC1
CCC1CCC(O)CC=C1
CCC1=CC(O)CCCC1
CCC1CC(O)CCC=C1
CC1=C(CO)CCCCC1
OCC1(CCCCC1)C#C
CC#CC1(O)CCCCC1
OC1(CC#C)CCCCC1
CC1CC(C)CC(CO)C1
CC1CCC(C)C(CO)C1
CC1CCCC(CO)C1C
CC1CCC(CO)CC1C
CCC1C(C)CCCC1O
CCC1CC(C)CCC1O
CCC1CCC(C)CC1O
CCC1CCCC(C)C1O
CCC1CC(C)CC(O)C1
CCC1CCC(C)C(O)C1
CCC1CCCC(O)C1C
CCC1CCC(O)CC1C
CCC1CCC(O)C(C)C1
CCC1CC(O)CCC1C
CC1CCCC(C)C1CO
CC1CCC(CO)C(C)C1
CC(C)C1CCCC(O)C1
CC(O)C1CCCCC1C
CC(O)C1CCCC(C)C1
CC(C)C1CCCCC1O
CC(C)C1CCC(O)CC1
CC(O)C1CCC(C)CC1
CC1CCCC(C)(CO)C1
CC1CCCCC1(C)CO
CC1(C)CCCCC1CO
CC1(C)CCCC(CO)C1
CC1CCC(C)(CO)CC1
CCC1CCCCC1(C)O
CCC1(C)CCCCC1O
CCC1(C)CCCC(O)C1
CCC1CCCC(C)(O)C1
CCC1(C)CCC(O)CC1
CCC1CCC(C)(O)CC1
CCC1(O)CCCCC1C
CCC1(O)CCC(C)CC1
CC1(C)CCC(CO)CC1
CCC1(O)CCCC(C)C1
OC1CCCC(CC1)C=C
OC1CCCCC(C1)C=C
OC1CCCCCC1C=C
OCC1CCCCCC1=C
OCC1CCCC(=C)CC1
OCC1CCCCC(=C)C1
CC1CCCCCC1CO
CC1CCCCC(CO)C1
CC1CCCC(CO)CC1
CCC1CCCCCC1O
CCC1CCCCC(O)C1
CCC1CCCC(O)CC1
COC1OC(C)C=CC1=C
COC1OCC=C(C)C1=C
COC1OCC(=C)C=C1C
COC1OC(C)C(=C)C=C1
COC1OCC(=C)C(C)=C1
COC1OCC(C)=CC1=C
CC1COC(O1)C=CC#C
CC1OCC(O1)C=CC#C
CC1OCOC1C=CC#C
CC=CC1COC(O1)C#C
CC=CC1OCC(O1)C#C
CC=CC1OCOC1C#C
COC1CC(CO1)=CC#C
COC1COCC1=CC#C
COC1OCCC1=CC#C
COC1(C)OCC=CC1=C
COC1(C)OCC(=C)C=C1
CC(=CC1COCO1)C#C
CC=C(C#C)C1COCO1
CC(=CC#C)C1COCO1
CC=C(C#C)C1OCCO1
CC(=CC#C)C1OCCO1
CC(=CC1OCCO1)C#C
O=C1CCOCC1=CC#C
O=C1COCC(C1)=CC#C
O=C1COCCC1=CC#C
CC1OCC(=C)C(O1)C=C
CC1OC(OCC1=C)C=C
CC1OCOC(C=C)C1=C
COC1CC(=C)C(=C)CO1
COC1C(=C)COCC1=C
COC1COCC(=C)C1=C
COC1OCC(=C)CC1=C
COC1OCCC(=C)C1=C
CC(=C)C1OCC(=C)CO1
CC(=C)C1OCOCC1=C
CC1(OCC(=C)CO1)C=C
CC1(OCOCC1=C)C=C
C=C(C#C)C1CCOCO1
C=C(C#C)C1COCCO1
C=C(C#C)C1COCOC1
C=C(C#C)C1OCCCO1
CC(=C)C=C1COCOC1
CC(C=C)=C1COCOC1
CC1=C(COCOC1)C=C
CC1=CC(OCOC1)C=C
CC1=CCOC(OC1)C=C
CC1=CCOCOC1C=C
CC1OCC=C(CO1)C=C
CC1OCC=CC(O1)C=C
CC1OC(OCC=C1)C=C
CC1OCOCC=C1C=C
CC1OCOC(C=C)C=C1
CC1OCOCC(C=C)=C1
COC1CC=CC(=C)CO1
COC1CC(=C)C=CCO1
COC1C=CCOCC1=C
COC1COCC=CC1=C
COC1COCC(=C)C=C1
COC1OCC=CCC1=C
COC1OCCC=CC1=C
COC1OCC(=C)CC=C1
COC1OCCC(=C)C=C1
C=CC1(CCOCO1)C#C
C=CC1(COCCO1)C#C
C=CC1(COCOC1)C#C
C=CC1(OCCCO1)C#C
C#CC=CC1CCOCO1
C#CC=CC1COCCO1
C#CC=CC1COCOC1
C#CCC=C1COCOC1
CC#CC=C1COCOC1
C#CC=CC1OCCCO1
CC=CC=C1COCOC1
CC(C#C)C1CCOCO1
CC(C#C)C1COCCO1
CC(C#C)C1COCOC1
CC(C#C)C1OCCCO1
CCC1=C(C)COCOC1
CCC1=CC(C)OCOC1
CCC1=CCOC(C)OC1
CCC1=CCOCOC1C
CCC1OCC=C(C)CO1
CCC1OCC=CC(C)O1
CCC1OC(C)OCC=C1
CCC1OCOCC=C1C
CCC1OCOC(C)C=C1
CCC1OCOCC(C)=C1
COC1CC=C(C)CCO1
COC1CC=CC(C)CO1
COC1CC=CCC(C)O1
COC1CC(C)=CCCO1
COC1CC(C)C=CCO1
COC1CCC=C(C)CO1
COC1CCC=CC(C)O1
COC1CCC(C)=CCO1
COC1C=CCCOC1C
COC1CC=CCOC1C
COC1C=CCOCC1C
COC1CC(C)OCC=C1
COC1CCOCC=C1C
COC1CCOC(C)C=C1
COC1CCOCC(C)=C1
COC1COCC=CC1C
COC1COCCC=C1C
COC1COC(C)C=CC1
COC1COC(C)CC=C1
COC1COCC=C(C)C1
COC1COCC(C)=CC1
COC1COCC(C)C=C1
COC1COCCC(C)=C1
COC1OCC=CCC1C
COC1OCCC=CC1C
COC1OCCCC=C1C
COC1OC(C)CCC=C1
COC1OCC(C)CC=C1
COC1OCCC(C)C=C1
COC1OCCCC(C)=C1
CC1(CC#C)CCOCO1
CC1(CC#C)COCOC1
CC1(CC#C)OCCCO1
CCC1(CCOCO1)C#C
CCC1(COCCO1)C#C
CCC1(COCOC1)C#C
CCC1(OCCCO1)C#C
CC#CC1(C)CCOCO1
CC#CC1(C)COCCO1
CC#CC1(C)COCOC1
CC#CC1(C)OCCCO1
CC1(CC#C)COCCO1
COC1(CCCCO1)C#C
COC1(CCCOC1)C#C
COC1(CCOCC1)C#C
CCC1C(C)OCOC1C
CCC1COC(C)C(C)O1
CCC1COC(C)OC1C
CCC1OCC(C)C(C)O1
CCC1OCC(C)OC1C
CCC1OCOC(C)C1C
CCC1CC(C)OC(C)O1
CCC1OC(C)CC(C)O1
CCC1OC(C)COC1C
CCC1OC(C)OCC1C
COC1C(C)CCOC1C
COC1CC(C)COC1C
COC1CCC(C)OC1C
COC1C(C)COCC1C
COC1CC(C)OC(C)C1
COC1CCOC(C)C1C
COC1COC(C)CC1C
COC1COCC(C)C1C
COC1COC(C)C(C)C1
COC1OC(C)CCC1C
COC1OCC(C)CC1C
COC1OCCC(C)C1C
COC1CC(C)C(C)CO1
COC1CC(C)CC(C)O1
COC1CCC(C)C(C)O1
COC1CC(C)OCC1C
CC(C)C1CCOC(C)O1
CC(C)C1COC(C)CO1
CC(C)C1COCC(C)O1
CC(C)C1COC(C)OC1
CC(C)C1COCOC1C
CC(C)C1OCCOC1C
CC(C)C1OCOCC1C
CC(C)C1CC(C)OCO1
CC(C)C1OCC(C)CO1
CC(C)C1OCCC(C)O1
CCC1(C)CC(C)OCO1
CCC1CC(C)(C)OCO1
CCC1(C)CCOC(C)O1
CCC1(C)COC(C)CO1
CCC1(C)COCC(C)O1
CCC1CCOC(C)(C)O1
CCC1(C)COCOC1C
CCC1COCC(C)(C)O1
CCC1(C)OCCOC1C
CCC1COCOC1(C)C
CCC1(C)OCOCC1C
CCC1OCCOC1(C)C
CCC1OCOCC1(C)C
CCC1(C)COC(C)OC1
CCC1(C)OCC(C)CO1
CCC1(C)OCCC(C)O1
CCC1COC(C)(C)CO1
CCC1COC(C)(C)OC1
CCC1OCCC(C)(C)O1
CCC1OCC(C)(C)CO1
COC1(C)CC(C)CCO1
COC1(C)CCC(C)CO1
COC1(C)CCCC(C)O1
COC1CC(C)(C)CCO1
COC1CCC(C)(C)CO1
COC1CCCC(C)(C)O1
COC1(C)CCC(C)OC1
COC1CCC(C)(C)OC1
COC1(C)CCCOC1C
COC1CCCOC1(C)C
COC1(C)CCOCC1C
COC1CCOCC1(C)C
COC1(C)COCCC1C
COC1(C)COCC(C)C1
COC1(C)OCCCC1C
COC1COCC(C)(C)C1
COC1(C)CCOC(C)C1
COC1CCOC(C)(C)C1
COC1COCCC1(C)C
COC1OCCCC1(C)C
CC1CC(COCO1)C=C
CC1CCC(OCO1)C=C
CC1CCCOC(O1)C=C
CC1CC(OCCO1)C=C
CC1CCOC(CO1)C=C
CC1CCOCC(O1)C=C
CC1CCOC(OC1)C=C
CC1CCOCOC1C=C
CC1COC(CCO1)C=C
CC1COCC(CO1)C=C
CC1COCCC(O1)C=C
CC1COCC(OC1)C=C
CC1COCCOC1C=C
CC1COCOC(C1)C=C
CC1COCOCC1C=C
CC1OCCC(CO1)C=C
CC1OCCCC(O1)C=C
CC1OCCCOC1C=C
CC1OCCOCC1C=C
CC1OCOCCC1C=C
CCC1COCC(=C)CO1
CCC1COCOCC1=C
CCC1OCCC(=C)CO1
CCC1OCCOCC1=C
CCC1OCOCCC1=C
CCC1CC(=C)COCO1
COC1CC(=C)CCCO1
COC1CCCC(=C)CO1
COC1CCC(=C)COC1
COC1CCCOCC1=C
COC1CCOCCC1=C
COC1CCOCC(=C)C1
COC1COCCCC1=C
COC1OCCCCC1=C
COC1CCC(=C)CCO1
COC1COCCC(=C)C1
CCC1CC(C)COCO1
CCC1CCC(C)OCO1
CCC1CC(C)OCCO1
CCC1CCCOC(C)O1
CCC1CCOC(C)CO1
CCC1CCOCC(C)O1
CCC1CCOCOC1C
CCC1COC(C)CCO1
CCC1COCC(C)CO1
CCC1COCCC(C)O1
CCC1COCC(C)OC1
CCC1COCCOC1C
CCC1COCOCC1C
CCC1COCOC(C)C1
CCC1OCCC(C)CO1
CCC1OCCCC(C)O1
CCC1OCCCOC1C
CCC1OCCOCC1C
CCC1OCOCCC1C
CCC1CCOC(C)OC1
COC1CC(C)CCCO1
COC1CCC(C)CCO1
COC1CCCC(C)CO1
COC1CCCCC(C)O1
COC1CCC(C)COC1
COC1CCCC(C)OC1
COC1CCCCOC1C
COC1CCCOCC1C
COC1CCCOC(C)C1
COC1CCOCCC1C
COC1CCOC(C)CC1
COC1CCOCC(C)C1
COC1COCCCC1C
COC1COCCC(C)C1
COC1OCCCCC1C
C=CCC1CCCC(C1)C=C
C=CCCC1CCCCC1=C
C=CCCC1CCCC(=C)C1
C=CCC1CCC(CC1)C=C
C=CCC1CCCCC1C=C
C=CCCC1CCC(=C)CC1
CC1CCCCC1CCC=C
CC1CCCC(CCC=C)C1
CCC1CCCCC1CC=C
CCC1CCC(CC=C)CC1
CCC1CCCC(CC=C)C1
CCCC1CCCC(C1)C=C
CCCC1CCCCC1C=C
CCCCC1CCCCC1=C
CCCCC1CCC(=C)CC1
CC1CCC(CCC=C)CC1
CCCCC1CCCC(=C)C1
CCCC1CCC(CC1)C=C
COC1C=CC=CC1=CC#C
COC1C=CC(=CC#C)C=C1
C=CC1=C(C#C)C(=C)COC1
C=CC1=CC(=C)C(OC1)C#C
C=CC1=CC(=C)COC1C#C
C=CC1=C(COCC1=C)C#C
C=CC1=CC(OCC1=C)C#C
C=CC1=CCOC(C#C)C1=C
C=CC1OC(C=CC1=C)C#C
C=CC1OCC(=CC1=C)C#C
C=CC1OCC(=C)C=C1C#C
C=CC1OCC(=C)C(=C1)C#C
C=CC1OCC=C(C#C)C1=C
C=CC1OC(C#C)C(=C)C=C1
C=C(C#C)C1=CC(=C)COC1
C=C(C#C)C1=CCOCC1=C
C=C(C#C)C1OCC=CC1=C
C=C(C#C)C1OCC(=C)C=C1
C=CC1(OCC=CC1=C)C#C
C=CC1(OCC(=C)C=C1)C#C
C=C(C=C1COCC=C1)C#C
C=CC(C#C)=C1COCC=C1
C=CC1=C(C=CCOC1)C#C
C=CC1=CC=C(COC1)C#C
C=CC1=CC=CC(OC1)C#C
C=CC1=CC=CCOC1C#C
C=CC1=CC(=CCOC1)C#C
C=CC1=C(COCC=C1)C#C
C=CC1=CC(OCC=C1)C#C
C=CC1=CCOC(C=C1)C#C
C=CC1=CCOCC=C1C#C
C=CC1=CCOCC(=C1)C#C
C=CC1OC(C=CC=C1)C#C
C=CC1OCC=C(C=C1)C#C
C=CC1OCC=CC=C1C#C
C=CC1OCC=CC(=C1)C#C
C=CC1OCC(=CC=C1)C#C
CC1=CC(=C)C(C)(OC1)C=C
CC1=CC(=C)COC1(C)C=C
CC1=CC(C)(OCC1=C)C=C
CC1=CCOC(C)(C=C)C1=C
CC1(C)OCC(=C)C=C1C=C
CC1(C)OC(C=C)C=CC1=C
CC1(C)OCC=C(C=C)C1=C
CC1(C)OCC(C=C)=CC1=C
CC1(C)OC(C=C)C(=C)C=C1
CC1(C)OCC(=C)C(C=C)=C1
CC1OC(C)(C=C)C=CC1=C
CC1OC(C)(C=C)C(=C)C=C1
C=C1CCOC1C(C#C)C#C
C=C1COC(C1)C(C#C)C#C
C=C1COCC1C(C#C)C#C
C=C(C#C)C1CC(CO1)C#C
C=C(C#C)C1CCC(O1)C#C
C=C(C#C)C1CCOC1C#C
C=C(C#C)C1COC(C1)C#C
C=C(C#C)C1COCC1C#C
C=C(C#C)C1OCCC1C#C
CC1CC(CO1)=C(C=C)C#C
CC1CC(CO1)=CC(=C)C#C
CC1COCC1=C(C=C)C#C
CC1COCC1=CC(=C)C#C
CC1OCCC1=C(C=C)C#C
CC1OCCC1=CC(=C)C#C
CC=C1CCOC1C(=C)C#C
CC=C1COC(C1)C(=C)C#C
CC=C1COCC1C(=C)C#C
CC(=CC1CC(=C)CO1)C#C
CC(=C)C1CC(CO1)=CC#C
CC(=C)C1COCC1=CC#C
CC(=CC1COCC1=C)C#C
CC(C=C1COCC1=C)C#C
CC(=C)C1OCCC1=CC#C
CC(=CC1OCCC1=C)C#C
CC(=C)C=C1CCOC1C#C
CC(C=C)=C1CCOC1C#C
CC(C#C)=C1CCOC1C=C
CC(=C)C=C1COC(C1)C#C
CC(=C)C=C1COCC1C#C
CC(C=C)=C1COC(C1)C#C
CC(C=C)=C1COCC1C#C
CC(C#C)=C1COC(C1)C=C
CC(C#C)=C1COCC1C=C
CC=C(C#C)C1CC(=C)CO1
CC(=CC#C)C1CC(=C)CO1
CC=C(C#C)C1COCC1=C
CC(=CC#C)C1COCC1=C
CC(CC#C)=C1COCC1=C
CC#CC(C)=C1COCC1=C
CCC(C#C)=C1COCC1=C
CC=C(C#C)C1OCCC1=C
CC(=CC#C)C1OCCC1=C
CC=C1COCC1=C(C)C=C
CC=C1COCC1=CC(C)=C
CC(C)=C1COCC1=CC=C
CC=C(C)C=C1COCC1=C
CC=CC(C)=C1COCC1=C
CC(C)=CC=C1COCC1=C
COC1C=C(CCC1=C)C#C
COC1C=CC(CC1=C)C#C
COC1C(C=CCC1=C)C#C
COC1C(CC=CC1=C)C#C
COC1CC=C(CC1=C)C#C
COC1CC(=CCC1=C)C#C
COC1CC(C=CC1=C)C#C
COC1CCC(=CC1=C)C#C
COC1C=CC(=C)CC1C#C
COC1C=CCC(=C)C1C#C
COC1C(=C)CCC=C1C#C
COC1CC=CC(=C)C1C#C
COC1CC(=C)C=C(C1)C#C
COC1CC(=C)C=CC1C#C
COC1CC(=C)C(C=C1)C#C
COC1CC(=C)CC=C1C#C
COC1CC(=C)CC(=C1)C#C
COC1CCC(=C)C=C1C#C
COC1CCC(=C)C(=C1)C#C
COC1C=CCC(C#C)C1=C
COC1CC=CC(C#C)C1=C
COC1CCC=C(C#C)C1=C
COC1CC=C(C#C)C(=C)C1
COC1CC(C#C)C(=C)C=C1
COC1C=CC(CC1=C)=CC
COC1C=CC(=C)CC1=CC
COC1C=CCC(=C)C1=CC
COC1C(=C)C=CCC1=CC
COC1C(=C)CC=CC1=CC
COC1CC=CC(=C)C1=CC
COC1CC(=C)C=CC1=CC
COC1C=CCC(=CC)C1=C
COC1CC=CC(=CC)C1=C
COC1CC(=CC)C=CC1=C
COC1CC(=C)C(=CC)C=C1
COC1CC(=CC)C(=C)C=C1
CC1CC(CO1)=CC#CC#C
CC1COCC1=CC#CC#C
CC1OCCC1=CC#CC#C
CC=C1CCOC1C#CC#C
CC=C1COC(C1)C#CC#C
CC=C1COCC1C#CC#C
C#CCC1CC(CO1)=CC#C
CC#CC1CC(CO1)=CC#C
C#CCC1COCC1=CC#C
CC#CC1COCC1=CC#C
C#CCC1OCCC1=CC#C
CC#CC1OCCC1=CC#C
C#CC=CC1CC(CO1)C#C
C#CC=CC1CCC(O1)C#C
C#CC=CC1CCOC1C#C
C#CCC=C1CCOC1C#C
CC#CC=C1CCOC1C#C
C#CC=CC1COC(C1)C#C
C#CC=CC1COCC1C#C
C#CCC=C1COC(C1)C#C
C#CCC=C1COCC1C#C
CC#CC=C1COC(C1)C#C
CC#CC=C1COCC1C#C
C#CC=CC1OCCC1C#C
CC1CC(CO1)=CC=CC#C
CC1COCC1=CC=CC#C
CC1OCCC1=CC=CC#C
CC=C1CCOC1C=CC#C
CC=C1COC(C1)C=CC#C
CC=C1COCC1=CC#CC
CC=C1COCC1=CCC#C
CC=C1COCC1C=CC#C
CC=CC1CC(CO1)=CC#C
CC=CC1COCC1=CC#C
CCC=C1COCC1=CC#C
CC=CC1OCCC1=CC#C
CC=CC=C1CCOC1C#C
CC=CC=C1COC(C1)C#C
CC=CC=C1COCC1C#C
CC=CC=C1COCC1=CC
CC1=C(C=C)C(C)=CCOC1
CC1=C(C)C(C=C)=CCOC1
CC1=CC(C=C)=C(C)COC1
CC1=C(C)C=C(COC1)C=C
CC1=C(C)C=CC(OC1)C=C
CC1=CC=C(C)C(OC1)C=C
CC1=CC(C)=C(COC1)C=C
CC1=CC(C)=CC(OC1)C=C
CC1=C(C)C(OCC=C1)C=C
CC1=CCOC(C=C)C=C1C
CC1=CCOCC(C=C)=C1C
CC1=CCOC(C=C)C(C)=C1
CC1OCC=C(C)C=C1C=C
CC1OCC=CC(C)=C1C=C
CC1OCC(C)=CC=C1C=C
CC1OC(C=C)C=CC=C1C
CC1OCC=C(C=C)C=C1C
CC1OCC=CC(C=C)=C1C
CC1OCC(C=C)=CC=C1C
CC1OC(C=C)C=C(C)C=C1
CC1OC(C=C)C=CC(C)=C1
CC1OC(C=C)C(C)=CC=C1
CC1OC(C)C=C(C=C)C=C1
CC1OC(C)C(C=C)=CC=C1
CC1OCC=C(C=C)C(C)=C1
CC1OCC=C(C)C(C=C)=C1
CC1OCC(C=C)=C(C)C=C1
CC1OCC(C=C)=CC(C)=C1
CC1OCC(C)=C(C=C)C=C1
CC1OCC(C)=CC(C=C)=C1
COC1(C=CCCC1=C)C#C
COC1(CC=CCC1=C)C#C
COC1(CCC=CC1=C)C#C
COC1(CC=CC(=C)C1)C#C
COC1(CC(=C)CC=C1)C#C
COC1(CCC(=C)C=C1)C#C
C#CC(=CC1CCCO1)C#C
C#CC(=CC1CCOC1)C#C
C#CC(C=C1CCOC1)C#C
C#CC=C(C#C)C1CCCO1
C#CC=C(C#C)C1CCOC1
C#CCC(C#C)=C1CCOC1
CC(C#CC#C)=C1CCOC1
CC#CC(C#C)=C1CCOC1
CC=C(C=C1CCOC1)C#C
CC(=CC=C1CCOC1)C#C
CC=CC(C#C)=C1CCOC1
CC(=CC#C)C=C1CCOC1
CC(C=CC#C)=C1CCOC1
C#CC(C#C)C1CC=CCO1
C#CC(C#C)C1=CCCOC1
C#CC(C#C)C1=CCOCC1
C#CC(C#C)C1COCC=C1
C#CC(C#C)C1OCCC=C1
CC1=C(CC#C)C=CCOC1
CC1=CC=C(CC#C)COC1
CC1=CC=CC(CC#C)OC1
CC1=CC(CC#C)=CCOC1
CC1=C(CC#C)COCC=C1
CC1=CC(CC#C)OCC=C1
CC1=CC=CCOC1CC#C
CC1=CCOCC=C1CC#C
CC1=CCOC(CC#C)C=C1
CC1=CCOCC(CC#C)=C1
CC1OCC=CC=C1CC#C
CC1OC(CC#C)C=CC=C1
CC1OCC=C(CC#C)C=C1
CC1OCC=CC(CC#C)=C1
CC1OCC(CC#C)=CC=C1
CCC1=C(C=CCOC1)C#C
CCC1=CC=C(COC1)C#C
CCC1=CC=CC(OC1)C#C
CCC1=CC=CCOC1C#C
CCC1=CC(=CCOC1)C#C
CCC1=C(COCC=C1)C#C
CCC1=CC(OCC=C1)C#C
CCC1=CCOC(C=C1)C#C
CCC1=CCOCC=C1C#C
CCC1=CCOCC(=C1)C#C
CCC1OC(C=CC=C1)C#C
CCC1OCC=C(C=C1)C#C
CCC1OCC=CC=C1C#C
CCC1OCC=CC(=C1)C#C
CCC1OCC(=CC=C1)C#C
CC#CC1=C(C)C=CCOC1
CC#CC1=CC=C(C)COC1
CC#CC1=CC=CC(C)OC1
CC#CC1=CC(C)=CCOC1
CC#CC1=CC=CCOC1C
CC#CC1=C(C)COCC=C1
CC#CC1=CC(C)OCC=C1
CC#CC1=CCOCC=C1C
CC#CC1=CCOC(C)C=C1
CC#CC1=CCOCC(C)=C1
CC#CC1OCC=CC=C1C
CC#CC1OC(C)C=CC=C1
CC#CC1OCC=C(C)C=C1
CC#CC1OCC=CC(C)=C1
CC#CC1OCC(C)=CC=C1
COC1C=CC=CCC1=CC
COC1C=CCC=CC1=CC
COC1CC=CC=CC1=CC
COC1C=CCC(=CC)C=C1
COC1CC=CC(=CC)C=C1
COC1CC(=CC)C=CC=C1
CC1(CC=CCO1)C=CC#C
CC1(COCC=C1)C=CC#C
CC1(OCCC=C1)C=CC#C
CC=CC1(CC=CCO1)C#C
CC=CC1(COCC=C1)C#C
CC=CC1(OCCC=C1)C#C
CC1CC=C(C=C)C(C)(C)O1
CC1CC(C=C)=CC(C)(C)O1
CC1=C(C=C)C(C)(C)COC1
CC1=CC(C=C)C(C)(C)OC1
CC1CC=C(C)C(C)(O1)C=C
CC1CC(C)=CC(C)(O1)C=C
CC1=C(C=C)C(C)(C)OCC1
CC1=C(C)C(C)(COC1)C=C
CC1=C(C)CC(C)(OC1)C=C
CC1=C(CC(C)(C)OC1)C=C
CC1=CC(C)(C)C(OC1)C=C
CC1=CC(C)(C)COC1C=C
CC1=CCC(C)(C)OC1C=C
CC1C=CC(C)(C)OC1C=C
CC1C(C=C)=CCOC1(C)C
CC1C=C(C)COC1(C)C=C
CC1C(C)=CCOC1(C)C=C
CC1=C(C)C(C)(OCC1)C=C
CC1=CC(C)(C)OC(C1)C=C
CC1=CC(C)(C)OCC1C=C
CC1=C(CCOC1(C)C)C=C
CC1=CC(COC1(C)C)C=C
CC1=CCC(OC1(C)C)C=C
CC1C=C(COC1(C)C)C=C
CC1C=CC(OC1(C)C)C=C
CC1=C(COCC1(C)C)C=C
CC1=CC(OCC1(C)C)C=C
CC1=C(COC(C)(C)C1)C=C
CC1=CC(OC(C)(C)C1)C=C
CC1=CCOC(C=C)C1(C)C
CC1=CCOC(C)(C)C1C=C
CC1COC(C)(C)C=C1C=C
CC1COC(C)(C=C)C=C1C
CC1COC(C)(C=C)C(C)=C1
CC1COC(C)(C)C(C=C)=C1
CC1OC(C)(CC=C1C)C=C
CC1OCC=C(C)C1(C)C=C
CC1OCC(C)=CC1(C)C=C
CC1OC(C=C)C=CC1(C)C
CC1OC(C)(C)C=CC1C=C
CC1OC(C)(C)CC=C1C=C
CC1OC(C)(CC(C)=C1)C=C
CC1OCC=C(C=C)C1(C)C
CC1OCC(C=C)=CC1(C)C
CC1OCC(C)(C)C=C1C=C
CC1OC(C)(C=C)C=CC1C
CC1OCC(C)(C=C)C=C1C
CC1OC(C=C)C(C)(C)C=C1
CC1OC(C)(C=C)C(C)C=C1
CC1OC(C)(C)C(C=C)C=C1
CC1OC(C)(C)CC(C=C)=C1
CC1OC(C)C(C)(C=C)C=C1
CC1OCC(C)(C=C)C(C)=C1
CC1OCC(C)(C)C(C=C)=C1
CCC1=CC(=C)C(C)(C)OC1
CCC1=CC(=C)COC1(C)C
CCC1=CC(C)(C)OCC1=C
CCC1=CCOC(C)(C)C1=C
CCC1(C)OC(C)C=CC1=C
CCC1(C)OCC=C(C)C1=C
CCC1(C)OCC(=C)C=C1C
CCC1(C)OCC(C)=CC1=C
CCC1(C)OC(C)C(=C)C=C1
CCC1(C)OCC(=C)C(C)=C1
CCC1OC(C)(C)C=CC1=C
CCC1OC(C)(C)C(=C)C=C1
CC1CC(CO1)=C(C)CC#C
CC1CC(CO1)C=C(C)C#C
CC1CC(CO1)C(C)=CC#C
CC1CCC(O1)C=C(C)C#C
CC1CCC(O1)C(C)=CC#C
CC1CCOC1C=C(C)C#C
CC1CCOC1C(C)=CC#C
CC1COC(C1)C=C(C)C#C
CC1COC(C1)C(C)=CC#C
CC1COCC1=C(C)CC#C
CC1COCC1C=C(C)C#C
CC1COCC1C(C)=CC#C
CC1OCCC1=C(C)CC#C
CC1OCCC1C=C(C)C#C
CC1OCCC1C(C)=CC#C
CCC1CC(CO1)=C(C)C#C
CC=C1CCOC1C(C)C#C
CC=C1COC(C1)C(C)C#C
CC=C1COCC1C(C)C#C
CCC1COCC1=C(C)C#C
CCC1OCCC1=C(C)C#C
CC(C)C1CC(CO1)=CC#C
CC#CC1CC(CO1)=C(C)C
CC(C=C1CCOC1C)C#C
CC(C)=C1CCOC1CC#C
CC(C=C1COCC1C)C#C
CC(C)=C1COCC1CC#C
CC(C)C1COCC1=CC#C
CC#CC1COCC1=C(C)C
CC(C=C1COC(C)C1)C#C
CC(C)=C1COC(CC#C)C1
CC(C)C1OCCC1=CC#C
CC#CC1OCCC1=C(C)C
CC=C(C)C1CC(CO1)C#C
CC=C(C)C1CCC(O1)C#C
CC(C)=CC1CC(CO1)C#C
CC(C)=CC1CCC(O1)C#C
CC=C(C)C1CCOC1C#C
CC(C)=CC1CCOC1C#C
CC(C)C=C1CCOC1C#C
CCC(C)=C1CCOC1C#C
CC=C(C)C1COC(C1)C#C
CC=C(C)C1COCC1C#C
CC(C)=CC1COC(C1)C#C
CC(C)=CC1COCC1C#C
CC(C)C=C1COC(C1)C#C
CC(C)C=C1COCC1C#C
CCC(C)=C1COC(C1)C#C
CCC(C)=C1COCC1C#C
CC=C(C)C1OCCC1C#C
C#CC1CCOC1C=C(C)C
CC=C(C#C)C1CC(C)CO1
CC=C(C#C)C1CCC(C)O1
CC=C(C#C)C1CCOC1C
CC#CC(C)=C1CCOC1C
CCC(C#C)=C1CCOC1C
CC=C(C#C)C1COCC1C
CC#CC(C)=C1COCC1C
CCC(C#C)=C1COCC1C
CC=C(C#C)C1COC(C)C1
CC#CC(C)=C1COC(C)C1
CCC(C#C)=C1COC(C)C1
CC=C(C#C)C1OCCC1C
CC1CC(CO1)=CC=C(C)C
CC1COCC1=CC=C(C)C
CC1OCCC1=CC=C(C)C
CC=C1CCOC1C=C(C)C
CC=C1COC(C1)C=C(C)C
CC=C1COCC1=CC(C)C
CC=C1COCC1C=C(C)C
CC=CC1CC(CO1)=C(C)C
CC=CC1COCC1=C(C)C
CCC=C1COCC1=C(C)C
CC=CC1OCCC1=C(C)C
CC=C(C)C1CC(CO1)=CC
CC=C(C)C1COCC1=CC
CCC(C)=C1COCC1=CC
CC=C(C)C1OCCC1=CC
CC=C(C)C=C1CCOC1C
CC=CC(C)=C1CCOC1C
CC=C(C)C=C1COCC1C
CC=CC(C)=C1COCC1C
CC=C(C)C=C1COC(C)C1
CC=CC(C)=C1COC(C)C1
CC1CC=C(C)C(CC#C)O1
CC1CC=C(CC#C)C(C)O1
CC1CC(C)=C(CC#C)CO1
CC1CC(C)=CC(CC#C)O1
CC1CC(CC#C)=C(C)CO1
CC1CC(CC#C)=CC(C)O1
CC1=C(C)C(CC#C)COC1
CC1=C(C)CC(CC#C)OC1
CC1=C(C)C(CC#C)OCC1
CC1C=C(C)COC1CC#C
CC1C(CC#C)OCC=C1C
CC1COCC(C)=C1CC#C
CC1COC(CC#C)C=C1C
CC1COCC(CC#C)=C1C
CC1COC(C)C(CC#C)=C1
CC1COC(CC#C)C(C)=C1
CC1OCC=C(C)C1CC#C
CC1OCC(C)=CC1CC#C
CC1OCCC(C)=C1CC#C
CC1OC(CC#C)C=CC1C
CC1OC(CC#C)CC=C1C
CC1OCC=C(CC#C)C1C
CC1OCC(CC#C)=CC1C
CC1OCC(CC#C)C=C1C
CC1OCCC(CC#C)=C1C
CC1OC(C)C(CC#C)C=C1
CC1OC(CC#C)C(C)C=C1
CC1OC(CC#C)CC(C)=C1
CC1OCC(C)C(CC#C)=C1
CC1OCC(CC#C)C(C)=C1
CCC1CC=C(C#C)C(C)O1
CCC1CC(C#C)=C(C)CO1
CCC1=C(C#C)C(C)COC1
CCC1=CC(C#C)C(C)OC1
CCC1CC=C(C)C(O1)C#C
CCC1CC(=CC(C)O1)C#C
CCC1CC(C)=C(CO1)C#C
CCC1CC(C)=CC(O1)C#C
CCC1=C(C#C)C(C)OCC1
CCC1=C(C)C(COC1)C#C
CCC1=C(C)CC(OC1)C#C
CCC1=C(C)CCOC1C#C
CCC1=C(CC(C)OC1)C#C
CCC1=CC(C)C(OC1)C#C
CCC1=CC(C)COC1C#C
CCC1=CCC(C)OC1C#C
CCC1C=C(C)COC1C#C
CCC1C=CC(C)OC1C#C
CCC1=C(CCOC1C)C#C
CCC1=CC(COC1C)C#C
CCC1=CCC(OC1C)C#C
CCC1C=C(COC1C)C#C
CCC1C=CC(OC1C)C#C
CCC1=C(C)C(OCC1)C#C
CCC1=C(C)COC(C1)C#C
CCC1=C(C)COCC1C#C
CCC1=CC(C)OC(C1)C#C
CCC1=CC(C)OCC1C#C
CCC1=C(COCC1C)C#C
CCC1=CC(OCC1C)C#C
CCC1=C(COC(C)C1)C#C
CCC1=CC(OC(C)C1)C#C
CCC1=CCOC(C)C1C#C
CCC1C(C)OCC=C1C#C
CCC1=CCOC(C#C)C1C
CCC1C(OCC=C1C)C#C
CCC1COC(C=C1C)C#C
CCC1COC(C)C=C1C#C
CCC1COC(C)C(=C1)C#C
CCC1COCC(C)=C1C#C
CCC1COCC(C#C)=C1C
CCC1COC(C#C)C(C)=C1
CCC1OC(C=CC1C)C#C
CCC1OCC(=CC1C)C#C
CCC1OCC(C=C1C)C#C
CCC1OC(C)C=CC1C#C
CCC1OC(C)C(C=C1)C#C
CCC1OC(C)CC=C1C#C
CCC1OC(C)CC(=C1)C#C
CCC1OC(CC(C)=C1)C#C
CCC1OCC=C(C)C1C#C
CCC1OCC(C)=CC1C#C
CCC1OCC(C)C=C1C#C
CCC1OCC(C)C(=C1)C#C
CCC1OCCC(C)=C1C#C
CCC1OCC=C(C#C)C1C
CCC1OCCC(C#C)=C1C
CCC1OC(C#C)C(C)C=C1
CCC1OCC(C#C)C(C)=C1
CC#CC1CC=C(C)C(C)O1
CC#CC1CC(C)=C(C)CO1
CC#CC1CC(C)=CC(C)O1
CC#CC1=C(C)C(C)COC1
CC#CC1=C(C)CC(C)OC1
CC#CC1=CC(C)C(C)OC1
CC#CC1=C(C)CCOC1C
CC#CC1=CC(C)COC1C
CC#CC1=CCC(C)OC1C
CC#CC1C=C(C)COC1C
CC#CC1C=CC(C)OC1C
CC#CC1=C(C)C(C)OCC1
CC#CC1=C(C)COCC1C
CC#CC1=CC(C)OCC1C
CC#CC1=C(C)COC(C)C1
CC#CC1=CC(C)OC(C)C1
CC#CC1=CCOC(C)C1C
CC#CC1C(C)OCC=C1C
CC#CC1COC(C)C=C1C
CC#CC1COCC(C)=C1C
CC#CC1COC(C)C(C)=C1
CC#CC1OC(C)C=CC1C
CC#CC1OC(C)CC=C1C
CC#CC1OCC=C(C)C1C
CC#CC1OCC(C)=CC1C
CC#CC1OCC(C)C=C1C
CC#CC1OCCC(C)=C1C
CC#CC1OC(C)C(C)C=C1
CC#CC1OC(C)CC(C)=C1
CC#CC1OCC(C)C(C)=C1
CCC1OC(CC=C1C)C#C
COC1C=CC(CC1C)=CC
COC1CC(CC=C1C)=CC
COC1C=C(C)CCC1=CC
COC1C=CC(C)CC1=CC
COC1C=CCC(C)C1=CC
COC1C(CCC=C1C)=CC
COC1C(C)C=CCC1=CC
COC1C(C)CC=CC1=CC
COC1CC=C(C)C(C1)=CC
COC1CC=C(C)CC1=CC
COC1CC=CC(C)C1=CC
COC1CC(C)=CC(C1)=CC
COC1CC(C)=CCC1=CC
COC1CC(C)C=CC1=CC
COC1CC(CC(C)=C1)=CC
COC1CCC=C(C)C1=CC
COC1CCC(C)=CC1=CC
COC1C=CCC(=CC)C1C
COC1CC=CC(=CC)C1C
COC1CC(=CC)C=CC1C
COC1CCC(=CC)C=C1C
COC1CC(=CC)C(C)C=C1
COC1CC(C)C(=CC)C=C1
COC1CCC(=CC)C(C)=C1
CC(C)(C)C1=CC(=C)COC1
CC(C)(C)C1=CCOCC1=C
CC(C)(C)C1OCC=CC1=C
CC(C)(C)C1OCC(=C)C=C1
CC(C)C1OCC(C#C)=CC1
CC(C)C1CC=CC(O1)C#C
CC(C)C1CC(=CCO1)C#C
CC(C)C1=C(CCOC1)C#C
CC(C)C1=CC(COC1)C#C
CC(C)C1=CCC(C#C)OC1
CC(C)C1=CCCOC1C#C
CC(C)C1C=CCOC1C#C
CC(C)C1=C(COCC1)C#C
CC(C)C1=CC(OCC1)C#C
CC(C)C1=CCOC(C1)C#C
CC(C)C1=CCOCC1C#C
CC(C)C1COC(C=C1)C#C
CC(C)C1COCC=C1C#C
CC(C)C1COCC(=C1)C#C
CC(C)C1OC(CC=C1)C#C
CC(C)C1OCC=CC1C#C
CC(C)C1OCC(C=C1)C#C
CC(C)C1OCCC=C1C#C
CC(C)C1OCCC(=C1)C#C
CC(C#C)C1CC=C(C)CO1
CC(C#C)C1CC=CC(C)O1
CC(C#C)C1CC(C)=CCO1
CC(C#C)C1=C(C)CCOC1
CC(C#C)C1=CC(C)COC1
CC(C#C)C1=CCC(C)OC1
CC(C#C)C1=CCCOC1C
CC(C#C)C1C=CCOC1C
CC(C#C)C1=C(C)COCC1
CC(C#C)C1=CC(C)OCC1
CC(C#C)C1=CCOCC1C
CC(C#C)C1=CCOC(C)C1
CC(C#C)C1COCC=C1C
CC(C#C)C1COC(C)C=C1
CC(C#C)C1COCC(C)=C1
CC(C#C)C1OCC=CC1C
CC(C#C)C1OCCC=C1C
CC(C#C)C1OC(C)CC=C1
CC(C#C)C1OCC(C)C=C1
CC(C#C)C1OCCC(C)=C1
COC1C=CCCC1=C(C)C
COC1CC=CC(C1)=C(C)C
COC1CC=CCC1=C(C)C
COC1CC(CC=C1)=C(C)C
COC1CCC=CC1=C(C)C
COC1CCC(C=C1)=C(C)C
CC1(C)CC=C(CC#C)CO1
CC1(C)CC=CC(CC#C)O1
CC1(C)CC(CC#C)=CCO1
CC1CC=CC(C)(CC#C)O1
CC1=CC(C)(CC#C)COC1
CC1=CCC(C)(CC#C)OC1
CC1=CC(C)(CC#C)OCC1
CC1(C)C=CCOC1CC#C
CC1=CCCOC1(C)CC#C
CC1C=CCOC1(C)CC#C
CC1=CCOCC1(C)CC#C
CC1(C)COCC=C1CC#C
CC1=CCOC(C)(CC#C)C1
CC1(C)COC(CC#C)C=C1
CC1(C)COCC(CC#C)=C1
CC1(C)OCC=CC1CC#C
CC1(C)OCCC=C1CC#C
CC1(C)OC(CC#C)CC=C1
CC1(C)OCC(CC#C)C=C1
CC1(C)OCCC(CC#C)=C1
CC1COC(C)(CC#C)C=C1
CC1OCC=CC1(C)CC#C
CC1OC(C)(CC#C)CC=C1
CC1OCC(C)(CC#C)C=C1
CCC1(C)CC=C(CO1)C#C
CCC1(C)CC=CC(O1)C#C
CCC1(C)CC(=CCO1)C#C
CCC1(CC=C(C)CO1)C#C
CCC1(CC=CC(C)O1)C#C
CCC1(CC(C)=CCO1)C#C
CCC1CC=CC(C)(O1)C#C
CCC1=CC(C)(COC1)C#C
CCC1=CCC(C)(OC1)C#C
CCC1(C)C=CCOC1C#C
CCC1=CCCOC1(C)C#C
CCC1(C=CCOC1C)C#C
CCC1C=CCOC1(C)C#C
CCC1=CC(C)(OCC1)C#C
CCC1=CCOCC1(C)C#C
CCC1=CCOC(C)(C1)C#C
CCC1(C)COC(C=C1)C#C
CCC1(C)COCC=C1C#C
CCC1(C)COCC(=C1)C#C
CCC1(COCC=C1C)C#C
CCC1(C)OC(CC=C1)C#C
CCC1(C)OCC=CC1C#C
CCC1(C)OCC(C=C1)C#C
CCC1(C)OCCC=C1C#C
CCC1(C)OCCC(=C1)C#C
CCC1(COC(C)C=C1)C#C
CCC1(COCC(C)=C1)C#C
CCC1COC(C)(C=C1)C#C
CCC1(OCC=CC1C)C#C
CCC1(OCCC=C1C)C#C
CCC1OCC=CC1(C)C#C
CCC1(OC(C)CC=C1)C#C
CCC1(OCC(C)C=C1)C#C
CCC1(OCCC(C)=C1)C#C
CCC1OC(C)(CC=C1)C#C
CCC1OCC(C)(C=C1)C#C
CC#CC1(C)CC=C(C)CO1
CC#CC1(C)CC=CC(C)O1
CC#CC1(C)CC(C)=CCO1
CC#CC1CC=CC(C)(C)O1
CC#CC1=CC(C)(C)COC1
CC#CC1=CCC(C)(C)OC1
CC#CC1(C)C=CCOC1C
CC#CC1=CC(C)(C)OCC1
CC#CC1=CCCOC1(C)C
CC#CC1C=CCOC1(C)C
CC#CC1=CCOCC1(C)C
CC#CC1(C)COCC=C1C
CC#CC1=CCOC(C)(C)C1
CC#CC1(C)COC(C)C=C1
CC#CC1(C)COCC(C)=C1
CC#CC1(C)OCC=CC1C
CC#CC1(C)OCCC=C1C
CC#CC1(C)OC(C)CC=C1
CC#CC1(C)OCC(C)C=C1
CC#CC1(C)OCCC(C)=C1
CC#CC1COC(C)(C)C=C1
CC#CC1OCC=CC1(C)C
CC#CC1OC(C)(C)CC=C1
CC#CC1OCC(C)(C)C=C1
CC(C)(C=C1CCOC1)C#C
COC1(C)C=CCCC1=CC
COC1(C)CC=CC(C1)=CC
COC1(C)CC=CCC1=CC
COC1(C)CC(CC=C1)=CC
COC1(C)CCC=CC1=CC
COC1(C)CCC(=CC)C=C1
CC(C)(C)C=C1COCC=C1
C=CC=C1C(=C)COCC1=C
C=CC=C1COCC(=C)C1=C
C=CC=C1C=CCOCC1=C
C=CC=C1COCC=CC1=C
C=CC=C1COCC(=C)C=C1
CC1(CC(=C)C(=C)CO1)C=C
CC1(C=C)C(=C)COCC1=C
CC1(COCC(=C)C1=C)C=C
CC1(OCC(=C)CC1=C)C=C
CC1(OCCC(=C)C1=C)C=C
O=C1CC(C#C)C(CO1)C#C
O=C1CCC(C#C)C(O1)C#C
O=C1CC(CC(O1)C#C)C#C
O=C1OC(CCC1C#C)C#C
O=C1OCC(CC1C#C)C#C
O=C1OCCC(C#C)C1C#C
CC1CCC(=CC#C)C(=O)O1
CC1CC(CC(=O)O1)=CC#C
CC1CC(COC1=O)=CC#C
CC1CCOC(=O)C1=CC#C
CC1CC(=O)OCC1=CC#C
CC1COC(=O)C(C1)=CC#C
CC1COC(=O)CC1=CC#C
CC1C(=O)OCCC1=CC#C
CC1OC(=O)CCC1=CC#C
CC=C1C(CCOC1=O)C#C
CC=C1CC(COC1=O)C#C
CC=C1CCC(OC1=O)C#C
CC=C1CCC(=O)OC1C#C
CC=C1CC(OC(=O)C1)C#C
CC=C1CCOC(=O)C1C#C
CC=C1CC(=O)OCC1C#C
CC=C1COC(=O)C(C1)C#C
CC=C1COC(=O)CC1C#C
CC=C1CCOC(=O)C1=CC
CC=C1COC(=O)C(C1)=CC
CC=C1COC(=O)CC1=CC
CC(C#C)=C1CCCOC1=O
CC(C#C)=C1CCC(=O)OC1
CC(C#C)=C1CCOC(=O)C1
CC1CC=C(C=C)C(=C)CO1
CC1CC(=C)C(C=C)=CCO1
CC1CC(C=C)=CC(=C)CO1
CC1=C(C=C)C(=C)CCOC1
CC1=CC(C=C)C(=C)COC1
CC1CC=CC(=C)C(O1)C=C
CC1CC(=C)C=C(CO1)C=C
CC1CC(=C)C=CC(O1)C=C
CC1=C(C=C)C(=C)COCC1
CC1=C(CC(=C)COC1)C=C
CC1=CC(=C)C(COC1)C=C
CC1=CC(=C)CC(OC1)C=C
CC1=CC(=C)CCOC1C=C
CC1=CCC(=C)C(OC1)C=C
CC1=CCC(=C)COC1C=C
CC1C=CC(=C)COC1C=C
CC1=CC(=C)C(OCC1)C=C
CC1=CC(=C)COC(C1)C=C
CC1=CC(=C)COCC1C=C
CC1=C(CCOCC1=C)C=C
CC1=CC(COCC1=C)C=C
CC1=CCC(OCC1=C)C=C
CC1C=C(COCC1=C)C=C
CC1C=CC(OCC1=C)C=C
CC1C(=C)COCC=C1C=C
CC1=CCCOC(C=C)C1=C
CC1C=CCOC(C=C)C1=C
CC1=C(COCCC1=C)C=C
CC1=CC(OCCC1=C)C=C
CC1=CCOC(CC1=C)C=C
CC1=C(COCC(=C)C1)C=C
CC1=CC(OCC(=C)C1)C=C
CC1=CCOCC(=C)C1C=C
CC1=CCOCC(C=C)C1=C
CC1=CCOC(C=C)C(=C)C1
CC1C(OCC=CC1=C)C=C
CC1COCC(=C)C=C1C=C
CC1COC(C=C)C=CC1=C
CC1COCC=C(C=C)C1=C
CC1COCC(C=C)=CC1=C
CC1COC(C=C)C(=C)C=C1
CC1COCC(=C)C(C=C)=C1
CC1OC(CC=CC1=C)C=C
CC1OCC=C(CC1=C)C=C
CC1OC(CC(=C)C=C1)C=C
CC1OCC=CC(=C)C1C=C
CC1OCC(=C)C=CC1C=C
CC1OCC(=C)CC=C1C=C
CC1OCCC(=C)C=C1C=C
CC1OC(C=C)C=CCC1=C
CC1OCC=CC(C=C)C1=C
CC1OCC(C=C)=CCC1=C
CC1OCC(C=C)C=CC1=C
CC1OCCC=C(C=C)C1=C
CC1OCCC(C=C)=CC1=C
CC1OC(C=C)C(=C)CC=C1
CC1OCC(=C)C(C=C)C=C1
CC1OCC(=C)CC(C=C)=C1
CC1OCC(C=C)C(=C)C=C1
CC1OCCC(=C)C(C=C)=C1
CCC1=CC(=C)C(=C)COC1
CCC1=CC(=C)COCC1=C
CCC1=CCOCC(=C)C1=C
CCC1OCC=CC(=C)C1=C
CCC1OCC(=C)C=CC1=C
CCC1OCC(=C)C(=C)C=C1
O=C1CC(CCO1)(C#C)C#C
O=C1CCC(CO1)(C#C)C#C
O=C1CCCC(O1)(C#C)C#C
O=C1OCCCC1(C#C)C#C
C#CC#CC=C1CCCOC1
C#CC#CC=C1CCOCC1
C#CC=CC=C1CCCOC1
C#CC=CC=C1CCOCC1
CC1CC=C(C=C)C=CCO1
CC1CC=CC(C=C)=CCO1
CC1CC(C=C)=CC=CCO1
CC1=C(C=C)C=CCCOC1
CC1=CC(C=C)=CCCOC1
CC1=CC(C=C)C=CCOC1
CC1=CCC(C=C)=CCOC1
CC1CC=CC=C(CO1)C=C
CC1CC=CC=CC(O1)C=C
CC1=C(C=C)C=CCOCC1
CC1=CC(C=C)=CCOCC1
CC1=C(CC=CCOC1)C=C
CC1=CC=C(CCOC1)C=C
CC1=CC=CC(COC1)C=C
CC1=CC=CCC(OC1)C=C
CC1=CC=CCCOC1C=C
CC1=CCC=C(COC1)C=C
CC1=CCC=CC(OC1)C=C
CC1=CCC=CCOC1C=C
CC1C=CC=CCOC1C=C
CC1=CC=C(COCC1)C=C
CC1=CC=CC(OCC1)C=C
CC1=CC=CCOC(C1)C=C
CC1=CC=CCOCC1C=C
CC1=C(CCOCC=C1)C=C
CC1=CC(COCC=C1)C=C
CC1=CCC(OCC=C1)C=C
CC1=CCCOCC=C1C=C
CC1C=CCOCC=C1C=C
CC1=CCCOC(C=C)C=C1
CC1=CCCOCC(C=C)=C1
CC1C=CCOC(C=C)C=C1
CC1C=CCOCC(C=C)=C1
CC1=C(COCC=CC1)C=C
CC1=C(COCCC=C1)C=C
CC1=CC(OCC=CC1)C=C
CC1=CC(OCCC=C1)C=C
CC1=CCOC(CC=C1)C=C
CC1=CCOCC=C(C1)C=C
CC1=CCOCC=CC1C=C
CC1=CCOCCC=C1C=C
CC1=CCOC(C=C)C=CC1
CC1=CCOCC(C=C)=CC1
CC1=CCOCC(C=C)C=C1
CC1=CCOCCC(C=C)=C1
CC1COCC=CC=C1C=C
CC1COC(C=C)C=CC=C1
CC1COCC=C(C=C)C=C1
CC1COCC=CC(C=C)=C1
CC1COCC(C=C)=CC=C1
CC1OC(CC=CC=C1)C=C
CC1OCC=C(CC=C1)C=C
CC1OCC=CC=CC1C=C
CC1OCC=CCC=C1C=C
CC1OCCC=CC=C1C=C
CC1OC(C=C)C=CCC=C1
CC1OCC=CC(C=C)C=C1
CC1OCC=CCC(C=C)=C1
CC1OCC(C=C)=CCC=C1
CC1OCC(C=C)C=CC=C1
CC1OCCC=C(C=C)C=C1
CC1OCCC=CC(C=C)=C1
CC1OCCC(C=C)=CC=C1
CCC1=CC=CC(=C)COC1
CCC1=CC(=C)C=CCOC1
CCC1=CC=CCOCC1=C
CCC1=CC(=C)COCC=C1
CCC1=CCOCC=CC1=C
CCC1=CCOCC(=C)C=C1
CCC1OCC=CC=CC1=C
CCC1OCC=CC(=C)C=C1
CCC1OCC(=C)C=CC=C1
CC1CC(=C)C(C=C)C(C)O1
CC1CC(C=C)C(=C)C(C)O1
CC1CC(=C)C(C)C(O1)C=C
CC1CC(C)C(=C)C(O1)C=C
CC1C(OCC(=C)C1C)C=C
CC1CC(=C)C(C)OC1C=C
CC1CC(=C)C(OC1C)C=C
CC1CC(OC(C)C1=C)C=C
CC1COC(C)C(=C)C1C=C
CC1COC(C=C)C(=C)C1C
CC1COC(C=C)C(C)C1=C
CC1OCC(C)C(=C)C1C=C
CC1OC(CC(=C)C1C)C=C
CC1OC(C)C(=C)CC1C=C
CC1OCC(=C)C(C)C1C=C
CC1OCC(=C)C(C=C)C1C
CC1OCC(C=C)C(=C)C1C
CC1OCC(C=C)C(C)C1=C
CCC1CC(=C)C(=C)C(C)O1
CCC1C(=C)COC(C)C1=C
CCC1C(C)OCC(=C)C1=C
CCC1COC(C)C(=C)C1=C
CCC1OC(C)C(=C)CC1=C
CCC1OC(C)CC(=C)C1=C
CCC1OCC(=C)C(=C)C1C
CCC1OCC(=C)C(C)C1=C
CCC1OCC(C)C(=C)C1=C
CC1CC(C(C)=C)C(=C)CO1
CC1CC(=C)C(CO1)C(C)=C
CC1CC(=C)CC(O1)C(C)=C
CC1CCC(=C)C(O1)C(C)=C
CC1CC(=C)COC1C(C)=C
CC1C(COCC1=C)C(C)=C
CC1CC(OCC1=C)C(C)=C
CC1CCOC(C(C)=C)C1=C
CC1C(OCCC1=C)C(C)=C
CC1COC(CC1=C)C(C)=C
CC1COCC(=C)C1C(C)=C
CC1COCC(C(C)=C)C1=C
CC1COC(C(C)=C)C(=C)C1
CC1OC(CCC1=C)C(C)=C
CC1OCC(CC1=C)C(C)=C
CC1OCC(=C)CC1C(C)=C
CC1OCCC(=C)C1C(C)=C
CC1OCCC(C(C)=C)C1=C
CC(C)C1CC(=C)C(=C)CO1
CC(C)C1C(=C)COCC1=C
CC(C)C1COCC(=C)C1=C
CC(C)C1OCC(=C)CC1=C
CC(C)C1OCCC(=C)C1=C
COC1(C)C(=C)CCCC1=C
COC1(C)CC(=C)CCC1=C
COC1(C)CCC(=C)CC1=C
COC1(C)CCCC(=C)C1=C
COC1(C)CC(=C)CC(=C)C1
COC1(C)CCC(=C)C(=C)C1
CC1(C)CCC(C#C)C(=O)O1
CC1CCC(C)(C#C)C(=O)O1
CC1(C)CC(CC(=O)O1)C#C
CC1CC(C)(CC(=O)O1)C#C
CC1(C)C(CCOC1=O)C#C
CC1(C)CC(COC1=O)C#C
CC1(C)CCC(OC1=O)C#C
CC1CC(C)(COC1=O)C#C
CC1CCC(C)(OC1=O)C#C
CC1(C)CCC(=O)OC1C#C
CC1(C)CC(OC(=O)C1)C#C
CC1(C)CCOC(=O)C1C#C
CC1CCC(=O)OC1(C)C#C
CC1(C)CC(=O)OCC1C#C
CC1CCOC(=O)C1(C)C#C
CC1(C)COC(=O)C(C1)C#C
CC1(C)COC(=O)CC1C#C
CC1CC(=O)OCC1(C)C#C
CC1CC(=O)OC(C)(C1)C#C
CC1COC(=O)CC1(C)C#C
CC1(C)OC(=O)CCC1C#C
CC1COC(=O)C(C)(C1)C#C
CC1C(=O)OCCC1(C)C#C
CC1OC(=O)CCC1(C)C#C
CC=C1CC(C)(C)COC1=O
CC=C1CCC(C)(C)OC1=O
CC=C1CCC(=O)OC1(C)C
CC=C1CC(=O)OCC1(C)C
CC=C1CC(=O)OC(C)(C)C1
CC=C1COC(=O)CC1(C)C
CC=C1COC(=O)C(C)(C)C1
CC=C1C(=O)OCCC1(C)C
CC=C1CCOC(=O)C1(C)C
CC(=C)C1(C)CC(=C)CCO1
CC(=C)C1(C)CCC(=C)CO1
CC(=C)C1(C)CCOCC1=C
CC(=C)C1(C)COCCC1=C
CC(=C)C1(C)COCC(=C)C1
CC(=C)C1(C)OCCCC1=C
COC1C=C(C)CCCC1=C
COC1C=CC(=C)CCC1C
COC1C=CC(C)CCC1=C
COC1C=CCC(=C)CC1C
COC1C=CCC(C)CC1=C
COC1C=CCCC(=C)C1C
COC1C=CCCC(C)C1=C
COC1C(=C)CCCC=C1C
COC1C(C)C=CCCC1=C
COC1C(C)CC=CCC1=C
COC1C(C)CCC=CC1=C
COC1CC=C(C)CCC1=C
COC1CC=CC(=C)CC1C
COC1CC=CC(C)CC1=C
COC1CC=CCC(=C)C1C
COC1CC=CCC(C)C1=C
COC1CC(=C)C=CCC1C
COC1CC(=C)CC=CC1C
COC1CC(=C)CCC=C1C
COC1CC(C)=CCCC1=C
COC1CC(C)C=CCC1=C
COC1CC(C)CC=CC1=C
COC1CCC=C(C)CC1=C
COC1CCC=CC(=C)C1C
COC1CCC=CC(C)C1=C
COC1CCC(=C)C=CC1C
COC1CCC(=C)CC=C1C
COC1CCC(C)=CCC1=C
COC1CCC(C)C=CC1=C
COC1CCCC=C(C)C1=C
COC1CCCC(=C)C=C1C
COC1CCCC(C)=CC1=C
COC1CC=C(C)CC(=C)C1
COC1CC=CC(=C)C(C)C1
COC1CC=CC(C)C(=C)C1
COC1CC(=C)C(C)CC=C1
COC1CC(=C)CC=C(C)C1
COC1CC(=C)CC(C)C=C1
COC1CC(=C)CCC(C)=C1
COC1CC(C)C=CC(=C)C1
COC1CC(C)C(=C)CC=C1
COC1CC(C)CC(=C)C=C1
COC1CCC=C(C)C(=C)C1
COC1CCC(=C)C=C(C)C1
COC1CCC(=C)C(C)=CC1
COC1CCC(=C)C(C)C=C1
COC1CCC(=C)CC(C)=C1
COC1CCC(C)=CC(=C)C1
COC1CCC(C)C(=C)C=C1
COC1CCCC(=C)C(C)=C1
CC(=C)C(C)=C1CCCOC1
CC(=C)C(C)=C1CCOCC1
CC1CC=C(CCO1)C(C)=C
CC1CC=CC(CO1)C(C)=C
CC1CC=CCC(O1)C(C)=C
CC1CC(=CCCO1)C(C)=C
CC1CC(C=CCO1)C(C)=C
CC1CCC=C(CO1)C(C)=C
CC1CCC=CC(O1)C(C)=C
CC1CCC(=CCO1)C(C)=C
CC1C=CCCOC1C(C)=C
CC1CC=CCOC1C(C)=C
CC1C=CCOCC1C(C)=C
CC1CC(OCC=C1)C(C)=C
CC1CCOC(C=C1)C(C)=C
CC1CCOCC=C1C(C)=C
CC1CCOCC(=C1)C(C)=C
CC1COC(C=CC1)C(C)=C
CC1COC(CC=C1)C(C)=C
CC1COCC=C(C1)C(C)=C
CC1COCC=CC1C(C)=C
CC1COCC(=CC1)C(C)=C
CC1COCC(C=C1)C(C)=C
CC1COCCC=C1C(C)=C
CC1COCCC(=C1)C(C)=C
CC1OC(CCC=C1)C(C)=C
CC1OCC=CCC1C(C)=C
CC1OCC(CC=C1)C(C)=C
CC1OCCC=CC1C(C)=C
CC1OCCC(C=C1)C(C)=C
CC1OCCCC=C1C(C)=C
CC1OCCCC(=C1)C(C)=C
CC(=C)C1CC=C(C)CCO1
CC(=C)C1CC(C)=CCCO1
CC(=C)C1CCC=C(C)CO1
CC(=C)C1CCC(C)=CCO1
CC(C)C1CC=CC(=C)CO1
CC(C)C1CC(=C)C=CCO1
CC(=C)C1=C(C)CCCOC1
CC(C)C1=CC(=C)CCOC1
CC(C)C1=CCC(=C)COC1
CC(=C)C1=C(C)CCOCC1
CC(C)C1=CC(=C)COCC1
CC(C)C1=CCCOCC1=C
CC(C)C1C=CCOCC1=C
CC(=C)C1=C(C)COCCC1
CC(=C)C1CCOCC=C1C
CC(C)C1=CCOCCC1=C
CC(=C)C1CCOCC(C)=C1
CC(C)C1=CCOCC(=C)C1
CC(=C)C1COCCC=C1C
CC(C)C1COCC=CC1=C
CC(=C)C1COCC=C(C)C1
CC(=C)C1COCC(C)=CC1
CC(=C)C1COCCC(C)=C1
CC(C)C1COCC(=C)C=C1
CC(=C)C1OCCCC=C1C
CC(C)C1OCC=CCC1=C
CC(C)C1OCCC=CC1=C
CC(=C)C1OCCCC(C)=C1
CC(C)C1OCC(=C)CC=C1
CC(C)C1OCCC(=C)C=C1
CC1(CCCCO1)C(=C)C#C
CC1(CCCOC1)C(=C)C#C
CC1(CCOCC1)C(=C)C#C
CC(=C)C1(CCCCO1)C#C
CC(=C)C1(CCCOC1)C#C
CC(=C)C1(CCOCC1)C#C
CC1(C)CC(C=C)=CCCO1
CC1(C)CC(C=C)C=CCO1
CC1(C)CCC(C=C)=CCO1
CC1CC(C)(C=C)C=CCO1
CC1(C)CC=C(CCO1)C=C
CC1(C)CC=CC(CO1)C=C
CC1(C)CC=CCC(O1)C=C
CC1(C)CCC=C(CO1)C=C
CC1(C)CCC=CC(O1)C=C
CC1CC=CC(C)(CO1)C=C
CC1CC=CCC(C)(O1)C=C
CC1CCC=CC(C)(O1)C=C
CC1=CC(C)(CCOC1)C=C
CC1=CCC(C)(COC1)C=C
CC1=CCCC(C)(OC1)C=C
CC1(C)C=CCCOC1C=C
CC1(C)CC=CCOC1C=C
CC1=CCCCOC1(C)C=C
CC1C=CCCOC1(C)C=C
CC1CC=CCOC1(C)C=C
CC1=CC(C)(COCC1)C=C
CC1=CCC(C)(OCC1)C=C
CC1(C)C=CCOCC1C=C
CC1=CCCOCC1(C)C=C
CC1C=CCOCC1(C)C=C
CC1=CC(C)(OCCC1)C=C
CC1=CCCOC(C)(C1)C=C
CC1(C)CC(OCC=C1)C=C
CC1(C)CCOCC=C1C=C
CC1CC(C)(OCC=C1)C=C
CC1(C)CCOC(C=C)C=C1
CC1(C)CCOCC(C=C)=C1
CC1=CCOCCC1(C)C=C
CC1=CCOC(C)(CC1)C=C
CC1=CCOCC(C)(C1)C=C
CC1(C)COC(CC=C1)C=C
CC1(C)COCC=C(C1)C=C
CC1(C)COCC=CC1C=C
CC1(C)COCCC=C1C=C
CC1(C)COC(C=C)C=CC1
CC1(C)COCC(C=C)=CC1
CC1(C)COCC(C=C)C=C1
CC1(C)COCCC(C=C)=C1
CC1CCOC(C)(C=C)C=C1
CC1COCC=CC1(C)C=C
CC1(C)OC(CCC=C1)C=C
CC1(C)OCC=CCC1C=C
CC1(C)OCC(CC=C1)C=C
CC1(C)OCCC=CC1C=C
CC1(C)OCCCC=C1C=C
CC1COC(C)(CC=C1)C=C
CC1(C)OCCC(C=C)C=C1
CC1(C)OCCCC(C=C)=C1
CC1COC(C)(C=C)C=CC1
CC1COCC(C)(C=C)C=C1
CC1OCC=CCC1(C)C=C
CC1OCCC=CC1(C)C=C
CC1OC(C)(CCC=C1)C=C
CC1OCC(C)(CC=C1)C=C
CC1OCCC(C)(C=C)C=C1
CCC1(C)CC=CC(=C)CO1
CCC1(C)CC(=C)C=CCO1
CCC1(C)C=CCOCC1=C
CCC1(C)COCC=CC1=C
CCC1(C)COCC(=C)C=C1
CCC1(C)OCC=CCC1=C
CCC1(C)OCCC=CC1=C
CCC1(C)OCC(=C)CC=C1
CCC1(C)OCCC(=C)C=C1
COC1C=CCCCC1C#C
COC1CC=CCC(C1)C#C
COC1CC=CCCC1C#C
COC1CC(CCC=C1)C#C
COC1CCC=C(CC1)C#C
COC1CCC=CC(C1)C#C
COC1CCC=CCC1C#C
COC1CCC(C=CC1)C#C
COC1CCC(CC=C1)C#C
COC1CCCC=C(C1)C#C
COC1CCCC=CC1C#C
COC1CCCC(=CC1)C#C
COC1CCCC(C=C1)C#C
COC1CCCCC=C1C#C
COC1CCCCC(=C1)C#C
CC1(CCCCO1)C#CC#C
CC1(CCCOC1)C#CC#C
CC1(CCOCC1)C#CC#C
C#CCC1(CCCCO1)C#C
CC#CC1(CCCCO1)C#C
C#CCC1(CCCOC1)C#C
CC#CC1(CCCOC1)C#C
C#CCC1(CCOCC1)C#C
CC#CC1(CCOCC1)C#C
CC=C(C)C1CC=CCCO1
CC=C(C)C1CCC=CCO1
CC(C)=CC1CC=CCCO1
CC(C)=CC1CCC=CCO1
CC=C(C)C1=CCCCOC1
CC(C)=CC1=CCCCOC1
CC=C(C)C1=CCCOCC1
CC(C)=CC1=CCCOCC1
CC=C(C)C1=CCOCCC1
CC=C(C)C1CCOCC=C1
CC(C)=CC1=CCOCCC1
CC(C)=CC1CCOCC=C1
CC(C)C=C1CCOCC=C1
CCC(C)=C1CCOCC=C1
CC=C(C)C1COCC=CC1
CC=C(C)C1COCCC=C1
CC(C)=CC1COCC=CC1
CC(C)=CC1COCCC=C1
CC(C)C=C1COCC=CC1
CC(C)C=C1COCCC=C1
CCC(C)=C1COCC=CC1
CCC(C)=C1COCCC=C1
CC=C(C)C1OCCCC=C1
CC(C)=CC1OCCCC=C1
CCC1CC=C(C)C=CCO1
CCC1CC=CC=C(C)CO1
CCC1CC=CC=CC(C)O1
CCC1CC=CC(C)=CCO1
CCC1CC(C)=CC=CCO1
CCC1=C(C)C=CCCOC1
CCC1=C(C)CC=CCOC1
CCC1=CC=C(C)CCOC1
CCC1=CC=CC(C)COC1
CCC1=CC=CCC(C)OC1
CCC1=CC(C)=CCCOC1
CCC1=CC(C)C=CCOC1
CCC1=CCC=C(C)COC1
CCC1=CCC=CC(C)OC1
CCC1=CCC(C)=CCOC1
CCC1=CC=CCCOC1C
CCC1=CCC=CCOC1C
CCC1C=CC=CCOC1C
CCC1=C(C)C=CCOCC1
CCC1=CC=C(C)COCC1
CCC1=CC=CC(C)OCC1
CCC1=CC(C)=CCOCC1
CCC1=CC=CCOCC1C
CCC1=C(C)CCOCC=C1
CCC1=CC=CCOC(C)C1
CCC1=CC(C)COCC=C1
CCC1=CCC(C)OCC=C1
CCC1=CCCOCC=C1C
CCC1C=CCOCC=C1C
CCC1=C(C)COCC=CC1
CCC1=C(C)COCCC=C1
CCC1=CC(C)OCC=CC1
CCC1=CC(C)OCCC=C1
CCC1=CCCOC(C)C=C1
CCC1=CCCOCC(C)=C1
CCC1C=CCOC(C)C=C1
CCC1C=CCOCC(C)=C1
CCC1=CCOCC=CC1C
CCC1=CCOCCC=C1C
CCC1=CCOC(C)C=CC1
CCC1=CCOC(C)CC=C1
CCC1=CCOCC=C(C)C1
CCC1=CCOCC(C)=CC1
CCC1=CCOCC(C)C=C1
CCC1=CCOCCC(C)=C1
CCC1COCC=CC=C1C
CCC1COC(C)C=CC=C1
CCC1COCC=C(C)C=C1
CCC1COCC=CC(C)=C1
CCC1COCC(C)=CC=C1
CCC1OCC=CC=CC1C
CCC1OCC=CCC=C1C
CCC1OCCC=CC=C1C
CCC1OC(C)C=CCC=C1
CCC1OC(C)CC=CC=C1
CCC1OCC=C(C)CC=C1
CCC1OCC=CC(C)C=C1
CCC1OCC=CCC(C)=C1
CCC1OCC(C)=CCC=C1
CCC1OCC(C)C=CC=C1
CCC1OCCC=C(C)C=C1
CCC1OCCC=CC(C)=C1
CCC1OCCC(C)=CC=C1
CC=CC1(C)CC=CCCO1
CC=CC1(C)CCC=CCO1
CC=CC1(C)CCOCC=C1
CC=CC1(C)COCC=CC1
CC=CC1(C)COCCC=C1
CC=CC1(C)OCCCC=C1
CC1CC(C=C)C(C)C(C)O1
CC1CC(C)C(C=C)C(C)O1
CC1CC(C)C(C)C(O1)C=C
CC1CC(C=C)C(C)OC1C
CC1CC(C)C(OC1C)C=C
CC1CC(OC(C)C1C)C=C
CC1COC(C)C(C)C1C=C
CC1OCC(C=C)C(C)C1C
CCC1CC(=C)C(C)C(C)O1
CCC1CC(C)C(=C)C(C)O1
CCC1CC(=C)C(C)OC1C
CCC1C(C)C(C)OCC1=C
CCC1C(C)COC(C)C1=C
CCC1CC(C)OC(C)C1=C
CCC1C(C)OC(C)CC1=C
CCC1C(C)OCC(=C)C1C
CCC1C(C)OCC(C)C1=C
CCC1COC(C)C(=C)C1C
CCC1COC(C)C(C)C1=C
CCC1OC(C)C(=C)CC1C
CCC1OC(C)C(C)CC1=C
CCC1OC(C)CC(=C)C1C
CCC1OC(C)CC(C)C1=C
CCC1OCC(=C)C(C)C1C
CCC1OCC(C)C(=C)C1C
CCC1OCC(C)C(C)C1=C
CC1COC(C=C)C(C)C1C
CC1COC(C)C(C=C)C1C
CC1CC(C(C)CO1)C(C)=C
CC1CC(C)C(CO1)C(C)=C
CC1CC(CC(C)O1)C(C)=C
CC1CCC(C)C(O1)C(C)=C
CC1CC(COC1C)C(C)=C
CC1CCC(OC1C)C(C)=C
CC1CC(C)OC(C1)C(C)=C
CC1CCOC(C1C)C(C)=C
CC1CCOC(C)C1C(C)=C
CC1COC(CC1C)C(C)=C
CC1COCC(C1C)C(C)=C
CC1COC(C(C)C1)C(C)=C
CC1COC(C)C(C1)C(C)=C
CC1COCC(C)C1C(C)=C
CC1OCCC(C1C)C(C)=C
CC(C)C1CC(=C)C(C)CO1
CC(C)C1CC(=C)CC(C)O1
CC(C)C1CC(C)C(=C)CO1
CC(C)C1CCC(=C)C(C)O1
CC(C)C1CC(=C)COC1C
CC(C)C1C(C)COCC1=C
CC(C)C1CC(C)OCC1=C
CC(C)C1C(C)OCCC1=C
CC(C)C1CCOC(C)C1=C
CC(C)C1COC(C)CC1=C
CC(C)C1COCC(=C)C1C
CC(C)C1COCC(C)C1=C
CC(C)C1COC(C)C(=C)C1
CC(C)C1OC(C)CCC1=C
CC(C)C1OCC(=C)CC1C
CC(C)C1OCC(C)CC1=C
CC(C)C1OCCC(=C)C1C
CC(C)C1OCCC(C)C1=C
CC1CCC(C(C)O1)C(C)=C
COC1C(=C)CCCC1(C)C
COC1CC(=C)CCC1(C)C
COC1CCC(=C)CC1(C)C
COC1CCCC(=C)C1(C)C
COC1(C)C(C)CCCC1=C
COC1(C)CC(=C)CCC1C
COC1(C)CC(C)CCC1=C
COC1(C)CCC(=C)CC1C
COC1(C)CCC(C)CC1=C
COC1(C)CCCC(=C)C1C
COC1(C)CCCC(C)C1=C
COC1CC(C)(C)CCC1=C
COC1CCC(C)(C)CC1=C
COC1CCCC(C)(C)C1=C
COC1(C)CC(C)CC(=C)C1
COC1(C)CCC(=C)C(C)C1
COC1(C)CCC(C)C(=C)C1
COC1CC(=C)CC(C)(C)C1
COC1CCC(=C)C(C)(C)C1
COC1CCC(C)(C)C(=C)C1
COC1CC(CCC1C)C#C
COC1CCC(CC1C)C#C
COC1C(C)CCCC1C#C
COC1CC(C)CC(C1)C#C
COC1CC(C)CCC1C#C
COC1CCC(C)C(C1)C#C
COC1CCC(C)CC1C#C
COC1CCCC(C)C1C#C
COC1CCCC(C#C)C1C
COC1CCC(C#C)C(C)C1
CC1CC(C)(CCO1)C(C)=C
CC1CCC(C)(CO1)C(C)=C
CC1CCCC(C)(O1)C(C)=C
CC1CCC(C)(OC1)C(C)=C
CC1CCCOC1(C)C(C)=C
CC1CCOCC1(C)C(C)=C
CC1CCOC(C)(C1)C(C)=C
CC1COCCC1(C)C(C)=C
CC1COCC(C)(C1)C(C)=C
CC1OCCCC1(C)C(C)=C
CC(=C)C1CC(C)(C)CCO1
CC(=C)C1CCC(C)(C)CO1
CC(=C)C1CCCC(C)(C)O1
CC(C)C1(C)CC(=C)CCO1
CC(C)C1(C)CCC(=C)CO1
CC(=C)C1CCCOC1(C)C
CC(C)C1(C)CCOCC1=C
CC(=C)C1CCOCC1(C)C
CC(C)C1(C)COCCC1=C
CC(=C)C1CCOC(C)(C)C1
CC(C)C1(C)COCC(=C)C1
CC(=C)C1COCCC1(C)C
CC(C)C1(C)OCCCC1=C
CC(=C)C1COCC(C)(C)C1
CC(=C)C1OCCCC1(C)C
CC(=C)C1CCC(C)(C)OC1
CC1(C)CC(C)(CCO1)C=C
CC1(C)CCC(C)(CO1)C=C
CC1(C)CCC(C)(OC1)C=C
CC1(C)CCOCC1(C)C=C
CC1(C)CCOC(C)(C1)C=C
CC1(C)COCCC1(C)C=C
CC1(C)COCC(C)(C1)C=C
CC1(C)CCCC(C)(O1)C=C
CC1(C)CCCOC1(C)C=C
CC1(C)OCCCC1(C)C=C
CCC1CC=C(C)C(C)CO1
CCC1CC=C(C)CC(C)O1
CCC1CC=CC(C)C(C)O1
CCC1CC(C)=C(C)CCO1
CCC1CC(C)=CC(C)CO1
CCC1CC(C)=CCC(C)O1
CCC1CC(C)C=C(C)CO1
CCC1CC(C)C=CC(C)O1
CCC1CC(C)C(C)=CCO1
CCC1CCC=C(C)C(C)O1
CCC1CCC(C)=C(C)CO1
CCC1CCC(C)=CC(C)O1
CCC1=C(C)C(C)CCOC1
CCC1=C(C)CC(C)COC1
CCC1=C(C)CCC(C)OC1
CCC1=CC(C)C(C)COC1
CCC1=CC(C)CC(C)OC1
CCC1=CCC(C)C(C)OC1
CCC1=C(C)CCCOC1C
CCC1=CC(C)CCOC1C
CCC1=CCC(C)COC1C
CCC1=CCCC(C)OC1C
CCC1C=C(C)CCOC1C
CCC1C=CC(C)COC1C
CCC1C=CCC(C)OC1C
CCC1CC=C(C)COC1C
CCC1CC=CC(C)OC1C
CCC1CC(C)=CCOC1C
CCC1=C(C)C(C)COCC1
CCC1=C(C)CC(C)OCC1
CCC1=CC(C)C(C)OCC1
CCC1=C(C)CCOCC1C
CCC1=CC(C)COCC1C
CCC1=CCC(C)OCC1C
CCC1C=C(C)COCC1C
CCC1C=CC(C)OCC1C
CCC1=C(C)C(C)OCCC1
CCC1=C(C)CCOC(C)C1
CCC1=CC(C)COC(C)C1
CCC1=CCC(C)OC(C)C1
CCC1=C(C)COCCC1C
CCC1=CC(C)OCCC1C
CCC1=CCCOC(C)C1C
CCC1C=CCOC(C)C1C
CCC1C(C)COCC=C1C
CCC1CC(C)OCC=C1C
CCC1=C(C)COC(C)CC1
CCC1=C(C)COCC(C)C1
CCC1=CC(C)OC(C)CC1
CCC1=CC(C)OCC(C)C1
CCC1CC(C)OC(C)C=C1
CCC1CC(C)OCC(C)=C1
CCC1=CCOC(C)CC1C
CCC1=CCOCC(C)C1C
CCC1C(C)OCC=CC1C
CCC1C(C)OCCC=C1C
CCC1CCOC(C)C=C1C
CCC1CCOCC(C)=C1C
CCC1=CCOC(C)C(C)C1
CCC1CCOC(C)C(C)=C1
CCC1COC(C)C=CC1C
CCC1COC(C)CC=C1C
CCC1COCC=C(C)C1C
CCC1COCC(C)=CC1C
CCC1COCC(C)C=C1C
CCC1COCCC(C)=C1C
CCC1COC(C)C=C(C)C1
CCC1COC(C)C(C)=CC1
CCC1COC(C)C(C)C=C1
CCC1COC(C)CC(C)=C1
CCC1COCC(C)=C(C)C1
CCC1COCC(C)C(C)=C1
CCC1OC(C)C=CCC1C
CCC1OC(C)CC=CC1C
CCC1OC(C)CCC=C1C
CCC1OCC=C(C)CC1C
CCC1OCC=CC(C)C1C
CCC1OCC(C)=CCC1C
CCC1OCC(C)C=CC1C
CCC1OCC(C)CC=C1C
CCC1OCCC=C(C)C1C
CCC1OCCC(C)=CC1C
CCC1OCCC(C)C=C1C
CCC1OCCCC(C)=C1C
CCC1OC(C)C(C)CC=C1
CCC1OC(C)CC(C)C=C1
CCC1OC(C)CCC(C)=C1
CCC1OCC(C)C(C)C=C1
CCC1OCC(C)CC(C)=C1
CCC1OCCC(C)C(C)=C1
COC1(CCCCC1C)C#C
COC1CCCCC1(C)C#C
COC1(C)CCC(CC1)C#C
COC1(C)CCCC(C1)C#C
COC1(C)CCCCC1C#C
COC1(CCC(C)CC1)C#C
COC1(CCCC(C)C1)C#C
COC1CCC(C)(CC1)C#C
COC1CCCC(C)(C1)C#C
CC(C)=C(C)C1CCCOC1
CC(C)C(C)=C1CCCOC1
CC(C)=C(C)C1CCOCC1
CC(C)C(C)=C1CCOCC1
CC(C)=C(C)C1CCCCO1
CC=C(C)C1(C)CCCOC1
CC(C)=CC1(C)CCCOC1
CC=C(C)C1(C)CCOCC1
CC=C(C)C1(C)CCCCO1
CC(C)=CC1(C)CCCCO1
CC(C)=CC1(C)CCOCC1
CC(C)(C#C)C1CCCCO1
CC(C)(C#C)C1CCCOC1
CC(C)(C#C)C1CCOCC1
CCC1(C)CC(C)CC(C)O1
CCC1(C)CCC(C)C(C)O1
CCC1CC(C)(C)C(C)CO1
CCC1CC(C)(C)CC(C)O1
CCC1CC(C)C(C)(C)CO1
CCC1CC(C)CC(C)(C)O1
CCC1CCC(C)(C)C(C)O1
CCC1CCC(C)C(C)(C)O1
CCC1(C)C(C)CCOC1C
CCC1(C)CC(C)COC1C
CCC1(C)CCC(C)OC1C
CCC1CC(C)(C)COC1C
CCC1C(C)CCOC1(C)C
CCC1CC(C)COC1(C)C
CCC1CCC(C)OC1(C)C
CCC1(C)C(C)COCC1C
CCC1(C)CC(C)OCC1C
CCC1CC(C)(C)OCC1C
CCC1(C)CC(C)OC(C)C1
CCC1C(C)COCC1(C)C
CCC1CC(C)OCC1(C)C
CCC1(C)CCOC(C)C1C
CCC1CC(C)OC(C)(C)C1
CCC1C(C)OCCC1(C)C
CCC1CCOC(C)C1(C)C
CCC1(C)COCC(C)C1C
CCC1CCOC(C)(C)C1C
CCC1(C)COC(C)C(C)C1
CCC1COC(C)CC1(C)C
CCC1COCC(C)C1(C)C
CCC1(C)OC(C)CCC1C
CCC1(C)OCC(C)CC1C
CCC1COC(C)(C)CC1C
CCC1COCC(C)(C)C1C
CCC1COC(C)(C)C(C)C1
CCC1COC(C)C(C)(C)C1
CCC1OC(C)CCC1(C)C
CCC1OCC(C)CC1(C)C
CCC1OCCC(C)C1(C)C
CCC1OC(C)(C)CCC1C
CCC1OCC(C)(C)CC1C
CCC1OCCC(C)(C)C1C
CCC1(C)CC(C)C(C)CO1
CCC1CCC(C)(C)OC1C
CCC1(C)COC(C)CC1C
CCC1(C)OCCC(C)C1C
CC1CC(CCO1)C(C)(C)C
CC1CCC(CO1)C(C)(C)C
CC1CCCC(O1)C(C)(C)C
CC1CCC(OC1)C(C)(C)C
CC1CCCOC1C(C)(C)C
CC1CCOC(C1)C(C)(C)C
CC1CCOCC1C(C)(C)C
CC1OCCCC1C(C)(C)C
CC1COCC(C1)C(C)(C)C
CC1COCCC1C(C)(C)C
C=CC=C1CCC(=C)COC1
C=CC=C1CCCOCC1=C
C=CC=C1CCOCCC1=C
C=CC=C1CCOCC(=C)C1
C=CC=C1COCCCC1=C
C=CC=C1COCCC(=C)C1
CC1CC(C=C)C(=C)CCO1
CC1CCC(C=C)C(=C)CO1
CC1CC(=C)C(CCO1)C=C
CC1CC(=C)CC(CO1)C=C
CC1CC(=C)CCC(O1)C=C
CC1CC(CC(=C)CO1)C=C
CC1CCC(=C)C(CO1)C=C
CC1CCC(=C)CC(O1)C=C
CC1CCCC(=C)C(O1)C=C
CC1CC(=C)CCOC1C=C
CC1CCC(=C)C(OC1)C=C
CC1CCC(=C)COC1C=C
CC1CC(=C)COCC1C=C
CC1C(CCOCC1=C)C=C
CC1CC(COCC1=C)C=C
CC1CCC(OCC1=C)C=C
CC1CCCOC(C=C)C1=C
CC1C(COCCC1=C)C=C
CC1CC(OCCC1=C)C=C
CC1CCOC(CC1=C)C=C
CC1CC(OCC(=C)C1)C=C
CC1CCOCC(=C)C1C=C
CC1CCOCC(C=C)C1=C
CC1CCOC(C=C)C(=C)C1
CC1C(OCCCC1=C)C=C
CC1COC(CCC1=C)C=C
CC1COCC(CC1=C)C=C
CC1COC(CC(=C)C1)C=C
CC1COCC(=C)C(C1)C=C
CC1COCC(=C)CC1C=C
CC1COCCC(=C)C1C=C
CC1COCCC(C=C)C1=C
CC1COCC(C=C)C(=C)C1
CC1OC(CCCC1=C)C=C
CC1OCC(CCC1=C)C=C
CC1OCCC(CC1=C)C=C
CC1OCC(=C)CCC1C=C
CC1OCCC(=C)CC1C=C
CC1OCCCC(=C)C1C=C
CC1OCCCC(C=C)C1=C
CCC1CC(=C)C(=C)CCO1
CCC1CC(=C)CC(=C)CO1
CCC1CCC(=C)C(=C)CO1
CCC1C(=C)CCOCC1=C
CCC1CC(=C)COCC1=C
CCC1CCOCC(=C)C1=C
CCC1COCC(=C)CC1=C
CCC1COCCC(=C)C1=C
CCC1COCC(=C)C(=C)C1
CCC1OCC(=C)CCC1=C
CCC1OCCC(=C)CC1=C
CCC1OCCCC(=C)C1=C
CC=C1CC2(C)OC2C=C1
CC=C1CC2OC2(C)C=C1
CC=C1C=CCC2(C)OC12
CC=C1CC=CC2(C)OC12
CC=C1C=CCC2OC12C
CC=C1CC=CC2OC12C
CC1CC(C=C)=CCCCO1
CC1CC(C=C)C=CCCO1
CC1CCC(C=C)=CCCO1
CC1CCC(C=C)C=CCO1
CC1CCCC(C=C)=CCO1
CC1CCC(C=C)=CCOC1
CC1CC=C(CCCO1)C=C
CC1CC=CC(CCO1)C=C
CC1CC=CCC(CO1)C=C
CC1CC=CCCC(O1)C=C
CC1CC(CC=CCO1)C=C
CC1CCC=C(CCO1)C=C
CC1CCC=CC(CO1)C=C
CC1CCC=CCC(O1)C=C
CC1CCCC=C(CO1)C=C
CC1CCCC=CC(O1)C=C
CC1=C(CCCCOC1)C=C
CC1=CC(CCCOC1)C=C
CC1=CCC(CCOC1)C=C
CC1=CCCC(COC1)C=C
CC1=CCCCC(OC1)C=C
CC1=CCCCCOC1C=C
CC1C=CCCCOC1C=C
CC1CC=CCCOC1C=C
CC1CCC=C(COC1)C=C
CC1CCC=CC(OC1)C=C
CC1CCC=CCOC1C=C
CC1=C(CCCOCC1)C=C
CC1=CC(CCOCC1)C=C
CC1=CCC(COCC1)C=C
CC1=CCCC(OCC1)C=C
CC1=CCCCOC(C1)C=C
CC1=CCCCOCC1C=C
CC1C=CCCOCC1C=C
CC1CC=CCOC(C1)C=C
CC1CC=CCOCC1C=C
CC1=C(CCOCCC1)C=C
CC1=CC(COCCC1)C=C
CC1=CCC(OCCC1)C=C
CC1=CCCOC(CC1)C=C
CC1=CCCOCC(C1)C=C
CC1=CCCOCCC1C=C
CC1C=CCOCCC1C=C
CC1CC(COCC=C1)C=C
CC1CCC(OCC=C1)C=C
CC1CCCOCC=C1C=C
CC1CCCOC(C=C)C=C1
CC1CCCOCC(C=C)=C1
CC1=C(COCCCC1)C=C
CC1=CC(OCCCC1)C=C
CC1=CCOC(CCC1)C=C
CC1=CCOCC(CC1)C=C
CC1=CCOCCC(C1)C=C
CC1=CCOCCCC1C=C
CC1CC(OCCC=C1)C=C
CC1CCOC(CC=C1)C=C
CC1CCOCC=C(C1)C=C
CC1CCOCC=CC1C=C
CC1CCOCCC=C1C=C
CC1CCOC(C=C)C=CC1
CC1CCOCC(C=C)=CC1
CC1CCOCC(C=C)C=C1
CC1CCOCCC(C=C)=C1
CC1COC(CC=CC1)C=C
CC1COC(CCC=C1)C=C
CC1COCC=CC(C1)C=C
CC1COCC=CCC1C=C
CC1COCC(CC=C1)C=C
CC1COCCC=C(C1)C=C
CC1COCCC=CC1C=C
CC1COCCCC=C1C=C
CC1COCC(C=C)C=CC1
CC1COCCC(C=C)=CC1
CC1COCCC(C=C)C=C1
CC1COCCCC(C=C)=C1
CC1OC(CCCC=C1)C=C
CC1OCC=CCCC1C=C
CC1OCC(CCC=C1)C=C
CC1OCCC=CCC1C=C
CC1OCCC(CC=C1)C=C
CC1OCCCC=CC1C=C
CC1OCCCCC=C1C=C
CC1OCCCC(C=C)C=C1
CC1OCCCCC(C=C)=C1
CCC1CC=CC(=C)CCO1
CCC1CC=CCC(=C)CO1
CCC1CC(=C)C=CCCO1
CCC1CC(=C)CC=CCO1
CCC1CCC=CC(=C)CO1
CCC1CCC(=C)C=CCO1
CCC1=CC(=C)CCCOC1
CCC1=CCC(=C)CCOC1
CCC1=CCCC(=C)COC1
CCC1=CC(=C)CCOCC1
CCC1=CCC(=C)COCC1
CCC1=CCCCOCC1=C
CCC1C=CCCOCC1=C
CCC1CC=CCOCC1=C
CCC1=CC(=C)COCCC1
CCC1CC(=C)COCC=C1
CCC1=CCCOCCC1=C
CCC1C=CCOCCC1=C
CCC1=CCCOCC(=C)C1
CCC1=CCOCCCC1=C
CCC1CCOCC=CC1=C
CCC1=CCOCC(=C)CC1
CCC1=CCOCCC(=C)C1
CCC1CCOCC(=C)C=C1
CCC1COCC=CCC1=C
CCC1COCCC=CC1=C
CCC1COCC=CC(=C)C1
CCC1COCC(=C)C=CC1
CCC1COCC(=C)CC=C1
CCC1COCCC(=C)C=C1
CCC1OCC=CCCC1=C
CCC1OCCC=CCC1=C
CCC1OCCCC=CC1=C
CCC1OCC(=C)CCC=C1
CCC1OCCC(=C)CC=C1
CCC1OCCCC(=C)C=C1
COC1C(C)CCCCC1=C
COC1CC(=C)CCCC1C
COC1CC(C)CCCC1=C
COC1CCC(=C)CCC1C
COC1CCC(C)CCC1=C
COC1CCCC(=C)CC1C
COC1CCCC(C)CC1=C
COC1CCCCC(=C)C1C
COC1CCCCC(C)C1=C
COC1CC(C)CCC(=C)C1
COC1CCC(=C)CC(C)C1
COC1CCC(C)C(=C)CC1
COC1CCC(C)CC(=C)C1
COC1CCCC(=C)C(C)C1
COC1CCCC(C)C(=C)C1
CC1CC(CCCO1)C(C)=C
CC1CCC(CCO1)C(C)=C
CC1CCCC(CO1)C(C)=C
CC1CCCCC(O1)C(C)=C
CC1CCC(COC1)C(C)=C
CC1CCCC(OC1)C(C)=C
CC1CCCCOC1C(C)=C
CC1CCCOC(C1)C(C)=C
CC1CCCOCC1C(C)=C
CC1CCOC(CC1)C(C)=C
CC1CCOCC(C1)C(C)=C
CC1CCOCCC1C(C)=C
CC1COCCC(C1)C(C)=C
CC1COCCCC1C(C)=C
CC1OCCCCC1C(C)=C
CC(C)C1CC(=C)CCCO1
CC(C)C1CCC(=C)CCO1
CC(C)C1CCCC(=C)CO1
CC(C)C1CCC(=C)COC1
CC(C)C1CCCOCC1=C
CC(C)C1CCOCCC1=C
CC(C)C1CCOCC(=C)C1
CC(C)C1COCCCC1=C
CC(C)C1COCCC(=C)C1
CC(C)C1OCCCCC1=C
CC1(C)CC(CCCO1)C=C
CC1(C)CCC(CCO1)C=C
CC1(C)CCCC(CO1)C=C
CC1(C)CCCCC(O1)C=C
CC1CC(C)(CCCO1)C=C
CC1CCC(C)(CCO1)C=C
CC1CCCC(C)(CO1)C=C
CC1CCCCC(C)(O1)C=C
CC1(C)CCC(COC1)C=C
CC1(C)CCCC(OC1)C=C
CC1(C)CCCCOC1C=C
CC1CCC(C)(COC1)C=C
CC1CCCC(C)(OC1)C=C
CC1CCCCOC1(C)C=C
CC1(C)CCCOC(C1)C=C
CC1(C)CCCOCC1C=C
CC1CCCOCC1(C)C=C
CC1(C)CCOC(CC1)C=C
CC1(C)CCOCC(C1)C=C
CC1(C)CCOCCC1C=C
CC1CCCOC(C)(C1)C=C
CC1CCOCCC1(C)C=C
CC1(C)COCCC(C1)C=C
CC1(C)COCCCC1C=C
CC1CCOC(C)(CC1)C=C
CC1CCOCC(C)(C1)C=C
CC1COCCCC1(C)C=C
CC1(C)OCCCCC1C=C
CC1COCCC(C)(C1)C=C
CC1OCCCCC1(C)C=C
CCC1(C)CC(=C)CCCO1
CCC1(C)CCC(=C)CCO1
CCC1(C)CCCC(=C)CO1
CCC1(C)CCC(=C)COC1
CCC1(C)CCCOCC1=C
CCC1(C)CCOCCC1=C
CCC1(C)CCOCC(=C)C1
CCC1(C)COCCCC1=C
CCC1(C)COCCC(=C)C1
CCC1(C)OCCCCC1=C
COC1CCCC(CC1)C#C
COC1CCCCC(C1)C#C
COC1CCCCCC1C#C
CC=C(C)C1CCCCCO1
CC(C)=CC1CCCCCO1
CC=C(C)C1CCCCOC1
CC(C)=CC1CCCCOC1
CC(C)C=C1CCCCOC1
CCC(C)=C1CCCCOC1
CC(C)=CC1CCCOCC1
CC(C)C=C1CCCOCC1
CCC(C)=C1CCCOCC1
CC=C(C)C1CCCOCC1
CCC1CC=C(C)CCCO1
CCC1CC=CC(C)CCO1
CCC1CC=CCC(C)CO1
CCC1CC=CCCC(C)O1
CCC1CC(C)=CCCCO1
CCC1CC(C)C=CCCO1
CCC1CC(C)CC=CCO1
CCC1CCC=C(C)CCO1
CCC1CCC=CC(C)CO1
CCC1CCC=CCC(C)O1
CCC1CCC(C)=CCCO1
CCC1CCC(C)C=CCO1
CCC1CCCC=C(C)CO1
CCC1CCCC=CC(C)O1
CCC1CCCC(C)=CCO1
CCC1=C(C)CCCCOC1
CCC1=CC(C)CCCOC1
CCC1=CCC(C)CCOC1
CCC1=CCCC(C)COC1
CCC1=CCCCC(C)OC1
CCC1CCC=C(C)COC1
CCC1CCC=CC(C)OC1
CCC1CCC(C)=CCOC1
CCC1=CCCCCOC1C
CCC1C=CCCCOC1C
CCC1CC=CCCOC1C
CCC1CCC=CCOC1C
CCC1=C(C)CCCOCC1
CCC1=CC(C)CCOCC1
CCC1=CCC(C)COCC1
CCC1=CCCC(C)OCC1
CCC1=CCCCOCC1C
CCC1C=CCCOCC1C
CCC1CC=CCOCC1C
CCC1=C(C)CCOCCC1
CCC1=CC(C)COCCC1
CCC1=CCC(C)OCCC1
CCC1=CCCCOC(C)C1
CCC1CC=CCOC(C)C1
CCC1CC(C)COCC=C1
CCC1CCC(C)OCC=C1
CCC1=CCCOCCC1C
CCC1C=CCOCCC1C
CCC1CCCOCC=C1C
CCC1=C(C)COCCCC1
CCC1=CC(C)OCCCC1
CCC1=CCCOC(C)CC1
CCC1=CCCOCC(C)C1
CCC1CC(C)OCCC=C1
CCC1CCCOC(C)C=C1
CCC1CCCOCC(C)=C1
CCC1=CCOCCCC1C
CCC1CCOCC=CC1C
CCC1CCOCCC=C1C
CCC1=CCOC(C)CCC1
CCC1=CCOCC(C)CC1
CCC1=CCOCCC(C)C1
CCC1CCOC(C)C=CC1
CCC1CCOC(C)CC=C1
CCC1CCOCC=C(C)C1
CCC1CCOCC(C)=CC1
CCC1CCOCC(C)C=C1
CCC1CCOCCC(C)=C1
CCC1COCC=CCC1C
CCC1COCCC=CC1C
CCC1COCCCC=C1C
CCC1COC(C)CC=CC1
CCC1COC(C)CCC=C1
CCC1COCC=CC(C)C1
CCC1COCC(C)C=CC1
CCC1COCC(C)CC=C1
CCC1COCCC=C(C)C1
CCC1COCCC(C)=CC1
CCC1COCCC(C)C=C1
CCC1COCCCC(C)=C1
CCC1OCC=CCCC1C
CCC1OCCC=CCC1C
CCC1OCCCC=CC1C
CCC1OCCCCC=C1C
CCC1OC(C)CCCC=C1
CCC1OCC(C)CCC=C1
CCC1OCCC(C)CC=C1
CCC1OCCCC(C)C=C1
CCC1OCCCCC(C)=C1
CC=CC1(C)CCCCCO1
CC=CC1(C)CCCCOC1
CC=CC1(C)CCCOCC1
CCC1CC(C)C(C)CCO1
CCC1CC(C)CC(C)CO1
CCC1CC(C)CCC(C)O1
CCC1CCC(C)C(C)CO1
CCC1CCC(C)CC(C)O1
CCC1CCCC(C)C(C)O1
CCC1CCC(C)C(C)OC1
CCC1C(C)CCCOC1C
CCC1CC(C)CCOC1C
CCC1CCC(C)COC1C
CCC1CCCC(C)OC1C
CCC1C(C)CCOCC1C
CCC1CC(C)COCC1C
CCC1CCC(C)OCC1C
CCC1CC(C)COC(C)C1
CCC1CCC(C)OC(C)C1
CCC1CC(C)OCCC1C
CCC1CCCOC(C)C1C
CCC1CCOC(C)CC1C
CCC1CCOCC(C)C1C
CCC1CCOC(C)C(C)C1
CCC1COC(C)CCC1C
CCC1COCC(C)CC1C
CCC1COCCC(C)C1C
CCC1COC(C)CC(C)C1
CCC1COCC(C)C(C)C1
CCC1OC(C)CCCC1C
CCC1OCC(C)CCC1C
CCC1OCCC(C)CC1C
CCC1OCCCC(C)C1C
CC=C1CCC2(C)OC2C1
CC=C1CCC2OC2(C)C1
CC=C1CCCC2(C)OC12
CC=C1CCCC2OC12C
CC=C1CCOC2CC12C
CC=C1CCOC2(C)CC12
CC=C1COC2CC2(C)C1
CC=C1COC2(C)CC2C1
CC=C1COCC2CC12C
CC=C1COCC2(C)CC12
CC1CC(CCCCO1)C=C
CC1CCC(CCCO1)C=C
CC1CCCC(CCO1)C=C
CC1CCCCC(CO1)C=C
CC1CCCCCC(O1)C=C
CC1CCC(CCOC1)C=C
CC1CCCC(COC1)C=C
CC1CCCCC(OC1)C=C
CC1CCCCCOC1C=C
CC1CCCC(OCC1)C=C
CC1CCCCOC(C1)C=C
CC1CCCCOCC1C=C
CC1CCCOC(CC1)C=C
CC1CCCOCC(C1)C=C
CC1CCCOCCC1C=C
CC1CCOCC(CC1)C=C
CC1CCOCCC(C1)C=C
CC1CCOCCCC1C=C
CC1COCCCC(C1)C=C
CC1COCCCCC1C=C
CC1OCCCCCC1C=C
CCC1CC(=C)CCCCO1
CCC1CCC(=C)CCCO1
CCC1CCCC(=C)CCO1
CCC1CCCCC(=C)CO1
CCC1CCC(=C)CCOC1
CCC1CCCC(=C)COC1
CCC1CCCCOCC1=C
CCC1CCCOCCC1=C
CCC1CCCOCC(=C)C1
CCC1CCOCCCC1=C
CCC1CCOCC(=C)CC1
CCC1CCOCCC(=C)C1
CCC1COCCCCC1=C
CCC1COCCCC(=C)C1
CCC1OCCCCCC1=C
CCC1CC(C)CCCCO1
CCC1CCC(C)CCCO1
CCC1CCCC(C)CCO1
CCC1CCCCC(C)CO1
CCC1CCCCCC(C)O1
CCC1CCC(C)CCOC1
CCC1CCCC(C)COC1
CCC1CCCCC(C)OC1
CCC1CCCCCOC1C
CCC1CCCC(C)OCC1
CCC1CCCCOCC1C
CCC1CCCCOC(C)C1
CCC1CCCOCCC1C
CCC1CCCOC(C)CC1
CCC1CCCOCC(C)C1
CCC1CCOCCCC1C
CCC1CCOCC(C)CC1
CCC1CCOCCC(C)C1
CCC1COCCCCC1C
CCC1COCCCC(C)C1
CCC1OCCCCCC1C
CCCC1=CC(=O)C=CO1
CCCC1=COC=CC1=O
C=C1C=CCOC1CC=O
C=C1COCC=C1CC=O
C=C1COCC(CC=O)=C1
C=C1COC(CC=O)C=C1
C=CC1CC=C(CO1)C=O
C=CC1CC=CC(O1)C=O
C=CC1=C(CCOC1)C=O
C=CC1=CC(COC1)C=O
C=CC1=CCC(OC1)C=O
C=CC1=CCCOC1C=O
C=CC1C=CCOC1C=O
C=CC1CC(C=O)=CCO1
C=CC1=C(COCC1)C=O
C=CC1=CC(OCC1)C=O
C=CC1=CCOC(C1)C=O
C=CC1=CCOCC1C=O
C=CC1COCC=C1C=O
C=CC1COCC(C=O)=C1
C=CC1COC(C=O)C=C1
C=CC1OC(CC=C1)C=O
C=CC1OCC=CC1C=O
C=CC1OCCC=C1C=O
C=CC1OCCC(C=O)=C1
C=CC1OCC(C=O)C=C1
C=CCC1=CCOCC1=O
C=CCC1=CC(=O)COC1
C=CCC1OCC=CC1=O
C=CCC1OCC(=O)C=C1
CC1=CC(COC1)OC=O
CC1=CCOCC1OC=O
CC1OCC=CC1OC=O
CC1OCC(OC=O)C=C1
CCOC1C=CCOC1=O
CCOC1COC(=O)C=C1
COCC1CC=CC(=O)O1
COCC1=CCCOC1=O
COCC1C=CCOC1=O
COCC1=CCC(=O)OC1
COCC1=CCOC(=O)C1
COCC1=CC(=O)OCC1
COCC1COC(=O)C=C1
COCC1OC(=O)CC=C1
CCOC1CCC=CC1=O
CCOC1CC=CC(=O)C1
CCOC1CCC(=O)C=C1
CCOC1CC(=O)CC=C1
COC1CC=CC(C1)C=O
COC1CC=CCC1C=O
COC1CC(CC=C1)C=O
COC1CCC=CC1C=O
COC1CCCC(C=O)=C1
COC1CCC(C=O)=CC1
COC1CCC(C=O)C=C1
COCC1=CCCCC1=O
COCC1C=CCCC1=O
COCC1CC=CCC1=O
COCC1CCC=CC1=O
COCC1=CCCC(=O)C1
COCC1CC=CC(=O)C1
COCC1=CCC(=O)CC1
COCC1CCC(=O)C=C1
COCC1=CC(=O)CCC1
COCC1CC(=O)CC=C1
CCOC1C=CCCC1=O
CCOC1CC=CCC1=O
COC1C=CCCC1C=O
COC1CCC=C(C1)C=O
COC1CCCC=C1C=O
C=CCC1CCOC(=O)O1
C=CCC1COCC(=O)O1
C=CCC1COC(=O)CO1
C=CCC1COC(=O)OC1
C=CCC1OCCOC1=O
C=C1CCOCC1OC=O
C=C1COCC(C1)OC=O
C=C1COCCC1OC=O
CC(C=O)C1CCCOC1
CC(C=O)C1CCOCC1
CC(C=O)C1CCCCO1
CCC(=O)C1CCCCO1
CCC(=O)C1CCCOC1
CC(=O)CC1CCCCO1
CC(=O)CC1CCCOC1
CCC(=O)C1CCOCC1
CC(=O)CC1CCOCC1
CC1(CC=O)CCCCO1
CC1(CC=O)CCCOC1
CC1(CC=O)CCOCC1
CCC1(CCCCO1)C=O
CCC1(CCCOC1)C=O
CCC1(CCOCC1)C=O
C=CCCC1CCOCO1
C=CCCC1COCCO1
C=CCCC1COCOC1
C=CCCC1OCCCO1
C=CCOC1CCCOC1
C=CCOC1CCOCC1
C=CCOC1CCCCO1
CC#CC1=CCOCC1O
CC#CC1=CC(O)COC1
CC#CC1OCC=CC1O
CC#CC1OCC(O)C=C1
OC1C=CCOC1CC#C
OC1COCC=C1CC#C
OC1COC(CC#C)C=C1
OC1COCC(CC#C)=C1
OCC1CC=C(CO1)C#C
OCC1CC=CC(O1)C#C
OCC1CC(=CCO1)C#C
OCC1=C(CCOC1)C#C
OCC1=CC(COC1)C#C
OCC1=CCC(OC1)C#C
OCC1=CCCOC1C#C
OCC1C=CCOC1C#C
OCC1=C(COCC1)C#C
OCC1=CC(OCC1)C#C
OCC1=CCOC(C1)C#C
OCC1=CCOCC1C#C
OCC1COC(C=C1)C#C
OCC1COCC=C1C#C
OCC1COCC(=C1)C#C
OCC1OC(CC=C1)C#C
OCC1OCC=CC1C#C
OCC1OCC(C=C1)C#C
OCC1OCCC=C1C#C
OCC1OCCC(=C1)C#C
CC1CC(=C)CC(CO)O1
CC1CCC(=C)C(CO)O1
CC1CC(=C)C(CO)CO1
CC1CC(C=C)C(O)CO1
CC1CC(=C)COC1CO
CC1CC(CO)C(=C)CO1
CC1CCC(O)C(O1)C=C
CC1CC(CO)OCC1=C
CC1CC(OCC1O)C=C
CC1CCOC(C=C)C1O
CC1CC(O)C(CO1)C=C
CC1CC(O)CC(O1)C=C
CC1CCOC(CO)C1=C
CC1CC(O)COC1C=C
CC1C(CO)COCC1=C
CC1C(CO)OCCC1=C
CC1COC(CC1O)C=C
CC1COCC(=C)C1CO
CC1COCC(C=C)C1O
CC1COCC(CO)C1=C
CC1C(O)CCOC1C=C
CC1COCC(O)C1C=C
CC1COC(CO)CC1=C
CC1COC(CO)C(=C)C1
CC1C(O)COCC1C=C
CC1OC(CCC1O)C=C
CC1OCC(CC1O)C=C
CC1OCC(=C)CC1CO
CC1OCCC(=C)C1CO
CC1OCCC(C=C)C1O
CC1OCCC(CO)C1=C
CC1OCCC(O)C1C=C
CC1OCC(CO)CC1=C
CC1OCC(O)CC1C=C
CC1OC(CO)CCC1=C
CCC1CC(=C)C(O)CO1
CCC1CC(O)C(=C)CO1
CCC1COCC(=C)C1O
CCC1COCC(O)C1=C
CCC1C(O)COCC1=C
CCC1OCC(=C)CC1O
CCC1OCCC(=C)C1O
CCC1OCCC(O)C1=C
CCC1OCC(O)CC1=C
CC1COC(C=C)C(O)C1
CC(=C)C1CCC(O)CO1
CC(=C)C1CCOCC1O
CC(=C)C1CC(O)CCO1
CC(=C)C1COCCC1O
CC(=C)C1COCC(O)C1
CC(=C)C1OCCCC1O
CC(O)C1CC(=C)CCO1
CC(O)C1CCC(=C)CO1
CC(O)C1CCOCC1=C
CC(O)C1COCCC1=C
CC(O)C1COCC(=C)C1
CC(O)C1OCCCC1=C
CC1(CCC(O)CO1)C=C
CC1CCC(O)(CO1)C=C
CC1(CCOCC1O)C=C
CC1CCOCC1(O)C=C
CC1(CC(O)CCO1)C=C
CC1(COCCC1O)C=C
CC1COCCC1(O)C=C
CC1(CO)CC(=C)CCO1
CC1(CO)CCC(=C)CO1
CC1(COCC(O)C1)C=C
CC1COCC(O)(C1)C=C
CC1(CO)CCOCC1=C
CC1(CO)COCCC1=C
CC1(CO)COCC(=C)C1
CC1(CO)OCCCC1=C
CC1(OCCCC1O)C=C
CC1OCCCC1(O)C=C
CC1(O)CCC(OC1)C=C
CC1(O)CCCOC1C=C
CC1(O)CCOC(C1)C=C
CC1(O)CCOCC1C=C
CC1(O)COCC(C1)C=C
CC1(O)COCCC1C=C
CCC1(O)CCOCC1=C
CCC1(O)COCCC1=C
CCC1(O)COCC(=C)C1
CC1CC(O)(CCO1)C=C
CC(CO)=C1CCCOC1
CC(O)C=C1CCCOC1
CC(O)C=C1CCOCC1
CC(CO)=C1CCOCC1
CC=CC1(O)CCCOC1
CC=CC1(O)CCOCC1
COC1COC(CO1)C#C
COC1COCC(O1)C#C
COC1COC(OC1)C#C
COC1COCOC1C#C
COC1OCCOC1C#C
CCC#CC1=CC=CC(=O)O1
CCC#CC1=CC=COC1=O
CC#CCC1=CC(=O)OC=C1
CCC#CC1=CC(=O)OC=C1
CC#CCC1=COC(=O)C=C1
CCC#CC1=COC(=O)C=C1
CC#CCC1=CC=CC(=O)O1
CC#CCC1=CC=COC1=O
O=C1OC=CC=C1CCC#C
O=C1OC=C(CCC#C)C=C1
O=C1OC=CC(CCC#C)=C1
O=C1OC(CCC#C)=CC=C1
CC=CCC1=CC=CC(=O)O1
CCC=CC1=CC=CC(=O)O1
CC=CCC1=CC=COC1=O
CCC=CC1=CC=COC1=O
CC=CCC1=CC(=O)OC=C1
CCC=CC1=CC(=O)OC=C1
CC=CCC1=COC(=O)C=C1
CCC=CC1=COC(=O)C=C1
C=CC#CC1CC=CC(=O)O1
C=CC#CC1=CCCOC1=O
C=CC#CC1C=CCOC1=O
C=CC#CC1=CCC(=O)OC1
C=CC#CC1=CCOC(=O)C1
C=CC#CC1=CC(=O)OCC1
C=CC#CC1COC(=O)C=C1
C=CC#CC1OC(=O)CC=C1
C=CC=CC1CC=CC(=O)O1
C=CC=CC1=CCCOC1=O
C=CC=CC1C=CCOC1=O
C=CCC=C1C=CCOC1=O
C=CC=CC1=CCC(=O)OC1
C=CC=CC1=CCOC(=O)C1
C=CC=CC1=CC(=O)OCC1
C=CC=CC1COC(=O)C=C1
C=CCC=C1COC(=O)C=C1
C=CC=CC1OC(=O)CC=C1
CC1CC=C(CC=C)C(=O)O1
CC1CC(CC=C)=CC(=O)O1
CC1=C(CC=C)CCOC1=O
CC1=CC(CC=C)COC1=O
CC1=CCC(CC=C)OC1=O
CC1C=C(CC=C)COC1=O
CC1C=CC(CC=C)OC1=O
CC1=C(CC=C)CC(=O)OC1
CC1=CC(CC=C)C(=O)OC1
CC1=C(CC=C)COC(=O)C1
CC1=CC(CC=C)OC(=O)C1
CC1=C(CC=C)C(=O)OCC1
CC1=CCC(=O)OC1CC=C
CC1C=CC(=O)OC1CC=C
CC1=CCOC(=O)C1CC=C
CC1=CC(=O)OCC1CC=C
CC1=CC(=O)OC(CC=C)C1
CC1COC(=O)C=C1CC=C
CC1COC(=O)C(CC=C)=C1
CC1C(=O)OCC=C1CC=C
CC1OC(=O)C=CC1CC=C
CC1OC(=O)CC=C1CC=C
CC1OC(=O)C(CC=C)C=C1
CC1OC(=O)CC(CC=C)=C1
CCC1CC=C(C=C)C(=O)O1
CCC1CC(C=C)=CC(=O)O1
CCC1=CC(C=C)C(=O)OC1
CCC1=C(C=C)C(=O)OCC1
CCC1=C(CCOC1=O)C=C
CCC1=CC(COC1=O)C=C
CCC1=CCC(OC1=O)C=C
CCC1C=C(COC1=O)C=C
CCC1C=CC(OC1=O)C=C
CCC1=C(CC(=O)OC1)C=C
CCC1=CCC(=O)OC1C=C
CCC1C=CC(=O)OC1C=C
CCC1=C(COC(=O)C1)C=C
CCC1=CC(OC(=O)C1)C=C
CCC1=CCOC(=O)C1C=C
CCC1=CC(=O)OC(C1)C=C
CCC1=CC(=O)OCC1C=C
CCC1COC(=O)C=C1C=C
CCC1COC(=O)C(C=C)=C1
CCC1C(=O)OCC=C1C=C
CCC1OC(=O)C=CC1C=C
CCC1OC(=O)CC=C1C=C
CCC1OC(=O)C(C=C)C=C1
CCC1OC(=O)CC(C=C)=C1
CCCC1=CC(=C)COC1=O
CCCC1=CC(=C)C(=O)OC1
CCCC1=CCOC(=O)C1=C
CCCC1=CC(=O)OCC1=C
CCCC1OC(=O)C=CC1=C
CCCC1OC(=O)C(=C)C=C1
CC(=C)CC1CC=CC(=O)O1
CC(C=C)C1CC=CC(=O)O1
CCC(=C)C1CC=CC(=O)O1
CC(=C)CC1=CCCOC1=O
CC(=C)CC1C=CCOC1=O
CC(C=C)C1=CCCOC1=O
CC(C=C)C1C=CCOC1=O
CCC(=C)C1=CCCOC1=O
CCC(=C)C1C=CCOC1=O
CC(=C)CC1=CCC(=O)OC1
CC(C=C)C1=CCC(=O)OC1
CCC(=C)C1=CCC(=O)OC1
CC(=C)CC1=CCOC(=O)C1
CC(C=C)C1=CCOC(=O)C1
CCC(=C)C1=CCOC(=O)C1
CC(C=C)C1=CC(=O)OCC1
CCC(=C)C1=CC(=O)OCC1
CC(=C)CC1COC(=O)C=C1
CC(C=C)C1COC(=O)C=C1
CCC(=C)C1COC(=O)C=C1
CC(=C)CC1OC(=O)CC=C1
CC(C=C)C1OC(=O)CC=C1
CCC(=C)C1OC(=O)CC=C1
CC(=C)CC1=CC(=O)OCC1
CC1(CC=C)CC=CC(=O)O1
CC1(CC=C)C=CCOC1=O
CC1(CC=C)COC(=O)C=C1
CC1(CC=C)OC(=O)CC=C1
CCC1(C=C)C=CCOC1=O
CCC1(CC=CC(=O)O1)C=C
CCC1(COC(=O)C=C1)C=C
CCC1(OC(=O)CC=C1)C=C
C=CCOC1C=CCCC1=C
C=CCOC1CC=CCC1=C
C=CCOC1CCC=CC1=C
C=CCOC1CC=CC(=C)C1
C=CCOC1CC(=C)CC=C1
C=CCOC1CCC(=C)C=C1
O=COC1C=CCCC1C#C
O=COC1CC=CC(C1)C#C
O=COC1CC=CCC1C#C
O=COC1CC(CC=C1)C#C
O=COC1CCC=C(C1)C#C
O=COC1CCC=CC1C#C
O=COC1CCC(=CC1)C#C
O=COC1CCC(C=C1)C#C
O=COC1CCCC=C1C#C
O=COC1CCCC(=C1)C#C
CC=C1C=CCCC1OC=O
CC=C1CC=CC(C1)OC=O
CC=C1CC=CCC1OC=O
CC=C1CC(CC=C1)OC=O
CC=C1CCC=CC1OC=O
CC=C1CCC(OC=O)C=C1
CC1=C(CCCC1)C#CC=O
CC1=CC(CCC1)C#CC=O
CC1=CCC(CC1)C#CC=O
CC1=CCCC(C1)C#CC=O
CC1=CCCCC1C#CC=O
CC1C=CCCC1C#CC=O
CC1CC=CC(C1)C#CC=O
CC1CC=CCC1C#CC=O
CC1CC(CC=C1)C#CC=O
CC1CCC=C(C1)C#CC=O
CC1CCC=CC1C#CC=O
CC1CCC(=CC1)C#CC=O
CC1CCC(C=C1)C#CC=O
CC1CCCC=C1C#CC=O
CC1CCCC(=C1)C#CC=O
CC#CC1=C(CCCC1)C=O
CC#CC1=CC(CCC1)C=O
CC#CC1=CCC(CC1)C=O
CC#CC1=CCCC(C1)C=O
CC#CC1=CCCCC1C=O
CC#CC1C=CCCC1C=O
CC#CC1CC=CC(C1)C=O
CC#CC1CC=CCC1C=O
CC#CC1CC(CC=C1)C=O
CC#CC1CCC=C(C1)C=O
CC#CC1CCC=CC1C=O
CC#CC1CCCC=C1C=O
CC#CC1CCCC(C=O)=C1
CC#CC1CCC(C=O)=CC1
CC#CC1CCC(C=O)C=C1
CC#CCC1C=CCCC1=O
CC#CCC1CC=CCC1=O
CC#CCC1CCC=CC1=O
CCC#CC1=CCCCC1=O
CCC#CC1C=CCCC1=O
CCC#CC1CC=CCC1=O
CCC#CC1CCC=CC1=O
CC#CCC1=CCCC(=O)C1
CC#CCC1CC=CC(=O)C1
CCC#CC1=CCCC(=O)C1
CCC#CC1CC=CC(=O)C1
CC#CCC1=CCC(=O)CC1
CC#CCC1CCC(=O)C=C1
CCC#CC1=CCC(=O)CC1
CCC#CC1CCC(=O)C=C1
CC#CCC1CC(=O)CC=C1
CCC#CC1=CC(=O)CCC1
CCC#CC1CC(=O)CC=C1
CC#CCC1=CCCCC1=O
O=C1C=CCCC1CCC#C
O=C1CC=CCC1CCC#C
O=C1CCC=CC1CCC#C
O=C1CCCC=C1CCC#C
O=C1CC=CC(CCC#C)C1
O=C1CC(CCC#C)CC=C1
O=C1CCC=C(CCC#C)C1
O=C1CCC(CCC#C)=CC1
O=C1CCC(CCC#C)C=C1
O=CC1=CCCCC1CC#C
O=CC1C=CCCC1CC#C
O=CC1CC=CCC1CC#C
O=CC1CCC=CC1CC#C
O=CC1CCCC=C1CC#C
O=CC1=C(CC#C)CCCC1
O=CC1=CC(CC#C)CCC1
O=CC1=CCC(CC#C)CC1
O=CC1=CCCC(CC#C)C1
O=CC1CC=CC(CC#C)C1
O=CC1CC(CC#C)CC=C1
O=CC1CCC=C(CC#C)C1
O=CC1CCC(CC#C)=CC1
O=CC1CCC(CC#C)C=C1
O=CC1CCCC(CC#C)=C1
O=CCC1=C(CCCC1)C#C
O=CCC1=CC(CCC1)C#C
O=CCC1=CCC(CC1)C#C
O=CCC1=CCCC(C1)C#C
O=CCC1=CCCCC1C#C
O=CCC1C=CCCC1C#C
O=CCC1CC=CC(C1)C#C
O=CCC1CC=CCC1C#C
O=CCC1CC(CC=C1)C#C
O=CCC1CCC=C(C1)C#C
O=CCC1CCC=CC1C#C
O=CCC1CCC(=CC1)C#C
O=CCC1CCC(C=C1)C#C
O=CCC1CCCC=C1C#C
O=CCC1CCCC(=C1)C#C
CC#CCC1=CC(=O)CCC1
O=C1CCCC(CCC#C)=C1
CC1=CC(CCC1)=CCC=O
CC1=CC(CCC1)C=CC=O
CC1=CCC(CC1)=CCC=O
CC1=CCC(CC1)C=CC=O
CC1=CCCC(C1)=CCC=O
CC1=CCCC(C1)C=CC=O
CC1=CCCCC1=CCC=O
CC1=CCCCC1C=CC=O
CC1C=CCCC1=CCC=O
CC1C=CCCC1C=CC=O
CC1CC=CC(C1)=CCC=O
CC1CC=CC(C1)C=CC=O
CC1CC=CCC1=CCC=O
CC1CC=CCC1C=CC=O
CC1CC(CC=C1)=CCC=O
CC1CC(CC=C1)C=CC=O
CC1CCC=C(C1)C=CC=O
CC1CCC=CC1=CCC=O
CC1CCC=CC1C=CC=O
CC1CCCC=C1C=CC=O
CC1CCCC(C=CC=O)=C1
CC1CCC(=CCC=O)C=C1
CC1CCC(C=CC=O)=CC1
CC1CCC(C=CC=O)C=C1
CC=C1C=CCCC1CC=O
CC=C1CC=CCC1CC=O
CC=C1CCC=CC1CC=O
CC=C1CCCC=C1CC=O
CCC1=CC(CCC1)=CC=O
CCC1=CCC(CC1)=CC=O
CCC1=CCCC(C1)=CC=O
CCC1C=CCCC1=CC=O
CCC1CC=CC(C1)=CC=O
CCC1CC=CCC1=CC=O
CCC1CC(CC=C1)=CC=O
CCC1CCC=CC1=CC=O
CC=C1CC=CC(CC=O)C1
CC=C1CCC=C(CC=O)C1
CC=C1CCCC(CC=O)=C1
CC=C1CCC(CC=O)=CC1
CC=C1CCC(CC=O)C=C1
CCC1CCC(=CC=O)C=C1
CC=C1CC(CC=O)CC=C1
CC=CC1=C(CCCC1)C=O
CC=CC1=CC(CCC1)C=O
CC=CC1=CCC(CC1)C=O
CC=CC1=CCCC(C1)C=O
CC=CC1=CCCCC1C=O
CC=CC1C=CCCC1C=O
CC=CC1CC=CC(C1)C=O
CC=CC1CC(CC=C1)C=O
CC=CC1CCC=C(C1)C=O
CC=CC1CCC=CC1C=O
CC=CC1CCCC=C1C=O
CCC=C1C=CCCC1C=O
CCC=C1CC=CC(C1)C=O
CCC=C1CC=CCC1C=O
CCC=C1CC(CC=C1)C=O
CCC=C1CCC=C(C1)C=O
CCC=C1CCC=CC1C=O
CCC=C1CCCC=C1C=O
CC=CC1CCCC(C=O)=C1
CCC=C1CCCC(C=O)=C1
CC=CC1CCC(C=O)=CC1
CC=CC1CCC(C=O)C=C1
CCC=C1CCC(C=O)=CC1
CCC=C1CCC(C=O)C=C1
CC=CCC1=CCCCC1=O
CC=CCC1C=CCCC1=O
CC=CCC1CC=CCC1=O
CC=CCC1CCC=CC1=O
CCC=CC1=CCCCC1=O
CCC=CC1C=CCCC1=O
CCC=CC1CC=CCC1=O
CCC=CC1CCC=CC1=O
CCCC=C1C=CCCC1=O
CCCC=C1CC=CCC1=O
CCCC=C1CCC=CC1=O
CC=CCC1=CCCC(=O)C1
CC=CCC1CC=CC(=O)C1
CCC=CC1=CCCC(=O)C1
CCC=CC1CC=CC(=O)C1
CCCC=C1CC=CC(=O)C1
CC=CCC1=CCC(=O)CC1
CC=CCC1CCC(=O)C=C1
CCC=CC1=CCC(=O)CC1
CCC=CC1CCC(=O)C=C1
CC=CCC1=CC(=O)CCC1
CC=CCC1CC(=O)CC=C1
CCC=CC1=CC(=O)CCC1
CCC=CC1CC(=O)CC=C1
CCCC=C1CC(=O)CC=C1
CC1=C(CCCC1)C=CC=O
CCC1=CCCCC1=CC=O
CC=CC1CC=CCC1C=O
CCCC=C1CCC(=O)C=C1
C=CC(=C)CC1CC=CCO1
C=CC(C=C)C1CC=CCO1
C=CCC(=C)C1CC=CCO1
C=CC(=C)CC1=CCCOC1
C=CC(C=C)C1=CCCOC1
C=CCC(=C)C1=CCCOC1
C=CC(=C)CC1=CCOCC1
C=CC(C=C)C1=CCOCC1
C=CCC(=C)C1=CCOCC1
C=CC(=C)CC1COCC=C1
C=CC(C=C)C1COCC=C1
C=CCC(=C)C1COCC=C1
C=CC(=C)CC1OCCC=C1
C=CC(C=C)C1OCCC=C1
C=CCC(=C)C1OCCC=C1
CCCC1=CC=CCOC1=O
CCCC1=CC=CC(=O)OC1
CCCC1=CCOC(=O)C=C1
CCCC1=CC(=O)OCC=C1
CCCC1OC(=O)C=CC=C1
CCC1CC=C(CC)C(=O)O1
CCC1CC(CC)=CC(=O)O1
CCC1C=C(CC)COC1=O
CCC1=C(CC)CC(=O)OC1
CCC1=C(CC)C(=O)OCC1
CCC1COC(=O)C=C1CC
CCC1COC(=O)C(CC)=C1
CCC1C(=O)OCC=C1CC
CCC1OC(=O)C=CC1CC
CCC1OC(=O)CC=C1CC
CCC1OC(=O)C(CC)C=C1
CCC1OC(=O)CC(CC)=C1
CCCC1CC=C(C)C(=O)O1
CCCC1CC(C)=CC(=O)O1
CCCC1=C(C)CCOC1=O
CCCC1=CC(C)COC1=O
CCCC1=CCC(C)OC1=O
CCCC1C=C(C)COC1=O
CCCC1C=CC(C)OC1=O
CCCC1C(=O)OCC=C1C
CCCC1=C(C)CC(=O)OC1
CCCC1=CC(C)C(=O)OC1
CCCC1=C(C)COC(=O)C1
CCCC1=CC(C)OC(=O)C1
CCCC1=CCC(=O)OC1C
CCCC1C=CC(=O)OC1C
CCCC1=C(C)C(=O)OCC1
CCCC1=CCOC(=O)C1C
CCCC1=CC(=O)OCC1C
CCCC1=CC(=O)OC(C)C1
CCCC1COC(=O)C=C1C
CCCC1OC(=O)CC=C1C
CCCC1OC(=O)C(C)C=C1
CCCC1OC(=O)CC(C)=C1
CCCC1COC(=O)C(C)=C1
CCCC1OC(=O)C=CC1C
CC(C)CC1CC=CC(=O)O1
CCC(C)C1CC=CC(=O)O1
CC(C)CC1C=CCOC1=O
CCC(C)C1=CCCOC1=O
CCC(C)C1C=CCOC1=O
CC(C)CC1=CCC(=O)OC1
CCC(C)C1=CCC(=O)OC1
CC(C)CC1=CCOC(=O)C1
CCC(C)C1=CCOC(=O)C1
CCC(C)C1=CC(=O)OCC1
CC(C)CC1COC(=O)C=C1
CCC(C)C1COC(=O)C=C1
CC(C)CC1OC(=O)CC=C1
CCC(C)C1OC(=O)CC=C1
CC(C)CC1=CCCOC1=O
CC(C)CC1=CC(=O)OCC1
CCC1(CC)CC=CC(=O)O1
CCC1(CC)C=CCOC1=O
CCC1(CC)COC(=O)C=C1
CCC1(CC)OC(=O)CC=C1
CCCC1(C)CC=CC(=O)O1
CCCC1(C)C=CCOC1=O
CCCC1(C)COC(=O)C=C1
CCCC1(C)OC(=O)CC=C1
CC1=CC(CCC1)OCC=C
CC1=CCC(CC1)OCC=C
CC1=CCCC(C1)OCC=C
CC1=CCCCC1OCC=C
CC1C=CCCC1OCC=C
CC1CC=CC(C1)OCC=C
CC1CC=CCC1OCC=C
CC1CC(CC=C1)OCC=C
CC1CCC=CC1OCC=C
CC1CCC(OCC=C)C=C1
CCCOC1C=CCCC1=C
CCCOC1CC=CCC1=C
CCCOC1CCC=CC1=C
CCCOC1CC=CC(=C)C1
CCCOC1CC(=C)CC=C1
CCCOC1CCC(=C)C=C1
CCOC1C=CCCC1C=C
CCOC1CC=CC(C1)C=C
CCOC1CC=CCC1C=C
CCOC1CC(CC=C1)C=C
CCOC1CCC=C(C1)C=C
CCOC1CCC=CC1C=C
CCOC1CCCC=C1C=C
CCOC1CCC(C=C)=CC1
CCOC1CCC(C=C)C=C1
CCOC1CCCC(C=C)=C1
CCOCC1=CCCCC1=C
CCOCC1C=CCCC1=C
CCOCC1CC=CCC1=C
CCOCC1CCC=CC1=C
CCOCC1=CC(=C)CCC1
CCOCC1=CCC(=C)CC1
CCOCC1=CCCC(=C)C1
CCOCC1CC=CC(=C)C1
CCOCC1CC(=C)CC=C1
CCOCC1CCC(=C)C=C1
COC1C=CCCC1CC=C
COC1CC=CCC1CC=C
COC1CCC=CC1CC=C
COC1CCCC=C1CC=C
COC1CC=CC(CC=C)C1
COC1CC(CC=C)CC=C1
COC1CCC=C(CC=C)C1
COC1CCC(CC=C)=CC1
COC1CCC(CC=C)C=C1
COC1CCCC(CC=C)=C1
COCC1=C(CCCC1)C=C
COCC1=CC(CCC1)C=C
COCC1=CCC(CC1)C=C
COCC1=CCCC(C1)C=C
COCC1=CCCCC1C=C
COCC1C=CCCC1C=C
COCC1CC=CC(C1)C=C
COCC1CC=CCC1C=C
COCC1CC(CC=C1)C=C
COCC1CCC=C(C1)C=C
COCC1CCC=CC1C=C
COCC1CCCC=C1C=C
COCC1CCC(C=C)C=C1
COCC1CCCC(C=C)=C1
COCCC1=CCCCC1=C
COCCC1C=CCCC1=C
COCCC1CC=CCC1=C
COCCC1CCC=CC1=C
COCCC1=CC(=C)CCC1
COCCC1=CCC(=C)CC1
COCCC1=CCCC(=C)C1
COCCC1CC=CC(=C)C1
COCCC1CC(=C)CC=C1
COCCC1CCC(=C)C=C1
COCC1CCC(C=C)=CC1
CC(CC1CC=CCO1)C=C
CC(CC1=CCCOC1)C=C
CC(CC1=CCOCC1)C=C
CC(CC1COCC=C1)C=C
CC(CC1OCCC=C1)C=C
CC(=C)CCC1CC=CCO1
CC(CC=C)C1CC=CCO1
CCC(=C)CC1CC=CCO1
CCC(C=C)C1CC=CCO1
CCCC(=C)C1CC=CCO1
CC(=C)CCC1=CCCOC1
CC(CC=C)C1=CCCOC1
CCC(=C)CC1=CCCOC1
CCC(C=C)C1=CCCOC1
CCCC(=C)C1=CCCOC1
CC(=C)CCC1=CCOCC1
CC(CC=C)C1=CCOCC1
CCC(=C)CC1=CCOCC1
CCC(C=C)C1=CCOCC1
CCCC(=C)C1=CCOCC1
CC(=C)CCC1COCC=C1
CC(CC=C)C1COCC=C1
CCC(=C)CC1COCC=C1
CCC(C=C)C1COCC=C1
CCCC(=C)C1COCC=C1
CC(=C)CCC1OCCC=C1
CC(CC=C)C1OCCC=C1
CCC(=C)CC1OCCC=C1
CCC(C=C)C1OCCC=C1
CCCC(=C)C1OCCC=C1
CCCC1CC=C(CC)CO1
CCCC1CC=CC(CC)O1
CCCC1CC(CC)=CCO1
CCCC1=C(CC)CCOC1
CCCC1=CC(CC)COC1
CCCC1=CCC(CC)OC1
CCCC1=C(CC)COCC1
CCCC1=CC(CC)OCC1
CCCC1=CCCOC1CC
CCCC1C=CCOC1CC
CCCC1=CCOCC1CC
CCCC1=CCOC(CC)C1
CCCC1COCC=C1CC
CCCC1COC(CC)C=C1
CCCC1COCC(CC)=C1
CCCC1OCC=CC1CC
CCCC1OCCC=C1CC
CCCC1OC(CC)CC=C1
CCCC1OCC(CC)C=C1
CCCC1OCCC(CC)=C1
CCCCC1CC=C(C)CO1
CCCCC1CC=CC(C)O1
CCCCC1=C(C)CCOC1
CCCCC1=CC(C)COC1
CCCCC1=CCC(C)OC1
CCCCC1=CCCOC1C
CCCCC1C=CCOC1C
CCCCC1=C(C)COCC1
CCCCC1=CC(C)OCC1
CCCCC1=CCOCC1C
CCCCC1=CCOC(C)C1
CCCCC1COCC=C1C
CCCCC1COC(C)C=C1
CCCCC1COCC(C)=C1
CCCCC1OCC=CC1C
CCCCC1OCCC=C1C
CCCCC1OC(C)CC=C1
CCCCC1OCC(C)C=C1
CCCCC1OCCC(C)=C1
CCCCC1CC(C)=CCO1
C=CC1CCC(C=C)C(=O)O1
C=CC1CCC(=O)OC1C=C
C=CC1CC(OC(=O)C1)C=C
C=CC1CCOC(=O)C1C=C
C=CC1COC(=O)C(C1)C=C
C=CC1COC(=O)CC1C=C
C=CCC1CC(=C)CC(=O)O1
C=CCC1CCC(=C)C(=O)O1
C=CCC1C(=C)CCOC1=O
C=CCC1CC(=C)COC1=O
C=CCC1CCOC(=O)C1=C
C=CCC1CC(=O)OCC1=C
C=CCC1COC(=O)CC1=C
C=CCC1OC(=O)CCC1=C
C=CCC1COC(=O)C(=C)C1
C=CC(=C)C1CCCC(=O)O1
C=CC(=C)C1CCCOC1=O
C=CC(=C)C1CCC(=O)OC1
C=CC(=C)C1CCOC(=O)C1
C=CC1(CCCC(=O)O1)C=C
C=CC1(CCC(=O)OC1)C=C
C=CC1(CCOC(=O)C1)C=C
C=CC1(CCCOC1=O)C=C
C=C1CCC(CC1)C#CC=O
C=C1CCCC(C1)C#CC=O
C=C1CCCCC1C#CC=O
C=CC#CC1CCCCC1=O
C=CC#CC1CCCC(=O)C1
C=CC#CC1CCC(=O)CC1
C=C1CCC(CC1)=CCC=O
C=C1CCC(CC1)C=CC=O
C=C1CCCC(C1)=CCC=O
C=C1CCCC(C1)C=CC=O
C=C1CCCCC1=CCC=O
C=C1CCCCC1C=CC=O
C=CC1CCC(CC1)=CC=O
C=CC1CCCC(C1)=CC=O
C=CC1CCCCC1=CC=O
C=CC=C1CCC(CC1)C=O
C=CC=C1CCCC(C1)C=O
C=CC=C1CCCCC1C=O
C=CCC=C1CCCCC1=O
C=CC=CC1CCCC(=O)C1
C=CCC=C1CCCC(=O)C1
C=CC=CC1CCC(=O)CC1
C=CCC=C1CCC(=O)CC1
C=CC=CC1CCCCC1=O
C=CCC1=CC2OC2C=C1
C=CCC1=CC=CC2OC12
C=CCC1CC=CCC(=O)O1
C=CCC1CCC=CC(=O)O1
C=CCC1=CCCCOC1=O
C=CCC1C=CCCOC1=O
C=CCC1CC=CCOC1=O
C=CCC1=CCCC(=O)OC1
C=CCC1=CCCOC(=O)C1
C=CCC1=CCC(=O)OCC1
C=CCC1=CCOC(=O)CC1
C=CCC1CCOC(=O)C=C1
C=CCC1=CC(=O)OCCC1
C=CCC1CC(=O)OCC=C1
C=CCC1COC(=O)C=CC1
C=CCC1COC(=O)CC=C1
C=CCC1OC(=O)CCC=C1
CC1C(CCCC1=C)OC=O
CC1CC(CCC1=C)OC=O
CC1CCC(CC1=C)OC=O
CC1CC(=C)CCC1OC=O
CC1CC(CC(=C)C1)OC=O
CC1CCC(=C)C(C1)OC=O
CC1CCC(=C)CC1OC=O
CC1CCCC(=C)C1OC=O
CC1CCCC(OC=O)C1=C
CC1CCC(OC=O)C(=C)C1
CC1CC(CCC1C=C)C=O
CC1CCC(CC1C=C)C=O
CC1C(CCCC1C=O)C=C
CC1CC(CC(C1)C=O)C=C
CC1CC(CCC1C=O)C=C
CC1CCC(CC1C=O)C=C
CC1CC(=C)CCC1CC=O
CC1CCC(=C)CC1CC=O
CC1CCCC(=C)C1CC=O
CC1CCC(C=C)C(C1)C=O
CC1CCCC(C=C)C1C=O
CC1CC(CC=C)CCC1=O
CC1CCC(CC=C)CC1=O
CC1CCC(=C)C(CC=O)C1
CC1CCC(CC=C)C(=O)C1
CC1CCCC(CC=O)C1=C
CC1CCCC(C=O)C1C=C
CC1CCC(CC=O)CC1=C
CC1CCC(CC=O)C(=C)C1
CC1CCC(C=O)C(C1)C=C
CC1CC(CC=O)CCC1=C
CC1CC(CC=O)CC(=C)C1
CC1CCC(=O)CC1CC=C
CC1C(CC=O)CCCC1=C
CCC1C(CCCC1=C)C=O
CCC1CC(CCC1=C)C=O
CCC1CCC(CC1=C)C=O
CCC1C(CCCC1=O)C=C
CCC1CC(CCC1=O)C=C
CCC1CCC(CC1=O)C=C
CCC1CC(=C)CCC1C=O
CCC1CC(CC(=C)C1)C=O
CCC1CCC(=C)C(C1)C=O
CCC1CCC(=C)CC1C=O
CCC1CCCC(=C)C1C=O
CCC1CCCC(C=C)C1=O
CCC1CCC(C=C)C(=O)C1
CCC1CCCC(C=O)C1=C
CCC1CC(CC(=O)C1)C=C
CCC1CCCC(=O)C1C=C
CCC1CCC(C=O)C(=C)C1
CCC1CCC(=O)C(C1)C=C
CCC1CCC(=O)CC1C=C
CCC1CC(=O)CCC1C=C
CCCC1C(=C)CCCC1=O
CCCC1CC(=C)CCC1=O
CCCC1CCC(=C)CC1=O
CCCC1CCCC(=C)C1=O
CCCC1CC(=C)CC(=O)C1
CCCC1CCC(=C)C(=O)C1
CCCC1CCCC(=O)C1=C
CCCC1CCC(=O)CC1=C
CCCC1CCC(=O)C(=C)C1
CCCC1CC(=O)CCC1=C
CC1C(CC=C)CCCC1=O
CC1CCCC(CC=C)C1=O
CC1CC(CC=C)CC(=O)C1
CC1CCCC(=O)C1CC=C
CC1CCC(=O)C(CC=C)C1
CC1CC(=O)CCC1CC=C
CC12CC(CC=C)=CC1O2
CC12OC1C=CC2CC=C
CC12OC1C(CC=C)C=C2
CC1=CC2OC2(CC=C)C1
CC1C=CC2(CC=C)OC12
CC1C=CC2OC12CC=C
CC1(CC=C)C=CC2OC12
CCC12CC(C=C)=CC1O2
CCC12OC1C=CC2C=C
CCC12OC1C(C=C)C=C2
CCC1=CC2OC2(C1)C=C
CCC1C=CC2(OC12)C=C
CCC1C=CC2OC12C=C
CCC1(C=C)C=CC2OC12
CCCC12OC1C=CC2=C
CCCC12OC1C(=C)C=C2
CC(=O)OC1CCCCC1=C
CC(=O)OC1CCCC(=C)C1
COC(=O)C1CCCCC1=C
COC(=O)C1CCCC(=C)C1
CC(=O)OC1CCC(=C)CC1
COC(=O)C1CCC(=C)CC1
CC1CCCC(C1)C(=C)C=O
CC1CCCCC1C(=C)C=O
CC1CCCCC1C(=O)C=C
CC(=C)C1CCCC(C1)C=O
CC(=C)C1CCCCC1C=O
CCC(=C)C1CCCCC1=O
CC(C=C)C1CCCC(=O)C1
CCC(=C)C1CCCC(=O)C1
CC(=C)CC1CCC(=O)CC1
CC(C=C)C1CCC(=O)CC1
CCC(=C)C1CCC(=O)CC1
CCC(=O)C1CCCCC1=C
CC(C=O)C1CCCC(=C)C1
CCC(=O)C1CCCC(=C)C1
CC(=O)C1CCCC(C1)C=C
CC(=O)C1CCCCC1C=C
CC(=O)CC1CCCCC1=C
CC(=O)CC1CCC(=C)CC1
CC(=O)CC1CCCC(=C)C1
CC1CCC(CC1)C(=C)C=O
CC1CCC(CC1)C(=O)C=C
CC1CCCC(C1)C(=O)C=C
CC(=C)C1CCC(CC1)C=O
CC(=C)CC1CCCCC1=O
CC(C=C)C1CCCCC1=O
CC(=C)CC1CCCC(=O)C1
CC(C=O)C1CCCCC1=C
CC(C=O)C1CCC(=C)CC1
CCC(=O)C1CCC(=C)CC1
CC(=O)C1CCC(CC1)C=C
CC1=CC(=CC2CO2)C=C1C
CC1=CC(=CC2CO2)C(C)=C1
CC1=CC=C(C)C1=CC1CO1
CC1=C(C)C(=CC2CO2)C=C1
CC1OC1C=C1C=CC=C1C
CC1OC1C=C1C=CC(C)=C1
CC=C1C=CC=C1C1OC1C
CC=C1C=CC(=C1)C1OC1C
CC=C1C=C(C=C1C)C1CO1
CC=C1C=CC(C2CO2)=C1C
CC=C1C=C(C)C=C1C1CO1
CC=C1C=C(C)C(=C1)C1CO1
CC=C1C=CC(C)=C1C1CO1
CC=C1C(C)=CC=C1C1CO1
CC1(CCCCC1=C)OC=O
CC1(CCC(=C)CC1)OC=O
CC1(CCCC(=C)C1)OC=O
CC1(CCC(CC1)C=C)C=O
CC1(CCCC(C1)C=C)C=O
CC1(CCCCC1C=C)C=O
CC1CCC(CC1)(C=C)C=O
CC1CCCC(C1)(C=C)C=O
CC1CCCCC1(C=C)C=O
CC1(CCC(CC1)C=O)C=C
CC1(CCCC(C1)C=O)C=C
CC1(CCCCC1C=O)C=C
CC1(CC=C)CCC(=O)CC1
CC1(CC=O)CCCCC1=C
CC1(CC=O)CCC(=C)CC1
CC1(CC=O)CCCC(=C)C1
CCC1(CCCCC1=C)C=O
CCC1(CCCCC1=O)C=C
CCC1(CCC(=C)CC1)C=O
CCC1(CCCC(=C)C1)C=O
CCC1(CCCC(=O)C1)C=C
CCC1(CCC(=O)CC1)C=C
CC1(CC=C)CCCCC1=O
CC1(CC=C)CCCC(=O)C1
CCCC1=CC2OC2C=C1
CCCC1=CC=CC2OC12
CC1=CC=CC1=CC1(C)CO1
CC1(C)OC1C=C1C=CC=C1
CC1OC1(C)C=C1C=CC=C1
O=C(OC1CCCCC1)C#C
COC(=O)C=C1CCCCC1
O=CC(C#C)C1CCCCC1
CC#CC(=O)C1CCCCC1
O=C(CC1CCCCC1)C#C
O=C(CC#C)C1CCCCC1
CC(=O)C#CC1CCCCC1
CC(CC=O)=C1CCCCC1
CCC(C=O)=C1CCCCC1
CC=C(C=O)C1CCCCC1
CC=CC(=O)C1CCCCC1
CC(=CC=O)C1CCCCC1
CC(C=O)=CC1CCCCC1
CC(C=O)C=C1CCCCC1
CCC(=O)C=C1CCCCC1
CC(=O)CC=C1CCCCC1
CC(=O)C=CC1CCCCC1
CC1=CC(CCCC1)OC=O
CC1=CCC(CCC1)OC=O
CC1=CCCC(CC1)OC=O
CC1=CCCCC(C1)OC=O
CC1=CCCCCC1OC=O
CC1C=CCCCC1OC=O
CC1CC=CCC(C1)OC=O
CC1CC=CCCC1OC=O
CC1CC(CCC=C1)OC=O
CC1CCC=CC(C1)OC=O
CC1CCC=CCC1OC=O
CC1CCC(CC=C1)OC=O
CC1CCCC=CC1OC=O
CC1CCCC(OC=O)C=C1
CC1CCC(OC=O)C=CC1
CC1=CCCCCC1CC=O
CC1C=CCCCC1CC=O
CC1CC=CCCC1CC=O
CC1CCC=CCC1CC=O
CC1CCCC=CC1CC=O
CC1CCCCC=C1CC=O
CC1=CCCCC(CC=O)C1
CC1CC=CCC(CC=O)C1
CC1CCC=CC(CC=O)C1
CC1CCCC=C(CC=O)C1
CC1CCCCC(CC=O)=C1
CC1=CCCC(CC=O)CC1
CC1CCC=C(CC=O)CC1
CC1CCCC(CC=O)=CC1
CC1CCCC(CC=O)C=C1
CC1=CCC(CC=O)CCC1
CC1CCC(CC=O)C=CC1
CC1CCC(CC=O)CC=C1
CC1=CC(CC=O)CCCC1
CC1CC(CC=O)CCC=C1
CC1=C(CC=O)CCCCC1
CCC1=C(CCCCC1)C=O
CCC1=CC(CCCC1)C=O
CCC1=CCC(CCC1)C=O
CCC1=CCCC(CC1)C=O
CCC1=CCCCC(C1)C=O
CCC1=CCCCCC1C=O
CCC1C=CCCCC1C=O
CCC1CC=CCC(C1)C=O
CCC1CC=CCCC1C=O
CCC1CC(CCC=C1)C=O
CCC1CCC=C(CC1)C=O
CCC1CCC=CC(C1)C=O
CCC1CCC=CCC1C=O
CCC1CCC(CC=C1)C=O
CCC1CCCC=C(C1)C=O
CCC1CCCC=CC1C=O
CCC1CCCCC=C1C=O
CCC1CCCCC(C=O)=C1
CCC1CCCC(C=O)=CC1
CCC1CCCC(C=O)C=C1
CCC1CCC(C=O)C=CC1
CCCC1=CCCCCC1=O
CCCC1C=CCCCC1=O
CCCC1CC=CCCC1=O
CCCC1CCC=CCC1=O
CCCC1CCCC=CC1=O
CCCC1=CCCCC(=O)C1
CCCC1CC=CCC(=O)C1
CCCC1CCC=CC(=O)C1
CCCC1=CCCC(=O)CC1
CCCC1CCCC(=O)C=C1
CCCC1=CCC(=O)CCC1
CCCC1CCC(=O)C=CC1
CCCC1CCC(=O)CC=C1
CCCC1CC(=O)CCC=C1
CCCC1=CC(=O)CCCC1
C=CCC1(CCCCO1)C=C
C=CCC1(CCCOC1)C=C
C=CCC1(CCOCC1)C=C
C=CC#CCC1CCCCO1
C=CCC#CC1CCCCO1
C=CC#CCC1CCCOC1
C=CCC#CC1CCCOC1
C=CC#CCC1CCOCC1
C=CCC#CC1CCOCC1
C=CC=CCC1CCCCO1
C=CCC=CC1CCCCO1
C=CC=CCC1CCCOC1
C=CCC=CC1CCCOC1
C=CCCC=C1CCCOC1
C=CC=CCC1CCOCC1
C=CCC=CC1CCOCC1
C=CCCC=C1CCOCC1
CC1CCC(CC1C)OC=O
CC1CC(C)CC(C1)OC=O
CC1CCC(C)C(C1)OC=O
CC1CCCC(C)C1OC=O
CC1CCCC(OC=O)C1C
CC1CCC(OC=O)C(C)C1
CC1CCCC(C)C1CC=O
CC1CCC(C)C(CC=O)C1
CC1CCCC(CC=O)C1C
CC1CCC(CC=O)C(C)C1
CCC1CC(CCC1C)C=O
CCC1CCC(CC1C)C=O
CCC1C(C)CCCC1C=O
CCC1CC(C)CCC1C=O
CCC1CCC(C)C(C1)C=O
CCC1CCC(C)CC1C=O
CCC1CCCC(C)C1C=O
CCC1CCCC(C=O)C1C
CCC1CCCC(=O)C1CC
CCC1CCC(C=O)C(C)C1
CCC1CCC(=O)CC1CC
CCCC1C(C)CCCC1=O
CCCC1CC(=O)CCC1C
CC1CC(C)CC(CC=O)C1
CC1CCC(CC=O)CC1C
CCC1CC(C)CC(C1)C=O
CCC1CCCC(CC)C1=O
CCC1CC(CC)CC(=O)C1
CCC1CCC(CC)C(=O)C1
CCC1CCC(=O)C(CC)C1
CCCC1CC(C)CCC1=O
CCCC1CCC(C)CC1=O
CCCC1CCCC(C)C1=O
CCCC1CC(C)CC(=O)C1
CCCC1CCC(C)C(=O)C1
CCCC1CCCC(=O)C1C
CCCC1CCC(=O)CC1C
CCCC1CCC(=O)C(C)C1
CC1CCC(CC1)OC(C)=O
CC1CCCC(C1)OC(C)=O
COC(=O)C1CCCCC1C
COC(=O)C1CCCC(C)C1
CC1CCCCC1OC(C)=O
COC(=O)C1CCC(C)CC1
CC(C)C1CCCCC1C=O
CC(C=O)C1CCCCC1C
CC(C=O)C1CCC(C)CC1
CC(C=O)C1CCCC(C)C1
CC1CCCCC1CC(C)=O
CC1CCCC(CC(C)=O)C1
CC1CCC(CC(C)=O)CC1
CCC1CCC(CC1)C(C)=O
CCC1CCCC(C1)C(C)=O
CCC1CCCCC1C(C)=O
CC(C)C1CCC(CC1)C=O
CC(C)C1CCCC(C1)C=O
CC(C)CC1CCCCC1=O
CC(C)CC1CCCC(=O)C1
CCC(C)C1CCCC(=O)C1
CC(C)CC1CCC(=O)CC1
CCC(C)C1CCC(=O)CC1
CCC(=O)C1CCCCC1C
CCC(=O)C1CCC(C)CC1
CCC(=O)C1CCCC(C)C1
CCC(C)C1CCCCC1=O
CC1CCCCC1(C)OC=O
CC1(C)CCC(CC1)OC=O
CC1(C)CCCC(C1)OC=O
CC1(C)CCCCC1OC=O
CC1CCC(C)(CC1)OC=O
CC1CCCC(C)(C1)OC=O
CC1CCCCC1(C)CC=O
CC1(C)CCCCC1CC=O
CC1CCCC(C)(CC=O)C1
CC1CCC(C)(CC=O)CC1
CCC1(CCCCC1C)C=O
CCC1CCCCC1(C)C=O
CCC1(C)CCC(CC1)C=O
CCC1(C)CCCC(C1)C=O
CCC1(C)CCCCC1C=O
CCC1(CCC(C)CC1)C=O
CCC1(CCCC(C)C1)C=O
CCC1CCC(C)(CC1)C=O
CCC1CCCC(C)(C1)C=O
CCCC1(C)CCCC(=O)C1
CCCC1(C)CCC(=O)CC1
CC1(C)CCCC(CC=O)C1
CC1(C)CCC(CC=O)CC1
CCC1(CC)CCCCC1=O
CCC1(CC)CCCC(=O)C1
CCC1(CC)CCC(=O)CC1
CCCC1(C)CCCCC1=O
CC(OC1CCCCC1)C=C
COC(C=C)C1CCCCC1
COCC(=C)C1CCCCC1
CC(=C)COC1CCCCC1
CC1(CCC=C)CCCCO1
CC1(CCC=C)CCCOC1
CC1(CCC=C)CCOCC1
CCC1(CC=C)CCCCO1
CCC1(CC=C)CCCOC1
CCC1(CC=C)CCOCC1
CCCC1(CCCCO1)C=C
CCCC1(CCCOC1)C=C
CCCC1(CCOCC1)C=C
CCC=CCC1CCCCO1
CCCC=CC1CCCCO1
CC=CCCC1CCCOC1
CCC=CCC1CCCOC1
CCCC=CC1CCCOC1
CC=CCCC1CCOCC1
CCC=CCC1CCOCC1
CCCC=CC1CCOCC1
CCCCC=C1CCOCC1
CC=CCCC1CCCCO1
CCCCC=C1CCCOC1
CCC1CCCCC1COC
CCCC1CCCCC1OC
CCCC1CCCC(C1)OC
CCCOC1CCCCC1C
CCOC1CCCCC1CC
CCOC1CCCC(CC)C1
CCOCC1CCCCC1C
CCOCC1CCCC(C)C1
COCCC1CCCCC1C
COCCC1CCCC(C)C1
CCC1CCCC(COC)C1
CCC1CCC(COC)CC1
CCCC1CCC(CC1)OC
CCCOC1CCC(C)CC1
CCCOC1CCCC(C)C1
CCOC1CCC(CC)CC1
CCOCC1CCC(C)CC1
COCCC1CCC(C)CC1
CCC(C)CC1CCOCC1
CC(C)CCC1CCCCO1
CCC(C)CC1CCCCO1
CCC(CC)C1CCCCO1
CCCC(C)C1CCCCO1
CC(C)CCC1CCCOC1
CCC(C)CC1CCCOC1
CCC(CC)C1CCCOC1
CCCC(C)C1CCCOC1
CC(C)CCC1CCOCC1
CCC(CC)C1CCOCC1
CCCC(C)C1CCOCC1
C=CCC1C2OCC=CC12
C=CCC1=CC2CC2OC1
C=CCC1=CC2OC2CC1
C=CCC1CC2OC2C=C1
C=CCC1=CCC2OC2C1
C=CCC1=CCCC2OC12
C=CCC1C=CCC2OC12
C=CCC1CC=CC2OC12
[truncated: 1,269,516 more chars]
