# Supplementary material for: Expanding the fragrance chemical space for virtual screening
Source: J Cheminform. 2014 May 22;6:27. doi: 10.1186/1758-2946-6-27 (PMC4037718; doi:10.1186/1758-2946-6-27)
Supplement: Additional file 4 — SMILES for the MQN-browser search examples in Table 3. [file 1758-2946-6-27-S4.zip › RoseOxide.Zinc.smi]

C=CC1CCC(OC1)C=C
CCCC1CCCC(=O)O1
CCCC1CCCCC1=O
CCCC1CCC(=O)CC1
CC=CC1OCCC(C)O1
CCC1CCC(CC1)C=C
CCCC1CCOC(C)S1
CCC1CCC(CC1)OC
OC1CCCCC1CC=C
CCC1CCCCC1C
CCC1CCC(C)CC1
CCC1CCCC(C)C1
COC1CCC(C)CC1
CCCC1=CC(=O)CCC1
C=CCC1CCCCC1=O
CC1CCOC(C1)C=C(C)C
CCC1CCCOC1=O
CCC1CCCC(=O)C1
CCC1CCC(=O)CC1
CCC1CCCCC1=O
SC1CCCCC1CC=C
CSC=C1CCCCC1=O
CC1CCC(C=O)C(C)C1
CC(C)C1CCC(=O)OC1
CC(C)C1CCOC(=O)C1
CC1CCC(CC1)C(C)=O
CC(C)C1CCCCC1=O
CC(C)C1CCCC(=O)C1
CC(C)C1CCC(=O)CC1
CC1(C)CCC(CC1)C=O
CCC1(C)CCC(=O)CC1
CC1CCCC(CCO)C1
CC1CCC(CCO)CC1
CCCC1CCC(O)CC1
CCCC1CCCCC1O
CCCC1OCCC(C)O1
CC1OC(CCC1C=C)C=C
CCCCC1CCCC(=O)O1
COC1CCC(C)=CC1
COC=C1CCCCC1
CCC1(C)CCCCO1
OCC1CCC(=C)CC1
CC1CCCCC1CO
CC1CCC(CO)CC1
CCC1CCCCC1O
CCC1CCCC(O)C1
CCC1CCC(O)CC1
COC1CCCC(C)O1
COC1(CCCCC1)C#C
C=CCC1=CCC(=O)CC1
C=CCC1CCC(=O)C=C1
CC(C=O)C1CCCCC1
CCC(=O)C1CCCCC1
CC(=O)CC1CCCCC1
CCCCC1CCCOC1
CCOC1CCCCC1=O
CCOC1CCC(=O)CC1
CCCC=C1CCCCC1=O
CC=CC1OCC(C)(C)CO1
C=CCC1CCCCC1
CCCC1CCCCC1
CC1=CCC(CC1)C=O
CC1CC=CCC1C=O
CC1CCCC(C=O)=C1
CCC1CCC(CC)O1
CCCC1CCC(C)O1
C=CC1CCCC(=O)O1
C=CC1CCCCC1=O
CSC1CCCCC1=O
C=COC1CCCCC1
CCOC1CCCCC1
CCC1CC(=O)CCO1
CC1=CC=C(OC=C)C=C1
COC1=CC=C(C=C)C=C1
CC1=CC(OC=C)=CC=C1
CC1=C(OC=C)C=CC=C1
COC1=C(C=C)C=CC=C1
COC1=CC(C=C)=CC=C1
CC1CC=CC(C)C1C=O
CC1CC(C)=CCC1C=O
CC1CC(CC(C)=C1)C=O
CC1CCC=C(C)C1C=O
CC1C=C(C)CCC1C=O
CC(C)C1=CCC(=O)CC1
CC(C)C1=CC(=O)CCC1
CC(C)C1CCC(=O)C=C1
CC(=O)C1CCC(C)=CC1
CCC1(C)CCC(=O)C=C1
CC(=C)C1CCCC(=O)C1
CC1(CCCC(=O)C1)C=C
CC(=O)C=C1CCCCC1
CC(C)OC1CCCCC1
CCC1CCCCCC1=O
O=CCCC1CCCCC1
OC(C=C)C1CCCCC1
OC1(CC=C)CCCCC1
CCOC1CC(C)C=CO1
COC=C1CCCCC1=O
CC1(C)CC(CCO1)C=O
COC1CCC(CC1)OC
CC(C)C=C1CCCCC1=O
CCCCC1CCCCC1=O
CCCCC1CCC(=O)CC1
CCC1CCCCO1
CC=CC1=CCCCC1
C=C=CC1CCCCC1
C#CCC1CCCCC1
CC#CC1CCCCC1
CC(C)C1CCCCC1
COC1=C(C)CC=CC1
CC=C1CCCCC1=O
CC=C1CCCC(=O)C1
CC1CCC(C=C1)C(C)=C
CC(=C)C1CCC(C)=CC1
CC1=CCC(C)(CC1)C=C
C=C(C#C)C1CCCCC1
CCC=C=C1CCCCC1
CC(C)C1CCC(C)CC1
CCCC1CCC(=O)O1
CCCC1CCCC1=O
O=CCC1CCCCC1
CC1CC=CCC1CO
CC1=CCC(CO)CC1
CSC1CCC(O)CC1
CC=CC1OCC(C)O1
COC1CC(C)C=CO1
COC1=CC=C(C=C1)C#C
COC1=C(C=CC=C1)C#C
COC1=CC(=CC=C1)C#C
CC(C)=C1CCCCC1=O
CC1CC(C)(C)CC(=O)O1
CC1CC(=O)OC(C)(C)C1
CC1CC(C)(C)CCC1=O
CC1CC(=O)CC(C)(C)C1
CC1CCCC(C)(C)C1=O
CC1=CC=C(CC=O)C=C1
CCC1=CC=C(C=O)C=C1
CC1=CC(CC=O)=CC=C1
CC1=C(CC=O)C=CC=C1
CCC1=CC(C=O)=CC=C1
CCC1=C(C=O)C=CC=C1
O=C1CCC(CCC#C)C1
CCCCC1=CCCOC1
CCCCC1COCC=C1
C=CC(=O)C1CCCCC1
O=CC#CC1CCCCC1
CC(=O)OC1CCCCC1
COC(=O)C1CCCCC1
CC=CC1=CC=C(O)C=C1
CC=CC1=C(O)C=CC=C1
CC1=CC(O)(CCC1)C=C
OC1(CCCCC1)C=C=C
OCC=C=C1CCCCC1
CC#CC1(O)CCCCC1
OC1(CC#C)CCCCC1
CC1CCCC(C)C1CO
CC1CCC(CO)C(C)C1
CC(C)C1CCCCC1O
CC(C)C1CCC(O)CC1
CC(O)C1CCC(C)CC1
CC1(C)CCC(CO)CC1
CCC1(O)CCCC(C)C1
CCC1OCC(C)(C)CO1
CCCC1CCC(CC1)C=C
CCOC1=CCCCC1=O
CCOC1=CC(=O)CCC1
COC1=CCC(CC1)C=O
C=COC1CCCCC1=O
CCC(=O)C1CCOCC1
CC(=O)CC1CCOCC1
C=CCOC1CCCCO1
CCCC1=C(C)OC(=O)CC1
COC(=O)C=C1CCCCC1
CC(=O)C#CC1CCCCC1
CC1CCCCC1OC(C)=O
COC(=O)C1CCC(C)CC1
CCC(C)C1CCCCC1=O
CC(C)C=C1CCCCC1O
CC1CC(C)(C)OC(O1)C=C
CCCC1OCOCC1CC
CC1CCCCC1C
CC1CCC(C)CC1
CC1CCCC(C)C1
CC1OCCC(C)=C1
CC1CSCC(C)O1
C#CC=C1CCCCC1
CC1CCCC(C)C1C
CC1CC(C)CC(C)C1
CC1CCC(C)C(C)C1
CC1CCC(C)(C)CC1
CC1CCCC(C)(C)C1
CC(=C)CC1CCCC1
CCCC1CCCCS1
CCSC1CCCCC1
CC(C)=C1CCC(C)=CC1
C=CSC1CCC=CO1
CC(=C)OC1CCCC1
CCOC1=CCCCC1
CCOC1CCCC=C1
CCC(C)C1CCCO1
CC(=O)C1CCCCC1
CC1(CCCCC1)C=O
OC1CCCCC1C#C
CC1=CC=C(SC=C)C=C1
CC1=CC=C(CC=C)C=C1
CCC1=CC=C(C=C)C=C1
CC1=C(CC=C)C=CC=C1
CC1=CC(CC=C)=CC=C1
C=CC1(CCCCC1)C=C
C#CCCC1CCCCC1
CC(C)CC1CCCCC1
CCC(C)C1CCCCC1
OCCC1CCCCC1
COC1CCCCC1=O
COC1CCCC(=O)C1
COC1CCC(=O)CC1
C=CCC1COCCO1
C=COC1CCCCO1
CCCC1OCCCO1
CCOC1CCCCO1
O=CC1=CC=C(C=C1)C#C
O=CC1=CC=CC(=C1)C#C
O=CC1=C(C=CC=C1)C#C
COC1=CC=C(C=S)C=C1
CCC1=CC=C(OC)C=C1
CCOC1=CC=C(C)C=C1
CCC1=CC(OC)=CC=C1
CCC1=C(OC)C=CC=C1
CCOC1=C(C)C=CC=C1
CCOC1=CC(C)=CC=C1
CC1=C(C=O)C(C)=CCC1
CC(C)C=C1CCOC1=O
CC(C)OC1=CCCCC1
CC(C)OC1CCCC=C1
O=CC=C=C1CCCCC1
CC1CCCCC1(O)C#C
CC1CCCC(O)(C1)C#C
C=C(CC1CCCCC1)C#C
C=CCCC1CCC(=O)C1
CCCCC1CCC(=O)O1
CCCCC1CCCC1=O
CCCC(=O)C1CCCC1
CC(=O)CCC1CCCC1
OCC1=CC=C(C=C)C=C1
OC1=CC=C(CC=C)C=C1
OC1=C(CC=C)C=CC=C1
OCC#CC1CCCCC1
CC(CO)C1CCCCC1
CCC(O)C1CCCCC1
CCCC1(O)CCCCC1
CCC1(C)COC(=O)OC1
C#CCOC1CCCCO1
CC(C)OC1CCCCO1
CCC1(CC)COCCO1
CCCC1(C)OCCCO1
CC(C)(C)C1CCCCC1=O
CC(C)(C)C1CCCC(=O)C1
CC(C)(C)C1CCC(=O)CC1
COC1CCCC2(C)CC12
O=CC1CCC(CC1)C=O
CCOC1CCCCC1O
COCC1CCCCC1O
CCCCC1=CC(=O)CCC1
C=CC(=O)OC1CCCCC1
CC(=O)SCC1CCCCC1
CC(=O)OCC1CCCCC1
COC(=O)CC1CCCCC1
CCC(=O)OC1CCCCC1
CCOC(=O)C1CCCCC1
CC(CC1CCCCC1)C=O
CCCC(=O)C1CCCCC1
CC(=O)CCC1CCCCC1
CC1CCCC(=C)C1CCO
CC1CCCCC1(O)CC=C
OCC1CCC(CC#C)CC1
CC=CC(O)C1CCCCC1
CCCC1OCC(C)C(C)O1
CCOC1OCCCC1(C)C
CCC=CCC1CCCC(=O)O1
CCC1CCC(C)C1
C=CC1CCCCC1
CCC1CCCCC1
CC1CCCC(=O)O1
CC1CCOC(=O)C1
CC1CCCC(=O)C1
CC1CCC(=O)CC1
CC1CCCCC1=O
COC1CCCCC1
CC1=CC=C(C=C)C=C1
CC1=C(C=C)C=CC=C1
CC1=CC(C=C)=CC=C1
CCC1=CC=C(C)C=C1
CCC1=C(C)C=CC=C1
CCC1=CC(C)=CC=C1
CC(C)C1=CCCCC1
COC1=CC=CC(C)=C1
COC1=CC=C(C)C=C1
COC1=C(C)C=CC=C1
CCC1CC(C)C(C)O1
CC1CC(C)OC(=O)C1
CC1COC(=O)C(C)C1
CC1CCCC(C)C1=O
CC1CC(C)CC(=O)C1
CC1CCC(C)C(=O)C1
CC1CCC(=O)CC1C
CC1CCC(=O)C(C)C1
CC1(C)CCCOC1=O
CC1(C)CCCCC1=O
CC1(C)CCCC(=O)C1
CC1(C)CCC(=O)CC1
CCC1=CC=C(C=C1)C#C
CCC1=C(C=CC=C1)C#C
CCC1=CC(=CC=C1)C#C
CC(C)C1=CCC(C)CC1
CC(C)C1CCC(C)=CC1
CC(C)C1CCC(C)C=C1
CC(C)(C)C1CCCCC1
C=CCC1CCOC1=O
CC(C=O)C1CCCC1
CCC(=O)C1CCCC1
CC(=O)CC1CCCC1
O=COC1CCCCC1
CC1C=CC(CO)C=C1
OC1(CCCCC1)C=C
CC(O)C1CCCCC1
CC1(CO)CCCCC1
CCC1(O)CCCCC1
CC(C)C1OCCCO1
CCCCC1CCCCS1
CCCCC1CCCSC1
CCCCC1CCSCC1
CCCCC1CCCCC1
CC1=CC(C)(C)OC(=O)C1
CC1=CC(=O)OC(C)(C)C1
CC1=CC(C)(C)CCC1=O
CC1=CC(=O)CC(C)(C)C1
O=CCC1CCOCC1
COC1CCCCC1O
COC1CCCC(O)C1
COC1CCC(O)CC1
C=CC1=CC(C=O)=CC=C1
CSC1=CC=C(C=O)C=C1
CSC1=CC(C=O)=CC=C1
CSC1=C(C=O)C=CC=C1
CC=CC(=O)C1=CCCC1
O=CC=CC1CCC=CC1
COC(=O)C=C1CCCC1
CC(=O)OC1=CCCCC1
CC(=O)OC1CCCC=C1
COC(=O)C1=CCCCC1
COC(=O)C1CCC=CC1
CCCC1CC(C)OC1=O
CCC1CCC(CC)C1=O
CC1=CC=C(C=C1)C1CO1
CC1OC1C1=CC=CC=C1
CC1=C(C=CC=C1)C1CO1
CC(=O)OC1CCCCS1
COC(=O)C1CCSCC1
OCC1=CC=C(C=C1)C#C
OCC1=C(C=CC=C1)C#C
CC(O)C1CCCC=C1C
CC(C)(O)C1CCCCC1
OCC=C1CCCCCC1
CC(C)(C)C1OCCCO1
CCCCC1CCSC(C)C1
CCC1(C)CCCC(C)(C)O1
OCCCC1CCCCC1
COC(=O)C1CCCCO1
COC(=O)C1CCCOC1
COC(=O)C1CCOCC1
OC1(CC#C)CCOCC1
CC1CCCC(C)(CO)O1
CC1CCC(C)(CO)OC1
CC(=C)C1CCC(C=O)=CC1
CC(C=O)=CC1CCC=CC1
CC(=O)C=CC1CCC=CC1
CCCC1CC(=O)C=C(C)C1
CC(=O)OC1CCC(C)=CC1
COC(=O)C1CCC(C)=CC1
CC1C=CCCC1CC(C)=O
CC1=CC(C)=CC(=C1)C1CO1
CC1=CC(C2CO2)=C(C)C=C1
CC1=C(C)C=C(C=C1)C1CO1
CC1=CC(C)=C(C=C1)C1CO1
CC1=CC=C(C=C1)C1(C)CO1
CCC12CC1CCCC2=O
OC(C=C)(C1CC1)C1CC1
CC#CC1(O)CCC(C)CC1
CCC1OC(C)CC(C)(C)O1
CC1CC1C1=CC=C(O1)C=O
CCCC1CCC(CO)CC1
CCCCC1CCCCC1O
CCCCC1CCC(O)CC1
CCOC1OC=CCC1CC
COC(=O)C=C1CCOCC1
COCC1C(C)CCCC1=O
CC(C)OC1CCC(=O)CC1
CCC1(CC)COC(=O)OC1
CCCC1(C)COC(=O)OC1
CC1CCOCCC1OC=O
CC(C)CC=C1CCCCC1=O
CCCCCC1CCCC(=O)O1
