# Supplementary material for: Expanding the fragrance chemical space for virtual screening
Source: J Cheminform. 2014 May 22;6:27. doi: 10.1186/1758-2946-6-27 (PMC4037718; doi:10.1186/1758-2946-6-27)
Supplement: Additional file 4 — SMILES for the MQN-browser search examples in Table 3. [file 1758-2946-6-27-S4.zip › Vanillin.GDBIso.smi]

COC1=CC=C(C=O)C=C1O
COC1=CC=C(O)C=C1C=O
COC1=CC(O)=CC(C=O)=C1
COC1=C(O)C=CC=C1C=O
CC1=CC=CC(O)=C1OC=O
CC1=CC=CC(OC=O)=C1O
CC1=CC=C(O)C=C1OC=O
CC1=CC=C(OC=O)C=C1O
CC1=CC(O)=CC=C1OC=O
CC1=CC(O)=CC(OC=O)=C1
CC1=CC(OC=O)=CC=C1O
CC1=C(O)C=CC=C1OC=O
CC1=CC=C(O)C(OC=O)=C1
CC1=CC=C(OC=O)C(O)=C1
OC1=CC=CC=C1OCC=O
OC1=CC=CC(OCC=O)=C1
OC1=CC=C(OCC=O)C=C1
OC1C=C(CC=C1C=O)C=O
OC1C=CC=C(C=O)C1C=O
OC1C=CCC(C=O)=C1C=O
OC1CC=CC(C=O)=C1C=O
OC1C=CC(C=O)=CC1C=O
OC1C=CC(C=O)C=C1C=O
OC1CC=C(C=O)C=C1C=O
OC1C=CC(C=O)C(C=O)=C1
OC1CC=C(C=O)C(C=O)=C1
OC1C=C(CC(C=O)=C1)C=O
OC1C=C(C=O)C=CC1C=O
OC1CC(C=O)=CC=C1C=O
OC1CC(C=O)=CC(C=O)=C1
OC1CC(C=O)=C(C=O)C=C1
OC1C(C=O)=CCC=C1C=O
OC1C(C=O)C=CC=C1C=O
COC(=O)C1=CC=CC(O)=C1
CC(=O)OC1=CC=CC=C1O
CC(=O)OC1=CC=CC(O)=C1
COC(=O)C1=CC=CC=C1O
CC(=O)OC1=CC=C(O)C=C1
COC(=O)C1=CC=C(O)C=C1
OC1=C(CC=C)C(=O)C=CO1
OC1=CC(=O)C=C(CC=C)O1
OC1=CC(=O)C(CC=C)=CO1
OC1=COC=C(CC=C)C1=O
OC1=COC(CC=C)=CC1=O
OCC1=C(C=C)C(=O)C=CO1
OCC1=CC(=O)C(C=C)=CO1
OCC1=CC(=O)C=C(O1)C=C
OCC1=C(OC=CC1=O)C=C
OCC1=COC=C(C=C)C1=O
OCC1=COC(C=C)=CC1=O
OC1=C(CC=C)OC=CC1=O
OCC1=CC=CC(OC=O)=C1
OCC1=CC=C(OC=O)C=C1
OC1=CC=CC=C1COC=O
OC1=CC=CC(COC=O)=C1
OC1=CC=C(COC=O)C=C1
OCC1=CC=CC=C1OC=O
COCC1=CC=CC(=O)C1=O
COCC1=CC(=O)C(=O)C=C1
COCC1=CC(=O)C=CC1=O
CC=CC1=CC(=O)C=C(O)O1
CC=CC1=CC(=O)C(O)=CO1
CC=CC1=COC=C(O)C1=O
CC=CC1=COC(O)=CC1=O
CC=CC1=C(O)C(=O)C=CO1
CC=CC1=C(O)OC=CC1=O
COC1=CC=CC=C(O)C1=O
COC1=CC=CC(=O)C=C1O
COC1=CC=CC(=O)C(O)=C1
COC1=CC=C(O)C(=O)C=C1
COC1=CC(=O)C=CC=C1O
COC1=CC(=O)C=CC(O)=C1
COC1=CC(O)=CC(=O)C=C1
COC1=C(O)C=CC(=O)C=C1
COC1=CC(=O)C(O)=CC=C1
COC1=C(O)C(=O)C=CC=C1
COC1=C(O)C=CC=CC1=O
OC1=C(CC=C)C=CC(=O)O1
OC1=CC=C(CC=C)C(=O)O1
OC1=CC(CC=C)=CC(=O)O1
OC1=C(CC=C)C=COC1=O
OC1=CC=C(CC=C)OC1=O
OC1=CC(CC=C)=COC1=O
OC1=C(CC=C)OC(=O)C=C1
OC1=COC(=O)C=C1CC=C
OC1=COC(=O)C(CC=C)=C1
OCC1=C(C=C)C=CC(=O)O1
OCC1=CC=C(C=C)C(=O)O1
OCC1=CC(C=C)=CC(=O)O1
OCC1=C(C=C)C=COC1=O
OCC1=CC(C=C)=COC1=O
OCC1=C(C=C)C(=O)OC=C1
OCC1=CC=C(OC1=O)C=C
OCC1=CC(=O)OC=C1C=C
OCC1=CC(=O)OC(C=C)=C1
OCC1=C(OC(=O)C=C1)C=C
OCC1=COC(=O)C=C1C=C
OCC1=COC(=O)C(C=C)=C1
COC1=C(C=C)C(=O)C=CO1
COC1=CC(=O)C(C=C)=CO1
COC1=CC(=O)C=C(O1)C=C
COC1=C(OC=CC1=O)C=C
COC1=COC=C(C=C)C1=O
COC1=COC(C=C)=CC1=O
OC1C=CC(=O)C1OCC#C
OC1C=CC(OCC#C)C1=O
OC1C(OCC#C)C=CC1=O
OC1C=CC(CC=O)=C1C=O
OC1C=CC(C=O)=C1CC=O
OC1C=C(CC=O)C=C1C=O
OC1C=C(CC=O)C(C=O)=C1
OC1C=C(C=O)C=C1CC=O
OC1C(CC=O)=CC=C1C=O
OCC1=C(CC=C1C=O)C=O
OCC1=CC=C(CC=O)C1=O
OCC1=C(CC(C=O)=C1)C=O
OCC1=CCC(C=O)=C1C=O
OCC1C=CC(C=O)=C1C=O
OCC1=CC(CC=O)=CC1=O
OCC1=CC(C=O)=C(C1)C=O
OCC1=CC(C=O)C=C1C=O
OCC1C=C(C=O)C=C1C=O
OCC1=C(CC=O)C=CC1=O
OCC1C=C(C=O)C(C=O)=C1
OCC1=C(CC=O)C(=O)C=C1
OCC1=CC(=O)C=C1CC=O
OCC1=C(C=O)C=C(C1)C=O
OCC1C(C=O)=CC=C1C=O
OCC1=CC(=O)C(CC=O)=C1
OCC1=C(C=O)C(C=O)=CC1
OCCC1=CC=C(C=O)C1=O
OCCC1=CC(C=O)=CC1=O
OCCC1=CC(=O)C=C1C=O
OCCC1=C(C=O)C=CC1=O
OCCC1=CC(=O)C(C=O)=C1
OCCC1=C(C=O)C(=O)C=C1
OC1C=CC=C1C(C=O)C=O
OC1C=CC=C1CC(=O)C=O
OC1C=CC(=C1)C(C=O)C=O
OC1C=CC=C1C(=O)CC=O
OC1C=CC(=C1)C(=O)CC=O
OC1C=CC(CC(=O)C=O)=C1
OCC1=C(C=CC1)C(=O)C=O
OCC1=C(CC=C1)C(=O)C=O
OCC1=CC=C(C1)C(=O)C=O
OCC1=CC(=CC1)C(=O)C=O
OCC1=CCC=C1C(=O)C=O
OCC1=CCC(=C1)C(=O)C=O
OCC1C=CC=C1C(=O)C=O
OCC1C=CC(=C1)C(=O)C=O
OC(CC1=CC=CC1=O)C=O
OC(CC1=CC(=O)C=C1)C=O
OC(CC=O)C1=CC=CC1=O
OCC(C=O)C1=CC=CC1=O
OCCC(=O)C1=CC=CC1=O
OC(CC=O)C1=CC(=O)C=C1
OCC(C=O)C1=CC(=O)C=C1
OCCC(=O)C1=CC(=O)C=C1
OC(C=O)C1=C(CC=C1)C=O
OC(C=O)C1=CC=C(C1)C=O
OC(C=O)C1=CC=CC1C=O
OC(C=O)C1=CCC=C1C=O
OC(C=O)C1C=CC=C1C=O
OCC(=O)C1=C(CC=C1)C=O
OCC(=O)C1=CC=C(C1)C=O
OCC(=O)C1=CCC=C1C=O
OC(C=O)C1=CCC(C=O)=C1
OC(C=O)C1C=CC(C=O)=C1
OCC(=O)C1=CCC(C=O)=C1
OC(C=O)C1=CC(C=O)=CC1
OC(C=O)C1=CC(C=O)C=C1
OCC(=O)C1=CC(C=O)=CC1
OCC(=O)C1=CC(C=O)C=C1
OC(C=O)C1=C(C=O)C=CC1
OCC(=O)C1=C(C=O)C=CC1
OCC(=O)CC1=CC=CC1=O
OCC(=O)CC1=CC(=O)C=C1
COC1=CC=CC=C1OC=O
COC1=CC=CC(OC=O)=C1
COC1=CC=C(OC=O)C=C1
CC1=CC=C(CC=O)C(=O)O1
CC1=CC=C(CC=O)OC1=O
CC1=CC(CC=O)=CC(=O)O1
CC1=CC(CC=O)=COC1=O
CC1=C(CC=O)C=CC(=O)O1
CC1=C(CC=O)C=COC1=O
CC1=C(CC=O)C(=O)OC=C1
CC1=C(CC=O)OC(=O)C=C1
CC1=CC(=O)OC=C1CC=O
CC1=CC(=O)OC(CC=O)=C1
CC1=COC(=O)C=C1CC=O
CC1=COC(=O)C(CC=O)=C1
CCC1=CC=C(C=O)C(=O)O1
CCC1=CC=C(OC1=O)C=O
CCC1=CC(C=O)=CC(=O)O1
CCC1=CC(C=O)=COC1=O
CCC1=C(C=O)C=CC(=O)O1
CCC1=C(C=O)C(=O)OC=C1
CCC1=CC(=O)OC=C1C=O
CCC1=CC(=O)OC(C=O)=C1
CCC1=C(OC(=O)C=C1)C=O
CCC1=COC(=O)C=C1C=O
CCC1=COC(=O)C(C=O)=C1
CCC1=C(C=O)C=COC1=O
CC=CC1=CC=C(O)C(=O)O1
CC=CC1=CC=C(O)OC1=O
CC=CC1=CC(O)=COC1=O
CC=CC1=CC(=O)OC=C1O
CC=CC1=CC(=O)OC(O)=C1
CC=CC1=C(O)C=CC(=O)O1
CC=CC1=C(O)C=COC1=O
CC=CC1=COC(=O)C=C1O
CC=CC1=COC(=O)C(O)=C1
CC=CC1=C(O)C(=O)OC=C1
CC=CC1=C(O)OC(=O)C=C1
OCC(=O)OC1=CC=CC=C1
CC1=C(CC=O)OC=CC1=O
CC1=CC(=O)C=C(CC=O)O1
CC1=CC(=O)C(CC=O)=CO1
CC1=COC=C(CC=O)C1=O
CC1=COC(CC=O)=CC1=O
CCC1=CC(=O)C=C(O1)C=O
CCC1=CC(=O)C(C=O)=CO1
CCC1=C(C=O)C(=O)C=CO1
CCC1=C(OC=CC1=O)C=O
CCC1=COC=C(C=O)C1=O
CCC1=COC(C=O)=CC1=O
CC1=C(CC=O)C(=O)C=CO1
OC1C=C(COC1C#C)C=O
OC1C=CC(OC1C#C)C=O
OC1C=C(COC1C=O)C#C
OC1C=CC(OC1C=O)C#C
OC1C(OCC=C1C#C)C=O
OC1C(OCC=C1C=O)C#C
OC1COC(C=C1C=O)C#C
OC1COCC(C#C)=C1C=O
OC1COC(C#C)C(C=O)=C1
OC1COCC(C=O)=C1C#C
OC1COC(C=O)C=C1C#C
OC1COC(C=O)C(=C1)C#C
OCC1=C(C#C)C(=O)COC1
OCC1=C(COCC1=O)C#C
OCC1=CC(OCC1=O)C#C
OCC1=CCOC(C#C)C1=O
OCC1=CC(=O)C(OC1)C#C
OCC1=CC(=O)COC1C#C
OCC1OC(C=CC1=O)C#C
OCC1OCC(=CC1=O)C#C
OCC1OCC=C(C#C)C1=O
OCC1OC(C#C)C(=O)C=C1
OCC1OCC(=O)C=C1C#C
OCC1OCC(=O)C(=C1)C#C
CC1=CC(C=O)=C(C=O)C1O
CC1=CC(C=O)=C(CO)C1=O
CC1=CC(CO)=C(C=O)C1=O
CC1=C(C=O)C=C(C=O)C1O
CC1=C(C=O)C=C(CO)C1=O
CC1=C(CO)C=C(C=O)C1=O
CC1=CC(=O)C(C=O)=C1CO
CC1=CC(=O)C(CO)=C1C=O
CC1=CC(O)C(C=O)=C1C=O
CC1=C(C=O)C(C=O)=CC1O
CC1=C(C=O)C(CO)=CC1=O
CC1=C(CO)C(C=O)=CC1=O
CC1=C(C=O)C(=O)C=C1CO
CC1=C(C=O)C(O)C=C1C=O
CC1=C(CO)C(=O)C=C1C=O
CC1=C(C=O)C(=O)C(CO)=C1
CC1=C(C=O)C(O)C(C=O)=C1
CC1=C(CO)C(=O)C(C=O)=C1
CC1=C(C=CC1=O)C(=O)CO
CC1=C(C=CC1=O)C(O)C=O
CC1=C(C=CC1O)C(=O)C=O
CC1=CC=C(C1O)C(=O)C=O
CC1=CC(=CC1=O)C(=O)CO
CC1=CC(=CC1=O)C(O)C=O
CC1=CC(=CC1O)C(=O)C=O
CC1=CC=C(C(=O)CO)C1=O
CC1=CC=C(C(O)C=O)C1=O
CC1=C(C(O)C=C1)C(=O)C=O
CC1=CC(=O)C=C1C(=O)CO
CC1=CC(=O)C=C1C(O)C=O
CC1=CC(=O)C(=C1)C(=O)CO
CC1=CC(=O)C(=C1)C(O)C=O
CC1=CC(O)C=C1C(=O)C=O
CC1=CC(O)C(=C1)C(=O)C=O
CC1=C(C(=O)CO)C(=O)C=C1
CC1=C(C(O)C=O)C(=O)C=C1
CC(=O)C1=CC=C(C=O)C1O
CC(=O)C1=CC=C(CO)C1=O
CC(O)C1=CC=C(C=O)C1=O
CC(=O)C1=CC(C=O)=CC1O
CC(=O)C1=CC(CO)=CC1=O
CC(O)C1=CC(C=O)=CC1=O
CC(=O)C1=CC(=O)C=C1CO
CC(=O)C1=CC(O)C=C1C=O
CC(O)C1=CC(=O)C=C1C=O
CC(=O)C1=C(C=O)C=CC1O
CC(=O)C1=C(CO)C=CC1=O
CC(O)C1=C(C=O)C=CC1=O
CC(=O)C1=CC(=O)C(CO)=C1
CC(=O)C1=CC(O)C(C=O)=C1
CC(O)C1=CC(=O)C(C=O)=C1
CC(=O)C1=C(C=O)C(O)C=C1
CC(=O)C1=C(CO)C(=O)C=C1
CC(O)C1=C(C=O)C(=O)C=C1
CC1=CC=C(C=O)C1(O)C=O
CC1=CC(C=O)=CC1(O)C=O
CC1=C(C=O)C=CC1(O)C=O
CC1=CC(O)(C=O)C=C1C=O
CC1=CC(O)(C=O)C(C=O)=C1
CC1=C(C=O)C(O)(C=O)C=C1
CC1(O)C=CC(C=O)=C1C=O
CC1(O)C=C(C=O)C=C1C=O
CC1(O)C=C(C=O)C(C=O)=C1
CC1(O)C(C=O)=CC=C1C=O
CC(O)(C=O)C1=CC=CC1=O
CC(O)(C=O)C1=CC(=O)C=C1
OC1(CC=CC=C1C=O)C=O
OC1C=CC=CC1(C=O)C=O
OC1(CC=CC(C=O)=C1)C=O
OC1(CC=C(C=O)C=C1)C=O
OC1C=CC(C=O)(C=O)C=C1
OC1(CC(C=O)=CC=C1)C=O
OC1(CC=O)C=CC=CC1=O
OC1(C=O)C=CC=CC1C=O
OC1(C=O)C=CCC=C1C=O
OC1(C=O)C=CCC(C=O)=C1
OC1(C=O)C=CC(C=O)C=C1
OCC1(C=O)C=CC=CC1=O
OCC1(C=O)C=CC(=O)C=C1
OC1(CC=O)C=CC(=O)C=C1
COC1=C(C=C)C=CC(=O)O1
COC1=CC=C(C=C)C(=O)O1
COC1=CC(C=C)=CC(=O)O1
COC1=C(C=C)C=COC1=O
COC1=CC(C=C)=COC1=O
COC1=C(C=C)C(=O)OC=C1
COC1=CC=C(OC1=O)C=C
COC1=CC(=O)OC=C1C=C
COC1=C(OC(=O)C=C1)C=C
COC1=COC(=O)C=C1C=C
COC1=COC(=O)C(C=C)=C1
COC1=CC(=O)OC(C=C)=C1
CC1=CC=C(C=O)C1OC=O
CC1=CC=C(COC=O)C1=O
CC1=CC(C=O)=CC1OC=O
CC1=CC(COC=O)=CC1=O
CC1=CC(=O)C=C1COC=O
CC1=C(C=O)C=CC1OC=O
CC1=CC(=O)C(COC=O)=C1
CC1=CC(OC=O)C=C1C=O
CC1=C(COC=O)C=CC1=O
CC1=CC(OC=O)C(C=O)=C1
CC1=C(C=O)C(OC=O)C=C1
CC1=C(COC=O)C(=O)C=C1
CC1=CC=CC1OC(=O)C=O
CC1=CC(OC(=O)C=O)C=C1
CC(=O)C1=CC=CC1OC=O
CC(=O)C1=CC(OC=O)C=C1
CC(OC=O)C1=CC=CC1=O
CC(OC=O)C1=CC(=O)C=C1
CCOC(=O)C1=CC(=O)C=C1
CC(=O)OC1C=CC=C1C=O
CC(=O)OC1C=CC(C=O)=C1
CC(=O)OCC1=CC=CC1=O
CC(=O)OCC1=CC(=O)C=C1
COC(=O)C1=C(CC=C1)C=O
COC(=O)C1=CCC=C1C=O
COC(=O)C1=CCC(C=O)=C1
COC(=O)C1=CC(C=O)=CC1
COC(=O)C1=CC(C=O)C=C1
COC(=O)C1=C(C=O)C=CC1
COC(=O)CC1=CC=CC1=O
COC(=O)CC1=CC(=O)C=C1
COC(=O)C1=CC=C(C1)C=O
COC(=O)C1C=CC=C1C=O
COC(=O)C1C=CC(C=O)=C1
CCOC(=O)C1=CC=CC1=O
CC1=C(O)C=C(O1)C=CC=O
OC1C(CC=C1C#C)OC=O
OC1C=C(CC1OC=O)C#C
OC1CC(=CC1OC=O)C#C
OC1C=CC(C#C)C1OC=O
OC1CC=C(C#C)C1OC=O
OC1C=CC(OC=O)C1C#C
OC1CC(OC=O)C=C1C#C
OC1CC(OC=O)C(=C1)C#C
OC1C(OC=O)C=CC1C#C
OC1C=CCC1OC(=O)C#C
OC1CC=CC1OC(=O)C#C
OC1CC(OC(=O)C#C)C=C1
COC1C=CC(C=O)=C1C=O
COC1C=C(C=O)C=C1C=O
COC1C=C(C=O)C(C=O)=C1
COC1C(C=O)=CC=C1C=O
COCC1=CC=C(C=O)C1=O
COCC1=CC(C=O)=CC1=O
COCC1=CC(=O)C=C1C=O
COCC1=C(C=O)C=CC1=O
COCC1=CC(=O)C(C=O)=C1
COCC1=C(C=O)C(=O)C=C1
COC1C=CC=C1C(=O)C=O
COC1C=CC(=C1)C(=O)C=O
COC(C=O)C1=CC=CC1=O
COCC(=O)C1=CC=CC1=O
COC(C=O)C1=CC(=O)C=C1
COCC(=O)C1=CC(=O)C=C1
CC1=CC=C(CO)C(=O)C1=O
CC1=CC(CO)=CC(=O)C1=O
CC1=C(CO)C=CC(=O)C1=O
CC1=CC(=O)C=C(CO)C1=O
CC1=CC(=O)C(=O)C=C1CO
CC1=C(CO)C(=O)C=CC1=O
CC1=CC(=O)C(=O)C(CO)=C1
CC1=C(CO)C(=O)C(=O)C=C1
CC1=CC(=O)C(CO)=CC1=O
CC1=CC=CC(=O)C1(O)C=O
CC1=CC=CC(O)(C=O)C1=O
CC1=CC(=O)C=CC1(O)C=O
CC1=CC(O)(C=O)C=CC1=O
CC1=CC(=O)C(O)(C=O)C=C1
CC1=CC(O)(C=O)C(=O)C=C1
CC1(O)C=CC=C(C=O)C1=O
CC1(O)C=CC(C=O)=CC1=O
CC1(O)C=CC(=O)C=C1C=O
CC1(O)C=C(C=O)C=CC1=O
CC1(O)C=CC(=O)C(C=O)=C1
CC1(O)C(=O)C=CC=C1C=O
OC(C=C)C1=CC(=O)C=CO1
OCC(=C)C1=CC(=O)C=CO1
OC(C=C)C1=COC=CC1=O
OCC(=C)C1=COC=CC1=O
OCC=CC1=CC(=O)C=CO1
OCC=CC1=COC=CC1=O
OCC1=C(C#C)C(OC1)C=O
OCC1=C(COC1C#C)C=O
OCC1=CC(OC1C#C)C=O
OCC1=C(COC1C=O)C#C
OCC1=CC(OC1C=O)C#C
OCC1=C(C=O)C(OC1)C#C
OCC1OC(C=C1C=O)C#C
OCC1OCC(C#C)=C1C=O
OCC1OC(C#C)C(C=O)=C1
OCC1OCC(C=O)=C1C#C
OCC1OC(C=O)C=C1C#C
OCC1OC(C=O)C(=C1)C#C
OCC1=C(COC1)C(=O)C#C
OCC1=CC(OC1)C(=O)C#C
OCC1=CCOC1C(=O)C#C
OCC1OC(C=C1)C(=O)C#C
OCC1OCC=C1C(=O)C#C
OCC1OCC(=C1)C(=O)C#C
OC(C#C)C1=C(COC1)C=O
OC(C#C)C1=CC(OC1)C=O
OC(C#C)C1=CCOC1C=O
OC(C#C)C1OCC=C1C=O
OC(C#C)C1OCC(C=O)=C1
OC(C#C)C1OC(C=O)C=C1
OC(C=O)C1=C(COC1)C#C
OC(C=O)C1=CC(OC1)C#C
OC(C=O)C1=CCOC1C#C
OCC(=O)C1=C(COC1)C#C
OCC(=O)C1=CC(OC1)C#C
OCC(=O)C1=CCOC1C#C
OC(C=O)C1OC(C=C1)C#C
OC(C=O)C1OCC=C1C#C
OC(C=O)C1OCC(=C1)C#C
OCC(=O)C1OC(C=C1)C#C
OCC(=O)C1OCC=C1C#C
OCC(=O)C1OCC(=C1)C#C
OC1(CC=O)C=CC=C1C=O
OC1(CC=O)C=CC(C=O)=C1
OC1(C=O)C=CC=C1CC=O
OC1(C=O)C=CC(CC=O)=C1
OCC1=CC=CC1(C=O)C=O
OCC1=CC(C=O)(C=O)C=C1
OCC1(C=O)C=CC=C1C=O
OCC1(C=O)C=CC(C=O)=C1
OC(C=O)(C=O)C1=CC=CC1
OC(C=O)(C=O)C1=CCC=C1
OC(C=O)(C=O)C1C=CC=C1
COC(=O)C1=C(C)C=CC1=O
COC(=O)C1=CC=C(C)C1=O
COC(=O)C1=CC(C)=CC1=O
COC(=O)C1=C(C)C(=O)C=C1
COC(=O)C1=CC(=O)C=C1C
COC(=O)C1=CC(=O)C(C)=C1
CC1(OC=O)C=CC=CC1=O
CC1(OC=O)C=CC(=O)C=C1
C=C1C=CC(CC1=O)OC=O
C=C1C(CC=CC1=O)OC=O
C=C1C=CCC(=O)C1OC=O
C=C1CC=CC(=O)C1OC=O
C=C1C=CCC(OC=O)C1=O
C=C1CC=CC(OC=O)C1=O
C=C1C=CC(=O)CC1OC=O
C=C1CC(=O)C=CC1OC=O
C=C1CC(OC=O)C=CC1=O
C=C1CC(=O)C(OC=O)C=C1
C=C1CC(OC=O)C(=O)C=C1
C=C1C(OC=O)C=CCC1=O
CC#CC1=CC(O)COC1=O
CC#CC1=CCOC(=O)C1O
CC#CC1=CC(O)C(=O)OC1
CC#CC1=CC(=O)OCC1O
CC#CC1OC(=O)C=CC1O
CC#CC1OC(=O)C(O)C=C1
OC1C=C(CC#C)COC1=O
OC1C=CC(CC#C)OC1=O
OC1C=CC(=O)OC1CC#C
OC1COC(=O)C=C1CC#C
OC1COC(=O)C(CC#C)=C1
OC1C(=O)OCC=C1CC#C
OCC1CC=C(C#C)C(=O)O1
OCC1=CC(C#C)C(=O)OC1
OCC1CC(=CC(=O)O1)C#C
OCC1=C(C#C)C(=O)OCC1
OCC1=C(CCOC1=O)C#C
OCC1=CC(COC1=O)C#C
OCC1=CCC(OC1=O)C#C
OCC1C=C(COC1=O)C#C
OCC1C=CC(OC1=O)C#C
OCC1=C(CC(=O)OC1)C#C
OCC1=CCC(=O)OC1C#C
OCC1C=CC(=O)OC1C#C
OCC1=C(COC(=O)C1)C#C
OCC1=CC(OC(=O)C1)C#C
OCC1=CCOC(=O)C1C#C
OCC1=CC(=O)OC(C1)C#C
OCC1=CC(=O)OCC1C#C
OCC1COC(=O)C=C1C#C
OCC1COC(=O)C(=C1)C#C
OCC1C(=O)OCC=C1C#C
OCC1OC(=O)C=CC1C#C
OCC1OC(=O)C(C=C1)C#C
OCC1OC(=O)CC=C1C#C
OCC1OC(=O)CC(=C1)C#C
COC1OC(C=CC1=O)C#C
COC1OCC(=CC1=O)C#C
COC1OCC=C(C#C)C1=O
COC1OC(C#C)C(=O)C=C1
COC1OCC(=O)C=C1C#C
COC1OCC(=O)C(=C1)C#C
OCC1=C(C=C)C=C(O1)C=O
OCC1=CC(C=C)=C(O1)C=O
OCC1=C(C=C)C(C=O)=CO1
OCC1=CC(C=O)=C(O1)C=C
OCC1=C(C=O)C(C=C)=CO1
OCC1=C(C=O)C=C(O1)C=C
OCC1=C(OC=C1C=C)C=O
OCC1=C(OC=C1C=O)C=C
OCC1=C(OC(C=C)=C1)C=O
OCC1=COC(C=C)=C1C=O
OCC1=C(OC(C=O)=C1)C=C
OCC1=COC(C=O)=C1C=C
OC1=COC=C1C(=O)CC=C
OCC1=C(C=CO1)C(=C)C=O
OCC1=CC=C(O1)C(=C)C=O
OCC1=CC(=CO1)C(=C)C=O
OCC1=C(C=CO1)C(=O)C=C
OCC1=CC=C(O1)C(=O)C=C
OCC1=CC(=CO1)C(=O)C=C
OCC1=C(OC=C1)C(=C)C=O
OCC1=COC=C1C(=C)C=O
OCC1=COC(=C1)C(=C)C=O
OCC1=C(OC=C1)C(=O)C=C
OCC1=COC=C1C(=O)C=C
OCC1=COC(=C1)C(=O)C=C
OC(C=C)C1=CC=C(O1)C=O
OCC(=C)C1=CC=C(O1)C=O
OC(C=C)C1=CC(C=O)=CO1
OCC(=C)C1=CC(C=O)=CO1
OC(C=C)C1=C(C=O)C=CO1
OCC(=C)C1=C(C=O)C=CO1
OC(C=C)C1=C(OC=C1)C=O
OC(C=C)C1=COC=C1C=O
OCC(=C)C1=C(OC=C1)C=O
OCC(=C)C1=COC=C1C=O
OC(C=C)C1=COC(C=O)=C1
OCC(=C)C1=COC(C=O)=C1
OC(C=O)C1=C(C=C)C=CO1
OC(C=O)C1=CC(C=C)=CO1
OCC(=O)C1=C(C=C)C=CO1
OCC(=O)C1=CC(C=C)=CO1
OC(C=O)C1=CC=C(O1)C=C
OCC(=O)C1=CC=C(O1)C=C
OC(C=O)C1=C(OC=C1)C=C
OC(C=O)C1=COC=C1C=C
OCC(=O)C1=C(OC=C1)C=C
OCC(=O)C1=COC=C1C=C
OC(C=O)C1=COC(C=C)=C1
OCC(=O)C1=COC(C=C)=C1
COC1(C=O)C=CC=CC1=O
COC1(C=O)C=CC(=O)C=C1
CC1=C(C=C)C(=O)C=C(O)O1
CC1=C(C=C)C(=O)C(O)=CO1
CC1=CC(=O)C(C=C)=C(O)O1
CC1=COC(C=C)=C(O)C1=O
CC1=C(OC=C(O)C1=O)C=C
CC1=C(OC(O)=CC1=O)C=C
CC1=COC(O)=C(C=C)C1=O
CC1=C(O)C(=O)C(C=C)=CO1
CC1=C(O)C(=O)C=C(O1)C=C
CC1=C(O)OC=C(C=C)C1=O
CC1=C(O)OC(C=C)=CC1=O
CC1=CC(=O)C(O)=C(O1)C=C
CC(=C)C1=CC(=O)C=C(O)O1
CC(=C)C1=CC(=O)C(O)=CO1
CC(=C)C1=COC=C(O)C1=O
CC(=C)C1=COC(O)=CC1=O
CC(=C)C1=C(O)C(=O)C=CO1
CC(=C)C1=C(O)OC=CC1=O
COC1C=C(C#C)C(=O)C1O
COC1C=C(C#C)C(O)C1=O
COC1C(O)C(=CC1=O)C#C
COC1C(O)C=C(C#C)C1=O
COC1C(=O)C(O)C=C1C#C
COC1C(O)C(=O)C=C1C#C
COC1(C=CC(=O)C1O)C#C
COC1(C=CC(O)C1=O)C#C
COC1C=CC(=O)C1(O)C#C
COC1(C#C)C(O)C=CC1=O
COC1C=CC(O)(C#C)C1=O
COC1C(=O)C=CC1(O)C#C
CC(=O)C(=O)C1=CC=CC1O
CC(=O)C(O)C1=CC=CC1=O
CC(O)C(=O)C1=CC=CC1=O
CC(=O)C(=O)C1=CC(O)C=C1
CC(=O)C(O)C1=CC(=O)C=C1
CC(O)C(=O)C1=CC(=O)C=C1
CC1=CC=CC1(O)C(=O)C=O
CC1=CC(O)(C=C1)C(=O)C=O
CC1(O)C=CC=C1C(=O)C=O
CC1(O)C=CC(=C1)C(=O)C=O
CC(=O)C1=CC=CC1(O)C=O
CC(=O)C1=CC(O)(C=O)C=C1
CC(=O)C1(O)C=CC=C1C=O
CC(=O)C1(O)C=CC(C=O)=C1
OC1C=C(CC1=CC=O)C=O
OC1C(CC=C1C=O)=CC=O
OC1C=C(CC1=O)C=CC=O
OC1C=CC(=CCC=O)C1=O
OC1C=CC(C=CC=O)C1=O
OC1CC=C(C=CC=O)C1=O
OC1C=CC(=CC=O)C1C=O
OC1CC(C=CC=O)=CC1=O
OC1C=CC(C=O)C1=CC=O
OC1CC=C(C=O)C1=CC=O
OC1CC(=CC=O)C=C1C=O
OC1C(C=CC=O)C=CC1=O
OC1CC(=CC=O)C(C=O)=C1
OC1C=CC(=O)C1=CCC=O
OC1C=CC(=O)C1C=CC=O
OC1CC(C=O)=CC1=CC=O
OC1CC(=O)C=C1C=CC=O
OC1C(C=O)C=CC1=CC=O
OC1CC(=O)C(C=CC=O)=C1
OC1C(=O)C=CC1=CCC=O
OC1C(=O)CC=C1C=CC=O
OCC1=CC(CC1=O)=CC=O
OCC1=CCC(=CC=O)C1=O
OCC1C=CC(=CC=O)C1=O
OCC1=CC(=CC=O)C(=O)C1
OCC1=CCC(=O)C1=CC=O
OCC1C=CC(=O)C1=CC=O
OCC1=CC(=O)C(C1)=CC=O
OCC1=CC(=O)CC1=CC=O
OCC1C(=O)C=CC1=CC=O
OCC=C1C=C(CC1=O)C=O
OCC=C1C=CC(C=O)C1=O
OCC=C1CC=C(C=O)C1=O
OCC=C1C=CC(=O)C1C=O
OCC=C1CC(C=O)=CC1=O
OCC=C1CC(=O)C=C1C=O
OCC=C1C(C=O)C=CC1=O
OCC=C1CC(=O)C(C=O)=C1
OCC=C1C(=O)CC=C1C=O
OCC=CC1=CCC(=O)C1=O
OCC=CC1C=CC(=O)C1=O
OCCC=C1C=CC(=O)C1=O
OCC=CC1=CC(=O)CC1=O
OCC=CC1=CC(=O)C(=O)C1
OCC=CC1C(=O)C=CC1=O
OCCC=C1C(=O)C=CC1=O
OC1C=CCC1=C(C=O)C=O
OC1C=CCC1=CC(=O)C=O
OC1CC=CC1=C(C=O)C=O
OC1CC=CC1=CC(=O)C=O
OC1CC(C=C1)=C(C=O)C=O
OC1CC(=CC(=O)C=O)C=C1
OCC(C=O)=C1C=CCC1=O
OCC(C=O)=C1CC=CC1=O
OCC(C=O)=C1CC(=O)C=C1
OC(C=O)C=C1C=CCC1=O
OC(C=O)C=C1CC=CC1=O
OCC(=O)C=C1C=CCC1=O
OCC(=O)C=C1CC=CC1=O
OC(C=O)C=C1CC(=O)C=C1
OCC(=O)C=C1CC(=O)C=C1
CC1=CC(CC=O)=C(O1)C=O
CC1=CC(C=O)=C(CC=O)O1
CC1=C(CC=O)C=C(O1)C=O
CC1=C(CC=O)C(C=O)=CO1
CC1=C(CC=O)OC=C1C=O
CC1=C(CC=O)OC(C=O)=C1
CC1=C(C=O)C=C(CC=O)O1
CC1=C(C=O)C(CC=O)=CO1
CC1=C(OC=C1CC=O)C=O
CC1=C(OC(CC=O)=C1)C=O
CC1=COC(CC=O)=C1C=O
CC1=COC(C=O)=C1CC=O
CCC1=CC(C=O)=C(O1)C=O
CCC1=C(C=O)C=C(O1)C=O
CCC1=C(C=O)C(C=O)=CO1
CCC1=C(OC=C1C=O)C=O
CCC1=C(OC(C=O)=C1)C=O
CCC1=COC(C=O)=C1C=O
CC1=CC=C(CC(=O)C=O)O1
CC1=CC(CC(=O)C=O)=CO1
CC1=C(CC(=O)C=O)C=CO1
CC1=C(CC(=O)C=O)OC=C1
CC1=COC=C1CC(=O)C=O
CC1=COC(CC(=O)C=O)=C1
CCC1=C(C=CO1)C(=O)C=O
CCC1=CC=C(O1)C(=O)C=O
CCC1=CC(=CO1)C(=O)C=O
CCC1=C(OC=C1)C(=O)C=O
CCC1=COC=C1C(=O)C=O
CCC1=COC(=C1)C(=O)C=O
CC(C=O)C1=CC=C(O1)C=O
CCC(=O)C1=CC=C(O1)C=O
CC(C=O)C1=CC(C=O)=CO1
CCC(=O)C1=CC(C=O)=CO1
CC(C=O)C1=C(C=O)C=CO1
CCC(=O)C1=C(C=O)C=CO1
CC(C=O)C1=C(OC=C1)C=O
CC(C=O)C1=COC=C1C=O
CCC(=O)C1=COC=C1C=O
CC(C=O)C1=COC(C=O)=C1
CCC(=O)C1=COC(C=O)=C1
CC(=O)C1=CC=C(CC=O)O1
CC(=O)C1=CC(CC=O)=CO1
CC(=O)C1=C(CC=O)C=CO1
CC(=O)C1=C(CC=O)OC=C1
CC(=O)C1=COC=C1CC=O
CC(=O)C1=COC(CC=O)=C1
CC(=O)CC1=CC(C=O)=CO1
CC(=O)CC1=C(OC=C1)C=O
CC(=O)CC1=COC=C1C=O
CC(=O)CC1=COC(C=O)=C1
CCC(=O)C1=C(OC=C1)C=O
CC(=O)CC1=CC=C(O1)C=O
CC(=O)CC1=C(C=O)C=CO1
CC1=CC=CC1(OC=O)C=O
CC1=CC(OC=O)(C=O)C=C1
CC1(OC=O)C=CC=C1C=O
CC1(OC=O)C=CC(C=O)=C1
O=COC1C=CC=CC1C=O
O=COC1C=CCC=C1C=O
O=COC1CC=CC=C1C=O
O=COC1C=CCC(C=O)=C1
O=COC1CC=CC(C=O)=C1
O=COC1C=CC(C=O)C=C1
O=COC1CC=C(C=O)C=C1
O=COC1CC(C=O)=CC=C1
CC(=O)C1=C(OC=C1O)C=C
CC(=O)C1=COC(C=C)=C1O
OC(C=C)C1=CC=CC(=O)O1
OCC(=C)C1=CC=CC(=O)O1
OC(C=C)C1=CC=COC1=O
OCC(=C)C1=CC=COC1=O
OC(C=C)C1=CC(=O)OC=C1
OCC(=C)C1=CC(=O)OC=C1
OC(C=C)C1=COC(=O)C=C1
OCC(=C)C1=COC(=O)C=C1
OCC=CC1=CC=CC(=O)O1
OCC=CC1=CC=COC1=O
OCC=CC1=CC(=O)OC=C1
OCC=CC1=COC(=O)C=C1
CC1=C(C#CCO)C(=O)OC1
CC1=C(COC1=O)C#CCO
CC1=CC(OC1=O)C#CCO
CC1=CC(=O)OC1C#CCO
CC1OC(=O)C(=C1)C#CCO
CC#CC1=CC(CO)OC1=O
CC#CC1=C(CO)COC1=O
CC#CC1=C(CO)C(=O)OC1
CC#CC1OC(=O)C(CO)=C1
OCC1=C(CC#C)COC1=O
OCC1=CC(CC#C)OC1=O
OCC1=C(CC#C)C(=O)OC1
OCC1OC(=O)C(CC#C)=C1
OCCC1=C(C#C)C(=O)OC1
OCCC1=C(COC1=O)C#C
OCCC1=CC(OC1=O)C#C
OCCC1=CC(=O)OC1C#C
OCCC1OC(=O)C(=C1)C#C
CC#CC(O)C1=CCOC1=O
CC(O)C#CC1=CCOC1=O
CC(O)C#CC1OC(=O)C=C1
OC(CC1=CCOC1=O)C#C
OC(CC#C)C1=CCOC1=O
OCC(C#C)C1=CCOC1=O
OC1(C=CCC1OC=O)C#C
OC1(CC=CC1OC=O)C#C
OC1C=CCC1(OC=O)C#C
OC1CC=CC1(OC=O)C#C
OC1(CC(OC=O)C=C1)C#C
OC1CC(OC=O)(C=C1)C#C
COC1OC(C=C1C=O)C#C
COC1OCC(C#C)=C1C=O
COC1OC(C#C)C(C=O)=C1
COC1OCC(C=O)=C1C#C
COC1OC(C=O)C=C1C#C
COC1OC(C=O)C(=C1)C#C
COC1OC(C=C1)C(=O)C#C
COC1OCC=C1C(=O)C#C
COC1OCC(=C1)C(=O)C#C
COC1(C=O)C=CC=C1C=O
COC1(C=O)C=CC(C=O)=C1
O=CC1C=C(CCC1=O)C=O
O=CC1CC=C(CC1=O)C=O
O=CC1CCC=C(C=O)C1=O
O=CC1CC=CC(C=O)C1=O
O=CC1C=CCC(=O)C1C=O
O=CC1CC=CC(=O)C1C=O
O=CC1CCC(C=O)=CC1=O
O=CC1CC=C(C=O)C(=O)C1
O=CC1=C(CC(=O)CC1)C=O
O=CC1CCC(=O)C=C1C=O
O=CC1CC(C=O)=CCC1=O
O=CC1CCC(=O)C(C=O)=C1
O=CC1CC(C=O)C(=O)C=C1
O=CC1CC(=O)C=CC1C=O
O=CC1CC(=O)CC=C1C=O
O=CC1CC(=O)CC(C=O)=C1
O=CC1CC(=O)C(C=O)C=C1
O=CC1=C(C=O)C(=O)CCC1
O=CC1CC(=O)C=C(C1)C=O
OCC1=CC(OC1)(C=O)C#C
OCC1=CCOC1(C=O)C#C
OCC1(OC(C=C1)C#C)C=O
OCC1(OCC=C1C#C)C=O
OCC1(OCC(=C1)C#C)C=O
OCC1(OCC=C1C=O)C#C
OCC1(OCC(C=O)=C1)C#C
OCC1(OC(C=O)C=C1)C#C
OCC1OC(C=O)(C=C1)C#C
OC(C=O)(C#C)C1=CCOC1
OC(C=O)(C#C)C1OCC=C1
OC1C=C(CC=CC1=O)C=O
OC1C=CC=C(CC1=O)C=O
OC1C=CCC=C(C=O)C1=O
OC1CC=CC=C(C=O)C1=O
OC1C=CCC(C=O)=CC1=O
OC1CC=CC(C=O)=CC1=O
OC1C=CCC(=O)C=C1C=O
OC1CC=CC(=O)C=C1C=O
OC1C=CC(C=O)=CCC1=O
OC1C=CC(C=O)C=CC1=O
OC1CC=C(C=O)C=CC1=O
OC1C=CCC(=O)C(C=O)=C1
OC1CC=CC(=O)C(C=O)=C1
OC1CC=C(C=O)C(=O)C=C1
OC1C=CC(=O)C=CC1C=O
OC1C=CC(=O)CC=C1C=O
OC1C=C(C=O)C=CCC1=O
OC1CC(C=O)=CC=CC1=O
OC1C=CC(=O)CC(C=O)=C1
OC1CC(C=O)=CC(=O)C=C1
OC1CC(=O)C=CC=C1C=O
OC1C(C=O)C=CC=CC1=O
OC1CC(=O)C=CC(C=O)=C1
OC1CC(=O)C=C(C=O)C=C1
OC1CC(=O)C(C=O)=CC=C1
OC1C(=O)C=CCC=C1C=O
OC1C(=O)CC=CC=C1C=O
OC1C=CCOC1C#CC=O
OC1COC(C=C1)C#CC=O
OC1COCC=C1C#CC=O
OC1COCC(=C1)C#CC=O
OCC#CC1=CCOCC1=O
OCC#CC1=CC(=O)COC1
OCC#CC1OCC=CC1=O
OCC#CC1OCC(=O)C=C1
OC(C1C=CC=C1)C(=O)C=O
OC(C=O)C(=O)C1=CC=CC1
OC(C=O)C(=O)C1=CCC=C1
OC(C(=O)C=O)C1=CC=CC1
OC(C(=O)C=O)C1=CCC=C1
OCC(=O)C(=O)C1=CC=CC1
OCC(=O)C(=O)C1=CCC=C1
OC1(C=CC=C1)C(C=O)C=O
OC1(C=CC=C1)C(=O)CC=O
OC1(CC(=O)C=O)C=CC=C1
OCC1(C=CC=C1)C(=O)C=O
OC(C=O)C1(C=O)C=CC=C1
OCC(=O)C1(C=O)C=CC=C1
