# Supplementary material for: Expanding the fragrance chemical space for virtual screening
Source: J Cheminform. 2014 May 22;6:27. doi: 10.1186/1758-2946-6-27 (PMC4037718; doi:10.1186/1758-2946-6-27)
Supplement: Additional file 4 — SMILES for the MQN-browser search examples in Table 3. [file 1758-2946-6-27-S4.zip › Vanillin.GDB.smi]

COC1=CC=C(C=O)C=C1O
COC1=CC=C(O)C=C1C=O
COC1=CC(O)=CC(C=O)=C1
COC1=C(O)C=CC=C1C=O
CC1=CC=CC(O)=C1OC=O
CC1=CC=CC(OC=O)=C1O
CC1=CC=C(O)C=C1OC=O
CC1=CC=C(OC=O)C=C1O
CC1=CC(O)=CC=C1OC=O
CC1=CC(O)=CC(OC=O)=C1
CC1=CC(OC=O)=CC=C1O
CC1=C(O)C=CC=C1OC=O
CC1=CC=C(O)C(OC=O)=C1
CC1=CC=C(OC=O)C(O)=C1
COC1C=CC=C(C=O)C1O
COC1C=CC(C=O)=CC1O
COC1C=CC(O)C=C1C=O
COC1C=C(C=O)C=CC1O
COC1C=CC(O)C(C=O)=C1
COC1C(O)C=CC=C1C=O
COC1=CC=CC(O)=C1OC
COC1=CC=C(O)C=C1OC
COC1=CC=C(OC)C(O)=C1
COC1=CC=C(O)C(OC)=C1
COC1=CC(OC)=CC(O)=C1
COC1=CC=CC(OC)=C1O
OC1=CC(C=O)=CC(C=O)=C1
CC1=CC=CC(CC=O)=C1O
CC1=CC=CC(CO)=C1C=O
CC1=CC=C(CC=O)C=C1O
CC1=CC=CC(O)=C1CC=O
CC1=CC=C(C=O)C(CO)=C1
CC1=CC=C(CO)C(C=O)=C1
CC1=CC=C(O)C=C1CC=O
CC1=CC(C=O)=CC=C1CO
CC1=CC(CO)=CC=C1C=O
CC1=CC(CO)=CC(C=O)=C1
CC1=C(CO)C=CC=C1C=O
CC1=CC(O)=CC(CC=O)=C1
CC1=C(O)C=CC=C1CC=O
CC1=CC=CC(C=O)=C1CO
CC1=CC=C(CC=O)C(O)=C1
CC1=CC=C(C=O)C=C1CO
CC1=CC=C(CO)C=C1C=O
CC1=CC(CC=O)=CC=C1O
CC1=CC=C(O)C(CC=O)=C1
CC1=CC(O)=CC=C1CC=O
CCC1=CC=C(C=O)C=C1O
CCC1=CC=C(O)C=C1C=O
CCC1=CC(O)=CC(C=O)=C1
CCC1=C(O)C=CC=C1C=O
CC1=CC=CC(O)C1OC=O
CC1=CC=CC(OC=O)C1O
CC1=CC(O)C=CC1OC=O
CC1=CC(OC=O)C=CC1O
CC1=CC(O)C(OC=O)C=C1
CC1=CC(OC=O)C(O)C=C1
CC1=C(CCO)C(=O)C=CO1
CC1=C(CCO)OC=CC1=O
CC1=CC(=O)C=C(CCO)O1
CC1=CC(=O)C(CCO)=CO1
CC1=COC=C(CCO)C1=O
CC1=COC(CCO)=CC1=O
CCC1=CC(=O)C=C(CO)O1
CCC1=CC(=O)C(CO)=CO1
CCC1=C(CO)C(=O)C=CO1
CCC1=C(CO)OC=CC1=O
CCC1=COC=C(CO)C1=O
CCC1=COC(CO)=CC1=O
CCCC1=CC(=O)C=C(O)O1
CCCC1=CC(=O)C(O)=CO1
CCCC1=COC=C(O)C1=O
CCCC1=COC(O)=CC1=O
CCCC1=C(O)OC=CC1=O
CCCC1=C(O)C(=O)C=CO1
CCOC1C=CCC(=O)C1O
CCOC1C=CCC(O)C1=O
CCOC1CC=CC(=O)C1O
CCOC1CC=CC(O)C1=O
CCOC1C=CC(=O)CC1O
CCOC1C=CC(O)CC1=O
CCOC1CC(=O)C=CC1O
CCOC1CC(O)C=CC1=O
CCOC1CC(=O)C(O)C=C1
CCOC1CC(O)C(=O)C=C1
CCOC1C(O)C=CCC1=O
CCOC1C(O)CC=CC1=O
COC1C=C(CCC1O)C=O
COC1C=CC(CC1O)C=O
COC1CC=C(CC1O)C=O
COC1C=CCC(C=O)C1O
COC1C=CCC(CO)C1=O
COC1CC=CC(C=O)C1O
COC1CC=CC(CO)C1=O
COC1CCC=C(C=O)C1O
COC1CCC=C(CO)C1=O
COC1C=CCC(=O)C1CO
COC1C=CCC(O)C1C=O
COC1CC=CC(=O)C1CO
COC1CC=CC(O)C1C=O
COC1C=CC(CO)CC1=O
COC1CC=C(CO)CC1=O
COC1CCC(C=O)=CC1O
COC1CCC(CO)=CC1=O
COC1CC=C(C=O)C(O)C1
COC1CC=C(CO)C(=O)C1
COC1C=CC(=O)CC1CO
COC1C=CC(O)CC1C=O
COC1CCC(=O)C=C1CO
COC1CCC(O)C=C1C=O
COC1C=C(CO)CCC1=O
COC1CC(C=O)=CCC1O
COC1CC(C=O)C=CC1O
COC1CC(CO)=CCC1=O
COC1CC(CO)C=CC1=O
COC1CCC(=O)C(CO)=C1
COC1CCC(O)C(C=O)=C1
COC1CC(C=O)C(O)C=C1
COC1CC(CO)C(=O)C=C1
COC1CC(=O)C=CC1CO
COC1CC(=O)CC=C1CO
COC1CC(O)C=C(C1)C=O
COC1CC(O)C=CC1C=O
COC1CC(O)CC=C1C=O
COC1C(CO)C=CCC1=O
COC1C(CO)CC=CC1=O
COC1CC(=O)C=C(CO)C1
COC1CC(=O)CC(CO)=C1
COC1CC(O)CC(C=O)=C1
COC1CC(=O)C(CO)C=C1
COC1CC(O)C(C=O)C=C1
COC1C(=O)CCC=C1CO
COC1C(CC=CC1O)C=O
COC1C(O)CC=CC1C=O
COC1C(O)CCC=C1C=O
COCC1=CCCC(=O)C1O
COCC1=CCCC(O)C1=O
COCC1C=CCC(=O)C1O
COCC1C=CCC(O)C1=O
COCC1CC=CC(=O)C1O
COCC1CC=CC(O)C1=O
COCC1=CCC(=O)CC1O
COCC1=CCC(O)CC1=O
COCC1C=CC(=O)CC1O
COCC1C=CC(O)CC1=O
COCC1=CCC(=O)C(O)C1
COCC1=CCC(O)C(=O)C1
COCC1=CC(=O)CCC1O
COCC1=CC(O)CCC1=O
COCC1CC(=O)C=CC1O
COCC1CC(O)C=CC1=O
COCC1=CC(=O)CC(O)C1
COCC1=CC(O)CC(=O)C1
COCC1=CC(=O)C(O)CC1
COCC1=CC(O)C(=O)CC1
COCC1CC(=O)C(O)C=C1
COCC1CC(O)C(=O)C=C1
COCC1C(O)C=CCC1=O
COCC1C(O)CC=CC1=O
COC1=CC=C(O)C=C1C=C
COC1=CC=C(C=C)C=C1O
COC1=CC=CC(C=C)=C1O
COC1=CC(C=C)=CC=C1O
COC1=CC=C(C=C)C(O)=C1
COC1=CC=CC(O)=C1C=C
COC1=CC=C(O)C(C=C)=C1
COC1=CC(O)=CC=C1C=C
COC1=CC(O)=CC(C=C)=C1
COC1=C(O)C=CC=C1C=C
OC1=CC=CC=C1OCC=O
OC1=CC=CC(OCC=O)=C1
OC1=CC=C(OCC=O)C=C1
OC1C=C(CC=C1C=O)C=O
OC1C=CC=C(C=O)C1C=O
OC1C=CCC(C=O)=C1C=O
OC1CC=CC(C=O)=C1C=O
OC1C=CC(C=O)=CC1C=O
OC1C=CC(C=O)C=C1C=O
OC1CC=C(C=O)C=C1C=O
OC1C=CC(C=O)C(C=O)=C1
OC1CC=C(C=O)C(C=O)=C1
OC1C=C(CC(C=O)=C1)C=O
OC1C=C(C=O)C=CC1C=O
OC1CC(C=O)=CC=C1C=O
OC1CC(C=O)=CC(C=O)=C1
OC1CC(C=O)=C(C=O)C=C1
OC1C(C=O)=CCC=C1C=O
OC1C(C=O)C=CC=C1C=O
CC1=CC=CC(O)=C1OCC=O
CC1=CC=CC(OCC=O)=C1O
CC1=CC=C(O)C=C1OCC=O
CC1=CC=C(OCC=O)C=C1O
CC1=CC=C(OCC=O)C(O)=C1
CC1=CC=C(O)C(OCC=O)=C1
CC1=CC(O)=CC=C1OCC=O
CC1=CC(O)=CC(OCC=O)=C1
CC1=C(O)C=CC=C1OCC=O
COC1=CC=CC(CC=O)=C1O
COC1=CC=CC(CO)=C1C=O
COC1=CC=C(CC=O)C(O)=C1
COC1=CC=CC(O)=C1CC=O
COC1=CC=C(C=O)C(CO)=C1
COC1=CC=C(CO)C(C=O)=C1
COC1=CC=C(O)C=C1CC=O
COC1=CC(CO)=CC=C1C=O
COC1=CC(CO)=CC(C=O)=C1
COC1=CC(O)=CC=C1CC=O
COC1=C(CO)C=CC=C1C=O
COC1=CC(O)=CC(CC=O)=C1
COC1=C(O)C=CC=C1CC=O
COCC1=CC=C(O)C=C1C=O
COCC1=CC(O)=CC(C=O)=C1
COCC1=C(O)C=CC=C1C=O
CC1=CC(OCC=O)=CC=C1O
CCOC1=CC=C(C=O)C=C1O
CCOC1=CC=C(O)C=C1C=O
CCOC1=CC(O)=CC(C=O)=C1
CCOC1=C(O)C=CC=C1C=O
COC1=CC=CC(C=O)=C1CO
COC1=CC=C(CC=O)C=C1O
COC1=CC=C(C=O)C=C1CO
COC1=CC=C(CO)C=C1C=O
COC1=CC(CC=O)=CC=C1O
COC1=CC(C=O)=CC=C1CO
COC1=CC=C(O)C(CC=O)=C1
COCC1=CC=C(C=O)C=C1O
COC1=CC=C(C)C=C1C=O
COC1=CC(C)=CC=C1C=O
COC1=CC=C(C)C(C=O)=C1
COC1=CC(C)=CC(C=O)=C1
COC1=CC=CC(C=O)=C1C
COC1=CC=C(C=O)C=C1C
COC1=CC=C(C=O)C(C)=C1
COC1=CC(C=O)=CC=C1C
COC1=C(C)C=CC=C1C=O
COC1=CC=CC(C)=C1C=O
OC1=CC=C(C=C)C(C=O)=C1
OC1=CC(C=C)=CC(C=O)=C1
OC1=CC=CC(C=O)=C1C=C
OC1=CC(C=O)=CC=C1C=C
COC(=O)C1=CC=CC(O)=C1
CC(=O)OC1=CC=CC=C1O
CC(=O)OC1=CC=CC(O)=C1
COC(=O)C1=CC=CC=C1O
CC(=O)OC1=CC=C(O)C=C1
COC(=O)C1=CC=C(O)C=C1
CC1=CC=C(CCO)C(=O)O1
CC1=CC=C(CCO)OC1=O
CC1=CC(CCO)=CC(=O)O1
CC1=CC(CCO)=COC1=O
CC1=C(CCO)C=CC(=O)O1
CC1=C(CCO)C=COC1=O
CC1=C(CCO)C(=O)OC=C1
CC1=C(CCO)OC(=O)C=C1
CC1=CC(=O)OC=C1CCO
CC1=CC(=O)OC(CCO)=C1
CC1=COC(=O)C=C1CCO
CC1=COC(=O)C(CCO)=C1
CCC1=CC=C(CO)C(=O)O1
CCC1=CC=C(CO)OC1=O
CCC1=CC(CO)=CC(=O)O1
CCC1=CC(CO)=COC1=O
CCC1=C(CO)C=CC(=O)O1
CCC1=C(CO)C=COC1=O
CCC1=C(CO)C(=O)OC=C1
CCC1=CC(=O)OC=C1CO
CCC1=CC(=O)OC(CO)=C1
CCC1=C(CO)OC(=O)C=C1
CCC1=COC(=O)C=C1CO
CCC1=COC(=O)C(CO)=C1
CCCC1=CC=C(O)C(=O)O1
CCCC1=CC=C(O)OC1=O
CCCC1=CC(O)=COC1=O
CCCC1=CC(=O)OC=C1O
CCCC1=CC(=O)OC(O)=C1
CCCC1=C(O)C=CC(=O)O1
CCCC1=COC(=O)C(O)=C1
CCCC1=C(O)C(=O)OC=C1
CCCC1=C(O)OC(=O)C=C1
CCCC1=CC(O)=CC(=O)O1
CC1=C(CC=CC1CO)C=O
CC1=C(CCC=C1CO)C=O
CC1=CC=C(CC1CO)C=O
CC1=CC(CC=C1CO)C=O
CC1C=C(CC=C1CO)C=O
CC1=CC=CC(CC=O)C1O
CC1=CCC=C(CC=O)C1O
CC1C=CC=C(CC=O)C1O
CC1=C(CC=C(CO)C1)C=O
CC1=C(CCC(CO)=C1)C=O
CC1=CC=CC(C=O)C1CO
CC1=CC=CC(CO)C1C=O
CC1=CC(CC(CO)=C1)C=O
CC1=CCC=C(C=O)C1CO
CC1=CCC=C(CO)C1C=O
CC1=CCCC(C=O)=C1CO
CC1=CCCC(CO)=C1C=O
CC1C=CC=C(C=O)C1CO
CC1C=CC=C(CO)C1C=O
CC1C=CCC(C=O)=C1CO
CC1C=CCC(CO)=C1C=O
CC1CC=CC(C=O)=C1CO
CC1CC=CC(CO)=C1C=O
CC1=CC=C(CC=O)CC1O
CC1=CCC(CC=O)=CC1O
CC1C=CC(CC=O)=CC1O
CC1=CC=C(CC=O)C(O)C1
CC1=CC=CC(O)C1CC=O
CC1=C(CC(CO)=CC1)C=O
CC1=C(CC(CO)C=C1)C=O
CC1=CC=C(CO)C(C1)C=O
CC1=CC=C(CO)CC1C=O
CC1=CCC(C=O)=CC1CO
CC1=CCC(C=O)C=C1CO
CC1=CCC(CO)=C(C1)C=O
CC1=CCC(CO)=CC1C=O
CC1=CCC(CO)C=C1C=O
CC1C=CC(C=O)=CC1CO
CC1C=CC(C=O)C=C1CO
CC1C=CC(CO)=CC1C=O
CC1C=CC(CO)C=C1C=O
CC1CC=C(C=O)C=C1CO
CC1CC=C(CO)C=C1C=O
CC1=CC(CC=O)=CCC1O
CC1=CC(CC=O)C=CC1O
CC1C=C(CC=O)C=CC1O
CC1=CC=C(C=O)C(CO)C1
CC1=CC(CC=O)=CC(O)C1
CC1=CCC(C=O)=C(CO)C1
CC1=CCC(C=O)C(CO)=C1
CC1=CCC(CO)C(C=O)=C1
CC1C=CC(C=O)C(CO)=C1
CC1C=CC(CO)C(C=O)=C1
CC1CC=C(C=O)C(CO)=C1
CC1CC=C(CO)C(C=O)=C1
CC1=CC(CC=O)C(O)C=C1
CC1=CCC(O)C=C1CC=O
CC1C=CC(O)C=C1CC=O
CC1=CC(C=O)=CCC1CO
CC1=CC(C=O)C=CC1CO
CC1=CC(CO)=C(CC1)C=O
CC1=CC(CO)=CC(C1)C=O
CC1=CC(CO)=CCC1C=O
CC1=CC(CO)C=C(C1)C=O
CC1=CC(CO)C=CC1C=O
CC1=CC(CO)CC=C1C=O
CC1C=C(C=O)C=CC1CO
CC1C=C(CO)C=CC1C=O
CC1C=C(CO)CC=C1C=O
CC1CC(C=O)=CC=C1CO
CC1CC(CO)=CC=C1C=O
CC1=C(CC=O)C=CCC1O
CC1=C(CC=O)CC=CC1O
CC1=C(CC=O)C=CC(O)C1
CC1=CC(C=O)=CC(CO)C1
CC1=CC(C=O)C=C(CO)C1
CC1=CC(CO)CC(C=O)=C1
CC1=CCC(O)C(CC=O)=C1
CC1C=C(CO)CC(C=O)=C1
CC1C=CC(O)C(CC=O)=C1
CC1CC(C=O)=CC(CO)=C1
CC1CC(CO)=CC(C=O)=C1
CC1=C(CC=O)CC(O)C=C1
CC1=CC(C=O)=C(CO)CC1
CC1=CC(C=O)C(CO)=CC1
CC1=CC(C=O)C(CO)C=C1
CC1=CC(CO)C(C=O)=CC1
CC1=CC(CO)C(C=O)C=C1
CC1CC(C=O)=C(CO)C=C1
CC1CC(CO)=C(C=O)C=C1
CC1=C(CC=O)C(O)C=CC1
CC1=C(CC=O)C(O)CC=C1
CC1=CC(O)C=CC1CC=O
CC1=CC(O)CC=C1CC=O
CC1=C(C=O)C=CCC1CO
CC1=C(CO)C=C(CC1)C=O
CC1=C(CO)C=CC(C1)C=O
CC1=C(CO)C=CCC1C=O
CC1=C(CO)C(CC=C1)C=O
CC1=C(CO)CC=C(C1)C=O
CC1=C(CO)CC=CC1C=O
CC1=C(CO)CCC=C1C=O
CC1C(C=O)C=CC=C1CO
CC1C(CO)=CCC=C1C=O
CC1C(CO)C=CC=C1C=O
CC1=C(C=O)C=CC(CO)C1
CC1=C(CO)CCC(C=O)=C1
CC1=CC(O)C=C(CC=O)C1
CC1=CC(O)CC(CC=O)=C1
CC1=C(C=O)C=C(CO)CC1
CC1=C(CO)CC(C=O)=CC1
CC1=C(CO)CC(C=O)C=C1
CC1=CC(O)C(CC=O)=CC1
CC1=CC(O)C(CC=O)C=C1
CC1=C(C=O)C(CO)=CCC1
CC1=C(C=O)C(CO)C=CC1
CC1=C(C=O)C(CO)CC=C1
CC1=C(CO)C(C=O)=CCC1
CC1=C(CO)C(C=O)C=CC1
CC1C(O)C=CC=C1CC=O
CCC1=C(CC=CC1O)C=O
CCC1=CC=C(CC1O)C=O
CCC1=CC=CC(C=O)C1O
CCC1=CCC=C(C=O)C1O
CCC1C=CC=C(C=O)C1O
CCC1=CC=CC(O)C1C=O
CCC1=CCC(C=O)=CC1O
CCC1C=CC(C=O)=CC1O
CCC1=CC=C(C=O)C(O)C1
CCC1=C(CC(O)C=C1)C=O
CCC1=CCC(O)C=C1C=O
CCC1C=CC(O)C=C1C=O
CCC1=CC(C=O)=CCC1O
CCC1=CC(C=O)C=CC1O
CCC1C=C(C=O)C=CC1O
CCC1=CC(C=O)=CC(O)C1
CCC1=CCC(O)C(C=O)=C1
CCC1C=CC(O)C(C=O)=C1
CCC1=CC(C=O)C(O)C=C1
CCC1=CC(O)C=C(C1)C=O
CCC1=CC(O)C=CC1C=O
CCC1=CC(O)CC=C1C=O
CCC1=C(C=O)C=CCC1O
CCC1=C(C=O)C=CC(O)C1
CCC1=CC(O)CC(C=O)=C1
CCC1=CC(O)C(C=O)=CC1
CCC1=CC(O)C(C=O)C=C1
CCC1=C(C=O)C(O)C=CC1
CCC1=C(C=O)C(O)CC=C1
CCC1C(O)C=CC=C1C=O
CC1=CC(CCC1O)OC=O
CC1=CCC(CC1O)OC=O
CC1C=CC(CC1O)OC=O
CC1=CC(CC(O)C1)OC=O
CC1=CCCC(O)C1OC=O
CC1C=CCC(O)C1OC=O
CC1CC=CC(O)C1OC=O
CC1=CCCC(OC=O)C1O
CC1C=CCC(OC=O)C1O
CC1CC=CC(OC=O)C1O
CC1=CCC(O)C(C1)OC=O
CC1=CCC(O)CC1OC=O
CC1C=CC(O)CC1OC=O
CC1=CCC(OC=O)C(O)C1
CC1=CC(O)C(CC1)OC=O
CC1=CC(O)CC(C1)OC=O
CC1=CC(O)CCC1OC=O
CC1CC(O)C=CC1OC=O
CC1CC(OC=O)C=CC1O
CC1=CC(OC=O)C(O)CC1
CC1CC(O)C(OC=O)C=C1
CC1CC(OC=O)C(O)C=C1
CC1C(CC=CC1O)OC=O
CC1C(O)CC=CC1OC=O
CCC1=CC(=O)C=C(OC)O1
CCC1=CC(=O)C(OC)=CO1
CCC1=COC=C(OC)C1=O
CCC1=C(OC)C(=O)C=CO1
CCC1=C(OC)OC=CC1=O
CCC1=COC(OC)=CC1=O
CCOC1=C(C)C(=O)C=CO1
CCOC1=CC(=O)C=C(C)O1
CCOC1=CC(=O)C(C)=CO1
CCOC1=COC=C(C)C1=O
CCOC1=COC(C)=CC1=O
COCC1=C(C)C(=O)C=CO1
COCC1=C(C)OC=CC1=O
COCC1=CC(=O)C=C(C)O1
COCC1=CC(=O)C(C)=CO1
COCC1=COC=C(C)C1=O
COCC1=COC(C)=CC1=O
CCOC1=C(C)OC=CC1=O
COC1C=CCC(=O)C1OC
COC1CC=CC(=O)C1OC
COC1CC=CC(OC)C1=O
COC1CC(=O)C=CC1OC
COC1CC(OC)C(=O)C=C1
COC1CC(=O)C(OC)C=C1
OC1=C(CC=C)C(=O)C=CO1
OC1=CC(=O)C=C(CC=C)O1
OC1=CC(=O)C(CC=C)=CO1
OC1=COC=C(CC=C)C1=O
OC1=COC(CC=C)=CC1=O
OCC1=C(C=C)C(=O)C=CO1
OCC1=CC(=O)C(C=C)=CO1
OCC1=CC(=O)C=C(O1)C=C
OCC1=C(OC=CC1=O)C=C
OCC1=COC=C(C=C)C1=O
OCC1=COC(C=C)=CC1=O
OC1=C(CC=C)OC=CC1=O
COC1C=CC=CC1(O)C=O
COC1C=CC(O)(C=O)C=C1
COC1(C=O)C=CC=CC1O
COC1(CO)C=CC=CC1=O
COC1(C=O)C=CC(O)C=C1
COC1(CO)C=CC(=O)C=C1
COCC1(O)C=CC=CC1=O
COCC1(O)C=CC(=O)C=C1
CC1CC=C(C=O)C(CO)O1
CC1CC=C(CO)C(O1)C=O
CC1=C(CC(CO)OC1)C=O
CC1=CCC(CO)OC1C=O
CC1C=CC(CO)OC1C=O
CC1=CC(CC=O)OCC1O
CC1=CC(CCO)OCC1=O
CC1=C(CCOC1CO)C=O
CC1=CC(COC1CO)C=O
CC1=CCC(OC1CO)C=O
CC1C=C(COC1CO)C=O
CC1C=CC(OC1CO)C=O
CC1CC(C=O)=CC(CO)O1
CC1CC(CO)=C(CO1)C=O
CC1CC(CO)=CC(O1)C=O
CC1CC(C=O)=C(CO)CO1
CC1=CC(C=O)C(CO)OC1
CC1=CC(CO)C(OC1)C=O
CC1=CC(CO)COC1C=O
CC1C=C(CO)COC1C=O
CC1=C(CC=O)COCC1O
CC1=C(CCO)COCC1=O
CC1=C(CC=O)C(O)COC1
CC1=C(CCO)C(=O)COC1
CC1=CC(CO)OC(C1)C=O
CC1=CC(CO)OCC1C=O
CC1=C(COCC1CO)C=O
CC1=CC(OCC1CO)C=O
CC1=CCOC(CC=O)C1O
CC1=CCOC(CCO)C1=O
CC1=CC(=O)C(CCO)OC1
CC1=CC(O)C(CC=O)OC1
CC1=C(CO)C(COC1)C=O
CC1=C(CO)CC(OC1)C=O
CC1=C(CO)CCOC1C=O
CC1=C(COC(CO)C1)C=O
CC1=CC(OC(CO)C1)C=O
CC1=CCOC(C=O)C1CO
CC1=CCOC(CO)C1C=O
CC1=C(C=O)C(CO)COC1
CC1=C(C=O)C(CO)OCC1
CC1=CC(=O)COC1CCO
CC1=CC(O)COC1CC=O
CC1=C(CO)C(OCC1)C=O
CC1=C(CO)COC(C1)C=O
CC1=C(CO)COCC1C=O
CC1C(CO)OCC=C1C=O
CC1C(OCC=C1CO)C=O
CC1COCC(C=O)=C1CO
CC1COCC(CO)=C1C=O
CC1COC(C=O)C=C1CO
CC1COC(CO)C=C1C=O
CC1COC(C=O)C(CO)=C1
CC1COC(CO)C(C=O)=C1
CC1OC(CC=C1CO)C=O
CC1OCC=C(CC=O)C1O
CC1OCC=C(CCO)C1=O
CC1OC(CC(CO)=C1)C=O
CC1OCC=C(C=O)C1CO
CC1OCC=C(CO)C1C=O
CC1OCCC(C=O)=C1CO
CC1OCCC(CO)=C1C=O
CC1OCC(CC=O)=CC1O
CC1OCC(CCO)=CC1=O
CC1OCC(C=O)=CC1CO
CC1OCC(C=O)C=C1CO
CC1OCC(CO)=CC1C=O
CC1OCC(CO)C=C1C=O
CC1OC(CC=O)C=CC1O
CC1OC(CCO)C=CC1=O
CC1OCC(C=O)C(CO)=C1
CC1OCC(CO)C(C=O)=C1
CC1OC(CC=O)C(O)C=C1
CC1OC(CCO)C(=O)C=C1
CC1OCC(=O)C=C1CCO
CC1OCC(O)C=C1CC=O
CC1OC(C=O)C=CC1CO
CC1OC(CO)C=CC1C=O
CC1OC(CO)CC=C1C=O
CC1OC(CO)CC(C=O)=C1
CC1OCC(=O)C(CCO)=C1
CC1OCC(O)C(CC=O)=C1
CC1OC(C=O)C(CO)C=C1
CC1OC(CO)C(C=O)C=C1
CCC1=CC(CO)OCC1=O
CCC1=C(COCC1O)C=O
CCC1=CC(OCC1O)C=O
CCC1=CCOC(C=O)C1O
CCC1=CCOC(CO)C1=O
CCC1=CC(=O)C(CO)OC1
CCC1=CC(=O)COC1CO
CCC1=CC(O)C(OC1)C=O
CCC1=CC(O)COC1C=O
CCC1=C(CO)COCC1=O
CCC1=C(C=O)C(O)COC1
CCC1=C(CO)C(=O)COC1
CCC1OCC=C(C=O)C1O
CCC1OCC=C(CO)C1=O
CCC1OCC(C=O)=CC1O
CCC1OCC(CO)=CC1=O
CCC1OCC(=O)C=C1CO
CCC1OCC(O)C=C1C=O
CCC1OC(C=O)C=CC1O
CCC1OC(CO)C=CC1=O
CCC1OCC(=O)C(CO)=C1
CCC1OCC(O)C(C=O)=C1
CCC1OC(C=O)C(O)C=C1
CCC1OC(CO)C(=O)C=C1
CCOC1CCCC(=O)C1O
CCOC1CCCC(O)C1=O
CCOC1CCC(=O)CC1O
CCOC1CCC(O)CC1=O
CCOC1CCC(=O)C(O)C1
CCOC1CCC(O)C(=O)C1
CCOC1CC(=O)CCC1O
CCOC1CC(O)CCC1=O
CCOC1CC(O)CC(=O)C1
CCOC1C(O)CCCC1=O
COC1CCC(CC1O)C=O
COC1CCCC(C=O)C1O
COC1CCCC(CO)C1=O
COC1CCCC(=O)C1CO
COC1CCCC(O)C1C=O
COC1CCC(CO)CC1=O
COC1CCC(C=O)C(O)C1
COC1CCC(CO)C(=O)C1
COC1CCC(=O)CC1CO
COC1CCC(O)C(C1)C=O
COC1CCC(O)CC1C=O
COC1CC(CO)CCC1=O
COC1CCC(=O)C(CO)C1
COC1CC(=O)CCC1CO
COC1CC(O)CC(C1)C=O
COC1CC(O)CCC1C=O
COC1C(CO)CCCC1=O
COC1C(O)CCCC1C=O
COCC1CCCC(=O)C1O
COCC1CCCC(O)C1=O
COCC1CCC(=O)CC1O
COCC1CCC(O)CC1=O
COCC1CCC(=O)C(O)C1
COCC1CCC(O)C(=O)C1
COCC1CC(=O)CCC1O
COCC1CC(O)CCC1=O
COCC1CC(O)CC(=O)C1
COCC1C(O)CCCC1=O
COC1CC(CCC1O)C=O
COC1CC(CO)CC(=O)C1
OC1=CC=C(C=C1OC=O)C#C
OC1=CC(=CC=C1OC=O)C#C
OC1=CC=CC(C#C)=C1OC=O
OC1=CC=C(C#C)C(OC=O)=C1
OC1=CC=CC(OC=O)=C1C#C
OC1=CC=C(OC=O)C=C1C#C
OC1=CC=C(OC=O)C(=C1)C#C
OC1=CC(OC=O)=CC=C1C#C
OC1=CC(OC=O)=CC(=C1)C#C
OC1=C(OC=O)C=CC=C1C#C
OCC1=CC=CC=C1C([O-])=O
OC1=CC=CC=C1CC([O-])=O
OCC1=CC=C(C=C1)C([O-])=O
OCC1=CC=CC(=C1)C([O-])=O
OC1=CC=C(CC([O-])=O)C=C1
OC1=CC(CC([O-])=O)=CC=C1
COC1=CC(C)=C(O)C=C1C=O
COC1=CC=C(O)C(C)=C1C=O
COC1=CC(O)=C(C)C(C=O)=C1
COC1=CC(O)=CC(C=O)=C1C
COC1=C(O)C=C(C)C=C1C=O
COC1=C(O)C=CC(C)=C1C=O
COC1=C(O)C(C)=CC=C1C=O
COC1=C(C)C=C(C=O)C=C1O
COC1=CC(C)=C(C=O)C=C1O
COC1=CC=C(C=O)C(C)=C1O
COC1=CC(C=O)=CC(O)=C1C
COC1=C(C)C=C(O)C=C1C=O
COC1=CC=C(C=C1O)C(C)=O
COC1=CC=C(O)C=C1C(C)=O
COC1=CC(O)=CC(=C1)C(C)=O
COC1=C(O)C=CC=C1C(C)=O
CCOC1=CC=CC=C(O)C1=O
CCOC1=CC=CC(=O)C=C1O
CCOC1=CC=CC(=O)C(O)=C1
CCOC1=CC=C(O)C(=O)C=C1
CCOC1=CC(=O)C=CC=C1O
CCOC1=CC(=O)C=CC(O)=C1
CCOC1=CC(O)=CC(=O)C=C1
CCOC1=CC(=O)C(O)=CC=C1
CCOC1=C(O)C=CC=CC1=O
CCOC1=C(O)C=CC(=O)C=C1
CCOC1=C(O)C(=O)C=CC=C1
COC1=CC=CC=C(CO)C1=O
COC1=CC=CC(CO)=CC1=O
COC1=CC=CC(=O)C=C1CO
COC1=CC=C(CO)C=CC1=O
COC1=CC=CC(=O)C(CO)=C1
COC1=CC=C(CO)C(=O)C=C1
COC1=CC(CO)=CC=CC1=O
COC1=CC(CO)=CC(=O)C=C1
COC1=CC(=O)C=CC=C1CO
COC1=C(CO)C=CC=CC1=O
COC1=CC(=O)C=CC(CO)=C1
COC1=C(CO)C=CC(=O)C=C1
COC1=CC(=O)C=C(CO)C=C1
COC1=CC(=O)C(CO)=CC=C1
COC1=C(CO)C(=O)C=CC=C1
COCC1=CC=CC=C(O)C1=O
COCC1=CC=CC(=O)C=C1O
COCC1=CC=CC(=O)C(O)=C1
COCC1=CC=C(O)C(=O)C=C1
COCC1=CC(=O)C=CC=C1O
COCC1=CC(=O)C=CC(O)=C1
COCC1=CC(O)=CC(=O)C=C1
COCC1=CC(=O)C(O)=CC=C1
COCC1=C(O)C=CC=CC1=O
COCC1=C(O)C=CC(=O)C=C1
COCC1=C(O)C(=O)C=CC=C1
OC1=CC=CC(C=O)=C1CC=O
OC1=CC=C(CC=O)C(C=O)=C1
OC1=CC(CC=O)=CC(C=O)=C1
OC1=CC(C=O)=CC=C1CC=O
OCC1=CC=CC(C=O)=C1C=O
OCC1=CC=C(C=O)C=C1C=O
OCC1=CC=C(C=O)C(C=O)=C1
OCC1=CC(C=O)=CC=C1C=O
OCC1=CC(C=O)=CC(C=O)=C1
OCC1=C(C=O)C=CC=C1C=O
CC1=CC=C(C=O)C=C1O
CC1=CC=C(O)C=C1C=O
CC1=CC(O)=CC(C=O)=C1
CC1=C(O)C=CC=C1C=O
CC1=CC=CC(C=O)=C1C=O
CC1=CC=C(C=O)C=C1C=O
CC1=CC=C(C=O)C(C=O)=C1
CC1=CC(C=O)=CC=C1C=O
CC1=CC(C=O)=CC(C=O)=C1
CC1=C(C=O)C=CC=C1C=O
OC1=CC=C(C#C)C(C=O)=C1
OC1=CC=CC(C=O)=C1C#C
OC1=CC(C=O)=CC=C1C#C
OC1=CC(C=O)=CC(=C1)C#C
COCC1=CC=C(C)C=C1O
COCC1=CC=C(O)C=C1C
COCC1=CC(O)=CC=C1C
CCC1=CC=CC(O)=C1OC
CCC1=CC=CC(OC)=C1O
CCC1=CC=C(O)C=C1OC
CCC1=CC=C(OC)C=C1O
CCC1=CC=C(OC)C(O)=C1
CCC1=CC=C(O)C(OC)=C1
CCC1=CC(O)=CC=C1OC
CCC1=CC(OC)=CC=C1O
CCC1=CC(O)=CC(OC)=C1
CCC1=C(O)C=CC=C1OC
CCOC1=C(C)C=CC=C1O
CCOC1=CC=C(C)C=C1O
CCOC1=CC=CC(C)=C1O
CCOC1=CC(C)=CC=C1O
CCOC1=CC=C(C)C(O)=C1
CCOC1=CC(C)=CC(O)=C1
CCOC1=CC=CC(O)=C1C
CCOC1=CC=C(O)C=C1C
CCOC1=CC=C(O)C(C)=C1
CCOC1=CC(O)=CC=C1C
COC1=C(C)C=CC=C1CO
COC1=CC=C(C)C=C1CO
COC1=CC=CC(C)=C1CO
COC1=CC(C)=CC=C1CO
COC1=CC=C(C)C(CO)=C1
COC1=CC(C)=CC(CO)=C1
COC1=CC=CC(CO)=C1C
COC1=CC=C(CO)C=C1C
COC1=CC=C(CO)C(C)=C1
COC1=CC(CO)=CC=C1C
COCC1=C(C)C=CC=C1O
COCC1=CC=CC(C)=C1O
COCC1=CC(C)=CC=C1O
COCC1=CC=C(C)C(O)=C1
COCC1=CC(C)=CC(O)=C1
COCC1=CC=CC(O)=C1C
COCC1=CC=C(O)C(C)=C1
COC1C=CC(=C)C=C1CO
COC1C(=C)C=CC=C1CO
COC1C=C(C=C)C=CC1O
COC1C=CC=C(C=C)C1O
COC1C=CC(C=C)=CC1O
COC1C=CC(=C)C(CO)=C1
COC1C=CC=C(CO)C1=C
COC1C=CC(CO)=CC1=C
COC1C=CC(O)C=C1C=C
COC1C=C(CO)C=CC1=C
COC1C=CC(O)C(C=C)=C1
COC1C(O)C=CC=C1C=C
COCC1=CC=CC(=C)C1O
COCC1=CC(=C)C=CC1O
COCC1=CC=CC(O)C1=C
COCC1=CC(=C)C(O)C=C1
COCC1=CC(O)C=CC1=C
COCC1=CC(O)C(=C)C=C1
OCC1=CC=CC(OC=O)=C1
OCC1=CC=C(OC=O)C=C1
OC1=CC=CC=C1COC=O
OC1=CC=CC(COC=O)=C1
OC1=CC=C(COC=O)C=C1
OCC1=CC=CC=C1OC=O
COCC1=CC=CC(=O)C1=O
COCC1=CC(=O)C(=O)C=C1
COCC1=CC(=O)C=CC1=O
CC#CC1=CC(=O)C=C(O)O1
CC#CC1=CC(=O)C(O)=CO1
CC#CC1=COC=C(O)C1=O
CC#CC1=COC(O)=CC1=O
CC#CC1=C(O)C(=O)C=CO1
CC#CC1=C(O)OC=CC1=O
OC1=C(CC#C)C(=O)C=CO1
OC1=C(CC#C)OC=CC1=O
OC1=CC(=O)C=C(CC#C)O1
OC1=CC(=O)C(CC#C)=CO1
OC1=COC(CC#C)=CC1=O
OC1=COC=C(CC#C)C1=O
OCC1=C(C#C)C(=O)C=CO1
OCC1=CC(=O)C=C(O1)C#C
OCC1=CC(=O)C(=CO1)C#C
OCC1=C(OC=CC1=O)C#C
OCC1=COC(=CC1=O)C#C
OCC1=COC=C(C#C)C1=O
CC=CC1=CC(=O)C=C(O)O1
CC=CC1=CC(=O)C(O)=CO1
CC=CC1=COC=C(O)C1=O
CC=CC1=COC(O)=CC1=O
CC=CC1=C(O)C(=O)C=CO1
CC=CC1=C(O)OC=CC1=O
COC1=CC=CC=C(O)C1=O
COC1=CC=CC(=O)C=C1O
COC1=CC=CC(=O)C(O)=C1
COC1=CC=C(O)C(=O)C=C1
COC1=CC(=O)C=CC=C1O
COC1=CC(=O)C=CC(O)=C1
COC1=CC(O)=CC(=O)C=C1
COC1=C(O)C=CC(=O)C=C1
COC1=CC(=O)C(O)=CC=C1
COC1=C(O)C(=O)C=CC=C1
COC1=C(O)C=CC=CC1=O
COC1OCC(=C)C=C1CO
COC1OC(C=C)C=CC1O
COC1OCC=C(C=C)C1O
COC1OCC(C=C)=CC1O
COC1OCC(=C)C(CO)=C1
COC1OCC=C(CO)C1=C
COC1OC(C=C)C(O)C=C1
COC1OCC(CO)=CC1=C
COC1OCC(O)C=C1C=C
COC1OC(CO)C=CC1=C
COC1OC(CO)C(=C)C=C1
COC1OCC(O)C(C=C)=C1
COC1C=CCC(O)C1OC
COC1CC=CC(O)C1OC
COC1CC=CC(OC)C1O
COC1CC(O)C=CC1OC
COC1CC(OC)C(O)C=C1
COC1CC(O)C(OC)C=C1
OC1=CC=CC(=C1)C(=O)C=O
COC1C=CC(C=O)=C1CO
COC1C=CC(CO)=C1C=O
COC1C=C(C=O)C=C1CO
COC1C=C(CO)C=C1C=O
COC1C=C(CO)C(C=O)=C1
COC1C(CO)=CC=C1C=O
COCC1=CC=C(C=O)C1O
COCC1=CC=C(CO)C1=O
COCC1=CC(C=O)=CC1O
COCC1=CC(CO)=CC1=O
COCC1=CC(=O)C=C1CO
COCC1=CC(O)C=C1C=O
COCC1=C(C=O)C=CC1O
COCC1=C(CO)C=CC1=O
COCC1=CC(=O)C(CO)=C1
COCC1=CC(O)C(C=O)=C1
COCC1=C(C=O)C(O)C=C1
COCC1=C(CO)C(=O)C=C1
COC1C=CC=C1C(=O)CO
COC1C=CC=C1C(O)C=O
COC1C=CC(=C1)C(=O)CO
COC1C=CC(=C1)C(O)C=O
COC(C=O)C1=CC=CC1O
COC(CO)C1=CC=CC1=O
COCC(=O)C1=CC=CC1O
COCC(O)C1=CC=CC1=O
COC(C=O)C1=CC(O)C=C1
COC(CO)C1=CC(=O)C=C1
COCC(=O)C1=CC(O)C=C1
COCC(O)C1=CC(=O)C=C1
OC1C=CC=CC1OCC=O
OC1C=CC(OCC=O)C=C1
OC1C=C(CCC1C=O)C=O
OC1C=CC(CC1C=O)C=O
OC1C(CC=CC1C=O)C=O
OC1C(CCC=C1C=O)C=O
OC1CC=C(CC1C=O)C=O
OC1CC(CC=C1C=O)C=O
OC1C=CCC(CC=O)C1=O
OC1CC=CC(CC=O)C1=O
OC1CCC=C(CC=O)C1=O
OC1C=CCC(C=O)C1C=O
OC1CC=CC(C=O)C1C=O
OC1CC(CC(C=O)=C1)C=O
OC1CCCC(C=O)=C1C=O
OC1C=CC(CC=O)CC1=O
OC1CC=C(CC=O)CC1=O
OC1CCC(CC=O)=CC1=O
OC1CC=C(CC=O)C(=O)C1
OC1C=CCC(=O)C1CC=O
OC1CC=CC(=O)C1CC=O
OC1CC=C(C=O)C(C1)C=O
OC1CCC(C=O)=C(C1)C=O
OC1CCC(C=O)=CC1C=O
OC1CCC(C=O)C=C1C=O
OC1C=C(CC=O)CCC1=O
OC1CC(CC=O)=CCC1=O
OC1CC(CC=O)C=CC1=O
OC1CCC(C=O)C(C=O)=C1
OC1CC(CC=O)C(=O)C=C1
OC1C=CC(=O)CC1CC=O
OC1CCC(=O)C=C1CC=O
OC1CC(C=O)=CCC1C=O
OC1CC(C=O)C=C(C1)C=O
OC1CC(C=O)C=CC1C=O
OC1C(CC=O)C=CCC1=O
OC1C(CC=O)CC=CC1=O
OC1CCC(=O)C(CC=O)=C1
OC1CC(C=O)C(C=O)C=C1
OC1CC(=O)C=CC1CC=O
OC1CC(=O)CC=C1CC=O
OC1CC(=O)C=C(CC=O)C1
OC1CC(=O)CC(CC=O)=C1
OC1CC(=O)C(CC=O)C=C1
OC1C(=O)CCC=C1CC=O
OCC1=C(CCCC1=O)C=O
OCC1=CC(CCC1=O)C=O
OCC1=CCC(CC1=O)C=O
OCC1C=C(CCC1=O)C=O
OCC1C=CC(CC1=O)C=O
OCC1C(CC=CC1=O)C=O
OCC1CC=C(CC1=O)C=O
OCC1=CCCC(C=O)C1=O
OCC1C=CCC(C=O)C1=O
OCC1CC=CC(C=O)C1=O
OCC1CCC=C(C=O)C1=O
OCC1=C(CCC(=O)C1)C=O
OCC1=CC(CC(=O)C1)C=O
OCC1=CCCC(=O)C1C=O
OCC1C=CCC(=O)C1C=O
OCC1CC=CC(=O)C1C=O
OCC1CCC(C=O)=CC1=O
OCC1=CCC(C=O)C(=O)C1
OCC1CC=C(C=O)C(=O)C1
OCC1=C(CC(=O)CC1)C=O
OCC1=CCC(=O)C(C1)C=O
OCC1=CCC(=O)CC1C=O
OCC1C=CC(=O)CC1C=O
OCC1CCC(=O)C=C1C=O
OCC1CC(C=O)=CCC1=O
OCC1CC(C=O)C=CC1=O
OCC1CCC(=O)C(C=O)=C1
OCC1=CC(C=O)C(=O)CC1
OCC1CC(C=O)C(=O)C=C1
OCC1=CC(=O)C(CC1)C=O
OCC1=CC(=O)CC(C1)C=O
OCC1=CC(=O)CCC1C=O
OCC1CC(=O)C=C(C1)C=O
OCC1CC(=O)C=CC1C=O
OCC1CC(=O)CC=C1C=O
OCC1C(C=O)C=CCC1=O
OCC1CC(=O)CC(C=O)=C1
OCC1CC(=O)C(C=O)C=C1
OCC1=C(C=O)C(=O)CCC1
OCC1C(=O)CCC=C1C=O
OC1CCC=C(C=O)C1C=O
CC1=CC=C(C=C1O)C([O-])=O
CC1=CC(=CC=C1O)C([O-])=O
CC1=CC=C(O)C=C1C([O-])=O
CC1=CC(O)=CC=C1C([O-])=O
CC1=CC=CC(C([O-])=O)=C1O
CC1=CC=CC(O)=C1C([O-])=O
CC1=CC=C(C([O-])=O)C(O)=C1
CC1=CC=C(O)C(=C1)C([O-])=O
CC1=C(O)C=CC=C1C([O-])=O
CC1=CC(O)=CC(=C1)C([O-])=O
OC1=CC=C(C=C)C=C1OC=O
OC1=CC=CC(C=C)=C1OC=O
OC1=CC(C=C)=CC=C1OC=O
OC1=CC=C(C=C)C(OC=O)=C1
OC1=CC=CC(OC=O)=C1C=C
OC1=CC=C(OC=O)C=C1C=C
OC1=CC=C(OC=O)C(C=C)=C1
OC1=CC(OC=O)=CC=C1C=C
OC1=CC(OC=O)=CC(C=C)=C1
OC1=C(OC=O)C=CC=C1C=C
CC1=CC=CC(CO)=C1OC=O
CC1=CC=CC(COC=O)=C1O
CC1=CC=CC(O)=C1COC=O
CC1=CC=C(CO)C=C1OC=O
CC1=CC=CC(OC=O)=C1CO
CC1=CC=C(COC=O)C=C1O
CC1=CC=C(CO)C(OC=O)=C1
CC1=CC=C(COC=O)C(O)=C1
CC1=CC=C(O)C=C1COC=O
CC1=CC(CO)=CC=C1OC=O
CC1=CC=C(O)C(COC=O)=C1
CC1=CC(CO)=CC(OC=O)=C1
CC1=CC=C(OC=O)C=C1CO
CC1=CC(COC=O)=CC=C1O
CC1=CC=C(OC=O)C(CO)=C1
CC1=CC(O)=CC=C1COC=O
CC1=C(CO)C=CC=C1OC=O
CC1=CC(O)=CC(COC=O)=C1
CC1=CC(OC=O)=CC=C1CO
CC1=C(O)C=CC=C1COC=O
CCC1=CC=CC(O)=C1OC=O
CCC1=CC=CC(OC=O)=C1O
CCC1=CC=C(O)C=C1OC=O
CCC1=CC=C(OC=O)C=C1O
CCC1=CC=C(O)C(OC=O)=C1
CCC1=CC=C(OC=O)C(O)=C1
CCC1=CC(O)=CC=C1OC=O
CCC1=CC(O)=CC(OC=O)=C1
CCC1=CC(OC=O)=CC=C1O
CCC1=C(O)C=CC=C1OC=O
COC1=CC=CC(C=O)=C1OC
COC1=CC=C(OC)C(C=O)=C1
COC1=CC=C(C=O)C=C1OC
COC1=CC=C(C=O)C(OC)=C1
COC1=CC=CC(OC)=C1C=O
COC1=CC(C=O)=CC(OC)=C1
CC1=C(O)C=C(C=O)C=C1C=O
CC1=C(C=O)C=C(O)C=C1C=O
CC1=CC=C(C=C1O)C(=O)C=O
CC1=CC=C(O)C=C1C(=O)C=O
CC1=CC(O)=CC(=C1)C(=O)C=O
CC1=C(O)C=CC=C1C(=O)C=O
CC(=O)C1=CC(O)=CC(C=O)=C1
CC(OC1=CC=CC=C1O)C=O
CC(OC1=CC=CC(O)=C1)C=O
COC(C=O)C1=CC=CC=C1O
COC(C=O)C1=CC=CC(O)=C1
COC(C=O)C1=CC=C(O)C=C1
CC(OC1=CC=C(O)C=C1)C=O
CC(=O)COC1=CC=CC=C1O
CC(=O)COC1=CC=CC(O)=C1
CC(=O)COC1=CC=C(O)C=C1
COC1=CC=C(C=C1)C(O)C=O
COC1=CC=CC=C1C(=O)CO
COC1=CC=CC=C1C(O)C=O
COC1=CC=CC(=C1)C(=O)CO
COC1=CC=CC(=C1)C(O)C=O
COCC(=O)C1=CC=CC(O)=C1
COC1=CC=C(C=C1)C(=O)CO
CC1=CC=CC(O)C1OCC=O
CC1=CC=CC(OCC=O)C1O
CC1=CC(O)C=CC1OCC=O
CC1=CC(OCC=O)C=CC1O
CC1=CC(OCC=O)C(O)C=C1
CC1=CC(O)C(OCC=O)C=C1
CCOC1C=CC=C(C=O)C1O
CCOC1C=CC(C=O)=CC1O
CCOC1C=CC(O)C=C1C=O
CCOC1C=C(C=O)C=CC1O
CCOC1C=CC(O)C(C=O)=C1
CCOC1C(O)C=CC=C1C=O
COC1C=C(CC=C1CO)C=O
COC1C=CC=C(CC=O)C1O
COC1C=CC=C(C=O)C1CO
COC1C=CC=C(CO)C1C=O
COC1C=CCC(C=O)=C1CO
COC1C=CCC(CO)=C1C=O
COC1CC=CC(C=O)=C1CO
COC1CC=CC(CO)=C1C=O
COC1C=CC(CC=O)=CC1O
COC1C=CC(C=O)=CC1CO
COC1C=CC(C=O)C=C1CO
COC1C=CC(CO)=CC1C=O
COC1C=CC(CO)C=C1C=O
COC1CC=C(C=O)C=C1CO
COC1CC=C(CO)C=C1C=O
COC1C=C(CC=O)C=CC1O
COC1C=CC(C=O)C(CO)=C1
COC1C=CC(CO)C(C=O)=C1
COC1CC=C(C=O)C(CO)=C1
COC1CC=C(CO)C(C=O)=C1
COC1C=CC(O)C=C1CC=O
COC1C=C(C=O)C=CC1CO
COC1C=C(CO)C=CC1C=O
COC1C=C(CO)CC=C1C=O
COC1CC(C=O)=CC=C1CO
COC1CC(CO)=CC=C1C=O
COC1C=C(CO)CC(C=O)=C1
COC1C=CC(O)C(CC=O)=C1
COC1CC(C=O)=CC(CO)=C1
COC1CC(CO)=CC(C=O)=C1
COC1CC(C=O)=C(CO)C=C1
COC1CC(CO)=C(C=O)C=C1
COC1C(C=O)C=CC=C1CO
COC1C(CO)=CCC=C1C=O
COC1C(CO)C=CC=C1C=O
COC1C(O)C=CC=C1CC=O
COCC1=C(CC=CC1O)C=O
COCC1=CC=C(CC1O)C=O
COCC1=CC=CC(C=O)C1O
COCC1=CCC=C(C=O)C1O
COCC1C=CC=C(C=O)C1O
COCC1=CC=CC(O)C1C=O
COCC1=CCC(C=O)=CC1O
COCC1C=CC(C=O)=CC1O
COCC1=CC=C(C=O)C(O)C1
COCC1=C(CC(O)C=C1)C=O
COCC1=CCC(O)C=C1C=O
COCC1C=CC(O)C=C1C=O
COCC1=CC(C=O)=CCC1O
COCC1=CC(C=O)C=CC1O
COCC1C=C(C=O)C=CC1O
COCC1=CC(C=O)=CC(O)C1
COCC1=CCC(O)C(C=O)=C1
COCC1C=CC(O)C(C=O)=C1
COCC1=CC(C=O)C(O)C=C1
COCC1=CC(O)C=C(C1)C=O
COCC1=CC(O)C=CC1C=O
COCC1=CC(O)CC=C1C=O
COCC1=C(C=O)C=CCC1O
COCC1=C(C=O)C=CC(O)C1
COCC1=CC(O)CC(C=O)=C1
COCC1=CC(O)C(C=O)=CC1
COCC1=CC(O)C(C=O)C=C1
COCC1=C(C=O)C(O)C=CC1
COCC1=C(C=O)C(O)CC=C1
COCC1C(O)C=CC=C1C=O
COC1=CC=C(C)C=C1O
COC1=CC=C(C)C(O)=C1
COC1=CC(C)=CC(O)=C1
COC1=CC=CC(O)=C1C
COC1=CC=C(O)C=C1C
COC1=CC(O)=CC=C1C
COC1=CC=C(O)C(C)=C1
COC1=C(C)C=CC=C1O
COC1=CC=CC(C)=C1O
COC1=CC(C)=CC=C1O
CC1=CC=CC(C)=C1OC=O
CC1=CC=C(C)C(OC=O)=C1
CC1=CC=CC(OC=O)=C1C
CC1=CC=C(OC=O)C=C1C
CC1=CC=C(OC=O)C(C)=C1
CC1=CC(OC=O)=CC(C)=C1
OC1=CC=CC=C1OC=O
OC1=CC=CC(OC=O)=C1
OC1=CC=C(OC=O)C=C1
OC1=CC=CC=C1CC=O
OC1=CC=CC(CC=O)=C1
OCC1=CC=CC=C1C=O
OCC1=CC=CC(C=O)=C1
OC1=CC=C(CC=O)C=C1
OCC1=CC=C(C=O)C=C1
CC1=C(CC=C1CO)C=O
CC1=CC=C(CC=O)C1O
CC1=CC=C(CCO)C1=O
CC1=C(CC(CO)=C1)C=O
CC1=CC=C(C=O)C1CO
CC1=CC=C(CO)C1C=O
CC1=CCC(C=O)=C1CO
CC1=CCC(CO)=C1C=O
CC1C=CC(C=O)=C1CO
CC1C=CC(CO)=C1C=O
CC1=CC(CC=O)=CC1O
CC1=CC(CCO)=CC1=O
CC1=CC(C=O)=CC1CO
CC1=CC(C=O)C=C1CO
CC1=CC(CO)=C(C1)C=O
CC1=CC(CO)=CC1C=O
CC1=CC(CO)C=C1C=O
CC1C=C(C=O)C=C1CO
CC1C=C(CO)C=C1C=O
CC1=C(CC=O)C=CC1O
CC1=C(CCO)C=CC1=O
CC1=CC(C=O)=C(CO)C1
CC1=CC(C=O)C(CO)=C1
CC1=CC(CO)C(C=O)=C1
CC1C=C(CO)C(C=O)=C1
CC1=C(CC=O)C(O)C=C1
CC1=C(CCO)C(=O)C=C1
CC1=CC(=O)C=C1CCO
CC1=CC(O)C=C1CC=O
CC1=C(C=O)C=CC1CO
CC1=C(CO)C=C(C1)C=O
CC1=C(CO)C=CC1C=O
CC1=C(CO)CC=C1C=O
CC1C(CO)=CC=C1C=O
CC1=C(C=O)C=C(CO)C1
CC1=C(CO)CC(C=O)=C1
CC1=CC(=O)C(CCO)=C1
CC1=CC(O)C(CC=O)=C1
CC1=C(C=O)C(CO)=CC1
CC1=C(C=O)C(CO)C=C1
CC1=C(CO)C(C=O)=CC1
CC1=C(CO)C(C=O)C=C1
CCC1=CC=C(C=O)C1O
CCC1=CC=C(CO)C1=O
CCC1=CC(C=O)=CC1O
CCC1=CC(CO)=CC1=O
CCC1=CC(=O)C=C1CO
CCC1=CC(O)C=C1C=O
CCC1=C(C=O)C=CC1O
CCC1=C(CO)C=CC1=O
CCC1=CC(=O)C(CO)=C1
CCC1=CC(O)C(C=O)=C1
CCC1=C(C=O)C(O)C=C1
CCC1=C(CO)C(=O)C=C1
CCC1=CC=C(OC)C(=O)O1
CCC1=CC=C(OC)OC1=O
CCC1=CC(OC)=COC1=O
CCC1=CC(=O)OC=C1OC
CCC1=CC(=O)OC(OC)=C1
CCC1=C(OC)C=CC(=O)O1
CCC1=C(OC)C=COC1=O
CCC1=C(OC)C(=O)OC=C1
CCC1=COC(=O)C=C1OC
CCC1=C(OC)OC(=O)C=C1
CCC1=COC(=O)C(OC)=C1
CCOC1=C(C)C=CC(=O)O1
CCOC1=CC=C(C)C(=O)O1
CCOC1=CC(C)=CC(=O)O1
CCOC1=C(C)C=COC1=O
CCOC1=CC=C(C)OC1=O
CCOC1=CC(C)=COC1=O
CCOC1=C(C)C(=O)OC=C1
CCOC1=C(C)OC(=O)C=C1
CCOC1=CC(=O)OC=C1C
CCOC1=COC(=O)C=C1C
CCOC1=COC(=O)C(C)=C1
COCC1=CC=C(C)C(=O)O1
COCC1=CC(C)=CC(=O)O1
COCC1=C(C)C=COC1=O
COCC1=CC=C(C)OC1=O
COCC1=CC(C)=COC1=O
COCC1=C(C)C(=O)OC=C1
COCC1=C(C)OC(=O)C=C1
COCC1=CC(=O)OC=C1C
COCC1=COC(=O)C=C1C
COCC1=COC(=O)C(C)=C1
CCOC1=CC(=O)OC(C)=C1
COCC1=C(C)C=CC(=O)O1
COCC1=CC(=O)OC(C)=C1
CCC1=CC(OC)=CC(=O)O1
COC1C=C(CC=C1C)C=O
COC1C=C(C)C=CC1C=O
COC1C=C(C)CC=C1C=O
COC1C=CC=C(C)C1C=O
COC1C=CC(C)=CC1C=O
COC1C=CC(C)C=C1C=O
COC1C=CCC(C)=C1C=O
COC1C(C)=CCC=C1C=O
COC1C(C)C=CC=C1C=O
COC1CC=C(C)C=C1C=O
COC1CC=CC(C)=C1C=O
COC1C=C(C)CC(C=O)=C1
COC1C=CC(C)C(C=O)=C1
COC1CC=C(C)C(C=O)=C1
COC1CC(C)=CC(C=O)=C1
COC1C=CC=C(C=O)C1C
COC1C=CCC(C=O)=C1C
COC1CC=CC(C=O)=C1C
COC1CC(C)=C(C=O)C=C1
COC1C=CC(C=O)=CC1C
COC1C=CC(C=O)C=C1C
COC1CC=C(C=O)C=C1C
COC1C=CC(C=O)C(C)=C1
COC1CC=C(C=O)C(C)=C1
COC1C=C(C=O)C=CC1C
COC1CC(C=O)=CC=C1C
COC1CC(C=O)=C(C)C=C1
COC1CC(C=O)=CC(C)=C1
COC1C(C=O)C=CC=C1C
COC1CC(C)=CC=C1C=O
COC1=CC=C(C=C1O)C#C
COC1=CC=CC(O)=C1C#C
COC1=CC(O)=CC(=C1)C#C
COC1=CC(=CC=C1O)C#C
COC1=CC=CC(C#C)=C1O
COC1=CC=C(C#C)C(O)=C1
COC1=CC=C(O)C=C1C#C
COC1=CC=C(O)C(=C1)C#C
COC1=CC(O)=CC=C1C#C
COC1=C(O)C=CC=C1C#C
CCOC1C=CC(=O)C1O
CCOC1C=CC(O)C1=O
COC1C=C(CC1O)C=O
COC1C=CC(C=O)C1O
COC1C=CC(CO)C1=O
COC1CC=C(C=O)C1O
COC1CC=C(CO)C1=O
COC1C=CC(=O)C1CO
COC1C=CC(O)C1C=O
COC1C=C(CO)CC1=O
COC1CC(C=O)=CC1O
COC1CC(CO)=CC1=O
COC1CC(=O)C=C1CO
COC1CC(O)C=C1C=O
COC1C(CO)C=CC1=O
COC1CC(=O)C(CO)=C1
COC1CC(O)C(C=O)=C1
COC1C(=O)CC=C1CO
COC1C(O)C=CC1C=O
COC1C(O)CC=C1C=O
COCC1=CCC(=O)C1O
COCC1=CCC(O)C1=O
COCC1C=CC(=O)C1O
COCC1C=CC(O)C1=O
COCC1=CC(=O)CC1O
COCC1=CC(O)CC1=O
COCC1=CC(=O)C(O)C1
COCC1=CC(O)C(=O)C1
COCC1C(O)C=CC1=O
CCOC1C(O)C=CC1=O
CCCC1=C([O-])C=COC1=O
CCCC1=COC(=O)C=C1[O-]
CC1=CC=C(C=C1)C(=O)CO
CC1=CC=C(C=C1)C(O)C=O
CC1=CC=CC=C1C(=O)CO
CC1=CC=CC=C1C(O)C=O
CC1=CC=CC(=C1)C(=O)CO
CC1=CC=CC(=C1)C(O)C=O
CC(C=O)C1=CC=CC=C1O
CC(C=O)C1=CC=CC(O)=C1
CC(C=O)C1=CC=C(O)C=C1
CC(=O)C1=CC=CC=C1CO
CC(O)C1=CC=CC=C1C=O
CC(=O)C1=CC=CC(CO)=C1
CC(O)C1=CC=CC(C=O)=C1
CC(=O)C1=CC=C(CO)C=C1
CC(O)C1=CC=C(C=O)C=C1
CC(=O)CC1=CC=CC=C1O
CC(=O)CC1=CC=CC(O)=C1
CCC(=O)C1=CC=CC(O)=C1
CC(=O)CC1=CC=C(O)C=C1
OC1=C(CC=C)C=CC(=O)O1
OC1=CC=C(CC=C)C(=O)O1
OC1=CC(CC=C)=CC(=O)O1
OC1=C(CC=C)C=COC1=O
OC1=CC=C(CC=C)OC1=O
OC1=CC(CC=C)=COC1=O
OC1=C(CC=C)OC(=O)C=C1
OC1=COC(=O)C=C1CC=C
OC1=COC(=O)C(CC=C)=C1
OCC1=C(C=C)C=CC(=O)O1
OCC1=CC=C(C=C)C(=O)O1
OCC1=CC(C=C)=CC(=O)O1
OCC1=C(C=C)C=COC1=O
OCC1=CC(C=C)=COC1=O
OCC1=C(C=C)C(=O)OC=C1
OCC1=CC=C(OC1=O)C=C
OCC1=CC(=O)OC=C1C=C
OCC1=CC(=O)OC(C=C)=C1
OCC1=C(OC(=O)C=C1)C=C
OCC1=COC(=O)C=C1C=C
OCC1=COC(=O)C(C=C)=C1
OC1C=C(CC=C1C=C)C=O
OC1C=C(CC=C1C=O)C=C
OC1C=CC(=C)C=C1CC=O
OC1C(=C)C=CC=C1CC=O
OC1C=C(C=C)C=CC1C=O
OC1C=CC=C(C=C)C1C=O
OC1C=CC(C=C)=CC1C=O
OC1C=CC(C=C)C=C1C=O
OC1C=CCC(C=C)=C1C=O
OC1C(C=C)=CCC=C1C=O
OC1C(C=C)C=CC=C1C=O
OC1CC=C(C=C)C=C1C=O
OC1CC=CC(C=C)=C1C=O
OC1CC(C=C)=CC=C1C=O
OC1C=CC(=C)C(CC=O)=C1
OC1C=CC(C=C)C(C=O)=C1
OC1CC=C(C=C)C(C=O)=C1
OC1CC(C=C)=CC(C=O)=C1
OC1C=CC=C(CC=O)C1=C
OC1CC(C=C)=C(C=O)C=C1
OC1C=C(CC(C=O)=C1)C=C
OC1C=CC=C(C=O)C1C=C
OC1C=CCC(C=O)=C1C=C
OC1CC=CC(C=O)=C1C=C
OC1C=CC(CC=O)=CC1=C
OC1C=CC(C=O)=CC1C=C
OC1C=CC(C=O)C=C1C=C
OC1CC=C(C=O)C=C1C=C
OC1C=C(CC=O)C=CC1=C
OC1C=CC(C=O)C(C=C)=C1
OC1CC=C(C=O)C(C=C)=C1
OC1C=C(C=O)C=CC1C=C
OC1CC(C=O)=CC=C1C=C
OC1CC(C=O)=C(C=C)C=C1
OC1CC(C=O)=CC(C=C)=C1
OC1C(C=O)C=CC=C1C=C
OCC1=C(CC=CC1=C)C=O
OCC1=CC=C(CC1=C)C=O
OCC1=C(CC(=C)C=C1)C=O
OCC1=CC=CC(=C)C1C=O
OCC1=CC(=C)C=C(C1)C=O
OCC1=CC(=C)C=CC1C=O
OCC1=CC(=C)CC=C1C=O
OCC1=CCC(=C)C=C1C=O
OCC1C=CC(=C)C=C1C=O
OCC1C(=C)C=CC=C1C=O
OCC1=CC(=C)CC(C=O)=C1
OCC1=CCC(=C)C(C=O)=C1
OCC1C=CC(=C)C(C=O)=C1
OCC1=CC=CC(C=O)C1=C
OCC1=CCC=C(C=O)C1=C
OCC1C=CC=C(C=O)C1=C
OCC1=CC(=C)C(C=O)=CC1
OCC1=CC(=C)C(C=O)C=C1
OCC1=CCC(C=O)=CC1=C
OCC1C=CC(C=O)=CC1=C
OCC1=CC=C(C=O)C(=C)C1
OCC1=CC(C=O)=CCC1=C
OCC1=CC(C=O)C=CC1=C
OCC1C=C(C=O)C=CC1=C
OCC1=CC(C=O)=CC(=C)C1
OCC1=CC(C=O)C(=C)C=C1
OCC1=C(C=O)C=CCC1=C
OCC1=C(C=O)C=CC(=C)C1
OCC1=C(C=O)C(=C)C=CC1
OCC1=C(C=O)C(=C)CC=C1
OCCC1=CC=CC(=C)C1=O
OCCC1=CC(=C)C=CC1=O
OCCC1=CC=CC(=O)C1=C
OCCC1=CC(=C)C(=O)C=C1
OCCC1=CC(=O)C=CC1=C
OCCC1=CC(=O)C(=C)C=C1
CC(=O)OC1C=CC(O)C=C1
COC(=O)C1=CC=CCC1O
COC(=O)C1=CCC=CC1O
COC(=O)C1C=CC=CC1O
COC(=O)C1=CCC(O)C=C1
COC(=O)C1C=CC(O)C=C1
COC(=O)C1=CC(O)C=CC1
COC(=O)C1=CC(O)CC=C1
CC(=O)OC1C=CC=CC1O
COC(=O)C1=CC=CC(O)C1
CC1(O)C=CC=CC1OC=O
CC1(O)C=CC(OC=O)C=C1
CC1(OC=O)C=CC=CC1O
CC1(OC=O)C=CC(O)C=C1
OC1C=CC(CC1=C)OC=O
OC1C(CC=CC1=C)OC=O
OC1C=CC(=C)CC1OC=O
OC1C=CCC(=C)C1OC=O
OC1CC=CC(=C)C1OC=O
OC1CC(=C)C=CC1OC=O
OC1C=CCC(OC=O)C1=C
OC1CC=CC(OC=O)C1=C
OC1CC(=C)C(OC=O)C=C1
OC1CC(OC=O)C=CC1=C
OC1CC(OC=O)C(=C)C=C1
OC1C(OC=O)C=CCC1=C
CC1CC=C(CCO)C(=O)O1
CC1=CCC(CCO)OC1=O
CC1C=CC(CCO)OC1=O
CC1CC(CCO)=CC(=O)O1
CC1=CC(CCO)COC1=O
CC1C=C(CCO)COC1=O
CC1=CC(CCO)C(=O)OC1
CC1=CC(CCO)OC(=O)C1
CC1=C(CCO)CCOC1=O
CC1=C(CCO)CC(=O)OC1
CC1=C(CCO)COC(=O)C1
CC1=C(CCO)C(=O)OCC1
CC1=CCC(=O)OC1CCO
CC1C=CC(=O)OC1CCO
CC1=CCOC(=O)C1CCO
CC1=CC(=O)OCC1CCO
CC1=CC(=O)OC(CCO)C1
CC1COC(=O)C=C1CCO
CC1COC(=O)C(CCO)=C1
CC1C(=O)OCC=C1CCO
CC1OC(=O)C=CC1CCO
CC1OC(=O)CC=C1CCO
CC1OC(=O)CC(CCO)=C1
CC1OC(=O)C(CCO)C=C1
CCC1CC=C(CO)C(=O)O1
CCC1=CCC(CO)OC1=O
CCC1C=CC(CO)OC1=O
CCC1CC(CO)=CC(=O)O1
CCC1=CC(CO)COC1=O
CCC1C=C(CO)COC1=O
CCC1=CC(CO)C(=O)OC1
CCC1=CCC(=O)OC1CO
CCC1C=CC(=O)OC1CO
CCC1=CC(CO)OC(=O)C1
CCC1=C(CO)CCOC1=O
CCC1=C(CO)CC(=O)OC1
CCC1=CCOC(=O)C1CO
CCC1=C(CO)COC(=O)C1
CCC1=C(CO)C(=O)OCC1
CCC1=CC(=O)OCC1CO
CCC1=CC(=O)OC(CO)C1
CCC1COC(=O)C=C1CO
CCC1COC(=O)C(CO)=C1
CCC1C(=O)OCC=C1CO
CCC1OC(=O)C=CC1CO
CCC1OC(=O)CC=C1CO
CCC1OC(=O)CC(CO)=C1
CCC1OC(=O)C(CO)C=C1
CCCC1=CC(O)COC1=O
CCCC1=CCOC(=O)C1O
CCCC1=CC(O)C(=O)OC1
CCCC1=CC(=O)OCC1O
CCCC1OC(=O)C=CC1O
CCCC1OC(=O)C(O)C=C1
CC1=C(CCCC1CO)C=O
CC1=CC(CCC1CO)C=O
CC1=CCC(CC1CO)C=O
CC1C=C(CCC1CO)C=O
CC1C=CC(CC1CO)C=O
CC1C(CC=CC1CO)C=O
CC1C(CCC=C1CO)C=O
CC1CC=C(CC1CO)C=O
CC1CC(CC=C1CO)C=O
CC1=CCCC(CC=O)C1O
CC1=CCCC(CCO)C1=O
CC1C=CCC(CC=O)C1O
CC1C=CCC(CCO)C1=O
CC1CC=CC(CC=O)C1O
CC1CC=CC(CCO)C1=O
CC1CCC=C(CC=O)C1O
CC1CCC=C(CCO)C1=O
CC1=C(CCC(CO)C1)C=O
CC1=CC(CC(CO)C1)C=O
CC1=CCCC(C=O)C1CO
CC1=CCCC(CO)C1C=O
CC1C=CCC(C=O)C1CO
CC1C=CCC(CO)C1C=O
CC1CC=CC(C=O)C1CO
CC1CC=CC(CO)C1C=O
CC1CC(CC(CO)=C1)C=O
CC1CCC=C(C=O)C1CO
CC1CCC=C(CO)C1C=O
CC1CCCC(C=O)=C1CO
CC1CCCC(CO)=C1C=O
CC1=CCC(CC=O)CC1O
CC1=CCC(CCO)CC1=O
CC1C=CC(CC=O)CC1O
CC1C=CC(CCO)CC1=O
CC1CC=C(CC=O)CC1O
CC1CC=C(CCO)CC1=O
CC1CCC(CC=O)=CC1O
CC1CCC(CCO)=CC1=O
CC1=CCC(CC=O)C(O)C1
CC1=CCC(CCO)C(=O)C1
CC1CC=C(CC=O)C(O)C1
CC1CC=C(CCO)C(=O)C1
CC1=CCCC(=O)C1CCO
CC1=CCCC(O)C1CC=O
CC1C=CCC(=O)C1CCO
CC1C=CCC(O)C1CC=O
CC1CC=CC(=O)C1CCO
CC1CC=CC(O)C1CC=O
CC1=C(CC(CO)CC1)C=O
CC1=CCC(CO)C(C1)C=O
CC1=CCC(CO)CC1C=O
CC1C=CC(CO)CC1C=O
CC1CC=C(CO)C(C1)C=O
CC1CC=C(CO)CC1C=O
CC1CCC(C=O)=CC1CO
CC1CCC(C=O)C=C1CO
CC1CCC(CO)=C(C1)C=O
CC1CCC(CO)=CC1C=O
CC1CCC(CO)C=C1C=O
CC1=CC(CC=O)CCC1O
CC1=CC(CCO)CCC1=O
CC1C=C(CC=O)CCC1O
CC1C=C(CCO)CCC1=O
CC1CC(CC=O)=CCC1O
CC1CC(CC=O)C=CC1O
CC1CC(CCO)=CCC1=O
CC1CC(CCO)C=CC1=O
CC1=CC(CC=O)CC(O)C1
CC1=CC(CCO)CC(=O)C1
CC1=CCC(C=O)C(CO)C1
CC1CC=C(C=O)C(CO)C1
CC1CCC(C=O)=C(CO)C1
CC1CCC(C=O)C(CO)=C1
CC1CCC(CO)C(C=O)=C1
CC1=CC(CC=O)C(O)CC1
CC1=CC(CCO)C(=O)CC1
CC1CC(CC=O)C(O)C=C1
CC1CC(CCO)C(=O)C=C1
CC1=CCC(=O)CC1CCO
CC1=CCC(O)CC1CC=O
CC1C=CC(=O)CC1CCO
CC1C=CC(O)CC1CC=O
CC1CCC(=O)C=C1CCO
CC1CCC(O)C=C1CC=O
CC1=CC(CO)C(CC1)C=O
CC1=CC(CO)CC(C1)C=O
CC1=CC(CO)CCC1C=O
CC1C=C(CO)CCC1C=O
CC1CC(C=O)=CCC1CO
CC1CC(C=O)C=CC1CO
CC1CC(CO)=CCC1C=O
CC1CC(CO)C=C(C1)C=O
CC1CC(CO)C=CC1C=O
CC1CC(CO)CC=C1C=O
CC1=C(CC=O)CCCC1O
CC1=C(CCO)CCCC1=O
CC1C(CCO)C=CCC1=O
CC1C(CCO)CC=CC1=O
CC1=C(CC=O)CCC(O)C1
CC1=C(CCO)CCC(=O)C1
CC1=CCC(=O)C(CCO)C1
CC1=CCC(O)C(CC=O)C1
CC1CC(C=O)C=C(CO)C1
CC1CC(CO)CC(C=O)=C1
CC1CCC(=O)C(CCO)=C1
CC1CCC(O)C(CC=O)=C1
CC1=C(CC=O)CC(O)CC1
CC1=C(CCO)CC(=O)CC1
CC1=CC(C=O)C(CO)CC1
CC1CC(C=O)C(CO)C=C1
CC1CC(CO)C(C=O)C=C1
CC1=C(CC=O)C(O)CCC1
CC1=C(CCO)C(=O)CCC1
CC1=CC(=O)CCC1CCO
CC1=CC(O)CCC1CC=O
CC1CC(=O)C=CC1CCO
CC1CC(=O)CC=C1CCO
CC1CC(O)C=CC1CC=O
CC1CC(O)CC=C1CC=O
CC1=C(CO)C(CCC1)C=O
CC1=C(CO)CC(CC1)C=O
CC1=C(CO)CCC(C1)C=O
CC1=C(CO)CCCC1C=O
CC1C(CO)CC=CC1C=O
CC1C(CO)CCC=C1C=O
CC1=CC(=O)CC(CCO)C1
CC1=CC(O)CC(CC=O)C1
CC1CC(=O)C=C(CCO)C1
CC1CC(=O)CC(CCO)=C1
CC1CC(O)C=C(CC=O)C1
CC1CC(O)CC(CC=O)=C1
CC1=CC(O)C(CC=O)CC1
CC1CC(=O)C(CCO)C=C1
CC1CC(O)C(CC=O)C=C1
CC1=C(C=O)C(CO)CCC1
CC1C(=O)CCC=C1CCO
CC1C(CC=O)CC=CC1O
CC1C(O)CC=CC1CC=O
CC1C(O)CCC=C1CC=O
CCC1=C(CCCC1O)C=O
CCC1=CC(CCC1O)C=O
CCC1=CCC(CC1O)C=O
CCC1C=C(CCC1O)C=O
CCC1C=CC(CC1O)C=O
CCC1CC=C(CC1O)C=O
CCC1=CCCC(C=O)C1O
CCC1=CCCC(CO)C1=O
CCC1C=CCC(C=O)C1O
CCC1C=CCC(CO)C1=O
CCC1CC=CC(C=O)C1O
CCC1CC=CC(CO)C1=O
CCC1CCC=C(C=O)C1O
CCC1CCC=C(CO)C1=O
CCC1=C(CCC(O)C1)C=O
CCC1=CC(CC(O)C1)C=O
CCC1=CCCC(=O)C1CO
CCC1=CCCC(O)C1C=O
CCC1C=CCC(=O)C1CO
CCC1C=CCC(O)C1C=O
CCC1CC=CC(=O)C1CO
CCC1CC=CC(O)C1C=O
CCC1=CCC(CO)CC1=O
CCC1C=CC(CO)CC1=O
CCC1CC=C(CO)CC1=O
CCC1CCC(C=O)=CC1O
CCC1CCC(CO)=CC1=O
CCC1=CCC(C=O)C(O)C1
CCC1=CCC(CO)C(=O)C1
CCC1CC=C(C=O)C(O)C1
CCC1CC=C(CO)C(=O)C1
CCC1=C(CC(O)CC1)C=O
CCC1=CCC(=O)CC1CO
CCC1=CCC(O)C(C1)C=O
CCC1=CCC(O)CC1C=O
CCC1C=CC(=O)CC1CO
CCC1C=CC(O)CC1C=O
CCC1CCC(=O)C=C1CO
CCC1CCC(O)C=C1C=O
CCC1=CC(CO)CCC1=O
CCC1C=C(CO)CCC1=O
CCC1CC(C=O)=CCC1O
CCC1CC(C=O)C=CC1O
CCC1CC(CO)=CCC1=O
CCC1CC(CO)C=CC1=O
CCC1=CC(CO)CC(=O)C1
CCC1=CCC(=O)C(CO)C1
CCC1CCC(=O)C(CO)=C1
CCC1CCC(O)C(C=O)=C1
CCC1=CC(C=O)C(O)CC1
CCC1=CC(CO)C(=O)CC1
CCC1CC(C=O)C(O)C=C1
CCC1CC(CO)C(=O)C=C1
CCC1=CC(=O)CCC1CO
CCC1=CC(O)C(CC1)C=O
CCC1=CC(O)CC(C1)C=O
CCC1=CC(O)CCC1C=O
CCC1CC(=O)C=CC1CO
CCC1CC(=O)CC=C1CO
CCC1CC(O)C=C(C1)C=O
CCC1CC(O)C=CC1C=O
CCC1CC(O)CC=C1C=O
CCC1=C(CO)CCCC1=O
CCC1C(CO)C=CCC1=O
CCC1C(CO)CC=CC1=O
CCC1=C(CO)CCC(=O)C1
CCC1=CC(=O)CC(CO)C1
CCC1CC(=O)C=C(CO)C1
CCC1CC(=O)CC(CO)=C1
CCC1CC(O)CC(C=O)=C1
CCC1=C(CO)CC(=O)CC1
CCC1=CC(=O)C(CO)CC1
CCC1CC(=O)C(CO)C=C1
CCC1CC(O)C(C=O)C=C1
CCC1=C(C=O)C(O)CCC1
CCC1=C(CO)C(=O)CCC1
CCC1C(=O)CCC=C1CO
CCC1C(O)C=CCC1C=O
CCC1C(O)CC=CC1C=O
CCC1C(O)CCC=C1C=O
CCCC1=CCCC(=O)C1O
CCCC1=CCCC(O)C1=O
CCCC1C=CCC(=O)C1O
CCCC1C=CCC(O)C1=O
CCCC1CC=CC(=O)C1O
CCCC1CC=CC(O)C1=O
CCCC1=CCC(=O)CC1O
CCCC1=CCC(O)CC1=O
CCCC1C=CC(=O)CC1O
CCCC1C=CC(O)CC1=O
CCCC1=CCC(=O)C(O)C1
CCCC1=CCC(O)C(=O)C1
CCCC1=CC(=O)CCC1O
CCCC1=CC(O)CCC1=O
CCCC1CC(=O)C=CC1O
CCCC1CC(O)C=CC1=O
CCCC1=CC(=O)CC(O)C1
CCCC1=CC(O)CC(=O)C1
CCCC1=CC(=O)C(O)CC1
CCCC1=CC(O)C(=O)CC1
CCCC1CC(=O)C(O)C=C1
CCCC1CC(O)C(=O)C=C1
CCCC1C(O)C=CCC1=O
CCCC1C(O)CC=CC1=O
CC1=CC(=O)C(CCO)CC1
CC1CC(CCC1O)OC=O
CC1CCC(CC1O)OC=O
CC1CCCC(O)C1OC=O
CC1CCCC(OC=O)C1O
CC1CCC(O)C(C1)OC=O
CC1CCC(O)CC1OC=O
CC1CCC(OC=O)C(O)C1
CC1CC(O)CC(C1)OC=O
CC1CC(O)CCC1OC=O
CC1C(O)CCCC1OC=O
COC1=C(C=C)C(=O)C=CO1
COC1=CC(=O)C(C=C)=CO1
COC1=CC(=O)C=C(O1)C=C
COC1=C(OC=CC1=O)C=C
COC1=COC=C(C=C)C1=O
COC1=COC(C=C)=CC1=O
COC1(OC)C=CC=CC1=O
COC1(OC)C=CC(=O)C=C1
CCC1=CC(=O)COC1OC
CCC1=CC(OC)OCC1=O
CCC1=CCOC(OC)C1=O
CCC1=CC(=O)C(OC)OC1
CCC1OC(OC)C(=O)C=C1
CCOC1OC(C)C=CC1=O
CCOC1OCC=C(C)C1=O
CCOC1OCC(C)=CC1=O
CCOC1OCC(=O)C=C1C
CCOC1OCC(=O)C(C)=C1
COC1CC=C(C)C(O1)C=O
COC1CC(C)=C(CO1)C=O
COC1CC(C)=CC(O1)C=O
COC1C=C(C)COC1C=O
COC1C=CC(C)OC1C=O
COC1CC=C(C=O)C(C)O1
COC1C=C(COC1C)C=O
COC1C=CC(OC1C)C=O
COC1CC(C=O)=C(C)CO1
COC1CC(C=O)=CC(C)O1
COC1C(C)OCC=C1C=O
COC1C(OCC=C1C)C=O
COC1COC(C)C=C1C=O
COC1COCC(C)=C1C=O
COC1COC(C)C(C=O)=C1
COC1COCC(C=O)=C1C
COC1COC(C=O)C=C1C
COC1COC(C=O)C(C)=C1
COC1OC(CC=C1C)C=O
COC1OC(C)C=CC1C=O
COC1OC(C)CC=C1C=O
COC1OCC=C(C)C1C=O
COC1OCC(C)=CC1C=O
COC1OCC(C)C=C1C=O
COC1OCCC(C)=C1C=O
COC1OC(C)CC(C=O)=C1
COC1OCC(C)C(C=O)=C1
COC1OCC=C(C=O)C1C
COC1OCCC(C=O)=C1C
COC1OC(C)C(C=O)C=C1
COC1OCC(C=O)=CC1C
COC1OCC(C=O)C=C1C
COC1OCC(C=O)C(C)=C1
COC1OC(C=O)C=CC1C
COC1OC(C=O)C(C)C=C1
COCC1=C(C)COCC1=O
COCC1=CC(C)OCC1=O
COCC1=C(C)C(=O)COC1
COCC1=CCOC(C)C1=O
COCC1=CC(=O)C(C)OC1
COCC1=CC(=O)COC1C
COCC1OC(C)C=CC1=O
COCC1OCC=C(C)C1=O
COCC1OCC(C)=CC1=O
COCC1OC(C)C(=O)C=C1
COCC1OCC(=O)C=C1C
COCC1OCC(=O)C(C)=C1
CCC1OC(OC)C=CC1=O
CCOC1OC(C)C(=O)C=C1
COC1OC(CC(C)=C1)C=O
COC1CCCC(=O)C1OC
COC1CCC(OC)C(=O)C1
COC1CC(CC(=O)C1)OC
COC1CCCC(OC)C1=O
COC1CCC(=O)CC1OC
COC1CCC(=O)C(C1)OC
COC1=CC=CC=C1C([O-])=O
COC1=CC=CC(=C1)C([O-])=O
COC1=CC=C(C=C1)C([O-])=O
COCOC1=CC=CC=C1O
COCOC1=CC=CC(O)=C1
COCOC1=CC=C(O)C=C1
OC1C=CC(=O)C1OCC#C
OC1C=CC(OCC#C)C1=O
OC1C(OCC#C)C=CC1=O
COC1C=CC(=CC=O)C1O
COC1C=CC(=CCO)C1=O
COC1C=CC(=O)C1=CCO
COC1C=CC(O)C1=CC=O
COC1C(=O)C=CC1=CCO
COC1C(O)C=CC1=CC=O
COCC=C1C=CC(=O)C1O
COCC=C1C=CC(O)C1=O
COCC=C1C(O)C=CC1=O
CC(CO)C1=CC(=O)C=CO1
CCC(O)C1=CC(=O)C=CO1
CC(CO)C1=COC=CC1=O
CCC(O)C1=COC=CC1=O
CC(O)CC1=CC(=O)C=CO1
CC(O)CC1=COC=CC1=O
OC1C=C(COC1C=C)C=O
OC1C=CC(OC1C=C)C=O
OC1C=C(COC1C=O)C=C
OC1C=CC(OC1C=O)C=C
OC1C(OCC=C1C=C)C=O
OC1C(OCC=C1C=O)C=C
OC1COC(C=C)C=C1C=O
OC1COCC(C=C)=C1C=O
OC1COC(C=C)C(C=O)=C1
OC1COCC(C=O)=C1C=C
OC1COC(C=O)C=C1C=C
OC1COC(C=O)C(C=C)=C1
OCC1=CC(=C)C(OC1)C=O
OCC1=CC(=C)COC1C=O
OCC1=C(C=C)C(=O)COC1
OCC1=C(COCC1=C)C=O
OCC1=CC(OCC1=C)C=O
OCC1=C(COCC1=O)C=C
OCC1=CC(OCC1=O)C=C
OCC1=CCOC(C=C)C1=O
OCC1=C(C=O)C(=C)COC1
OCC1=CCOC(C=O)C1=C
OCC1=CC(=O)C(OC1)C=C
OCC1=CC(=O)COC1C=C
OCC1OCC(=C)C=C1C=O
OCC1OC(C=C)C=CC1=O
OCC1OCC=C(C=C)C1=O
OCC1OCC(C=C)=CC1=O
OCC1OCC(=C)C(C=O)=C1
OCC1OCC=C(C=O)C1=C
OCC1OC(C=C)C(=O)C=C1
OCC1OCC(C=O)=CC1=C
OCC1OCC(=O)C=C1C=C
OCC1OC(C=O)C=CC1=C
OCC1OC(C=O)C(=C)C=C1
OCC1OCC(=O)C(C=C)=C1
COC1(CC=CCC1O)C=O
COC1(CCC=CC1O)C=O
COC1C=CCCC1(O)C=O
COC1CC=CCC1(O)C=O
COC1CCC=CC1(O)C=O
COC1(CC=CC(O)C1)C=O
COC1CC=CC(O)(C1)C=O
COC1(CCC(O)C=C1)C=O
COC1CCC(O)(C=O)C=C1
COC1(CC(O)CC=C1)C=O
COC1CC(O)(CC=C1)C=O
COC1(C=O)C=CCCC1O
COC1(CO)C=CCCC1=O
COC1(CO)CC=CCC1=O
COC1(CO)CCC=CC1=O
COC1(CO)CC=CC(=O)C1
COC1(CO)CCC(=O)C=C1
COC1(CO)CC(=O)CC=C1
COCC1(O)C=CCCC1=O
COCC1(O)CC=CCC1=O
COCC1(O)CCC=CC1=O
COCC1(O)CC=CC(=O)C1
COCC1(O)CCC(=O)C=C1
COCC1(O)CC(=O)CC=C1
CC1CC(CC(CO)O1)C=O
CC1CCC(C=O)C(CO)O1
CC1CCC(CO)C(O1)C=O
CC1CC(CC=O)C(O)CO1
CC1CC(CCO)C(=O)CO1
CC1CCC(CO)OC1C=O
CC1CC(CC=O)OCC1O
CC1CC(CCO)OCC1=O
CC1CC(COC1CO)C=O
CC1CCC(OC1CO)C=O
CC1CCC(=O)C(CCO)O1
CC1CC(CO)C(CO1)C=O
CC1CC(CO)CC(O1)C=O
CC1CC(C=O)C(CO)CO1
CC1CC(CO)COC1C=O
CC1C(CCO)COCC1=O
CC1CC(CO)OC(C1)C=O
CC1CC(CO)OCC1C=O
CC1C(CCO)OCCC1=O
CC1CC(OCC1CO)C=O
CC1CC(=O)CC(CCO)O1
CC1CC(O)CC(CC=O)O1
CC1CCOC(CC=O)C1O
CC1CCOC(CCO)C1=O
CC1CC(=O)C(CCO)CO1
CC1CC(O)C(CC=O)CO1
CC1C(CO)CCOC1C=O
CC1CCOC(C=O)C1CO
CC1CCOC(CO)C1C=O
CC1CC(=O)COC1CCO
CC1CC(O)COC1CC=O
CC1C(CO)COCC1C=O
CC1C(CO)OCCC1C=O
CC1COC(CC1CO)C=O
CC1COCC(CC=O)C1O
CC1COCC(CCO)C1=O
CC1COCC(C=O)C1CO
CC1COCC(CO)C1C=O
CC1COC(CC=O)CC1O
CC1COC(CCO)CC1=O
CC1COC(CC=O)C(O)C1
CC1COC(CCO)C(=O)C1
CC1C(O)CCOC1CC=O
CC1COCC(=O)C1CCO
CC1COCC(O)C1CC=O
CC1COC(CO)C(C1)C=O
CC1COC(CO)CC1C=O
CC1COC(C=O)C(CO)C1
CC1C(O)COCC1CC=O
CC1OC(CCC1CO)C=O
CC1OCC(CC1CO)C=O
CC1OCCC(CC=O)C1O
CC1OCCC(CCO)C1=O
CC1OCCC(C=O)C1CO
CC1OCCC(CO)C1C=O
CC1OCC(CC=O)CC1O
CC1OCC(CCO)CC1=O
CC1OCCC(=O)C1CCO
CC1OCCC(O)C1CC=O
CC1OCC(CO)CC1C=O
CC1OC(CC=O)CCC1O
CC1OC(CCO)CCC1=O
CC1OCC(=O)CC1CCO
CC1OCC(O)CC1CC=O
CC1OC(CO)CCC1C=O
CCC1CCC(=O)C(CO)O1
CCC1CCC(O)C(O1)C=O
CCC1CC(C=O)C(O)CO1
CCC1CC(CO)C(=O)CO1
CCC1CC(CO)OCC1=O
CCC1CC(OCC1O)C=O
CCC1CC(=O)CC(CO)O1
CCC1CC(O)C(CO1)C=O
CCC1CC(O)CC(O1)C=O
CCC1CCOC(C=O)C1O
CCC1CCOC(CO)C1=O
CCC1CC(=O)C(CO)CO1
CCC1CC(=O)COC1CO
CCC1CC(O)COC1C=O
CCC1C(CO)COCC1=O
CCC1C(CO)OCCC1=O
CCC1COC(CC1O)C=O
CCC1COCC(C=O)C1O
CCC1COCC(CO)C1=O
CCC1C(O)CCOC1C=O
CCC1COCC(=O)C1CO
CCC1COCC(O)C1C=O
CCC1COC(CO)CC1=O
CCC1COC(C=O)C(O)C1
CCC1COC(CO)C(=O)C1
CCC1C(O)COCC1C=O
CCC1OC(CCC1O)C=O
CCC1OCC(CC1O)C=O
CCC1OCCC(C=O)C1O
CCC1OCCC(CO)C1=O
CCC1OCCC(=O)C1CO
CCC1OCCC(O)C1C=O
CCC1OCC(CO)CC1=O
CCC1OCC(=O)CC1CO
CCC1OCC(O)CC1C=O
CCC1OC(CO)CCC1=O
CCCC1CC(=O)C(O)CO1
CCCC1CC(O)C(=O)CO1
CCCC1COCC(=O)C1O
CCCC1COCC(O)C1=O
CCCC1C(O)COCC1=O
CCCC1OCCC(=O)C1O
CCCC1OCCC(O)C1=O
CCCC1OCC(=O)CC1O
CCCC1OCC(O)CC1=O
CC1CCC(O)C(CC=O)O1
CC1=CC=CC(C=O)=C1OC=O
CC1=CC=C(C=O)C=C1OC=O
CC1=CC=CC(OC=O)=C1C=O
CC1=CC=C(C=O)C(OC=O)=C1
CC1=CC(C=O)=CC=C1OC=O
CC1=CC=C(OC=O)C=C1C=O
CC1=CC=C(OC=O)C(C=O)=C1
CC1=CC(OC=O)=CC=C1C=O
CC1=CC(OC=O)=CC(C=O)=C1
CC1=C(OC=O)C=CC=C1C=O
CC1=CC=C(C=C1O)C#CC=O
CC1=CC(=CC=C1O)C#CC=O
CC1=CC=CC(C#CC=O)=C1O
CC1=CC=C(C#CC=O)C(O)=C1
CC1=CC=CC(O)=C1C#CC=O
CC1=CC=C(O)C=C1C#CC=O
CC1=CC=C(O)C(=C1)C#CC=O
CC1=CC(O)=CC=C1C#CC=O
CC1=CC(O)=CC(=C1)C#CC=O
CC1=C(O)C=CC=C1C#CC=O
CC#CC1=CC=C(C=O)C=C1O
CC#CC1=CC=C(O)C=C1C=O
CC#CC1=CC(O)=CC(C=O)=C1
CC#CC1=C(O)C=CC=C1C=O
OC1=CC=C(C=C1CC=O)C#C
OC1=CC(=CC=C1CC=O)C#C
OC1=CC=CC(C#C)=C1CC=O
OC1=CC=C(C#C)C(CC=O)=C1
OC1=CC=C(CC#C)C(C=O)=C1
OC1=CC(CC#C)=CC(C=O)=C1
OC1=CC=CC(CC=O)=C1C#C
OC1=CC=CC(C=O)=C1CC#C
OC1=CC=C(CC=O)C=C1C#C
OC1=CC=C(CC=O)C(=C1)C#C
OC1=CC(CC=O)=CC=C1C#C
OC1=CC(CC=O)=CC(=C1)C#C
OC1=CC(C=O)=CC=C1CC#C
OC1=C(CC=O)C=CC=C1C#C
OCC1=CC=C(C=C1C=O)C#C
OCC1=CC(=CC=C1C=O)C#C
OCC1=CC=CC(C#C)=C1C=O
OCC1=CC=C(C#C)C(C=O)=C1
OCC1=CC=CC(C=O)=C1C#C
OCC1=CC=C(C=O)C=C1C#C
OCC1=CC=C(C=O)C(=C1)C#C
OCC1=CC(C=O)=CC=C1C#C
OCC1=CC(C=O)=CC(=C1)C#C
OCC1=C(C=O)C=CC=C1C#C
CC1=CC=C(O)C=C1C=CC=O
CC1=CC(O)=CC(C=CC=O)=C1
CC1=C(O)C=CC=C1C=CC=O
CC=CC1=CC=C(O)C=C1C=O
CC=CC1=CC(O)=CC(C=O)=C1
CC=CC1=C(O)C=CC=C1C=O
CC1=CC=C(C=CC=O)C=C1O
CC=CC1=CC=C(C=O)C=C1O
OC1=CC=CC=C1OC(=O)C#C
OC1=CC=CC(OC(=O)C#C)=C1
OC1=CC=C(OC(=O)C#C)C=C1
CC1=CC=C(C)C(OC=O)=C1O
CC1=CC(C)=C(OC=O)C=C1O
CC1=CC(C)=C(OC=O)C(O)=C1
CC1=CC=C(O)C(C)=C1OC=O
CC1=C(C)C(OC=O)=CC=C1O
CC1=CC=C(OC=O)C(C)=C1O
CC1=CC=C(O)C(OC=O)=C1C
CC1=CC=C(OC=O)C(O)=C1C
CC1=CC(O)=CC(C)=C1OC=O
CC1=CC(O)=C(C)C(OC=O)=C1
CC1=CC(O)=CC(OC=O)=C1C
CC1=CC(OC=O)=C(C)C=C1O
CC1=CC(OC=O)=CC(C)=C1O
CC1=CC(OC=O)=CC(O)=C1C
CC1=CC(O)=C(OC=O)C=C1C
CC1=CC(C)=C(O)C(OC=O)=C1
CC(=O)OC1=CC(C)=CC=C1O
CC(=O)OC1=C(C)C=CC=C1O
CC(=O)OC1=CC=C(C)C=C1O
CC(=O)OC1=CC=CC(C)=C1O
CC(=O)OC1=CC=C(C)C(O)=C1
CC(=O)OC1=CC(C)=CC(O)=C1
CC(=O)OC1=CC=CC(O)=C1C
CC(=O)OC1=CC=C(O)C=C1C
CC(=O)OC1=CC=C(O)C(C)=C1
CC(=O)OC1=CC(O)=CC=C1C
COC(=O)C1=CC=C(C)C=C1O
COC(=O)C1=CC(C)=CC=C1O
COC(=O)C1=CC=C(C)C(O)=C1
COC(=O)C1=CC(C)=CC(O)=C1
COC(=O)C1=CC=CC(O)=C1C
COC(=O)C1=CC=C(O)C=C1C
COC(=O)C1=CC=C(O)C(C)=C1
COC(=O)C1=CC(O)=CC=C1C
COC(=O)C1=C(C)C=CC=C1O
COC(=O)C1=CC=CC(C)=C1O
OC1C=C(C=CC1OC=O)C#C
OC1C=CC(=CC1OC=O)C#C
OC1C=CC=C(C#C)C1OC=O
OC1C=CC(OC=O)C=C1C#C
OC1C=CC(OC=O)C(=C1)C#C
OC1C(OC=O)C=CC=C1C#C
COC1=CC=CC(=O)C=C1OC
COC1=CC=C(OC)C(=O)C=C1
COC1=CC(OC)=CC(=O)C=C1
COC1=CC(=O)C=C(OC)C=C1
COC1=CC=CC=C(OC)C1=O
COC1=CC=CC(=O)C(OC)=C1
COC1=CC(=O)C(OC)=CC=C1
COC1=C(OC)C=CC(=O)C=C1
COC1=C(OC)C(=O)C=CC=C1
OC1C=CC(CC=O)=C1C=O
OC1C=CC(C=O)=C1CC=O
OC1C=C(CC=O)C=C1C=O
OC1C=C(CC=O)C(C=O)=C1
OC1C=C(C=O)C=C1CC=O
OC1C(CC=O)=CC=C1C=O
OCC1=C(CC=C1C=O)C=O
OCC1=CC=C(CC=O)C1=O
OCC1=C(CC(C=O)=C1)C=O
OCC1=CCC(C=O)=C1C=O
OCC1C=CC(C=O)=C1C=O
OCC1=CC(CC=O)=CC1=O
OCC1=CC(C=O)=C(C1)C=O
OCC1=CC(C=O)C=C1C=O
OCC1C=C(C=O)C=C1C=O
OCC1=C(CC=O)C=CC1=O
OCC1C=C(C=O)C(C=O)=C1
OCC1=C(CC=O)C(=O)C=C1
OCC1=CC(=O)C=C1CC=O
OCC1=C(C=O)C=C(C1)C=O
OCC1C(C=O)=CC=C1C=O
OCC1=CC(=O)C(CC=O)=C1
OCC1=C(C=O)C(C=O)=CC1
OCCC1=CC=C(C=O)C1=O
OCCC1=CC(C=O)=CC1=O
OCCC1=CC(=O)C=C1C=O
OCCC1=C(C=O)C=CC1=O
OCCC1=CC(=O)C(C=O)=C1
OCCC1=C(C=O)C(=O)C=C1
OC1C=CC=C1C(C=O)C=O
OC1C=CC=C1CC(=O)C=O
OC1C=CC(=C1)C(C=O)C=O
OC1C=CC=C1C(=O)CC=O
OC1C=CC(=C1)C(=O)CC=O
OC1C=CC(CC(=O)C=O)=C1
OCC1=C(C=CC1)C(=O)C=O
OCC1=C(CC=C1)C(=O)C=O
OCC1=CC=C(C1)C(=O)C=O
OCC1=CC(=CC1)C(=O)C=O
OCC1=CCC=C1C(=O)C=O
OCC1=CCC(=C1)C(=O)C=O
OCC1C=CC=C1C(=O)C=O
OCC1C=CC(=C1)C(=O)C=O
OC(CC1=CC=CC1=O)C=O
OC(CC1=CC(=O)C=C1)C=O
OC(CC=O)C1=CC=CC1=O
OCC(C=O)C1=CC=CC1=O
OCCC(=O)C1=CC=CC1=O
OC(CC=O)C1=CC(=O)C=C1
OCC(C=O)C1=CC(=O)C=C1
OCCC(=O)C1=CC(=O)C=C1
OC(C=O)C1=C(CC=C1)C=O
OC(C=O)C1=CC=C(C1)C=O
OC(C=O)C1=CC=CC1C=O
OC(C=O)C1=CCC=C1C=O
OC(C=O)C1C=CC=C1C=O
OCC(=O)C1=C(CC=C1)C=O
OCC(=O)C1=CC=C(C1)C=O
OCC(=O)C1=CCC=C1C=O
OC(C=O)C1=CCC(C=O)=C1
OC(C=O)C1C=CC(C=O)=C1
OCC(=O)C1=CCC(C=O)=C1
OC(C=O)C1=CC(C=O)=CC1
OC(C=O)C1=CC(C=O)C=C1
OCC(=O)C1=CC(C=O)=CC1
OCC(=O)C1=CC(C=O)C=C1
OC(C=O)C1=C(C=O)C=CC1
OCC(=O)C1=C(C=O)C=CC1
OCC(=O)CC1=CC=CC1=O
OCC(=O)CC1=CC(=O)C=C1
OC1C=CC=C1C#CC([O-])=O
OC1C=CC(=C1)C#CC([O-])=O
OC1C=CC=C1C=CC([O-])=O
OC1C=CC(C=CC([O-])=O)=C1
OCC1=CC=CC1=CC([O-])=O
OCC1=CC(=CC([O-])=O)C=C1
OCC=C1C=CC=C1C([O-])=O
OCC=C1C=CC(=C1)C([O-])=O
OC1C=CC=CC1CC([O-])=O
OC1C=CCC=C1CC([O-])=O
OC1CC=CC=C1CC([O-])=O
OC1C=CCC(CC([O-])=O)=C1
OC1CC=CC(CC([O-])=O)=C1
OC1C=CC(CC([O-])=O)C=C1
OC1CC(CC([O-])=O)=CC=C1
OCC1=C(C=CCC1)C([O-])=O
OCC1=C(CC=CC1)C([O-])=O
OCC1=C(CCC=C1)C([O-])=O
OCC1=CC=C(CC1)C([O-])=O
OCC1=CC=CC(C1)C([O-])=O
OCC1=CC=CCC1C([O-])=O
OCC1=CC(=CCC1)C([O-])=O
OCC1=CC(C=CC1)C([O-])=O
OCC1=CC(CC=C1)C([O-])=O
OCC1=CCC=C(C1)C([O-])=O
OCC1=CCC=CC1C([O-])=O
OCC1=CCC(=CC1)C([O-])=O
OCC1=CCC(C=C1)C([O-])=O
OCC1=CCCC=C1C([O-])=O
OCC1=CCCC(=C1)C([O-])=O
OCC1C=CC=CC1C([O-])=O
OCC1C=CC(C=C1)C([O-])=O
OCC1C=CCC=C1C([O-])=O
OCC1C=CCC(=C1)C([O-])=O
OCC1CC=C(C=C1)C([O-])=O
OCC1CC=CC=C1C([O-])=O
OCC1CC=CC(=C1)C([O-])=O
OCC1CC(=CC=C1)C([O-])=O
OC1CC=C(CC([O-])=O)C=C1
COC1=CC=CC(C=O)=C1C=O
COC1=CC=C(C=O)C=C1C=O
COC1=CC=C(C=O)C(C=O)=C1
COC1=CC(C=O)=CC=C1C=O
COC1=C(C=O)C=CC=C1C=O
COC1=CC(C=O)=CC(C=O)=C1
CCOC1=CC=C(OC)C=C1O
CCOC1=CC=C(OC)C(O)=C1
COCC1=CC(OC)=CC=C1O
COCC1=CC(O)=CC(OC)=C1
COCC1=C(O)C=CC=C1OC
COCOC1=C(C)C=CC=C1O
COCOC1=CC=CC(C)=C1O
COCOC1=CC(C)=CC=C1O
COCOC1=CC=C(O)C(C)=C1
CCOC1=CC=CC(O)=C1OC
CCOC1=CC=CC(OC)=C1O
CCOC1=CC=C(O)C=C1OC
CCOC1=CC=C(O)C(OC)=C1
CCOC1=CC(O)=CC=C1OC
CCOC1=CC(OC)=CC=C1O
CCOC1=CC(O)=CC(OC)=C1
CCOC1=C(O)C=CC=C1OC
COC1=CC=CC(CO)=C1OC
COC1=CC=C(CO)C=C1OC
COC1=CC=C(CO)C(OC)=C1
COC1=CC=C(OC)C(CO)=C1
COCC1=CC=CC(O)=C1OC
COCC1=CC=CC(OC)=C1O
COCC1=CC=C(O)C=C1OC
COCC1=CC=C(OC)C=C1O
COCC1=CC=C(OC)C(O)=C1
COCC1=CC=C(O)C(OC)=C1
COCC1=CC(O)=CC=C1OC
COCOC1=CC=C(C)C=C1O
COCOC1=CC=C(C)C(O)=C1
COCOC1=CC(C)=CC(O)=C1
COCOC1=CC=CC(O)=C1C
COCOC1=CC=C(O)C=C1C
COCOC1=CC(O)=CC=C1C
COC1=CC=CC(OC)=C1CO
COC1=CC(CO)=CC(OC)=C1
CC1=C(C#CCO)C(=O)C=CO1
CC1=CC(=O)C=C(O1)C#CCO
CC1=CC(=O)C(=CO1)C#CCO
CC1=C(OC=CC1=O)C#CCO
CC1=COC(=CC1=O)C#CCO
CC1=COC=C(C#CCO)C1=O
CC#CC1=CC(=O)C=C(CO)O1
CC#CC1=CC(=O)C(CO)=CO1
CC#CC1=C(CO)C(=O)C=CO1
CC#CC1=C(CO)OC=CC1=O
CC#CC1=COC=C(CO)C1=O
CC#CC1=COC(CO)=CC1=O
CC#CCC1=CC(=O)C=C(O)O1
CCC#CC1=CC(=O)C=C(O)O1
CC#CCC1=CC(=O)C(O)=CO1
CCC#CC1=CC(=O)C(O)=CO1
CCC#CC1=COC=C(O)C1=O
CCC#CC1=COC(O)=CC1=O
CCC#CC1=C(O)C(=O)C=CO1
CCC#CC1=C(O)OC=CC1=O
CC#CCC1=COC=C(O)C1=O
CC#CCC1=COC(O)=CC1=O
CC#CCC1=C(O)C(=O)C=CO1
CC#CCC1=C(O)OC=CC1=O
OC1=C(CCC#C)C(=O)C=CO1
OC1=C(CCC#C)OC=CC1=O
OC1=CC(=O)C=C(CCC#C)O1
OC1=CC(=O)C(CCC#C)=CO1
OC1=COC=C(CCC#C)C1=O
OC1=COC(CCC#C)=CC1=O
OCC1=C(CC#C)C(=O)C=CO1
OCC1=C(CC#C)OC=CC1=O
OCC1=CC(=O)C=C(CC#C)O1
OCC1=CC(=O)C(CC#C)=CO1
OCC1=COC(CC#C)=CC1=O
OCC1=COC=C(CC#C)C1=O
OCCC1=C(C#C)C(=O)C=CO1
OCCC1=CC(=O)C=C(O1)C#C
OCCC1=CC(=O)C(=CO1)C#C
OCCC1=C(OC=CC1=O)C#C
OCCC1=COC(=CC1=O)C#C
OCCC1=COC=C(C#C)C1=O
CC1=C(C=CCO)C(=O)C=CO1
CC1=CC(=O)C(C=CCO)=CO1
CC1=CC(=O)C=C(O1)C=CCO
CC1=C(OC=CC1=O)C=CCO
CC1=COC=C(C=CCO)C1=O
CC1=COC(C=CCO)=CC1=O
CC=CC1=CC(=O)C=C(CO)O1
CC=CC1=CC(=O)C(CO)=CO1
CC=CC1=C(CO)C(=O)C=CO1
CC=CC1=C(CO)OC=CC1=O
CC=CC1=COC=C(CO)C1=O
CC=CC1=COC(CO)=CC1=O
CC=CCC1=CC(=O)C=C(O)O1
CCC=CC1=CC(=O)C=C(O)O1
CC=CCC1=CC(=O)C(O)=CO1
CCC=CC1=CC(=O)C(O)=CO1
CC=CCC1=COC=C(O)C1=O
CCC=CC1=COC=C(O)C1=O
CC=CCC1=COC(O)=CC1=O
CCC=CC1=COC(O)=CC1=O
CC=CCC1=C(O)C(=O)C=CO1
CCC=CC1=C(O)C(=O)C=CO1
CC=CCC1=C(O)OC=CC1=O
CCC=CC1=C(O)OC=CC1=O
COC1C=C(C)C=C(C=O)C1O
COC1C=CC(C)=C(C=O)C1O
COC1C=C(C)C(C=O)=CC1O
COC1C=C(C)C(O)C=C1C=O
COC1C(C)=CC(O)C=C1C=O
COC1C=CC(C=O)=C(C)C1O
COC1C=C(C)C(O)C(C=O)=C1
COC1C=CC(O)C(C)=C1C=O
COC1C=C(C=O)C=C(C)C1O
COC1C=C(C=O)C(C)=CC1O
COC1C=CC(O)C(C=O)=C1C
COC1C=C(C=O)C(O)C=C1C
COC1C(O)C=C(C)C=C1C=O
COC1C(O)C=CC(C)=C1C=O
COC1C(O)C(C)=CC=C1C=O
COC1C(O)C=CC(C=O)=C1C
COC1C(O)C=C(C=O)C=C1C
COC1C(O)C(C=O)=CC=C1C
COC1C=C(C=CC1O)C(C)=O
COC1C=CC=C(C1O)C(C)=O
COC1C=CC(=CC1O)C(C)=O
COC1C=CC(O)C=C1C(C)=O
COC1C=CC(O)C(=C1)C(C)=O
COC1C(O)C=CC=C1C(C)=O
COC1C=C(C)C=CC1(O)C=O
COC1C=CC=C(C)C1(O)C=O
COC1C=CC(C)=CC1(O)C=O
COC1C(C)=CC=CC1(O)C=O
COC1(C)C=CC=C(C=O)C1O
COC1(C)C=CC=C(CO)C1=O
COC1C=CC=C(C=O)C1(C)O
COC1(C)C=CC(C=O)=CC1O
COC1(C)C=CC(CO)=CC1=O
COC1(C)C=CC(=O)C=C1CO
COC1(C)C=CC(O)C=C1C=O
COC1C=CC(C=O)=CC1(C)O
COC1C=CC(C)(O)C=C1C=O
COC1(C)C=C(C=O)C=CC1O
COC1(C)C=C(CO)C=CC1=O
COC1(C)C=CC(=O)C(CO)=C1
COC1(C)C=CC(O)C(C=O)=C1
COC1C=CC(C)(O)C(C=O)=C1
COC1C=C(C=O)C=CC1(C)O
COC1C=CC(O)(C=O)C=C1C
COC1C=CC(O)(C=O)C(C)=C1
COC1(C)C(=O)C=CC=C1CO
COC1(C)C(O)C=CC=C1C=O
COC1C(C=O)=CC=CC1(C)O
COC1(C=O)C=C(C)C=CC1O
COC1(C=O)C=CC=C(C)C1O
COC1(C=O)C=CC(C)=CC1O
COC1(CO)C=C(C)C=CC1=O
COC1(CO)C=CC=C(C)C1=O
COC1(CO)C=CC(C)=CC1=O
COC1(CO)C(=O)C=CC=C1C
COC1(C=O)C=CC(O)C=C1C
COC1(CO)C=CC(=O)C=C1C
COC1(C=O)C=CC(O)C(C)=C1
COC1(CO)C=CC(=O)C(C)=C1
COC1(C=O)C(O)C=CC=C1C
COCC1=CC=CC(C)(O)C1=O
COCC1=CC=CC(=O)C1(C)O
COCC1=CC(C)(O)C=CC1=O
COCC1=CC(C)(O)C(=O)C=C1
COCC1=CC(=O)C=CC1(C)O
COCC1=CC(=O)C(C)(O)C=C1
COCC1(O)C=C(C)C=CC1=O
COCC1(O)C=CC=C(C)C1=O
COCC1(O)C=CC(C)=CC1=O
COCC1(O)C(=O)C=CC=C1C
COCC1(O)C=CC(=O)C=C1C
COCC1(O)C=CC(=O)C(C)=C1
OC1C=CC(CC1=O)OCC#C
OC1C(CC=CC1=O)OCC#C
OC1C=CCC(=O)C1OCC#C
OC1CC=CC(=O)C1OCC#C
OC1C=CCC(OCC#C)C1=O
OC1CC=CC(OCC#C)C1=O
OC1C=CC(=O)CC1OCC#C
OC1CC(=O)C=CC1OCC#C
OC1CC(OCC#C)C=CC1=O
OC1CC(OCC#C)C(=O)C=C1
OC1CC(=O)C(OCC#C)C=C1
OC1C(OCC#C)C=CCC1=O
COC1C=CC(CC1=O)=CCO
COC1C=CC(CC1O)=CC=O
COC1C=CCC(=CC=O)C1O
COC1C=CCC(=CCO)C1=O
COC1CC=CC(=CC=O)C1O
COC1CC=CC(=CCO)C1=O
COC1C=CCC(=O)C1=CCO
COC1C=CCC(O)C1=CC=O
COC1CC=CC(=O)C1=CCO
COC1CC=CC(O)C1=CC=O
COC1CC(=CC=O)C=CC1O
COC1CC(=CCO)C=CC1=O
COC1CC(=CC=O)C(O)C=C1
COC1CC(=CCO)C(=O)C=C1
COC1C=CC(=O)CC1=CCO
COC1C=CC(O)CC1=CC=O
COC1CC(=O)C=CC1=CCO
COC1CC(O)C=CC1=CC=O
COC1CC(=O)C(=CCO)C=C1
COC1CC(O)C(=CC=O)C=C1
COC1C(=O)C=CCC1=CCO
COC1C(=O)CC=CC1=CCO
COC1C(O)C=CCC1=CC=O
COC1C(O)CC=CC1=CC=O
COCC=C1C=CCC(=O)C1O
COCC=C1C=CCC(O)C1=O
COCC=C1CC=CC(=O)C1O
COCC=C1CC=CC(O)C1=O
COCC=C1C=CC(=O)CC1O
COCC=C1C=CC(O)CC1=O
COCC=C1CC(=O)C=CC1O
COCC=C1CC(O)C=CC1=O
COCC=C1CC(=O)C(O)C=C1
COCC=C1CC(O)C(=O)C=C1
COCC=C1C(O)C=CCC1=O
COCC=C1C(O)CC=CC1=O
CCOC1C=CC=CC(=O)C1O
CCOC1C=CC=CC(O)C1=O
CCOC1C=CC(=O)C=CC1O
CCOC1C=CC(O)C=CC1=O
CCOC1C=CC(O)C(=O)C=C1
CCOC1C(O)C=CC=CC1=O
COC1C=C(CC=CC1O)C=O
COC1C=CC=C(CC1O)C=O
COC1C=CC=CC(C=O)C1O
COC1C=CC=CC(CO)C1=O
COC1C=CCC=C(C=O)C1O
COC1C=CCC=C(CO)C1=O
COC1CC=CC=C(C=O)C1O
COC1CC=CC=C(CO)C1=O
COC1C=CC=CC(=O)C1CO
COC1C=CC=CC(O)C1C=O
COC1C=CC=C(CO)CC1=O
COC1C=CCC(C=O)=CC1O
COC1C=CCC(CO)=CC1=O
COC1CC=CC(C=O)=CC1O
COC1CC=CC(CO)=CC1=O
COC1C=CCC(=O)C=C1CO
COC1C=CCC(O)C=C1C=O
COC1CC=CC(=O)C=C1CO
COC1CC=CC(O)C=C1C=O
COC1C=CC(C=O)=CCC1O
COC1C=CC(C=O)C=CC1O
COC1C=CC(CO)=CCC1=O
COC1C=CC(CO)C=CC1=O
COC1CC=C(C=O)C=CC1O
COC1CC=C(CO)C=CC1=O
COC1C=CCC(=O)C(CO)=C1
COC1C=CCC(O)C(C=O)=C1
COC1CC=CC(=O)C(CO)=C1
COC1CC=CC(O)C(C=O)=C1
COC1C=CC(CO)C(=O)C=C1
COC1CC=C(C=O)C(O)C=C1
COC1CC=C(CO)C(=O)C=C1
COC1C=CC(=O)C=CC1CO
COC1C=CC(=O)CC=C1CO
COC1C=CC(O)C=CC1C=O
COC1C=CC(O)CC=C1C=O
COC1C=C(C=O)C=CCC1O
COC1C=C(CO)C=CCC1=O
COC1C=C(CO)CC=CC1=O
COC1CC(C=O)=CC=CC1O
COC1CC(CO)=CC=CC1=O
COC1C=CC(=O)CC(CO)=C1
COC1C=CC(O)CC(C=O)=C1
COC1C=CC(O)C(C=O)C=C1
COC1CC(C=O)=CC(O)C=C1
COC1CC(CO)=CC(=O)C=C1
COC1CC(=O)C=CC=C1CO
COC1CC(O)C=CC=C1C=O
COC1C(CO)C=CC=CC1=O
COC1CC(=O)C=CC(CO)=C1
COC1CC(O)C=CC(C=O)=C1
COC1CC(=O)C=C(CO)C=C1
COC1CC(O)C=C(C=O)C=C1
COC1CC(=O)C(CO)=CC=C1
COC1CC(O)C(C=O)=CC=C1
COC1C(=O)C=CCC=C1CO
COC1C(=O)CC=CC=C1CO
COC1C(O)C=CC=CC1C=O
COC1C(O)C=CCC=C1C=O
COC1C(O)CC=CC=C1C=O
COCC1=CC=CCC(=O)C1O
COCC1=CC=CCC(O)C1=O
COCC1=CCC=CC(=O)C1O
COCC1=CCC=CC(O)C1=O
COCC1C=CC=CC(=O)C1O
COCC1C=CC=CC(O)C1=O
COCC1=CC=CC(=O)CC1O
COCC1=CC=CC(O)CC1=O
COCC1=CC=CC(=O)C(O)C1
COCC1=CC=CC(O)C(=O)C1
COCC1=CCC(=O)C=CC1O
COCC1=CCC(O)C=CC1=O
COCC1C=CC(=O)C=CC1O
COCC1C=CC(O)C=CC1=O
COCC1=CCC(=O)C(O)C=C1
COCC1=CCC(O)C(=O)C=C1
COCC1C=CC(O)C(=O)C=C1
COCC1=CC(=O)C=CCC1O
COCC1=CC(=O)CC=CC1O
COCC1=CC(O)C=CCC1=O
COCC1=CC(O)CC=CC1=O
COCC1=CC(=O)C=CC(O)C1
COCC1=CC(O)C=CC(=O)C1
COCC1=CC(=O)CC(O)C=C1
COCC1=CC(O)CC(=O)C=C1
COCC1=CC(=O)C(O)C=CC1
COCC1=CC(=O)C(O)CC=C1
COCC1=CC(O)C(=O)C=CC1
COCC1=CC(O)C(=O)CC=C1
COCC1C(O)C=CC=CC1=O
OC1=CC=CC=C1CC(=O)C=O
OC1=CC=CC(=C1)C(=O)CC=O
OC1=CC=CC(CC(=O)C=O)=C1
OCC1=CC=C(C=C1)C(=O)C=O
OCC1=CC=CC=C1C(=O)C=O
OCC1=CC=CC(=C1)C(=O)C=O
OCC(=O)C1=CC=CC=C1C=O
OC(C=O)C1=CC=CC(C=O)=C1
OC(C=O)C1=CC=C(C=O)C=C1
OCC(=O)C1=CC=C(C=O)C=C1
OC1=CC=C(CC(=O)C=O)C=C1
OC(C=O)C1=CC=CC=C1C=O
OCC(=O)C1=CC=CC(C=O)=C1
OC1C=C(CC=C1CC=O)C=O
OC1C=CC=C(CC=O)C1C=O
OC1C=CCC(CC=O)=C1C=O
OC1CC=CC(CC=O)=C1C=O
OC1C=CC=C(C=O)C1CC=O
OC1C=CCC(C=O)=C1CC=O
OC1CC=CC(C=O)=C1CC=O
OC1C=CC(CC=O)=CC1C=O
OC1C=CC(CC=O)C=C1C=O
OC1CC=C(CC=O)C=C1C=O
OC1C=CC(CC=O)C(C=O)=C1
OC1CC=C(CC=O)C(C=O)=C1
OC1C=CC(C=O)=CC1CC=O
OC1C=CC(C=O)C=C1CC=O
OC1CC=C(C=O)C=C1CC=O
OC1C=C(CC=O)C=CC1C=O
OC1C=C(CC=O)CC=C1C=O
OC1CC(CC=O)=CC=C1C=O
OC1C=C(CC=O)CC(C=O)=C1
OC1C=CC(C=O)C(CC=O)=C1
OC1CC=C(C=O)C(CC=O)=C1
OC1CC(CC=O)=CC(C=O)=C1
OC1CC(CC=O)=C(C=O)C=C1
OC1C=C(C=O)C=CC1CC=O
OC1CC(C=O)=CC=C1CC=O
OC1C(CC=O)=CCC=C1C=O
OC1C(CC=O)C=CC=C1C=O
OC1CC(C=O)=CC(CC=O)=C1
OC1CC(C=O)=C(CC=O)C=C1
OC1C(C=O)C=CC=C1CC=O
OCC1=C(CC=C(C1)C=O)C=O
OCC1=C(CC=CC1C=O)C=O
OCC1=C(CCC=C1C=O)C=O
OCC1=CC=C(CC1C=O)C=O
OCC1=CC(CC=C1C=O)C=O
OCC1C=C(CC=C1C=O)C=O
OCC1=C(CCC(C=O)=C1)C=O
OCC1=CC=CC(C=O)C1C=O
OCC1=CC(CC(C=O)=C1)C=O
OCC1=CCC=C(C=O)C1C=O
OCC1=CCCC(C=O)=C1C=O
OCC1C=C(CC(C=O)=C1)C=O
OCC1C=CC=C(C=O)C1C=O
OCC1C=CCC(C=O)=C1C=O
OCC1CC=CC(C=O)=C1C=O
OCC1=C(CC(C=O)C=C1)C=O
OCC1=CC=C(C=O)C(C1)C=O
OCC1=CCC(C=O)=C(C1)C=O
OCC1=CCC(C=O)=CC1C=O
OCC1=CCC(C=O)C=C1C=O
OCC1C=CC(C=O)=CC1C=O
OCC1C=CC(C=O)C=C1C=O
OCC1CC=C(C=O)C=C1C=O
OCC1=CCC(C=O)C(C=O)=C1
OCC1C=CC(C=O)C(C=O)=C1
OCC1CC=C(C=O)C(C=O)=C1
OCC1=CC(C=O)=C(CC1)C=O
OCC1=CC(C=O)=CC(C1)C=O
OCC1=CC(C=O)=CCC1C=O
OCC1=CC(C=O)C=C(C1)C=O
OCC1=CC(C=O)C=CC1C=O
OCC1C=C(C=O)C=CC1C=O
OCC1CC(C=O)=CC=C1C=O
OCC1CC(C=O)=CC(C=O)=C1
OCC1=CC(C=O)C(C=O)=CC1
OCC1=CC(C=O)C(C=O)C=C1
OCC1CC(C=O)=C(C=O)C=C1
OCC1=C(CC(C=O)=CC1)C=O
OCC1C(C=O)=CCC=C1C=O
OCC1=C(C=O)C=C(CC1)C=O
OCC1=C(C=O)C=CC(C1)C=O
OCC1=C(C=O)C=CCC1C=O
OCC1=C(C=O)C(CC=C1)C=O
OCC1C(C=O)C=CC=C1C=O
OCC1=C(C=O)C(C=O)=CCC1
OCC1=C(C=O)C(C=O)C=CC1
OC1=CC=C(C=C1C=C)C([O-])=O
OC1=CC(=CC=C1C=C)C([O-])=O
OC1=CC=C(C=C)C(=C1)C([O-])=O
OC1=CC(C=C)=CC(=C1)C([O-])=O
OC1=C(C=C)C=CC=C1C([O-])=O
OC1=C(C=C)C(=CC=C1)C([O-])=O
OC1=CC=C(C=C)C=C1C([O-])=O
OC1=CC(C=C)=CC=C1C([O-])=O
OC1=CC=C(C([O-])=O)C(C=C)=C1
OC1=C(C([O-])=O)C(C=C)=CC=C1
OC1=CC(=CC=C1)C#CC([O-])=O
OC1=CC=C(C=C1)C#CC([O-])=O
OC1=CC=CC=C1C#CC([O-])=O
OC1=CC=CC=C1C=CC([O-])=O
OC1=CC(C=CC([O-])=O)=CC=C1
OC1=CC=C(C=CC([O-])=O)C=C1
CC1=CC=C(C=C1CO)C([O-])=O
CC1=CC(=CC=C1CO)C([O-])=O
CC1=CC=CC(CC([O-])=O)=C1O
CC1=CC=CC(CO)=C1C([O-])=O
CC1=CC=CC(C([O-])=O)=C1CO
CC1=CC=C(CC([O-])=O)C=C1O
CC1=CC=C(CC([O-])=O)C(O)=C1
CC1=CC=CC(O)=C1CC([O-])=O
CC1=CC=C(CO)C=C1C([O-])=O
CC1=CC=C(CO)C(=C1)C([O-])=O
CC1=CC(CC([O-])=O)=CC=C1O
CC1=CC=C(C([O-])=O)C(CO)=C1
CC1=CC=C(O)C=C1CC([O-])=O
CC1=CC(CO)=CC=C1C([O-])=O
CC1=CC(CO)=CC(=C1)C([O-])=O
CC1=CC=C(O)C(CC([O-])=O)=C1
CC1=CC(O)=CC=C1CC([O-])=O
CC1=C(CO)C=CC=C1C([O-])=O
CC1=CC(O)=CC(CC([O-])=O)=C1
CC1=C(O)C=CC=C1CC([O-])=O
CCC1=CC=C(C=C1O)C([O-])=O
CCC1=CC(=CC=C1O)C([O-])=O
CCC1=CC=CC(C([O-])=O)=C1O
CCC1=CC=CC(O)=C1C([O-])=O
CCC1=CC=C(C([O-])=O)C(O)=C1
CCC1=CC=C(O)C=C1C([O-])=O
CCC1=CC=C(O)C(=C1)C([O-])=O
CCC1=CC(O)=CC=C1C([O-])=O
CCC1=CC(O)=CC(=C1)C([O-])=O
CCC1=C(O)C=CC=C1C([O-])=O
COC1=CC=C(C=C1O)C(=O)C#C
COC1=CC=C(O)C=C1C(=O)C#C
COC1=CC(O)=CC(=C1)C(=O)C#C
COC1=C(O)C=CC=C1C(=O)C#C
COC1=CC=CC=C1CO
COC1=CC=CC(CO)=C1
COCC1=CC=CC=C1O
COCC1=CC=CC(O)=C1
CCOC1=CC=CC=C1O
CCOC1=CC=CC(O)=C1
COCC1=CC=C(O)C=C1
CCOC1=CC=C(O)C=C1
COC1=CC=C(CO)C=C1
CC1=C(CC=CC1O)C=O
CC1=CC=C(CC1O)C=O
CC1=CC=CC(C=O)C1O
CC1=CCC=C(C=O)C1O
CC1C=CC=C(C=O)C1O
CC1=CC=CC(O)C1C=O
CC1=CCC(C=O)=CC1O
CC1C=CC(C=O)=CC1O
CC1=CC=C(C=O)C(O)C1
CC1=C(CC(O)C=C1)C=O
CC1=CCC(O)C=C1C=O
CC1C=CC(O)C=C1C=O
CC1=CC(C=O)=CCC1O
CC1=CC(C=O)C=CC1O
CC1C=C(C=O)C=CC1O
CC1=CC(C=O)=CC(O)C1
CC1=CCC(O)C(C=O)=C1
CC1C=CC(O)C(C=O)=C1
CC1=CC(C=O)C(O)C=C1
CC1=CC(O)C=C(C1)C=O
CC1=CC(O)C=CC1C=O
CC1=CC(O)CC=C1C=O
CC1=C(C=O)C=CCC1O
CC1=C(C=O)C=CC(O)C1
CC1=CC(O)CC(C=O)=C1
CC1=CC(O)C(C=O)=CC1
CC1=CC(O)C(C=O)C=C1
CC1=C(C=O)C(O)C=CC1
CC1=C(C=O)C(O)CC=C1
CC1C(O)C=CC=C1C=O
CC1=CC=C(C=C)C=C1CO
CC1=CC=C(C=C)C(CO)=C1
CC1=CC=CC(CO)=C1C=C
CC1=CC=C(CO)C=C1C=C
CC1=CC=C(CO)C(C=C)=C1
CC1=CC(CO)=CC=C1C=C
CC1=CC(CO)=CC(C=C)=C1
CC1=C(CO)C=CC=C1C=C
CCC1=CC=C(C=C)C(O)=C1
CCC1=CC=C(O)C=C1C=C
CCC1=CC=C(O)C(C=C)=C1
CC1=CC=CC(C=C)=C1CO
CC1=CC(C=C)=CC=C1CO
CC1=CC=C(CC=C)C=C1O
CC1=CC=CC(CC=C)=C1O
CC1=CC(CC=C)=CC=C1O
CC1=CC=C(CC=C)C(O)=C1
CC1=CC=CC(O)=C1CC=C
CC1=CC=C(O)C=C1CC=C
CC1=CC=C(O)C(CC=C)=C1
CC1=CC(O)=CC=C1CC=C
CC1=CC(O)=CC(CC=C)=C1
CC1=C(O)C=CC=C1CC=C
CCC1=CC=C(C=C)C=C1O
CCC1=CC=CC(C=C)=C1O
CCC1=CC(C=C)=CC=C1O
CCC1=CC=CC(O)=C1C=C
CCC1=CC(O)=CC=C1C=C
CCC1=CC(O)=CC(C=C)=C1
CCC1=C(O)C=CC=C1C=C
COC1=CC=C(C)C(OC)=C1
COC1=CC=C(OC)C(C)=C1
COC1=CC=C(C)C=C1OC
COC1=CC=CC(OC)=C1C
COC1=CC=CC(C)=C1OC
COC1=CC(OC)=CC(C)=C1
CC1=CC(=O)C(CO)=CO1
CC1=C(CO)OC=CC1=O
CC1=COC=C(CO)C1=O
CCC1=CC(=O)C=C(O)O1
CCC1=COC(O)=CC1=O
CCC1=C(O)OC=CC1=O
CC1=CC(=O)C=C(CO)O1
CC1=C(CO)C(=O)C=CO1
CC1=COC(CO)=CC1=O
CCC1=CC(=O)C(O)=CO1
CCC1=COC=C(O)C1=O
CCC1=C(O)C(=O)C=CO1
COC1C=CCC(=O)C1O
COC1C=CCC(O)C1=O
COC1CC=CC(=O)C1O
COC1CC=CC(O)C1=O
COC1C=CC(=O)CC1O
COC1C=CC(O)CC1=O
COC1CC(=O)C=CC1O
COC1CC(O)C=CC1=O
COC1CC(=O)C(O)C=C1
COC1CC(O)C(=O)C=C1
COC1C(O)C=CCC1=O
COC1C(O)CC=CC1=O
COC1=CC=CC=C1OC=O
COC1=CC=CC(OC=O)=C1
COC1=CC=C(OC=O)C=C1
CC1=CC=C(CC=O)C(=O)O1
CC1=CC=C(CC=O)OC1=O
CC1=CC(CC=O)=CC(=O)O1
CC1=CC(CC=O)=COC1=O
CC1=C(CC=O)C=CC(=O)O1
CC1=C(CC=O)C=COC1=O
CC1=C(CC=O)C(=O)OC=C1
CC1=C(CC=O)OC(=O)C=C1
CC1=CC(=O)OC=C1CC=O
CC1=CC(=O)OC(CC=O)=C1
CC1=COC(=O)C=C1CC=O
CC1=COC(=O)C(CC=O)=C1
CCC1=CC=C(C=O)C(=O)O1
CCC1=CC=C(OC1=O)C=O
CCC1=CC(C=O)=CC(=O)O1
CCC1=CC(C=O)=COC1=O
CCC1=C(C=O)C=CC(=O)O1
CCC1=C(C=O)C(=O)OC=C1
CCC1=CC(=O)OC=C1C=O
CCC1=CC(=O)OC(C=O)=C1
CCC1=C(OC(=O)C=C1)C=O
CCC1=COC(=O)C=C1C=O
CCC1=COC(=O)C(C=O)=C1
CCC1=C(C=O)C=COC1=O
CC1=C(CC=C(C1)C=O)C=O
CC1=C(CC=CC1C=O)C=O
CC1=C(CCC=C1C=O)C=O
CC1=CC=C(CC1C=O)C=O
CC1=CC(CC=C1C=O)C=O
CC1C=C(CC=C1C=O)C=O
CC1=C(CCC(C=O)=C1)C=O
CC1=CC(CC(C=O)=C1)C=O
CC1=CCC=C(C=O)C1C=O
CC1=CCCC(C=O)=C1C=O
CC1C=C(CC(C=O)=C1)C=O
CC1C=CC=C(C=O)C1C=O
CC1C=CCC(C=O)=C1C=O
CC1CC=CC(C=O)=C1C=O
CC1=C(CC(C=O)=CC1)C=O
CC1=C(CC(C=O)C=C1)C=O
CC1=CC=C(C=O)C(C1)C=O
CC1=CCC(C=O)=C(C1)C=O
CC1=CCC(C=O)=CC1C=O
CC1=CCC(C=O)C=C1C=O
CC1C=CC(C=O)=CC1C=O
CC1C=CC(C=O)C=C1C=O
CC1CC=C(C=O)C=C1C=O
CC1=CCC(C=O)C(C=O)=C1
CC1C=CC(C=O)C(C=O)=C1
CC1CC=C(C=O)C(C=O)=C1
CC1=CC(C=O)=C(CC1)C=O
CC1=CC(C=O)=CC(C1)C=O
CC1=CC(C=O)=CCC1C=O
CC1=CC(C=O)C=C(C1)C=O
CC1=CC(C=O)C=CC1C=O
CC1C=C(C=O)C=CC1C=O
CC1CC(C=O)=CC=C1C=O
CC1CC(C=O)=CC(C=O)=C1
CC1=CC(C=O)C(C=O)=CC1
CC1=CC(C=O)C(C=O)C=C1
CC1CC(C=O)=C(C=O)C=C1
CC1=C(C=O)C=C(CC1)C=O
CC1=C(C=O)C=CC(C1)C=O
CC1=C(C=O)C=CCC1C=O
CC1=C(C=O)C(CC=C1)C=O
CC1C(C=O)=CCC=C1C=O
CC1C(C=O)C=CC=C1C=O
CC1=C(C=O)C(C=O)=CCC1
CC1=C(C=O)C(C=O)C=CC1
CC1=CC=CC(C=O)C1C=O
CC1=CC(CCC1=O)OC=O
CC1=CCC(CC1=O)OC=O
CC1C=CC(CC1=O)OC=O
CC1C(CC=CC1=O)OC=O
CC1=CC(CC(=O)C1)OC=O
CC1=CCCC(=O)C1OC=O
CC1C=CCC(=O)C1OC=O
CC1CC=CC(=O)C1OC=O
CC1=CCCC(OC=O)C1=O
CC1C=CCC(OC=O)C1=O
CC1CC=CC(OC=O)C1=O
CC1=CCC(=O)C(C1)OC=O
CC1=CCC(=O)CC1OC=O
CC1C=CC(=O)CC1OC=O
CC1=CCC(OC=O)C(=O)C1
CC1=CC(=O)C(CC1)OC=O
CC1=CC(=O)CC(C1)OC=O
CC1=CC(=O)CCC1OC=O
CC1CC(=O)C=CC1OC=O
CC1CC(OC=O)C=CC1=O
CC1=CC(OC=O)C(=O)CC1
CC1CC(=O)C(OC=O)C=C1
CC1CC(OC=O)C(=O)C=C1
CC1C(OC=O)C=CCC1=O
CC1=CC(C=O)=CC(O)=C1C
CC1=CC(O)=C(C)C(C=O)=C1
CC1=CC(O)=CC(C=O)=C1C
CC1=CC(C)=C(C=O)C=C1O
CC1=CC=C(C=O)C(C)=C1O
CC1=CC=C(O)C(C)=C1C=O
CC(=O)C1=CC=C(C)C(O)=C1
CC(=O)C1=CC(C)=CC(O)=C1
CC(=O)C1=CC=CC(O)=C1C
CC(=O)C1=CC(O)=CC=C1C
CC#CC1=CC=C(O)C(=O)O1
CC#CC1=CC=C(O)OC1=O
CC#CC1=CC(O)=COC1=O
CC#CC1=CC(=O)OC=C1O
CC#CC1=CC(=O)OC(O)=C1
CC#CC1=C(O)C=CC(=O)O1
CC#CC1=COC(=O)C(O)=C1
CC#CC1=C(O)C(=O)OC=C1
CC#CC1=C(O)OC(=O)C=C1
OC1=C(CC#C)C=CC(=O)O1
OC1=CC(CC#C)=CC(=O)O1
OC1=CC(CC#C)=COC1=O
OC1=CC=C(CC#C)C(=O)O1
OC1=CC=C(CC#C)OC1=O
OC1=C(CC#C)C=COC1=O
OC1=C(CC#C)OC(=O)C=C1
OC1=COC(=O)C=C1CC#C
OC1=COC(=O)C(CC#C)=C1
OCC1=CC=C(C#C)C(=O)O1
OCC1=C(C=CC(=O)O1)C#C
OCC1=CC(=CC(=O)O1)C#C
OCC1=C(C#C)C(=O)OC=C1
OCC1=C(C=COC1=O)C#C
OCC1=CC=C(OC1=O)C#C
OCC1=CC(=COC1=O)C#C
OCC1=CC(=O)OC=C1C#C
OCC1=CC(=O)OC(=C1)C#C
OCC1=C(OC(=O)C=C1)C#C
OCC1=COC(=O)C=C1C#C
OCC1=COC(=O)C(=C1)C#C
CC=CC1=CC=C(O)C(=O)O1
CC=CC1=CC=C(O)OC1=O
CC=CC1=CC(O)=COC1=O
CC=CC1=CC(=O)OC=C1O
CC=CC1=CC(=O)OC(O)=C1
CC=CC1=C(O)C=CC(=O)O1
CC=CC1=C(O)C=COC1=O
CC=CC1=COC(=O)C=C1O
CC=CC1=COC(=O)C(O)=C1
CC=CC1=C(O)C(=O)OC=C1
CC=CC1=C(O)OC(=O)C=C1
OC1C=C(CC=C1C#C)C=O
OC1C=C(CC(=C1)C#C)C=O
OC1C=C(C=CC1C=O)C#C
OC1C=C(CC=C1C=O)C#C
OC1C=CC(=CC1C=O)C#C
OC1C=CC(C=C1C=O)C#C
OC1C(C=CC=C1C=O)C#C
OC1CC=C(C=C1C=O)C#C
OC1CC(=CC=C1C=O)C#C
OC1C=CC=C(C#C)C1C=O
OC1C=CCC(C#C)=C1C=O
OC1CC=CC(C#C)=C1C=O
OC1C=CC(C#C)C(C=O)=C1
OC1CC=C(C#C)C(C=O)=C1
OC1CC(C#C)=C(C=O)C=C1
OC1C=CC=C(C=O)C1C#C
OC1C=CCC(C=O)=C1C#C
OC1CC=CC(C=O)=C1C#C
OC1CC(=CC(C=O)=C1)C#C
OC1C=CC(C=O)=CC1C#C
OC1C=CC(C=O)C=C1C#C
OC1C=CC(C=O)C(=C1)C#C
OC1CC=C(C=O)C=C1C#C
OC1CC=C(C=O)C(=C1)C#C
OC1C=C(C=O)C=CC1C#C
OC1CC(C=O)=C(C=C1)C#C
OC1CC(C=O)=CC=C1C#C
OC1CC(C=O)=CC(=C1)C#C
OC1C(C=O)=CCC=C1C#C
OC1C(C=O)C=CC=C1C#C
CC=C1C=CC=C(C=O)C1O
CC=C1C=CC(C=O)=CC1O
CC=C1C=CC(O)C=C1C=O
CC=C1C=C(C=O)C=CC1O
CC=C1C=CC(O)C(C=O)=C1
CC=C1C(O)C=CC=C1C=O
CCC1=CC=CC(O)C1OC
CCC1=CC=CC(OC)C1O
CCC1=CC(O)C=CC1OC
CCC1=CC(OC)C=CC1O
CCC1=CC(OC)C(O)C=C1
CCC1=CC(O)C(OC)C=C1
CCOC1C=CC=C(C)C1O
CCOC1C=CC(C)=CC1O
CCOC1C=CC(O)C=C1C
CCOC1C=CC(O)C(C)=C1
CCOC1C(O)C=CC=C1C
COC1C=C(C)C=CC1CO
COC1C=C(C)CC=C1CO
COC1C=CC=C(C)C1CO
COC1C=CC(C)=CC1CO
COC1C=CC(C)C=C1CO
COC1C=CCC(C)=C1CO
COC1C(C)=CCC=C1CO
COC1C(C)C=CC=C1CO
COC1CC=C(C)C=C1CO
COC1CC=CC(C)=C1CO
COC1CC(C)=CC=C1CO
COC1C=C(C)CC(CO)=C1
COC1C=CC(C)C(CO)=C1
COC1CC=C(C)C(CO)=C1
COC1CC(C)=CC(CO)=C1
COC1C=CC=C(CO)C1C
COC1C=CCC(CO)=C1C
COC1CC=CC(CO)=C1C
COC1CC(C)=C(CO)C=C1
COC1C=CC(CO)=CC1C
COC1C=CC(CO)C=C1C
COC1CC=C(CO)C=C1C
COC1C=CC(CO)C(C)=C1
COC1CC=C(CO)C(C)=C1
COC1C=C(CO)C=CC1C
COC1C=C(CO)CC=C1C
COC1CC(CO)=CC=C1C
COC1CC(CO)=C(C)C=C1
COC1CC(CO)=CC(C)=C1
COC1C(CO)C=CC=C1C
COCC1=C(C)C=CCC1O
COCC1=C(C)CC=CC1O
COCC1=CC=C(C)CC1O
COCC1=CC=CC(C)C1O
COCC1=CC(C)=CCC1O
COCC1=CC(C)C=CC1O
COCC1=CCC=C(C)C1O
COCC1=CCC(C)=CC1O
COCC1C=C(C)C=CC1O
COCC1C=CC=C(C)C1O
COCC1C=CC(C)=CC1O
COCC1=C(C)C=CC(O)C1
COCC1=CC=C(C)C(O)C1
COCC1=CC(C)=CC(O)C1
COCC1=CC=CC(O)C1C
COCC1=C(C)CC(O)C=C1
COCC1=CC(C)C(O)C=C1
COCC1=CCC(O)C=C1C
COCC1C=CC(O)C=C1C
COCC1=C(C)C(O)C=CC1
COCC1=C(C)C(O)CC=C1
COCC1=CCC(O)C(C)=C1
COCC1C=CC(O)C(C)=C1
COCC1=CC(O)C=CC1C
COCC1=CC(O)CC=C1C
COCC1=CC(O)C=C(C)C1
COCC1=CC(O)C(C)=CC1
COCC1=CC(O)C(C)C=C1
COCC1=CC(O)CC(C)=C1
COCC1C(O)C=CC=C1C
CCOC1C=C(C)C=CC1O
CCOC1C=CC(=C)CC1O
CCOC1C=CCC(=C)C1O
CCOC1CC=CC(=C)C1O
CCOC1CC(=C)C=CC1O
CCOC1C=CCC(O)C1=C
CCOC1CC=CC(O)C1=C
CCOC1CC(=C)C(O)C=C1
CCOC1C=CC(O)CC1=C
CCOC1CC(O)C=CC1=C
CCOC1CC(O)C(=C)C=C1
CCOC1C(O)C=CCC1=C
CCOC1C(O)CC=CC1=C
COC1C=C(CCC1O)C=C
COC1C=CC(CC1O)C=C
COC1CC=C(CC1O)C=C
COC1C=CC(=C)CC1CO
COC1C=CCC(=C)C1CO
COC1C(=C)CCC=C1CO
COC1CC=CC(=C)C1CO
COC1CC(=C)C=CC1CO
COC1CC(=C)CC=C1CO
COC1CCC(=C)C=C1CO
COC1C=CCC(C=C)C1O
COC1CC=CC(C=C)C1O
COC1CC(C=C)=CCC1O
COC1CC(C=C)C=CC1O
COC1CCC=C(C=C)C1O
COC1CCC(C=C)=CC1O
COC1CC=C(C=C)C(O)C1
COC1CC(=C)C=C(CO)C1
COC1CC(=C)CC(CO)=C1
COC1CCC(=C)C(CO)=C1
COC1C=CCC(CO)C1=C
COC1CC=CC(CO)C1=C
COC1CCC=C(CO)C1=C
COC1CC(=C)C(CO)C=C1
COC1CC(C=C)C(O)C=C1
COC1C=CCC(O)C1C=C
COC1CC=CC(O)C1C=C
COC1C=CC(CO)CC1=C
COC1CC=C(CO)CC1=C
COC1CCC(CO)=CC1=C
COC1CC=C(CO)C(=C)C1
COC1C=CC(O)CC1C=C
COC1CCC(O)C=C1C=C
COC1C=C(CO)CCC1=C
COC1CC(CO)=CCC1=C
COC1CC(CO)C=CC1=C
COC1CC(CO)C(=C)C=C1
COC1CCC(O)C(C=C)=C1
COC1CC(O)C=C(C1)C=C
COC1CC(O)C=CC1C=C
COC1CC(O)CC=C1C=C
COC1C(CO)C=CCC1=C
COC1C(CO)CC=CC1=C
COC1CC(O)C(C=C)C=C1
COC1CC(O)CC(C=C)=C1
COC1C(CC=CC1O)C=C
COC1C(O)CC=CC1C=C
COC1C(O)CCC=C1C=C
COCC1=CC(=C)CCC1O
COCC1=CCC(=C)CC1O
COCC1=CCCC(=C)C1O
COCC1C=CC(=C)CC1O
COCC1C=CCC(=C)C1O
COCC1CC=CC(=C)C1O
COCC1CC(=C)C=CC1O
COCC1=CC(=C)CC(O)C1
COCC1=CCC(=C)C(O)C1
COCC1=CCCC(O)C1=C
COCC1C=CCC(O)C1=C
COCC1CC=CC(O)C1=C
COCC1=CC(=C)C(O)CC1
COCC1CC(=C)C(O)C=C1
COCC1=CCC(O)CC1=C
COCC1C=CC(O)CC1=C
COCC1=CCC(O)C(=C)C1
COCC1=CC(O)CCC1=C
COCC1CC(O)C=CC1=C
COCC1=CC(O)C(=C)CC1
COCC1=CC(O)CC(=C)C1
COCC1CC(O)C(=C)C=C1
COCC1C(O)C=CCC1=C
COCC1C(O)CC=CC1=C
COC1=C(C#C)C(=O)C=CO1
COC1=CC(=O)C=C(O1)C#C
COC1=CC(=O)C(=CO1)C#C
COC1=C(OC=CC1=O)C#C
COC1=COC(=CC1=O)C#C
COC1=COC=C(C#C)C1=O
OC1C=CC(C=O)=C1C=O
OC1C=C(C=O)C=C1C=O
OC1C=C(C=O)C(C=O)=C1
OC1C(C=O)=CC=C1C=O
OCC1=CC=C(C=O)C1=O
OCC1=CC(C=O)=CC1=O
OCC1=CC(=O)C=C1C=O
OCC1=C(C=O)C=CC1=O
OCC1=CC(=O)C(C=O)=C1
OCC1=C(C=O)C(=O)C=C1
OC1=CC=CC=C1CCC=O
OC1=CC=CC(CCC=O)=C1
OC1=CC=C(CCC=O)C=C1
OCC1=CC=CC=C1CC=O
OCC1=CC=CC(CC=O)=C1
OCC1=CC=C(CC=O)C=C1
OCCC1=CC=CC=C1C=O
OCCC1=CC=CC(C=O)=C1
OCCC1=CC=C(C=O)C=C1
OCC(=O)OC1=CC=CC=C1
CC1=CC=C(CO)C1OC=O
CC1=CC=C(COC=O)C1O
CC1=CC(CO)=CC1OC=O
CC1=CC(COC=O)=CC1O
CC1=CC(O)C=C1COC=O
CC1=C(CO)C=CC1OC=O
CC1=CC(O)C(COC=O)=C1
CC1=CC(OC=O)C=C1CO
CC1=C(COC=O)C=CC1O
CC1=CC(OC=O)C(CO)=C1
CC1=C(CO)C(OC=O)C=C1
CC1=C(COC=O)C(O)C=C1
CC1=CC=CC1OC(=O)CO
CC1=CC(OC(=O)CO)C=C1
CC(O)C1=CC=CC1OC=O
CC(O)C1=CC(OC=O)C=C1
CC(OC=O)C1=CC=CC1O
CCOC(=O)C1=CC=CC1O
CC(OC=O)C1=CC(O)C=C1
CCOC(=O)C1=CC(O)C=C1
CC(=O)OC1C=CC=C1CO
CC(=O)OC1C=CC(CO)=C1
CC(=O)OCC1=CC=CC1O
CC(=O)OCC1=CC(O)C=C1
COC(=O)C1=CC=CC1CO
COC(=O)C1=CCC=C1CO
COC(=O)C1C=CC=C1CO
COC(=O)C1=CC=C(CO)C1
COC(=O)C1=CCC(CO)=C1
COC(=O)C1C=CC(CO)=C1
COC(=O)C1=CC(CO)=CC1
COC(=O)C1=CC(CO)C=C1
COC(=O)C1=C(CO)C=CC1
COC(=O)C1=C(CO)CC=C1
COC(=O)CC1=CC=CC1O
COC(=O)CC1=CC(O)C=C1
OC1C=CC=CC1COC=O
OC1C=CCC=C1COC=O
OC1CC=CC=C1COC=O
OC1C=CCC(COC=O)=C1
OC1CC=CC(COC=O)=C1
OC1C=CC(COC=O)C=C1
OC1CC=C(COC=O)C=C1
OC1CC(COC=O)=CC=C1
OCC1=CC=CC(C1)OC=O
OCC1=CC=CCC1OC=O
OCC1=CC(CC=C1)OC=O
OCC1=CCC=CC1OC=O
OCC1C=CC=CC1OC=O
OCC1=CCC(OC=O)C=C1
OCC1C=CC(OC=O)C=C1
OCC1=CC(OC=O)C=CC1
COC(OC)C1=CC=CC1=O
COC(OC)C1=CC(=O)C=C1
CC1=C(CC=O)OC=CC1=O
CC1=CC(=O)C=C(CC=O)O1
CC1=CC(=O)C(CC=O)=CO1
CC1=COC=C(CC=O)C1=O
CC1=COC(CC=O)=CC1=O
CCC1=CC(=O)C=C(O1)C=O
CCC1=CC(=O)C(C=O)=CO1
CCC1=C(C=O)C(=O)C=CO1
CCC1=C(OC=CC1=O)C=O
CCC1=COC=C(C=O)C1=O
CCC1=COC(C=O)=CC1=O
CC1=C(CC=O)C(=O)C=CO1
COC1C=C(CCC1=O)C=O
COC1C=CC(CC1=O)C=O
COC1C(CC=CC1=O)C=O
COC1CC=C(CC1=O)C=O
COC1C=CCC(C=O)C1=O
COC1CC=CC(C=O)C1=O
COC1CCC=C(C=O)C1=O
COC1C=CCC(=O)C1C=O
COC1CC=CC(=O)C1C=O
COC1CCC(C=O)=CC1=O
COC1CC=C(C=O)C(=O)C1
COC1C=CC(=O)CC1C=O
COC1CCC(=O)C=C1C=O
COC1CC(C=O)=CCC1=O
COC1CC(C=O)C=CC1=O
COC1CCC(=O)C(C=O)=C1
COC1CC(C=O)C(=O)C=C1
COC1CC(=O)C=C(C1)C=O
COC1CC(=O)C=CC1C=O
COC1CC(=O)CC=C1C=O
COC1C(C=O)C=CCC1=O
COC1CC(=O)CC(C=O)=C1
COC1CC(=O)C(C=O)C=C1
COC1C(=O)CCC=C1C=O
CC1=C(C)C(=O)C=C(CO)O1
CC1=C(C)C(=O)C(CO)=CO1
CC1=CC(=O)C(CO)=C(C)O1
CC1=COC(C)=C(CO)C1=O
CCC1=C(C)C(=O)C=C(O)O1
CCC1=C(C)C(=O)C(O)=CO1
CCC1=CC(=O)C(C)=C(O)O1
CCC1=C(C)OC=C(O)C1=O
CCC1=C(C)OC(O)=CC1=O
CCC1=COC(O)=C(C)C1=O
CCC1=C(O)C(=O)C(C)=CO1
CCC1=C(O)OC=C(C)C1=O
CCC1=C(O)OC(C)=CC1=O
CC1=CC(=O)C(C)=C(CO)O1
CC1=COC(CO)=C(C)C1=O
CCC1=CC(=O)C(O)=C(C)O1
CCC1=COC(C)=C(O)C1=O
CCC1=C(O)C(=O)C=C(C)O1
CC(C)C1=CC(=O)C=C(O)O1
CC(C)C1=COC(O)=CC1=O
CC(C)C1=C(O)OC=CC1=O
CC(O)C1=C(C)C(=O)C=CO1
CC(O)C1=C(C)OC=CC1=O
CC(O)C1=CC(=O)C=C(C)O1
CC(O)C1=CC(=O)C(C)=CO1
CC(O)C1=COC=C(C)C1=O
CC(O)C1=COC(C)=CC1=O
CC(C)C1=CC(=O)C(O)=CO1
CC(C)C1=COC=C(O)C1=O
CC(C)C1=C(O)C(=O)C=CO1
COC1(OC)C=CC=CC1O
COC1(OC)C=CC(O)C=C1
OC1C=C(COC1C#C)C=O
OC1C=CC(OC1C#C)C=O
OC1C=C(COC1C=O)C#C
OC1C=CC(OC1C=O)C#C
OC1C(OCC=C1C#C)C=O
OC1C(OCC=C1C=O)C#C
OC1COC(C=C1C=O)C#C
OC1COCC(C#C)=C1C=O
OC1COC(C#C)C(C=O)=C1
OC1COCC(C=O)=C1C#C
OC1COC(C=O)C=C1C#C
OC1COC(C=O)C(=C1)C#C
OCC1=C(C#C)C(=O)COC1
OCC1=C(COCC1=O)C#C
OCC1=CC(OCC1=O)C#C
OCC1=CCOC(C#C)C1=O
OCC1=CC(=O)C(OC1)C#C
OCC1=CC(=O)COC1C#C
OCC1OC(C=CC1=O)C#C
OCC1OCC(=CC1=O)C#C
OCC1OCC=C(C#C)C1=O
OCC1OC(C#C)C(=O)C=C1
OCC1OCC(=O)C=C1C#C
OCC1OCC(=O)C(=C1)C#C
COC1C=CC=CC(=O)C1O
COC1C=CC=CC(O)C1=O
COC1C=CC(=O)C=CC1O
COC1C=CC(O)C=CC1=O
COC1C=CC(O)C(=O)C=C1
COC1C(O)C=CC=CC1=O
COC1C=C(C)CC(=O)C1O
COC1C=C(C)CC(O)C1=O
COC1C=CC(C)C(=O)C1O
COC1C=CC(C)C(O)C1=O
COC1C(=O)C(O)CC=C1C
COC1C(C)C=CC(=O)C1O
COC1C(C)C=CC(O)C1=O
COC1CC=C(C)C(=O)C1O
COC1CC=C(C)C(O)C1=O
COC1CC(C)=CC(=O)C1O
COC1CC(C)=CC(O)C1=O
COC1C=C(C)C(=O)CC1O
COC1C=C(C)C(O)CC1=O
COC1C(=O)CC(O)C=C1C
COC1C=CC(=O)C(C)C1O
COC1C=CC(O)C(C)C1=O
COC1C(O)C=CC(=O)C1C
COC1C(C)C(O)C=CC1=O
COC1C=CC(=O)C(O)C1C
COC1C=CC(O)C(=O)C1C
COC1CC(=O)C=C(C)C1O
COC1CC(=O)C(C)=CC1O
COC1CC(O)C=C(C)C1=O
COC1CC(O)C(C)=CC1=O
COC1CC(=O)C(O)C=C1C
COC1CC(O)C(=O)C=C1C
COC1CC(=O)C(O)C(C)=C1
COC1CC(O)C(=O)C(C)=C1
COC1C(O)C=C(C)CC1=O
COC1C(O)C=CC(C)C1=O
COC1C(O)C(C)=CCC1=O
COC1C(O)C(C)C=CC1=O
COC1C(O)CC=C(C)C1=O
COC1C(O)CC(C)=CC1=O
COC1C(O)CC(=O)C=C1C
COC1C(O)C(=O)CC=C1C
COC1(C)C=CCC(=O)C1O
COC1(C)C=CCC(O)C1=O
COC1(C)CC=CC(=O)C1O
COC1(C)CC=CC(O)C1=O
COC1C=CCC(C)(O)C1=O
COC1CC=CC(C)(O)C1=O
COC1C=CCC(=O)C1(C)O
COC1CC=CC(=O)C1(C)O
COC1(C)C=CC(=O)CC1O
COC1(C)C=CC(O)CC1=O
COC1C=CC(C)(O)CC1=O
COC1C=CC(=O)CC1(C)O
COC1(C)CC(=O)C=CC1O
COC1(C)CC(O)C=CC1=O
COC1CC(C)(O)C=CC1=O
COC1(C)CC(=O)C(O)C=C1
COC1(C)CC(O)C(=O)C=C1
COC1CC(C)(O)C(=O)C=C1
COC1CC(=O)C=CC1(C)O
COC1(C)C(O)C=CCC1=O
COC1(C)C(O)CC=CC1=O
COC1CC(=O)C(C)(O)C=C1
COC1C(=O)C=CCC1(C)O
COC1C(=O)CC=CC1(C)O
CCC1=CC(O)COC1OC
CCC1=CC(OC)OCC1O
CCC1=CCOC(OC)C1O
CCC1=CC(O)C(OC)OC1
CCC1OC(OC)C(O)C=C1
CCOC1OC(C)C=CC1O
CCOC1OCC=C(C)C1O
CCOC1OCC(C)=CC1O
CCOC1OCC(O)C=C1C
CCOC1OCC(O)C(C)=C1
COC1CC=C(C)C(CO)O1
COC1CC(C)=CC(CO)O1
COC1CC(C)=C(CO)CO1
COC1C=C(C)COC1CO
COC1C=CC(C)OC1CO
COC1CC=C(CO)C(C)O1
COC1C=CC(CO)OC1C
COC1CC(CO)=C(C)CO1
COC1CC(CO)=CC(C)O1
COC1C=C(CO)COC1C
COC1C(C)OCC=C1CO
COC1C(CO)OCC=C1C
COC1COC(C)C=C1CO
COC1COCC(C)=C1CO
COC1COC(C)C(CO)=C1
COC1COCC(CO)=C1C
COC1COC(CO)C=C1C
COC1COC(CO)C(C)=C1
COC1OC(C)C=CC1CO
COC1OC(C)CC=C1CO
COC1OCC=C(C)C1CO
COC1OCC(C)=CC1CO
COC1OCC(C)C=C1CO
COC1OCCC(C)=C1CO
COC1OC(C)CC(CO)=C1
COC1OCC(C)C(CO)=C1
COC1OCC=C(CO)C1C
COC1OCCC(CO)=C1C
COC1OC(C)C(CO)C=C1
COC1OCC(CO)=CC1C
COC1OCC(CO)C=C1C
COC1OCC(CO)C(C)=C1
COC1OC(CO)CC=C1C
COC1OC(CO)CC(C)=C1
COCC1=C(C)COCC1O
COCC1=CC(C)OCC1O
COCC1=C(C)C(O)COC1
COCC1=CCOC(C)C1O
COCC1=CC(O)C(C)OC1
COCC1=CC(O)COC1C
COCC1OC(C)C=CC1O
COCC1OCC=C(C)C1O
COCC1OCC(C)=CC1O
COCC1OC(C)C(O)C=C1
COCC1OCC(O)C=C1C
COCC1OCC(O)C(C)=C1
CCC1OC(OC)C=CC1O
CCOC1OC(C)C(O)C=C1
COC1OC(CO)C(C)C=C1
COC1OC(CO)C=CC1C
CCOC1CC(=C)C(O)CO1
CCOC1CC(O)C(=C)CO1
CCOC1COCC(=C)C1O
CCOC1COCC(O)C1=C
CCOC1C(O)COCC1=C
CCOC1OCC(=C)CC1O
CCOC1OCCC(=C)C1O
CCOC1OCCC(O)C1=C
CCOC1OCC(O)CC1=C
COC1CC(=C)CC(CO)O1
COC1CCC(=C)C(CO)O1
COC1CC(=C)C(CO)CO1
COC1CC(C=C)C(O)CO1
COC1CC(=C)COC1CO
COC1CC(CO)C(=C)CO1
COC1CCC(O)C(O1)C=C
COC1CC(CO)OCC1=C
COC1CC(OCC1O)C=C
COC1CCOC(C=C)C1O
COC1CC(O)C(CO1)C=C
COC1CC(O)CC(O1)C=C
COC1CCOC(CO)C1=C
COC1CC(O)COC1C=C
COC1C(CO)COCC1=C
COC1C(CO)OCCC1=C
COC1COC(CC1O)C=C
COC1COCC(=C)C1CO
COC1COCC(C=C)C1O
COC1COC(C=C)C(O)C1
COC1COCC(CO)C1=C
COC1C(O)CCOC1C=C
COC1COCC(O)C1C=C
COC1COC(CO)CC1=C
COC1COC(CO)C(=C)C1
COC1C(O)COCC1C=C
COC1OC(CCC1O)C=C
COC1OCC(CC1O)C=C
COC1OCC(=C)CC1CO
COC1OCCC(=C)C1CO
COC1OCCC(C=C)C1O
COC1OCCC(CO)C1=C
COC1OCCC(O)C1C=C
COC1OCC(CO)CC1=C
COC1OCC(O)CC1C=C
COC1OC(CO)CCC1=C
COCC1CC(=C)C(O)CO1
COCC1CC(O)C(=C)CO1
COCC1COCC(=C)C1O
COCC1COCC(O)C1=C
COCC1C(O)COCC1=C
COCC1OCC(=C)CC1O
COCC1OCCC(=C)C1O
COCC1OCCC(O)C1=C
COCC1OCC(O)CC1=C
COC1CCCC(O)C1OC
COC1CCC(O)CC1OC
COC1CCC(O)C(C1)OC
COC1CCC(OC)C(O)C1
COC1CCCC(OC)C1O
COC1CC(O)CC(C1)OC
COC1=C(C)C=CC=C1OC=O
COC1=CC=C(C)C=C1OC=O
COC1=CC=CC(C)=C1OC=O
COC1=CC(C)=CC=C1OC=O
COC1=CC=C(C)C(OC=O)=C1
COC1=CC(C)=CC(OC=O)=C1
COC1=CC=CC(OC=O)=C1C
COC1=CC=C(OC=O)C(C)=C1
COC1=CC(OC=O)=CC=C1C
COC1=CC=C(OC=O)C=C1C
COC1=CC=C(O)C=C1C=CC
COC1=CC=C(C=CC)C=C1O
COC1=CC=CC(C=CC)=C1O
COC1=CC=C(C=CC)C(O)=C1
COC1=CC=CC(O)=C1C=CC
COC1=CC=C(O)C(C=CC)=C1
COC1=CC(O)=CC=C1C=CC
COC1=CC(O)=CC(C=CC)=C1
COC1=C(O)C=CC=C1C=CC
COC1=CC(C=CC)=CC=C1O
CC1=CC(C=O)=C(C=O)C1O
CC1=CC(C=O)=C(CO)C1=O
CC1=CC(CO)=C(C=O)C1=O
CC1=C(C=O)C=C(C=O)C1O
CC1=C(C=O)C=C(CO)C1=O
CC1=C(CO)C=C(C=O)C1=O
CC1=CC(=O)C(C=O)=C1CO
CC1=CC(=O)C(CO)=C1C=O
CC1=CC(O)C(C=O)=C1C=O
CC1=C(C=O)C(C=O)=CC1O
CC1=C(C=O)C(CO)=CC1=O
CC1=C(CO)C(C=O)=CC1=O
CC1=C(C=O)C(=O)C=C1CO
CC1=C(C=O)C(O)C=C1C=O
CC1=C(CO)C(=O)C=C1C=O
CC1=C(C=O)C(=O)C(CO)=C1
CC1=C(C=O)C(O)C(C=O)=C1
CC1=C(CO)C(=O)C(C=O)=C1
CC1=C(C=CC1=O)C(=O)CO
CC1=C(C=CC1=O)C(O)C=O
CC1=C(C=CC1O)C(=O)C=O
CC1=CC=C(C1O)C(=O)C=O
CC1=CC(=CC1=O)C(=O)CO
CC1=CC(=CC1=O)C(O)C=O
CC1=CC(=CC1O)C(=O)C=O
CC1=CC=C(C(=O)CO)C1=O
CC1=CC=C(C(O)C=O)C1=O
CC1=C(C(O)C=C1)C(=O)C=O
CC1=CC(=O)C=C1C(=O)CO
CC1=CC(=O)C=C1C(O)C=O
CC1=CC(=O)C(=C1)C(=O)CO
CC1=CC(=O)C(=C1)C(O)C=O
CC1=CC(O)C=C1C(=O)C=O
CC1=CC(O)C(=C1)C(=O)C=O
CC1=C(C(=O)CO)C(=O)C=C1
CC1=C(C(O)C=O)C(=O)C=C1
CC(=O)C1=CC=C(C=O)C1O
CC(=O)C1=CC=C(CO)C1=O
CC(O)C1=CC=C(C=O)C1=O
CC(=O)C1=CC(C=O)=CC1O
CC(=O)C1=CC(CO)=CC1=O
CC(O)C1=CC(C=O)=CC1=O
CC(=O)C1=CC(=O)C=C1CO
CC(=O)C1=CC(O)C=C1C=O
CC(O)C1=CC(=O)C=C1C=O
CC(=O)C1=C(C=O)C=CC1O
CC(=O)C1=C(CO)C=CC1=O
CC(O)C1=C(C=O)C=CC1=O
CC(=O)C1=CC(=O)C(CO)=C1
CC(=O)C1=CC(O)C(C=O)=C1
CC(O)C1=CC(=O)C(C=O)=C1
CC(=O)C1=C(C=O)C(O)C=C1
CC(=O)C1=C(CO)C(=O)C=C1
CC(O)C1=C(C=O)C(=O)C=C1
CC1=CC=C(C=O)C1(O)C=O
CC1=CC(C=O)=CC1(O)C=O
CC1=C(C=O)C=CC1(O)C=O
CC1=CC(O)(C=O)C=C1C=O
CC1=CC(O)(C=O)C(C=O)=C1
CC1=C(C=O)C(O)(C=O)C=C1
CC1(O)C=CC(C=O)=C1C=O
CC1(O)C=C(C=O)C=C1C=O
CC1(O)C=C(C=O)C(C=O)=C1
CC1(O)C(C=O)=CC=C1C=O
CC(O)(C=O)C1=CC=CC1=O
CC(O)(C=O)C1=CC(=O)C=C1
COC1(C=O)C=CC=C1CO
COC1(CO)C=CC=C1C=O
COC1(C=O)C=CC(CO)=C1
COC1(CO)C=CC(C=O)=C1
COCC1=CC=CC1(O)C=O
COCC1=CC(O)(C=O)C=C1
COCC1(O)C=CC=C1C=O
COCC1(O)C=CC(C=O)=C1
OC1(CC=CC=C1C=O)C=O
OC1C=CC=CC1(C=O)C=O
OC1(CC=CC(C=O)=C1)C=O
OC1(CC=C(C=O)C=C1)C=O
OC1C=CC(C=O)(C=O)C=C1
OC1(CC(C=O)=CC=C1)C=O
OC1(CC=O)C=CC=CC1=O
OC1(C=O)C=CC=CC1C=O
OC1(C=O)C=CCC=C1C=O
OC1(C=O)C=CCC(C=O)=C1
OC1(C=O)C=CC(C=O)C=C1
OCC1(C=O)C=CC=CC1=O
OCC1(C=O)C=CC(=O)C=C1
OC1(CC=O)C=CC(=O)C=C1
OC1C=CC(=C)C1OCC=O
OC1C=CC(=O)C1OCC=C
OC1C=CC(OCC=C)C1=O
OC1C=CC(OCC=O)C1=C
OC1C(OCC=C)C=CC1=O
OC1C(OCC=O)C=CC1=C
OCCOC1C=CC(=C)C1=O
OCCOC1C(=C)C=CC1=O
OCCOC1C=CC(=O)C1=C
OCCCC1=CC(=O)C=CO1
OCCCC1=COC=CC1=O
CC1=CC(CC1=O)OCCO
CC1=CC(CC1O)OCC=O
CC1=CCC(=O)C1OCCO
CC1=CCC(O)C1OCC=O
CC1C=CC(=O)C1OCCO
CC1C=CC(O)C1OCC=O
CC1=CCC(OCC=O)C1O
CC1=CCC(OCCO)C1=O
CC1C=CC(OCC=O)C1O
CC1C=CC(OCCO)C1=O
CC1=CC(=O)CC1OCCO
CC1=CC(=O)C(C1)OCCO
CC1=CC(O)C(C1)OCC=O
CC1=CC(O)CC1OCC=O
CC1=CC(OCC=O)C(O)C1
CC1=CC(OCCO)C(=O)C1
CC1C(O)C=CC1OCC=O
CC1C(OCCO)C=CC1=O
CCCOC1C=CC(=O)C1O
CCCOC1C=CC(O)C1=O
CCCOC1C(O)C=CC1=O
CCOC1C=C(CC1O)C=O
CCOC1C=CC(C=O)C1O
CCOC1C=CC(CO)C1=O
CCOC1CC=C(C=O)C1O
CCOC1CC=C(CO)C1=O
CCOC1C=CC(=O)C1CO
CCOC1C=CC(O)C1C=O
CCOC1C=C(CO)CC1=O
CCOC1CC(C=O)=CC1O
CCOC1CC(CO)=CC1=O
CCOC1CC(=O)C=C1CO
CCOC1CC(O)C=C1C=O
CCOC1C(CO)C=CC1=O
CCOC1CC(=O)C(CO)=C1
CCOC1CC(O)C(C=O)=C1
CCOC1C(=O)CC=C1CO
CCOC1C(O)C=CC1C=O
CCOC1C(O)CC=C1C=O
CCOCC1=CCC(=O)C1O
CCOCC1=CCC(O)C1=O
CCOCC1C=CC(=O)C1O
CCOCC1C=CC(O)C1=O
CCOCC1=CC(=O)CC1O
CCOCC1=CC(O)CC1=O
CCOCC1=CC(=O)C(O)C1
CCOCC1=CC(O)C(=O)C1
CCOCC1C(O)C=CC1=O
COC1C=C(CC1CO)C=O
COC1C(CC=C1CO)C=O
COC1C=CC(CC=O)C1O
COC1C=CC(CCO)C1=O
COC1CC=C(CC=O)C1O
COC1CC=C(CCO)C1=O
COC1C=CC(C=O)C1CO
COC1C=CC(CO)C1C=O
COC1CC=C(C=O)C1CO
COC1CC=C(CO)C1C=O
COC1CCC(C=O)=C1CO
COC1CCC(CO)=C1C=O
COC1C=C(CC=O)CC1O
COC1C=C(CCO)CC1=O
COC1CC(CC=O)=CC1O
COC1CC(CCO)=CC1=O
COC1C=CC(=O)C1CCO
COC1C=CC(O)C1CC=O
COC1C=C(CO)CC1C=O
COC1CC(C=O)=CC1CO
COC1CC(C=O)C=C1CO
COC1CC(CO)=C(C1)C=O
COC1CC(CO)=CC1C=O
COC1CC(CO)C=C1C=O
COC1C(CCO)C=CC1=O
COC1CC(C=O)C(CO)=C1
COC1CC(CO)C(C=O)=C1
COC1CC(=O)C=C1CCO
COC1CC(O)C=C1CC=O
COC1C(CO)C=CC1C=O
COC1C(CO)CC=C1C=O
COC1CC(=O)C(CCO)=C1
COC1CC(O)C(CC=O)=C1
COC1C(=O)CC=C1CCO
COC1C(O)C=CC1CC=O
COC1C(O)CC=C1CC=O
COCC1=C(CCC1O)C=O
COCC1=CC(CC1O)C=O
COCC1C=C(CC1O)C=O
COCC1=CCC(C=O)C1O
COCC1=CCC(CO)C1=O
COCC1C=CC(C=O)C1O
COCC1C=CC(CO)C1=O
COCC1CC=C(C=O)C1O
COCC1CC=C(CO)C1=O
COCC1=C(CC(O)C1)C=O
COCC1=CCC(=O)C1CO
COCC1=CCC(O)C1C=O
COCC1C=CC(=O)C1CO
COCC1C=CC(O)C1C=O
COCC1=CC(CO)CC1=O
COCC1C=C(CO)CC1=O
COCC1CC(C=O)=CC1O
COCC1CC(CO)=CC1=O
COCC1=CC(C=O)C(O)C1
COCC1=CC(CO)C(=O)C1
COCC1=CC(=O)CC1CO
COCC1=CC(O)C(C1)C=O
COCC1=CC(O)CC1C=O
COCC1CC(=O)C=C1CO
COCC1CC(O)C=C1C=O
COCC1=C(CO)CCC1=O
COCC1C(CO)C=CC1=O
COCC1=C(CO)CC(=O)C1
COCC1=CC(=O)C(CO)C1
COCC1CC(=O)C(CO)=C1
COCC1CC(O)C(C=O)=C1
COCC1=C(C=O)C(O)CC1
COCC1=C(CO)C(=O)CC1
COCC1C(=O)CC=C1CO
COCC1C(O)C=CC1C=O
COCC1C(O)CC=C1C=O
COCCC1=CCC(=O)C1O
COCCC1=CCC(O)C1=O
COCCC1C=CC(=O)C1O
COCCC1C=CC(O)C1=O
COCCC1=CC(=O)CC1O
COCCC1=CC(O)CC1=O
COCCC1=CC(=O)C(O)C1
COCCC1=CC(O)C(=O)C1
COCCC1C(O)C=CC1=O
CC(CO)OC1C=CCC1=O
CC(CO)OC1CC=CC1=O
CC(CO)OC1CC(=O)C=C1
CC(OC1C=CCC1O)C=O
CC(OC1CC=CC1O)C=O
CC(OC1CC(O)C=C1)C=O
CC(=O)COC1C=CCC1O
CC(=O)COC1CC=CC1O
CC(O)COC1C=CCC1=O
CC(O)COC1CC=CC1=O
CC(=O)COC1CC(O)C=C1
CC(O)COC1CC(=O)C=C1
COC1C=CCC1C(=O)CO
COC1C=CCC1C(O)C=O
COC1CC=C(C1)C(=O)CO
COC1CC=C(C1)C(O)C=O
COC1CC=CC1C(=O)CO
COC1CC=CC1C(O)C=O
COC1CC(C=C1)C(=O)CO
COC1CC(C=C1)C(O)C=O
COC1CCC=C1C(=O)CO
COC1CCC=C1C(O)C=O
COC1CCC(=C1)C(=O)CO
COC1CCC(=C1)C(O)C=O
COC(C=O)C1=CCCC1O
COC(C=O)C1C=CCC1O
COC(C=O)C1CC=CC1O
COC(CO)C1=CCCC1=O
COC(CO)C1C=CCC1=O
COC(CO)C1CC=CC1=O
COCC(=O)C1=CCCC1O
COCC(=O)C1C=CCC1O
COCC(=O)C1CC=CC1O
COCC(O)C1=CCCC1=O
COCC(O)C1C=CCC1=O
COCC(O)C1CC=CC1=O
COC(C=O)C1=CCC(O)C1
COC(CO)C1=CCC(=O)C1
COCC(=O)C1=CCC(O)C1
COCC(O)C1=CCC(=O)C1
COC(C=O)C1=CC(O)CC1
COC(C=O)C1CC(O)C=C1
COC(CO)C1=CC(=O)CC1
COC(CO)C1CC(=O)C=C1
COCC(=O)C1=CC(O)CC1
COCC(=O)C1CC(O)C=C1
COCC(O)C1=CC(=O)CC1
COCC(O)C1CC(=O)C=C1
OC1C=CCCC1OCC=O
OC1CC=CC(C1)OCC=O
OC1CC=CCC1OCC=O
OC1CC(CC=C1)OCC=O
OC1CCC=CC1OCC=O
OC1CCC(OCC=O)C=C1
OCCOC1C=CCCC1=O
OCCOC1CC=CCC1=O
OCCOC1CCC=CC1=O
OCCOC1CC=CC(=O)C1
OCCOC1CCC(=O)C=C1
OCCOC1CC(=O)CC=C1
OC1C(CCCC1C=O)C=O
OC1CC(CC(C1)C=O)C=O
OC1CC(CCC1C=O)C=O
OC1CCC(CC1C=O)C=O
OC1CCCC(CC=O)C1=O
OC1CCCC(C=O)C1C=O
OC1CCC(CC=O)CC1=O
OC1CCC(CC=O)C(=O)C1
OC1CCCC(=O)C1CC=O
OC1CCC(C=O)C(C1)C=O
OC1CC(CC=O)CCC1=O
OC1CC(CC=O)CC(=O)C1
OC1CCC(=O)CC1CC=O
OC1C(CC=O)CCCC1=O
OC1CCC(=O)C(CC=O)C1
OC1CC(=O)CCC1CC=O
OCC1C(CCCC1=O)C=O
OCC1CC(CCC1=O)C=O
OCC1CCC(CC1=O)C=O
OCC1CCCC(C=O)C1=O
OCC1CC(CC(=O)C1)C=O
OCC1CCCC(=O)C1C=O
OCC1CCC(C=O)C(=O)C1
OCC1CCC(=O)C(C1)C=O
OCC1CCC(=O)CC1C=O
OCC1CC(=O)CCC1C=O
OCCC1CCCC(=O)C1=O
OCCC1CCC(=O)CC1=O
OCCC1CCC(=O)C(=O)C1
OCCC1CC(=O)CCC1=O
OCCC1C(=O)CCCC1=O
OCCC1CC(=O)CC(=O)C1
CC1=C(C=CCC1O)C([O-])=O
CC1=C(CC=CC1O)C([O-])=O
CC1=CC=C(CC1O)C([O-])=O
CC1=CC=CC(C1O)C([O-])=O
CC1=CC(=CCC1O)C([O-])=O
CC1=CC(C=CC1O)C([O-])=O
CC1=CCC=C(C1O)C([O-])=O
CC1=CCC(=CC1O)C([O-])=O
CC1C=C(C=CC1O)C([O-])=O
CC1C=CC=C(C1O)C([O-])=O
CC1C=CC(=CC1O)C([O-])=O
CC1=C(C=CC(O)C1)C([O-])=O
CC1=CC=C(C(O)C1)C([O-])=O
CC1=CC=CC(O)C1C([O-])=O
CC1=CC(=CC(O)C1)C([O-])=O
CC1=C(CC(O)C=C1)C([O-])=O
CC1=CC(C(O)C=C1)C([O-])=O
CC1=CCC(O)C=C1C([O-])=O
CC1=CCC(O)C(=C1)C([O-])=O
CC1C=CC(O)C=C1C([O-])=O
CC1C=CC(O)C(=C1)C([O-])=O
CC1=C(C(O)C=CC1)C([O-])=O
CC1=C(C(O)CC=C1)C([O-])=O
CC1=CC(O)C=C(C1)C([O-])=O
CC1=CC(O)C=CC1C([O-])=O
CC1=CC(O)C(=CC1)C([O-])=O
CC1=CC(O)C(C=C1)C([O-])=O
CC1=CC(O)CC=C1C([O-])=O
CC1=CC(O)CC(=C1)C([O-])=O
CC1C(O)C=CC=C1C([O-])=O
OC1=CC=C(C=C)C=C1CC=O
OC1=CC=CC(C=C)=C1CC=O
OC1=CC(C=C)=CC=C1CC=O
OC1=CC=C(C=C)C(CC=O)=C1
OC1=CC=C(CC=C)C(C=O)=C1
OC1=CC(CC=C)=CC(C=O)=C1
OC1=CC=CC(CC=O)=C1C=C
OC1=CC=C(CC=O)C=C1C=C
OC1=CC=C(CC=O)C(C=C)=C1
OC1=CC(CC=O)=CC=C1C=C
OC1=CC(CC=O)=CC(C=C)=C1
OC1=C(CC=O)C=CC=C1C=C
OCC1=C(C=C)C=CC=C1C=O
OCC1=CC=C(C=C)C=C1C=O
OCC1=CC=CC(C=C)=C1C=O
OCC1=CC(C=C)=CC=C1C=O
OCC1=CC=C(C=C)C(C=O)=C1
OCC1=CC(C=C)=CC(C=O)=C1
OCC1=CC=CC(C=O)=C1C=C
OCC1=CC=C(C=O)C=C1C=C
OCC1=CC=C(C=O)C(C=C)=C1
OCC1=CC(C=O)=CC=C1C=C
OC1=CC=CC(C=O)=C1CC=C
OC1=CC(C=O)=CC=C1CC=C
OC1=CC=CC=C1OC(=O)C=C
OC1=CC=CC(OC(=O)C=C)=C1
OC1=CC=C(OC(=O)C=C)C=C1
CC1=CC=CC(CCC=O)=C1O
CC1=CC=CC(CC=O)=C1CO
CC1=CC=CC(CCO)=C1C=O
CC1=CC=C(CCC=O)C(O)=C1
CC1=CC=CC(C=O)=C1CCO
CC1=CC=CC(CO)=C1CC=O
CC1=CC=C(CC=O)C=C1CO
CC1=CC=C(CCO)C=C1C=O
CC1=CC=C(CC=O)C(CO)=C1
CC1=CC=C(CCO)C(C=O)=C1
CC1=CC=CC(O)=C1CCC=O
CC1=CC=C(C=O)C=C1CCO
CC1=CC=C(CO)C=C1CC=O
CC1=CC(CC=O)=CC=C1CO
CC1=CC(CCO)=CC=C1C=O
CC1=CC=C(C=O)C(CCO)=C1
CC1=CC=C(CO)C(CC=O)=C1
CC1=CC(CCO)=CC(C=O)=C1
CC1=CC(C=O)=CC=C1CCO
CC1=CC(CO)=CC=C1CC=O
CC1=C(CCO)C=CC=C1C=O
CC1=CC=C(O)C(CCC=O)=C1
CC1=CC(CO)=CC(CC=O)=C1
CC1=CC(O)=CC=C1CCC=O
CC1=C(CO)C=CC=C1CC=O
CC1=CC(O)=CC(CCC=O)=C1
CC1=C(O)C=CC=C1CCC=O
CCC1=CC=CC(CC=O)=C1O
CCC1=CC=CC(C=O)=C1CO
CCC1=CC=CC(CO)=C1C=O
CCC1=CC=C(CC=O)C=C1O
CCC1=CC=C(CC=O)C(O)=C1
CCC1=CC=CC(O)=C1CC=O
CCC1=CC=C(C=O)C=C1CO
CCC1=CC=C(CO)C=C1C=O
CCC1=CC(CC=O)=CC=C1O
CCC1=CC=C(C=O)C(CO)=C1
CCC1=CC=C(CO)C(C=O)=C1
CCC1=CC=C(O)C=C1CC=O
CCC1=CC(C=O)=CC=C1CO
CCC1=CC(CO)=CC=C1C=O
CCC1=CC=C(O)C(CC=O)=C1
CCC1=CC(CO)=CC(C=O)=C1
CCC1=CC(O)=CC=C1CC=O
CCC1=C(CO)C=CC=C1C=O
CCC1=CC(O)=CC(CC=O)=C1
CCC1=C(O)C=CC=C1CC=O
CC1=CC=C(CCC=O)C=C1O
CC1=CC(CCC=O)=CC=C1O
CC1=CC=C(O)C=C1CCC=O
CCCC1=CC=C(C=O)C=C1O
CCCC1=CC=C(O)C=C1C=O
CCCC1=CC(O)=CC(C=O)=C1
CCCC1=C(O)C=CC=C1C=O
CC1=CC=CC(OC(=O)CO)=C1
CC1=CC=C(OC(=O)CO)C=C1
CC(O)C1=CC=CC=C1OC=O
CC(O)C1=CC=CC(OC=O)=C1
CC(O)C1=CC=C(OC=O)C=C1
CC(OC=O)C1=CC=CC=C1O
CC(OC=O)C1=CC=CC(O)=C1
CC(OC=O)C1=CC=C(O)C=C1
CC1=CC=CC=C1OC(=O)CO
CCC(=O)OC1=CC=CC=C1O
CCC(=O)OC1=CC=CC(O)=C1
CCC(=O)OC1=CC=C(O)C=C1
CCOC(=O)C1=CC=CC(O)=C1
CC(=O)OC1=CC=CC=C1CO
CC(=O)OC1=CC=CC(CO)=C1
CC(=O)OCC1=CC=CC=C1O
CC(=O)OCC1=CC=CC(O)=C1
CC(=O)OCC1=CC=C(O)C=C1
COC(=O)C1=CC=CC=C1CO
COC(=O)C1=CC=CC(CO)=C1
COC(=O)CC1=CC=CC(O)=C1
CCOC(=O)C1=CC=CC=C1O
COC(=O)CC1=CC=CC=C1O
CC(=O)OC1=CC=C(CO)C=C1
COC(=O)C1=CC=C(CO)C=C1
COC(=O)CC1=CC=C(O)C=C1
CCOC(=O)C1=CC=C(O)C=C1
OC1C=CC(=C)C=C1COC=O
OC1C(=C)C=CC=C1COC=O
OC1C=C(C=C)C=CC1OC=O
OC1C=CC=C(C=C)C1OC=O
OC1C=CC(C=C)=CC1OC=O
OC1C=CC(=C)C(COC=O)=C1
OC1C=CC=C(COC=O)C1=C
OC1C=CC(COC=O)=CC1=C
OC1C=CC(OC=O)C=C1C=C
OC1C=C(COC=O)C=CC1=C
OC1C=CC(OC=O)C(C=C)=C1
OC1C(OC=O)C=CC=C1C=C
OCC1=CC=CC(=C)C1OC=O
OCC1=CC(=C)C=CC1OC=O
OCC1=CC=CC(OC=O)C1=C
OCC1=CC(=C)C(OC=O)C=C1
OCC1=CC(OC=O)C=CC1=C
OCC1=CC(OC=O)C(=C)C=C1
CC1=CC(CC=C1CO)OC=O
CC1=CC=CC(CO)C1OC=O
CC1=CC(CC(CO)=C1)OC=O
CC1=CCC=C(CO)C1OC=O
CC1C=CC=C(CO)C1OC=O
CC1=CC=CC(COC=O)C1O
CC1=CCC=C(COC=O)C1O
CC1C=CC=C(COC=O)C1O
CC1=CC=CC(O)C1COC=O
CC1=CC=C(CO)C(C1)OC=O
CC1=CC=C(CO)CC1OC=O
CC1=CCC(CO)=CC1OC=O
CC1C=CC(CO)=CC1OC=O
CC1=CC=CC(OC=O)C1CO
CC1=CC=C(COC=O)CC1O
CC1=CCC(COC=O)=CC1O
CC1C=CC(COC=O)=CC1O
CC1=CC=C(COC=O)C(O)C1
CC1=CCC(O)C=C1COC=O
CC1C=CC(O)C=C1COC=O
CC1=CC(CO)=CC(C1)OC=O
CC1=CC(CO)=CCC1OC=O
CC1=CC(CO)C=CC1OC=O
CC1C=C(CO)C=CC1OC=O
CC1=CCC(O)C(COC=O)=C1
CC1C=CC(O)C(COC=O)=C1
CC1=CCC(OC=O)C=C1CO
CC1C=CC(OC=O)C=C1CO
CC1=CC(COC=O)=CCC1O
CC1=CC(COC=O)C=CC1O
CC1C=C(COC=O)C=CC1O
CC1=CC(COC=O)=CC(O)C1
CC1=CCC(OC=O)C(CO)=C1
CC1C=CC(OC=O)C(CO)=C1
CC1=CC(CO)C(OC=O)C=C1
CC1=CC(COC=O)C(O)C=C1
CC1=CC(O)C=CC1COC=O
CC1=CC(O)CC=C1COC=O
CC1=C(CO)C=CC(C1)OC=O
CC1=C(CO)C=CCC1OC=O
CC1=C(CO)C(CC=C1)OC=O
CC1=C(CO)CC=CC1OC=O
CC1=CC(O)C=C(COC=O)C1
CC1=CC(O)CC(COC=O)=C1
CC1=C(CO)CC(OC=O)C=C1
CC1=CC(O)C(COC=O)=CC1
CC1=CC(O)C(COC=O)C=C1
CC1=CC(OC=O)C=CC1CO
CC1=C(COC=O)C=CCC1O
CC1=C(COC=O)CC=CC1O
CC1=C(COC=O)C=CC(O)C1
CC1=CC(OC=O)C=C(CO)C1
CC1=C(COC=O)CC(O)C=C1
CC1=CC(OC=O)C(CO)=CC1
CC1=CC(OC=O)C(CO)C=C1
CC1=C(CO)C(OC=O)C=CC1
CC1=C(COC=O)C(O)C=CC1
CC1=C(COC=O)C(O)CC=C1
CC1C(O)C=CC=C1COC=O
CC1C(OC=O)C=CC=C1CO
CCC1=CC=CC(O)C1OC=O
CCC1=CC=CC(OC=O)C1O
CCC1=CC(O)C=CC1OC=O
CCC1=CC(OC=O)C=CC1O
CCC1=CC(O)C(OC=O)C=C1
CCC1=CC(OC=O)C(O)C=C1
COC1C=CC=C(C=O)C1OC
COC1C=CC(C=O)=CC1OC
COC1C=CC(OC)C(C=O)=C1
COC1=CC(C)=C(O)C=C1OC
COC1=CC=C(O)C(C)=C1OC
COC1=CC(OC)=C(O)C=C1C
COC1=C(C)C=CC(O)=C1OC
COC1=CC=C(C)C(O)=C1OC
COC1=CC(C)=CC(O)=C1OC
COC1=CC=C(C)C(OC)=C1O
COC1=CC(C)=C(OC)C(O)=C1
COC1=CC(C)=C(O)C(OC)=C1
COC1=CC=C(OC)C(O)=C1C
COC1=CC=C(O)C(OC)=C1C
COC1=CC(O)=CC(C)=C1OC
COC1=CC(O)=C(C)C(OC)=C1
COC1=CC(O)=CC(OC)=C1C
COC1=CC(O)=C(OC)C=C1C
COC1=CC(C)=CC(OC)=C1O
COC1=C(C)C=CC=C(O)C1=O
COC1=CC=CC(C)=C(O)C1=O
COC1=CC(C)=CC=C(O)C1=O
COC1=C(C)C=CC(=O)C=C1O
COC1=CC=C(C)C(=O)C=C1O
COC1=CC(C)=CC(=O)C=C1O
COC1=C(C)C=CC(=O)C(O)=C1
COC1=CC=C(C)C(=O)C(O)=C1
COC1=CC(C)=CC(=O)C(O)=C1
COC1=CC=CC(=O)C(C)=C1O
COC1=CC=CC(=O)C(O)=C1C
COC1=C(C)C=C(O)C(=O)C=C1
COC1=CC(C)=C(O)C(=O)C=C1
COC1=C(C)C(O)=CC=CC1=O
COC1=C(C)C(O)=CC(=O)C=C1
COC1=CC=C(O)C(=O)C=C1C
COC1=C(C)C(=O)C(O)=CC=C1
COC1=CC=C(O)C(=O)C(C)=C1
COC1=CC(=O)C=C(C)C=C1O
COC1=CC(=O)C=CC(C)=C1O
COC1=CC(=O)C(C)=CC=C1O
COC1=CC(=O)C=C(C)C(O)=C1
COC1=CC(=O)C=CC(O)=C1C
COC1=CC(O)=C(C)C(=O)C=C1
COC1=CC(=O)C=C(O)C=C1C
COC1=CC(=O)C=C(O)C(C)=C1
COC1=CC(=O)C(O)=CC=C1C
COC1=CC(=O)C(O)=C(C)C=C1
COC1=CC(=O)C(O)=CC(C)=C1
COC1=C(O)C=C(C)C=CC1=O
COC1=C(O)C=C(C)C(=O)C=C1
COC1=C(O)C(C)=CC(=O)C=C1
COC1=C(O)C=CC(=O)C=C1C
COC1=C(O)C=CC(=O)C(C)=C1
COC1=C(O)C(=O)C=CC=C1C
COC1=C(O)C(=O)C=CC(C)=C1
COC1=C(O)C(=O)C(C)=CC=C1
COC1=C(O)C(C)=CC=CC1=O
COC1=C(O)C(=O)C=C(C)C=C1
COC1=CC=C(C)C=C(O)C1=O
OC1C=CC=C1CCC([O-])=O
OC1C=CC(CCC([O-])=O)=C1
OCC1=CC=CC1CC([O-])=O
OCC1=CCC=C1CC([O-])=O
OCC1C=CC=C1CC([O-])=O
OCC1=CC=C(CC([O-])=O)C1
OCC1=CCC(CC([O-])=O)=C1
OCC1C=CC(CC([O-])=O)=C1
OCC1=CC(CC([O-])=O)=CC1
OCC1=CC(CC([O-])=O)C=C1
OCC1=C(CC([O-])=O)C=CC1
OCC1=C(CC([O-])=O)CC=C1
OCCC1=C(C=CC1)C([O-])=O
OCCC1=C(CC=C1)C([O-])=O
OCCC1=CC=C(C1)C([O-])=O
OCCC1=CC=CC1C([O-])=O
OCCC1=CC(=CC1)C([O-])=O
OCCC1=CC(C=C1)C([O-])=O
OCCC1=CCC=C1C([O-])=O
OCCC1=CCC(=C1)C([O-])=O
OCCC1C=CC=C1C([O-])=O
OCCC1C=CC(=C1)C([O-])=O
OCC#CC1=CC=CC(=O)C1=O
OCC#CC1=CC(=O)C=CC1=O
OCC#CC1=CC(=O)C(=O)C=C1
OCC1=CC=CC(=CC=O)C1=O
OCC1=CC=CC(=O)C1=CC=O
OCC1=CC(=CC=O)C=CC1=O
OCC1=CC(=CC=O)C(=O)C=C1
OCC1=CC(=O)C=CC1=CC=O
OCC1=CC(=O)C(=CC=O)C=C1
OCC=CC1=CC=CC(=O)C1=O
OCC=CC1=CC(=O)C=CC1=O
OCC=CC1=CC(=O)C(=O)C=C1
OC1=CC=CC=C(CC=O)C1=O
OC1C=CC=CC(C=O)=C1C=O
OC1=CC=CC(CC=O)=CC1=O
OC1C=CC=C(C=O)C=C1C=O
OC1=CC=C(CC=O)C=CC1=O
OC1C=CC=C(C=O)C(C=O)=C1
OC1C=CC(C=O)=CC=C1C=O
OC1=CC(CC=O)=CC=CC1=O
OC1=CC=CC(=O)C(CC=O)=C1
OC1C=CC(C=O)=CC(C=O)=C1
OC1=CC(CC=O)=CC(=O)C=C1
OC1C=CC(C=O)=C(C=O)C=C1
OC1C=C(C=O)C=CC=C1C=O
OC1=C(CC=O)C=CC=CC1=O
OC1C=C(C=O)C=CC(C=O)=C1
OC1=C(CC=O)C=CC(=O)C=C1
OC1=C(CC=O)C(=O)C=CC=C1
OC1=CC(=O)C=CC=C1CC=O
OC1C(C=O)=CC=CC=C1C=O
OC1=CC(=O)C=CC(CC=O)=C1
OCC1=CC=CC=C(C=O)C1=O
OCC1=CC=CC(C=O)=CC1=O
OCC1=CC=CC(=O)C=C1C=O
OCC1=CC=C(C=O)C=CC1=O
OCC1=CC=CC(=O)C(C=O)=C1
OCC1=CC=C(C=O)C(=O)C=C1
OCC1=CC(C=O)=CC=CC1=O
OCC1=CC(C=O)=CC(=O)C=C1
OCC1=CC(=O)C=CC=C1C=O
OCC1=C(C=O)C=CC=CC1=O
OCC1=CC(=O)C=CC(C=O)=C1
OCC1=C(C=O)C=CC(=O)C=C1
OCC1=CC(=O)C=C(C=O)C=C1
OCC1=CC(=O)C(C=O)=CC=C1
OCC1=C(C=O)C(=O)C=CC=C1
CC1=C(CC=C(C=O)C1O)C=O
CC1=CC=C(C=O)C(C=O)C1O
CC1=CCC(C=O)=C(C=O)C1O
CC1C=CC(C=O)=C(C=O)C1O
CC1=CC=C(C=O)C(O)C1C=O
CC1=C(CC(O)C=C1C=O)C=O
CC1=CC(C=O)=C(CC1O)C=O
CC1=CC(C=O)=CC(C=O)C1O
CC1=CC(C=O)C=C(C=O)C1O
CC1C=C(C=O)C=C(C=O)C1O
CC1=C(CC(O)C(C=O)=C1)C=O
CC1=CC(C=O)=CC(O)C1C=O
CC1=CCC(O)C(C=O)=C1C=O
CC1C=CC(O)C(C=O)=C1C=O
CC1=CC(C=O)C(C=O)=CC1O
CC1C=C(C=O)C(C=O)=CC1O
CC1=CC(C=O)=C(C=O)C(O)C1
CC1=CC(C=O)C(O)C=C1C=O
CC1C=C(C=O)C(O)C=C1C=O
CC1=CC(C=O)C(O)C(C=O)=C1
CC1C=C(C=O)C(O)C(C=O)=C1
CC1=C(CC(C=O)=CC1O)C=O
CC1=C(C=O)C=C(CC1O)C=O
CC1=C(C=O)C=CC(C=O)C1O
CC1=C(C=O)C=CC(O)C1C=O
CC1=CC(O)C=C(C=O)C1C=O
CC1=CC(O)CC(C=O)=C1C=O
CC1=C(C=O)C=C(C=O)C(O)C1
CC1=CC(O)C(C=O)=C(C1)C=O
CC1=CC(O)C(C=O)=CC1C=O
CC1=CC(O)C(C=O)C=C1C=O
CC1C(C=O)=CC(O)C=C1C=O
CC1=C(C=O)C(C=O)=CCC1O
CC1=C(C=O)C(C=O)C=CC1O
CC1=C(C=O)C(C=O)=CC(O)C1
CC1=CC(O)C(C=O)C(C=O)=C1
CC1=C(C=O)C(C=O)C(O)C=C1
CC1=C(C=O)C(O)C=C(C1)C=O
CC1=C(C=O)C(O)C=CC1C=O
CC1=C(C=O)C(O)CC=C1C=O
CC1=C(C=O)C(O)CC(C=O)=C1
CC1=C(C=O)C(O)C(C=O)=CC1
CC1=C(C=O)C(O)C(C=O)C=C1
CC1C(O)C=CC(C=O)=C1C=O
CC1C(O)C=C(C=O)C=C1C=O
CC1C(O)C(C=O)=CC=C1C=O
CC(=O)C1=C(CC=CC1O)C=O
CC(=O)C1=CC=C(CC1O)C=O
CC(=O)C1=CC=CC(C=O)C1O
CC(=O)C1=CCC=C(C=O)C1O
CC(=O)C1C=CC=C(C=O)C1O
CC(=O)C1=CC=CC(O)C1C=O
CC(=O)C1=CCC(C=O)=CC1O
CC(=O)C1C=CC(C=O)=CC1O
CC(=O)C1=CC=C(C=O)C(O)C1
CC(=O)C1=C(CC(O)C=C1)C=O
CC(=O)C1=CCC(O)C=C1C=O
CC(=O)C1C=CC(O)C=C1C=O
CC(=O)C1=CC(C=O)=CCC1O
CC(=O)C1=CC(C=O)C=CC1O
CC(=O)C1C=C(C=O)C=CC1O
CC(=O)C1=CC(C=O)=CC(O)C1
CC(=O)C1=CCC(O)C(C=O)=C1
CC(=O)C1C=CC(O)C(C=O)=C1
CC(=O)C1=CC(C=O)C(O)C=C1
CC(=O)C1=CC(O)C=CC1C=O
CC(=O)C1=CC(O)CC=C1C=O
CC(=O)C1=C(C=O)C=CCC1O
CC(=O)C1=CC(O)C=C(C1)C=O
CC(=O)C1=C(C=O)C=CC(O)C1
CC(=O)C1=CC(O)CC(C=O)=C1
CC(=O)C1=CC(O)C(C=O)=CC1
CC(=O)C1=CC(O)C(C=O)C=C1
CC(=O)C1=C(C=O)C(O)C=CC1
CC(=O)C1=C(C=O)C(O)CC=C1
CC(=O)C1C(O)C=CC=C1C=O
CC1=C(CC=CC1(O)C=O)C=O
CC1=CC=C(CC1(O)C=O)C=O
CC1=CC=CC(C=O)C1(O)C=O
CC1=CCC=C(C=O)C1(O)C=O
CC1C=CC=C(C=O)C1(O)C=O
CC1=CC=CC(C=O)(C=O)C1O
CC1=CC=CC(CO)(C=O)C1=O
CC1=CC=CC(=O)C1(CO)C=O
CC1=CC=CC(O)C1(C=O)C=O
CC1=CC=CC(=O)C1(O)CC=O
CC1=CCC(C=O)=CC1(O)C=O
CC1C=CC(C=O)=CC1(O)C=O
CC1=CC=CC(O)(CC=O)C1=O
CC1=CC=C(C=O)C(O)(C1)C=O
CC1=CC=CC(O)(C=O)C1C=O
CC1=CC(C=O)=CCC1(O)C=O
CC1=CC(C=O)C=CC1(O)C=O
CC1C=C(C=O)C=CC1(O)C=O
CC1=CC(C=O)=CC(O)(C1)C=O
CC1=C(CC(O)(C=O)C=C1)C=O
CC1=CCC(O)(C=O)C=C1C=O
CC1C=CC(O)(C=O)C=C1C=O
CC1=CC(C=O)(C=O)C=CC1O
CC1=CC(CO)(C=O)C=CC1=O
CC1=CCC(O)(C=O)C(C=O)=C1
CC1C=CC(O)(C=O)C(C=O)=C1
CC1=CC(C=O)(C=O)C(O)C=C1
CC1=CC(C=O)C(O)(C=O)C=C1
CC1=CC(CO)(C=O)C(=O)C=C1
CC1=CC(=O)C=CC1(CO)C=O
CC1=CC(O)(CC=C1C=O)C=O
CC1=CC(O)C=CC1(C=O)C=O
CC1=CC(=O)C=CC1(O)CC=O
CC1=C(C=O)C=CCC1(O)C=O
CC1C(C=O)=CC=CC1(O)C=O
CC1=C(C=O)C=CC(O)(C1)C=O
CC1=CC(O)(CC(C=O)=C1)C=O
CC1=CC(O)(CC=O)C=CC1=O
CC1=CC(=O)C(CO)(C=O)C=C1
CC1=CC(O)(CC=O)C(=O)C=C1
CC1=CC(O)C(C=O)(C=O)C=C1
CC1=C(C=O)C(O)(CC=C1)C=O
CC1=CC(O)(C=O)C=C(C1)C=O
CC1=CC(O)(C=O)C=CC1C=O
CC1=CC(=O)C(O)(CC=O)C=C1
CC1=CC(O)(C=O)C(C=O)=CC1
CC1=CC(O)(C=O)C(C=O)C=C1
CC1=C(C=O)C(O)(C=O)C=CC1
CC1(C=O)C=CC=C(C=O)C1O
CC1(C=O)C=CC=C(CO)C1=O
CC1(CO)C=CC=C(C=O)C1=O
CC1(C=O)C=CC(C=O)=CC1O
CC1(C=O)C=CC(CO)=CC1=O
CC1(CO)C=CC(C=O)=CC1=O
CC1(C=O)C=CC(=O)C=C1CO
CC1(C=O)C=CC(O)C=C1C=O
CC1(CO)C=CC(=O)C=C1C=O
CC1(C=O)C=C(C=O)C=CC1O
CC1(C=O)C=C(CO)C=CC1=O
CC1(CO)C=C(C=O)C=CC1=O
CC1(C=O)C=CC(=O)C(CO)=C1
CC1(C=O)C=CC(O)C(C=O)=C1
CC1(CO)C=CC(=O)C(C=O)=C1
CC1(C=O)C(=O)C=CC=C1CO
CC1(C=O)C(O)C=CC=C1C=O
CC1(CO)C(=O)C=CC=C1C=O
CC1(O)C=C(CC=C1C=O)C=O
CC1(O)C=CC=C(CC=O)C1=O
CC1(O)C=CC=C(C=O)C1C=O
CC1(O)C=CCC(C=O)=C1C=O
CC1(O)CC=CC(C=O)=C1C=O
CC1(O)C=CC(CC=O)=CC1=O
CC1(O)C=CC(C=O)=CC1C=O
CC1(O)C=CC(C=O)C=C1C=O
CC1(O)CC=C(C=O)C=C1C=O
CC1(O)C=C(CC=O)C=CC1=O
CC1(O)C=CC(C=O)C(C=O)=C1
CC1(O)CC=C(C=O)C(C=O)=C1
CC1(O)C=C(CC(C=O)=C1)C=O
CC1(O)C=CC(=O)C=C1CC=O
CC1(O)C=C(C=O)C=CC1C=O
CC1(O)CC(C=O)=CC=C1C=O
CC1(O)C=CC(=O)C(CC=O)=C1
CC1(O)CC(C=O)=CC(C=O)=C1
CC1(O)CC(C=O)=C(C=O)C=C1
CC1(O)C(C=O)=CCC=C1C=O
CC1(O)C(C=O)C=CC=C1C=O
CC1(O)C(=O)C=CC=C1CC=O
CCC1=CC=CC(=O)C1(O)C=O
CCC1=CC=CC(O)(C=O)C1=O
CCC1=CC(=O)C=CC1(O)C=O
CCC1=CC(O)(C=O)C=CC1=O
CCC1=CC(=O)C(O)(C=O)C=C1
CCC1=CC(O)(C=O)C(=O)C=C1
CCC1(O)C=CC=C(C=O)C1=O
CCC1(O)C=CC(C=O)=CC1=O
CCC1(O)C=CC(=O)C=C1C=O
CCC1(O)C=C(C=O)C=CC1=O
CCC1(O)C=CC(=O)C(C=O)=C1
CCC1(O)C(=O)C=CC=C1C=O
OC1=C(CCC=C)C(=O)C=CO1
OC1=C(CCC=C)OC=CC1=O
OC1=CC(=O)C=C(CCC=C)O1
OC1=CC(=O)C(CCC=C)=CO1
OC1=COC=C(CCC=C)C1=O
OC1=COC(CCC=C)=CC1=O
OCC1=C(CC=C)C(=O)C=CO1
OCC1=C(CC=C)OC=CC1=O
OCC1=CC(=O)C=C(CC=C)O1
OCC1=CC(=O)C(CC=C)=CO1
OCC1=COC=C(CC=C)C1=O
OCC1=COC(CC=C)=CC1=O
OCCC1=C(C=C)C(=O)C=CO1
OCCC1=CC(=O)C(C=C)=CO1
OCCC1=CC(=O)C=C(O1)C=C
OCCC1=C(OC=CC1=O)C=C
OCCC1=COC=C(C=C)C1=O
OCCC1=COC(C=C)=CC1=O
CC1=C(CCCO)C(=O)C=CO1
CC1=C(CCCO)OC=CC1=O
CC1=CC(=O)C=C(CCCO)O1
CC1=COC=C(CCCO)C1=O
CC1=COC(CCCO)=CC1=O
CCC1=C(CCO)C(=O)C=CO1
CCC1=C(CCO)OC=CC1=O
CCC1=CC(=O)C=C(CCO)O1
CCC1=CC(=O)C(CCO)=CO1
CCC1=COC=C(CCO)C1=O
CCC1=COC(CCO)=CC1=O
CCCC1=CC(=O)C=C(CO)O1
CCCC1=CC(=O)C(CO)=CO1
CCCC1=C(CO)C(=O)C=CO1
CCCC1=C(CO)OC=CC1=O
CCCC1=COC=C(CO)C1=O
CCCC1=COC(CO)=CC1=O
CCCCC1=CC(=O)C=C(O)O1
CCCCC1=CC(=O)C(O)=CO1
CCCCC1=COC=C(O)C1=O
CCCCC1=COC(O)=CC1=O
CCCCC1=C(O)OC=CC1=O
CC1=CC(=O)C(CCCO)=CO1
CCCCC1=C(O)C(=O)C=CO1
CC(OC1C=CC=CC1O)C=O
CC(OC1C=CC(O)C=C1)C=O
CC(=O)COC1C=CC=CC1O
CC(=O)COC1C=CC(O)C=C1
COC1C=CC=CC1C(=O)CO
COC1C=CC=CC1C(O)C=O
COC1C=CC(C=C1)C(=O)CO
COC1C=CC(C=C1)C(O)C=O
COC1C=CCC=C1C(=O)CO
COC1C=CCC=C1C(O)C=O
COC1C=CCC(=C1)C(=O)CO
COC1C=CCC(=C1)C(O)C=O
COC1CC=C(C=C1)C(=O)CO
COC1CC=C(C=C1)C(O)C=O
COC1CC=CC=C1C(=O)CO
COC1CC=CC=C1C(O)C=O
COC1CC=CC(=C1)C(=O)CO
COC1CC=CC(=C1)C(O)C=O
COC1CC(=CC=C1)C(=O)CO
COC1CC(=CC=C1)C(O)C=O
COC(C=O)C1=CC=CCC1O
COC(C=O)C1=CCC=CC1O
COC(C=O)C1C=CC=CC1O
COCC(=O)C1=CC=CCC1O
COCC(=O)C1=CCC=CC1O
COCC(=O)C1C=CC=CC1O
COC(C=O)C1=CC=CC(O)C1
COCC(=O)C1=CC=CC(O)C1
COC(C=O)C1=CCC(O)C=C1
COC(C=O)C1C=CC(O)C=C1
COCC(=O)C1=CCC(O)C=C1
COCC(=O)C1C=CC(O)C=C1
COC(C=O)C1=CC(O)C=CC1
COC(C=O)C1=CC(O)CC=C1
COCC(=O)C1=CC(O)C=CC1
COCC(=O)C1=CC(O)CC=C1
OC1C=CC(CC1=C)OCC=O
OC1C(CC=CC1=C)OCC=O
OC1C=CC(CC1=O)OCC=C
OC1C(CC=CC1=O)OCC=C
OC1C=CC(=C)CC1OCC=O
OC1C=CCC(=C)C1OCC=O
OC1CC=CC(=C)C1OCC=O
OC1CC(=C)C=CC1OCC=O
OC1C=CCC(=O)C1OCC=C
OC1CC=CC(=O)C1OCC=C
OC1C=CCC(OCC=C)C1=O
OC1CC=CC(OCC=C)C1=O
OC1C=CCC(OCC=O)C1=C
OC1CC=CC(OCC=O)C1=C
OC1CC(=C)C(OCC=O)C=C1
OC1C=CC(=O)CC1OCC=C
OC1CC(=O)C=CC1OCC=C
OC1CC(OCC=C)C=CC1=O
OC1CC(OCC=C)C(=O)C=C1
OC1CC(OCC=O)C=CC1=C
OC1CC(OCC=O)C(=C)C=C1
OC1CC(=O)C(OCC=C)C=C1
OC1C(OCC=C)C=CCC1=O
OC1C(OCC=O)C=CCC1=C
OCCOC1C=CC(=C)CC1=O
OCCOC1C=CCC(=C)C1=O
OCCOC1C(=C)CC=CC1=O
OCCOC1CC=CC(=C)C1=O
OCCOC1CC(=C)C=CC1=O
OCCOC1C=CCC(=O)C1=C
OCCOC1CC=CC(=O)C1=C
OCCOC1CC(=C)C(=O)C=C1
OCCOC1C=CC(=O)CC1=C
OCCOC1CC(=O)C=CC1=C
OCCOC1CC(=O)C(=C)C=C1
OCCOC1C(=O)CC=CC1=C
CC1=CC(CCC1=O)OCCO
CC1=CC(CCC1O)OCC=O
CC1=CCC(CC1=O)OCCO
CC1=CCC(CC1O)OCC=O
CC1C=CC(CC1=O)OCCO
CC1C=CC(CC1O)OCC=O
CC1C(CC=CC1=O)OCCO
CC1=CC(CC(=O)C1)OCCO
CC1=CC(CC(O)C1)OCC=O
CC1=CCCC(=O)C1OCCO
CC1=CCCC(O)C1OCC=O
CC1C=CCC(=O)C1OCCO
CC1C=CCC(O)C1OCC=O
CC1CC=CC(=O)C1OCCO
CC1CC=CC(O)C1OCC=O
CC1=CCCC(OCC=O)C1O
CC1=CCCC(OCCO)C1=O
CC1C=CCC(OCC=O)C1O
CC1C=CCC(OCCO)C1=O
CC1CC=CC(OCC=O)C1O
CC1CC=CC(OCCO)C1=O
CC1=CCC(=O)CC1OCCO
CC1=CCC(=O)C(C1)OCCO
CC1=CCC(O)C(C1)OCC=O
CC1=CCC(O)CC1OCC=O
CC1C=CC(=O)CC1OCCO
CC1C=CC(O)CC1OCC=O
CC1=CCC(OCC=O)C(O)C1
CC1=CCC(OCCO)C(=O)C1
CC1=CC(=O)CCC1OCCO
CC1=CC(=O)C(CC1)OCCO
CC1=CC(=O)CC(C1)OCCO
CC1=CC(O)C(CC1)OCC=O
CC1=CC(O)CC(C1)OCC=O
CC1=CC(O)CCC1OCC=O
CC1CC(=O)C=CC1OCCO
CC1CC(O)C=CC1OCC=O
CC1CC(OCC=O)C=CC1O
CC1CC(OCCO)C=CC1=O
CC1=CC(OCC=O)C(O)CC1
CC1=CC(OCCO)C(=O)CC1
CC1CC(OCC=O)C(O)C=C1
CC1CC(OCCO)C(=O)C=C1
CC1CC(=O)C(OCCO)C=C1
CC1CC(O)C(OCC=O)C=C1
CC1C(O)C=CCC1OCC=O
CC1C(O)CC=CC1OCC=O
CC1C(OCCO)C=CCC1=O
CCCOC1C=CCC(=O)C1O
CCCOC1C=CCC(O)C1=O
CCCOC1CC=CC(=O)C1O
CCCOC1CC=CC(O)C1=O
CCCOC1C=CC(=O)CC1O
CCCOC1C=CC(O)CC1=O
CCCOC1CC(=O)C=CC1O
CCCOC1CC(O)C=CC1=O
CCCOC1CC(=O)C(O)C=C1
CCCOC1CC(O)C(=O)C=C1
CCCOC1C(O)C=CCC1=O
CCCOC1C(O)CC=CC1=O
CCOC1C=C(CCC1O)C=O
CCOC1C=CC(CC1O)C=O
CCOC1CC=C(CC1O)C=O
CCOC1C=CCC(C=O)C1O
CCOC1C=CCC(CO)C1=O
CCOC1CC=CC(C=O)C1O
CCOC1CC=CC(CO)C1=O
CCOC1CCC=C(C=O)C1O
CCOC1CCC=C(CO)C1=O
CCOC1C=CCC(=O)C1CO
CCOC1C=CCC(O)C1C=O
CCOC1CC=CC(=O)C1CO
CCOC1CC=CC(O)C1C=O
CCOC1C=CC(CO)CC1=O
CCOC1CC=C(CO)CC1=O
CCOC1CCC(C=O)=CC1O
CCOC1CCC(CO)=CC1=O
CCOC1CC=C(C=O)C(O)C1
CCOC1CC=C(CO)C(=O)C1
CCOC1C=CC(=O)CC1CO
CCOC1C=CC(O)CC1C=O
CCOC1CCC(=O)C=C1CO
CCOC1CCC(O)C=C1C=O
CCOC1C=C(CO)CCC1=O
CCOC1CC(C=O)=CCC1O
CCOC1CC(C=O)C=CC1O
CCOC1CC(CO)=CCC1=O
CCOC1CC(CO)C=CC1=O
CCOC1CCC(=O)C(CO)=C1
CCOC1CCC(O)C(C=O)=C1
CCOC1CC(C=O)C(O)C=C1
CCOC1CC(CO)C(=O)C=C1
CCOC1CC(=O)C=CC1CO
CCOC1CC(=O)CC=C1CO
CCOC1CC(O)C=C(C1)C=O
CCOC1CC(O)C=CC1C=O
CCOC1CC(O)CC=C1C=O
CCOC1C(CO)C=CCC1=O
CCOC1C(CO)CC=CC1=O
CCOC1CC(=O)C=C(CO)C1
CCOC1CC(=O)CC(CO)=C1
CCOC1CC(O)CC(C=O)=C1
CCOC1CC(=O)C(CO)C=C1
CCOC1CC(O)C(C=O)C=C1
CCOC1C(=O)CCC=C1CO
CCOC1C(O)C=CCC1C=O
CCOC1C(O)CC=CC1C=O
CCOC1C(O)CCC=C1C=O
CCOCC1=CCCC(=O)C1O
CCOCC1=CCCC(O)C1=O
CCOCC1C=CCC(=O)C1O
CCOCC1C=CCC(O)C1=O
CCOCC1CC=CC(=O)C1O
CCOCC1CC=CC(O)C1=O
CCOCC1=CCC(=O)CC1O
CCOCC1=CCC(O)CC1=O
CCOCC1C=CC(=O)CC1O
CCOCC1C=CC(O)CC1=O
CCOCC1=CCC(=O)C(O)C1
CCOCC1=CCC(O)C(=O)C1
CCOCC1=CC(=O)CCC1O
CCOCC1=CC(O)CCC1=O
CCOCC1CC(=O)C=CC1O
CCOCC1CC(O)C=CC1=O
CCOCC1=CC(=O)CC(O)C1
CCOCC1=CC(O)CC(=O)C1
CCOCC1=CC(=O)C(O)CC1
CCOCC1=CC(O)C(=O)CC1
CCOCC1CC(=O)C(O)C=C1
CCOCC1CC(O)C(=O)C=C1
CCOCC1C(O)C=CCC1=O
CCOCC1C(O)CC=CC1=O
COC1C=C(CCC1CO)C=O
COC1C=CC(CC1CO)C=O
COC1C(CCC=C1CO)C=O
COC1CC=C(CC1CO)C=O
COC1CC(CC=C1CO)C=O
COC1C=CCC(CC=O)C1O
COC1C=CCC(CCO)C1=O
COC1CC=CC(CC=O)C1O
COC1CC=CC(CCO)C1=O
COC1CCC=C(CC=O)C1O
COC1CCC=C(CCO)C1=O
COC1C=CCC(C=O)C1CO
COC1C=CCC(CO)C1C=O
COC1CC=CC(C=O)C1CO
COC1CC=CC(CO)C1C=O
COC1CC(CC(CO)=C1)C=O
COC1CCC=C(C=O)C1CO
COC1CCC=C(CO)C1C=O
COC1CCCC(C=O)=C1CO
COC1CCCC(CO)=C1C=O
COC1C=CC(CC=O)CC1O
COC1C=CC(CCO)CC1=O
COC1CC=C(CC=O)CC1O
COC1CC=C(CCO)CC1=O
COC1CCC(CC=O)=CC1O
COC1CCC(CCO)=CC1=O
COC1CC=C(CC=O)C(O)C1
COC1CC=C(CCO)C(=O)C1
COC1C=CCC(=O)C1CCO
COC1C=CCC(O)C1CC=O
COC1CC=CC(=O)C1CCO
COC1CC=CC(O)C1CC=O
COC1C=CC(CO)CC1C=O
COC1CC=C(CO)C(C1)C=O
COC1CC=C(CO)CC1C=O
COC1CCC(C=O)=CC1CO
COC1CCC(C=O)C=C1CO
COC1CCC(CO)=C(C1)C=O
COC1CCC(CO)=CC1C=O
COC1CCC(CO)C=C1C=O
COC1C=C(CC=O)CCC1O
COC1C=C(CCO)CCC1=O
COC1CC(CC=O)=CCC1O
COC1CC(CC=O)C=CC1O
COC1CC(CCO)=CCC1=O
COC1CC(CCO)C=CC1=O
COC1CC=C(C=O)C(CO)C1
COC1CCC(C=O)=C(CO)C1
COC1CCC(C=O)C(CO)=C1
COC1CCC(CO)C(C=O)=C1
COC1CC(CC=O)C(O)C=C1
COC1CC(CCO)C(=O)C=C1
COC1C=CC(=O)CC1CCO
COC1C=CC(O)CC1CC=O
COC1CCC(=O)C=C1CCO
COC1CCC(O)C=C1CC=O
COC1C=C(CO)CCC1C=O
COC1CC(C=O)=CCC1CO
COC1CC(C=O)C=CC1CO
COC1CC(CO)=CCC1C=O
COC1CC(CO)C=C(C1)C=O
COC1CC(CO)C=CC1C=O
COC1CC(CO)CC=C1C=O
COC1C(CC=O)CC=CC1O
COC1C(CCO)C=CCC1=O
COC1C(CCO)CC=CC1=O
COC1CC(C=O)C=C(CO)C1
COC1CC(CO)CC(C=O)=C1
COC1CCC(=O)C(CCO)=C1
COC1CCC(O)C(CC=O)=C1
COC1CC(C=O)C(CO)C=C1
COC1CC(CO)C(C=O)C=C1
COC1CC(=O)C=CC1CCO
COC1CC(=O)CC=C1CCO
COC1CC(O)C=CC1CC=O
COC1CC(O)CC=C1CC=O
COC1C(CO)C=CCC1C=O
COC1C(CO)CC=CC1C=O
COC1C(CO)CCC=C1C=O
COC1CC(=O)C=C(CCO)C1
COC1CC(=O)CC(CCO)=C1
COC1CC(O)C=C(CC=O)C1
COC1CC(O)CC(CC=O)=C1
COC1CC(=O)C(CCO)C=C1
COC1CC(O)C(CC=O)C=C1
COC1C(=O)CCC=C1CCO
COC1C(O)CC=CC1CC=O
COC1C(O)CCC=C1CC=O
COCC1=C(CCCC1O)C=O
COCC1=CC(CCC1O)C=O
COCC1=CCC(CC1O)C=O
COCC1C=C(CCC1O)C=O
COCC1C=CC(CC1O)C=O
COCC1CC=C(CC1O)C=O
COCC1=CCCC(C=O)C1O
COCC1=CCCC(CO)C1=O
COCC1C=CCC(C=O)C1O
COCC1C=CCC(CO)C1=O
COCC1CC=CC(C=O)C1O
COCC1CC=CC(CO)C1=O
COCC1CCC=C(C=O)C1O
COCC1CCC=C(CO)C1=O
COCC1=C(CCC(O)C1)C=O
COCC1=CC(CC(O)C1)C=O
COCC1=CCCC(=O)C1CO
COCC1=CCCC(O)C1C=O
COCC1C=CCC(=O)C1CO
COCC1C=CCC(O)C1C=O
COCC1CC=CC(=O)C1CO
COCC1CC=CC(O)C1C=O
COCC1=CCC(CO)CC1=O
COCC1C=CC(CO)CC1=O
COCC1CC=C(CO)CC1=O
COCC1CCC(C=O)=CC1O
COCC1CCC(CO)=CC1=O
COCC1=CCC(C=O)C(O)C1
COCC1=CCC(CO)C(=O)C1
COCC1CC=C(C=O)C(O)C1
COCC1CC=C(CO)C(=O)C1
COCC1=C(CC(O)CC1)C=O
COCC1=CCC(=O)CC1CO
COCC1=CCC(O)C(C1)C=O
COCC1=CCC(O)CC1C=O
COCC1C=CC(=O)CC1CO
COCC1C=CC(O)CC1C=O
COCC1CCC(=O)C=C1CO
COCC1CCC(O)C=C1C=O
COCC1=CC(CO)CCC1=O
COCC1C=C(CO)CCC1=O
COCC1CC(C=O)=CCC1O
COCC1CC(C=O)C=CC1O
COCC1CC(CO)=CCC1=O
COCC1CC(CO)C=CC1=O
COCC1=CC(CO)CC(=O)C1
COCC1=CCC(=O)C(CO)C1
COCC1CCC(=O)C(CO)=C1
COCC1CCC(O)C(C=O)=C1
COCC1=CC(C=O)C(O)CC1
COCC1=CC(CO)C(=O)CC1
COCC1CC(C=O)C(O)C=C1
COCC1CC(CO)C(=O)C=C1
COCC1=CC(=O)CCC1CO
COCC1=CC(O)C(CC1)C=O
COCC1=CC(O)CC(C1)C=O
COCC1=CC(O)CCC1C=O
COCC1CC(=O)C=CC1CO
COCC1CC(=O)CC=C1CO
COCC1CC(O)C=C(C1)C=O
COCC1CC(O)C=CC1C=O
COCC1CC(O)CC=C1C=O
COCC1=C(CO)CCCC1=O
COCC1C(CO)C=CCC1=O
COCC1C(CO)CC=CC1=O
COCC1=C(CO)CCC(=O)C1
COCC1=CC(=O)CC(CO)C1
COCC1CC(=O)C=C(CO)C1
COCC1CC(=O)CC(CO)=C1
COCC1CC(O)CC(C=O)=C1
COCC1=C(CO)CC(=O)CC1
COCC1=CC(=O)C(CO)CC1
COCC1CC(=O)C(CO)C=C1
COCC1CC(O)C(C=O)C=C1
COCC1=C(C=O)C(O)CCC1
COCC1=C(CO)C(=O)CCC1
COCC1C(=O)CCC=C1CO
COCC1C(O)C=CCC1C=O
COCC1C(O)CC=CC1C=O
COCC1C(O)CCC=C1C=O
COCCC1=CCCC(=O)C1O
COCCC1=CCCC(O)C1=O
COCCC1C=CCC(=O)C1O
COCCC1C=CCC(O)C1=O
COCCC1CC=CC(=O)C1O
COCCC1CC=CC(O)C1=O
COCCC1=CCC(=O)CC1O
COCCC1=CCC(O)CC1=O
COCCC1C=CC(=O)CC1O
COCCC1C=CC(O)CC1=O
COCCC1=CCC(=O)C(O)C1
COCCC1=CCC(O)C(=O)C1
COCCC1=CC(=O)CCC1O
COCCC1=CC(O)CCC1=O
COCCC1CC(=O)C=CC1O
COCCC1CC(O)C=CC1=O
COCCC1=CC(=O)CC(O)C1
COCCC1=CC(O)CC(=O)C1
COCCC1=CC(=O)C(O)CC1
COCCC1=CC(O)C(=O)CC1
COCCC1CC(=O)C(O)C=C1
COCCC1CC(O)C(=O)C=C1
COCCC1C(O)C=CCC1=O
COCCC1C(O)CC=CC1=O
OC1=CC=C(C=C1C#C)C([O-])=O
OC1=CC(=CC=C1C#C)C([O-])=O
OC1=C(C=CC=C1C([O-])=O)C#C
OC1=CC(=CC(=C1)C([O-])=O)C#C
OC1=C(C#C)C(=CC=C1)C([O-])=O
OC1=CC=C(C#C)C(=C1)C([O-])=O
OC1=CC=C(C([O-])=O)C(=C1)C#C
OC1=C(C([O-])=O)C(=CC=C1)C#C
OC1=CC=C(C=C1C([O-])=O)C#C
OC1=CC(=CC=C1C([O-])=O)C#C
OC1=CC=CC(=C1)[C-](C=O)C=O
OC1=CC=C(C=C1)[C-](C=O)C=O
OC1=CC=CC=C1[C-](C=O)C=O
OC1=CC=CC=C1CCC([O-])=O
OCC1=CC=CC=C1CC([O-])=O
OCC1=CC=CC(CC([O-])=O)=C1
OCCC1=CC=CC=C1C([O-])=O
OCC1=CC=C(CC([O-])=O)C=C1
OCCC1=CC=CC(=C1)C([O-])=O
OC1=CC=C(CCC([O-])=O)C=C1
OC1=CC(CCC([O-])=O)=CC=C1
OCCC1=CC=C(C=C1)C([O-])=O
OC1=CC(=CC=C1C#C)C(=O)C=O
OC1=CC(=CC(=C1)C(=O)C=O)C#C
OC1=CC=C(C#C)C(=C1)C(=O)C=O
OC1=CC=CC(C(=O)C=O)=C1C#C
OC1=CC(C=O)=CC(=C1)C(=O)C#C
COC1=CC=C(C=C1O)C(=C)C=O
COC1=CC(=CC=C1O)C(=C)C=O
COC1=CC=C(C=C1O)C(=O)C=C
COC1=CC=CC(C(=C)C=O)=C1O
COC1=CC=C(C(=C)C=O)C(O)=C1
COC1=CC=CC(O)=C1C(=C)C=O
COC1=CC=C(O)C=C1C(=C)C=O
COC1=CC=C(O)C(=C1)C(=C)C=O
COC1=CC=C(O)C=C1C(=O)C=C
COC1=CC(O)=CC=C1C(=C)C=O
COC1=CC(O)=CC(=C1)C(=C)C=O
COC1=CC(O)=CC(=C1)C(=O)C=C
COC1=C(O)C=CC=C1C(=C)C=O
COC1=C(O)C=CC=C1C(=O)C=C
COC1=CC=C(C=C1O)C#CC=O
COC1=CC(=CC=C1O)C#CC=O
COC1=CC=CC(C#CC=O)=C1O
COC1=CC=C(C#CC=O)C(O)=C1
COC1=CC=CC(O)=C1C#CC=O
COC1=CC=C(O)C=C1C#CC=O
COC1=CC=C(O)C(=C1)C#CC=O
COC1=CC(O)=CC=C1C#CC=O
COC1=CC(O)=CC(=C1)C#CC=O
COC1=C(O)C=CC=C1C#CC=O
OC1=CC=C(C=C1OCC=O)C#C
OC1=CC(=CC=C1OCC=O)C#C
OC1=CC=CC(C#C)=C1OCC=O
OC1=CC=C(C#C)C(OCC=O)=C1
OC1=CC=CC(C=O)=C1OCC#C
OC1=CC=CC(OCC=O)=C1C#C
OC1=CC(C=O)=CC=C1OCC#C
OC1=CC=C(OCC#C)C(C=O)=C1
OC1=CC=C(OCC=O)C=C1C#C
OC1=CC=C(OCC=O)C(=C1)C#C
OC1=CC(OCC#C)=CC(C=O)=C1
OC1=CC(OCC=O)=CC=C1C#C
OC1=CC(OCC=O)=CC(=C1)C#C
OC1=C(OCC=O)C=CC=C1C#C
COC1=CC=C(O)C=C1C=CC=O
COC1=CC(O)=CC(C=CC=O)=C1
COC1=CC=C(C=CC=O)C=C1O
COC1=C(O)C=CC=C1C=CC=O
CC(C)OC1=CC=C(O)C=C1C=O
CCC(=O)C1=CC(O)=CC=C1OC
CCC(=O)C1=CC(O)=CC(OC)=C1
CCOC1=CC=C(C=C1O)C(C)=O
CC(OC1=C(C)C=CC=C1O)C=O
CC(OC1=CC=C(C)C=C1O)C=O
CC(OC1=CC=CC(C)=C1O)C=O
CC(OC1=CC(C)=CC=C1O)C=O
CC(OC1=CC=C(C)C(O)=C1)C=O
CC(OC1=CC(C)=CC(O)=C1)C=O
CC(OC1=CC=CC(O)=C1C)C=O
CC(OC1=CC=C(O)C=C1C)C=O
CCOC1=CC=C(O)C=C1C(C)=O
CC(OC1=CC=C(O)C(C)=C1)C=O
CC(OC1=CC(O)=CC=C1C)C=O
CCOC1=C(O)C=CC=C1C(C)=O
CC(=O)COC1=C(C)C=CC=C1O
CC(=O)COC1=CC=C(C)C=C1O
CC(=O)COC1=CC=CC(C)=C1O
CC(=O)COC1=CC(C)=CC=C1O
CC(=O)COC1=CC=C(C)C(O)=C1
CC(=O)COC1=CC(C)=CC(O)=C1
CC(=O)COC1=CC=CC(O)=C1C
CC(=O)COC1=CC=C(O)C(C)=C1
CC(=O)COC1=CC(O)=CC=C1C
COC1=CC=C(C=C1C)C(=O)CO
COC1=CC=C(C=C1C)C(O)C=O
COC1=CC(=CC=C1C)C(=O)CO
COC1=CC(=CC=C1C)C(O)C=O
COC1=CC=C(C=C1C=O)C(C)O
COC1=CC(=CC=C1C=O)C(C)O
COC1=CC=C(C=C1O)C(C)C=O
COC1=CC(=CC=C1O)C(C)C=O
COC1=C(C)C=CC=C1C(=O)CO
COC1=C(C)C=CC=C1C(O)C=O
COC1=CC=C(C)C(=C1)C(=O)CO
COC1=CC=C(C)C(=C1)C(O)C=O
COC1=CC=CC(C)=C1C(=O)CO
COC1=CC=CC(C)=C1C(O)C=O
COC1=CC(C)=CC=C1C(O)C=O
COC1=CC(C)=CC(=C1)C(=O)CO
COC1=CC(C)=CC(=C1)C(O)C=O
COC1=CC=CC(C(C)C=O)=C1O
COC1=CC=CC(C(C)=O)=C1CO
COC1=CC=CC(C(C)O)=C1C=O
COC1=CC=C(C(C)C=O)C(O)=C1
COC1=CC=CC(C=O)=C1C(C)O
COC1=CC=CC(CO)=C1C(C)=O
COC1=CC=C(C(C)=O)C(CO)=C1
COC1=CC=C(C(C)O)C(C=O)=C1
COC1=CC=CC(C(=O)CO)=C1C
COC1=CC=CC(C(O)C=O)=C1C
COC1=CC=CC(O)=C1C(C)C=O
COC1=CC=C(C=O)C(=C1)C(C)O
COC1=CC=C(CO)C=C1C(C)=O
COC1=CC=C(CO)C(=C1)C(C)=O
COC1=CC=C(C(=O)CO)C(C)=C1
COC1=CC=C(O)C=C1C(C)C=O
COC1=CC=C(O)C(=C1)C(C)C=O
COC1=CC(C=O)=CC=C1C(C)O
COC1=CC(C=O)=CC(=C1)C(C)O
COC1=CC(CO)=CC(=C1)C(C)=O
COC1=CC(O)=CC=C1C(C)C=O
COC1=CC(O)=CC=C1CC(C)=O
COC1=CC(O)=CC(=C1)C(C)C=O
COC1=C(C=O)C=CC=C1C(C)O
COC1=C(CO)C=CC=C1C(C)=O
COC1=CC(O)=CC(CC(C)=O)=C1
COC1=C(O)C=CC=C1C(C)C=O
COCC1=CC=C(C=C1O)C(C)=O
COCC1=CC=C(O)C=C1C(C)=O
COCC1=CC(O)=CC(=C1)C(C)=O
COC(C)C1=CC=C(C=O)C=C1O
COC(C)C1=CC=C(O)C=C1C=O
COC(C)C1=CC(O)=CC(C=O)=C1
COC(C)C1=C(O)C=CC=C1C=O
COC(C=O)C1=C(C)C=CC=C1O
COC(C=O)C1=CC=C(C)C=C1O
COC(C=O)C1=CC=CC(C)=C1O
COC(C=O)C1=CC(C)=CC=C1O
COC(C=O)C1=CC=C(C)C(O)=C1
COC(C=O)C1=CC(C)=CC(O)=C1
COCC(=O)C1=CC=C(C)C(O)=C1
COCC(=O)C1=CC(C)=CC(O)=C1
COC(C=O)C1=CC=CC(O)=C1C
COCC(=O)C1=CC=CC(O)=C1C
COC(C=O)C1=CC=C(O)C=C1C
COC(C=O)C1=CC=C(O)C(C)=C1
COC(C=O)C1=CC(O)=CC=C1C
COCC(=O)C1=CC(O)=CC=C1C
CCC(=O)C1=CC=CC(O)=C1OC
CC(C)OC1=CC=C(C=O)C=C1O
CCC(=O)C1=CC=C(OC)C(O)=C1
CC(C)OC1=CC(O)=CC(C=O)=C1
CC(C)OC1=C(O)C=CC=C1C=O
CCOC1=CC(O)=CC(=C1)C(C)=O
CC(=O)COC1=CC=C(O)C=C1C
COC1=CC=C(C=C1CO)C(C)=O
COC1=CC(=CC=C1CO)C(C)=O
COC1=CC=C(C)C=C1C(=O)CO
COC1=CC=C(C)C=C1C(O)C=O
COC1=CC(C)=CC=C1C(=O)CO
COC1=CC=CC(CC(C)=O)=C1O
COC1=CC=C(CC(C)=O)C=C1O
COC1=CC=C(CC(C)=O)C(O)=C1
COC1=CC(CC(C)=O)=CC=C1O
COC1=CC=CC(O)=C1CC(C)=O
COC1=CC=C(C=O)C=C1C(C)O
COC1=CC=C(C(O)C=O)C(C)=C1
COC1=CC=C(O)C=C1CC(C)=O
COC1=CC(CO)=CC=C1C(C)=O
COC1=CC=C(O)C(CC(C)=O)=C1
COC1=C(O)C=CC=C1CC(C)=O
COCC1=C(O)C=CC=C1C(C)=O
COC1=CC=CC(C=O)=C1
COC1=CC=CC=C1C=O
COC1=CC=C(C=O)C=C1
COC1C=C(C)C=C1C=O
COC1C=CC(C)=C1C=O
COC1C(C)=CC=C1C=O
COC1C=C(C)C(C=O)=C1
COC1C=CC(C=O)=C1C
COC1C=C(C=O)C=C1C
COCC1=C(C)C=CC1=O
COCC1=CC=C(C)C1=O
COCC1=CC(C)=CC1=O
COCC1=C(C)C(=O)C=C1
COCC1=CC(=O)C=C1C
COCC1=CC(=O)C(C)=C1
COC1C=C(C)C=CC1O
COC1C=CC=C(C)C1O
COC1C=CC(C)=CC1O
COC1C=CC(O)C=C1C
COC1C=CC(O)C(C)=C1
COC1C(O)C=CC=C1C
CCC1=CC=CC(C=O)=C1C
CC1=CC=CC(C)=C1CC=O
CC1=CC=C(C)C(CC=O)=C1
CC1=CC=CC(CC=O)=C1C
CC1=CC=C(CC=O)C=C1C
CC1=CC=C(CC=O)C(C)=C1
CCC1=C(C)C=CC=C1C=O
CCC1=CC=C(C)C=C1C=O
CCC1=CC=CC(C)=C1C=O
CCC1=CC(C)=CC=C1C=O
CCC1=CC=C(C)C(C=O)=C1
CCC1=CC(C)=CC(C=O)=C1
CCC1=CC=C(C=O)C=C1C
CCC1=CC=C(C=O)C(C)=C1
CCC1=CC(C=O)=CC=C1C
CC1=CC(CC=O)=CC(C)=C1
CC1=C(C)C=CC(C1)OC=O
CC1=C(C)C(CC=C1)OC=O
CC1=CC=C(C)C(C1)OC=O
CC1=CC(C)=CC(C1)OC=O
CC1=CCC=C(C)C1OC=O
CC1C=C(C)C=CC1OC=O
CC1C=CC=C(C)C1OC=O
CC1C=CC(C)=CC1OC=O
CC1=CCC(OC=O)C=C1C
CC1C=CC(OC=O)C=C1C
CC1=C(C)C(OC=O)C=CC1
CC1=CCC(OC=O)C(C)=C1
CC1C=CC(OC=O)C(C)=C1
CC1=CC(OC=O)C=C(C)C1
CC1=CC(OC=O)C(C)=CC1
CC1C(OC=O)C=CC=C1C
CC=CC1=CC=C(C)C(O)=C1
CC=CC1=CC(C)=CC(O)=C1
CC=CC1=CC=CC(O)=C1C
CC=CC1=CC=C(O)C=C1C
CC=CC1=C(C)C=CC=C1O
CC=CC1=CC=C(C)C=C1O
CC=CC1=CC=CC(C)=C1O
CC=CC1=CC(C)=CC=C1O
CC=CC1=CC=C(O)C(C)=C1
CC=CC1=CC(O)=CC=C1C
OC1C=C(C=C)C=C1C=O
OC1C=CC(C=C)=C1C=O
OC1C(C=C)=CC=C1C=O
OC1C=C(C=C)C(C=O)=C1
OC1C=CC(C=O)=C1C=C
OC1C=C(C=O)C=C1C=C
OCC1=CC(=C)C=C1C=O
OCC1=C(C=C)C=CC1=O
OCC1=CC=C(C=C)C1=O
OCC1=CC(C=C)=CC1=O
OCC1=CC(=C)C(C=O)=C1
OCC1=CC=C(C=O)C1=C
OCC1=C(C=C)C(=O)C=C1
OCC1=CC(C=O)=CC1=C
OCC1=CC(=O)C=C1C=C
OCC1=C(C=O)C=CC1=C
OCC1=C(C=O)C(=C)C=C1
OCC1=CC(=O)C(C=C)=C1
CC1=CC(C=O)=C(CO)S1
CC1=C(CC=O)C(O)=CS1
CC1=CC(CO)=C(S1)C=O
CC1=C(CC=O)SC=C1O
CC1=C(C=O)C=C(CO)S1
CC1=CC(O)=C(CC=O)S1
CC1=C(C=O)C(CO)=CS1
CC1=C(CO)C(C=O)=CS1
CC1=C(CO)C=C(S1)C=O
CC1=C(CO)SC=C1C=O
CC1=C(CO)SC(C=O)=C1
CC1=C(O)C=C(CC=O)S1
CC1=C(O)C(CC=O)=CS1
CC1=C(O)SC=C1CC=O
CC1=C(O)SC(CC=O)=C1
CC1=C(SC=C1CO)C=O
CC1=CSC(CC=O)=C1O
CC1=C(SC(CO)=C1)C=O
CC1=CSC(C=O)=C1CO
CC1=CSC(CO)=C1C=O
CCC1=C(C=O)C(O)=CS1
CCC1=C(O)C(C=O)=CS1
CCC1=C(O)C=C(S1)C=O
CCC1=C(SC=C1O)C=O
CC1=CC(C=O)=C(CO)O1
CC1=CC(CO)=C(O1)C=O
CC1=C(C=O)C=C(CO)O1
CC1=C(CO)C=C(O1)C=O
CC1=C(C=O)C(CO)=CO1
CC1=C(CO)C(C=O)=CO1
CC1=C(CO)OC=C1C=O
CC1=C(CO)OC(C=O)=C1
CC1=C(OC=C1CO)C=O
CC1=C(O)C=C(CC=O)O1
CC1=C(O)C(CC=O)=CO1
CC1=C(OC(CO)=C1)C=O
CC1=COC(C=O)=C1CO
CC1=COC(CO)=C1C=O
COC(=O)C1=CC=CC1O
COC(=O)C1=CC(O)C=C1
CC1=C(C=CC1)C(=O)CO
CC1=C(C=CC1)C(O)C=O
CC1=C(CC=C1)C(=O)CO
CC1=C(CC=C1)C(O)C=O
CC1=CC=C(C1)C(O)C=O
CC1=CC=CC1C(=O)CO
CC1=CC=CC1C(O)C=O
CC1=CC(=CC1)C(=O)CO
CC1=CC(=CC1)C(O)C=O
CC1=CC(C=C1)C(O)C=O
CC1=CCC=C1C(=O)CO
CC1=CCC=C1C(O)C=O
CC1=CCC(=C1)C(=O)CO
CC1=CCC(=C1)C(O)C=O
CC1C=CC=C1C(=O)CO
CC1C=CC=C1C(O)C=O
CC1C=CC(=C1)C(=O)CO
CC1C=CC(=C1)C(O)C=O
CC(C=O)C1=CC=CC1O
CC(CO)C1=CC=CC1=O
CCC(=O)C1=CC=CC1O
CCC(O)C1=CC=CC1=O
CC(C=O)C1=CC(O)C=C1
CC(CO)C1=CC(=O)C=C1
CCC(=O)C1=CC(O)C=C1
CCC(O)C1=CC(=O)C=C1
CC(=O)C1=CC=CC1CO
CC(=O)C1=CCC=C1CO
CC(O)C1=C(CC=C1)C=O
CC(O)C1=CC=C(C1)C=O
CC(O)C1=CC=CC1C=O
CC(O)C1=CCC=C1C=O
CC(O)C1C=CC=C1C=O
CC(=O)C1=CC=C(CO)C1
CC(=O)C1=CCC(CO)=C1
CC(=O)C1C=CC(CO)=C1
CC(O)C1=CCC(C=O)=C1
CC(O)C1C=CC(C=O)=C1
CC(=O)C1=CC(CO)=CC1
CC(=O)C1=CC(CO)C=C1
CC(O)C1=CC(C=O)=CC1
CC(O)C1=CC(C=O)C=C1
CC(=O)C1=C(CO)C=CC1
CC(=O)C1=C(CO)CC=C1
CC(O)C1=C(C=O)C=CC1
CC(=O)CC1=CC=CC1O
CC(O)CC1=CC=CC1=O
CC(=O)CC1=CC(O)C=C1
CC(O)CC1=CC(=O)C=C1
CC1=CC=C(C1)C(=O)CO
CC1=CC=CC1(CO)C=O
CC1=CC=CC1(O)CC=O
CC1=CC(CO)(C=O)C=C1
CC1=CC(O)(CC=O)C=C1
CC1(C=O)C=CC=C1CO
CC1(CO)C=CC=C1C=O
CC1(C=O)C=CC(CO)=C1
CC1(CO)C=CC(C=O)=C1
CC1(O)C=CC=C1CC=O
CC1(O)C=CC(CC=O)=C1
CCC1=CC=CC1(O)C=O
CCC1=CC(O)(C=O)C=C1
CCC1(O)C=CC=C1C=O
CCC1(O)C=CC(C=O)=C1
OC1C=CC=CC1OC=O
OC1C=CC(OC=O)C=C1
OC1C=CC=CC1CC=O
OC1C=CCC=C1CC=O
OC1CC=CC=C1CC=O
OC1C=CCC(CC=O)=C1
OC1CC=CC(CC=O)=C1
OC1C=CC(CC=O)C=C1
OC1CC=C(CC=O)C=C1
OC1CC(CC=O)=CC=C1
OCC1=C(CC=CC1)C=O
OCC1=C(CCC=C1)C=O
OCC1=CC=C(CC1)C=O
OCC1=CC=CC(C1)C=O
OCC1=CC=CCC1C=O
OCC1=CC(CC=C1)C=O
OCC1=CCC=C(C1)C=O
OCC1=CCC=CC1C=O
OCC1=CCCC=C1C=O
OCC1C=CC=CC1C=O
OCC1C=CCC=C1C=O
OCC1CC=CC=C1C=O
OCC1=CCCC(C=O)=C1
OCC1C=CCC(C=O)=C1
OCC1CC=CC(C=O)=C1
OCC1=CCC(C=O)=CC1
OCC1=CCC(C=O)C=C1
OCC1C=CC(C=O)C=C1
OCC1CC=C(C=O)C=C1
OCC1=CC(C=O)=CCC1
OCC1=CC(C=O)C=CC1
OCC1CC(C=O)=CC=C1
OCC1=C(C=O)C=CCC1
CC1=CC(CC1O)OC=O
CC1=CCC(O)C1OC=O
CC1C=CC(O)C1OC=O
CC1=CCC(OC=O)C1O
CC1C=CC(OC=O)C1O
CC1=CC(O)C(C1)OC=O
CC1=CC(O)CC1OC=O
CC1=CC(OC=O)C(O)C1
CC1C(O)C=CC1OC=O
CC1=C(CCC1CO)C=O
CC1=CC(CC1CO)C=O
CC1C=C(CC1CO)C=O
CC1C(CC=C1CO)C=O
CC1=CCC(CC=O)C1O
CC1=CCC(CCO)C1=O
CC1C=CC(CC=O)C1O
CC1C=CC(CCO)C1=O
CC1CC=C(CC=O)C1O
CC1CC=C(CCO)C1=O
CC1=C(CC(CO)C1)C=O
CC1=CCC(C=O)C1CO
CC1=CCC(CO)C1C=O
CC1C=CC(C=O)C1CO
CC1C=CC(CO)C1C=O
CC1CC=C(C=O)C1CO
CC1CC=C(CO)C1C=O
CC1CCC(C=O)=C1CO
CC1CCC(CO)=C1C=O
CC1=CC(CC=O)CC1O
CC1=CC(CCO)CC1=O
CC1C=C(CC=O)CC1O
CC1C=C(CCO)CC1=O
CC1CC(CC=O)=CC1O
CC1CC(CCO)=CC1=O
CC1=CC(CC=O)C(O)C1
CC1=CC(CCO)C(=O)C1
CC1=CCC(=O)C1CCO
CC1=CCC(O)C1CC=O
CC1C=CC(=O)C1CCO
CC1C=CC(O)C1CC=O
CC1=CC(CO)C(C1)C=O
CC1=CC(CO)CC1C=O
CC1C=C(CO)CC1C=O
CC1CC(C=O)=CC1CO
CC1CC(C=O)C=C1CO
CC1CC(CO)=C(C1)C=O
CC1CC(CO)=CC1C=O
CC1CC(CO)C=C1C=O
CC1=C(CC=O)CCC1O
CC1=C(CCO)CCC1=O
CC1C(CCO)C=CC1=O
CC1=C(CC=O)CC(O)C1
CC1=C(CCO)CC(=O)C1
CC1=CC(C=O)C(CO)C1
CC1CC(C=O)C(CO)=C1
CC1CC(CO)C(C=O)=C1
CC1=C(CC=O)C(O)CC1
CC1=CC(=O)CC1CCO
CC1=CC(O)CC1CC=O
CC1CC(=O)C=C1CCO
CC1CC(O)C=C1CC=O
CC1=C(CO)C(CC1)C=O
CC1=C(CO)CC(C1)C=O
CC1=C(CO)CCC1C=O
CC1C(CO)C=CC1C=O
CC1C(CO)CC=C1C=O
CC1=CC(=O)C(CCO)C1
CC1=CC(O)C(CC=O)C1
CC1CC(=O)C(CCO)=C1
CC1CC(O)C(CC=O)=C1
CC1=C(C=O)C(CO)CC1
CC1C(=O)CC=C1CCO
CC1C(O)C=CC1CC=O
CC1C(O)CC=C1CC=O
CCC1=C(CCC1O)C=O
CCC1=CC(CC1O)C=O
CCC1C=C(CC1O)C=O
CCC1=CCC(C=O)C1O
CCC1=CCC(CO)C1=O
CCC1C=CC(C=O)C1O
CCC1C=CC(CO)C1=O
CCC1CC=C(C=O)C1O
CCC1CC=C(CO)C1=O
CCC1=C(CC(O)C1)C=O
CCC1=CCC(=O)C1CO
CCC1=CCC(O)C1C=O
CCC1C=CC(=O)C1CO
CCC1C=CC(O)C1C=O
CCC1=CC(CO)CC1=O
CCC1C=C(CO)CC1=O
CCC1CC(C=O)=CC1O
CCC1CC(CO)=CC1=O
CCC1=CC(C=O)C(O)C1
CCC1=CC(CO)C(=O)C1
CCC1=CC(=O)CC1CO
CCC1=CC(O)C(C1)C=O
CCC1=CC(O)CC1C=O
CCC1CC(=O)C=C1CO
CCC1CC(O)C=C1C=O
CCC1=C(CO)CCC1=O
CCC1C(CO)C=CC1=O
CCC1=C(CO)CC(=O)C1
CCC1=CC(=O)C(CO)C1
CCC1CC(=O)C(CO)=C1
CCC1CC(O)C(C=O)=C1
CCC1=C(C=O)C(O)CC1
CCC1=C(CO)C(=O)CC1
CCC1C(=O)CC=C1CO
CCC1C(O)C=CC1C=O
CCC1C(O)CC=C1C=O
CCCC1=CCC(=O)C1O
CCCC1=CCC(O)C1=O
CCCC1C=CC(=O)C1O
CCCC1C=CC(O)C1=O
CCCC1=CC(=O)CC1O
CCCC1=CC(=O)C(O)C1
CCCC1=CC(O)C(=O)C1
CC1=C(CCO)C(=O)CC1
CCCC1=CC(O)CC1=O
CCCC1C(O)C=CC1=O
COC1C=CC(OC)C1=O
COC1C=CC(=O)C1OC
COC1=CC=CC=C1C(C)=O
COC1=CC=CC(=C1)C(C)=O
COC1=CC=C(C=C1)C(C)=O
COC1=C(C=C)C=CC(=O)O1
COC1=CC=C(C=C)C(=O)O1
COC1=CC(C=C)=CC(=O)O1
COC1=C(C=C)C=COC1=O
COC1=CC(C=C)=COC1=O
COC1=C(C=C)C(=O)OC=C1
COC1=CC=C(OC1=O)C=C
COC1=CC(=O)OC=C1C=C
COC1=C(OC(=O)C=C1)C=C
COC1=COC(=O)C=C1C=C
COC1=COC(=O)C(C=C)=C1
COC1=CC(=O)OC(C=C)=C1
COC1C=CC(=C)C=C1C=O
COC1C(=C)C=CC=C1C=O
COC1C=CC(=C)C(C=O)=C1
COC1C=CC=C(C=O)C1=C
COC1C=CC(C=O)=CC1=C
COC1C=C(C=O)C=CC1=C
COCC1=CC=CC(=C)C1=O
COCC1=CC(=C)C=CC1=O
COCC1=CC=CC(=O)C1=C
COCC1=CC(=C)C(=O)C=C1
COCC1=CC(=O)C=CC1=C
COCC1=CC(=O)C(=C)C=C1
CCC1=CC(=O)C(CC)=CO1
CCCC1=C(C)C(=O)C=CO1
CCCC1=C(C)OC=CC1=O
CCCC1=CC(=O)C=C(C)O1
CCCC1=CC(=O)C(C)=CO1
CCCC1=COC=C(C)C1=O
CCCC1=COC(C)=CC1=O
CCC1=C(CC)C(=O)C=CO1
CCC1=CC(=O)C=C(CC)O1
CCC1=COC=C(CC)C1=O
CC1=C(C)C(COC1)OC=O
CC1OCC=C(C)C1OC=O
CC1OCC(C)=CC1OC=O
CC1OC(C)C(OC=O)C=C1
CC1OCC(OC=O)C=C1C
CC1OCC(OC=O)C(C)=C1
CCC1=CC(COC1=O)OC
CCC1=CC(OC)C(=O)OC1
CCC1=CCOC(=O)C1OC
CCC1=CC(=O)OCC1OC
CCC1OC(=O)C=CC1OC
CCC1OC(=O)C(OC)C=C1
CCOC1C=C(C)COC1=O
CCOC1C=CC(C)OC1=O
CCOC1C(=O)OCC=C1C
CCOC1C=CC(=O)OC1C
CCOC1COC(=O)C=C1C
CCOC1COC(=O)C(C)=C1
COCC1CC=C(C)C(=O)O1
COCC1CC(C)=CC(=O)O1
COCC1=C(C)CCOC1=O
COCC1=CC(C)COC1=O
COCC1=CCC(C)OC1=O
COCC1C=C(C)COC1=O
COCC1C=CC(C)OC1=O
COCC1C(=O)OCC=C1C
COCC1=C(C)CC(=O)OC1
COCC1=CC(C)C(=O)OC1
COCC1=C(C)COC(=O)C1
COCC1=CC(C)OC(=O)C1
COCC1=CCC(=O)OC1C
COCC1C=CC(=O)OC1C
COCC1=C(C)C(=O)OCC1
COCC1=CCOC(=O)C1C
COCC1=CC(=O)OCC1C
COCC1=CC(=O)OC(C)C1
COCC1COC(=O)C=C1C
COCC1COC(=O)C(C)=C1
COCC1OC(=O)C=CC1C
COCC1OC(=O)CC=C1C
COCC1OC(=O)C(C)C=C1
COCC1OC(=O)CC(C)=C1
CCC1=CC(CCC1=O)OC
CCC1=CCC(CC1=O)OC
CCC1C=CC(CC1=O)OC
CCC1C(CC=CC1=O)OC
CCC1=CC(CC(=O)C1)OC
CCC1=CCCC(=O)C1OC
CCC1C=CCC(=O)C1OC
CCC1CC=CC(=O)C1OC
CCC1=CCCC(OC)C1=O
CCC1C=CCC(OC)C1=O
CCC1CC=CC(OC)C1=O
CCC1=CCC(=O)CC1OC
CCC1=CCC(=O)C(C1)OC
CCC1C=CC(=O)CC1OC
CCC1=CCC(OC)C(=O)C1
CCC1=CC(=O)CCC1OC
CCC1=CC(=O)C(CC1)OC
CCC1=CC(=O)CC(C1)OC
CCC1CC(=O)C=CC1OC
CCC1CC(OC)C=CC1=O
CCC1=CC(OC)C(=O)CC1
CCC1CC(OC)C(=O)C=C1
CCC1CC(=O)C(OC)C=C1
CCC1C(OC)C=CCC1=O
CCOC1C=C(C)CCC1=O
CCOC1C=CC(C)CC1=O
CCOC1C=CCC(C)C1=O
CCOC1C(=O)CCC=C1C
CCOC1C(C)C=CCC1=O
CCOC1C(C)CC=CC1=O
CCOC1CC=C(C)CC1=O
CCOC1CC=CC(C)C1=O
CCOC1CC(C)=CCC1=O
CCOC1CC(C)C=CC1=O
CCOC1CCC=C(C)C1=O
CCOC1CCC(C)=CC1=O
CCOC1CC=C(C)C(=O)C1
CCOC1CC(=O)C=C(C)C1
CCOC1C=CCC(=O)C1C
CCOC1CC=CC(=O)C1C
CCOC1CC(C)C(=O)C=C1
CCOC1C=CC(=O)CC1C
CCOC1CCC(=O)C=C1C
CCOC1CCC(=O)C(C)=C1
CCOC1CC(=O)C=CC1C
CCOC1CC(=O)CC=C1C
CCOC1CC(=O)C(C)C=C1
CCOC1CC(=O)CC(C)=C1
COC1C=C(CCC1C)C=O
COC1C=CC(CC1C)C=O
COC1C(CCC=C1C)C=O
COC1CC=C(CC1C)C=O
COC1CC(CC=C1C)C=O
COC1C=C(C)CCC1C=O
COC1C=CC(C)CC1C=O
COC1C(C)C=CCC1C=O
COC1C(C)CC=CC1C=O
COC1C(C)CCC=C1C=O
COC1CC=C(C)C(C1)C=O
COC1CC=C(C)CC1C=O
COC1CC=CC(C)C1C=O
COC1CC(C)=CCC1C=O
COC1CC(C)C=C(C1)C=O
COC1CC(C)C=CC1C=O
COC1CC(C)CC=C1C=O
COC1CC(CC(C)=C1)C=O
COC1CCC=C(C)C1C=O
COC1CCC(C)=C(C1)C=O
COC1CCC(C)=CC1C=O
COC1CCC(C)C=C1C=O
COC1CCCC(C)=C1C=O
COC1CC(C)CC(C=O)=C1
COC1CCC(C)C(C=O)=C1
COC1C=CCC(C=O)C1C
COC1CC=CC(C=O)C1C
COC1CCC=C(C=O)C1C
COC1CCCC(C=O)=C1C
COC1CC(C)C(C=O)C=C1
COC1CCC(C=O)=CC1C
COC1CCC(C=O)C=C1C
COC1CC=C(C=O)C(C)C1
COC1CCC(C=O)=C(C)C1
COC1CCC(C=O)C(C)=C1
COC1CC(C=O)=CCC1C
COC1CC(C=O)C=CC1C
COC1CC(C=O)C=C(C)C1
COC1CC(C=O)C(C)C=C1
COCC1=C(C)CCCC1=O
COCC1=CC(C)CCC1=O
COCC1=CCC(C)CC1=O
COCC1=CCCC(C)C1=O
COCC1C=C(C)CCC1=O
COCC1C=CC(C)CC1=O
COCC1C=CCC(C)C1=O
COCC1C(=O)CCC=C1C
COCC1C(C)C=CCC1=O
COCC1C(C)CC=CC1=O
COCC1CC=C(C)CC1=O
COCC1CC=CC(C)C1=O
COCC1CC(C)=CCC1=O
COCC1CC(C)C=CC1=O
COCC1CCC=C(C)C1=O
COCC1CCC(C)=CC1=O
COCC1=C(C)CCC(=O)C1
COCC1=CC(C)CC(=O)C1
COCC1=CCC(C)C(=O)C1
COCC1CC=C(C)C(=O)C1
COCC1CC(=O)C=C(C)C1
COCC1=CCCC(=O)C1C
COCC1C=CCC(=O)C1C
COCC1CC=CC(=O)C1C
COCC1=C(C)CC(=O)CC1
COCC1=CC(C)C(=O)CC1
COCC1CC(C)C(=O)C=C1
COCC1=CCC(=O)CC1C
COCC1C=CC(=O)CC1C
COCC1CCC(=O)C=C1C
COCC1=C(C)C(=O)CCC1
COCC1=CCC(=O)C(C)C1
COCC1CCC(=O)C(C)=C1
COCC1=CC(=O)CCC1C
COCC1CC(=O)C=CC1C
COCC1CC(=O)CC=C1C
COCC1=CC(=O)C(C)CC1
COCC1=CC(=O)CC(C)C1
COCC1CC(=O)C(C)C=C1
COCC1CC(=O)CC(C)=C1
COC1C=CCC(C)C1C=O
COC1C=C(C=CC1O)C#C
COC1C=CC(=CC1O)C#C
COC1C=CC=C(C#C)C1O
COC1C=CC(O)C=C1C#C
COC1C=CC(O)C(=C1)C#C
COC1C(O)C=CC=C1C#C
COC1C=CC(CC1O)=CC
COC1C=CCC(=CC)C1O
COC1CC=CC(=CC)C1O
COC1CC(=CC)C=CC1O
COC1CC(=CC)C(O)C=C1
COC1C=CCC(O)C1=CC
COC1CC=CC(O)C1=CC
COC1C=CC(O)CC1=CC
COC1CC(O)C=CC1=CC
COC1CC(O)C(=CC)C=C1
COC1C(O)C=CCC1=CC
COC1C(O)CC=CC1=CC
OCC1=CC=CC(=O)C1=O
OCC1=CC(=O)C(=O)C=C1
OCC1=CC(=O)C=CC1=O
OCCC1=CC(=O)C=CO1
OCCC1=COC=CC1=O
CC1=CC(CO)OC1C=O
CC1=C(COC1CO)C=O
CC1=CC(OC1CO)C=O
CC1=C(C=O)C(CO)OC1
CC1=C(CO)C(OC1)C=O
CC1=C(CO)COC1C=O
CC1OCC(C=O)=C1CO
CC1OCC(CO)=C1C=O
CC1OC(C=O)C=C1CO
CC1OC(CO)C=C1C=O
CC1OC(C=O)C(CO)=C1
CC1OC(CO)C(C=O)=C1
COC1(CC=CC1O)C=O
COC1C=CCC1(O)C=O
COC1CC=CC1(O)C=O
COC1(CC(O)C=C1)C=O
COC1CC(O)(C=O)C=C1
COC1(C=O)C=CCC1O
COC1(CO)C=CCC1=O
COC1(CO)CC=CC1=O
COC1(CO)CC(=O)C=C1
COCC1(O)C=CCC1=O
COCC1(O)CC=CC1=O
COCC1(O)CC(=O)C=C1
CCOC1CCC(=O)C1O
CCOC1CCC(O)C1=O
CCOC1CC(=O)CC1O
CCOC1CC(O)CC1=O
CCOC1CC(O)C(=O)C1
CCOC1C(O)CCC1=O
COC1CC(CC1O)C=O
COC1CCC(C=O)C1O
COC1CCC(CO)C1=O
COC1CCC(=O)C1CO
COC1CCC(O)C1C=O
COC1CC(CO)CC1=O
COC1CC(CO)C(=O)C1
COC1CC(=O)CC1CO
COC1CC(O)C(C1)C=O
COC1CC(O)CC1C=O
COC1C(CO)CCC1=O
COC1C(O)CCC1C=O
COCC1CCC(=O)C1O
COCC1CCC(O)C1=O
COCC1CC(=O)CC1O
COCC1CC(O)CC1=O
COCC1CC(O)C(=O)C1
COCC1C(O)CCC1=O
O=COC1=CC=CC=C1C=O
O=COC1=CC=CC(C=O)=C1
O=COC1=CC=C(C=O)C=C1
CC1=CC=C(C=O)C1OC=O
CC1=CC=C(COC=O)C1=O
CC1=CC(C=O)=CC1OC=O
CC1=CC(COC=O)=CC1=O
CC1=CC(=O)C=C1COC=O
CC1=C(C=O)C=CC1OC=O
CC1=CC(=O)C(COC=O)=C1
CC1=CC(OC=O)C=C1C=O
CC1=C(COC=O)C=CC1=O
CC1=CC(OC=O)C(C=O)=C1
CC1=C(C=O)C(OC=O)C=C1
CC1=C(COC=O)C(=O)C=C1
CC1=CC=CC1OC(=O)C=O
CC1=CC(OC(=O)C=O)C=C1
CC(=O)C1=CC=CC1OC=O
CC(=O)C1=CC(OC=O)C=C1
CC(OC=O)C1=CC=CC1=O
CC(OC=O)C1=CC(=O)C=C1
CCOC(=O)C1=CC(=O)C=C1
CC(=O)OC1C=CC=C1C=O
CC(=O)OC1C=CC(C=O)=C1
CC(=O)OCC1=CC=CC1=O
CC(=O)OCC1=CC(=O)C=C1
COC(=O)C1=C(CC=C1)C=O
COC(=O)C1=CCC=C1C=O
COC(=O)C1=CCC(C=O)=C1
COC(=O)C1=CC(C=O)=CC1
COC(=O)C1=CC(C=O)C=C1
COC(=O)C1=C(C=O)C=CC1
COC(=O)CC1=CC=CC1=O
COC(=O)CC1=CC(=O)C=C1
COC(=O)C1=CC=C(C1)C=O
COC(=O)C1C=CC=C1C=O
COC(=O)C1C=CC(C=O)=C1
CCOC(=O)C1=CC=CC1=O
CC1=CC=CC=C1CC([O-])=O
CCC1=CC=CC=C1C([O-])=O
CC1=CC=CC(CC([O-])=O)=C1
CCC1=CC=CC(=C1)C([O-])=O
CC1=CC=C(CC([O-])=O)C=C1
CCC1=CC=C(C=C1)C([O-])=O
[O-]C1=C(CC=C)C(=O)OC=C1
[O-]C1=CC(=O)OC=C1CC=C
[O-]C1=CC(=O)OC(CC=C)=C1
OC1=CC=CC=C1C(=C)C=O
OC1=CC=CC(=C1)C(=C)C=O
OC1=CC=C(C=C1)C(=C)C=O
OC1=CC=CC(=C1)C(=O)C=C
OC1=CC=C(C=C1)C#CC=O
OC1=CC=CC=C1C#CC=O
OC1=CC=CC(=C1)C#CC=O
OC1=CC=CC(C=CC=O)=C1
CC1=CC(O)=C(S1)C#CC=O
CC1=C(O)C=C(S1)C#CC=O
CC1=C(O)SC=C1C#CC=O
CC1=C(O)SC(=C1)C#CC=O
CC1=C(SC=C1O)C#CC=O
OC1=C(CC=O)SC(=C1)C#C
OC1=C(SC=C1CC=O)C#C
OC1=CSC(C#C)=C1CC=O
OC1=C(SC(CC=O)=C1)C#C
OCC1=C(C#C)C(C=O)=CS1
OCC1=CC(C#C)=C(S1)C=O
OCC1=CC(C=O)=C(S1)C#C
OCC1=C(C=C(S1)C=O)C#C
OCC1=C(C=O)C=C(S1)C#C
OCC1=C(C=O)C(=CS1)C#C
OCC1=C(SC=C1C#C)C=O
OCC1=C(SC(=C1)C#C)C=O
OCC1=C(SC=C1C=O)C#C
OCC1=CSC(C#C)=C1C=O
OCC1=C(SC(C=O)=C1)C#C
OCC1=CSC(C=O)=C1C#C
CC1=C(O)C=C(O1)C#CC=O
OCC1=CC(C#C)=C(O1)C=O
OCC1=C(C#C)C(C=O)=CO1
OCC1=C(C=C(O1)C=O)C#C
OCC1=CC(C=O)=C(O1)C#C
OCC1=C(C=O)C=C(O1)C#C
OCC1=C(C=O)C(=CO1)C#C
OCC1=C(OC=C1C#C)C=O
OCC1=C(OC(=C1)C#C)C=O
OCC1=C(OC=C1C=O)C#C
OCC1=COC(C#C)=C1C=O
OCC1=C(OC(C=O)=C1)C#C
OCC1=COC(C=O)=C1C#C
CC1=C(C=CC=O)C(O)=CS1
CC1=C(O)C(C=CC=O)=CS1
CC1=C(O)C=C(S1)C=CC=O
CC1=C(O)SC=C1C=CC=O
CC1=C(SC=C1O)C=CC=O
CC=CC1=C(C=O)C(O)=CS1
CC=CC1=C(O)C(C=O)=CS1
CC=CC1=C(O)C=C(S1)C=O
CC1=C(O)C=C(O1)C=CC=O
CC1=C(C=CC1=O)C#CCO
CC1=C(C=CC1O)C#CC=O
CC1=CC(=CC1=O)C#CCO
CC1=CC(=CC1O)C#CC=O
CC1=CC=C(C#CC=O)C1O
CC1=CC=C(C#CCO)C1=O
CC1=C(C#CC=O)C(O)C=C1
CC1=C(C#CCO)C(=O)C=C1
CC1=CC(=O)C=C1C#CCO
CC1=CC(=O)C(=C1)C#CCO
CC1=CC(O)C=C1C#CC=O
CC1=CC(O)C(=C1)C#CC=O
CC#CC1=CC=C(C=O)C1O
CC#CC1=CC=C(CO)C1=O
CC#CC1=CC(C=O)=CC1O
CC#CC1=CC(CO)=CC1=O
CC#CC1=CC(=O)C=C1CO
CC#CC1=CC(O)C=C1C=O
CC#CC1=C(C=O)C=CC1O
CC#CC1=C(CO)C=CC1=O
CC#CC1=CC(=O)C(CO)=C1
CC#CC1=CC(O)C(C=O)=C1
CC#CC1=C(C=O)C(O)C=C1
CC#CC1=C(CO)C(=O)C=C1
OC1C=C(C=C1CC=O)C#C
OC1C=CC(C#C)=C1CC=O
OC1C=C(CC#C)C=C1C=O
OC1C=CC(CC#C)=C1C=O
OC1C(CC#C)=CC=C1C=O
OC1C=C(CC#C)C(C=O)=C1
OC1C=CC(CC=O)=C1C#C
OC1C=CC(C=O)=C1CC#C
OC1C=C(CC=O)C=C1C#C
OC1C=C(CC=O)C(=C1)C#C
OC1C=C(C=O)C=C1CC#C
OC1C(CC=O)=CC=C1C#C
OCC1=C(CC=C1C#C)C=O
OCC1=C(CC(=C1)C#C)C=O
OCC1=C(C=C(C1)C=O)C#C
OCC1=C(C=CC1C=O)C#C
OCC1=C(CC=C1C=O)C#C
OCC1=CC(=CC1C=O)C#C
OCC1=CC(C=C1C=O)C#C
OCC1C=C(C=C1C=O)C#C
OCC1=CC=C(C#C)C1C=O
OCC1=CC(C#C)=C(C1)C=O
OCC1=CCC(C#C)=C1C=O
OCC1C=CC(C#C)=C1C=O
OCC1=C(CC#C)C=CC1=O
OCC1=CC(CC#C)=CC1=O
OCC1=CC(C#C)C(C=O)=C1
OCC1=C(C#C)C(C=O)=CC1
OCC1=C(C#C)C(C=O)C=C1
OCC1=CC=C(CC#C)C1=O
OCC1=C(CC(C=O)=C1)C#C
OCC1=CC=C(C=O)C1C#C
OCC1=CCC(C=O)=C1C#C
OCC1C=CC(C=O)=C1C#C
OCC1=CC(C=O)=C(C1)C#C
OCC1=CC(C=O)=CC1C#C
OCC1=CC(C=O)C=C1C#C
OCC1=CC(C=O)C(=C1)C#C
OCC1C=C(C=O)C=C1C#C
OCC1C=C(C=O)C(=C1)C#C
OCC1=C(CC#C)C(=O)C=C1
OCC1=CC(=O)C=C1CC#C
OCC1=C(C=O)C=C(C1)C#C
OCC1=C(C=O)C=CC1C#C
OCC1=C(C=O)C(=CC1)C#C
OCC1=C(C=O)C(C=C1)C#C
OCC1C(C=O)=CC=C1C#C
OCC1=CC(=O)C(CC#C)=C1
OCCC1=C(C=CC1=O)C#C
OCCC1=CC(=CC1=O)C#C
OCCC1=CC=C(C#C)C1=O
OCCC1=C(C#C)C(=O)C=C1
OCCC1=CC(=O)C=C1C#C
OCCC1=CC(=O)C(=C1)C#C
CC1=CC=C(C=CC=O)C1O
CC1=CC=C(C=CCO)C1=O
CC1=CC(C=CC=O)=CC1O
CC1=CC(C=CCO)=CC1=O
CC1=CC=C(C=O)C1=CCO
CC1=CC=C(CO)C1=CC=O
CC1=CC(=CC=O)C=C1CO
CC1=CC(=CCO)C=C1C=O
CC1=C(C=CC=O)C=CC1O
CC1=C(C=CCO)C=CC1=O
CC1=CC(=CC=O)C(CO)=C1
CC1=CC(=CCO)C(C=O)=C1
CC1=C(C=CC=O)C(O)C=C1
CC1=C(C=CCO)C(=O)C=C1
CC1=CC(C=O)=CC1=CCO
CC1=CC(CO)=CC1=CC=O
CC1=CC(=O)C=C1C=CCO
CC1=CC(O)C=C1C=CC=O
CC1=C(C=O)C=CC1=CCO
CC1=C(CO)C=CC1=CC=O
CC1=CC(=O)C(C=CCO)=C1
CC1=CC(O)C(C=CC=O)=C1
CC1=C(C=O)C(=CCO)C=C1
CC1=C(CO)C(=CC=O)C=C1
CC=C1C=CC(C=O)=C1CO
CC=C1C=CC(CO)=C1C=O
CC=C1C=C(C=O)C=C1CO
CC=C1C=C(CO)C=C1C=O
CC=C1C=C(CO)C(C=O)=C1
CC=C1C(CO)=CC=C1C=O
CC=CC1=CC=C(C=O)C1O
CC=CC1=CC=C(CO)C1=O
CC=CC1=CC(C=O)=CC1O
CC=CC1=CC(CO)=CC1=O
CC=CC1=CC(=O)C=C1CO
CC=CC1=CC(O)C=C1C=O
CC=CC1=C(C=O)C=CC1O
CC=CC1=C(CO)C=CC1=O
CC=CC1=CC(=O)C(CO)=C1
CC=CC1=CC(O)C(C=O)=C1
CC=CC1=C(C=O)C(O)C=C1
CC=CC1=C(CO)C(=O)C=C1
CC(=O)C#CC1=CC(O)=CS1
OC1=C(CC(=O)C#C)SC=C1
OC1=C(SC=C1)C(C=O)C#C
OC1=CSC=C1C(C=O)C#C
OC1=CSC=C1CC(=O)C#C
OC1=CSC(=C1)C(C=O)C#C
OC1=CSC=C1C(=O)CC#C
OC1=CSC(=C1)C(=O)CC#C
OC1=CSC(CC(=O)C#C)=C1
OCC1=C(C=CS1)C(=O)C#C
OCC1=CC=C(S1)C(=O)C#C
OCC1=CC(=CS1)C(=O)C#C
OCC1=C(SC=C1)C(=O)C#C
OCC1=CSC=C1C(=O)C#C
OCC1=CSC(=C1)C(=O)C#C
OC(C#C)C1=CC(C=O)=CS1
OC(C#C)C1=CC=C(S1)C=O
OC(C#C)C1=C(C=O)C=CS1
OC(C#C)C1=C(SC=C1)C=O
OC(C#C)C1=CSC=C1C=O
OC(C#C)C1=CSC(C=O)=C1
OC(C=O)C1=C(C=CS1)C#C
OC(C=O)C1=CC=C(S1)C#C
OC(C=O)C1=CC(=CS1)C#C
OCC(=O)C1=C(C=CS1)C#C
OCC(=O)C1=CC=C(S1)C#C
OCC(=O)C1=CC(=CS1)C#C
OC(C=O)C1=C(SC=C1)C#C
OC(C=O)C1=CSC=C1C#C
OC(C=O)C1=CSC(=C1)C#C
OCC(=O)C1=C(SC=C1)C#C
OCC(=O)C1=CSC=C1C#C
OCC(=O)C1=CSC(=C1)C#C
OC1=COC=C1C(=O)CC#C
OCC1=C(C=CO1)C(=O)C#C
OCC1=CC=C(O1)C(=O)C#C
OCC1=CC(=CO1)C(=O)C#C
OCC1=C(OC=C1)C(=O)C#C
OCC1=COC=C1C(=O)C#C
OCC1=COC(=C1)C(=O)C#C
OC(C#C)C1=CC=C(O1)C=O
OC(C#C)C1=CC(C=O)=CO1
OC(C#C)C1=C(C=O)C=CO1
OC(C#C)C1=C(OC=C1)C=O
OC(C#C)C1=COC=C1C=O
OC(C#C)C1=COC(C=O)=C1
OC(C=O)C1=C(C=CO1)C#C
OC(C=O)C1=CC=C(O1)C#C
OC(C=O)C1=CC(=CO1)C#C
OCC(=O)C1=C(C=CO1)C#C
OCC(=O)C1=CC=C(O1)C#C
OCC(=O)C1=CC(=CO1)C#C
OC(C=O)C1=C(OC=C1)C#C
OC(C=O)C1=COC=C1C#C
OC(C=O)C1=COC(=C1)C#C
OCC(=O)C1=C(OC=C1)C#C
OCC(=O)C1=COC=C1C#C
OCC(=O)C1=COC(=C1)C#C
CC=C(C=O)C1=CC(O)=CS1
CC=CC(=O)C1=CC(O)=CS1
CC(=CC=O)C1=CC(O)=CS1
CC=C(C=O)C1=C(O)C=CS1
CC=C(C=O)C1=CSC=C1O
CC(C=O)=CC1=CC(O)=CS1
CC(=O)C=CC1=CC(O)=CS1
CC(=O)C=CC1=C(O)C=CS1
CC#CC(=O)C1=CC=CC1O
CC#CC(O)C1=CC=CC1=O
CC#CC(=O)C1=CC(O)C=C1
CC#CC(O)C1=CC(=O)C=C1
CC(=O)C#CC1=CC=CC1O
CC(O)C#CC1=CC=CC1=O
CC(=O)C#CC1=CC(O)C=C1
CC(O)C#CC1=CC(=O)C=C1
OC1C=CC=C1C(C=O)C#C
OC1C=CC=C1CC(=O)C#C
OC1C=CC(=C1)C(C=O)C#C
OC1C=CC=C1C(=O)CC#C
OC1C=CC(=C1)C(=O)CC#C
OC1C=CC(CC(=O)C#C)=C1
OCC1=C(C=CC1)C(=O)C#C
OCC1=C(CC=C1)C(=O)C#C
OCC1=CC=C(C1)C(=O)C#C
OCC1=CC(=CC1)C(=O)C#C
OCC1=CC(C=C1)C(=O)C#C
OCC1=CCC=C1C(=O)C#C
OCC1=CCC(=C1)C(=O)C#C
OCC1C=CC=C1C(=O)C#C
OCC1C=CC(=C1)C(=O)C#C
OC(CC1=CC=CC1=O)C#C
OC(CC1=CC(=O)C=C1)C#C
OC(C#C)C1=C(CC=C1)C=O
OC(C#C)C1=CC=C(C1)C=O
OC(C#C)C1=CC=CC1C=O
OC(C#C)C1=CCC=C1C=O
OC(C#C)C1C=CC=C1C=O
OC(C#C)C1=CCC(C=O)=C1
OC(C#C)C1C=CC(C=O)=C1
OC(C#C)C1=CC(C=O)=CC1
OC(C#C)C1=CC(C=O)C=C1
OC(C#C)C1=C(C=O)C=CC1
OC(CC#C)C1=CC=CC1=O
OCC(C#C)C1=CC=CC1=O
OC(CC#C)C1=CC(=O)C=C1
OCC(C#C)C1=CC(=O)C=C1
OC(C=O)C1=C(C=CC1)C#C
OC(C=O)C1=C(CC=C1)C#C
OC(C=O)C1=CC=C(C1)C#C
OC(C=O)C1=CC=CC1C#C
OC(C=O)C1=CC(=CC1)C#C
OC(C=O)C1=CC(C=C1)C#C
OC(C=O)C1=CCC=C1C#C
OC(C=O)C1=CCC(=C1)C#C
OC(C=O)C1C=CC=C1C#C
OC(C=O)C1C=CC(=C1)C#C
OCC(=O)C1=C(C=CC1)C#C
OCC(=O)C1=C(CC=C1)C#C
OCC(=O)C1=CC=C(C1)C#C
OCC(=O)C1=CC=CC1C#C
OCC(=O)C1=CC(=CC1)C#C
OCC(=O)C1=CC(C=C1)C#C
OCC(=O)C1=CCC=C1C#C
OCC(=O)C1=CCC(=C1)C#C
CC1=CC=CC1=C(CO)C=O
CC1=CC=CC1=CC(=O)CO
CC1=CC=CC1=CC(O)C=O
CC1=CC(C=C1)=C(CO)C=O
CC1=CC(=CC(=O)CO)C=C1
CC1=CC(=CC(O)C=O)C=C1
CC=C1C=CC=C1C(=O)CO
CC=C1C=CC=C1C(O)C=O
CC=C1C=CC(=C1)C(=O)CO
CC=C1C=CC(=C1)C(O)C=O
CC=C(C=O)C1=CC=CC1O
CC=C(CO)C1=CC=CC1=O
CC=CC(=O)C1=CC=CC1O
CC=CC(O)C1=CC=CC1=O
CC(=CC=O)C1=CC=CC1O
CC(=CCO)C1=CC=CC1=O
CC=C(C=O)C1=CC(O)C=C1
CC=C(CO)C1=CC(=O)C=C1
CC=CC(=O)C1=CC(O)C=C1
CC=CC(O)C1=CC(=O)C=C1
CC(=CC=O)C1=CC(O)C=C1
CC(=CCO)C1=CC(=O)C=C1
CC(C=O)=C1C=CC=C1CO
CC(CO)=C1C=CC=C1C=O
CC(C=O)=C1C=CC(CO)=C1
CC(CO)=C1C=CC(C=O)=C1
CC(C=O)=CC1=CC=CC1O
CC(CO)=CC1=CC=CC1=O
CC(C=O)=CC1=CC(O)C=C1
CC(CO)=CC1=CC(=O)C=C1
CC(=O)C1=CC=CC1=CCO
CC(O)C1=CC=CC1=CC=O
CC(=O)C1=CC(=CCO)C=C1
CC(O)C1=CC(=CC=O)C=C1
CC(=O)C=C1C=CC=C1CO
CC(O)C=C1C=CC=C1C=O
CC(=O)C=C1C=CC(CO)=C1
CC(O)C=C1C=CC(C=O)=C1
CC(=O)C=CC1=CC=CC1O
CC(O)C=CC1=CC=CC1=O
CC(=O)C=CC1=CC(O)C=C1
CC(O)C=CC1=CC(=O)C=C1
OC1=CC=CC=C1OCC=C
OC1=CC=CC(OCC=C)=C1
OC1=CC=C(OCC=C)C=C1
CC(O)(C=O)C1=CC=CC=C1
COC(=O)C1=C(C)C=CC1O
COC(=O)C1=CC=C(C)C1O
COC(=O)C1=CC(C)=CC1O
COC(=O)C1=C(C)C(O)C=C1
COC(=O)C1=CC(O)C=C1C
COC(=O)C1=CC(O)C(C)=C1
OC1C(CC=C1C#C)OC=O
OC1C=C(CC1OC=O)C#C
OC1CC(=CC1OC=O)C#C
OC1C=CC(C#C)C1OC=O
OC1CC=C(C#C)C1OC=O
OC1C=CC(OC=O)C1C#C
OC1CC(OC=O)C=C1C#C
OC1CC(OC=O)C(=C1)C#C
OC1C(OC=O)C=CC1C#C
CC=C1C=CC(O)C1OC=O
CC=C1C=CC(OC=O)C1O
CC=C1C(O)C=CC1OC=O
OC1C=CCC1OC(=O)C#C
OC1CC=CC1OC(=O)C#C
OC1CC(OC(=O)C#C)C=C1
COC(=O)C=C1C=CCC1O
COC(=O)C=C1CC=CC1O
COC(=O)C=C1CC(O)C=C1
CC(CO)C1=CC=CC(=O)O1
CCC(O)C1=CC=CC(=O)O1
CC(CO)C1=CC=COC1=O
CCC(O)C1=CC=COC1=O
CC(CO)C1=CC(=O)OC=C1
CCC(O)C1=CC(=O)OC=C1
CC(CO)C1=COC(=O)C=C1
CCC(O)C1=COC(=O)C=C1
CC(O)CC1=CC=CC(=O)O1
CC(O)CC1=CC=COC1=O
CC(O)CC1=CC(=O)OC=C1
CC(O)CC1=COC(=O)C=C1
CC1=C(C=CCC1)C(=O)CO
CC1=C(C=CCC1)C(O)C=O
CC1=C(CC=CC1)C(=O)CO
CC1=C(CC=CC1)C(O)C=O
CC1=C(CCC=C1)C(=O)CO
CC1=C(CCC=C1)C(O)C=O
CC1=CC=C(CC1)C(=O)CO
CC1=CC=C(CC1)C(O)C=O
CC1=CC=CC(C1)C(=O)CO
CC1=CC=CC(C1)C(O)C=O
CC1=CC=CCC1C(=O)CO
CC1=CC=CCC1C(O)C=O
CC1=CC(=CCC1)C(=O)CO
CC1=CC(=CCC1)C(O)C=O
CC1=CC(C=CC1)C(=O)CO
CC1=CC(C=CC1)C(O)C=O
CC1=CC(CC=C1)C(=O)CO
CC1=CC(CC=C1)C(O)C=O
CC1=CCC=C(C1)C(=O)CO
CC1=CCC=C(C1)C(O)C=O
CC1=CCC=CC1C(=O)CO
CC1=CCC=CC1C(O)C=O
CC1=CCC(=CC1)C(=O)CO
CC1=CCC(=CC1)C(O)C=O
CC1=CCC(C=C1)C(=O)CO
CC1=CCC(C=C1)C(O)C=O
CC1=CCCC=C1C(=O)CO
CC1=CCCC=C1C(O)C=O
CC1=CCCC(=C1)C(=O)CO
CC1=CCCC(=C1)C(O)C=O
CC1C=CC=CC1C(=O)CO
CC1C=CC=CC1C(O)C=O
CC1C=CC(C=C1)C(=O)CO
CC1C=CC(C=C1)C(O)C=O
CC1C=CCC=C1C(=O)CO
CC1C=CCC=C1C(O)C=O
CC1C=CCC(=C1)C(=O)CO
CC1C=CCC(=C1)C(O)C=O
CC1CC=C(C=C1)C(=O)CO
CC1CC=C(C=C1)C(O)C=O
CC1CC=CC=C1C(=O)CO
CC1CC=CC=C1C(O)C=O
CC1CC=CC(=C1)C(=O)CO
CC1CC=CC(=C1)C(O)C=O
CC1CC(=CC=C1)C(=O)CO
CC1CC(=CC=C1)C(O)C=O
CC(C=O)C1=CC=CCC1O
CC(C=O)C1=CCC=CC1O
CC(C=O)C1C=CC=CC1O
CCC(=O)C1=CC=CCC1O
CCC(=O)C1=CCC=CC1O
CCC(=O)C1C=CC=CC1O
CC(C=O)C1=CC=CC(O)C1
CCC(=O)C1=CC=CC(O)C1
CC(C=O)C1=CCC(O)C=C1
CC(C=O)C1C=CC(O)C=C1
CCC(=O)C1=CCC(O)C=C1
CCC(=O)C1C=CC(O)C=C1
CC(C=O)C1=CC(O)C=CC1
CC(C=O)C1=CC(O)CC=C1
CCC(=O)C1=CC(O)C=CC1
CCC(=O)C1=CC(O)CC=C1
CC(=O)C1=CC=CCC1CO
CC(=O)C1=CCC=CC1CO
CC(=O)C1=CCCC=C1CO
CC(=O)C1C=CC=CC1CO
CC(=O)C1C=CCC=C1CO
CC(=O)C1CC=CC=C1CO
CC(O)C1=C(CC=CC1)C=O
CC(O)C1=C(CCC=C1)C=O
CC(O)C1=CC=C(CC1)C=O
CC(O)C1=CC=CC(C1)C=O
CC(O)C1=CC=CCC1C=O
CC(O)C1=CC(CC=C1)C=O
CC(O)C1=CCC=C(C1)C=O
CC(O)C1=CCC=CC1C=O
CC(O)C1=CCCC=C1C=O
CC(O)C1C=CC=CC1C=O
CC(O)C1C=CCC=C1C=O
CC(O)C1CC=CC=C1C=O
CC(=O)C1=CC=CC(CO)C1
CC(=O)C1=CCC=C(CO)C1
CC(=O)C1=CCCC(CO)=C1
CC(=O)C1C=CCC(CO)=C1
CC(=O)C1CC=CC(CO)=C1
CC(O)C1=CCCC(C=O)=C1
CC(O)C1C=CCC(C=O)=C1
CC(O)C1CC=CC(C=O)=C1
CC(=O)C1=CC=C(CO)CC1
CC(=O)C1=CCC(CO)=CC1
CC(=O)C1=CCC(CO)C=C1
CC(=O)C1C=CC(CO)C=C1
CC(=O)C1CC=C(CO)C=C1
CC(O)C1=CCC(C=O)=CC1
CC(O)C1=CCC(C=O)C=C1
CC(O)C1C=CC(C=O)C=C1
CC(O)C1CC=C(C=O)C=C1
CC(=O)C1=CC(CO)=CCC1
CC(=O)C1=CC(CO)C=CC1
CC(=O)C1=CC(CO)CC=C1
CC(=O)C1CC(CO)=CC=C1
CC(O)C1=CC(C=O)=CCC1
CC(O)C1=CC(C=O)C=CC1
CC(O)C1CC(C=O)=CC=C1
CC(=O)C1=C(CO)C=CCC1
CC(=O)C1=C(CO)CC=CC1
CC(=O)C1=C(CO)CCC=C1
CC(O)C1=C(C=O)C=CCC1
CC(=O)CC1=CC=CCC1O
CC(=O)CC1=CCC=CC1O
CC(=O)CC1C=CC=CC1O
CC(=O)CC1=CC=CC(O)C1
CC(=O)CC1=CCC(O)C=C1
CC(=O)CC1C=CC(O)C=C1
CC(=O)CC1=CC(O)C=CC1
CC(=O)CC1=CC(O)CC=C1
CC1=CC=CCC1(CO)C=O
CC1=CCC=CC1(CO)C=O
CC1(CC=CC=C1CO)C=O
CC1C=CC=CC1(CO)C=O
CC1=CC=CCC1(O)CC=O
CC1=CCC=CC1(O)CC=O
CC1C=CC=CC1(O)CC=O
CC1=CC=CC(CO)(C1)C=O
CC1(CC=CC(CO)=C1)C=O
CC1(CC=C(CO)C=C1)C=O
CC1=CC=CC(O)(CC=O)C1
CC1=CCC(CO)(C=O)C=C1
CC1C=CC(CO)(C=O)C=C1
CC1=CC(CO)(CC=C1)C=O
CC1(CC(CO)=CC=C1)C=O
CC1=CCC(O)(CC=O)C=C1
CC1C=CC(O)(CC=O)C=C1
CC1=CC(CO)(C=O)C=CC1
CC1(CC=O)C=CC=CC1O
CC1(CCO)C=CC=CC1=O
CC1(CC=O)C=CC(O)C=C1
CC1(CCO)C=CC(=O)C=C1
CC1=CC(O)(CC=O)C=CC1
CC1=CC(O)(CC=O)CC=C1
CC1(C=O)C=CC=CC1CO
CC1(C=O)C=CCC=C1CO
CC1(CO)C=CC=CC1C=O
CC1(CO)C=CCC=C1C=O
CC1(CO)CC=CC=C1C=O
CC1(C=O)C=CCC(CO)=C1
CC1(CO)C=CCC(C=O)=C1
CC1(CO)CC=CC(C=O)=C1
CC1(C=O)C=CC(CO)C=C1
CC1(CO)C=CC(C=O)C=C1
CC1(CO)CC=C(C=O)C=C1
CC1(CO)CC(C=O)=CC=C1
CC1(O)C=CC=CC1CC=O
CC1(O)C=CCC=C1CC=O
CC1(O)CC=CC=C1CC=O
CC1(O)C=CCC(CC=O)=C1
CC1(O)CC=CC(CC=O)=C1
CC1(O)C=CC(CC=O)C=C1
CC1(O)CC=C(CC=O)C=C1
CC1(O)CC(CC=O)=CC=C1
CCC1=CC=CCC1(O)C=O
CCC1=CCC=CC1(O)C=O
CCC1C=CC=CC1(O)C=O
CCC1=CC=CC(O)(C1)C=O
CCC1=CCC(O)(C=O)C=C1
CCC1C=CC(O)(C=O)C=C1
CCC1=CC(O)(CC=C1)C=O
CCC1=CC(O)(C=O)C=CC1
CCC1(C=O)C=CC=CC1O
CCC1(CO)C=CC=CC1=O
CCC1(C=O)C=CC(O)C=C1
CCC1(CO)C=CC(=O)C=C1
CCC1(O)C=CC=CC1C=O
CCC1(O)C=CCC=C1C=O
CCC1(O)CC=CC=C1C=O
CCC1(O)C=CCC(C=O)=C1
CCC1(O)CC=CC(C=O)=C1
CCC1(O)C=CC(C=O)C=C1
CCC1(O)CC=C(C=O)C=C1
CCC1(O)CC(C=O)=CC=C1
CCCC1(O)C=CC(=O)C=C1
CCCC1(O)C=CC=CC1=O
OC1C=C(CC=C)COC1=O
OC1C=CC(CC=C)OC1=O
OC1COC(=O)C=C1CC=C
OC1COC(=O)C(CC=C)=C1
OC1C(=O)OCC=C1CC=C
OCC1CC=C(C=C)C(=O)O1
OCC1CC(C=C)=CC(=O)O1
OCC1=CC(C=C)C(=O)OC1
OCC1=C(C=C)C(=O)OCC1
OCC1=C(CCOC1=O)C=C
OCC1=CC(COC1=O)C=C
OCC1=CCC(OC1=O)C=C
OCC1C=C(COC1=O)C=C
OCC1C=CC(OC1=O)C=C
OCC1=C(CC(=O)OC1)C=C
OCC1=CCC(=O)OC1C=C
OCC1C=CC(=O)OC1C=C
OCC1=C(COC(=O)C1)C=C
OCC1=CC(OC(=O)C1)C=C
OCC1=CCOC(=O)C1C=C
OCC1=CC(=O)OC(C1)C=C
OCC1=CC(=O)OCC1C=C
OCC1COC(=O)C=C1C=C
OCC1COC(=O)C(C=C)=C1
OCC1C(=O)OCC=C1C=C
OCC1OC(=O)C=CC1C=C
OCC1OC(=O)CC=C1C=C
OCC1OC(=O)C(C=C)C=C1
OCC1OC(=O)CC(C=C)=C1
OCCC1=CC(=C)COC1=O
OCCC1=CC(=C)C(=O)OC1
OCCC1=CCOC(=O)C1=C
OCCC1=CC(=O)OCC1=C
OCCC1OC(=O)C=CC1=C
OCCC1OC(=O)C(=C)C=C1
OC1C=CC(=O)OC1CC=C
OC1C=C(CCC1C=C)C=O
OC1C=CC(CC1C=C)C=O
OC1C(CC=CC1C=C)C=O
OC1C(CCC=C1C=C)C=O
OC1CC=C(CC1C=C)C=O
OC1CC(CC=C1C=C)C=O
OC1C=C(CCC1C=O)C=C
OC1C=CC(CC1C=O)C=C
OC1C(CC=CC1C=O)C=C
OC1C(CCC=C1C=O)C=C
OC1CC=C(CC1C=O)C=C
OC1CC(CC=C1C=O)C=C
OC1C=CC(=C)CC1CC=O
OC1C=CCC(=C)C1CC=O
OC1C(=C)CCC=C1CC=O
OC1CC=CC(=C)C1CC=O
OC1CC(=C)C=CC1CC=O
OC1CC(=C)CC=C1CC=O
OC1CCC(=C)C=C1CC=O
OC1C=CCC(C=C)C1C=O
OC1CC=C(C=C)C(C1)C=O
OC1CC=CC(C=C)C1C=O
OC1CC(C=C)=CCC1C=O
OC1CC(C=C)C=C(C1)C=O
OC1CC(C=C)C=CC1C=O
OC1CC(CC(C=C)=C1)C=O
OC1CCC=C(C=C)C1C=O
OC1CCC(C=C)=C(C1)C=O
OC1CCC(C=C)=CC1C=O
OC1CCC(C=C)C=C1C=O
OC1CCCC(C=C)=C1C=O
OC1C=C(CC=C)CCC1=O
OC1C=CC(CC=C)CC1=O
OC1C=CCC(CC=C)C1=O
OC1C(CC=C)C=CCC1=O
OC1C(CC=C)CC=CC1=O
OC1CC=C(CC=C)CC1=O
OC1CC=CC(CC=C)C1=O
OC1CC(CC=C)=CCC1=O
OC1CC(CC=C)C=CC1=O
OC1CCC=C(CC=C)C1=O
OC1CCC(CC=C)=CC1=O
OC1CC=C(CC=C)C(=O)C1
OC1CC(=C)C=C(CC=O)C1
OC1CC(=C)CC(CC=O)=C1
OC1CCC(=C)C(CC=O)=C1
OC1CCC(C=C)C(C=O)=C1
OC1C=CCC(CC=O)C1=C
OC1CC=CC(CC=O)C1=C
OC1CCC=C(CC=O)C1=C
OC1CC(=C)C(CC=O)C=C1
OC1CC(C=C)C(C=O)C=C1
OC1CC(CC=C)C(=O)C=C1
OC1C=CCC(C=O)C1C=C
OC1CC=CC(C=O)C1C=C
OC1CC(CC(C=O)=C1)C=C
OC1CCC=C(C=O)C1C=C
OC1CCCC(C=O)=C1C=C
OC1C=CC(CC=O)CC1=C
OC1CC=C(CC=O)CC1=C
OC1CCC(CC=O)=CC1=C
OC1CC=C(CC=O)C(=C)C1
OC1C=CCC(=O)C1CC=C
OC1CC=CC(=O)C1CC=C
OC1CC=C(C=O)C(C1)C=C
OC1CCC(C=O)=C(C1)C=C
OC1CCC(C=O)=CC1C=C
OC1CCC(C=O)C=C1C=C
OC1C=C(CC=O)CCC1=C
OC1CC(CC=O)=CCC1=C
OC1CC(CC=O)C=CC1=C
OC1CC(CC=O)C(=C)C=C1
OC1CCC(C=O)C(C=C)=C1
OC1CCC(=O)C=C1CC=C
OC1CC(C=O)=CCC1C=C
OC1CC(C=O)C=C(C1)C=C
OC1CC(C=O)C=CC1C=C
OC1C(CC=O)C=CCC1=C
OC1C(CC=O)CC=CC1=C
OC1CC(C=O)C(C=C)C=C1
OC1CC(=O)C=CC1CC=C
OC1CC(=O)CC=C1CC=C
OC1CC(=O)C=C(CC=C)C1
OC1CC(=O)C(CC=C)C=C1
OC1CC(=O)CC(CC=C)=C1
OC1C(=O)CCC=C1CC=C
OCC1=C(CCCC1=C)C=O
OCC1=CC(CCC1=C)C=O
OCC1=CCC(CC1=C)C=O
OCC1C=C(CCC1=C)C=O
OCC1C=CC(CC1=C)C=O
OCC1C(CC=CC1=C)C=O
OCC1CC=C(CC1=C)C=O
OCC1=C(CCCC1=O)C=C
OCC1=CC(CCC1=O)C=C
OCC1=CCC(CC1=O)C=C
OCC1C=C(CCC1=O)C=C
OCC1C=CC(CC1=O)C=C
OCC1C(CC=CC1=O)C=C
OCC1CC=C(CC1=O)C=C
OCC1=C(CC(=C)CC1)C=O
OCC1=C(CCC(=C)C1)C=O
OCC1=CC(=C)C(CC1)C=O
OCC1=CC(=C)CC(C1)C=O
OCC1=CC(=C)CCC1C=O
OCC1=CC(CC(=C)C1)C=O
OCC1=CCC(=C)C(C1)C=O
OCC1=CCC(=C)CC1C=O
OCC1=CCCC(=C)C1C=O
OCC1C=CC(=C)CC1C=O
OCC1C=CCC(=C)C1C=O
OCC1C(=C)CCC=C1C=O
OCC1CC=CC(=C)C1C=O
OCC1CC(=C)C=CC1C=O
OCC1CC(=C)CC=C1C=O
OCC1CCC(=C)C=C1C=O
OCC1=CCCC(C=C)C1=O
OCC1C=CCC(C=C)C1=O
OCC1C(C=C)C=CCC1=O
OCC1CC=CC(C=C)C1=O
OCC1CC(C=C)=CCC1=O
OCC1CC(C=C)C=CC1=O
OCC1CCC=C(C=C)C1=O
OCC1CCC(C=C)=CC1=O
OCC1=CCC(C=C)C(=O)C1
OCC1CC=C(C=C)C(=O)C1
OCC1CC(=C)CC(C=O)=C1
OCC1CCC(=C)C(C=O)=C1
OCC1=CCCC(C=O)C1=C
OCC1C=CCC(C=O)C1=C
OCC1CC=CC(C=O)C1=C
OCC1CCC=C(C=O)C1=C
OCC1=CC(C=C)C(=O)CC1
OCC1CC(=C)C(C=O)C=C1
OCC1CC(C=C)C(=O)C=C1
OCC1=C(CCC(=O)C1)C=C
OCC1=CC(CC(=O)C1)C=C
OCC1=CCCC(=O)C1C=C
OCC1C=CCC(=O)C1C=C
OCC1CC=CC(=O)C1C=C
OCC1CCC(C=O)=CC1=C
OCC1=C(C=C)C(=O)CCC1
OCC1=CCC(C=O)C(=C)C1
OCC1CC=C(C=O)C(=C)C1
OCC1=C(CC(=O)CC1)C=C
OCC1=CCC(=O)C(C1)C=C
OCC1=CCC(=O)CC1C=C
OCC1C=CC(=O)CC1C=C
OCC1CCC(=O)C=C1C=C
OCC1CC(C=O)=CCC1=C
OCC1CC(C=O)C=CC1=C
OCC1=CC(C=O)C(=C)CC1
OCC1CC(C=O)C(=C)C=C1
OCC1CCC(=O)C(C=C)=C1
OCC1=CC(=O)C(CC1)C=C
OCC1=CC(=O)CC(C1)C=C
OCC1=CC(=O)CCC1C=C
OCC1CC(=O)C=C(C1)C=C
OCC1CC(=O)C=CC1C=C
OCC1CC(=O)CC=C1C=C
OCC1C(C=O)C=CCC1=C
OCC1=C(C=O)C(=C)CCC1
OCC1CC(=O)C(C=C)C=C1
OCC1CC(=O)CC(C=C)=C1
OCC1C(=O)CCC=C1C=C
OCCC1=CC(=C)CCC1=O
OCCC1=CCC(=C)CC1=O
OCCC1=CCCC(=C)C1=O
OCCC1C=CC(=C)CC1=O
OCCC1C=CCC(=C)C1=O
OCCC1C(=C)C=CCC1=O
OCCC1C(=C)CC=CC1=O
OCCC1CC=CC(=C)C1=O
OCCC1CC(=C)C=CC1=O
OCCC1=CC(=C)CC(=O)C1
OCCC1=CCC(=C)C(=O)C1
OCCC1=CCCC(=O)C1=C
OCCC1C=CCC(=O)C1=C
OCCC1CC=CC(=O)C1=C
OCCC1=CC(=C)C(=O)CC1
OCCC1CC(=C)C(=O)C=C1
OCCC1=CCC(=O)CC1=C
OCCC1C=CC(=O)CC1=C
OCCC1=CCC(=O)C(=C)C1
OCCC1=CC(=O)CCC1=C
OCCC1CC(=O)C=CC1=C
OCCC1=CC(=O)C(=C)CC1
OCCC1=CC(=O)CC(=C)C1
OCCC1CC(=O)C(=C)C=C1
OC1C=CC(=O)CC1CC=C
OC1CCC(=O)C(CC=C)=C1
OCC1CC(=C)C=C(C1)C=O
CC(=O)OC1CC(O)CC=C1
COC(=O)C1CC=CCC1O
COC(=O)C1=CCC(O)CC1
COC(=O)C1=CC(O)CCC1
COC(=O)C1CC(O)CC=C1
CC(=O)OC1C=CCCC1O
CC(=O)OC1CC=CCC1O
CC(=O)OC1CCC=CC1O
CC(=O)OC1CC=CC(O)C1
CC(=O)OC1CCC(O)C=C1
COC(=O)C1=CCCCC1O
COC(=O)C1C=CCCC1O
COC(=O)C1CCC=CC1O
COC(=O)C1=CCCC(O)C1
COC(=O)C1CC=CC(O)C1
COC(=O)C1CCC(O)C=C1
CC1(CC=CCC1O)OC=O
CC1(CCC=CC1O)OC=O
CC1(CC=CC(O)C1)OC=O
CC1(CCC(O)C=C1)OC=O
CC1(CC(O)CC=C1)OC=O
CC1(O)C=CCCC1OC=O
CC1(O)CC=CC(C1)OC=O
CC1(O)CC=CCC1OC=O
CC1(O)CC(CC=C1)OC=O
CC1(O)CCC=CC1OC=O
CC1(O)CCC(OC=O)C=C1
CC1(OC=O)C=CCCC1O
OC1C(CCCC1=C)OC=O
OC1CC(CCC1=C)OC=O
OC1CCC(CC1=C)OC=O
OC1CC(=C)CCC1OC=O
OC1CC(CC(=C)C1)OC=O
OC1CCC(=C)C(C1)OC=O
OC1CCC(=C)CC1OC=O
OC1CCCC(=C)C1OC=O
OC1CCCC(OC=O)C1=C
OC1CCC(OC=O)C(=C)C1
CC1CCC(CCO)C(=O)O1
CC1CCC(CCO)OC1=O
CC1CC(CCO)CC(=O)O1
CC1CC(CCO)COC1=O
CC1C(CCO)CCOC1=O
CC1CCC(=O)OC1CCO
CC1CCOC(=O)C1CCO
CC1CC(=O)OCC1CCO
CC1COC(=O)CC1CCO
CC1COC(=O)C(CCO)C1
CC1OC(=O)CCC1CCO
CCC1CCC(CO)C(=O)O1
CCC1CCC(CO)OC1=O
CCC1CC(CO)CC(=O)O1
CCC1CC(CO)COC1=O
CCC1CCC(=O)OC1CO
CCC1CC(CO)OC(=O)C1
CCC1C(CO)CCOC1=O
CCC1CCOC(=O)C1CO
CCC1CC(=O)OCC1CO
CCC1COC(=O)CC1CO
CCC1COC(=O)C(CO)C1
CCC1OC(=O)CCC1CO
CCCC1CCC(O)C(=O)O1
CCCC1CC(O)COC1=O
CCCC1CCOC(=O)C1O
CCCC1CC(=O)OCC1O
CCCC1C(O)CCOC1=O
CCCC1COC(=O)CC1O
CCCC1COC(=O)C(O)C1
CCCC1OC(=O)CCC1O
CC1CC(CCO)OC(=O)C1
CCCC1CC(O)CC(=O)O1
CC1CC(CCC1CO)C=O
CC1CCC(CC1CO)C=O
CC1CCCC(CC=O)C1O
CC1CCCC(CCO)C1=O
CC1CCCC(C=O)C1CO
CC1CCCC(CO)C1C=O
CC1CCC(CC=O)CC1O
CC1CCC(CCO)CC1=O
CC1CCC(CC=O)C(O)C1
CC1CCC(CCO)C(=O)C1
CC1CCCC(O)C1CC=O
CC1CCC(CO)C(C1)C=O
CC1CCC(CO)CC1C=O
CC1CC(CC=O)CCC1O
CC1CC(CCO)CCC1=O
CC1CC(CCO)CC(=O)C1
CC1CCC(C=O)C(CO)C1
CC1CCC(=O)CC1CCO
CC1CCC(O)CC1CC=O
CC1CC(CO)CC(C1)C=O
CC1CC(CO)CCC1C=O
CC1C(CCO)CCCC1=O
CC1CCC(=O)C(CCO)C1
CC1CCC(O)C(CC=O)C1
CC1CC(=O)CCC1CCO
CC1CC(O)CCC1CC=O
CC1C(CO)CCCC1C=O
CC1CC(O)CC(CC=O)C1
CC1C(O)CCCC1CC=O
CCC1CC(CCC1O)C=O
CCC1CCC(CC1O)C=O
CCC1CCCC(C=O)C1O
CCC1CCCC(CO)C1=O
CCC1CCCC(=O)C1CO
CCC1CCCC(O)C1C=O
CCC1CCC(CO)CC1=O
CCC1CCC(C=O)C(O)C1
CCC1CCC(CO)C(=O)C1
CCC1CCC(=O)CC1CO
CCC1CCC(O)C(C1)C=O
CCC1CCC(O)CC1C=O
CCC1CC(CO)CCC1=O
CCC1CC(CO)CC(=O)C1
CCC1CC(=O)CCC1CO
CCC1CC(O)CC(C1)C=O
CCC1CC(O)CCC1C=O
CCC1C(CO)CCCC1=O
CCC1C(O)CCCC1C=O
CCCC1CCCC(=O)C1O
CCCC1CCCC(O)C1=O
CCCC1CCC(=O)CC1O
CCCC1CCC(O)CC1=O
CCCC1CCC(=O)C(O)C1
CCCC1CCC(O)C(=O)C1
CCCC1CC(=O)CCC1O
CCCC1CC(O)CCC1=O
CCCC1C(O)CCCC1=O
CC1CCCC(=O)C1CCO
CCC1CCC(=O)C(CO)C1
CCCC1CC(O)CC(=O)C1
CC(C)OC1=CC(=O)C=CO1
CC(C)OC1=COC=CC1=O
COC(C)C1=CC(=O)C=CO1
COC(C)C1=COC=CC1=O
COC1OCC(=C)C=C1C=O
COC1OC(C=C)C=CC1=O
COC1OCC=C(C=C)C1=O
COC1OCC(C=C)=CC1=O
COC1OCC(=C)C(C=O)=C1
COC1OCC=C(C=O)C1=C
COC1OC(C=C)C(=O)C=C1
COC1OCC(C=O)=CC1=C
COC1OCC(=O)C=C1C=C
COC1OC(C=O)C=CC1=C
COC1OC(C=O)C(=C)C=C1
COC1OCC(=O)C(C=C)=C1
COC1(CC=CCC1=O)OC
COC1(CCC=CC1=O)OC
COC1(CC=CC(=O)C1)OC
COC1(CCC(=O)C=C1)OC
COC1(CC(=O)CC=C1)OC
COC1(OC)C=CCCC1=O
CCC1CCC(=O)C(OC)O1
CCC1C(COCC1=O)OC
CCC1CC(=O)C(CO1)OC
CCC1CC(=O)CC(OC)O1
CCC1CC(OC)C(=O)CO1
CCC1CC(=O)COC1OC
CCC1CC(OC)OCC1=O
CCC1CCOC(OC)C1=O
CCC1COC(CC1=O)OC
CCC1COCC(=O)C1OC
CCC1COCC(OC)C1=O
CCC1C(OC)OCCC1=O
CCC1COC(OC)C(=O)C1
CCC1OC(CCC1=O)OC
CCC1OCC(CC1=O)OC
CCC1OCCC(=O)C1OC
CCC1OCCC(OC)C1=O
CCC1OCC(=O)CC1OC
CCOC1CC(C)C(=O)CO1
CCOC1C(C)COCC1=O
CCOC1CC(C)OCC1=O
CCOC1C(C)OCCC1=O
CCOC1CCOC(C)C1=O
CCOC1CC(=O)C(C)CO1
CCOC1CC(=O)CC(C)O1
CCOC1CC(=O)COC1C
CCOC1COC(C)CC1=O
CCOC1COCC(C)C1=O
CCOC1COC(C)C(=O)C1
CCOC1COCC(=O)C1C
CCOC1OC(C)CCC1=O
CCOC1OCC(C)CC1=O
CCOC1OCCC(C)C1=O
CCOC1OCCC(=O)C1C
CCOC1OCC(=O)CC1C
COC1CC(C)C(CO1)C=O
COC1CC(CC(C)O1)C=O
COC1CCC(C)C(O1)C=O
COC1C(C)CCOC1C=O
COC1CC(C)COC1C=O
COC1CCC(C)OC1C=O
COC1CCC(C=O)C(C)O1
COC1CC(COC1C)C=O
COC1CCC(OC1C)C=O
COC1C(C)COCC1C=O
COC1CC(C)OC(C1)C=O
COC1CC(C)OCC1C=O
COC1CC(C=O)C(C)CO1
COC1CC(OCC1C)C=O
COC1C(C)OCCC1C=O
COC1CCOC(C)C1C=O
COC1CCOC(C=O)C1C
COC1COC(CC1C)C=O
COC1COC(C)C(C1)C=O
COC1COC(C)CC1C=O
COC1COCC(C)C1C=O
COC1COCC(C=O)C1C
COC1COC(C=O)C(C)C1
COC1OCC(CC1C)C=O
COC1OC(C)CCC1C=O
COC1OCC(C)CC1C=O
COC1OCCC(C)C1C=O
COC1OCCC(C=O)C1C
COCC1CC(C)C(=O)CO1
COCC1C(C)COCC1=O
COCC1CC(C)OCC1=O
COCC1CCC(=O)C(C)O1
COCC1C(C)OCCC1=O
COCC1CCOC(C)C1=O
COCC1CC(=O)C(C)CO1
COCC1CC(=O)CC(C)O1
COCC1CC(=O)COC1C
COCC1COC(C)CC1=O
COCC1COCC(C)C1=O
COCC1COC(C)C(=O)C1
COCC1COCC(=O)C1C
COCC1OC(C)CCC1=O
COCC1OCC(C)CC1=O
COCC1OCCC(C)C1=O
COCC1OCCC(=O)C1C
COCC1OCC(=O)CC1C
CCOC1CCC(=O)C(C)O1
COC1CC(C)CC(O1)C=O
COC1OC(CCC1C)C=O
COC1OC(C=CC1O)C#C
COC1OCC(=CC1O)C#C
COC1OCC=C(C#C)C1O
COC1OC(C#C)C(O)C=C1
COC1OCC(O)C=C1C#C
COC1OCC(O)C(=C1)C#C
COC1CC(=CC)C(O)CO1
COC1CC(O)C(CO1)=CC
COC1COCC(=CC)C1O
COC1COCC(O)C1=CC
COC1C(O)COCC1=CC
COC1OCC(CC1O)=CC
COC1OCCC(=CC)C1O
COC1OCCC(O)C1=CC
COC1OCC(O)CC1=CC
OC1C=CC=C1CC([O-])=O
OC1C=CC(CC([O-])=O)=C1
OCC1=C(C=CC1)C([O-])=O
OCC1=C(CC=C1)C([O-])=O
OCC1=CC=C(C1)C([O-])=O
OCC1=CC=CC1C([O-])=O
OCC1=CC(=CC1)C([O-])=O
OCC1=CC(C=C1)C([O-])=O
OCC1=CCC=C1C([O-])=O
OCC1=CCC(=C1)C([O-])=O
OCC1C=CC=C1C([O-])=O
OCC1C=CC(=C1)C([O-])=O
COC1=CC(=CC=C1C=O)C#C
COC1=CC=CC(C#C)=C1C=O
COC1=CC=C(C#C)C(C=O)=C1
COC1=CC=CC(C=O)=C1C#C
COC1=CC(C=O)=CC(=C1)C#C
COC1=C(C=O)C=CC=C1C#C
COC1=CC=C(C=C1C=O)C#C
COC1=CC=C(C=O)C=C1C#C
COC1=CC=C(C=O)C(=C1)C#C
COC1=CC(C=O)=CC=C1C#C
COC1C=CC(C=O)=C1C=O
COC1C=C(C=O)C=C1C=O
COC1C=C(C=O)C(C=O)=C1
COC1C(C=O)=CC=C1C=O
COCC1=CC=C(C=O)C1=O
COCC1=CC(C=O)=CC1=O
COCC1=CC(=O)C=C1C=O
COCC1=C(C=O)C=CC1=O
COCC1=CC(=O)C(C=O)=C1
COCC1=C(C=O)C(=O)C=C1
COC1C=CC=C1C(=O)C=O
COC1C=CC(=C1)C(=O)C=O
COC(C=O)C1=CC=CC1=O
COCC(=O)C1=CC=CC1=O
COC(C=O)C1=CC(=O)C=C1
COCC(=O)C1=CC(=O)C=C1
O=CCC1=CC=CC(=O)C1=O
O=CCC1=CC(=O)C(=O)C=C1
O=CCC1=CC(=O)C=CC1=O
COC1C=CC=CC1C([O-])=O
COC1C=CC(C=C1)C([O-])=O
COC1C=CCC=C1C([O-])=O
COC1C=CCC(=C1)C([O-])=O
COC1CC=C(C=C1)C([O-])=O
COC1CC=CC=C1C([O-])=O
COC1CC=CC(=C1)C([O-])=O
COC1CC(=CC=C1)C([O-])=O
COC(OC)C1=CC=CC1O
COC(OC)C1=CC(O)C=C1
OC1=CC=CC(=O)C(C=O)=C1
OC1=CC(C=O)=CC=CC1=O
OC1=CC(C=O)=CC(=O)C=C1
OC1=CC(=O)C=CC=C1C=O
OC1=CC(=O)C=CC(C=O)=C1
OC1=CC(=O)C=C(C=O)C=C1
OC1=CC=CC(C=O)=CC1=O
CC1=CC=C(CO)C(=O)C1=O
CC1=CC(CO)=CC(=O)C1=O
CC1=C(CO)C=CC(=O)C1=O
CC1=CC(=O)C=C(CO)C1=O
CC1=CC(=O)C(=O)C=C1CO
CC1=C(CO)C(=O)C=CC1=O
CC1=CC(=O)C(=O)C(CO)=C1
CC1=C(CO)C(=O)C(=O)C=C1
CC1=CC(=O)C(CO)=CC1=O
CC1=CC=CC(=O)C1(O)C=O
CC1=CC=CC(O)(C=O)C1=O
CC1=CC(=O)C=CC1(O)C=O
CC1=CC(O)(C=O)C=CC1=O
CC1=CC(=O)C(O)(C=O)C=C1
CC1=CC(O)(C=O)C(=O)C=C1
CC1(O)C=CC=C(C=O)C1=O
CC1(O)C=CC(C=O)=CC1=O
CC1(O)C=CC(=O)C=C1C=O
CC1(O)C=C(C=O)C=CC1=O
CC1(O)C=CC(=O)C(C=O)=C1
CC1(O)C(=O)C=CC=C1C=O
OC(C=C)C1=CC(=O)C=CO1
OCC(=C)C1=CC(=O)C=CO1
OC(C=C)C1=COC=CC1=O
OCC(=C)C1=COC=CC1=O
OCC#CC1=CC(=O)C=CO1
OCC#CC1=COC=CC1=O
OCC=CC1=CC(=O)C=CO1
OCC=CC1=COC=CC1=O
COC1C=C(C=C)C(=O)C1O
COC1C=C(C=C)C(O)C1=O
COC1C(=C)C=C(CO)C1=O
COC1C(=C)C(=O)C=C1CO
COC1C(=C)C(O)C=C1C=O
COC1C=C(C=O)C(=C)C1O
COC1C=C(CO)C(=C)C1=O
COC1C=C(C=O)C(O)C1=C
COC1C=C(CO)C(=O)C1=C
COC1C(=O)C(=C)C=C1CO
COC1C(O)C(=C)C=C1C=O
COC1C(O)C=C(C=C)C1=O
COC1C(O)C(C=C)=CC1=O
COC1C(=O)C=C(CO)C1=C
COC1C(O)C=C(C=O)C1=C
COC1C(O)C(C=O)=CC1=C
COC1C(=O)C(O)C=C1C=C
COC1C(O)C(=O)C=C1C=C
COCC1=CC(=C)C(=O)C1O
COCC1=CC(=C)C(O)C1=O
COCC1=CC(=O)C(=C)C1O
COCC1=CC(O)C(=C)C1=O
COCC1=CC(=O)C(O)C1=C
COCC1=CC(O)C(=O)C1=C
COC1C=CC(=C)C1(O)C=O
COC1C(=C)C=CC1(O)C=O
COC1(C=C)C=CC(=O)C1O
COC1(C=C)C=CC(O)C1=O
COC1C=CC(=O)C1(O)C=C
COC1(C=C)C(O)C=CC1=O
COC1C=CC(O)(C=C)C1=O
COC1C=CC(O)(C=O)C1=C
COC1C(=O)C=CC1(O)C=C
COC1(C=O)C=CC(=C)C1O
COC1(CO)C=CC(=C)C1=O
COC1(CO)C(=C)C=CC1=O
COC1(C=O)C=CC(O)C1=C
COC1(CO)C=CC(=O)C1=C
COC1(C=O)C(O)C=CC1=C
COCC1(O)C=CC(=C)C1=O
COCC1(O)C(=C)C=CC1=O
COCC1(O)C=CC(=O)C1=C
OCC1=C(C#C)C(OC1)C=O
OCC1=C(COC1C#C)C=O
OCC1=CC(OC1C#C)C=O
OCC1=C(COC1C=O)C#C
OCC1=CC(OC1C=O)C#C
OCC1=C(C=O)C(OC1)C#C
OCC1OC(C=C1C=O)C#C
OCC1OCC(C#C)=C1C=O
OCC1OC(C#C)C(C=O)=C1
OCC1OCC(C=O)=C1C#C
OCC1OC(C=O)C=C1C#C
OCC1OC(C=O)C(=C1)C#C
OCC1=C(COC1)C(=O)C#C
OCC1=CC(OC1)C(=O)C#C
OCC1=CCOC1C(=O)C#C
OCC1OC(C=C1)C(=O)C#C
OCC1OCC=C1C(=O)C#C
OCC1OCC(=C1)C(=O)C#C
OC(C#C)C1=C(COC1)C=O
OC(C#C)C1=CC(OC1)C=O
OC(C#C)C1=CCOC1C=O
OC(C#C)C1OCC=C1C=O
OC(C#C)C1OCC(C=O)=C1
OC(C#C)C1OC(C=O)C=C1
OC(C=O)C1=C(COC1)C#C
OC(C=O)C1=CC(OC1)C#C
OC(C=O)C1=CCOC1C#C
OCC(=O)C1=C(COC1)C#C
OCC(=O)C1=CC(OC1)C#C
OCC(=O)C1=CCOC1C#C
OC(C=O)C1OC(C=C1)C#C
OC(C=O)C1OCC=C1C#C
OC(C=O)C1OCC(=C1)C#C
OCC(=O)C1OC(C=C1)C#C
OCC(=O)C1OCC=C1C#C
OCC(=O)C1OCC(=C1)C#C
CCC1=CC(OC)C(=O)C1O
CCC1=CC(OC)C(O)C1=O
CCC1=CC(=O)C(O)C1OC
CCC1=CC(O)C(=O)C1OC
CCC1=CC(=O)C(OC)C1O
CCC1=CC(O)C(OC)C1=O
CCOC1C=C(C)C(=O)C1O
CCOC1C=C(C)C(O)C1=O
CCOC1C(=O)C(O)C=C1C
CCOC1C(O)C=C(C)C1=O
CCOC1C(O)C(C)=CC1=O
CCOC1C(O)C(=O)C=C1C
COC1C=C(C)C(C=O)C1O
COC1C=C(C)C(CO)C1=O
COC1C(=O)C(CO)C=C1C
COC1C(C)C=C(C=O)C1O
COC1C(C)C=C(CO)C1=O
COC1CC(C)=C(C=O)C1O
COC1CC(C)=C(CO)C1=O
COC1C=C(C)C(=O)C1CO
COC1C=C(C)C(O)C1C=O
COC1C(C)C(CO)=CC1=O
COC1C(C)C(=O)C=C1CO
COC1C(C)C(O)C=C1C=O
COC1C=C(C=O)C(C)C1O
COC1C=C(CO)C(C)C1=O
COC1CC(C=O)=C(C)C1O
COC1CC(CO)=C(C)C1=O
COC1C=C(C=O)C(O)C1C
COC1C=C(CO)C(=O)C1C
COC1CC(=O)C(C)=C1CO
COC1CC(O)C(C)=C1C=O
COC1C(CO)C=C(C)C1=O
COC1C(CO)C(C)=CC1=O
COC1CC(=O)C(CO)=C1C
COC1CC(O)C(C=O)=C1C
COC1C(C=O)C(O)C=C1C
COC1C(CO)C(=O)C=C1C
COC1C(=O)C(C)C=C1CO
COC1C(=O)CC(C)=C1CO
COC1C(O)C=C(C)C1C=O
COC1C(O)C(C)=CC1C=O
COC1C(O)C(C)C=C1C=O
COC1C(O)CC(C)=C1C=O
COC1C(=O)CC(CO)=C1C
COC1C(O)C=C(C=O)C1C
COC1C(O)CC(C=O)=C1C
COC1C(O)C(C=O)C=C1C
COCC1=C(C)CC(=O)C1O
COCC1=C(C)CC(O)C1=O
COCC1=CC(C)C(=O)C1O
COCC1=CC(C)C(O)C1=O
COCC1C=C(C)C(=O)C1O
COCC1C=C(C)C(O)C1=O
COCC1C(=O)C(O)C=C1C
COCC1=C(C)C(=O)CC1O
COCC1=C(C)C(=O)C(O)C1
COCC1=C(C)C(O)C(=O)C1
COCC1=CC(=O)C(C)C1O
COCC1=CC(O)C(C)C1=O
COCC1=CC(=O)C(O)C1C
COCC1=CC(O)C(=O)C1C
COCC1C(O)C=C(C)C1=O
COCC1C(O)C(C)=CC1=O
COCC1C(O)C(=O)C=C1C
COCC1=C(C)C(O)CC1=O
CC(C)OC1C=CC(=O)C1O
CC(C)OC1C=CC(O)C1=O
CC(C)OC1C(O)C=CC1=O
COC1C=C(CC1=O)C(C)O
COC1C=C(CC1O)C(C)=O
COC1C=CC(C1O)C(C)=O
COC1C(C=CC1=O)C(C)O
COC1CC=C(C1O)C(C)=O
COC1CC(=CC1=O)C(C)O
COC1CC(=CC1O)C(C)=O
COC1C=CC(C(C)O)C1=O
COC1CC=C(C(C)O)C1=O
COC1C=CC(=O)C1C(C)O
COC1C=CC(O)C1C(C)=O
COC1CC(=O)C=C1C(C)O
COC1CC(=O)C(=C1)C(C)O
COC1CC(O)C=C1C(C)=O
COC1CC(O)C(=C1)C(C)=O
COC1C(=O)CC=C1C(C)O
COC1C(O)C=CC1C(C)=O
COC1C(O)CC=C1C(C)=O
COC(C)C1=CCC(=O)C1O
COC(C)C1=CCC(O)C1=O
COC(C)C1C=CC(=O)C1O
COC(C)C1C=CC(O)C1=O
COC(C)C1=CC(=O)CC1O
COC(C)C1=CC(O)CC1=O
COC(C)C1=CC(=O)C(O)C1
COC(C)C1=CC(O)C(=O)C1
COC(C)C1C(O)C=CC1=O
CCC1(OC)C=CC(=O)C1O
CCC1(OC)C=CC(O)C1=O
CCC1(O)C=CC(=O)C1OC
CCC1(O)C=CC(OC)C1=O
CCC1(OC)C(O)C=CC1=O
CCC1(O)C(OC)C=CC1=O
CCOC1(C)C=CC(=O)C1O
CCOC1(C)C=CC(O)C1=O
CCOC1C=CC(C)(O)C1=O
CCOC1C=CC(=O)C1(C)O
CCOC1(C)C(O)C=CC1=O
CCOC1C(=O)C=CC1(C)O
COC1C=C(CC1(C)O)C=O
COC1(C)C=C(CC1O)C=O
COC1(CC=C(C)C1O)C=O
COC1(CC(C)=CC1O)C=O
COC1C=C(C)CC1(O)C=O
COC1C=CC(C)C1(O)C=O
COC1C(C)=CCC1(O)C=O
COC1C(C)C=CC1(O)C=O
COC1CC=C(C)C1(O)C=O
COC1CC(C)=CC1(O)C=O
COC1(C)C=CC(C=O)C1O
COC1(C)C=CC(CO)C1=O
COC1(C)CC=C(C=O)C1O
COC1(C)CC=C(CO)C1=O
COC1C=CC(C)(C=O)C1O
COC1C=CC(C)(CO)C1=O
COC1(C)C=CC(=O)C1CO
COC1(C)C=CC(O)C1C=O
COC1C=CC(C=O)C1(C)O
COC1C=CC(C)(O)C1C=O
COC1CC=C(C=O)C1(C)O
COC1(C)C=C(CO)CC1=O
COC1(C)CC(C=O)=CC1O
COC1(C)CC(CO)=CC1=O
COC1C=CC(=O)C1(C)CO
COC1C=CC(O)C1(C)C=O
COC1(C)CC(=O)C=C1CO
COC1(C)CC(O)C=C1C=O
COC1CC(C=O)=CC1(C)O
COC1CC(C)(O)C=C1C=O
COC1(C)C(CO)C=CC1=O
COC1(C)CC(=O)C(CO)=C1
COC1(C)CC(O)C(C=O)=C1
COC1CC(C)(O)C(C=O)=C1
COC1C=CC(O)(C=O)C1C
COC1(CC(O)C=C1C)C=O
COC1(C)C(=O)CC=C1CO
COC1(C)C(O)C=CC1C=O
COC1(C)C(O)CC=C1C=O
COC1(CC(O)C(C)=C1)C=O
COC1C(C=O)=CCC1(C)O
COC1C(C=O)C=CC1(C)O
COC1CC(O)(C=O)C=C1C
COC1CC(O)(C=O)C(C)=C1
COC1C(=O)C=CC1(C)CO
COC1C(O)C=CC1(C)C=O
COC1(C=O)C=C(C)CC1O
COC1(C=O)C=CC(C)C1O
COC1(C=O)C(C)C=CC1O
COC1(CO)C=C(C)CC1=O
COC1(CO)C=CC(C)C1=O
COC1(CO)C(=O)CC=C1C
COC1(CO)C(C)C=CC1=O
COC1(CO)CC=C(C)C1=O
COC1(CO)CC(C)=CC1=O
COC1(C=O)C=CC(O)C1C
COC1(CO)C=CC(=O)C1C
COC1(CO)CC(=O)C=C1C
COC1(CO)CC(=O)C(C)=C1
COC1(C=O)C(O)CC=C1C
COCC1=CCC(C)(O)C1=O
COCC1(C)C=CC(=O)C1O
COCC1(C)C=CC(O)C1=O
COCC1C=CC(C)(O)C1=O
COCC1=CCC(=O)C1(C)O
COCC1C=CC(=O)C1(C)O
COCC1=CC(C)(O)CC1=O
COCC1=CC(C)(O)C(=O)C1
COCC1=CC(=O)CC1(C)O
COCC1(C)C(O)C=CC1=O
COCC1=CC(=O)C(C)(O)C1
COCC1C(=O)C=CC1(C)O
COCC1(O)C=C(C)CC1=O
COCC1(O)C=CC(C)C1=O
COCC1(O)C(=O)CC=C1C
COCC1(O)C(C)C=CC1=O
COCC1(O)CC=C(C)C1=O
COCC1(O)CC(C)=CC1=O
COCC1(O)C=CC(=O)C1C
COCC1(O)CC(=O)C=C1C
COCC1(O)CC(=O)C(C)=C1
COCOC1C=CC(=C)C1O
COCOC1C=CC(O)C1=C
COCOC1C(O)C=CC1=C
COCOC1C=CC=CC1O
COCOC1C=CC(O)C=C1
OC1C(CCC1=O)OCC#C
OC1CC(CC1=O)OCC#C
OC1CCC(=O)C1OCC#C
OC1CCC(OCC#C)C1=O
OC1CC(=O)CC1OCC#C
OC1CC(OCC#C)C(=O)C1
COC1CC(CC1=O)=CCO
COC1CC(CC1O)=CC=O
COC1CCC(=CC=O)C1O
COC1CCC(=CCO)C1=O
COC1CCC(=O)C1=CCO
COC1CCC(O)C1=CC=O
COC1CC(=O)C(C1)=CCO
COC1CC(=O)CC1=CCO
COC1CC(O)C(C1)=CC=O
COC1CC(O)CC1=CC=O
COC1C(=O)CCC1=CCO
COC1C(O)CCC1=CC=O
COCC=C1CCC(=O)C1O
COCC=C1CCC(O)C1=O
COCC=C1CC(=O)CC1O
COCC=C1CC(O)CC1=O
COCC=C1CC(O)C(=O)C1
COCC=C1C(O)CCC1=O
CC1CC=C(CO1)C(=O)CO
CC1CC=C(CO1)C(O)C=O
CC1CC=CC(O1)C(=O)CO
CC1CC=CC(O1)C(O)C=O
CC1CC(=CCO1)C(=O)CO
CC1CC(=CCO1)C(O)C=O
CC1=C(CCOC1)C(=O)CO
CC1=C(CCOC1)C(O)C=O
CC1=CC(COC1)C(=O)CO
CC1=CC(COC1)C(O)C=O
CC1=CCC(OC1)C(=O)CO
CC1=CCC(OC1)C(O)C=O
CC1=CCCOC1C(=O)CO
CC1=CCCOC1C(O)C=O
CC1C=CCOC1C(=O)CO
CC1C=CCOC1C(O)C=O
CC1=C(COCC1)C(=O)CO
CC1=C(COCC1)C(O)C=O
CC1=CC(OCC1)C(=O)CO
CC1=CC(OCC1)C(O)C=O
CC1=CCOC(C1)C(=O)CO
CC1=CCOC(C1)C(O)C=O
CC1=CCOCC1C(=O)CO
CC1=CCOCC1C(O)C=O
CC1COC(C=C1)C(=O)CO
CC1COC(C=C1)C(O)C=O
CC1COCC=C1C(=O)CO
CC1COCC=C1C(O)C=O
CC1COCC(=C1)C(=O)CO
CC1COCC(=C1)C(O)C=O
CC1OC(CC=C1)C(=O)CO
CC1OC(CC=C1)C(O)C=O
CC1OCC=CC1C(=O)CO
CC1OCC=CC1C(O)C=O
CC1OCC(C=C1)C(=O)CO
CC1OCC(C=C1)C(O)C=O
CC1OCCC=C1C(=O)CO
CC1OCCC=C1C(O)C=O
CC1OCCC(=C1)C(=O)CO
CC1OCCC(=C1)C(O)C=O
CC(C=O)C1=CCOCC1O
CC(CO)C1=CCOCC1=O
CCC(=O)C1=CCOCC1O
CCC(O)C1=CCOCC1=O
CC(C=O)C1=CC(O)COC1
CC(CO)C1=CC(=O)COC1
CCC(=O)C1=CC(O)COC1
CCC(O)C1=CC(=O)COC1
CC(C=O)C1OCC=CC1O
CC(CO)C1OCC=CC1=O
CCC(=O)C1OCC=CC1O
CCC(O)C1OCC=CC1=O
CC(C=O)C1OCC(O)C=C1
CC(CO)C1OCC(=O)C=C1
CCC(=O)C1OCC(O)C=C1
CCC(O)C1OCC(=O)C=C1
CC(=O)C1CC=CC(CO)O1
CC(O)C1CC=C(CO1)C=O
CC(O)C1CC=CC(O1)C=O
CC(=O)C1CC=C(CO)CO1
CC(=O)C1=CCC(CO)OC1
CC(=O)C1=CCCOC1CO
CC(=O)C1C=CCOC1CO
CC(O)C1=C(CCOC1)C=O
CC(O)C1=CC(COC1)C=O
CC(O)C1=CCC(OC1)C=O
CC(O)C1=CCCOC1C=O
CC(O)C1C=CCOC1C=O
CC(=O)C1CC(CO)=CCO1
CC(O)C1CC(C=O)=CCO1
CC(=O)C1=CC(CO)COC1
CC(=O)C1=CC(CO)OCC1
CC(=O)C1=CCOCC1CO
CC(O)C1=C(COCC1)C=O
CC(O)C1=CC(OCC1)C=O
CC(O)C1=CCOC(C1)C=O
CC(O)C1=CCOCC1C=O
CC(=O)C1=C(CO)CCOC1
CC(=O)C1=CCOC(CO)C1
CC(=O)C1=C(CO)COCC1
CC(=O)C1COCC=C1CO
CC(O)C1COCC=C1C=O
CC(=O)C1COCC(CO)=C1
CC(O)C1COCC(C=O)=C1
CC(=O)C1COC(CO)C=C1
CC(O)C1COC(C=O)C=C1
CC(=O)C1OCC=CC1CO
CC(=O)C1OCCC=C1CO
CC(O)C1OC(CC=C1)C=O
CC(O)C1OCC=CC1C=O
CC(O)C1OCCC=C1C=O
CC(=O)C1OCCC(CO)=C1
CC(O)C1OCCC(C=O)=C1
CC(=O)C1OCC(CO)C=C1
CC(O)C1OCC(C=O)C=C1
CC(=O)C1OC(CO)CC=C1
CC(=O)CC1=CCOCC1O
CC(O)CC1=CCOCC1=O
CC(=O)CC1=CC(O)COC1
CC(O)CC1=CC(=O)COC1
CC(=O)CC1OCC=CC1O
CC(O)CC1OCC=CC1=O
CC(=O)CC1OCC(O)C=C1
CC(O)CC1OCC(=O)C=C1
CC1(CC=CC(CO)O1)C=O
CC1CC=CC(CO)(O1)C=O
CC1(CC=C(CO)CO1)C=O
CC1=CCC(CO)(OC1)C=O
CC1=CCCOC1(CO)C=O
CC1C=CCOC1(CO)C=O
CC1(CC(CO)=CCO1)C=O
CC1=CC(CO)(COC1)C=O
CC1=CC(CO)(OCC1)C=O
CC1=CCOCC1(CO)C=O
CC1=CCOCC1(O)CC=O
CC1=CCOC(CO)(C1)C=O
CC1=CC(O)(CC=O)COC1
CC1(CC=O)OCC=CC1O
CC1(CCO)OCC=CC1=O
CC1(CC=O)OCC(O)C=C1
CC1(CCO)OCC(=O)C=C1
CC1(COCC=C1CO)C=O
CC1(CO)CC=C(CO1)C=O
CC1(CO)CC=CC(O1)C=O
CC1(C=O)C=CCOC1CO
CC1(CO)C=CCOC1C=O
CC1(COCC(CO)=C1)C=O
CC1(CO)CC(C=O)=CCO1
CC1(COC(CO)C=C1)C=O
CC1COC(CO)(C=O)C=C1
CC1(CO)COCC=C1C=O
CC1(CO)COCC(C=O)=C1
CC1(CO)COC(C=O)C=C1
CC1(CO)OC(CC=C1)C=O
CC1(CO)OCC=CC1C=O
CC1(CO)OCCC=C1C=O
CC1(CO)OCCC(C=O)=C1
CC1(CO)OCC(C=O)C=C1
CC1(OCC=CC1CO)C=O
CC1(OCCC=C1CO)C=O
CC1OCC=CC1(CO)C=O
CC1OCC=CC1(O)CC=O
CC1(OCCC(CO)=C1)C=O
CC1(O)C=CCOC1CC=O
CC1(OCC(CO)C=C1)C=O
CC1OCC(CO)(C=O)C=C1
CC1(OC(CO)CC=C1)C=O
CC1OC(CO)(CC=C1)C=O
CC1OCC(O)(CC=O)C=C1
CC1(O)COCC=C1CC=O
CC1(O)COCC(CC=O)=C1
CC1(O)COC(CC=O)C=C1
CCC1=CCOCC1(O)C=O
CCC1=CC(O)(COC1)C=O
CCC1(CO)OCC=CC1=O
CCC1(CO)OCC(=O)C=C1
CCC1(OCC=CC1O)C=O
CCC1OCC=CC1(O)C=O
CCC1(O)C=CCOC1C=O
CCC1(OCC(O)C=C1)C=O
CCC1OCC(O)(C=O)C=C1
CCC1(O)COCC=C1C=O
CCC1(O)COCC(C=O)=C1
CCC1(O)COC(C=O)C=C1
OC1C(CC=C)COCC1=O
OC1CC(CC=C)OCC1=O
OC1CC(=C)COC1CC=O
OC1C(CC=C)OCCC1=O
OC1CC(CC=O)OCC1=C
OC1C(CCOC1C=C)C=O
OC1CC(COC1C=C)C=O
OC1CCC(OC1C=C)C=O
OC1C(CCOC1C=O)C=C
OC1CC(COC1C=O)C=C
OC1CCC(OC1C=O)C=C
OC1C(CC=O)COCC1=C
OC1C(CC=O)OCCC1=C
OC1CC(OCC1C=C)C=O
OC1C(COCC1C=O)C=C
OC1CC(OC(C1)C=O)C=C
OC1CC(OCC1C=O)C=C
OC1CCOC(C=C)C1C=O
OC1CCOC(CC=C)C1=O
OC1CCOC(CC=O)C1=C
OC1CCOC(C=O)C1C=C
OC1CC(=O)COC1CC=C
OC1COC(CC1C=C)C=O
OC1COC(CC1C=O)C=C
OC1COCC(=C)C1CC=O
OC1COC(C=C)C(C1)C=O
OC1COCC(C=C)C1C=O
OC1COC(CC=C)CC1=O
OC1COCC(CC=C)C1=O
OC1COC(CC=C)C(=O)C1
OC1COCC(CC=O)C1=C
OC1COCC(C=O)C1C=C
OC1COC(CC=O)CC1=C
OC1COC(CC=O)C(=C)C1
OC1COCC(=O)C1CC=C
OC1COC(C=O)C(C1)C=C
OCC1CC(=C)C(CO1)C=O
OCC1CC(=C)CC(O1)C=O
OCC1CCC(=C)C(O1)C=O
OCC1CC(C=C)C(=O)CO1
OCC1CC(=C)COC1C=O
OCC1CC(C=O)C(=C)CO1
OCC1CCC(=O)C(O1)C=C
OCC1C(COCC1=C)C=O
OCC1CC(OCC1=C)C=O
OCC1C(COCC1=O)C=C
OCC1CC(OCC1=O)C=C
OCC1CCOC(C=C)C1=O
OCC1CC(=O)C(CO1)C=C
OCC1CC(=O)CC(O1)C=C
OCC1CCOC(C=O)C1=C
OCC1CC(=O)COC1C=C
OCC1C(OCCC1=C)C=O
OCC1COC(CC1=C)C=O
OCC1C(OCCC1=O)C=C
OCC1COC(CC1=O)C=C
OCC1COCC(=C)C1C=O
OCC1COCC(C=C)C1=O
OCC1COC(C=C)C(=O)C1
OCC1COCC(C=O)C1=C
OCC1COCC(=O)C1C=C
OCC1COC(C=O)C(=C)C1
OCC1OC(CCC1=C)C=O
OCC1OCC(CC1=C)C=O
OCC1OC(CCC1=O)C=C
OCC1OCC(CC1=O)C=C
OCC1OCC(=C)CC1C=O
OCC1OCCC(=C)C1C=O
OCC1OCCC(C=C)C1=O
OCC1OCCC(C=O)C1=C
OCC1OCCC(=O)C1C=C
OCC1OCC(=O)CC1C=C
OCCC1CC(=C)C(=O)CO1
OCCC1C(=C)COCC1=O
OCCC1CC(=O)C(=C)CO1
OCCC1COCC(=C)C1=O
OCCC1COCC(=O)C1=C
OCCC1OCC(=C)CC1=O
OCCC1OCCC(=C)C1=O
OCCC1OCCC(=O)C1=C
OCCC1OCC(=O)CC1=C
COC1(CCCCC1O)C=O
COC1CCCCC1(O)C=O
COC1(CCCC(O)C1)C=O
COC1CCCC(O)(C1)C=O
COC1(CCC(O)CC1)C=O
COC1CCC(O)(CC1)C=O
COC1(CO)CCCCC1=O
COC1(CO)CCCC(=O)C1
COC1(CO)CCC(=O)CC1
COCC1(O)CCCC(=O)C1
COCC1(O)CCC(=O)CC1
COCC1(O)CCCCC1=O
CC1=CC=CC(CC=O)=C1C=O
CC1=CC=CC(C=O)=C1CC=O
CC1=CC=C(CC=O)C=C1C=O
CC1=CC=C(CC=O)C(C=O)=C1
CC1=CC=C(C=O)C=C1CC=O
CC1=CC(CC=O)=CC=C1C=O
CC1=CC=C(C=O)C(CC=O)=C1
CC1=CC(CC=O)=CC(C=O)=C1
CC1=CC(C=O)=CC=C1CC=O
CC1=C(CC=O)C=CC=C1C=O
CCC1=CC=C(C=O)C=C1C=O
CCC1=CC(C=O)=CC=C1C=O
CCC1=CC(C=O)=CC(C=O)=C1
CCC1=C(C=O)C=CC=C1C=O
CCC1=CC=CC(C=O)=C1C=O
CCC1=CC=C(C=O)C(C=O)=C1
CC1=CC=CC(OC(=O)C=O)=C1
CC1=CC=CC=C1OC(=O)C=O
CC1=CC=C(OC(=O)C=O)C=C1
CC(=O)C1=CC=CC=C1OC=O
CC(=O)C1=CC=CC(OC=O)=C1
CC(=O)C1=CC=C(OC=O)C=C1
CC(=O)OC1=CC=CC=C1C=O
CC(=O)OC1=CC=CC(C=O)=C1
COC(=O)C1=CC=CC=C1C=O
COC(=O)C1=CC=CC(C=O)=C1
CC(=O)OC1=CC=C(C=O)C=C1
COC(=O)C1=CC=C(C=O)C=C1
CC1=CC(CC=C1C=O)OC=O
CC1=C(CC=CC1OC=O)C=O
CC1=CC=C(CC1OC=O)C=O
CC1=CC=CC(C=O)C1OC=O
CC1=CC(CC(C=O)=C1)OC=O
CC1=CCC=C(C=O)C1OC=O
CC1C=CC=C(C=O)C1OC=O
CC1=CC=C(C=O)C(C1)OC=O
CC1=CCC(C=O)=CC1OC=O
CC1C=CC(C=O)=CC1OC=O
CC1=CC=CC(OC=O)C1C=O
CC1=CC(C=O)=CC(C1)OC=O
CC1=CC(C=O)=CCC1OC=O
CC1=CC(C=O)C=CC1OC=O
CC1C=C(C=O)C=CC1OC=O
CC1=C(CC(OC=O)C=C1)C=O
CC1=CCC(OC=O)C=C1C=O
CC1C=CC(OC=O)C=C1C=O
CC1=CCC(OC=O)C(C=O)=C1
CC1C=CC(OC=O)C(C=O)=C1
CC1=CC(C=O)C(OC=O)C=C1
CC1=C(C=O)C=CC(C1)OC=O
CC1=C(C=O)C=CCC1OC=O
CC1=C(C=O)C(CC=C1)OC=O
CC1=CC(OC=O)C=C(C1)C=O
CC1=CC(OC=O)C=CC1C=O
CC1=CC(OC=O)C(C=O)=CC1
CC1=CC(OC=O)C(C=O)C=C1
CC1=C(C=O)C(OC=O)C=CC1
CC1C(OC=O)C=CC=C1C=O
CC1=CC(C=C)=C(C=O)C=C1O
CC1=C(C=C)C=C(O)C=C1C=O
CC1=CC(C=C)=C(O)C=C1C=O
CC1=CC=C(C=O)C(C=C)=C1O
CC1=CC=C(O)C(C=C)=C1C=O
CC1=CC(C=O)=CC(O)=C1C=C
CC1=CC(O)=C(C=C)C(C=O)=C1
CC1=CC(O)=CC(C=O)=C1C=C
CC1=C(O)C=C(C=C)C=C1C=O
CC1=C(O)C=CC(C=C)=C1C=O
CC1=C(O)C(C=C)=CC=C1C=O
CC1=C(O)C=C(C=O)C=C1C=C
CC1=CC=C(C=C1O)C(=C)C=O
CC1=CC(=CC=C1O)C(=C)C=O
CC1=CC=C(C=C1O)C(=O)C=C
CC1=CC=CC(C(=C)C=O)=C1O
CC1=CC=C(C(=C)C=O)C(O)=C1
CC1=CC=CC(O)=C1C(=C)C=O
CC1=CC=C(O)C=C1C(=C)C=O
CC1=CC=C(O)C(=C1)C(=C)C=O
CC1=CC=C(O)C=C1C(=O)C=C
CC1=CC(O)=CC=C1C(=C)C=O
CC1=CC(O)=CC(=C1)C(=C)C=O
CC1=CC(O)=CC(=C1)C(=O)C=C
CC1=C(O)C=CC=C1C(=C)C=O
CC1=C(O)C=CC=C1C(=O)C=C
CC(=C)C1=CC=C(C=O)C=C1O
CC(=C)C1=CC=C(O)C=C1C=O
CC(=C)C1=CC(O)=CC(C=O)=C1
CC(=C)C1=C(O)C=CC=C1C=O
CC(=O)C1=CC=C(C=C)C(O)=C1
CC(=O)C1=CC=CC(O)=C1C=C
CC(=O)C1=CC(O)=CC=C1C=C
CC(=O)C1=CC(O)=CC(C=C)=C1
CC#CC(=O)C1=CC=CC(O)=C1
CC(=O)C#CC1=CC=CC=C1O
CC(=O)C#CC1=CC=CC(O)=C1
CC(=O)C#CC1=CC=C(O)C=C1
OC1=CC=C(C=C1)C(C=O)C#C
OC1=CC=CC=C1C(C=O)C#C
OC1=CC=CC=C1CC(=O)C#C
OC1=CC=CC(=C1)C(C=O)C#C
OC1=CC=CC(=C1)C(=O)CC#C
OC1=CC=CC(CC(=O)C#C)=C1
OC1=CC=C(CC(=O)C#C)C=C1
OCC1=CC=C(C=C1)C(=O)C#C
OCC1=CC=CC=C1C(=O)C#C
OCC1=CC=CC(=C1)C(=O)C#C
OC(C#C)C1=CC=CC=C1C=O
OC(C#C)C1=CC=CC(C=O)=C1
OC(C=O)C1=CC=C(C=C1)C#C
OC(C=O)C1=CC=CC=C1C#C
OC(C=O)C1=CC=CC(=C1)C#C
OCC(=O)C1=CC=C(C=C1)C#C
OCC(=O)C1=CC=CC=C1C#C
OCC(=O)C1=CC=CC(=C1)C#C
OC(C#C)C1=CC=C(C=O)C=C1
CC=C(C=O)C1=CC=CC=C1O
CC=C(C=O)C1=CC=CC(O)=C1
CC=CC(=O)C1=CC=CC(O)=C1
CC=C(C=O)C1=CC=C(O)C=C1
CC(C=O)=CC1=CC=CC(O)=C1
CC(=CC=O)C1=CC=CC(O)=C1
CC(=O)C=CC1=CC=CC(O)=C1
CC(=O)C=CC1=CC=CC=C1O
CC(=O)C=CC1=CC=C(O)C=C1
CC1=CC=C(C)C(CC=O)=C1O
CC1=CC=C(C)C(C=O)=C1CO
CC1=CC(C)=C(CC=O)C=C1O
CC1=CC(C)=C(CC=O)C(O)=C1
CC1=CC(C)=C(C=O)C=C1CO
CC1=C(C)C(CC=O)=CC=C1O
CC1=CC=C(CC=O)C(C)=C1O
CC1=CC(C)=C(C=O)C(CO)=C1
CC1=CC(C)=C(CO)C(C=O)=C1
CC1=CC=C(CC=O)C(O)=C1C
CC1=C(C)C(C=O)=CC=C1CO
CC1=CC=C(C=O)C(C)=C1CO
CC1=CC=C(CO)C(C)=C1C=O
CC1=CC(CC=O)=C(C)C=C1O
CC1=CC(C)=C(O)C(CC=O)=C1
CC1=CC=C(C=O)C(CO)=C1C
CC1=CC=C(CO)C(C=O)=C1C
CC1=CC(CC=O)=CC(O)=C1C
CC1=CC=C(O)C(C)=C1CC=O
CC1=CC(C=O)=C(C)C=C1CO
CC1=CC(C=O)=CC(C)=C1CO
CC1=CC(CO)=C(C)C(C=O)=C1
CC1=CC(C=O)=CC(CO)=C1C
CC1=CC(CO)=CC(C=O)=C1C
CC1=CC(CO)=C(C=O)C=C1C
CC1=CC(O)=CC(C)=C1CC=O
CC1=CC(O)=C(C)C(CC=O)=C1
CC1=CC(O)=CC(CC=O)=C1C
CC1=CC(O)=C(CC=O)C=C1C
CCC1=C(C)C=C(C=O)C=C1O
CCC1=CC(C)=C(C=O)C=C1O
CCC1=C(C)C=C(O)C=C1C=O
CCC1=CC(C)=C(O)C=C1C=O
CCC1=CC=C(C=O)C(C)=C1O
CCC1=CC=C(O)C(C)=C1C=O
CCC1=CC(C=O)=CC(O)=C1C
CCC1=CC(O)=C(C)C(C=O)=C1
CCC1=CC(O)=CC(C=O)=C1C
CCC1=C(O)C=C(C)C=C1C=O
CCC1=C(O)C=CC(C)=C1C=O
CCC1=C(O)C(C)=CC=C1C=O
CC1=CC(CC=O)=CC(C)=C1O
CC1=CC(CO)=CC(C)=C1C=O
CC1=CC=C(O)C(CC=O)=C1C
CC1=CC=CC(C)=C1C(=O)CO
CC1=CC=CC(C)=C1C(O)C=O
CCC1=CC=C(O)C=C1C(C)=O
CCC1=C(O)C=CC=C1C(C)=O
CC(C=O)C1=C(C)C=CC=C1O
CC(C=O)C1=CC=C(C)C=C1O
CC(C=O)C1=CC=CC(C)=C1O
CC(C=O)C1=CC(C)=CC=C1O
CC(C=O)C1=CC=C(C)C(O)=C1
CC(C=O)C1=CC(C)=CC(O)=C1
CCC(=O)C1=CC(C)=CC(O)=C1
CC(C=O)C1=CC=CC(O)=C1C
CC(C=O)C1=CC=C(O)C=C1C
CC(C=O)C1=CC=C(O)C(C)=C1
CC(C=O)C1=CC(O)=CC=C1C
CC(=O)C1=C(C)C=CC=C1CO
CC(=O)C1=CC=C(C)C=C1CO
CC(=O)C1=CC=CC(C)=C1CO
CC(=O)C1=CC(C)=CC=C1CO
CC(O)C1=C(C)C=CC=C1C=O
CC(O)C1=CC=C(C)C=C1C=O
CC(O)C1=CC=CC(C)=C1C=O
CC(O)C1=CC(C)=CC=C1C=O
CC(=O)C1=CC=C(C)C(CO)=C1
CC(O)C1=CC=C(C)C(C=O)=C1
CC(O)C1=CC(C)=CC(C=O)=C1
CC(=O)C1=CC=CC(CO)=C1C
CC(O)C1=CC=CC(C=O)=C1C
CC(=O)C1=CC=C(CO)C=C1C
CC(O)C1=CC=C(C=O)C=C1C
CC(O)C1=CC=C(C=O)C(C)=C1
CC(=O)C1=CC(CO)=CC=C1C
CC(O)C1=CC(C=O)=CC=C1C
CC(=O)CC1=CC=C(C)C=C1O
CC(=O)CC1=CC(C)=CC(O)=C1
CC(=O)CC1=CC(O)=CC=C1C
CC1=CC=C(C=C1C)C(=O)CO
CC1=CC=C(C=C1C)C(O)C=O
CC1=CC=C(C)C(=C1)C(=O)CO
CC1=CC=C(C)C(=C1)C(O)C=O
CC1=CC(=CC(C)=C1)C(=O)CO
CC1=CC(=CC(C)=C1)C(O)C=O
CC1=CC=CC(C(=O)CO)=C1C
CC1=CC=CC(C(O)C=O)=C1C
CC1=CC=C(C(=O)CO)C(C)=C1
CC1=CC=C(C(O)C=O)C(C)=C1
CCC1=CC=C(C=C1O)C(C)=O
CCC1=CC(O)=CC(=C1)C(C)=O
CC(C)C1=CC=C(C=O)C=C1O
CC(C)C1=CC=C(O)C=C1C=O
CC(C)C1=CC(O)=CC(C=O)=C1
CC(C)C1=C(O)C=CC=C1C=O
CCC(=O)C1=CC=C(C)C(O)=C1
CCC(=O)C1=CC=CC(O)=C1C
CCC(=O)C1=CC(O)=CC=C1C
CC(=O)C1=CC(C)=CC(CO)=C1
CC(=O)C1=CC=C(CO)C(C)=C1
CC(=O)CC1=C(C)C=CC=C1O
CC(=O)CC1=CC=CC(C)=C1O
CC(=O)CC1=CC(C)=CC=C1O
CC(=O)CC1=CC=C(C)C(O)=C1
CC(=O)CC1=CC=CC(O)=C1C
CC(=O)CC1=CC=C(O)C=C1C
CC(=O)CC1=CC=C(O)C(C)=C1
CC1=CC=CC(O)=C1OCC=C
CC1=CC=C(O)C=C1OCC=C
CC1=CC=C(OCC=C)C(O)=C1
CC1=CC(O)=CC=C1OCC=C
CCOC1=CC=C(C=C)C=C1O
CCOC1=CC=CC(C=C)=C1O
CCOC1=CC=C(C=C)C(O)=C1
CCOC1=CC=CC(O)=C1C=C
CCOC1=CC=C(O)C=C1C=C
CCOC1=CC(O)=CC=C1C=C
CCOC1=CC(O)=CC(C=C)=C1
CCOC1=C(O)C=CC=C1C=C
COC1=CC=C(C=C)C=C1CO
COC1=CC(C=C)=CC=C1CO
COC1=CC=C(C=C)C(CO)=C1
COC1=CC=CC(CO)=C1C=C
COC1=CC=C(CO)C=C1C=C
COC1=CC=C(O)C=C1CC=C
COC1=CC(CO)=CC=C1C=C
COC1=C(CO)C=CC=C1C=C
COCC1=CC=C(C=C)C=C1O
COCC1=CC=CC(C=C)=C1O
COCC1=CC=C(C=C)C(O)=C1
COCC1=CC=CC(O)=C1C=C
COCC1=CC=C(O)C=C1C=C
COCC1=CC=C(O)C(C=C)=C1
COCC1=CC(O)=CC=C1C=C
COCC1=CC(O)=CC(C=C)=C1
COCC1=C(O)C=CC=C1C=C
CC1=CC=CC(OCC=C)=C1O
CC1=CC=C(OCC=C)C=C1O
CC1=CC=C(O)C(OCC=C)=C1
CC1=CC(OCC=C)=CC=C1O
CC1=CC(O)=CC(OCC=C)=C1
CC1=C(O)C=CC=C1OCC=C
CCOC1=CC(C=C)=CC=C1O
CCOC1=CC=C(O)C(C=C)=C1
COC1=CC=CC(C=C)=C1CO
COC1=CC=CC(CC=C)=C1O
COC1=CC=C(CC=C)C(O)=C1
COC1=CC=CC(O)=C1CC=C
COC1=CC=C(CO)C(C=C)=C1
COC1=CC=C(O)C(CC=C)=C1
COC1=CC(CO)=CC(C=C)=C1
COC1=CC(O)=CC=C1CC=C
COC1=CC(O)=CC(CC=C)=C1
COC1=C(O)C=CC=C1CC=C
COCC1=CC(C=C)=CC=C1O
COC1=CC=C(CC=C)C=C1O
COC1=CC(CC=C)=CC=C1O
COC(=O)C1=CC=CC(=C)C1O
COC(=O)C1=CC(=C)C=CC1O
COC(=O)C1=CC=CC(O)C1=C
COC(=O)C1=CC(=C)C(O)C=C1
COC(=O)C1=CC(O)C=CC1=C
COC(=O)C1=CC(O)C(=C)C=C1
CC1=CC=C(C#CCO)C(=O)O1
CC1=C(C#CCO)C(=O)OC=C1
CC1=C(C=CC(=O)O1)C#CCO
CC1=C(C=COC1=O)C#CCO
CC1=CC=C(OC1=O)C#CCO
CC1=CC(=COC1=O)C#CCO
CC1=CC(=O)OC=C1C#CCO
CC1=CC(=O)OC(=C1)C#CCO
CC1=C(OC(=O)C=C1)C#CCO
CC1=COC(=O)C=C1C#CCO
CC1=COC(=O)C(=C1)C#CCO
CC#CC1=CC=C(CO)C(=O)O1
CC#CC1=CC=C(CO)OC1=O
CC#CC1=CC(CO)=CC(=O)O1
CC#CC1=CC(CO)=COC1=O
CC#CC1=C(CO)C=CC(=O)O1
CC#CC1=C(CO)C=COC1=O
CC#CC1=C(CO)C(=O)OC=C1
CC#CC1=CC(=O)OC=C1CO
CC#CC1=CC(=O)OC(CO)=C1
CC#CC1=C(CO)OC(=O)C=C1
CC#CC1=COC(=O)C=C1CO
CC#CC1=COC(=O)C(CO)=C1
CCC#CC1=CC=C(O)C(=O)O1
CCC#CC1=CC=C(O)OC1=O
CCC#CC1=CC(O)=COC1=O
CC#CCC1=CC(=O)OC=C1O
CCC#CC1=CC(=O)OC=C1O
CC#CCC1=CC(=O)OC(O)=C1
CCC#CC1=CC(=O)OC(O)=C1
CCC#CC1=C(O)C=CC(=O)O1
CC#CCC1=COC(=O)C(O)=C1
CCC#CC1=COC(=O)C(O)=C1
CCC#CC1=C(O)C(=O)OC=C1
CC#CCC1=C(O)OC(=O)C=C1
CCC#CC1=C(O)OC(=O)C=C1
CC#CCC1=CC=C(O)C(=O)O1
CC#CCC1=CC=C(O)OC1=O
CC#CCC1=CC(O)=COC1=O
CC#CCC1=C(O)C=CC(=O)O1
CC#CCC1=C(O)C(=O)OC=C1
OC1=C(CCC#C)C=CC(=O)O1
OC1=CC=C(CCC#C)C(=O)O1
OC1=CC(CCC#C)=CC(=O)O1
OC1=C(CCC#C)C=COC1=O
OC1=CC=C(CCC#C)OC1=O
OC1=CC(CCC#C)=COC1=O
OC1=C(CCC#C)OC(=O)C=C1
OC1=COC(=O)C=C1CCC#C
OC1=COC(=O)C(CCC#C)=C1
OCC1=C(CC#C)C=CC(=O)O1
OCC1=CC(CC#C)=CC(=O)O1
OCC1=CC(CC#C)=COC1=O
OCC1=CC=C(CC#C)C(=O)O1
OCC1=CC=C(CC#C)OC1=O
OCC1=C(CC#C)C=COC1=O
OCC1=C(CC#C)C(=O)OC=C1
OCC1=C(CC#C)OC(=O)C=C1
OCC1=CC(=O)OC=C1CC#C
OCC1=CC(=O)OC(CC#C)=C1
OCC1=COC(=O)C=C1CC#C
OCC1=COC(=O)C(CC#C)=C1
OCCC1=CC=C(C#C)C(=O)O1
OCCC1=C(C=CC(=O)O1)C#C
OCCC1=CC(=CC(=O)O1)C#C
OCCC1=C(C#C)C(=O)OC=C1
OCCC1=C(C=COC1=O)C#C
OCCC1=CC=C(OC1=O)C#C
OCCC1=CC(=COC1=O)C#C
OCCC1=CC(=O)OC=C1C#C
OCCC1=CC(=O)OC(=C1)C#C
OCCC1=C(OC(=O)C=C1)C#C
OCCC1=COC(=O)C=C1C#C
OCCC1=COC(=O)C(=C1)C#C
CC1=CC(=CC(=O)O1)C#CCO
CC1=CC=C(C=CCO)C(=O)O1
CC1=CC(C=CCO)=CC(=O)O1
CC1=CC(C=CCO)=COC1=O
CC1=C(C=CCO)C=CC(=O)O1
CC1=C(C=CCO)C=COC1=O
CC1=C(C=CCO)C(=O)OC=C1
CC1=CC=C(OC1=O)C=CCO
CC1=CC(=O)OC=C1C=CCO
CC1=CC(=O)OC(C=CCO)=C1
CC1=C(OC(=O)C=C1)C=CCO
CC1=COC(=O)C=C1C=CCO
CC1=COC(=O)C(C=CCO)=C1
CC=CC1=CC=C(CO)C(=O)O1
CC=CC1=CC=C(CO)OC1=O
CC=CC1=CC(CO)=CC(=O)O1
CC=CC1=CC(CO)=COC1=O
CC=CC1=C(CO)C=CC(=O)O1
CC=CC1=C(CO)C=COC1=O
CC=CC1=C(CO)C(=O)OC=C1
CC=CC1=CC(=O)OC=C1CO
CC=CC1=CC(=O)OC(CO)=C1
CC=CC1=C(CO)OC(=O)C=C1
CC=CC1=COC(=O)C=C1CO
CC=CC1=COC(=O)C(CO)=C1
CC=CCC1=CC=C(O)C(=O)O1
CCC=CC1=CC=C(O)C(=O)O1
CC=CCC1=CC=C(O)OC1=O
CCC=CC1=CC=C(O)OC1=O
CC=CCC1=CC(O)=CC(=O)O1
CCC=CC1=CC(O)=CC(=O)O1
CC=CCC1=CC(O)=COC1=O
CCC=CC1=CC(O)=COC1=O
CC=CCC1=CC(=O)OC=C1O
CCC=CC1=CC(=O)OC=C1O
CC=CCC1=CC(=O)OC(O)=C1
CCC=CC1=CC(=O)OC(O)=C1
CC=CCC1=C(O)C=CC(=O)O1
CCC=CC1=C(O)C=CC(=O)O1
CCC=CC1=C(O)C=COC1=O
CCC=CC1=COC(=O)C=C1O
CC=CCC1=COC(=O)C(O)=C1
CCC=CC1=COC(=O)C(O)=C1
CC=CCC1=C(O)C(=O)OC=C1
CCC=CC1=C(O)C(=O)OC=C1
CC=CCC1=C(O)OC(=O)C=C1
CCC=CC1=C(O)OC(=O)C=C1
CC1=C(C=CCC1O)C#CC=O
CC1=C(CC=CC1O)C#CC=O
CC1=CC=C(CC1O)C#CC=O
CC1=CC(=CCC1O)C#CC=O
CC1=CC(C=CC1O)C#CC=O
CC1=CCC(=CC1O)C#CC=O
CC1C=C(C=CC1O)C#CC=O
CC1C=CC(=CC1O)C#CC=O
CC1=CC=CC(C#CC=O)C1O
CC1=CCC=C(C#CC=O)C1O
CC1C=CC=C(C#CC=O)C1O
CC1=CC=C(C#CC=O)C(O)C1
CC1=CC(C#CC=O)C(O)C=C1
CC1=C(C=CC(O)C1)C#CC=O
CC1=CC=CC(O)C1C#CC=O
CC1=CC(=CC(O)C1)C#CC=O
CC1=C(C#CC=O)C(O)C=CC1
CC1=C(C#CC=O)C(O)CC=C1
CC1=C(CC(O)C=C1)C#CC=O
CC1=CCC(O)C=C1C#CC=O
CC1=CCC(O)C(=C1)C#CC=O
CC1C=CC(O)C=C1C#CC=O
CC1C=CC(O)C(=C1)C#CC=O
CC1=CC(O)C(C=C1)C#CC=O
CC1=CC(O)C=C(C1)C#CC=O
CC1=CC(O)C=CC1C#CC=O
CC1=CC(O)C(=CC1)C#CC=O
CC1=CC(O)CC=C1C#CC=O
CC1=CC(O)CC(=C1)C#CC=O
CC1C(O)C=CC=C1C#CC=O
CC#CC1=C(CC=CC1O)C=O
CC#CC1=CC=C(CC1O)C=O
CC#CC1=CC=CC(C=O)C1O
CC#CC1=CCC=C(C=O)C1O
CC#CC1C=CC=C(C=O)C1O
CC#CC1=CC=CC(O)C1C=O
CC#CC1=CCC(C=O)=CC1O
CC#CC1C=CC(C=O)=CC1O
CC#CC1=CC=C(C=O)C(O)C1
CC#CC1C=CC(O)C=C1C=O
CC#CC1=C(CC(O)C=C1)C=O
CC#CC1=CCC(O)C=C1C=O
CC#CC1C=C(C=O)C=CC1O
CC#CC1=CC(C=O)=CCC1O
CC#CC1=CC(C=O)C=CC1O
CC#CC1=CC(C=O)=CC(O)C1
CC#CC1=CCC(O)C(C=O)=C1
CC#CC1C=CC(O)C(C=O)=C1
CC#CC1=CC(C=O)C(O)C=C1
CC#CC1=CC(O)C=C(C1)C=O
CC#CC1=CC(O)C=CC1C=O
CC#CC1=CC(O)CC=C1C=O
CC#CC1=C(C=O)C=CCC1O
CC#CC1=C(C=O)C=CC(O)C1
CC#CC1=CC(O)CC(C=O)=C1
CC#CC1=CC(O)C(C=O)=CC1
CC#CC1=CC(O)C(C=O)C=C1
CC#CC1=C(C=O)C(O)C=CC1
CC#CC1=C(C=O)C(O)CC=C1
CC#CC1C(O)C=CC=C1C=O
OC1C=C(CC=C1CC#C)C=O
OC1C=C(C=CC1CC=O)C#C
OC1C=C(CC=C1CC=O)C#C
OC1C=CC(=CC1CC=O)C#C
OC1C=CC(C=C1CC=O)C#C
OC1C(C=CC=C1CC=O)C#C
OC1CC=C(C=C1CC=O)C#C
OC1CC(=CC=C1CC=O)C#C
OC1C=CC=C(C#C)C1CC=O
OC1C=CCC(C#C)=C1CC=O
OC1CC=CC(C#C)=C1CC=O
OC1C=C(CC#C)C=CC1C=O
OC1C=C(CC#C)CC=C1C=O
OC1C=CC=C(CC#C)C1C=O
OC1C=CC(CC#C)=CC1C=O
OC1C=CC(CC#C)C=C1C=O
OC1C=CCC(CC#C)=C1C=O
OC1C(CC#C)=CCC=C1C=O
OC1C(CC#C)C=CC=C1C=O
OC1CC=C(CC#C)C=C1C=O
OC1CC=CC(CC#C)=C1C=O
OC1CC(CC#C)=CC=C1C=O
OC1C=C(CC#C)CC(C=O)=C1
OC1C=CC(C#C)C(CC=O)=C1
OC1C=CC(CC#C)C(C=O)=C1
OC1CC=C(C#C)C(CC=O)=C1
OC1CC=C(CC#C)C(C=O)=C1
OC1CC(CC#C)=CC(C=O)=C1
OC1CC(C#C)=C(CC=O)C=C1
OC1CC(CC#C)=C(C=O)C=C1
OC1C=CC=C(CC=O)C1C#C
OC1C=CCC(CC=O)=C1C#C
OC1CC=CC(CC=O)=C1C#C
OC1CC(=CC(CC=O)=C1)C#C
OC1C=CC=C(C=O)C1CC#C
OC1C=CCC(C=O)=C1CC#C
OC1CC=CC(C=O)=C1CC#C
OC1C=CC(CC=O)=CC1C#C
OC1C=CC(CC=O)C=C1C#C
OC1C=CC(CC=O)C(=C1)C#C
OC1CC=C(CC=O)C=C1C#C
OC1CC=C(CC=O)C(=C1)C#C
OC1C=CC(C=O)=CC1CC#C
OC1C=CC(C=O)C=C1CC#C
OC1CC=C(C=O)C=C1CC#C
OC1C=C(CC=O)C=CC1C#C
OC1C=C(CC=O)CC=C1C#C
OC1C=C(CC=O)CC(=C1)C#C
OC1CC(CC=O)=C(C=C1)C#C
OC1CC(CC=O)=CC=C1C#C
OC1CC(CC=O)=CC(=C1)C#C
OC1C=CC(C=O)C(CC#C)=C1
OC1CC=C(C=O)C(CC#C)=C1
OC1C=C(C=O)C=CC1CC#C
OC1CC(C=O)=CC=C1CC#C
OC1C(CC=O)=CCC=C1C#C
OC1C(CC=O)C=CC=C1C#C
OC1CC(C=O)=C(CC#C)C=C1
OC1CC(C=O)=CC(CC#C)=C1
OC1C(C=O)C=CC=C1CC#C
OCC1=C(CC=C(C1)C#C)C=O
OCC1=C(CC=CC1C#C)C=O
OCC1=C(CC(=CC1)C#C)C=O
OCC1=C(CC(C=C1)C#C)C=O
OCC1=C(CCC=C1C#C)C=O
OCC1=C(CCC(=C1)C#C)C=O
OCC1=CC=C(CC1C#C)C=O
OCC1=CC(CC=C1C#C)C=O
OCC1=CC(CC(=C1)C#C)C=O
OCC1C=C(CC=C1C#C)C=O
OCC1C=C(CC(=C1)C#C)C=O
OCC1=C(C=C(CC1)C=O)C#C
OCC1=C(C=CC(C1)C=O)C#C
OCC1=C(C=CCC1C=O)C#C
OCC1=C(CC=C(C1)C=O)C#C
OCC1=C(CC=CC1C=O)C#C
OCC1=C(CCC=C1C=O)C#C
OCC1=CC=C(CC1C=O)C#C
OCC1=CC(=CC(C1)C=O)C#C
OCC1=CC(=CCC1C=O)C#C
OCC1=CC(C=C(C1)C=O)C#C
OCC1=CC(C=CC1C=O)C#C
OCC1=CC(CC=C1C=O)C#C
OCC1=CCC(=CC1C=O)C#C
OCC1=CCC(C=C1C=O)C#C
OCC1C=C(C=CC1C=O)C#C
OCC1C=C(CC=C1C=O)C#C
OCC1C=CC(=CC1C=O)C#C
OCC1C=CC(C=C1C=O)C#C
OCC1C(C=CC=C1C=O)C#C
OCC1CC=C(C=C1C=O)C#C
OCC1CC(=CC=C1C=O)C#C
OCC1=C(C#C)C(CC=C1)C=O
OCC1=CC=C(C#C)C(C1)C=O
OCC1=CC=CC(C#C)C1C=O
OCC1=CC(C#C)=C(CC1)C=O
OCC1=CCC=C(C#C)C1C=O
OCC1=CCC(C#C)=C(C1)C=O
OCC1=CCCC(C#C)=C1C=O
OCC1C=CC=C(C#C)C1C=O
OCC1C=CCC(C#C)=C1C=O
OCC1CC=CC(C#C)=C1C=O
OCC1=CCC(C#C)C(C=O)=C1
OCC1C=CC(C#C)C(C=O)=C1
OCC1CC=C(C#C)C(C=O)=C1
OCC1=CC(C#C)C(C=O)=CC1
OCC1=CC(C#C)C(C=O)C=C1
OCC1CC(C#C)=C(C=O)C=C1
OCC1=C(CCC(C=O)=C1)C#C
OCC1=CC=CC(C=O)C1C#C
OCC1=CC(CC(C=O)=C1)C#C
OCC1=CCC=C(C=O)C1C#C
OCC1=CCCC(C=O)=C1C#C
OCC1C=CC=C(C=O)C1C#C
OCC1C=CCC(C=O)=C1C#C
OCC1CC=CC(C=O)=C1C#C
OCC1CC(=CC(C=O)=C1)C#C
OCC1=C(C#C)C(C=O)=CCC1
OCC1=C(C#C)C(C=O)C=CC1
OCC1=C(CC(C=O)=CC1)C#C
OCC1=C(CC(C=O)C=C1)C#C
OCC1=CC=C(C=O)C(C1)C#C
OCC1=CCC(C=O)=C(C1)C#C
OCC1=CCC(C=O)=CC1C#C
OCC1=CCC(C=O)C=C1C#C
OCC1=CCC(C=O)C(=C1)C#C
OCC1C=CC(C=O)=CC1C#C
OCC1C=CC(C=O)C=C1C#C
OCC1C=CC(C=O)C(=C1)C#C
OCC1CC=C(C=O)C=C1C#C
OCC1CC=C(C=O)C(=C1)C#C
OCC1=CC(C=O)=C(CC1)C#C
OCC1=CC(C=O)=CC(C1)C#C
OCC1=CC(C=O)=CCC1C#C
OCC1=CC(C=O)C=C(C1)C#C
OCC1=CC(C=O)C=CC1C#C
OCC1=CC(C=O)C(=CC1)C#C
OCC1=CC(C=O)C(C=C1)C#C
OCC1C=C(C=O)C=CC1C#C
OCC1CC(C=O)=C(C=C1)C#C
OCC1CC(C=O)=CC=C1C#C
OCC1CC(C=O)=CC(=C1)C#C
OCC1C(C=O)=CCC=C1C#C
OCC1=C(C=O)C(C=CC1)C#C
OCC1=C(C=O)C(CC=C1)C#C
OCC1=C(C=O)C=C(CC1)C#C
OCC1=C(C=O)C=CC(C1)C#C
OCC1=C(C=O)C=CCC1C#C
OCC1=C(C=O)C(=CCC1)C#C
OCC1C(C=O)C=CC=C1C#C
CC1=C(CC=CC1=CCO)C=O
CC1=CC=C(CC1=CCO)C=O
CC1=CC(CC=C1C=O)=CCO
CC1=C(CC=CC1O)C=CC=O
CC1=CC=C(CC1O)C=CC=O
CC1=CC=CC(=CCC=O)C1O
CC1=CC=CC(C=CC=O)C1O
CC1=CCC=C(C=CC=O)C1O
CC1C=CC=C(C=CC=O)C1O
CC1=CC=CC(=CCO)C1C=O
CC1=CCC(C=CC=O)=CC1O
CC1C=CC(C=CC=O)=CC1O
CC1=CC=C(C=CC=O)C(O)C1
CC1=CC=CC(C=O)C1=CCO
CC1=CC(CC(C=O)=C1)=CCO
CC1=CCC=C(C=O)C1=CCO
CC1C=CC=C(C=O)C1=CCO
CC1=C(CC(=CCO)C=C1)C=O
CC1=CCC(=CCO)C=C1C=O
CC1C=CC(=CCO)C=C1C=O
CC1=CC(=CCC=O)C=CC1O
CC1=CC(C=CC=O)=CCC1O
CC1=CC(C=CC=O)C=CC1O
CC1C=C(C=CC=O)C=CC1O
CC1=CC(C=CC=O)=CC(O)C1
CC1=CCC(=CCO)C(C=O)=C1
CC1C=CC(=CCO)C(C=O)=C1
CC1=CC(=CCC=O)C(O)C=C1
CC1=CC(C=CC=O)C(O)C=C1
CC1=CC=CC(O)C1=CCC=O
CC1=CC=CC(O)C1C=CC=O
CC1=CC=C(C=O)C(C1)=CCO
CC1=CCC(C=O)=CC1=CCO
CC1C=CC(C=O)=CC1=CCO
CC1=CC(=CCO)C=C(C1)C=O
CC1=CC(=CCO)C=CC1C=O
CC1=C(C=CC=O)C=CCC1O
CC1=C(C=CC=O)C=CC(O)C1
CC1=CC(=CCO)C(C=O)=CC1
CC1=CC(=CCO)C(C=O)C=C1
CC1=C(C=CC=O)C(O)C=CC1
CC1=C(C=CC=O)C(O)CC=C1
CC1=C(CC(O)C=C1)C=CC=O
CC1=CCC(O)C=C1C=CC=O
CC1C=CC(O)C=C1C=CC=O
CC1=CC(C=O)=CC(C1)=CCO
CC1=CC(C=O)=CCC1=CCO
CC1=CC(C=O)C=CC1=CCO
CC1C=C(C=O)C=CC1=CCO
CC1C(=CCO)C=CC=C1C=O
CC1=CCC(O)C(C=CC=O)=C1
CC1C=CC(O)C(C=CC=O)=C1
CC1=CC(C=O)C(=CCO)C=C1
CC1=CC(O)C=C(C1)C=CC=O
CC1=CC(O)C=CC1=CCC=O
CC1=CC(O)C=CC1C=CC=O
CC1=CC(O)CC=C1C=CC=O
CC1=C(C=O)C=CC(C1)=CCO
CC1=C(C=O)C=CCC1=CCO
CC1=C(C=O)C(CC=C1)=CCO
CC1=CC(O)CC(C=CC=O)=C1
CC1=CC(O)C(=CCC=O)C=C1
CC1=CC(O)C(C=CC=O)=CC1
CC1=CC(O)C(C=CC=O)C=C1
CC1=C(C=O)C(=CCO)C=CC1
CC1C(O)C=CC=C1C=CC=O
CC=C1C=C(CC=C1CO)C=O
CC=C1C=CC=C(CC=O)C1O
CC=C1C=CC=C(C=O)C1CO
CC=C1C=CC=C(CO)C1C=O
CC=C1C=CCC(C=O)=C1CO
CC=C1C=CCC(CO)=C1C=O
CC=C1CC=CC(C=O)=C1CO
CC=C1CC=CC(CO)=C1C=O
CC=C1C=CC(CC=O)=CC1O
CC=C1C=CC(C=O)=CC1CO
CC=C1C=CC(C=O)C=C1CO
CC=C1C=CC(CO)=CC1C=O
CC=C1C=CC(CO)C=C1C=O
CC=C1CC=C(C=O)C=C1CO
CC=C1CC=C(CO)C=C1C=O
CC=C1C=C(CC=O)C=CC1O
CC=C1C=CC(C=O)C(CO)=C1
CC=C1C=CC(CO)C(C=O)=C1
CC=C1CC=C(C=O)C(CO)=C1
CC=C1CC=C(CO)C(C=O)=C1
CC=C1C=CC(O)C=C1CC=O
CC=C1C=C(C=O)C=CC1CO
CC=C1C=C(CO)C=CC1C=O
CC=C1C=C(CO)CC=C1C=O
CC=C1CC(C=O)=CC=C1CO
CC=C1CC(CO)=CC=C1C=O
CC=C1C=C(CO)CC(C=O)=C1
CC=C1C=CC(O)C(CC=O)=C1
CC=C1CC(C=O)=CC(CO)=C1
CC=C1CC(CO)=CC(C=O)=C1
CC=C1CC(C=O)=C(CO)C=C1
CC=C1CC(CO)=C(C=O)C=C1
CC=C1C(C=O)C=CC=C1CO
CC=C1C(CO)=CCC=C1C=O
CC=C1C(CO)C=CC=C1C=O
CC=C1C(O)C=CC=C1CC=O
CC=CC1=C(CC=CC1O)C=O
CC=CC1=CC=C(CC1O)C=O
CC=CC1=CC=CC(C=O)C1O
CC=CC1=CCC=C(C=O)C1O
CC=CC1C=CC=C(C=O)C1O
CCC=C1C=CC=C(C=O)C1O
CC=CC1=CC=CC(O)C1C=O
CC=CC1=CCC(C=O)=CC1O
CC=CC1C=CC(C=O)=CC1O
CCC=C1C=CC(C=O)=CC1O
CC=CC1=CC=C(C=O)C(O)C1
CC=CC1=C(CC(O)C=C1)C=O
CC=CC1=CCC(O)C=C1C=O
CC=CC1C=CC(O)C=C1C=O
CCC=C1C=CC(O)C=C1C=O
CC=CC1=CC(C=O)=CCC1O
CC=CC1=CC(C=O)C=CC1O
CC=CC1C=C(C=O)C=CC1O
CCC=C1C=C(C=O)C=CC1O
CC=CC1=CC(C=O)=CC(O)C1
CC=CC1=CCC(O)C(C=O)=C1
CC=CC1C=CC(O)C(C=O)=C1
CCC=C1C=CC(O)C(C=O)=C1
CC=CC1=CC(C=O)C(O)C=C1
CC=CC1=CC(O)C=C(C1)C=O
CC=CC1=CC(O)C=CC1C=O
CC=CC1=CC(O)CC=C1C=O
CC=CC1=C(C=O)C=CCC1O
CC=CC1=C(C=O)C=CC(O)C1
CC=CC1=CC(O)CC(C=O)=C1
CC=CC1=CC(O)C(C=O)=CC1
CC=CC1=CC(O)C(C=O)C=C1
CC=CC1=C(C=O)C(O)C=CC1
CC=CC1=C(C=O)C(O)CC=C1
CC=CC1C(O)C=CC=C1C=O
CCC=C1C(O)C=CC=C1C=O
OC1C=CC=CC1OC(=O)C#C
OC1C=CC(OC(=O)C#C)C=C1
COC(=O)C=C1C=CC=CC1O
COC(=O)C=C1C=CC(O)C=C1
CC1=C(CC=CC=C1CO)C=O
CC1=CC=C(CC=C1CO)C=O
CC1=CC=CC=C(CC=O)C1O
CC1=CC=CC=C(CCO)C1=O
CC1=C(CC=CC(CO)=C1)C=O
CC1=CC=C(CC(CO)=C1)C=O
CC1=CC=CC=C(C=O)C1CO
CC1=CC=CC=C(CO)C1C=O
CC1=CC=CCC(C=O)=C1CO
CC1=CC=CCC(CO)=C1C=O
CC1=CCC=CC(C=O)=C1CO
CC1=CCC=CC(CO)=C1C=O
CC1C=CC=CC(C=O)=C1CO
CC1C=CC=CC(CO)=C1C=O
CC1=CC=CC(CC=O)=CC1O
CC1=CC=CC(CCO)=CC1=O
CC1=C(CC=C(CO)C=C1)C=O
CC1=CC=CC(C=O)=CC1CO
CC1=CC=CC(C=O)C=C1CO
CC1=CC=CC(CO)=C(C1)C=O
CC1=CC=CC(CO)=CC1C=O
CC1=CC=CC(CO)C=C1C=O
CC1=CCC=C(C=O)C=C1CO
CC1=CCC=C(CO)C=C1C=O
CC1C=CC=C(C=O)C=C1CO
CC1C=CC=C(CO)C=C1C=O
CC1=CC=C(CC=O)C=CC1O
CC1=CC=C(CCO)C=CC1=O
CC1=CC=CC(C=O)=C(CO)C1
CC1=CC=CC(C=O)C(CO)=C1
CC1=CC=CC(CO)C(C=O)=C1
CC1=CCC=C(C=O)C(CO)=C1
CC1=CCC=C(CO)C(C=O)=C1
CC1C=CC=C(C=O)C(CO)=C1
CC1C=CC=C(CO)C(C=O)=C1
CC1=CC=C(CC=O)C(O)C=C1
CC1=CC=C(CCO)C(=O)C=C1
CC1=CC=CC(=O)C=C1CCO
CC1=CC=CC(O)C=C1CC=O
CC1=C(CC(CO)=CC=C1)C=O
CC1=CC=C(C=O)C=CC1CO
CC1=CC=C(CO)C=C(C1)C=O
CC1=CC=C(CO)C=CC1C=O
CC1=CC=C(CO)CC=C1C=O
CC1=CCC(C=O)=CC=C1CO
CC1=CCC(CO)=CC=C1C=O
CC1C=CC(C=O)=CC=C1CO
CC1C=CC(CO)=CC=C1C=O
CC1=CC(CC=O)=CC=CC1O
CC1=CC(CCO)=CC=CC1=O
CC1=CC=C(C=O)C=C(CO)C1
CC1=CC=C(CO)CC(C=O)=C1
CC1=CC=CC(=O)C(CCO)=C1
CC1=CC=CC(O)C(CC=O)=C1
CC1=CCC(C=O)=CC(CO)=C1
CC1=CCC(CO)=CC(C=O)=C1
CC1C=CC(C=O)=CC(CO)=C1
CC1C=CC(CO)=CC(C=O)=C1
CC1=CC=C(C=O)C(CO)=CC1
CC1=CC=C(C=O)C(CO)C=C1
CC1=CC=C(CO)C(C=O)=CC1
CC1=CC=C(CO)C(C=O)C=C1
CC1=CC(CC=O)=CC(O)C=C1
CC1=CC(CCO)=CC(=O)C=C1
CC1=CCC(C=O)=C(CO)C=C1
CC1=CCC(CO)=C(C=O)C=C1
CC1C=CC(CO)=C(C=O)C=C1
CC1=CC(C=O)=CC=CC1CO
CC1=CC(C=O)=CCC=C1CO
CC1=CC(C=O)C=CC=C1CO
CC1=CC(CO)=C(CC=C1)C=O
CC1=CC(CO)=CC=C(C1)C=O
CC1=CC(CO)=CC=CC1C=O
CC1=CC(CO)=CCC=C1C=O
CC1=CC(CO)C=CC=C1C=O
CC1C=C(C=O)C=CC=C1CO
CC1C=C(CO)C=CC=C1C=O
CC1=C(CC=O)C=CC=CC1O
CC1=C(CCO)C=CC=CC1=O
CC1=CC(C=O)=CC=C(CO)C1
CC1=CC(C=O)=CCC(CO)=C1
CC1=CC(C=O)C=CC(CO)=C1
CC1=CC(CO)=CCC(C=O)=C1
CC1=CC(CO)C=CC(C=O)=C1
CC1C=C(CO)C=CC(C=O)=C1
CC1=C(CC=O)C=CC(O)C=C1
CC1=C(CCO)C=CC(=O)C=C1
CC1=CC(C=O)=CC(CO)=CC1
CC1=CC(C=O)=CC(CO)C=C1
CC1=CC(C=O)C=C(CO)C=C1
CC1=CC(CO)=CC(C=O)=CC1
CC1=CC(CO)=CC(C=O)C=C1
CC1=CC(CO)C=C(C=O)C=C1
CC1=CC(C=O)=C(CO)C=CC1
CC1=CC(C=O)=C(CO)CC=C1
CC1=CC(C=O)C(CO)=CC=C1
CC1=CC(CO)=C(C=O)C=CC1
CC1=CC(CO)C(C=O)=CC=C1
CC1=C(CC=O)C(O)C=CC=C1
CC1=C(CCO)C(=O)C=CC=C1
CC1=CC(=O)C=CC=C1CCO
CC1=CC(O)C=CC=C1CC=O
CC1=C(C=O)C=CC=CC1CO
CC1=C(C=O)C=CCC=C1CO
CC1=C(CO)C=C(CC=C1)C=O
CC1=C(CO)C=CC=C(C1)C=O
CC1=C(CO)C=CC=CC1C=O
CC1=C(CO)C=CCC=C1C=O
CC1=C(CO)CC=CC=C1C=O
CC1C(CO)=CC=CC=C1C=O
CC1=C(C=O)C=CC=C(CO)C1
CC1=C(C=O)C=CCC(CO)=C1
CC1=C(CO)C=CCC(C=O)=C1
CC1=C(CO)CC=CC(C=O)=C1
CC1=CC(=O)C=CC(CCO)=C1
CC1=CC(O)C=CC(CC=O)=C1
CC1=C(C=O)C=CC(CO)=CC1
CC1=C(C=O)C=CC(CO)C=C1
CC1=C(CO)C=CC(C=O)=CC1
CC1=C(CO)C=CC(C=O)C=C1
CC1=C(CO)CC=C(C=O)C=C1
CC1=CC(=O)C=C(CCO)C=C1
CC1=CC(O)C=C(CC=O)C=C1
CC1=C(C=O)C=C(CO)C=CC1
CC1=C(C=O)C=C(CO)CC=C1
CC1=C(CO)C=C(C=O)C=CC1
CC1=C(CO)CC(C=O)=CC=C1
CC1=CC(=O)C(CCO)=CC=C1
CC1=CC(O)C(CC=O)=CC=C1
CC1=C(C=O)C(CO)=CC=CC1
CC1=C(C=O)C(CO)=CCC=C1
CC1=C(C=O)C(CO)C=CC=C1
CC1=C(CO)C(C=O)=CC=CC1
CC1=C(CO)C(C=O)=CCC=C1
CC1=C(CO)C(C=O)C=CC=C1
CCC1=CC=CC=C(C=O)C1O
CCC1=CC=CC=C(CO)C1=O
CCC1=CC=CC(C=O)=CC1O
CCC1=CC=CC(CO)=CC1=O
CCC1=CC=CC(=O)C=C1CO
CCC1=CC=CC(O)C=C1C=O
CCC1=CC=C(C=O)C=CC1O
CCC1=CC=C(CO)C=CC1=O
CCC1=CC=CC(=O)C(CO)=C1
CCC1=CC=CC(O)C(C=O)=C1
CCC1=CC=C(C=O)C(O)C=C1
CCC1=CC=C(CO)C(=O)C=C1
CCC1=CC(C=O)=CC=CC1O
CCC1=CC(CO)=CC=CC1=O
CCC1=CC(C=O)=CC(O)C=C1
CCC1=CC(CO)=CC(=O)C=C1
CCC1=CC(=O)C=CC=C1CO
CCC1=CC(O)C=CC=C1C=O
CCC1=C(C=O)C=CC=CC1O
CCC1=C(CO)C=CC=CC1=O
CCC1=CC(=O)C=CC(CO)=C1
CCC1=CC(O)C=CC(C=O)=C1
CCC1=C(C=O)C=CC(O)C=C1
CCC1=C(CO)C=CC(=O)C=C1
CCC1=CC(=O)C=C(CO)C=C1
CCC1=CC(O)C=C(C=O)C=C1
CCC1=CC(=O)C(CO)=CC=C1
CCC1=CC(O)C(C=O)=CC=C1
CCC1=C(C=O)C(O)C=CC=C1
CCC1=C(CO)C(=O)C=CC=C1
CCCC1=CC=CC=C(O)C1=O
CCCC1=CC=CC(=O)C=C1O
CCCC1=CC=CC(=O)C(O)=C1
CCCC1=CC=C(O)C(=O)C=C1
CCCC1=CC(=O)C=CC=C1O
CCCC1=CC(=O)C=CC(O)=C1
CCCC1=CC(O)=CC(=O)C=C1
CCCC1=CC(=O)C(O)=CC=C1
CCCC1=C(O)C=CC=CC1=O
CCCC1=C(O)C=CC(=O)C=C1
CCCC1=C(O)C(=O)C=CC=C1
CC1=CC=C(C)C(OC=O)C1O
CC1=C(C)C(OC=O)C=CC1O
CC1=C(C)C(O)C(OC=O)C=C1
CC1=C(C)C(OC=O)C(O)C=C1
CC1=CC(O)C=C(C)C1OC=O
CC1=CC(OC=O)C=C(C)C1O
CC1=CC(OC=O)C(C)=CC1O
CC1=CC(O)C(OC=O)C=C1C
CC1=CC(O)C(OC=O)C(C)=C1
CC1=CC(OC=O)C(O)C(C)=C1
CC(=O)OC1C=C(C)C=CC1O
CC(=O)OC1C=CC=C(C)C1O
CC(=O)OC1C=CC(C)=CC1O
CC(=O)OC1C=CC(O)C=C1C
CC(=O)OC1C=CC(O)C(C)=C1
CC(=O)OC1C(O)C=CC=C1C
COC(=O)C1=C(C)C=CCC1O
COC(=O)C1=C(C)CC=CC1O
COC(=O)C1=CC=C(C)CC1O
COC(=O)C1=CC=CC(C)C1O
COC(=O)C1=CC(C)=CCC1O
COC(=O)C1=CC(C)C=CC1O
COC(=O)C1=CCC=C(C)C1O
COC(=O)C1=CCC(C)=CC1O
COC(=O)C1C=C(C)C=CC1O
COC(=O)C1C=CC=C(C)C1O
COC(=O)C1C=CC(C)=CC1O
COC(=O)C1=C(C)C=CC(O)C1
COC(=O)C1=CC=C(C)C(O)C1
COC(=O)C1=CC(C)=CC(O)C1
COC(=O)C1=CC=CC(O)C1C
COC(=O)C1=C(C)CC(O)C=C1
COC(=O)C1=CC(C)C(O)C=C1
COC(=O)C1=CCC(O)C=C1C
COC(=O)C1C=CC(O)C=C1C
COC(=O)C1=C(C)C(O)C=CC1
COC(=O)C1=C(C)C(O)CC=C1
COC(=O)C1=CCC(O)C(C)=C1
COC(=O)C1C=CC(O)C(C)=C1
COC(=O)C1=CC(O)C=CC1C
COC(=O)C1=CC(O)CC=C1C
COC(=O)C1=CC(O)C=C(C)C1
COC(=O)C1=CC(O)C(C)=CC1
COC(=O)C1=CC(O)C(C)C=C1
COC(=O)C1=CC(O)CC(C)=C1
COC(=O)C1C(O)C=CC=C1C
CC1=CC=CC(C)(O)C1OC=O
CC1=CC=CC(C)(OC=O)C1O
CC1=CC=CC(O)C1(C)OC=O
CC1=CC=CC(OC=O)C1(C)O
CC1=CC(C)(O)C=CC1OC=O
CC1=CC(C)(OC=O)C=CC1O
CC1=CC(C)(O)C(OC=O)C=C1
CC1=CC(C)(OC=O)C(O)C=C1
CC1=CC(O)C=CC1(C)OC=O
CC1=CC(O)C(C)(OC=O)C=C1
CC1=CC(OC=O)C=CC1(C)O
CC1=CC(OC=O)C(C)(O)C=C1
OC1C=CC(CC1C#C)OC=O
OC1C(CC=CC1C#C)OC=O
OC1C(CCC=C1C#C)OC=O
OC1CC(CC=C1C#C)OC=O
OC1CC(CC(=C1)C#C)OC=O
OC1C=C(CCC1OC=O)C#C
OC1C=CC(CC1OC=O)C#C
OC1C(CC=CC1OC=O)C#C
OC1CC=C(CC1OC=O)C#C
OC1CC(=CCC1OC=O)C#C
OC1CC(C=CC1OC=O)C#C
OC1CCC(=CC1OC=O)C#C
OC1C=CCC(C#C)C1OC=O
OC1CC=C(C#C)C(C1)OC=O
OC1CC=CC(C#C)C1OC=O
OC1CCC=C(C#C)C1OC=O
OC1CC(C#C)C(OC=O)C=C1
OC1C=CCC(OC=O)C1C#C
OC1CC=CC(OC=O)C1C#C
OC1CCC(OC=O)C=C1C#C
OC1CCC(OC=O)C(=C1)C#C
OC1CC(OC=O)C=C(C1)C#C
OC1CC(OC=O)C=CC1C#C
OC1CC(OC=O)C(C=C1)C#C
CC=C1C=CC(CC1O)OC=O
CC=C1C=CCC(O)C1OC=O
CC=C1CC=CC(O)C1OC=O
CC=C1C=CCC(OC=O)C1O
CC=C1CC=CC(OC=O)C1O
CC=C1C=CC(O)CC1OC=O
CC=C1CC(O)C=CC1OC=O
CC=C1CC(OC=O)C=CC1O
CC=C1CC(O)C(OC=O)C=C1
CC=C1CC(OC=O)C(O)C=C1
CC=C1C(CC=CC1O)OC=O
CC=C1C(O)CC=CC1OC=O
CC1=CC=CC(CC1O)OC=O
CC1=CC(CC=CC1O)OC=O
CC1=CC=CCC(O)C1OC=O
CC1=CCC=CC(O)C1OC=O
CC1C=CC=CC(O)C1OC=O
CC1=CC=CCC(OC=O)C1O
CC1=CCC=CC(OC=O)C1O
CC1C=CC=CC(OC=O)C1O
CC1=CC=CC(O)C(C1)OC=O
CC1=CC=CC(O)CC1OC=O
CC1=CC(CC(O)C=C1)OC=O
CC1=CC=CC(OC=O)C(O)C1
CC1=CCC(O)C=CC1OC=O
CC1C=CC(O)C=CC1OC=O
CC1=CCC(OC=O)C=CC1O
CC1C=CC(OC=O)C=CC1O
CC1=CCC(O)C(OC=O)C=C1
CC1=CCC(OC=O)C(O)C=C1
CC1C=CC(O)C(OC=O)C=C1
CC1=CC(O)C=CC(C1)OC=O
CC1=CC(O)C=CCC1OC=O
CC1=CC(O)C(CC=C1)OC=O
CC1=CC(O)CC=CC1OC=O
CC1=CC(O)CC(OC=O)C=C1
CC1=CC(OC=O)C=CCC1O
CC1=CC(OC=O)C=CC(O)C1
CC1=CC(O)C(OC=O)C=CC1
CC1=CC(OC=O)C(O)C=CC1
CC1=CC(OC=O)C(O)CC=C1
CC1C(O)C=CC=CC1OC=O
COC1=CC=C(OC)C(OC)=C1
COC1=CC=CC(OC)=C1OC
COC1=CC(OC)=CC(OC)=C1
CC1=CC(=O)C=C(OCC#C)O1
CC1=CC(=O)C(OCC#C)=CO1
CC1=C(OCC#C)C(=O)C=CO1
CC1=C(OCC#C)OC=CC1=O
CC1=COC=C(OCC#C)C1=O
CC1=COC(OCC#C)=CC1=O
CCOC1=C(C#C)C(=O)C=CO1
CCOC1=CC(=O)C=C(O1)C#C
CCOC1=CC(=O)C(=CO1)C#C
CCOC1=C(OC=CC1=O)C#C
CCOC1=COC(=CC1=O)C#C
CCOC1=COC=C(C#C)C1=O
COC1=C(C#CC)C(=O)C=CO1
COC1=C(CC#C)C(=O)C=CO1
COC1=C(CC#C)OC=CC1=O
COC1=CC(=O)C=C(CC#C)O1
COC1=CC(=O)C(CC#C)=CO1
COC1=CC(=O)C=C(O1)C#CC
COC1=CC(=O)C(=CO1)C#CC
COC1=C(OC=CC1=O)C#CC
COC1=COC(=CC1=O)C#CC
COC1=COC=C(C#CC)C1=O
COC1=COC(CC#C)=CC1=O
COC1=COC=C(CC#C)C1=O
COCC1=C(C#C)C(=O)C=CO1
COCC1=CC(=O)C=C(O1)C#C
COCC1=CC(=O)C(=CO1)C#C
COCC1=C(OC=CC1=O)C#C
COCC1=COC(=CC1=O)C#C
COCC1=COC=C(C#C)C1=O
COC1=C(C=CC)C(=O)C=CO1
COC1=CC(=O)C(C=CC)=CO1
COC1=CC(=O)C=C(O1)C=CC
COC1=C(OC=CC1=O)C=CC
COC1=COC=C(C=CC)C1=O
COC1=COC(C=CC)=CC1=O
COC1(OC)C=C(C)C=CC1=O
COC1(OC)C=CC=C(C)C1=O
COC1(OC)C=CC(C)=CC1=O
COC1(OC)C(=O)C=CC=C1C
COC1(OC)C=CC(=O)C=C1C
COC1(OC)C=CC(=O)C(C)=C1
COC1C=CC=CC(=O)C1OC
COC1C=CC=CC(OC)C1=O
COC1C=CC(=O)C=CC1OC
COC1C=CC(OC)C(=O)C=C1
OC1(CC=O)C=CC=C1C=O
OC1(CC=O)C=CC(C=O)=C1
OC1(C=O)C=CC=C1CC=O
OC1(C=O)C=CC(CC=O)=C1
OCC1=CC=CC1(C=O)C=O
OCC1=CC(C=O)(C=O)C=C1
OCC1(C=O)C=CC=C1C=O
OCC1(C=O)C=CC(C=O)=C1
OC(C=O)(C=O)C1=CC=CC1
OC(C=O)(C=O)C1=CCC=C1
OC(C=O)(C=O)C1C=CC=C1
OC1C=CC=C1COCC=O
OC1C=CC(COCC=O)=C1
OCC1=CC=CC1OCC=O
OCC1=CC(OCC=O)C=C1
OCCOC1C=CC=C1C=O
OCCOC1C=CC(C=O)=C1
OCCOCC1=CC=CC1=O
OCCOCC1=CC(=O)C=C1
OC1C=C(CC1CC=O)C=O
OC1C(CC=C1CC=O)C=O
OC1C=CC(CCC=O)C1=O
OC1CC=C(CCC=O)C1=O
OC1C=CC(CC=O)C1C=O
OC1CC=C(CC=O)C1C=O
OC1CCC(CC=O)=C1C=O
OC1C=C(CCC=O)CC1=O
OC1CC(CCC=O)=CC1=O
OC1C=CC(C=O)C1CC=O
OC1CC=C(C=O)C1CC=O
OC1CCC(C=O)=C1CC=O
OC1C=C(CC=O)CC1C=O
OC1CC(CC=O)=C(C1)C=O
OC1CC(CC=O)=CC1C=O
OC1CC(CC=O)C=C1C=O
OC1C(CCC=O)C=CC1=O
OC1CC(CC=O)C(C=O)=C1
OC1C=CC(=O)C1CCC=O
OC1CC(C=O)=CC1CC=O
OC1CC(C=O)C=C1CC=O
OC1C(CC=O)C=CC1C=O
OC1C(CC=O)CC=C1C=O
OC1CC(C=O)C(CC=O)=C1
OC1CC(=O)C=C1CCC=O
OC1CC(=O)C(CCC=O)=C1
OC1C(=O)CC=C1CCC=O
OCC1=C(CC(C1)C=O)C=O
OCC1=C(CCC1C=O)C=O
OCC1=CC(CC1C=O)C=O
OCC1C=C(CC1C=O)C=O
OCC1C(CC=C1C=O)C=O
OCC1=CCC(CC=O)C1=O
OCC1C=CC(CC=O)C1=O
OCC1CC=C(CC=O)C1=O
OCC1=CCC(C=O)C1C=O
OCC1C=CC(C=O)C1C=O
OCC1CC=C(C=O)C1C=O
OCC1CCC(C=O)=C1C=O
OCC1=CC(CC=O)CC1=O
OCC1C=C(CC=O)CC1=O
OCC1CC(CC=O)=CC1=O
OCC1=CC(CC=O)C(=O)C1
OCC1=CCC(=O)C1CC=O
OCC1C=CC(=O)C1CC=O
OCC1=CC(C=O)C(C1)C=O
OCC1CC(C=O)=C(C1)C=O
OCC1CC(C=O)=CC1C=O
OCC1CC(C=O)C=C1C=O
OCC1=C(CC=O)CCC1=O
OCC1C(CC=O)C=CC1=O
OCC1=C(CC=O)CC(=O)C1
OCC1CC(C=O)C(C=O)=C1
OCC1=C(CC=O)C(=O)CC1
OCC1=CC(=O)CC1CC=O
OCC1CC(=O)C=C1CC=O
OCC1=C(C=O)C(CC1)C=O
OCC1C(C=O)C=CC1C=O
OCC1=CC(=O)C(CC=O)C1
OCC1CC(=O)C(CC=O)=C1
OCC1C(=O)CC=C1CC=O
OCCC1=C(CCC1=O)C=O
OCCC1=CC(CC1=O)C=O
OCCC1C=C(CC1=O)C=O
OCCC1=CCC(C=O)C1=O
OCCC1C=CC(C=O)C1=O
OCCC1CC=C(C=O)C1=O
OCCC1=C(CC(=O)C1)C=O
OCCC1=CCC(=O)C1C=O
OCCC1C=CC(=O)C1C=O
OCCC1CC(C=O)=CC1=O
OCCC1=CC(C=O)C(=O)C1
OCCC1=CC(=O)C(C1)C=O
OCCC1=CC(=O)CC1C=O
OCCC1CC(=O)C=C1C=O
OCCC1C(C=O)C=CC1=O
OCCC1CC(=O)C(C=O)=C1
OCCC1=C(C=O)C(=O)CC1
OCCC1C(=O)CC=C1C=O
OCCCC1=CCC(=O)C1=O
OCCCC1C=CC(=O)C1=O
OCCCC1=CC(=O)CC1=O
OCCCC1=CC(=O)C(=O)C1
OCCCC1C(=O)C=CC1=O
OC1C=CCC1C(C=O)C=O
OC1C=CCC1CC(=O)C=O
OC1CC=C(C1)C(C=O)C=O
OC1CC=CC1C(C=O)C=O
OC1CC=CC1CC(=O)C=O
OC1CC(C=C1)C(C=O)C=O
OC1CCC=C1C(C=O)C=O
OC1CCC=C1CC(=O)C=O
OC1CCC(=C1)C(C=O)C=O
OC1C=CCC1C(=O)CC=O
OC1CC=C(C1)C(=O)CC=O
OC1CC=CC1C(=O)CC=O
OC1CC(C=C1)C(=O)CC=O
OC1CCC=C1C(=O)CC=O
OC1CCC(=C1)C(=O)CC=O
OC1CC=C(CC(=O)C=O)C1
OC1CCC(CC(=O)C=O)=C1
OC1CC(CC(=O)C=O)C=C1
OCC1=C(CCC1)C(=O)C=O
OCC1=CC(CC1)C(=O)C=O
OCC1=CCC(C1)C(=O)C=O
OCC1=CCCC1C(=O)C=O
OCC1C=CCC1C(=O)C=O
OCC1CC=C(C1)C(=O)C=O
OCC1CC=CC1C(=O)C=O
OCC1CC(C=C1)C(=O)C=O
OCC1CCC=C1C(=O)C=O
OCC1CCC(=C1)C(=O)C=O
OC(CC1=CCCC1=O)C=O
OC(CC1C=CCC1=O)C=O
OC(CC1CC=CC1=O)C=O
OC(CC1=CCC(=O)C1)C=O
OC(CC1=CC(=O)CC1)C=O
OC(CC1CC(=O)C=C1)C=O
OC(CC=O)C1=CCCC1=O
OC(CC=O)C1C=CCC1=O
OC(CC=O)C1CC=CC1=O
OCC(C=O)C1=CCCC1=O
OCC(C=O)C1C=CCC1=O
OCC(C=O)C1CC=CC1=O
OCCC(=O)C1=CCCC1=O
OCCC(=O)C1C=CCC1=O
OCCC(=O)C1CC=CC1=O
OC(CC=O)C1=CCC(=O)C1
OCC(C=O)C1=CCC(=O)C1
OCCC(=O)C1=CCC(=O)C1
OC(CC=O)C1=CC(=O)CC1
OC(CC=O)C1CC(=O)C=C1
OCC(C=O)C1=CC(=O)CC1
OCC(C=O)C1CC(=O)C=C1
OCCC(=O)C1=CC(=O)CC1
OCCC(=O)C1CC(=O)C=C1
OC(C=O)C1=C(CCC1)C=O
OC(C=O)C1=CC(CC1)C=O
OC(C=O)C1=CCC(C1)C=O
OC(C=O)C1=CCCC1C=O
OC(C=O)C1C=CCC1C=O
OC(C=O)C1CC=C(C1)C=O
OC(C=O)C1CC=CC1C=O
OC(C=O)C1CCC=C1C=O
OCC(=O)C1=C(CCC1)C=O
OCC(=O)C1=CC(CC1)C=O
OCC(=O)C1=CCC(C1)C=O
OCC(=O)C1=CCCC1C=O
OCC(=O)C1C=CCC1C=O
OCC(=O)C1CC=C(C1)C=O
OCC(=O)C1CC=CC1C=O
OCC(=O)C1CCC=C1C=O
OC(C=O)C1CCC(C=O)=C1
OCC(=O)C1CCC(C=O)=C1
OC(C=O)C1CC(C=O)C=C1
OCC(=O)C1CC(C=O)C=C1
OCC(=O)CC1=CCCC1=O
OCC(=O)CC1C=CCC1=O
OCC(=O)CC1CC=CC1=O
OCC(=O)CC1=CCC(=O)C1
OCC(=O)CC1=CC(=O)CC1
OCC(=O)CC1CC(=O)C=C1
OC1C=C(C=C1C=C)C([O-])=O
OC1C=C(C=C)C=C1C([O-])=O
OC1C=C(C=C)C(=C1)C([O-])=O
OC1C=CC(C=C)=C1C([O-])=O
OC1C(C=C)=CC=C1C([O-])=O
OC1C=CC(C([O-])=O)=C1C=C
OCC1=C(C=CC1=C)C([O-])=O
OCC1=CC(=CC1=C)C([O-])=O
OCC1=CC(=C)C=C1C([O-])=O
OCC1=CC(=C)C(=C1)C([O-])=O
OCC1=CC=C(C([O-])=O)C1=C
OCC1=C(C([O-])=O)C(=C)C=C1
OC(C([O-])=O)C1=CC=CC=C1
CC1=C(C=CC1CO)C([O-])=O
CC1=C(CC=C1CO)C([O-])=O
CC1=CC=C(C1CO)C([O-])=O
CC1=CC(=CC1CO)C([O-])=O
CC1=CC(C=C1CO)C([O-])=O
CC1C=C(C=C1CO)C([O-])=O
CC1=CC=C(CC([O-])=O)C1O
CC1=C(C=C(CO)C1)C([O-])=O
CC1=C(CC(CO)=C1)C([O-])=O
CC1=CC=C(CO)C1C([O-])=O
CC1=CCC(CO)=C1C([O-])=O
CC1C=CC(CO)=C1C([O-])=O
CC1=CCC(C([O-])=O)=C1CO
CC1C=CC(C([O-])=O)=C1CO
CC1=CC(CC([O-])=O)=CC1O
CC1=C(C(CO)C=C1)C([O-])=O
CC1=CC(CO)=C(C1)C([O-])=O
CC1=CC(CO)=CC1C([O-])=O
CC1=CC(CO)C=C1C([O-])=O
CC1=CC(CO)C(=C1)C([O-])=O
CC1C=C(CO)C=C1C([O-])=O
CC1C=C(CO)C(=C1)C([O-])=O
CC1=C(CC([O-])=O)C=CC1O
CC1=CC(C([O-])=O)=C(CO)C1
CC1=CC(C([O-])=O)C(CO)=C1
CC1=C(CC([O-])=O)C(O)C=C1
CC1=CC(O)C=C1CC([O-])=O
CC1=C(CO)C=C(C1)C([O-])=O
CC1=C(CO)C=CC1C([O-])=O
CC1=C(CO)C(=CC1)C([O-])=O
CC1=C(CO)C(C=C1)C([O-])=O
CC1=C(CO)CC=C1C([O-])=O
CC1=C(CO)CC(=C1)C([O-])=O
CC1C(CO)=CC=C1C([O-])=O
CC1=CC(O)C(CC([O-])=O)=C1
CC1=C(C([O-])=O)C(CO)=CC1
CCC1=C(C=CC1O)C([O-])=O
CCC1=CC=C(C1O)C([O-])=O
CCC1=CC(=CC1O)C([O-])=O
CCC1=C(C(O)C=C1)C([O-])=O
CCC1=CC(O)C=C1C([O-])=O
CCC1=CC(O)C(=C1)C([O-])=O
OC1C=CCC1C#CC([O-])=O
OC1CC=C(C1)C#CC([O-])=O
OC1CC=CC1C#CC([O-])=O
OC1CC(C=C1)C#CC([O-])=O
OC1CCC=C1C#CC([O-])=O
OC1CCC(=C1)C#CC([O-])=O
OC1C=CCC1=CCC([O-])=O
OC1C=CCC1C=CC([O-])=O
OC1CC=C(C1)C=CC([O-])=O
OC1CC=CC1=CCC([O-])=O
OC1CC=CC1C=CC([O-])=O
OC1CCC=C1C=CC([O-])=O
OC1CCC(C=CC([O-])=O)=C1
OC1CC(=CCC([O-])=O)C=C1
OC1CC(C=CC([O-])=O)C=C1
OCC1=CC(CC1)=CC([O-])=O
OCC1=CCC(C1)=CC([O-])=O
OCC1=CCCC1=CC([O-])=O
OCC1C=CCC1=CC([O-])=O
OCC1CC=CC1=CC([O-])=O
OCC1CC(=CC([O-])=O)C=C1
OCC=C1C=CCC1C([O-])=O
OCC=C1CC=C(C1)C([O-])=O
OCC=C1CC=CC1C([O-])=O
OCC=C1CC(C=C1)C([O-])=O
OCC=C1CCC=C1C([O-])=O
OCC=C1CCC(=C1)C([O-])=O
OC1C=CCCC1CC([O-])=O
OC1CC=CCC1CC([O-])=O
OC1CCCC=C1CC([O-])=O
OC1CCC=C(CC([O-])=O)C1
OC1CCCC(CC([O-])=O)=C1
OC1CCC(CC([O-])=O)=CC1
OC1CC(CC([O-])=O)CC=C1
OCC1=C(CCCC1)C([O-])=O
OCC1=CC(CCC1)C([O-])=O
OCC1=CCCC(C1)C([O-])=O
OCC1=CCCCC1C([O-])=O
OCC1C=CCCC1C([O-])=O
OCC1CC=CC(C1)C([O-])=O
OCC1CC=CCC1C([O-])=O
OCC1CC(CC=C1)C([O-])=O
OCC1CCC=C(C1)C([O-])=O
OCC1CCC=CC1C([O-])=O
OCC1CCC(=CC1)C([O-])=O
OCC1CCC(C=C1)C([O-])=O
OCC1CCCC=C1C([O-])=O
OCC1CCCC(=C1)C([O-])=O
OC1CCC=CC1CC([O-])=O
OC1CC=CC(CC([O-])=O)C1
OC1CCC(CC([O-])=O)C=C1
OCC1=CCC(CC1)C([O-])=O
COC1=CC=CC(=C1)C(=O)C=O
COC1=CC=CC=C1C(=O)C=O
COC1=CC=C(C=C1)C(=O)C=O
CCOCC1=CC=CC(=O)C1=O
CCOCC1=CC(=O)C=CC1=O
CCOCC1=CC(=O)C(=O)C=C1
COC1C=C(CC=C1C=O)C=O
COC1C=CC=C(C=O)C1C=O
COC1C=CCC(C=O)=C1C=O
COC1CC=CC(C=O)=C1C=O
COC1C=CC(C=O)=CC1C=O
COC1C=CC(C=O)C=C1C=O
COC1CC=C(C=O)C=C1C=O
COC1C=CC(C=O)C(C=O)=C1
COC1CC=C(C=O)C(C=O)=C1
COC1C=C(CC(C=O)=C1)C=O
COC1C=C(C=O)C=CC1C=O
COC1CC(C=O)=CC=C1C=O
COC1CC(C=O)=CC(C=O)=C1
COC1CC(C=O)=C(C=O)C=C1
COC1C(C=O)=CCC=C1C=O
COC1C(C=O)C=CC=C1C=O
COC1=CC=C(C=C1C)C([O-])=O
COC1=CC(=CC=C1C)C([O-])=O
COC1=CC=C(C)C=C1C([O-])=O
COC1=CC=C(C)C(=C1)C([O-])=O
COC1=CC(C)=CC=C1C([O-])=O
COC1=CC(C)=CC(=C1)C([O-])=O
COC1=CC=CC(C([O-])=O)=C1C
COC1=CC=C(C([O-])=O)C(C)=C1
COC1=C(C)C=CC=C1C([O-])=O
COC1=CC=CC(C)=C1C([O-])=O
COC(C)OC1=CC=CC(O)=C1
COC(C)OC1=CC=CC=C1O
COC(C)OC1=CC=C(O)C=C1
COC(OC)C1=CC=CC=C1O
COC(OC)C1=CC=CC(O)=C1
COC(OC)C1=CC=C(O)C=C1
OC1=C(C#CC=C)C(=O)C=CO1
OC1=CC(=O)C=C(O1)C#CC=C
OC1=CC(=O)C(=CO1)C#CC=C
OC1=C(OC=CC1=O)C#CC=C
OC1=COC(=CC1=O)C#CC=C
OC1=COC=C(C#CC=C)C1=O
OC1=C(C=CC=C)C(=O)C=CO1
OC1=CC(=O)C(C=CC=C)=CO1
OC1=CC(=O)C=C(O1)C=CC=C
OC1=C(OC=CC1=O)C=CC=C
OC1=COC=C(C=CC=C)C1=O
OC1=COC(C=CC=C)=CC1=O
CC1=C(CC=C)C(=O)C=C(O)O1
CC1=C(CC=C)C(=O)C(O)=CO1
CC1=C(C=C)C(=O)C=C(CO)O1
CC1=C(CC=C)OC=C(O)C1=O
CC1=C(C=C)C(=O)C(CO)=CO1
CC1=C(CC=C)OC(O)=CC1=O
CC1=CC(=O)C(C=C)=C(CO)O1
CC1=CC(=O)C(CC=C)=C(O)O1
CC1=CC(=O)C(CO)=C(O1)C=C
CC1=C(CO)C(=O)C(C=C)=CO1
CC1=CC(=O)C(O)=C(CC=C)O1
CC1=C(CO)C(=O)C=C(O1)C=C
CC1=C(CO)OC=C(C=C)C1=O
CC1=C(CO)OC(C=C)=CC1=O
CC1=COC(C=C)=C(CO)C1=O
CC1=COC(CC=C)=C(O)C1=O
CC1=C(OC=C(CO)C1=O)C=C
CC1=C(OC(CO)=CC1=O)C=C
CC1=COC(CO)=C(C=C)C1=O
CC1=COC(O)=C(CC=C)C1=O
CC1=C(O)C(=O)C=C(CC=C)O1
CC1=C(O)C(=O)C(CC=C)=CO1
CC1=C(O)OC=C(CC=C)C1=O
CC1=C(O)OC(CC=C)=CC1=O
CCC1=C(C=C)C(=O)C=C(O)O1
CCC1=C(C=C)C(=O)C(O)=CO1
CCC1=CC(=O)C(C=C)=C(O)O1
CCC1=CC(=O)C(O)=C(O1)C=C
CCC1=COC(C=C)=C(O)C1=O
CCC1=C(OC=C(O)C1=O)C=C
CCC1=C(OC(O)=CC1=O)C=C
CCC1=COC(O)=C(C=C)C1=O
CCC1=C(O)C(=O)C(C=C)=CO1
CCC1=C(O)OC=C(C=C)C1=O
CCC1=C(O)OC(C=C)=CC1=O
CCC1=C(O)C(=O)C=C(O1)C=C
CC1=C(C(=C)CO)C(=O)C=CO1
CC1=C(C(O)C=C)C(=O)C=CO1
CC1=CC(=O)C=C(O1)C(=C)CO
CC1=CC(=O)C(=CO1)C(=C)CO
CC1=CC(=O)C=C(O1)C(O)C=C
CC1=CC(=O)C(=CO1)C(O)C=C
CC1=C(OC=CC1=O)C(=C)CO
CC1=COC(=CC1=O)C(=C)CO
CC1=C(OC=CC1=O)C(O)C=C
CC1=COC(=CC1=O)C(O)C=C
CC1=COC=C(C(=C)CO)C1=O
CC1=COC=C(C(O)C=C)C1=O
CC(=C)C1=CC(=O)C=C(CO)O1
CC(=C)C1=CC(=O)C(CO)=CO1
CC(=C)C1=C(CO)C(=O)C=CO1
CC(=C)C1=C(CO)OC=CC1=O
CC(=C)C1=COC=C(CO)C1=O
CC(=C)C1=COC(CO)=CC1=O
CC(=C)CC1=CC(=O)C=C(O)O1
CC(C=C)C1=CC(=O)C=C(O)O1
CCC(=C)C1=CC(=O)C=C(O)O1
CC(=C)CC1=CC(=O)C(O)=CO1
CC(C=C)C1=CC(=O)C(O)=CO1
CCC(=C)C1=CC(=O)C(O)=CO1
CC(=C)CC1=COC=C(O)C1=O
CC(C=C)C1=COC=C(O)C1=O
CCC(=C)C1=COC=C(O)C1=O
CC(=C)CC1=COC(O)=CC1=O
CC(C=C)C1=COC(O)=CC1=O
CCC(=C)C1=COC(O)=CC1=O
CC(=C)CC1=C(O)C(=O)C=CO1
CC(C=C)C1=C(O)C(=O)C=CO1
CCC(=C)C1=C(O)C(=O)C=CO1
CC(=C)CC1=C(O)OC=CC1=O
CC(C=C)C1=C(O)OC=CC1=O
CCC(=C)C1=C(O)OC=CC1=O
CC(O)C1=C(C=C)C(=O)C=CO1
CC(O)C1=CC(=O)C(C=C)=CO1
CC(O)C1=CC(=O)C=C(O1)C=C
CC(O)C1=C(OC=CC1=O)C=C
CC(O)C1=COC=C(C=C)C1=O
CC(O)C1=COC(C=C)=CC1=O
CC#CC(O)C1=CC(=O)C=CO1
CC#CC(O)C1=COC=CC1=O
CC(O)C#CC1=CC(=O)C=CO1
CC(O)C#CC1=COC=CC1=O
OC(CC1=CC(=O)C=CO1)C#C
OC(CC1=COC=CC1=O)C#C
OC(CC#C)C1=CC(=O)C=CO1
OCC(C#C)C1=CC(=O)C=CO1
OC(CC#C)C1=COC=CC1=O
OCC(C#C)C1=COC=CC1=O
CC=C(CO)C1=CC(=O)C=CO1
CC=CC(O)C1=CC(=O)C=CO1
CC(=CCO)C1=CC(=O)C=CO1
CC=C(CO)C1=COC=CC1=O
CC=CC(O)C1=COC=CC1=O
CC(=CCO)C1=COC=CC1=O
CC(CO)=CC1=CC(=O)C=CO1
CC(CO)=CC1=COC=CC1=O
CC(O)C=CC1=CC(=O)C=CO1
CC(O)C=CC1=COC=CC1=O
CC1=C(C)C(=O)C=C(CCO)O1
CC1=C(C)C(=O)C(CCO)=CO1
CC1=COC(C)=C(CCO)C1=O
CC1=CC(=O)C(C)=C(CCO)O1
CC1=CC(=O)C(CCO)=C(C)O1
CC1=COC(CCO)=C(C)C1=O
CCC1=C(CC)C(=O)C=C(O)O1
CCC1=C(CC)C(=O)C(O)=CO1
CCC1=C(C)C(=O)C=C(CO)O1
CCC1=C(C)C(=O)C(CO)=CO1
CCC1=CC(=O)C(C)=C(CO)O1
CCC1=CC(=O)C(CC)=C(O)O1
CCC1=C(C)OC=C(CO)C1=O
CCC1=C(C)OC(CO)=CC1=O
CCC1=CC(=O)C(CO)=C(C)O1
CCC1=C(CO)C(=O)C=C(C)O1
CCC1=C(CO)C(=O)C(C)=CO1
CCC1=CC(=O)C(O)=C(CC)O1
CCC1=C(CO)OC=C(C)C1=O
CCC1=C(CO)OC(C)=CC1=O
CCC1=COC(C)=C(CO)C1=O
CCC1=COC(CO)=C(C)C1=O
CCC1=COC(O)=C(CC)C1=O
CCC1=COC(CC)=C(O)C1=O
CCCC1=C(C)C(=O)C=C(O)O1
CCCC1=C(C)C(=O)C(O)=CO1
CCCC1=CC(=O)C(C)=C(O)O1
CCCC1=C(C)OC=C(O)C1=O
CCCC1=C(C)OC(O)=CC1=O
CCCC1=COC(C)=C(O)C1=O
CCCC1=COC(O)=C(C)C1=O
CCCC1=C(O)C(=O)C(C)=CO1
CCCC1=C(O)OC=C(C)C1=O
CCCC1=C(O)OC(C)=CC1=O
CCCC1=CC(=O)C(O)=C(C)O1
CCCC1=C(O)C(=O)C=C(C)O1
CCC1=C(C(C)O)C(=O)C=CO1
CCC1=CC(=O)C=C(O1)C(C)O
CCC1=CC(=O)C(=CO1)C(C)O
CCC1=C(OC=CC1=O)C(C)O
CCC1=COC(=CC1=O)C(C)O
CCC1=COC=C(C(C)O)C1=O
CC(C)C1=CC(=O)C=C(CO)O1
CC(C)C1=CC(=O)C(CO)=CO1
CC(C)C1=C(CO)C(=O)C=CO1
CC(C)C1=C(CO)OC=CC1=O
CC(C)C1=COC=C(CO)C1=O
CC(C)C1=COC(CO)=CC1=O
CCC(C)C1=CC(=O)C=C(O)O1
CC(C)CC1=CC(=O)C(O)=CO1
CCC(C)C1=CC(=O)C(O)=CO1
CC(C)CC1=COC=C(O)C1=O
CCC(C)C1=COC=C(O)C1=O
CC(C)CC1=COC(O)=CC1=O
CCC(C)C1=COC(O)=CC1=O
CCC(C)C1=C(O)C(=O)C=CO1
CC(C)CC1=C(O)OC=CC1=O
CCC(C)C1=C(O)OC=CC1=O
CC(CO)C1=C(C)C(=O)C=CO1
CCC(O)C1=C(C)C(=O)C=CO1
CC(CO)C1=C(C)OC=CC1=O
CCC(O)C1=C(C)OC=CC1=O
CC(CO)C1=CC(=O)C=C(C)O1
CC(CO)C1=CC(=O)C(C)=CO1
CCC(O)C1=CC(=O)C=C(C)O1
CCC(O)C1=CC(=O)C(C)=CO1
CC(CO)C1=COC=C(C)C1=O
CC(CO)C1=COC(C)=CC1=O
CCC(O)C1=COC=C(C)C1=O
CCC(O)C1=COC(C)=CC1=O
CC(O)CC1=C(C)C(=O)C=CO1
CC(O)CC1=C(C)OC=CC1=O
CC(O)CC1=CC(=O)C=C(C)O1
CC(O)CC1=CC(=O)C(C)=CO1
CC(O)CC1=COC=C(C)C1=O
CC(O)CC1=COC(C)=CC1=O
CC(C)CC1=CC(=O)C=C(O)O1
CC(C)CC1=C(O)C(=O)C=CO1
COC1C=CC=C(CO)C1OC
COC1C=CC(CO)=CC1OC
COC1C=CC(OC)C(CO)=C1
COCC1=CC=CC(O)C1OC
COCC1=CC=CC(OC)C1O
COCC1=CC(O)C=CC1OC
COCC1=CC(OC)C=CC1O
COCC1=CC(OC)C(O)C=C1
COCC1=CC(O)C(OC)C=C1
COCOC1C=C(C)C=CC1O
COCOC1C=CC=C(C)C1O
COCOC1C=CC(C)=CC1O
COCOC1C=CC(O)C=C1C
COCOC1C=CC(O)C(C)=C1
COCOC1C(O)C=CC=C1C
CCOC1C=CC(=C)C(=O)C1O
CCOC1C=CC(=C)C(O)C1=O
CCOC1C(=C)C=CC(O)C1=O
CCOC1C=CC(=O)C(=C)C1O
CCOC1C=CC(O)C(=C)C1=O
CCOC1C(=C)C(O)C=CC1=O
CCOC1C=CC(=O)C(O)C1=C
CCOC1C=CC(O)C(=O)C1=C
CCOC1C(O)C=CC(=C)C1=O
CCOC1C(O)C(=C)C=CC1=O
CCOC1C(O)C=CC(=O)C1=C
CCOC1C(O)C(=O)C=CC1=C
COC1C=C(CC(=C)C1O)C=O
COC1C=CC(=C)C(C=O)C1O
COC1C=CC(=C)C(CO)C1=O
COC1C=CC(C=C)C(=O)C1O
COC1C=CC(C=C)C(O)C1=O
COC1C(=C)C=CC(CO)C1=O
COC1C(=C)CC=C(CO)C1=O
COC1C(C=C)C=CC(O)C1=O
COC1CC=C(C=C)C(=O)C1O
COC1CC=C(C=C)C(O)C1=O
COC1CC(=C)C=C(C=O)C1O
COC1CC(=C)C=C(CO)C1=O
COC1CC(C=C)=CC(=O)C1O
COC1CC(C=C)=CC(O)C1=O
COC1C=CC(=C)C(=O)C1CO
COC1C=CC(=C)C(O)C1C=O
COC1C=C(C=C)C(=O)CC1O
COC1C=C(C=C)C(O)CC1=O
COC1C(=C)CC(CO)=CC1=O
COC1CC(=C)C(C=O)=CC1O
COC1CC(=C)C(CO)=CC1=O
COC1C=C(CC(O)C1=C)C=O
COC1C=C(CC(=O)C1O)C=C
COC1C=C(CC(O)C1=O)C=C
COC1C(=C)CC(=O)C=C1CO
COC1C(=C)CC(O)C=C1C=O
COC1CC(=C)C(=O)C=C1CO
COC1CC(=C)C(O)C=C1C=O
COC1C=CC(C=O)C(=C)C1O
COC1C=CC(CO)C(=C)C1=O
COC1C(=C)C(CO)C=CC1=O
COC1C(C=C)C(O)C=CC1=O
COC1CC=C(C=O)C(=C)C1O
COC1CC=C(CO)C(=C)C1=O
COC1CC(=C)C(=O)C(CO)=C1
COC1CC(=C)C(O)C(C=O)=C1
COC1C=CC(C=O)C(O)C1=C
COC1C=CC(CO)C(=O)C1=C
COC1CC=C(C=O)C(O)C1=C
COC1CC=C(CO)C(=O)C1=C
COC1C=CC(=O)C(=C)C1CO
COC1C=CC(O)C(=C)C1C=O
COC1C(=C)C(O)CC=C1C=O
COC1C=C(C=O)C(=C)CC1O
COC1C=C(CO)C(=C)CC1=O
COC1C=C(CO)CC(=C)C1=O
COC1C=CC(=O)C(C=C)C1O
COC1C=CC(O)C(C=C)C1=O
COC1CC(C=O)=CC(=C)C1O
COC1CC(CO)=CC(=C)C1=O
COC1C=C(CO)CC(=O)C1=C
COC1C=CC(=O)C(CO)C1=C
COC1C=CC(O)C(C=O)C1=C
COC1CC(C=O)=CC(O)C1=C
COC1CC(CO)=CC(=O)C1=C
COC1C=CC(=O)C(O)C1C=C
COC1C=CC(O)C(=O)C1C=C
COC1C=C(C=O)C(O)CC1=C
COC1C=C(CO)C(=O)CC1=C
COC1CC(=O)C(=C)C=C1CO
COC1CC(O)C(=C)C=C1C=O
COC1C(=O)C(=C)CC=C1CO
COC1C(CO)C=CC(=C)C1=O
COC1C(CO)C(=C)C=CC1=O
COC1CC(=O)C=C(C=C)C1O
COC1CC(=O)C(C=C)=CC1O
COC1CC(O)C=C(C=C)C1=O
COC1CC(O)C(C=C)=CC1=O
COC1CC(=O)C(=C)C(CO)=C1
COC1CC(O)C(=C)C(C=O)=C1
COC1C(C=O)C=CC(O)C1=C
COC1C(=C)C(=O)CC=C1CO
COC1C(CO)C=CC(=O)C1=C
COC1CC(=O)C=C(CO)C1=C
COC1CC(O)C=C(C=O)C1=C
COC1CC(=O)C(CO)=CC1=C
COC1CC(O)C(C=O)=CC1=C
COC1CC(=O)C(O)C=C1C=C
COC1CC(O)C(=O)C=C1C=C
COC1C(C=O)C(O)C=CC1=C
COC1C(CO)C(=O)C=CC1=C
COC1CC(=O)C(O)C(C=C)=C1
COC1CC(O)C(=O)C(C=C)=C1
COC1C(O)C=C(CC1=C)C=O
COC1C(O)C=C(CC1=O)C=C
COC1C(=O)CC(=C)C=C1CO
COC1C(O)C=CC(=C)C1C=O
COC1C(O)C(=C)C=CC1C=O
COC1C(O)C(=C)CC=C1C=O
COC1C(O)CC(=C)C=C1C=O
COC1C(O)C=CC(C=C)C1=O
COC1C(O)C(C=C)=CCC1=O
COC1C(O)C(C=C)C=CC1=O
COC1C(O)CC=C(C=C)C1=O
COC1C(O)CC(C=C)=CC1=O
COC1C(=O)CC=C(CO)C1=C
COC1C(O)C=CC(C=O)C1=C
COC1C(O)CC=C(C=O)C1=C
COC1C(O)C=CC(=O)C1C=C
COC1C(=O)CC(CO)=CC1=C
COC1C(O)CC(C=O)=CC1=C
COC1C(=O)CC(O)C=C1C=C
COC1C(O)CC(=O)C=C1C=C
COC1C(O)C(C=O)=CCC1=C
COC1C(O)C(C=O)C=CC1=C
COC1C(=O)C(O)CC=C1C=C
COC1C(O)C(=O)C=CC1C=C
COC1C(O)C(=O)CC=C1C=C
COCC1=CC(=C)CC(=O)C1O
COCC1=CC(=C)CC(O)C1=O
COCC1=CCC(=C)C(=O)C1O
COCC1=CCC(=C)C(O)C1=O
COCC1C=CC(=C)C(=O)C1O
COCC1C=CC(=C)C(O)C1=O
COCC1C(=C)C=CC(O)C1=O
COCC1=CC(=C)C(=O)CC1O
COCC1=CC(=C)C(O)CC1=O
COCC1=CC(=C)C(=O)C(O)C1
COCC1=CC(=C)C(O)C(=O)C1
COCC1=CCC(=O)C(=C)C1O
COCC1=CCC(O)C(=C)C1=O
COCC1C=CC(=O)C(=C)C1O
COCC1C=CC(O)C(=C)C1=O
COCC1C(=C)C(O)C=CC1=O
COCC1=CCC(=O)C(O)C1=C
COCC1=CCC(O)C(=O)C1=C
COCC1C=CC(=O)C(O)C1=C
COCC1C=CC(O)C(=O)C1=C
COCC1=CC(=O)C(=C)CC1O
COCC1=CC(=O)CC(=C)C1O
COCC1=CC(O)C(=C)CC1=O
COCC1=CC(O)CC(=C)C1=O
COCC1=CC(=O)C(=C)C(O)C1
COCC1=CC(O)C(=C)C(=O)C1
COCC1=CC(=O)CC(O)C1=C
COCC1=CC(O)CC(=O)C1=C
COCC1=CC(=O)C(O)CC1=C
COCC1=CC(O)C(=O)CC1=C
COCC1=CC(=O)C(O)C(=C)C1
COCC1=CC(O)C(=O)C(=C)C1
COCC1C(O)C=CC(=C)C1=O
COCC1C(O)C(=C)C=CC1=O
COCC1C(O)C=CC(=O)C1=C
COCC1C(O)C(=O)C=CC1=C
COC1(CC=CC(=C)C1O)C=O
COC1(CC(=C)C=CC1O)C=O
COC1C=CC(=C)CC1(O)C=O
COC1C=CCC(=C)C1(O)C=O
COC1C(=C)C=CCC1(O)C=O
COC1C(=C)CC=CC1(O)C=O
COC1CC=CC(=C)C1(O)C=O
COC1CC(=C)C=CC1(O)C=O
COC1(C=C)C=CCC(=O)C1O
COC1(C=C)C=CCC(O)C1=O
COC1(C=C)C=CC(=O)CC1O
COC1(C=C)C=CC(O)CC1=O
COC1(CC=CC(O)C1=C)C=O
COC1(CC=CC(=O)C1O)C=C
COC1(CC=CC(O)C1=O)C=C
COC1C=CCC(=O)C1(O)C=C
COC1CC=CC(=O)C1(O)C=C
COC1(CC(=C)C(O)C=C1)C=O
COC1C=CCC(O)(C=C)C1=O
COC1CC=CC(O)(C=C)C1=O
COC1C=CCC(O)(C=O)C1=C
COC1CC=CC(O)(C=O)C1=C
COC1CC(=C)C(O)(C=O)C=C1
COC1C=CC(O)(CC1=C)C=O
COC1C=CC(=O)CC1(O)C=C
COC1C=CC(O)(CC1=O)C=C
COC1(C=C)C(O)C=CCC1=O
COC1(C=C)C(O)CC=CC1=O
COC1(CC(O)C=CC1=C)C=O
COC1(CC(=O)C=CC1O)C=C
COC1(CC(O)C=CC1=O)C=C
COC1CC(=O)C=CC1(O)C=C
COC1(CC(O)C(=C)C=C1)C=O
COC1CC(O)(C=C)C=CC1=O
COC1CC(O)(C=C)C(=O)C=C1
COC1(CC(=O)C(O)C=C1)C=C
COC1(CC(O)C(=O)C=C1)C=C
COC1CC(O)(C=O)C=CC1=C
COC1CC(=O)C(O)(C=C)C=C1
COC1CC(O)(C=O)C(=C)C=C1
COC1C(=O)C=CCC1(O)C=C
COC1C(=O)CC=CC1(O)C=C
COC1(C=O)C=CC(=C)CC1O
COC1(C=O)C=CCC(=C)C1O
COC1(CO)C=CC(=C)CC1=O
COC1(CO)C=CCC(=C)C1=O
COC1(CO)C(=C)CC=CC1=O
COC1(CO)CC=CC(=C)C1=O
COC1(CO)CC(=C)C=CC1=O
COC1(C=O)C=CCC(O)C1=C
COC1(CO)C=CCC(=O)C1=C
COC1(CO)CC=CC(=O)C1=C
COC1(CO)CC(=C)C(=O)C=C1
COC1(C=O)C=CC(O)CC1=C
COC1(CO)C=CC(=O)CC1=C
COC1(CO)CC(=O)C=CC1=C
COC1(CO)CC(=O)C(=C)C=C1
COC1(C=O)C(O)C=CCC1=C
COC1(C=O)C(O)CC=CC1=C
COC1(CO)C(=O)CC=CC1=C
COCC1(O)C=CC(=C)CC1=O
COCC1(O)C=CCC(=C)C1=O
COCC1(O)C(=C)CC=CC1=O
COCC1(O)CC=CC(=C)C1=O
COCC1(O)CC(=C)C=CC1=O
COCC1(O)C=CCC(=O)C1=C
COCC1(O)CC=CC(=O)C1=C
COCC1(O)CC(=C)C(=O)C=C1
COCC1(O)C=CC(=O)CC1=C
COCC1(O)CC(=O)C=CC1=C
COCC1(O)CC(=O)C(=C)C=C1
COCC1(O)C(=O)CC=CC1=C
CC1=C(C#CC=O)C(O)COC1
CC1=C(C#CCO)C(=O)COC1
CC1=C(COCC1=O)C#CCO
CC1=C(COCC1O)C#CC=O
CC1=CC(OCC1=O)C#CCO
CC1=CC(OCC1O)C#CC=O
CC1=CCOC(C#CC=O)C1O
CC1=CCOC(C#CCO)C1=O
CC1=CC(=O)C(OC1)C#CCO
CC1=CC(=O)COC1C#CCO
CC1=CC(O)C(OC1)C#CC=O
CC1=CC(O)COC1C#CC=O
CC1OC(C=CC1=O)C#CCO
CC1OC(C=CC1O)C#CC=O
CC1OCC(=CC1=O)C#CCO
CC1OCC(=CC1O)C#CC=O
CC1OCC=C(C#CC=O)C1O
CC1OCC=C(C#CCO)C1=O
CC1OC(C#CC=O)C(O)C=C1
CC1OC(C#CCO)C(=O)C=C1
CC1OCC(=O)C=C1C#CCO
CC1OCC(=O)C(=C1)C#CCO
CC1OCC(O)C=C1C#CC=O
CC1OCC(O)C(=C1)C#CC=O
CC#CC1=CC(CO)OCC1=O
CC#CC1=C(COCC1O)C=O
CC#CC1=CC(OCC1O)C=O
CC#CC1=CCOC(C=O)C1O
CC#CC1=CCOC(CO)C1=O
CC#CC1=CC(=O)C(CO)OC1
CC#CC1=CC(=O)COC1CO
CC#CC1=CC(O)C(OC1)C=O
CC#CC1=CC(O)COC1C=O
CC#CC1=C(CO)COCC1=O
CC#CC1=C(C=O)C(O)COC1
CC#CC1=C(CO)C(=O)COC1
CC#CC1OCC=C(C=O)C1O
CC#CC1OCC=C(CO)C1=O
CC#CC1OCC(C=O)=CC1O
CC#CC1OCC(CO)=CC1=O
CC#CC1OCC(=O)C=C1CO
CC#CC1OCC(O)C=C1C=O
CC#CC1OC(C=O)C=CC1O
CC#CC1OC(CO)C=CC1=O
CC#CC1OCC(=O)C(CO)=C1
CC#CC1OCC(O)C(C=O)=C1
CC#CC1OC(C=O)C(O)C=C1
CC#CC1OC(CO)C(=O)C=C1
OC1C=C(CC#C)COC1C=O
OC1C=CC(CC#C)OC1C=O
OC1C=CC(CC=O)OC1C#C
OC1C(CC#C)OCC=C1C=O
OC1C=C(CC=O)COC1C#C
OC1C=C(COC1CC#C)C=O
OC1C=CC(OC1CC#C)C=O
OC1C=C(COC1CC=O)C#C
OC1C=CC(OC1CC=O)C#C
OC1C(CC=O)OCC=C1C#C
OC1C(OCC=C1CC#C)C=O
OC1C(OCC=C1CC=O)C#C
OC1COC(C=C1CC=O)C#C
OC1COCC(C#C)=C1CC=O
OC1COC(CC#C)C=C1C=O
OC1COCC(CC#C)=C1C=O
OC1COC(C#C)C(CC=O)=C1
OC1COC(CC#C)C(C=O)=C1
OC1COCC(CC=O)=C1C#C
OC1COCC(C=O)=C1CC#C
OC1COC(CC=O)C=C1C#C
OC1COC(CC=O)C(=C1)C#C
OC1COC(C=O)C=C1CC#C
OC1COC(C=O)C(CC#C)=C1
OCC1CC=C(C#C)C(O1)C=O
OCC1CC(C#C)=C(CO1)C=O
OCC1=C(C#C)C(COC1)C=O
OCC1=CC(C#C)C(OC1)C=O
OCC1=C(CC#C)COCC1=O
OCC1=CC(CC#C)OCC1=O
OCC1CC(=CC(O1)C=O)C#C
OCC1=C(C#C)C(OCC1)C=O
OCC1CC=C(C=O)C(O1)C#C
OCC1=C(CC(OC1)C#C)C=O
OCC1=C(CCOC1C#C)C=O
OCC1=CC(COC1C#C)C=O
OCC1=CCC(OC1C#C)C=O
OCC1C=C(COC1C#C)C=O
OCC1C=CC(OC1C#C)C=O
OCC1=C(CC(OC1)C=O)C#C
OCC1=C(CCOC1C=O)C#C
OCC1=CC(COC1C=O)C#C
OCC1=CCC(OC1C=O)C#C
OCC1C=C(COC1C=O)C#C
OCC1C=CC(OC1C=O)C#C
OCC1CC(C=O)=C(CO1)C#C
OCC1CC(C=O)=CC(O1)C#C
OCC1=CC(C=O)C(OC1)C#C
OCC1=C(CC#C)C(=O)COC1
OCC1=C(COC(C1)C#C)C=O
OCC1=C(COCC1C#C)C=O
OCC1=CC(OC(C1)C#C)C=O
OCC1=CC(OCC1C#C)C=O
OCC1=C(COC(C1)C=O)C#C
OCC1=C(COCC1C=O)C#C
OCC1=CC(OC(C1)C=O)C#C
OCC1=CC(OCC1C=O)C#C
OCC1=CCOC(C#C)C1C=O
OCC1=CCOC(CC#C)C1=O
OCC1=CC(=O)C(CC#C)OC1
OCC1=C(C=O)C(COC1)C#C
OCC1=CCOC(C=O)C1C#C
OCC1=CC(=O)COC1CC#C
OCC1=C(C=O)C(OCC1)C#C
OCC1C(OCC=C1C#C)C=O
OCC1C(OCC=C1C=O)C#C
OCC1COC(C=C1C=O)C#C
OCC1COCC(C#C)=C1C=O
OCC1COC(C#C)C(C=O)=C1
OCC1COCC(C=O)=C1C#C
OCC1COC(C=O)C=C1C#C
OCC1COC(C=O)C(=C1)C#C
OCC1OC(CC=C1C#C)C=O
OCC1OC(CC(=C1)C#C)C=O
OCC1OC(C=CC1C=O)C#C
OCC1OC(CC=C1C=O)C#C
OCC1OCC(C=C1C=O)C#C
OCC1OCC(=CC1C=O)C#C
OCC1OCC=C(C#C)C1C=O
OCC1OCCC(C#C)=C1C=O
OCC1OC(CC#C)C=CC1=O
OCC1OCC(CC#C)=CC1=O
OCC1OCC(C#C)C(C=O)=C1
OCC1OC(C#C)C(C=O)C=C1
OCC1OC(CC#C)C(=O)C=C1
OCC1OCC=C(CC#C)C1=O
OCC1OC(CC(C=O)=C1)C#C
OCC1OCC=C(C=O)C1C#C
OCC1OCCC(C=O)=C1C#C
OCC1OCC(C=O)=CC1C#C
OCC1OCC(C=O)C=C1C#C
OCC1OCC(C=O)C(=C1)C#C
OCC1OCC(=O)C=C1CC#C
OCC1OC(C=O)C=CC1C#C
OCC1OC(C=O)C(C=C1)C#C
OCC1OCC(=O)C(CC#C)=C1
OCCC1=C(C#C)C(=O)COC1
OCCC1=C(COCC1=O)C#C
OCCC1=CC(OCC1=O)C#C
OCCC1=CCOC(C#C)C1=O
OCCC1=CC(=O)C(OC1)C#C
OCCC1=CC(=O)COC1C#C
OCCC1OC(C=CC1=O)C#C
OCCC1OCC(=CC1=O)C#C
OCCC1OCC=C(C#C)C1=O
OCCC1OC(C#C)C(=O)C=C1
OCCC1OCC(=O)C=C1C#C
OCCC1OCC(=O)C(=C1)C#C
CC1=CC(=CC=O)C(CO)OC1
CC1=CC(=CCO)C(OC1)C=O
CC1=C(C=CC=O)C(O)COC1
CC1=C(C=CCO)C(=O)COC1
CC1=CC(COC1C=O)=CCO
CC1=CC(COC1CO)=CC=O
CC1=CC(CO)OCC1=CC=O
CC1=C(COCC1=CCO)C=O
CC1=CC(OCC1=CCO)C=O
CC1=C(COCC1=O)C=CCO
CC1=C(COCC1O)C=CC=O
CC1=CC(OCC1=O)C=CCO
CC1=CC(OCC1O)C=CC=O
CC1=CCOC(C=CC=O)C1O
CC1=CCOC(C=CCO)C1=O
CC1=C(C=O)C(COC1)=CCO
CC1=C(CO)C(COC1)=CC=O
CC1=CCOC(C=O)C1=CCO
CC1=CCOC(CO)C1=CC=O
CC1=CC(=O)C(OC1)C=CCO
CC1=CC(=O)COC1C=CCO
CC1=CC(O)C(OC1)C=CC=O
CC1=CC(O)COC1C=CC=O
CC1=C(CO)COCC1=CC=O
CC1OCC=C(C=CC=O)C1O
CC1OCC=C(C=CCO)C1=O
CC1OCC(C=CC=O)=CC1O
CC1OCC(C=CCO)=CC1=O
CC1OCC=C(C=O)C1=CCO
CC1OCC=C(CO)C1=CC=O
CC1OCC(=CC=O)C=C1CO
CC1OCC(=CCO)C=C1C=O
CC1OC(C=CC=O)C=CC1O
CC1OC(C=CCO)C=CC1=O
CC1OCC(=CC=O)C(CO)=C1
CC1OCC(=CCO)C(C=O)=C1
CC1OC(C=CC=O)C(O)C=C1
CC1OC(C=CCO)C(=O)C=C1
CC1OCC(C=O)=CC1=CCO
CC1OCC(CO)=CC1=CC=O
CC1OCC(=O)C=C1C=CCO
CC1OCC(O)C=C1C=CC=O
CC1OC(C=O)C=CC1=CCO
CC1OC(CO)C=CC1=CC=O
CC1OCC(=O)C(C=CCO)=C1
CC1OCC(O)C(C=CC=O)=C1
CC1OC(C=O)C(=CCO)C=C1
CC1OC(CO)C(=CC=O)C=C1
CC=C1C=CC(CO)OC1C=O
CC=C1C=C(COC1CO)C=O
CC=C1C=CC(OC1CO)C=O
CC=C1C=C(CO)COC1C=O
CC=C1C(CO)OCC=C1C=O
CC=C1C(OCC=C1CO)C=O
CC=C1COCC(C=O)=C1CO
CC=C1COCC(CO)=C1C=O
CC=C1COC(C=O)C=C1CO
CC=C1COC(CO)C=C1C=O
CC=C1COC(C=O)C(CO)=C1
CC=C1COC(CO)C(C=O)=C1
CC=CC1=CC(CO)OCC1=O
CC=CC1=C(COCC1O)C=O
CC=CC1=CC(OCC1O)C=O
CC=CC1=CCOC(C=O)C1O
CC=CC1=CCOC(CO)C1=O
CC=CC1=CC(=O)C(CO)OC1
CC=CC1=CC(=O)COC1CO
CC=CC1=CC(O)C(OC1)C=O
CC=CC1=CC(O)COC1C=O
CC=CC1=C(CO)COCC1=O
CC=CC1=C(C=O)C(O)COC1
CC=CC1=C(CO)C(=O)COC1
CC=CC1OCC=C(C=O)C1O
CC=CC1OCC=C(CO)C1=O
CC=CC1OCC(C=O)=CC1O
CC=CC1OCC(CO)=CC1=O
CC=CC1OCC(=O)C=C1CO
CC=CC1OCC(O)C=C1C=O
CC=CC1OC(C=O)C=CC1O
CC=CC1OC(CO)C=CC1=O
CC=CC1OCC(=O)C(CO)=C1
CC=CC1OCC(O)C(C=O)=C1
CC=CC1OC(C=O)C(O)C=C1
CC=CC1OC(CO)C(=O)C=C1
CC1=CC=CC(CO)OC1C=O
CC1=CC=C(COC1CO)C=O
CC1=CC=CC(OC1CO)C=O
CC1=CC=C(C=O)C(CO)OC1
CC1=CC=C(CO)C(OC1)C=O
CC1=CC=C(CO)COC1C=O
CC1=CC(C=O)=CC(CO)OC1
CC1=CC(C=O)=CCOC1CO
CC1=CC(CO)=C(COC1)C=O
CC1=CC(CO)=CC(OC1)C=O
CC1=CC(CO)=CCOC1C=O
CC1=CC(C=O)=C(CO)COC1
CC1=CC(CO)OCC=C1C=O
CC1=CC(CO)OCC(C=O)=C1
CC1=CC(CO)OC(C=O)C=C1
CC1=C(COCC=C1CO)C=O
CC1=CC(OCC=C1CO)C=O
CC1=C(C=O)C=CC(CO)OC1
CC1=C(C=O)C=CCOC1CO
CC1=C(CO)C=C(COC1)C=O
CC1=C(CO)C=CC(OC1)C=O
CC1=C(CO)C=CCOC1C=O
CC1=C(COCC(CO)=C1)C=O
CC1=CC(OCC(CO)=C1)C=O
CC1=CCOCC(C=O)=C1CO
CC1=CCOCC(CO)=C1C=O
CC1=C(C=O)C=C(CO)COC1
CC1=C(COC(CO)C=C1)C=O
CC1=CC(OC(CO)C=C1)C=O
CC1=CCOC(C=O)C=C1CO
CC1=CCOC(CO)C=C1C=O
CC1=C(C=O)C(CO)=CCOC1
CC1=C(CO)C(C=O)=CCOC1
CC1=CCOC(C=O)C(CO)=C1
CC1=CCOC(CO)C(C=O)=C1
CC1=C(C=O)C(CO)OCC=C1
CC1=C(CO)C(OCC=C1)C=O
CC1=C(CO)COCC=C1C=O
CC1=C(CO)COCC(C=O)=C1
CC1=C(CO)COC(C=O)C=C1
CC1OCC=CC(C=O)=C1CO
CC1OCC=CC(CO)=C1C=O
CC1OCC=C(C=O)C=C1CO
CC1OCC=C(CO)C=C1C=O
CC1OCC=C(C=O)C(CO)=C1
CC1OCC=C(CO)C(C=O)=C1
CC1OCC(C=O)=CC=C1CO
CC1OCC(CO)=CC=C1C=O
CC1OCC(C=O)=CC(CO)=C1
CC1OCC(CO)=CC(C=O)=C1
CC1OCC(C=O)=C(CO)C=C1
CC1OCC(CO)=C(C=O)C=C1
CC1OC(C=O)C=CC=C1CO
CC1OC(CO)C=CC=C1C=O
CC1OC(C=O)C=CC(CO)=C1
CC1OC(CO)C=CC(C=O)=C1
CC1OC(C=O)C=C(CO)C=C1
CC1OC(CO)C=C(C=O)C=C1
CC1OC(C=O)C(CO)=CC=C1
CC1OC(CO)C(C=O)=CC=C1
CCC1=CC(CC(=O)C1O)OC
CCC1=CC(CC(O)C1=O)OC
CCC1=CCC(OC)C(=O)C1O
CCC1=CCC(OC)C(O)C1=O
CCC1C=CC(OC)C(=O)C1O
CCC1C=CC(OC)C(O)C1=O
CCC1=CCC(=O)C(O)C1OC
CCC1=CCC(O)C(=O)C1OC
CCC1C=CC(=O)C(O)C1OC
CCC1C=CC(O)C(=O)C1OC
CCC1=CCC(=O)C(OC)C1O
CCC1=CCC(O)C(OC)C1=O
CCC1C=CC(=O)C(OC)C1O
CCC1C=CC(O)C(OC)C1=O
CCC1=CC(=O)C(CC1O)OC
CCC1=CC(O)C(CC1=O)OC
CCC1=CC(=O)CC(O)C1OC
CCC1=CC(O)CC(=O)C1OC
CCC1=CC(=O)CC(OC)C1O
CCC1=CC(O)CC(OC)C1=O
CCC1=CC(OC)C(=O)CC1O
CCC1=CC(OC)C(O)CC1=O
CCC1=CC(OC)C(=O)C(O)C1
CCC1=CC(OC)C(O)C(=O)C1
CCC1=CC(=O)C(O)CC1OC
CCC1=CC(=O)C(O)C(C1)OC
CCC1=CC(O)C(=O)CC1OC
CCC1=CC(O)C(=O)C(C1)OC
CCC1=CC(=O)C(OC)C(O)C1
CCC1=CC(O)C(OC)C(=O)C1
CCC1C(OC)C=CC(O)C1=O
CCC1C(O)C=CC(=O)C1OC
CCC1C(O)C=CC(OC)C1=O
CCC1C(OC)C(O)C=CC1=O
CCC1C(O)C(=O)C=CC1OC
CCC1C(O)C(OC)C=CC1=O
CCOC1C=C(C)CC(=O)C1O
CCOC1C=C(C)CC(O)C1=O
CCOC1C=CC(C)C(=O)C1O
CCOC1C=CC(C)C(O)C1=O
CCOC1C(=O)C(O)CC=C1C
CCOC1C(C)C=CC(=O)C1O
CCOC1C(C)C=CC(O)C1=O
CCOC1CC=C(C)C(=O)C1O
CCOC1CC=C(C)C(O)C1=O
CCOC1CC(C)=CC(=O)C1O
CCOC1CC(C)=CC(O)C1=O
CCOC1C=C(C)C(=O)CC1O
CCOC1C=C(C)C(O)CC1=O
CCOC1C(=O)CC(O)C=C1C
CCOC1C=CC(=O)C(C)C1O
CCOC1C=CC(O)C(C)C1=O
CCOC1C(C)C(O)C=CC1=O
CCOC1C=CC(=O)C(O)C1C
CCOC1C=CC(O)C(=O)C1C
CCOC1CC(=O)C=C(C)C1O
CCOC1CC(=O)C(C)=CC1O
CCOC1CC(O)C=C(C)C1=O
CCOC1CC(O)C(C)=CC1=O
CCOC1CC(=O)C(O)C=C1C
CCOC1CC(O)C(=O)C=C1C
CCOC1CC(=O)C(O)C(C)=C1
CCOC1CC(O)C(=O)C(C)=C1
CCOC1C(O)C=C(C)CC1=O
CCOC1C(O)C=CC(C)C1=O
CCOC1C(O)C(C)=CCC1=O
CCOC1C(O)C(C)C=CC1=O
CCOC1C(O)CC=C(C)C1=O
CCOC1C(O)CC(C)=CC1=O
CCOC1C(O)C=CC(=O)C1C
CCOC1C(O)CC(=O)C=C1C
CCOC1C(O)C(=O)CC=C1C
COC1C=C(C)C(CC1O)C=O
COC1C=C(CC(C)C1O)C=O
COC1C(CC=C(C)C1O)C=O
COC1CC(C)=C(CC1O)C=O
COC1C=C(C)CC(C=O)C1O
COC1C=C(C)CC(CO)C1=O
COC1C=CC(C)C(C=O)C1O
COC1C=CC(C)C(CO)C1=O
COC1C(=O)C(CO)CC=C1C
COC1C(C)C=CC(C=O)C1O
COC1C(C)C=CC(CO)C1=O
COC1C(C)CC=C(C=O)C1O
COC1C(C)CC=C(CO)C1=O
COC1CC=C(C)C(C=O)C1O
COC1CC=C(C)C(CO)C1=O
COC1CC(C)=CC(C=O)C1O
COC1CC(C)=CC(CO)C1=O
COC1CC(C)C=C(C=O)C1O
COC1CC(C)C=C(CO)C1=O
COC1CCC(C)=C(C=O)C1O
COC1CCC(C)=C(CO)C1=O
COC1C=C(C)CC(=O)C1CO
COC1C=C(C)CC(O)C1C=O
COC1C=CC(C)C(=O)C1CO
COC1C=CC(C)C(O)C1C=O
COC1C(C)C=CC(=O)C1CO
COC1C(C)C=CC(O)C1C=O
COC1CC=C(C)C(=O)C1CO
COC1CC=C(C)C(O)C1C=O
COC1CC(C)=CC(=O)C1CO
COC1CC(C)=CC(O)C1C=O
COC1C=C(C)C(CO)CC1=O
COC1C(=O)CC(CO)C=C1C
COC1C(C)C=C(CO)CC1=O
COC1C(C)CC(C=O)=CC1O
COC1C(C)CC(CO)=CC1=O
COC1CC(C)=C(CO)CC1=O
COC1CC(C)C(C=O)=CC1O
COC1CC(C)C(CO)=CC1=O
COC1CC(=O)C(CO)=C(C)C1
COC1C=C(CC(O)C1C)C=O
COC1C=C(C)C(=O)CC1CO
COC1C=C(C)C(O)CC1C=O
COC1C(C)CC(=O)C=C1CO
COC1C(C)CC(O)C=C1C=O
COC1CC(C)C(=O)C=C1CO
COC1CC(C)C(O)C=C1C=O
COC1C=CC(C=O)C(C)C1O
COC1C=CC(CO)C(C)C1=O
COC1C(O)C=CC(C=O)C1C
COC1C(C)C(CO)=CCC1=O
COC1C(C)C(CO)C=CC1=O
COC1CC=C(C=O)C(C)C1O
COC1CC=C(CO)C(C)C1=O
COC1CCC(C=O)=C(C)C1O
COC1CCC(CO)=C(C)C1=O
COC1CC(C)C(=O)C(CO)=C1
COC1CC(C)C(O)C(C=O)=C1
COC1C=CC(C=O)C(O)C1C
COC1C=CC(CO)C(=O)C1C
COC1CC=C(C=O)C(O)C1C
COC1CC=C(CO)C(=O)C1C
COC1C(CC(O)C=C1C)C=O
COC1C=CC(=O)C(C)C1CO
COC1C=CC(O)C(C)C1C=O
COC1C(CO)C=CC(=O)C1C
COC1C(C)C(=O)CC=C1CO
COC1C(C)C(O)C=CC1C=O
COC1C(C)C(O)CC=C1C=O
COC1CCC(=O)C(C)=C1CO
COC1CCC(O)C(C)=C1C=O
COC1C=C(C=O)C(C)CC1O
COC1C=C(CO)C(C)CC1=O
COC1C=C(CO)CC(C)C1=O
COC1CC(C=O)=C(C)CC1O
COC1CC(C=O)=CC(C)C1O
COC1CC(C=O)C=C(C)C1O
COC1CC(C=O)C(C)=CC1O
COC1CC(CO)=C(C)CC1=O
COC1CC(CO)=CC(C)C1=O
COC1CC(CO)C=C(C)C1=O
COC1CC(CO)C(C)=CC1=O
COC1C=C(CO)CC(=O)C1C
COC1C=CC(=O)C(CO)C1C
COC1C=CC(O)C(C=O)C1C
COC1CC(C=O)=CC(O)C1C
COC1CC(CO)=CC(=O)C1C
COC1CCC(=O)C(CO)=C1C
COC1CCC(O)C(C=O)=C1C
COC1C=C(C=O)C(O)CC1C
COC1C=C(CO)C(=O)CC1C
COC1CC(C=O)C(O)C=C1C
COC1CC(CO)C(=O)C=C1C
COC1CC(C=O)C(O)C(C)=C1
COC1CC(CO)C(=O)C(C)=C1
COC1CC(=O)C=C(C)C1CO
COC1CC(=O)C(C)=CC1CO
COC1CC(=O)C(C)C=C1CO
COC1CC(=O)CC(C)=C1CO
COC1CC(O)C=C(C)C1C=O
COC1CC(O)C(C)=C(C1)C=O
COC1CC(O)C(C)=CC1C=O
COC1CC(O)C(C)C=C1C=O
COC1CC(O)CC(C)=C1C=O
COC1C(CO)C=C(C)CC1=O
COC1C(CO)C=CC(C)C1=O
COC1C(CO)C(C)=CCC1=O
COC1C(CO)C(C)C=CC1=O
COC1C(CO)CC=C(C)C1=O
COC1C(CO)CC(C)=CC1=O
COC1CC(=O)C(C)=C(CO)C1
COC1CC(=O)C(C)C(CO)=C1
COC1CC(O)C(C)C(C=O)=C1
COC1CC(=O)C=C(CO)C1C
COC1CC(=O)CC(CO)=C1C
COC1CC(O)C=C(C=O)C1C
COC1CC(O)CC(C=O)=C1C
COC1C(CO)CC(=O)C=C1C
COC1CC(=O)C(CO)=CC1C
COC1CC(=O)C(CO)C=C1C
COC1CC(O)C(C=O)=CC1C
COC1CC(O)C(C=O)C=C1C
COC1CC(=O)C(CO)C(C)=C1
COC1CC(O)C(C=O)=C(C)C1
COC1CC(O)C(C=O)C(C)=C1
COC1C(C=O)C(O)CC=C1C
COC1C(CO)C(=O)CC=C1C
COC1C(O)C(CC=C1C)C=O
COC1C(=O)C(C)CC=C1CO
COC1C(=O)CC(C)C=C1CO
COC1C(=O)CCC(C)=C1CO
COC1C(O)C=C(C)CC1C=O
COC1C(O)C=CC(C)C1C=O
COC1C(O)C(C)C=CC1C=O
COC1C(O)C(C)CC=C1C=O
COC1C(O)CC=C(C)C1C=O
COC1C(O)CC(C)=CC1C=O
COC1C(O)CC(C)C=C1C=O
COC1C(O)CCC(C)=C1C=O
COC1C(=O)CCC(CO)=C1C
COC1C(O)CC=C(C=O)C1C
COC1C(O)CCC(C=O)=C1C
COC1C(O)CC(C=O)=CC1C
COC1C(O)CC(C=O)C=C1C
COCC1=C(C)CCC(=O)C1O
COCC1=C(C)CCC(O)C1=O
COCC1=CC(C)CC(=O)C1O
COCC1=CC(C)CC(O)C1=O
COCC1=CCC(C)C(=O)C1O
COCC1=CCC(C)C(O)C1=O
COCC1C=C(C)CC(=O)C1O
COCC1C=C(C)CC(O)C1=O
COCC1C=CC(C)C(=O)C1O
COCC1C=CC(C)C(O)C1=O
COCC1C(=O)C(O)CC=C1C
COCC1C(C)C=CC(=O)C1O
COCC1C(C)C=CC(O)C1=O
COCC1CC=C(C)C(=O)C1O
COCC1CC=C(C)C(O)C1=O
COCC1CC(C)=CC(=O)C1O
COCC1CC(C)=CC(O)C1=O
COCC1=C(C)CC(=O)CC1O
COCC1=C(C)CC(O)CC1=O
COCC1=CC(C)C(=O)CC1O
COCC1=CC(C)C(O)CC1=O
COCC1C=C(C)C(=O)CC1O
COCC1C=C(C)C(O)CC1=O
COCC1C(=O)CC(O)C=C1C
COCC1=C(C)CC(=O)C(O)C1
COCC1=C(C)CC(O)C(=O)C1
COCC1=CC(C)C(=O)C(O)C1
COCC1=CC(C)C(O)C(=O)C1
COCC1=C(C)C(=O)CCC1O
COCC1=C(C)C(O)CCC1=O
COCC1=CCC(=O)C(C)C1O
COCC1=CCC(O)C(C)C1=O
COCC1C=CC(=O)C(C)C1O
COCC1C=CC(O)C(C)C1=O
COCC1C(C)C(O)C=CC1=O
COCC1=C(C)C(=O)CC(O)C1
COCC1=C(C)C(O)CC(=O)C1
COCC1=CCC(=O)C(O)C1C
COCC1=CCC(O)C(=O)C1C
COCC1C=CC(=O)C(O)C1C
COCC1C=CC(O)C(=O)C1C
COCC1=C(C)C(=O)C(O)CC1
COCC1=C(C)C(O)C(=O)CC1
COCC1=CC(=O)C(C)CC1O
COCC1=CC(=O)CC(C)C1O
COCC1=CC(O)C(C)CC1=O
COCC1=CC(O)CC(C)C1=O
COCC1CC(=O)C=C(C)C1O
COCC1CC(=O)C(C)=CC1O
COCC1CC(O)C=C(C)C1=O
COCC1CC(O)C(C)=CC1=O
COCC1=CC(=O)C(C)C(O)C1
COCC1=CC(O)C(C)C(=O)C1
COCC1=CC(=O)CC(O)C1C
COCC1=CC(O)CC(=O)C1C
COCC1=CC(=O)C(O)CC1C
COCC1=CC(O)C(=O)CC1C
COCC1CC(=O)C(O)C=C1C
COCC1CC(O)C(=O)C=C1C
COCC1=CC(=O)C(O)C(C)C1
COCC1=CC(O)C(=O)C(C)C1
COCC1CC(=O)C(O)C(C)=C1
COCC1CC(O)C(=O)C(C)=C1
COCC1C(O)C=C(C)CC1=O
COCC1C(O)C=CC(C)C1=O
COCC1C(O)C(C)=CCC1=O
COCC1C(O)C(C)C=CC1=O
COCC1C(O)CC=C(C)C1=O
COCC1C(O)CC(C)=CC1=O
COCC1C(O)C=CC(=O)C1C
COCC1C(O)CC(=O)C=C1C
COCC1C(O)C(=O)CC=C1C
CC(C)OC1C=CCC(=O)C1O
CC(C)OC1C=CCC(O)C1=O
CC(C)OC1CC=CC(=O)C1O
CC(C)OC1CC=CC(O)C1=O
CC(C)OC1C=CC(=O)CC1O
CC(C)OC1C=CC(O)CC1=O
CC(C)OC1CC(=O)C=CC1O
CC(C)OC1CC(O)C=CC1=O
CC(C)OC1CC(=O)C(O)C=C1
CC(C)OC1CC(O)C(=O)C=C1
CC(C)OC1C(O)C=CCC1=O
CC(C)OC1C(O)CC=CC1=O
COC1C=C(CCC1=O)C(C)O
COC1C=C(CCC1O)C(C)=O
COC1C=CC(CC1=O)C(C)O
COC1C=CC(CC1O)C(C)=O
COC1C=CCC(C1O)C(C)=O
COC1C(C=CCC1=O)C(C)O
COC1C(CC=CC1=O)C(C)O
COC1CC=C(CC1=O)C(C)O
COC1CC=C(CC1O)C(C)=O
COC1CC=CC(C1O)C(C)=O
COC1CC(=CCC1=O)C(C)O
COC1CC(=CCC1O)C(C)=O
COC1CC(C=CC1=O)C(C)O
COC1CC(C=CC1O)C(C)=O
COC1CCC=C(C1O)C(C)=O
COC1CCC(=CC1=O)C(C)O
COC1CCC(=CC1O)C(C)=O
COC1C=CCC(C(C)O)C1=O
COC1CC=CC(C(C)O)C1=O
COC1CCC=C(C(C)O)C1=O
COC1CC=C(C(C)O)C(=O)C1
COC1C=CCC(=O)C1C(C)O
COC1C=CCC(O)C1C(C)=O
COC1CC=C(C(O)C1)C(C)=O
COC1CC=CC(=O)C1C(C)O
COC1CC=CC(O)C1C(C)=O
COC1CC(C(C)O)C(=O)C=C1
COC1C=CC(=O)CC1C(C)O
COC1C=CC(O)CC1C(C)=O
COC1CC(C(O)C=C1)C(C)=O
COC1CCC(=O)C=C1C(C)O
COC1CCC(=O)C(=C1)C(C)O
COC1CCC(O)C=C1C(C)=O
COC1CCC(O)C(=C1)C(C)=O
COC1CC(=O)C=C(C1)C(C)O
COC1CC(=O)C=CC1C(C)O
COC1CC(=O)C(C=C1)C(C)O
COC1CC(=O)CC=C1C(C)O
COC1CC(=O)CC(=C1)C(C)O
COC1CC(O)C=C(C1)C(C)=O
COC1CC(O)C=CC1C(C)=O
COC1CC(O)C(C=C1)C(C)=O
COC1CC(O)CC=C1C(C)=O
COC1CC(O)CC(=C1)C(C)=O
COC1C(=O)CCC=C1C(C)O
COC1C(O)C=CCC1C(C)=O
COC1C(O)CC=CC1C(C)=O
COC1C(O)CCC=C1C(C)=O
COC(C)C1=CCCC(=O)C1O
COC(C)C1=CCCC(O)C1=O
COC(C)C1C=CCC(=O)C1O
COC(C)C1C=CCC(O)C1=O
COC(C)C1CC=CC(=O)C1O
COC(C)C1CC=CC(O)C1=O
COC(C)C1=CCC(=O)CC1O
COC(C)C1=CCC(O)CC1=O
COC(C)C1C=CC(=O)CC1O
COC(C)C1C=CC(O)CC1=O
COC(C)C1=CCC(=O)C(O)C1
COC(C)C1=CCC(O)C(=O)C1
COC(C)C1=CC(=O)CCC1O
COC(C)C1=CC(O)CCC1=O
COC(C)C1CC(=O)C=CC1O
COC(C)C1CC(O)C=CC1=O
COC(C)C1=CC(=O)CC(O)C1
COC(C)C1=CC(O)CC(=O)C1
COC(C)C1=CC(=O)C(O)CC1
COC(C)C1=CC(O)C(=O)CC1
COC(C)C1CC(=O)C(O)C=C1
COC(C)C1CC(O)C(=O)C=C1
COC(C)C1C(O)C=CCC1=O
COC(C)C1C(O)CC=CC1=O
CCC1(CC=CC(=O)C1O)OC
CCC1(CC=CC(O)C1=O)OC
CCC1(CC(=O)C=CC1O)OC
CCC1(CC(O)C=CC1=O)OC
CCC1(CC(=O)C(O)C=C1)OC
CCC1(CC(O)C(=O)C=C1)OC
CCC1(O)C=CC(CC1=O)OC
CCC1(O)C(CC=CC1=O)OC
CCC1(OC)C=CCC(=O)C1O
CCC1(OC)C=CCC(O)C1=O
CCC1(O)C=CCC(=O)C1OC
CCC1(O)CC=CC(=O)C1OC
CCC1(O)C=CCC(OC)C1=O
CCC1(O)CC=CC(OC)C1=O
CCC1(OC)C=CC(=O)CC1O
CCC1(OC)C=CC(O)CC1=O
CCC1(O)C=CC(=O)CC1OC
CCC1(O)CC(=O)C=CC1OC
CCC1(O)CC(OC)C=CC1=O
CCC1(OC)C(O)C=CCC1=O
CCC1(OC)C(O)CC=CC1=O
CCC1(O)CC(OC)C(=O)C=C1
CCC1(O)CC(=O)C(OC)C=C1
CCC1(O)C(OC)C=CCC1=O
CCOC1(C)C=CCC(=O)C1O
CCOC1(C)C=CCC(O)C1=O
CCOC1(C)CC=CC(=O)C1O
CCOC1(C)CC=CC(O)C1=O
CCOC1C=CCC(C)(O)C1=O
CCOC1CC=CC(C)(O)C1=O
CCOC1C=CCC(=O)C1(C)O
CCOC1CC=CC(=O)C1(C)O
CCOC1(C)C=CC(=O)CC1O
CCOC1(C)C=CC(O)CC1=O
CCOC1C=CC(C)(O)CC1=O
CCOC1C=CC(=O)CC1(C)O
CCOC1(C)CC(=O)C=CC1O
CCOC1(C)CC(O)C=CC1=O
CCOC1CC(C)(O)C=CC1=O
CCOC1(C)CC(=O)C(O)C=C1
CCOC1(C)CC(O)C(=O)C=C1
CCOC1CC(C)(O)C(=O)C=C1
CCOC1CC(=O)C=CC1(C)O
CCOC1(C)C(O)C=CCC1=O
CCOC1(C)C(O)CC=CC1=O
CCOC1CC(=O)C(C)(O)C=C1
CCOC1C(=O)C=CCC1(C)O
CCOC1C(=O)CC=CC1(C)O
COC1C=C(CCC1(C)O)C=O
COC1C=CC(CC1(C)O)C=O
COC1C(CC=CC1(C)O)C=O
COC1CC=C(CC1(C)O)C=O
COC1(C)C=C(CCC1O)C=O
COC1(C)C=CC(CC1O)C=O
COC1(C)CC=C(CC1O)C=O
COC1(CC=C(C)CC1O)C=O
COC1(CC=CC(C)C1O)C=O
COC1(CC(C)=CCC1O)C=O
COC1(CC(C)C=CC1O)C=O
COC1(CCC=C(C)C1O)C=O
COC1(CCC(C)=CC1O)C=O
COC1C=C(C)CCC1(O)C=O
COC1C=CC(C)(CC1O)C=O
COC1C=CC(C)CC1(O)C=O
COC1C=CCC(C)C1(O)C=O
COC1C(C)=CCCC1(O)C=O
COC1C(C)C=CCC1(O)C=O
COC1C(C)CC=CC1(O)C=O
COC1CC=C(C)CC1(O)C=O
COC1CC=CC(C)C1(O)C=O
COC1CC(C)=CCC1(O)C=O
COC1CC(C)C=CC1(O)C=O
COC1CCC=C(C)C1(O)C=O
COC1CCC(C)=CC1(O)C=O
COC1(C)C=CCC(C=O)C1O
COC1(C)C=CCC(CO)C1=O
COC1(C)CC=CC(C=O)C1O
COC1(C)CC=CC(CO)C1=O
COC1(C)CCC=C(C=O)C1O
COC1(C)CCC=C(CO)C1=O
COC1C=CCC(C)(C=O)C1O
COC1C=CCC(C)(CO)C1=O
COC1CC=CC(C)(C=O)C1O
COC1CC=CC(C)(CO)C1=O
COC1(C)C=CCC(=O)C1CO
COC1(C)C=CCC(O)C1C=O
COC1(C)CC=CC(=O)C1CO
COC1(C)CC=CC(O)C1C=O
COC1(CC=C(C)C(O)C1)C=O
COC1C=CCC(C=O)C1(C)O
COC1C=CCC(C)(O)C1C=O
COC1CC=C(C)C(O)(C1)C=O
COC1CC=CC(C=O)C1(C)O
COC1CC=CC(C)(O)C1C=O
COC1CC(C)=CC(O)(C1)C=O
COC1CCC=C(C=O)C1(C)O
COC1(C)C=CC(CO)CC1=O
COC1(C)CC=C(CO)CC1=O
COC1(C)CCC(C=O)=CC1O
COC1(C)CCC(CO)=CC1=O
COC1C=CC(C)(CO)CC1=O
COC1(C)CC=C(C=O)C(O)C1
COC1(C)CC=C(CO)C(=O)C1
COC1(CC=CC(O)C1C)C=O
COC1C=CCC(=O)C1(C)CO
COC1C=CCC(O)C1(C)C=O
COC1CC=CC(=O)C1(C)CO
COC1CC=CC(O)C1(C)C=O
COC1(C)C=CC(=O)CC1CO
COC1(C)C=CC(O)CC1C=O
COC1(C)CCC(=O)C=C1CO
COC1(C)CCC(O)C=C1C=O
COC1(CC(C)C(O)C=C1)C=O
COC1C=CC(C)(O)CC1C=O
COC1CCC(C=O)=CC1(C)O
COC1CCC(C)(O)C=C1C=O
COC1(C)C=C(CO)CCC1=O
COC1(C)CC(C=O)=CCC1O
COC1(C)CC(C=O)C=CC1O
COC1(C)CC(CO)=CCC1=O
COC1(C)CC(CO)C=CC1=O
COC1CC(C)(C=O)C=CC1O
COC1CC(C)(CO)C=CC1=O
COC1(C)CCC(=O)C(CO)=C1
COC1(C)CCC(O)C(C=O)=C1
COC1CC=C(C=O)C(C)(O)C1
COC1CCC(C)(O)C(C=O)=C1
COC1C=CCC(O)(C=O)C1C
COC1CC=CC(O)(C=O)C1C
COC1(C)CC(C=O)C(O)C=C1
COC1(C)CC(CO)C(=O)C=C1
COC1CC(C)(C=O)C(O)C=C1
COC1CC(C)(CO)C(=O)C=C1
COC1CC(C)C(O)(C=O)C=C1
COC1(CCC(O)C=C1C)C=O
COC1C=CC(=O)CC1(C)CO
COC1C=CC(O)(CC1C)C=O
COC1C=CC(O)CC1(C)C=O
COC1(C)CC(=O)C=CC1CO
COC1(C)CC(=O)CC=C1CO
COC1(C)CC(O)C=C(C1)C=O
COC1(C)CC(O)C=CC1C=O
COC1(C)CC(O)CC=C1C=O
COC1(CCC(O)C(C)=C1)C=O
COC1CC(C=O)=CCC1(C)O
COC1CC(C=O)C=CC1(C)O
COC1CC(C)(O)C=CC1C=O
COC1CC(C)(O)CC=C1C=O
COC1(C)C(CO)C=CCC1=O
COC1(C)C(CO)CC=CC1=O
COC1(C)CC(=O)C=C(CO)C1
COC1(C)CC(=O)CC(CO)=C1
COC1(C)CC(O)CC(C=O)=C1
COC1CC(C=O)=CC(C)(O)C1
COC1CC(C)(O)CC(C=O)=C1
COC1(C)CC(=O)C(CO)C=C1
COC1(C)CC(O)C(C=O)C=C1
COC1CC(C=O)C(C)(O)C=C1
COC1CC(C)(O)C(C=O)C=C1
COC1CCC(O)(C=O)C=C1C
COC1CCC(O)(C=O)C(C)=C1
COC1(CC(O)C=CC1C)C=O
COC1(CC(O)CC=C1C)C=O
COC1CC(=O)C=CC1(C)CO
COC1CC(O)(CC=C1C)C=O
COC1CC(O)C=CC1(C)C=O
COC1(C)C(=O)CCC=C1CO
COC1(C)C(O)C=CCC1C=O
COC1(C)C(O)CC=CC1C=O
COC1(C)C(O)CCC=C1C=O
COC1(CC(O)C=C(C)C1)C=O
COC1(CC(O)C(C)C=C1)C=O
COC1(CC(O)CC(C)=C1)C=O
COC1C(C=O)=CCCC1(C)O
COC1C(C=O)C=CCC1(C)O
COC1CC(O)(CC(C)=C1)C=O
COC1CC(=O)C(C)(CO)C=C1
COC1CC(O)C(C)(C=O)C=C1
COC1CC(O)(C=O)C=CC1C
COC1CC(O)(C=O)C(C)C=C1
COC1C(=O)C=CCC1(C)CO
COC1C(=O)CC=CC1(C)CO
COC1C(O)C=CCC1(C)C=O
COC1C(O)CC=CC1(C)C=O
COC1(C=O)C=C(C)CCC1O
COC1(C=O)C=CC(C)CC1O
COC1(C=O)C=CCC(C)C1O
COC1(C=O)C(C)CC=CC1O
COC1(CO)C=C(C)CCC1=O
COC1(CO)C=CC(C)CC1=O
COC1(CO)C=CCC(C)C1=O
COC1(CO)C(=O)CCC=C1C
COC1(CO)C(C)C=CCC1=O
COC1(CO)C(C)CC=CC1=O
COC1(CO)CC=C(C)CC1=O
COC1(CO)CC=CC(C)C1=O
COC1(CO)CC(C)=CCC1=O
COC1(CO)CC(C)C=CC1=O
COC1(CO)CCC=C(C)C1=O
COC1(CO)CCC(C)=CC1=O
COC1(CO)CC=C(C)C(=O)C1
COC1(CO)CC(=O)C=C(C)C1
COC1(C=O)C=CCC(O)C1C
COC1(CO)C=CCC(=O)C1C
COC1(CO)CC=CC(=O)C1C
COC1(CO)CC(C)C(=O)C=C1
COC1(C=O)C=CC(O)CC1C
COC1(CO)C=CC(=O)CC1C
COC1(CO)CCC(=O)C=C1C
COC1(CO)CCC(=O)C(C)=C1
COC1(CO)CC(=O)C=CC1C
COC1(CO)CC(=O)CC=C1C
COC1(CO)CC(=O)C(C)C=C1
COC1(CO)CC(=O)CC(C)=C1
COC1(C=O)C(O)CC=CC1C
COC1(C=O)C(O)CCC=C1C
COCC1=CCCC(C)(O)C1=O
COCC1(C)C=CCC(=O)C1O
COCC1(C)C=CCC(O)C1=O
COCC1(C)CC=CC(=O)C1O
COCC1(C)CC=CC(O)C1=O
COCC1C=CCC(C)(O)C1=O
COCC1CC=CC(C)(O)C1=O
COCC1=CCCC(=O)C1(C)O
COCC1C=CCC(=O)C1(C)O
COCC1CC=CC(=O)C1(C)O
COCC1=CCC(C)(O)CC1=O
COCC1(C)C=CC(=O)CC1O
COCC1(C)C=CC(O)CC1=O
COCC1C=CC(C)(O)CC1=O
COCC1=CCC(C)(O)C(=O)C1
COCC1=CCC(=O)CC1(C)O
COCC1C=CC(=O)CC1(C)O
COCC1=CC(C)(O)CCC1=O
COCC1(C)CC(=O)C=CC1O
COCC1(C)CC(O)C=CC1=O
COCC1CC(C)(O)C=CC1=O
COCC1=CC(C)(O)CC(=O)C1
COCC1=CCC(=O)C(C)(O)C1
COCC1=CC(C)(O)C(=O)CC1
COCC1(C)CC(=O)C(O)C=C1
COCC1(C)CC(O)C(=O)C=C1
COCC1CC(C)(O)C(=O)C=C1
COCC1=CC(=O)CCC1(C)O
COCC1CC(=O)C=CC1(C)O
COCC1(C)C(O)C=CCC1=O
COCC1(C)C(O)CC=CC1=O
COCC1=CC(=O)CC(C)(O)C1
COCC1=CC(=O)C(C)(O)CC1
COCC1CC(=O)C(C)(O)C=C1
COCC1C(=O)C=CCC1(C)O
COCC1C(=O)CC=CC1(C)O
COCC1(O)C=C(C)CCC1=O
COCC1(O)C=CC(C)CC1=O
COCC1(O)C=CCC(C)C1=O
COCC1(O)C(=O)CCC=C1C
COCC1(O)C(C)C=CCC1=O
COCC1(O)C(C)CC=CC1=O
COCC1(O)CC=C(C)CC1=O
COCC1(O)CC=CC(C)C1=O
COCC1(O)CC(C)=CCC1=O
COCC1(O)CC(C)C=CC1=O
COCC1(O)CCC=C(C)C1=O
COCC1(O)CCC(C)=CC1=O
COCC1(O)CC=C(C)C(=O)C1
COCC1(O)CC(=O)C=C(C)C1
COCC1(O)C=CCC(=O)C1C
COCC1(O)CC=CC(=O)C1C
COCC1(O)CC(C)C(=O)C=C1
COCC1(O)C=CC(=O)CC1C
COCC1(O)CCC(=O)C=C1C
COCC1(O)CCC(=O)C(C)=C1
COCC1(O)CC(=O)C=CC1C
COCC1(O)CC(=O)CC=C1C
COCC1(O)CC(=O)C(C)C=C1
COCC1(O)CC(=O)CC(C)=C1
COCOC1C=CC(=C)CC1O
COCOC1C=CCC(=C)C1O
COCOC1CC=CC(=C)C1O
COCOC1CC(=C)C=CC1O
COCOC1C=CCC(O)C1=C
COCOC1CC=CC(O)C1=C
COCOC1CC(=C)C(O)C=C1
COCOC1C=CC(O)CC1=C
COCOC1CC(O)C=CC1=C
COCOC1CC(O)C(=C)C=C1
COCOC1C(O)C=CCC1=C
COCOC1C(O)CC=CC1=C
OC1C(CCCC1=O)OCC#C
OC1CC(CCC1=O)OCC#C
OC1CCC(CC1=O)OCC#C
OC1CC(CC(=O)C1)OCC#C
OC1CCCC(=O)C1OCC#C
OC1CCCC(OCC#C)C1=O
OC1CCC(=O)C(C1)OCC#C
OC1CCC(=O)CC1OCC#C
OC1CCC(OCC#C)C(=O)C1
OC1CC(=O)CCC1OCC#C
COC1CC(CCC1=O)=CCO
COC1CC(CCC1O)=CC=O
COC1CCC(CC1=O)=CCO
COC1CCC(CC1O)=CC=O
COC1CCCC(=CC=O)C1O
COC1CCCC(=CCO)C1=O
COC1CCC(=CC=O)C(O)C1
COC1CCC(=CCO)C(=O)C1
COC1CCCC(=O)C1=CCO
COC1CCCC(O)C1=CC=O
COC1CCC(=O)C(C1)=CCO
COC1CCC(=O)CC1=CCO
COC1CCC(O)C(C1)=CC=O
COC1CCC(O)CC1=CC=O
COC1CC(=O)CC(C1)=CCO
COC1CC(=O)CCC1=CCO
COC1CC(O)CC(C1)=CC=O
COC1CC(O)CCC1=CC=O
COC1C(=O)CCCC1=CCO
COC1C(O)CCCC1=CC=O
COCC=C1CCCC(=O)C1O
COCC=C1CCCC(O)C1=O
COCC=C1CCC(=O)CC1O
COCC=C1CCC(O)CC1=O
COCC=C1CCC(=O)C(O)C1
COCC=C1CCC(O)C(=O)C1
COCC=C1CC(=O)CCC1O
COCC=C1CC(O)CCC1=O
COCC=C1CC(O)CC(=O)C1
COCC=C1C(O)CCCC1=O
CCOC1C=CCCC(=O)C1O
CCOC1C=CCCC(O)C1=O
CCOC1CC=CCC(=O)C1O
CCOC1CC=CCC(O)C1=O
CCOC1CCC=CC(=O)C1O
CCOC1CCC=CC(O)C1=O
CCOC1C=CCC(=O)CC1O
CCOC1C=CCC(O)CC1=O
CCOC1CC=CC(=O)CC1O
CCOC1CC=CC(O)CC1=O
CCOC1CC=CC(=O)C(O)C1
CCOC1CC=CC(O)C(=O)C1
CCOC1C=CC(=O)CCC1O
CCOC1C=CC(O)CCC1=O
CCOC1CCC(=O)C=CC1O
CCOC1CCC(O)C=CC1=O
CCOC1CCC(=O)C(O)C=C1
CCOC1CCC(O)C(=O)C=C1
CCOC1CC(=O)C=CCC1O
CCOC1CC(=O)CC=CC1O
CCOC1CC(O)C=CCC1=O
CCOC1CC(O)CC=CC1=O
CCOC1CC(O)C=CC(=O)C1
CCOC1CC(=O)CC(O)C=C1
CCOC1CC(O)CC(=O)C=C1
CCOC1CC(=O)C(O)CC=C1
CCOC1CC(O)C(=O)CC=C1
CCOC1C(O)C=CCCC1=O
CCOC1C(O)CC=CCC1=O
CCOC1C(O)CCC=CC1=O
COC1C=C(CCCC1O)C=O
COC1C=CC(CCC1O)C=O
COC1C=CCC(CC1O)C=O
COC1CC=C(CCC1O)C=O
COC1CC=CC(CC1O)C=O
COC1CC(CC=CC1O)C=O
COC1CCC=C(CC1O)C=O
COC1C=CCCC(C=O)C1O
COC1C=CCCC(CO)C1=O
COC1CC=CCC(C=O)C1O
COC1CC=CCC(CO)C1=O
COC1CCC=CC(C=O)C1O
COC1CCC=CC(CO)C1=O
COC1CCCC=C(C=O)C1O
COC1CCCC=C(CO)C1=O
COC1C=CCCC(=O)C1CO
COC1C=CCCC(O)C1C=O
COC1CC=C(CC(O)C1)C=O
COC1CC=CCC(=O)C1CO
COC1CC=CCC(O)C1C=O
COC1CCC=CC(=O)C1CO
COC1CCC=CC(O)C1C=O
COC1C=CCC(CO)CC1=O
COC1CC=CC(CO)CC1=O
COC1CCC=C(CO)CC1=O
COC1CCCC(C=O)=CC1O
COC1CCCC(CO)=CC1=O
COC1CC=CC(C=O)C(O)C1
COC1CC=CC(CO)C(=O)C1
COC1CCC=C(C=O)C(O)C1
COC1CCC=C(CO)C(=O)C1
COC1C=CCC(=O)CC1CO
COC1C=CCC(O)CC1C=O
COC1CC=CC(=O)CC1CO
COC1CC=CC(O)C(C1)C=O
COC1CC=CC(O)CC1C=O
COC1CC(CC(O)C=C1)C=O
COC1CCCC(=O)C=C1CO
COC1CCCC(O)C=C1C=O
COC1C=CC(CO)CCC1=O
COC1CC=C(CO)CCC1=O
COC1CCC(C=O)=CCC1O
COC1CCC(C=O)C=CC1O
COC1CCC(CO)=CCC1=O
COC1CCC(CO)C=CC1=O
COC1CC=C(CO)CC(=O)C1
COC1CC=CC(=O)C(CO)C1
COC1CCC(C=O)=CC(O)C1
COC1CCC(CO)=CC(=O)C1
COC1CCCC(=O)C(CO)=C1
COC1CCCC(O)C(C=O)=C1
COC1CCC(C=O)C(O)C=C1
COC1CCC(CO)C(=O)C=C1
COC1C=CC(=O)CCC1CO
COC1C=CC(O)CCC1C=O
COC1CCC(=O)C=CC1CO
COC1CCC(=O)CC=C1CO
COC1CCC(O)C=C(C1)C=O
COC1CCC(O)C=CC1C=O
COC1CCC(O)CC=C1C=O
COC1C=C(CO)CCCC1=O
COC1CC(C=O)=CCCC1O
COC1CC(C=O)C=CCC1O
COC1CC(CO)=CCCC1=O
COC1CC(CO)C=CCC1=O
COC1CC(CO)CC=CC1=O
COC1CC(CO)C=CC(=O)C1
COC1CCC(=O)C=C(CO)C1
COC1CCC(=O)CC(CO)=C1
COC1CCC(O)CC(C=O)=C1
COC1CC(CO)CC(=O)C=C1
COC1CCC(=O)C(CO)=CC1
COC1CCC(=O)C(CO)C=C1
COC1CCC(O)C(C=O)=CC1
COC1CCC(O)C(C=O)C=C1
COC1CC(C=O)C(O)CC=C1
COC1CC(CO)C(=O)CC=C1
COC1CC(=O)C=CCC1CO
COC1CC(=O)CC=CC1CO
COC1CC(=O)CCC=C1CO
COC1CC(O)C=CC(C1)C=O
COC1CC(O)C=CCC1C=O
COC1CC(O)C(CC=C1)C=O
COC1CC(O)CC=C(C1)C=O
COC1CC(O)CC=CC1C=O
COC1CC(O)CCC=C1C=O
COC1C(CO)C=CCCC1=O
COC1C(CO)CC=CCC1=O
COC1C(CO)CCC=CC1=O
COC1CC(=O)CC=C(CO)C1
COC1CC(=O)CCC(CO)=C1
COC1CC(O)CCC(C=O)=C1
COC1CC(=O)CC(CO)C=C1
COC1CC(O)CC(C=O)C=C1
COC1CC(=O)C(CO)CC=C1
COC1C(=O)CCCC=C1CO
COC1C(O)C=CCCC1C=O
COC1C(O)CC=CCC1C=O
COC1C(O)CCC=CC1C=O
COC1C(O)CCCC=C1C=O
COCC1=CCCCC(=O)C1O
COCC1=CCCCC(O)C1=O
COCC1C=CCCC(=O)C1O
COCC1C=CCCC(O)C1=O
COCC1CC=CCC(=O)C1O
COCC1CC=CCC(O)C1=O
COCC1CCC=CC(=O)C1O
COCC1CCC=CC(O)C1=O
COCC1=CCCC(=O)CC1O
COCC1=CCCC(O)CC1=O
COCC1C=CCC(=O)CC1O
COCC1C=CCC(O)CC1=O
COCC1CC=CC(=O)CC1O
COCC1CC=CC(O)CC1=O
COCC1=CCCC(=O)C(O)C1
COCC1=CCCC(O)C(=O)C1
COCC1CC=CC(=O)C(O)C1
COCC1CC=CC(O)C(=O)C1
COCC1=CCC(=O)CCC1O
COCC1=CCC(O)CCC1=O
COCC1C=CC(=O)CCC1O
COCC1C=CC(O)CCC1=O
COCC1CCC(=O)C=CC1O
COCC1CCC(O)C=CC1=O
COCC1=CCC(=O)CC(O)C1
COCC1=CCC(O)CC(=O)C1
COCC1=CCC(=O)C(O)CC1
COCC1=CCC(O)C(=O)CC1
COCC1CCC(=O)C(O)C=C1
COCC1CCC(O)C(=O)C=C1
COCC1=CC(=O)CCCC1O
COCC1=CC(O)CCCC1=O
COCC1CC(=O)C=CCC1O
COCC1CC(=O)CC=CC1O
COCC1CC(O)C=CCC1=O
COCC1CC(O)CC=CC1=O
COCC1=CC(=O)CCC(O)C1
COCC1=CC(O)CCC(=O)C1
COCC1CC(O)C=CC(=O)C1
COCC1=CC(=O)CC(O)CC1
COCC1=CC(O)CC(=O)CC1
COCC1CC(=O)CC(O)C=C1
COCC1CC(O)CC(=O)C=C1
COCC1=CC(=O)C(O)CCC1
COCC1=CC(O)C(=O)CCC1
COCC1CC(=O)C(O)CC=C1
COCC1CC(O)C(=O)CC=C1
COCC1C(O)C=CCCC1=O
COCC1C(O)CC=CCC1=O
COCC1C(O)CCC=CC1=O
CC1=CC=CC(O)=C1OC(=O)C#C
CC1=CC=CC(OC(=O)C#C)=C1O
CC1=CC=C(O)C=C1OC(=O)C#C
CC1=CC=C(OC(=O)C#C)C=C1O
CC1=CC=C(OC(=O)C#C)C(O)=C1
CC1=CC=C(O)C(OC(=O)C#C)=C1
CC1=CC(O)=CC=C1OC(=O)C#C
CC1=CC(O)=CC(OC(=O)C#C)=C1
CC1=CC(OC(=O)C#C)=CC=C1O
CC1=C(O)C=CC=C1OC(=O)C#C
CC(=O)OC1=CC=C(C=C1O)C#C
CC(=O)OC1=CC(=CC=C1O)C#C
CC(=O)OC1=CC=CC(C#C)=C1O
CC(=O)OC1=CC=C(C#C)C(O)=C1
CC(=O)OC1=CC=CC(O)=C1C#C
CC(=O)OC1=CC=C(O)C=C1C#C
CC(=O)OC1=CC=C(O)C(=C1)C#C
CC(=O)OC1=CC(O)=CC=C1C#C
CC(=O)OC1=CC(O)=CC(=C1)C#C
CC(=O)OC1=C(O)C=CC=C1C#C
COC(=O)C1=CC=CC(C#C)=C1O
COC(=O)C1=CC=C(C#C)C(O)=C1
COC(=O)C1=CC=CC(O)=C1C#C
COC(=O)C1=CC=C(O)C=C1C#C
COC(=O)C1=CC(O)=CC=C1C#C
COC(=O)C1=CC(O)=CC(=C1)C#C
COC(=O)C1=C(O)C=CC=C1C#C
COC(=O)C1=CC=C(C=C1O)C#C
COC(=O)C1=CC(=CC=C1O)C#C
COC(=O)C1=CC=C(O)C(=C1)C#C
OC(C=O)(C=O)C1=CC=CC=C1
OC1=CC=CC=C1COCC=O
OC1=CC=CC=C1OCCC=O
OC1=CC=CC(OCCC=O)=C1
OC1=CC=C(COCC=O)C=C1
OC1=CC=CC(COCC=O)=C1
OC1=CC=C(OCCC=O)C=C1
OCC1=CC=CC=C1OCC=O
OCC1=CC=CC(OCC=O)=C1
OCC1=CC=C(OCC=O)C=C1
OCCOC1=CC=CC=C1C=O
OCCOC1=CC=CC(C=O)=C1
OCCOC1=CC=C(C=O)C=C1
OC1C=CC=CC1C(C=O)C=O
OC1C=CC=CC1CC(=O)C=O
OC1C=CC(C=C1)C(C=O)C=O
OC1C=CCC=C1C(C=O)C=O
OC1C=CCC=C1CC(=O)C=O
OC1C=CCC(=C1)C(C=O)C=O
OC1CC=C(C=C1)C(C=O)C=O
OC1CC=CC=C1C(C=O)C=O
OC1CC=CC=C1CC(=O)C=O
OC1CC=CC(=C1)C(C=O)C=O
OC1CC(=CC=C1)C(C=O)C=O
OC1C=CC=CC1C(=O)CC=O
OC1C=CC(C=C1)C(=O)CC=O
OC1C=CCC=C1C(=O)CC=O
OC1C=CCC(=C1)C(=O)CC=O
OC1CC=C(C=C1)C(=O)CC=O
OC1CC=CC=C1C(=O)CC=O
OC1CC=CC(=C1)C(=O)CC=O
OC1CC(=CC=C1)C(=O)CC=O
OC1C=CCC(CC(=O)C=O)=C1
OC1CC=CC(CC(=O)C=O)=C1
OC1C=CC(CC(=O)C=O)C=C1
OC1CC=C(CC(=O)C=O)C=C1
OC1CC(CC(=O)C=O)=CC=C1
OC(C=O)C1=C(CC=CC1)C=O
OC(C=O)C1=C(CCC=C1)C=O
OC(C=O)C1=CC=C(CC1)C=O
OC(C=O)C1=CC=CC(C1)C=O
OC(C=O)C1=CC=CCC1C=O
OC(C=O)C1=CC(CC=C1)C=O
OC(C=O)C1=CCC=C(C1)C=O
OC(C=O)C1=CCC=CC1C=O
OC(C=O)C1=CCCC=C1C=O
OC(C=O)C1C=CC=CC1C=O
OC(C=O)C1C=CCC=C1C=O
OC(C=O)C1CC=CC=C1C=O
OCC(=O)C1=C(CC=CC1)C=O
OCC(=O)C1=C(CCC=C1)C=O
OCC(=O)C1=CC=C(CC1)C=O
OCC(=O)C1=CC=CC(C1)C=O
OCC(=O)C1=CC=CCC1C=O
OCC(=O)C1=CC(CC=C1)C=O
OCC(=O)C1=CCC=CC1C=O
OCC(=O)C1=CCCC=C1C=O
OCC(=O)C1C=CC=CC1C=O
OCC(=O)C1C=CCC=C1C=O
OCC(=O)C1CC=CC=C1C=O
OCC(=O)C1=CCC=C(C1)C=O
OC(C=O)C1=CCCC(C=O)=C1
OC(C=O)C1C=CCC(C=O)=C1
OC(C=O)C1CC=CC(C=O)=C1
OCC(=O)C1=CCCC(C=O)=C1
OCC(=O)C1C=CCC(C=O)=C1
OCC(=O)C1CC=CC(C=O)=C1
OC(C=O)C1=CCC(C=O)=CC1
OC(C=O)C1=CCC(C=O)C=C1
OC(C=O)C1C=CC(C=O)C=C1
OC(C=O)C1CC=C(C=O)C=C1
OCC(=O)C1=CCC(C=O)=CC1
OCC(=O)C1=CCC(C=O)C=C1
OCC(=O)C1C=CC(C=O)C=C1
OCC(=O)C1CC=C(C=O)C=C1
OC(C=O)C1=CC(C=O)=CCC1
OC(C=O)C1=CC(C=O)C=CC1
OC(C=O)C1CC(C=O)=CC=C1
OCC(=O)C1=CC(C=O)=CCC1
OCC(=O)C1=CC(C=O)C=CC1
OCC(=O)C1CC(C=O)=CC=C1
OC(C=O)C1=C(C=O)C=CCC1
OCC(=O)C1=C(C=O)C=CCC1
OC1C=C(CCC1CC=O)C=O
OC1C=CC(CC1CC=O)C=O
OC1C(CCC=C1CC=O)C=O
OC1CC=C(CC1CC=O)C=O
OC1CC(CC=C1CC=O)C=O
OC1C=CCC(CCC=O)C1=O
OC1CC=CC(CCC=O)C1=O
OC1CCC=C(CCC=O)C1=O
OC1C=CCC(CC=O)C1C=O
OC1CC=CC(CC=O)C1C=O
OC1CC(CC(CC=O)=C1)C=O
OC1CCC=C(CC=O)C1C=O
OC1CCCC(CC=O)=C1C=O
OC1C=CC(CCC=O)CC1=O
OC1CC=C(CCC=O)CC1=O
OC1CCC(CCC=O)=CC1=O
OC1CC=C(CCC=O)C(=O)C1
OC1C=CCC(C=O)C1CC=O
OC1CC=CC(C=O)C1CC=O
OC1CCC=C(C=O)C1CC=O
OC1CCCC(C=O)=C1CC=O
OC1C=CC(CC=O)CC1C=O
OC1CC=C(CC=O)C(C1)C=O
OC1CC=C(CC=O)CC1C=O
OC1CCC(CC=O)=C(C1)C=O
OC1CCC(CC=O)=CC1C=O
OC1CCC(CC=O)C=C1C=O
OC1C=C(CCC=O)CCC1=O
OC1CC(CCC=O)=CCC1=O
OC1CC(CCC=O)C=CC1=O
OC1CCC(CC=O)C(C=O)=C1
OC1CC(CCC=O)C(=O)C=C1
OC1C=CCC(=O)C1CCC=O
OC1CC=CC(=O)C1CCC=O
OC1CCC(C=O)=CC1CC=O
OC1CCC(C=O)C=C1CC=O
OC1C=C(CC=O)CCC1C=O
OC1CC(CC=O)=CCC1C=O
OC1CC(CC=O)C=C(C1)C=O
OC1CC(CC=O)C=CC1C=O
OC1CC(CC=O)CC=C1C=O
OC1C(CCC=O)C=CCC1=O
OC1C(CCC=O)CC=CC1=O
OC1CC=C(C=O)C(CC=O)C1
OC1CC(CC=O)CC(C=O)=C1
OC1CCC(C=O)=C(CC=O)C1
OC1CCC(C=O)C(CC=O)=C1
OC1CC(CC=O)C(C=O)C=C1
OC1C=CC(=O)CC1CCC=O
OC1CCC(=O)C=C1CCC=O
OC1CC(C=O)=CCC1CC=O
OC1CC(C=O)C=CC1CC=O
OC1C(CC=CC1CC=O)C=O
OC1C(CC=O)CC=CC1C=O
OC1C(CC=O)CCC=C1C=O
OC1CC(C=O)C=C(CC=O)C1
OC1CCC(=O)C(CCC=O)=C1
OC1CC(C=O)C(CC=O)C=C1
OC1CC(=O)C=CC1CCC=O
OC1CC(=O)CC=C1CCC=O
OC1CC(=O)C=C(CCC=O)C1
OC1CC(=O)CC(CCC=O)=C1
OC1CC(=O)C(CCC=O)C=C1
OC1C(=O)CCC=C1CCC=O
OCC1=C(CC(CC1)C=O)C=O
OCC1=C(CCC(C1)C=O)C=O
OCC1=C(CCCC1C=O)C=O
OCC1=CC(CC(C1)C=O)C=O
OCC1=CC(CCC1C=O)C=O
OCC1=CCC(CC1C=O)C=O
OCC1C=C(CCC1C=O)C=O
OCC1C=CC(CC1C=O)C=O
OCC1C(CC=CC1C=O)C=O
OCC1C(CCC=C1C=O)C=O
OCC1CC=C(CC1C=O)C=O
OCC1CC(CC=C1C=O)C=O
OCC1=CCCC(CC=O)C1=O
OCC1C=CCC(CC=O)C1=O
OCC1CC=CC(CC=O)C1=O
OCC1CCC=C(CC=O)C1=O
OCC1=CCCC(C=O)C1C=O
OCC1C=CCC(C=O)C1C=O
OCC1CC=CC(C=O)C1C=O
OCC1CC(CC(C=O)=C1)C=O
OCC1CCC=C(C=O)C1C=O
OCC1CCCC(C=O)=C1C=O
OCC1=CCC(CC=O)CC1=O
OCC1C=CC(CC=O)CC1=O
OCC1CC=C(CC=O)CC1=O
OCC1CCC(CC=O)=CC1=O
OCC1=CCC(CC=O)C(=O)C1
OCC1CC=C(CC=O)C(=O)C1
OCC1=CCCC(=O)C1CC=O
OCC1C=CCC(=O)C1CC=O
OCC1CC=CC(=O)C1CC=O
OCC1=CCC(C=O)C(C1)C=O
OCC1CC=C(C=O)C(C1)C=O
OCC1CCC(C=O)=C(C1)C=O
OCC1CCC(C=O)=CC1C=O
OCC1CCC(C=O)C=C1C=O
OCC1=CC(CC=O)CCC1=O
OCC1C=C(CC=O)CCC1=O
OCC1CC(CC=O)=CCC1=O
OCC1CC(CC=O)C=CC1=O
OCC1=CC(CC=O)CC(=O)C1
OCC1CCC(C=O)C(C=O)=C1
OCC1=CC(CC=O)C(=O)CC1
OCC1CC(CC=O)C(=O)C=C1
OCC1=CCC(=O)CC1CC=O
OCC1C=CC(=O)CC1CC=O
OCC1CCC(=O)C=C1CC=O
OCC1=CC(C=O)C(CC1)C=O
OCC1CC(C=O)=CCC1C=O
OCC1CC(C=O)C=C(C1)C=O
OCC1CC(C=O)C=CC1C=O
OCC1=C(CC=O)CCCC1=O
OCC1C(CC=O)C=CCC1=O
OCC1C(CC=O)CC=CC1=O
OCC1=C(CC=O)CCC(=O)C1
OCC1=CCC(=O)C(CC=O)C1
OCC1CCC(=O)C(CC=O)=C1
OCC1=C(CC=O)CC(=O)CC1
OCC1CC(C=O)C(C=O)C=C1
OCC1=C(CC=O)C(=O)CCC1
OCC1=CC(=O)CCC1CC=O
OCC1CC(=O)C=CC1CC=O
OCC1CC(=O)CC=C1CC=O
OCC1=C(C=O)C(CCC1)C=O
OCC1=CC(=O)CC(CC=O)C1
OCC1CC(=O)C=C(CC=O)C1
OCC1CC(=O)CC(CC=O)=C1
OCC1=CC(=O)C(CC=O)CC1
OCC1CC(=O)C(CC=O)C=C1
OCC1C(=O)CCC=C1CC=O
OCCC1=C(CCCC1=O)C=O
OCCC1=CC(CCC1=O)C=O
OCCC1=CCC(CC1=O)C=O
OCCC1C=C(CCC1=O)C=O
OCCC1C=CC(CC1=O)C=O
OCCC1C(CC=CC1=O)C=O
OCCC1CC=C(CC1=O)C=O
OCCC1=CCCC(C=O)C1=O
OCCC1C=CCC(C=O)C1=O
OCCC1CC=CC(C=O)C1=O
OCCC1CCC=C(C=O)C1=O
OCCC1=C(CCC(=O)C1)C=O
OCCC1=CC(CC(=O)C1)C=O
OCCC1=CCCC(=O)C1C=O
OCCC1C=CCC(=O)C1C=O
OCCC1CC=CC(=O)C1C=O
OCCC1CCC(C=O)=CC1=O
OCCC1=CCC(C=O)C(=O)C1
OCCC1CC=C(C=O)C(=O)C1
OCCC1=C(CC(=O)CC1)C=O
OCCC1=CCC(=O)C(C1)C=O
OCCC1=CCC(=O)CC1C=O
OCCC1C=CC(=O)CC1C=O
OCCC1CCC(=O)C=C1C=O
OCCC1CC(C=O)=CCC1=O
OCCC1CC(C=O)C=CC1=O
OCCC1CCC(=O)C(C=O)=C1
OCCC1=CC(C=O)C(=O)CC1
OCCC1CC(C=O)C(=O)C=C1
OCCC1=CC(=O)C(CC1)C=O
OCCC1=CC(=O)CC(C1)C=O
OCCC1=CC(=O)CCC1C=O
OCCC1CC(=O)C=C(C1)C=O
OCCC1CC(=O)C=CC1C=O
OCCC1CC(=O)CC=C1C=O
OCCC1C(C=O)C=CCC1=O
OCCC1CC(=O)CC(C=O)=C1
OCCC1CC(=O)C(C=O)C=C1
OCCC1=C(C=O)C(=O)CCC1
OCCC1C(=O)CCC=C1C=O
OC1C=C(C=CC1C=C)C([O-])=O
OC1C=C(CC=C1C=C)C([O-])=O
OC1C=CC=C(C1C=C)C([O-])=O
OC1C=CC(=CC1C=C)C([O-])=O
OC1C=CC(C=C1C=C)C([O-])=O
OC1C(C=CC=C1C=C)C([O-])=O
OC1CC=C(C=C1C=C)C([O-])=O
OC1CC(=CC=C1C=C)C([O-])=O
OC1C=C(CC=C1C([O-])=O)C=C
OC1C=C(CC(=C1)C([O-])=O)C=C
OC1C=CC(=C)C=C1CC([O-])=O
OC1C(=C)C=CC=C1CC([O-])=O
OC1C=C(C=C)C=CC1C([O-])=O
OC1C=CC=C(C=C)C1C([O-])=O
OC1C=CC(C=C)=CC1C([O-])=O
OC1C=CC(C=C)C=C1C([O-])=O
OC1C=CC(C=C)C(=C1)C([O-])=O
OC1C=CCC(C=C)=C1C([O-])=O
OC1C(C=C)=CCC=C1C([O-])=O
OC1C(C=C)C=CC=C1C([O-])=O
OC1CC=C(C=C)C=C1C([O-])=O
OC1CC=C(C=C)C(=C1)C([O-])=O
OC1CC=CC(C=C)=C1C([O-])=O
OC1CC(=CC(C=C)=C1)C([O-])=O
OC1CC(C=C)=C(C=C1)C([O-])=O
OC1CC(C=C)=CC=C1C([O-])=O
OC1CC(C=C)=CC(=C1)C([O-])=O
OC1C=CC(=C)C(CC([O-])=O)=C1
OC1C=CC=C(CC([O-])=O)C1=C
OC1C=CCC(C([O-])=O)=C1C=C
OC1CC=CC(C([O-])=O)=C1C=C
OC1C=CC(CC([O-])=O)=CC1=C
OC1C=C(CC([O-])=O)C=CC1=C
OC1C=CC(C([O-])=O)C(C=C)=C1
OC1CC=C(C([O-])=O)C(C=C)=C1
OC1CC(C([O-])=O)=C(C=C)C=C1
OCC1=C(C=CCC1=C)C([O-])=O
OCC1=C(CC=CC1=C)C([O-])=O
OCC1=CC=C(CC1=C)C([O-])=O
OCC1=CC(=CCC1=C)C([O-])=O
OCC1=CC(C=CC1=C)C([O-])=O
OCC1=CCC(=CC1=C)C([O-])=O
OCC1C=C(C=CC1=C)C([O-])=O
OCC1C=CC(=CC1=C)C([O-])=O
OCC1=C(C=CC(=C)C1)C([O-])=O
OCC1=C(CC(=C)C=C1)C([O-])=O
OCC1=CC=CC(=C)C1C([O-])=O
OCC1=CC(=C)C=C(C1)C([O-])=O
OCC1=CC(=C)C=CC1C([O-])=O
OCC1=CC(=C)C(=CC1)C([O-])=O
OCC1=CC(=C)C(C=C1)C([O-])=O
OCC1=CC(=C)CC=C1C([O-])=O
OCC1=CC(=C)CC(=C1)C([O-])=O
OCC1=CC(=CC(=C)C1)C([O-])=O
OCC1=CCC(=C)C=C1C([O-])=O
OCC1=CCC(=C)C(=C1)C([O-])=O
OCC1C=CC(=C)C=C1C([O-])=O
OCC1C=CC(=C)C(=C1)C([O-])=O
OCC1C(=C)C=CC=C1C([O-])=O
OCC1=CC=CC(C([O-])=O)C1=C
OCC1=CCC=C(C([O-])=O)C1=C
OCC1C=CC=C(C([O-])=O)C1=C
OCC1=CC=C(C([O-])=O)C(=C)C1
OCC1=CC(C([O-])=O)C(=C)C=C1
OCC1=C(C([O-])=O)C(=C)C=CC1
OCC1=C(C([O-])=O)C(=C)CC=C1
OC1C=CC=CC1C#CC([O-])=O
OC1C=CC(C=C1)C#CC([O-])=O
OC1C=CCC=C1C#CC([O-])=O
OC1C=CCC(=C1)C#CC([O-])=O
OC1CC=C(C=C1)C#CC([O-])=O
OC1CC=CC=C1C#CC([O-])=O
OC1CC=CC(=C1)C#CC([O-])=O
OC1CC(=CC=C1)C#CC([O-])=O
OC1C=CC=CC1=CCC([O-])=O
OC1C=CC=CC1C=CC([O-])=O
OC1C=CCC=C1C=CC([O-])=O
OC1CC=CC=C1C=CC([O-])=O
OC1C=CCC(C=CC([O-])=O)=C1
OC1CC=CC(C=CC([O-])=O)=C1
OC1C=CC(=CCC([O-])=O)C=C1
OC1C=CC(C=CC([O-])=O)C=C1
OC1CC(C=CC([O-])=O)=CC=C1
OCC1=CC=CC(C1)=CC([O-])=O
OCC1=CC=CCC1=CC([O-])=O
OCC1=CC(CC=C1)=CC([O-])=O
OCC1=CCC=CC1=CC([O-])=O
OCC1C=CC=CC1=CC([O-])=O
OCC1=CCC(=CC([O-])=O)C=C1
OCC1C=CC(=CC([O-])=O)C=C1
OCC1=CC(=CC([O-])=O)C=CC1
OCC=C1C=CC=CC1C([O-])=O
OCC=C1C=CC(C=C1)C([O-])=O
OCC=C1C=CCC=C1C([O-])=O
OCC=C1C=CCC(=C1)C([O-])=O
OCC=C1CC=C(C=C1)C([O-])=O
OCC=C1CC=CC=C1C([O-])=O
OCC=C1CC=CC(=C1)C([O-])=O
OCC=C1CC(=CC=C1)C([O-])=O
OC1CC=C(C=CC([O-])=O)C=C1
CC1=C(C=CCC1CO)C([O-])=O
CC1=C(CC=CC1CO)C([O-])=O
CC1=C(CCC=C1CO)C([O-])=O
CC1=CC=C(CC1CO)C([O-])=O
CC1=CC=CC(C1CO)C([O-])=O
CC1=CC(=CCC1CO)C([O-])=O
CC1=CC(C=CC1CO)C([O-])=O
CC1=CC(CC=C1CO)C([O-])=O
CC1=CCC=C(C1CO)C([O-])=O
CC1=CCC(=CC1CO)C([O-])=O
CC1=CCC(C=C1CO)C([O-])=O
CC1C=C(C=CC1CO)C([O-])=O
CC1C=C(CC=C1CO)C([O-])=O
CC1C=CC=C(C1CO)C([O-])=O
CC1C=CC(=CC1CO)C([O-])=O
CC1C=CC(C=C1CO)C([O-])=O
CC1C(C=CC=C1CO)C([O-])=O
CC1CC=C(C=C1CO)C([O-])=O
CC1CC(=CC=C1CO)C([O-])=O
CC1=CC=CC(CC([O-])=O)C1O
CC1=CCC=C(CC([O-])=O)C1O
CC1C=CC=C(CC([O-])=O)C1O
CC1=C(C=CC(CO)C1)C([O-])=O
CC1=C(CC=C(CO)C1)C([O-])=O
CC1=C(CCC(CO)=C1)C([O-])=O
CC1=CC=C(C(CO)C1)C([O-])=O
CC1=CC=CC(CO)C1C([O-])=O
CC1=CC(=CC(CO)C1)C([O-])=O
CC1=CC(C=C(CO)C1)C([O-])=O
CC1=CC(CC(CO)=C1)C([O-])=O
CC1=CCC=C(CO)C1C([O-])=O
CC1=CCCC(CO)=C1C([O-])=O
CC1C=CC=C(CO)C1C([O-])=O
CC1C=CCC(CO)=C1C([O-])=O
CC1CC=CC(CO)=C1C([O-])=O
CC1CC(=CC(CO)=C1)C([O-])=O
CC1=CCCC(C([O-])=O)=C1CO
CC1C=CCC(C([O-])=O)=C1CO
CC1CC=CC(C([O-])=O)=C1CO
CC1=CC=C(CC([O-])=O)CC1O
CC1=CCC(CC([O-])=O)=CC1O
CC1C=CC(CC([O-])=O)=CC1O
CC1=CC=C(CC([O-])=O)C(O)C1
CC1=CC=CC(O)C1CC([O-])=O
CC1=C(C=C(CO)CC1)C([O-])=O
CC1=C(CC(CO)=CC1)C([O-])=O
CC1=C(CC(CO)C=C1)C([O-])=O
CC1=CC=C(CO)C(C1)C([O-])=O
CC1=CC=C(CO)CC1C([O-])=O
CC1=CC(C(CO)C=C1)C([O-])=O
CC1=CCC(CO)=C(C1)C([O-])=O
CC1=CCC(CO)=CC1C([O-])=O
CC1=CCC(CO)C=C1C([O-])=O
CC1=CCC(CO)C(=C1)C([O-])=O
CC1C=CC(CO)=CC1C([O-])=O
CC1C=CC(CO)C=C1C([O-])=O
CC1C=CC(CO)C(=C1)C([O-])=O
CC1CC=C(CO)C=C1C([O-])=O
CC1CC=C(CO)C(=C1)C([O-])=O
CC1=CC(CC([O-])=O)=CCC1O
CC1=CC(CC([O-])=O)C=CC1O
CC1C=C(CC([O-])=O)C=CC1O
CC1=CC(CC([O-])=O)=CC(O)C1
CC1=CCC(C([O-])=O)=C(CO)C1
CC1=CCC(C([O-])=O)C(CO)=C1
CC1C=CC(C([O-])=O)C(CO)=C1
CC1CC=C(C([O-])=O)C(CO)=C1
CC1=CC(CC([O-])=O)C(O)C=C1
CC1=CCC(O)C=C1CC([O-])=O
CC1C=CC(O)C=C1CC([O-])=O
CC1=C(C(CO)C=CC1)C([O-])=O
CC1=C(C(CO)CC=C1)C([O-])=O
CC1=CC(CO)=C(CC1)C([O-])=O
CC1=CC(CO)=CC(C1)C([O-])=O
CC1=CC(CO)=CCC1C([O-])=O
CC1=CC(CO)C=C(C1)C([O-])=O
CC1=CC(CO)C=CC1C([O-])=O
CC1=CC(CO)C(=CC1)C([O-])=O
CC1=CC(CO)C(C=C1)C([O-])=O
CC1=CC(CO)CC=C1C([O-])=O
CC1=CC(CO)CC(=C1)C([O-])=O
CC1C=C(CO)C=CC1C([O-])=O
CC1C=C(CO)CC=C1C([O-])=O
CC1C=C(CO)CC(=C1)C([O-])=O
CC1CC(CO)=C(C=C1)C([O-])=O
CC1CC(CO)=CC=C1C([O-])=O
CC1CC(CO)=CC(=C1)C([O-])=O
CC1=CCC(O)C(CC([O-])=O)=C1
CC1C=CC(O)C(CC([O-])=O)=C1
CC1=C(CC([O-])=O)C=CCC1O
CC1=C(CC([O-])=O)CC=CC1O
CC1=C(CC([O-])=O)C=CC(O)C1
CC1=C(CC([O-])=O)CC(O)C=C1
CC1=CC(C([O-])=O)=C(CO)CC1
CC1=CC(C([O-])=O)C(CO)=CC1
CC1CC(C([O-])=O)=C(CO)C=C1
CC1=C(CC([O-])=O)C(O)C=CC1
CC1=C(CC([O-])=O)C(O)CC=C1
CC1=CC(O)C=CC1CC([O-])=O
CC1=CC(O)CC=C1CC([O-])=O
CC1=C(CO)C=C(CC1)C([O-])=O
CC1=C(CO)C=CC(C1)C([O-])=O
CC1=C(CO)C=CCC1C([O-])=O
CC1=C(CO)C(=CCC1)C([O-])=O
CC1=C(CO)C(C=CC1)C([O-])=O
CC1=C(CO)C(CC=C1)C([O-])=O
CC1=C(CO)CC=C(C1)C([O-])=O
CC1=C(CO)CC=CC1C([O-])=O
CC1=C(CO)CC(=CC1)C([O-])=O
CC1=C(CO)CC(C=C1)C([O-])=O
CC1=C(CO)CCC=C1C([O-])=O
CC1=C(CO)CCC(=C1)C([O-])=O
CC1C(CO)=CCC=C1C([O-])=O
CC1C(CO)C=CC=C1C([O-])=O
CC1=CC(O)C=C(CC([O-])=O)C1
CC1=CC(O)CC(CC([O-])=O)=C1
CC1=CC(O)C(CC([O-])=O)=CC1
CC1=CC(O)C(CC([O-])=O)C=C1
CC1=C(C([O-])=O)C(CO)=CCC1
CC1C(O)C=CC=C1CC([O-])=O
CCC1=C(C=CCC1O)C([O-])=O
CCC1=C(CC=CC1O)C([O-])=O
CCC1=CC=C(CC1O)C([O-])=O
CCC1=CC=CC(C1O)C([O-])=O
CCC1=CC(=CCC1O)C([O-])=O
CCC1=CC(C=CC1O)C([O-])=O
CCC1=CCC=C(C1O)C([O-])=O
CCC1=CCC(=CC1O)C([O-])=O
CCC1C=C(C=CC1O)C([O-])=O
CCC1C=CC=C(C1O)C([O-])=O
CCC1C=CC(=CC1O)C([O-])=O
CCC1=C(C=CC(O)C1)C([O-])=O
CCC1=CC=C(C(O)C1)C([O-])=O
CCC1=CC=CC(O)C1C([O-])=O
CCC1=CC(=CC(O)C1)C([O-])=O
CCC1=C(CC(O)C=C1)C([O-])=O
CCC1=CC(C(O)C=C1)C([O-])=O
CCC1=CCC(O)C=C1C([O-])=O
CCC1=CCC(O)C(=C1)C([O-])=O
CCC1C=CC(O)C=C1C([O-])=O
CCC1C=CC(O)C(=C1)C([O-])=O
CCC1=C(C(O)C=CC1)C([O-])=O
CCC1=C(C(O)CC=C1)C([O-])=O
CCC1=CC(O)C=C(C1)C([O-])=O
CCC1=CC(O)C=CC1C([O-])=O
CCC1=CC(O)C(=CC1)C([O-])=O
CCC1=CC(O)C(C=C1)C([O-])=O
CCC1=CC(O)CC=C1C([O-])=O
CCC1=CC(O)CC(=C1)C([O-])=O
CCC1C(O)C=CC=C1C([O-])=O
COC1=CC(C#C)=C(C=O)C=C1O
COC1=CC(C#C)=C(O)C=C1C=O
COC1=CC=C(C=O)C(C#C)=C1O
COC1=CC=C(O)C(C#C)=C1C=O
COC1=CC(C=O)=CC(O)=C1C#C
COC1=CC(O)=C(C#C)C(C=O)=C1
COC1=CC(O)=CC(C=O)=C1C#C
COC1=C(C=O)C=C(O)C=C1C#C
COC1=C(O)C=C(C=C1C=O)C#C
COC1=C(O)C(=CC=C1C=O)C#C
COC1=C(O)C=CC(C#C)=C1C=O
COC1=C(O)C=C(C=O)C=C1C#C
COC1=C(C=C)C=CC=C(O)C1=O
COC1=CC=C(C=C)C=C(O)C1=O
COC1=CC=CC(C=C)=C(O)C1=O
COC1=CC(C=C)=CC=C(O)C1=O
COC1=C(C=C)C=CC(O)=CC1=O
COC1=CC=C(C=C)C(=O)C=C1O
COC1=CC(C=C)=CC(=O)C=C1O
COC1=C(C=C)C=CC(=O)C(O)=C1
COC1=CC=C(C=C)C(=O)C(O)=C1
COC1=CC(C=C)=CC(=O)C(O)=C1
COC1=C(C=C)C=C(O)C=CC1=O
COC1=C(C=C)C=C(O)C(=O)C=C1
COC1=CC(C=C)=C(O)C(=O)C=C1
COC1=C(C=C)C(O)=CC=CC1=O
COC1=CC=CC(=O)C(C=C)=C1O
COC1=C(C=C)C(O)=CC(=O)C=C1
COC1=CC=CC(=O)C(O)=C1C=C
COC1=C(C=C)C(=O)C(O)=CC=C1
COC1=CC=C(O)C(=O)C=C1C=C
COC1=CC=C(O)C(=O)C(C=C)=C1
COC1=CC(=O)C=C(C=C)C=C1O
COC1=CC(=O)C=CC(C=C)=C1O
COC1=CC(=O)C(C=C)=CC=C1O
COC1=CC(=O)C=C(C=C)C(O)=C1
COC1=CC(O)=C(C=C)C(=O)C=C1
COC1=CC(=O)C=CC(O)=C1C=C
COC1=CC(=O)C=C(O)C=C1C=C
COC1=CC(=O)C=C(O)C(C=C)=C1
COC1=CC(=O)C(O)=CC=C1C=C
COC1=CC(=O)C(O)=C(C=C)C=C1
COC1=CC(=O)C(O)=CC(C=C)=C1
COC1=C(O)C=C(C=C)C=CC1=O
COC1=C(O)C(C=C)=CC=CC1=O
COC1=C(O)C=C(C=C)C(=O)C=C1
COC1=C(O)C(C=C)=CC(=O)C=C1
COC1=C(O)C=CC(=O)C(C=C)=C1
COC1=C(O)C(=O)C=CC=C1C=C
COC1=C(O)C(=O)C=C(C=C)C=C1
COC1=C(O)C(=O)C=CC(C=C)=C1
COC1=C(O)C(=O)C(C=C)=CC=C1
OC1=CC=CC=C(OCC#C)C1=O
OC1=CC=CC(OCC#C)=CC1=O
OC1=CC=CC(=O)C(OCC#C)=C1
OC1=CC=C(OCC#C)C=CC1=O
OC1=CC(=O)C=CC=C1OCC#C
OC1=CC(OCC#C)=CC=CC1=O
OC1=CC(OCC#C)=CC(=O)C=C1
OC1=CC(=O)C=CC(OCC#C)=C1
OC1=C(OCC#C)C=CC=CC1=O
OC1=C(OCC#C)C=CC(=O)C=C1
OC1=C(OCC#C)C(=O)C=CC=C1
COC1C=C(C=CC1O)C(=O)C#C
COC1C=CC=C(C1O)C(=O)C#C
COC1C=CC(=CC1O)C(=O)C#C
COC1C=CC(O)C=C1C(=O)C#C
COC1C=CC(O)C(=C1)C(=O)C#C
COC1C(O)C=CC=C1C(=O)C#C
CCC1=CC=CC(OC)=C(O)C1=O
CCC1=CC=CC(=O)C(O)=C1OC
CCC1=CC=CC(=O)C(OC)=C1O
CCC1=CC=C(OC)C=C(O)C1=O
CCC1=CC=C(OC)C(=O)C=C1O
CCC1=CC=C(OC)C(=O)C(O)=C1
CCC1=CC=C(O)C(=O)C=C1OC
CCC1=CC=C(O)C(=O)C(OC)=C1
CCC1=CC(OC)=CC=C(O)C1=O
CCC1=CC(=O)C=CC(O)=C1OC
CCC1=CC(=O)C=CC(OC)=C1O
CCC1=CC(OC)=CC(=O)C=C1O
CCC1=CC(OC)=CC(=O)C(O)=C1
CCC1=CC(=O)C=C(O)C=C1OC
CCC1=CC(=O)C=C(OC)C=C1O
CCC1=CC(=O)C=C(OC)C(O)=C1
CCC1=CC(O)=CC(=O)C(OC)=C1
CCC1=CC(OC)=C(O)C(=O)C=C1
CCC1=CC(=O)C(O)=CC=C1OC
CCC1=CC(=O)C(OC)=CC=C1O
CCC1=CC(=O)C(O)=CC(OC)=C1
CCC1=CC(O)=C(OC)C(=O)C=C1
CCC1=CC(=O)C(O)=C(OC)C=C1
CCC1=C(OC)C=CC=C(O)C1=O
CCC1=C(OC)C=CC(=O)C=C1O
CCC1=C(OC)C=CC(=O)C(O)=C1
CCC1=C(O)C=CC(=O)C=C1OC
CCC1=C(O)C=CC(=O)C(OC)=C1
CCC1=C(OC)C=C(O)C(=O)C=C1
CCC1=C(O)C=C(OC)C=CC1=O
CCC1=C(OC)C(=O)C=CC=C1O
CCC1=C(O)C=C(OC)C(=O)C=C1
CCC1=C(OC)C(O)=CC(=O)C=C1
CCC1=C(OC)C(=O)C(O)=CC=C1
CCC1=C(O)C(=O)C=CC=C1OC
CCC1=C(O)C(OC)=CC=CC1=O
CCC1=C(O)C(=O)C=CC(OC)=C1
CCC1=C(O)C(OC)=CC(=O)C=C1
CCC1=C(O)C(=O)C=C(OC)C=C1
CCC1=C(O)C(=O)C(OC)=CC=C1
CCOC1=C(C)C=CC=C(O)C1=O
CCOC1=CC=C(C)C=C(O)C1=O
CCOC1=CC=CC(C)=C(O)C1=O
CCOC1=CC(C)=CC=C(O)C1=O
CCOC1=C(C)C=CC(=O)C=C1O
CCOC1=CC=C(C)C(=O)C=C1O
CCOC1=CC(C)=CC(=O)C=C1O
CCOC1=C(C)C=CC(=O)C(O)=C1
CCOC1=CC=C(C)C(=O)C(O)=C1
CCOC1=CC(C)=CC(=O)C(O)=C1
CCOC1=CC=CC(=O)C(C)=C1O
CCOC1=CC=CC(=O)C(O)=C1C
CCOC1=C(C)C=C(O)C(=O)C=C1
CCOC1=CC(C)=C(O)C(=O)C=C1
CCOC1=C(C)C(=O)C=CC=C1O
CCOC1=C(C)C(O)=CC(=O)C=C1
CCOC1=CC=C(O)C(=O)C=C1C
CCOC1=C(C)C(=O)C(O)=CC=C1
CCOC1=CC=C(O)C(=O)C(C)=C1
CCOC1=CC(=O)C=C(C)C=C1O
CCOC1=CC(=O)C=CC(C)=C1O
CCOC1=CC(=O)C(C)=CC=C1O
CCOC1=CC(=O)C=C(C)C(O)=C1
CCOC1=CC(=O)C=CC(O)=C1C
CCOC1=CC(O)=C(C)C(=O)C=C1
CCOC1=CC(=O)C=C(O)C=C1C
CCOC1=CC(O)=CC(=O)C(C)=C1
CCOC1=CC(=O)C(O)=CC=C1C
CCOC1=CC(=O)C(O)=C(C)C=C1
CCOC1=CC(=O)C(O)=CC(C)=C1
CCOC1=C(O)C=C(C)C=CC1=O
CCOC1=C(O)C(C)=CC=CC1=O
CCOC1=C(O)C=C(C)C(=O)C=C1
CCOC1=C(O)C(C)=CC(=O)C=C1
CCOC1=C(O)C=CC(=O)C=C1C
CCOC1=C(O)C=CC(=O)C(C)=C1
CCOC1=C(O)C(=O)C=CC=C1C
CCOC1=C(O)C(=O)C=C(C)C=C1
CCOC1=C(O)C(=O)C=CC(C)=C1
CCOC1=C(O)C(=O)C(C)=CC=C1
COC1=C(C)C=CC=C(CO)C1=O
COC1=CC=C(C)C=C(CO)C1=O
COC1=CC=CC(C)=C(CO)C1=O
COC1=CC(C)=CC=C(CO)C1=O
COC1=C(C)C=CC(CO)=CC1=O
COC1=CC=C(C)C(CO)=CC1=O
COC1=CC(C)=CC(CO)=CC1=O
COC1=C(C)C=CC(=O)C=C1CO
COC1=CC=C(C)C(=O)C=C1CO
COC1=CC(C)=CC(=O)C=C1CO
COC1=C(C)C=C(CO)C=CC1=O
COC1=CC=CC(CO)=C(C)C1=O
COC1=CC(C)=C(CO)C=CC1=O
COC1=C(C)C=CC(=O)C(CO)=C1
COC1=CC=C(C)C(=O)C(CO)=C1
COC1=CC(C)=CC(=O)C(CO)=C1
COC1=C(C)C=C(CO)C(=O)C=C1
COC1=CC(C)=C(CO)C(=O)C=C1
COC1=CC=CC(=O)C(C)=C1CO
COC1=C(C)C(CO)=CC=CC1=O
COC1=CC=C(CO)C=C(C)C1=O
COC1=CC=C(CO)C(C)=CC1=O
COC1=CC=CC(=O)C(CO)=C1C
COC1=C(C)C(CO)=CC(=O)C=C1
COC1=CC=C(CO)C(=O)C=C1C
COC1=CC=C(CO)C(=O)C(C)=C1
COC1=C(C)C(=O)C=CC=C1CO
COC1=CC(CO)=C(C)C=CC1=O
COC1=CC(CO)=CC=C(C)C1=O
COC1=CC(CO)=CC(C)=CC1=O
COC1=C(C)C(=O)C=CC(CO)=C1
COC1=C(C)C(=O)C=C(CO)C=C1
COC1=CC(CO)=C(C)C(=O)C=C1
COC1=CC(CO)=CC(=O)C=C1C
COC1=C(C)C(=O)C(CO)=CC=C1
COC1=CC(CO)=CC(=O)C(C)=C1
COC1=CC(=O)C=C(C)C=C1CO
COC1=CC(=O)C=CC(C)=C1CO
COC1=CC(=O)C(C)=CC=C1CO
COC1=C(CO)C=C(C)C=CC1=O
COC1=C(CO)C=CC=C(C)C1=O
COC1=C(CO)C=CC(C)=CC1=O
COC1=C(CO)C(C)=CC=CC1=O
COC1=CC(=O)C=C(C)C(CO)=C1
COC1=CC(=O)C(C)=CC(CO)=C1
COC1=CC(=O)C=CC(CO)=C1C
COC1=C(CO)C=C(C)C(=O)C=C1
COC1=C(CO)C(C)=CC(=O)C=C1
COC1=CC(=O)C(C)=C(CO)C=C1
COC1=C(CO)C=CC(=O)C=C1C
COC1=CC(=O)C=C(CO)C=C1C
COC1=C(CO)C=CC(=O)C(C)=C1
COC1=CC(=O)C=C(CO)C(C)=C1
COC1=CC(=O)C(CO)=CC=C1C
COC1=CC(=O)C(CO)=C(C)C=C1
COC1=CC(=O)C(CO)=CC(C)=C1
COC1=C(CO)C(=O)C=CC=C1C
COC1=C(CO)C(=O)C=C(C)C=C1
COC1=C(CO)C(=O)C=CC(C)=C1
COC1=C(CO)C(=O)C(C)=CC=C1
COCC1=C(C)C=CC=C(O)C1=O
COCC1=CC=C(C)C=C(O)C1=O
COCC1=CC=CC(C)=C(O)C1=O
COCC1=CC(C)=CC=C(O)C1=O
COCC1=C(C)C=CC(=O)C=C1O
COCC1=CC=C(C)C(=O)C=C1O
COCC1=CC(C)=CC(=O)C=C1O
COCC1=C(C)C=CC(=O)C(O)=C1
COCC1=CC=C(C)C(=O)C(O)=C1
COCC1=CC(C)=CC(=O)C(O)=C1
COCC1=CC=CC(=O)C(C)=C1O
COCC1=CC=CC(=O)C(O)=C1C
COCC1=C(C)C=C(O)C(=O)C=C1
COCC1=CC(C)=C(O)C(=O)C=C1
COCC1=C(C)C(=O)C=CC=C1O
COCC1=C(C)C(O)=CC(=O)C=C1
COCC1=CC=C(O)C(=O)C=C1C
COCC1=C(C)C(=O)C(O)=CC=C1
COCC1=CC=C(O)C(=O)C(C)=C1
COCC1=CC(=O)C=C(C)C=C1O
COCC1=CC(=O)C=CC(C)=C1O
COCC1=CC(=O)C(C)=CC=C1O
COCC1=CC(=O)C=C(C)C(O)=C1
COCC1=CC(=O)C=CC(O)=C1C
COCC1=CC(O)=C(C)C(=O)C=C1
COCC1=CC(=O)C=C(O)C=C1C
COCC1=CC(O)=CC(=O)C(C)=C1
COCC1=CC(=O)C(O)=CC=C1C
COCC1=CC(=O)C(O)=C(C)C=C1
COCC1=CC(=O)C(O)=CC(C)=C1
COCC1=C(O)C=C(C)C=CC1=O
COCC1=C(O)C(C)=CC=CC1=O
COCC1=C(O)C=C(C)C(=O)C=C1
COCC1=C(O)C(C)=CC(=O)C=C1
COCC1=C(O)C=CC(=O)C=C1C
COCC1=C(O)C=CC(=O)C(C)=C1
COCC1=C(O)C(=O)C=CC=C1C
COCC1=C(O)C(=O)C=CC(C)=C1
COCC1=C(O)C(=O)C(C)=CC=C1
COCC1=C(O)C(=O)C=C(C)C=C1
COC1C=CC=CC=C(C=O)C1O
COC1C=CC=CC=C(CO)C1=O
COC1C=CC=CC(C=O)=CC1O
COC1C=CC=CC(CO)=CC1=O
COC1C=CC=CC(=O)C=C1CO
COC1C=CC=CC(O)C=C1C=O
COC1C=CC=C(C=O)C=CC1O
COC1C=CC=C(CO)C=CC1=O
COC1C=CC=CC(=O)C(CO)=C1
COC1C=CC=CC(O)C(C=O)=C1
COC1C=CC=C(C=O)C(O)C=C1
COC1C=CC=C(CO)C(=O)C=C1
COC1C=CC(C=O)=CC=CC1O
COC1C=CC(CO)=CC=CC1=O
COC1C=CC(=O)C=CC=C1CO
COC1C=CC(O)C=CC=C1C=O
COC1C=C(C=O)C=CC=CC1O
COC1C=C(CO)C=CC=CC1=O
COC1C=CC(=O)C=CC(CO)=C1
COC1C=CC(O)C=CC(C=O)=C1
COC1C=CC(=O)C=C(CO)C=C1
COC1C=CC(O)C=C(C=O)C=C1
COC1C(=O)C=CC=CC=C1CO
COC1C(O)C=CC=CC=C1C=O
COCC1=CC=CC=CC(=O)C1O
COCC1=CC=CC=CC(O)C1=O
COCC1=CC=CC(=O)C=CC1O
COCC1=CC=CC(O)C=CC1=O
COCC1=CC=CC(=O)C(O)C=C1
COCC1=CC=CC(O)C(=O)C=C1
COCC1=CC(=O)C=CC=CC1O
COCC1=CC(O)C=CC=CC1=O
COCC1=CC(=O)C=CC(O)C=C1
COCC1=CC(O)C=CC(=O)C=C1
COCC1=CC(=O)C(O)C=CC=C1
COCC1=CC(O)C(=O)C=CC=C1
OC1=CC(=CC=C1C=C)C(=O)C=O
OC1=CC=C(C=C)C(=C1)C(=O)C=O
OC1=CC(C=C)=CC(=C1)C(=O)C=O
OC1=CC=C(C(=C)C=O)C(C=O)=C1
OC1=CC=CC(C=O)=C1C(=C)C=O
OC1=CC=CC(C(=O)C=O)=C1C=C
OC1=CC(C=O)=CC=C1C(=C)C=O
OC1=CC(C=O)=CC(=C1)C(=C)C=O
OC1=CC(C=O)=CC(=C1)C(=O)C=C
OC1=CC=C(C#CC=O)C(C=O)=C1
OC1=CC=CC(C=O)=C1C#CC=O
OC1=CC(C=O)=CC=C1C#CC=O
OC1=CC(C=O)=CC(=C1)C#CC=O
OC1=CC(C=O)=CC(C=CC=O)=C1
CC1=CC=C(C=C1C=O)C(=O)CO
CC1=CC=C(C=C1C=O)C(O)C=O
CC1=CC=C(C=C1CO)C(=O)C=O
CC1=CC(=CC=C1C=O)C(=O)CO
CC1=CC(=CC=C1C=O)C(O)C=O
CC1=CC(=CC=C1CO)C(=O)C=O
CC1=CC=C(C=C1O)C(=O)CC=O
CC1=CC=CC(CC(=O)C=O)=C1O
CC1=CC=CC(C=O)=C1C(=O)CO
CC1=CC=CC(C=O)=C1C(O)C=O
CC1=CC=CC(CO)=C1C(=O)C=O
CC1=CC=CC(C(=O)C=O)=C1CO
CC1=CC=CC(C(=O)CO)=C1C=O
CC1=CC=CC(C(O)C=O)=C1C=O
CC1=CC=C(CC(=O)C=O)C=C1O
CC1=CC=C(CC(=O)C=O)C(O)=C1
CC1=CC=CC(O)=C1C(C=O)C=O
CC1=CC=CC(O)=C1CC(=O)C=O
CC1=CC=C(C=O)C=C1C(=O)CO
CC1=CC=C(C=O)C=C1C(O)C=O
CC1=CC=C(C=O)C(=C1)C(=O)CO
CC1=CC=C(C=O)C(=C1)C(O)C=O
CC1=CC=C(CO)C=C1C(=O)C=O
CC1=CC=C(CO)C(=C1)C(=O)C=O
CC1=CC(CC(=O)C=O)=CC=C1O
CC1=CC=C(C(=O)C=O)C(CO)=C1
CC1=CC=C(C(=O)CO)C(C=O)=C1
CC1=CC=C(C(O)C=O)C(C=O)=C1
CC1=CC=C(O)C=C1CC(=O)C=O
CC1=CC=C(O)C=C1C(=O)CC=O
CC1=CC(C=O)=CC=C1C(=O)CO
CC1=CC(C=O)=CC=C1C(O)C=O
CC1=CC(C=O)=CC(=C1)C(=O)CO
CC1=CC(C=O)=CC(=C1)C(O)C=O
CC1=CC(CO)=CC=C1C(=O)C=O
CC1=CC(CO)=CC(=C1)C(=O)C=O
CC1=CC=C(O)C(CC(=O)C=O)=C1
CC1=CC(O)=CC=C1C(C=O)C=O
CC1=CC(O)=CC=C1CC(=O)C=O
CC1=CC(O)=CC(=C1)C(=O)CC=O
CC1=C(C=O)C=CC=C1C(=O)CO
CC1=C(C=O)C=CC=C1C(O)C=O
CC1=C(CO)C=CC=C1C(=O)C=O
CC1=CC(O)=CC(CC(=O)C=O)=C1
CC1=C(O)C=CC=C1C(C=O)C=O
CC1=C(O)C=CC=C1CC(=O)C=O
CC1=C(O)C=CC=C1C(=O)CC=O
CCC1=CC=C(C=C1O)C(=O)C=O
CCC1=CC=C(O)C=C1C(=O)C=O
CCC1=CC(O)=CC(=C1)C(=O)C=O
CCC1=C(O)C=CC=C1C(=O)C=O
CC(C=O)C1=CC=C(C=O)C=C1O
CC(C=O)C1=CC=C(O)C=C1C=O
CC(C=O)C1=CC(O)=CC(C=O)=C1
CCC(=O)C1=CC(O)=CC(C=O)=C1
CC(C=O)C1=C(O)C=CC=C1C=O
CC(=O)C1=CC=CC(C=O)=C1CO
CC(=O)C1=CC=CC(CO)=C1C=O
CC(=O)C1=CC=C(CC=O)C(O)=C1
CC(=O)C1=CC=CC(O)=C1CC=O
CC(=O)C1=CC=C(C=O)C=C1CO
CC(=O)C1=CC=C(CO)C=C1C=O
CC(O)C1=CC=C(C=O)C=C1C=O
CC(=O)C1=CC=C(C=O)C(CO)=C1
CC(=O)C1=CC=C(CO)C(C=O)=C1
CC(O)C1=CC=C(C=O)C(C=O)=C1
CC(=O)C1=CC(C=O)=CC=C1CO
CC(=O)C1=CC(CO)=CC=C1C=O
CC(O)C1=CC(C=O)=CC=C1C=O
CC(=O)C1=CC(CO)=CC(C=O)=C1
CC(O)C1=CC(C=O)=CC(C=O)=C1
CC(=O)C1=CC(O)=CC=C1CC=O
CC(=O)C1=C(CO)C=CC=C1C=O
CC(O)C1=C(C=O)C=CC=C1C=O
CC(=O)C1=CC(O)=CC(CC=O)=C1
CC(=O)CC1=CC=C(C=O)C=C1O
CC(=O)CC1=CC=C(O)C=C1C=O
CC(=O)CC1=CC(O)=CC(C=O)=C1
CC(=O)CC1=C(O)C=CC=C1C=O
CC(O)C1=CC=CC(C=O)=C1C=O
OC1=CC=C(C=C)C=C1OCC=O
OC1=CC=CC(C=C)=C1OCC=O
OC1=CC(C=C)=CC=C1OCC=O
OC1=CC=C(C=C)C(OCC=O)=C1
OC1=CC=CC(OCC=O)=C1C=C
OC1=CC=C(OCC=C)C(C=O)=C1
OC1=CC=C(OCC=O)C=C1C=C
OC1=CC=C(OCC=O)C(C=C)=C1
OC1=CC(OCC=C)=CC(C=O)=C1
OC1=CC(OCC=O)=CC=C1C=C
OC1=CC(OCC=O)=CC(C=C)=C1
OC1=C(OCC=O)C=CC=C1C=C
OC1=CC=CC(C=O)=C1OCC=C
OC1=CC(C=O)=CC=C1OCC=C
CC1=CC=CC(C=O)=C1OCCO
CC1=CC=CC(CO)=C1OCC=O
CC1=CC=CC(COCC=O)=C1O
CC1=CC=CC(O)=C1COCC=O
CC1=CC=CC(O)=C1OCCC=O
CC1=CC=C(C=O)C=C1OCCO
CC1=CC=C(CO)C=C1OCC=O
CC1=CC=CC(OCCC=O)=C1O
CC1=CC=CC(OCC=O)=C1CO
CC1=CC=C(COCC=O)C=C1O
CC1=CC=C(COCC=O)C(O)=C1
CC1=CC=C(C=O)C(OCCO)=C1
CC1=CC=C(CO)C(OCC=O)=C1
CC1=CC=C(O)C=C1COCC=O
CC1=CC=C(O)C=C1OCCC=O
CC1=CC(C=O)=CC=C1OCCO
CC1=CC(CO)=CC=C1OCC=O
CC1=CC=C(OCCC=O)C=C1O
CC1=CC=C(OCCC=O)C(O)=C1
CC1=CC=C(OCC=O)C=C1CO
CC1=CC=C(OCCO)C=C1C=O
CC1=CC(COCC=O)=CC=C1O
CC1=CC=C(O)C(COCC=O)=C1
CC1=CC=C(OCC=O)C(CO)=C1
CC1=CC(CO)=CC(OCC=O)=C1
CC1=CC=C(O)C(OCCC=O)=C1
CC1=CC(O)=CC=C1COCC=O
CC1=CC(O)=CC=C1OCCC=O
CC1=C(CO)C=CC=C1OCC=O
CC1=CC(OCCC=O)=CC=C1O
CC1=CC(O)=CC(COCC=O)=C1
CC1=CC(OCC=O)=CC=C1CO
CC1=CC(OCCO)=CC=C1C=O
CC1=CC(O)=CC(OCCC=O)=C1
CC1=CC(OCCO)=CC(C=O)=C1
CC1=C(O)C=CC=C1COCC=O
CC1=C(O)C=CC=C1OCCC=O
CC1=C(OCCO)C=CC=C1C=O
CCC1=CC=CC(O)=C1OCC=O
CCC1=CC=CC(OCC=O)=C1O
CCC1=CC=C(O)C=C1OCC=O
CCC1=CC=C(OCC=O)C=C1O
CCC1=CC=C(OCC=O)C(O)=C1
CCC1=CC=C(O)C(OCC=O)=C1
CCC1=CC(O)=CC=C1OCC=O
CCC1=CC(OCC=O)=CC=C1O
CCC1=CC(O)=CC(OCC=O)=C1
CCC1=C(O)C=CC=C1OCC=O
CCCOC1=CC=C(O)C=C1C=O
CCCOC1=CC(O)=CC(C=O)=C1
CCOC1=CC=CC(CC=O)=C1O
CCOC1=CC=CC(C=O)=C1CO
CCOC1=CC=CC(CO)=C1C=O
CCOC1=CC=C(CC=O)C=C1O
CCOC1=CC=C(CC=O)C(O)=C1
CCOC1=CC=CC(O)=C1CC=O
CCOC1=CC=C(CO)C=C1C=O
CCOC1=CC=C(C=O)C(CO)=C1
CCOC1=CC=C(CO)C(C=O)=C1
CCOC1=CC=C(O)C=C1CC=O
CCOC1=CC(C=O)=CC=C1CO
CCOC1=CC(CO)=CC=C1C=O
CCOC1=CC=C(O)C(CC=O)=C1
CCOC1=CC(O)=CC=C1CC=O
CCOC1=C(CO)C=CC=C1C=O
CCOC1=CC(O)=CC(CC=O)=C1
CCOC1=C(O)C=CC=C1CC=O
CCOCC1=CC=C(C=O)C=C1O
CCOCC1=CC=C(O)C=C1C=O
CCOCC1=CC(O)=CC(C=O)=C1
CCOCC1=C(O)C=CC=C1C=O
COC1=CC=CC(CCC=O)=C1O
COC1=CC=CC(CC=O)=C1CO
COC1=CC=CC(CCO)=C1C=O
COC1=CC=CC(C=O)=C1CCO
COC1=CC=CC(CO)=C1CC=O
COC1=CC=C(CC=O)C=C1CO
COC1=CC=C(CCO)C=C1C=O
COC1=CC=C(CC=O)C(CO)=C1
COC1=CC=C(CCO)C(C=O)=C1
COC1=CC=CC(O)=C1CCC=O
COC1=CC=C(C=O)C=C1CCO
COC1=CC=C(CO)C=C1CC=O
COC1=CC(CC=O)=CC=C1CO
COC1=CC(CCO)=CC=C1C=O
COC1=CC=C(C=O)C(CCO)=C1
COC1=CC=C(CO)C(CC=O)=C1
COC1=CC(CCO)=CC(C=O)=C1
COC1=CC=C(O)C=C1CCC=O
COC1=CC(CO)=CC=C1CC=O
COC1=C(CCO)C=CC=C1C=O
COC1=CC=C(O)C(CCC=O)=C1
COC1=CC(CO)=CC(CC=O)=C1
COC1=CC(O)=CC=C1CCC=O
COC1=C(CO)C=CC=C1CC=O
COC1=CC(O)=CC(CCC=O)=C1
COC1=C(O)C=CC=C1CCC=O
COCC1=CC=CC(CC=O)=C1O
COCC1=CC=CC(C=O)=C1CO
COCC1=CC=CC(CO)=C1C=O
COCC1=CC=C(CC=O)C=C1O
COCC1=CC=C(CC=O)C(O)=C1
COCC1=CC=CC(O)=C1CC=O
COCC1=CC=C(C=O)C=C1CO
COCC1=CC=C(CO)C=C1C=O
COCC1=CC(CC=O)=CC=C1O
COCC1=CC=C(C=O)C(CO)=C1
COCC1=CC=C(CO)C(C=O)=C1
COCC1=CC=C(O)C=C1CC=O
COCC1=CC(C=O)=CC=C1CO
COCC1=CC(CO)=CC=C1C=O
COCC1=CC=C(O)C(CC=O)=C1
COCC1=CC(CO)=CC(C=O)=C1
COCC1=CC(O)=CC=C1CC=O
COCC1=C(CO)C=CC=C1C=O
COCC1=CC(O)=CC(CC=O)=C1
COCC1=C(O)C=CC=C1CC=O
COCCC1=CC=C(C=O)C=C1O
COCCC1=CC=C(O)C=C1C=O
COCCC1=CC(O)=CC(C=O)=C1
COCCC1=C(O)C=CC=C1C=O
CC1=CC=CC(OCCO)=C1C=O
CC1=CC=C(OCCO)C(C=O)=C1
CCCOC1=CC=C(C=O)C=C1O
CCCOC1=C(O)C=CC=C1C=O
CCOC1=CC=C(C=O)C=C1CO
CCOC1=CC(CC=O)=CC=C1O
CCOC1=CC(CO)=CC(C=O)=C1
COC1=CC=C(CCC=O)C=C1O
COC1=CC=C(CCC=O)C(O)=C1
COC1=CC(CCC=O)=CC=C1O
COC1=CC(C=O)=CC=C1CCO
CC1=CC=C(C=C1O)C#CC([O-])=O
CC1=CC(=CC=C1O)C#CC([O-])=O
CC1=CC=CC(C#CC([O-])=O)=C1O
CC1=CC=C(C#CC([O-])=O)C(O)=C1
CC1=CC=CC(O)=C1C#CC([O-])=O
CC1=CC=C(O)C=C1C#CC([O-])=O
CC1=CC=C(O)C(=C1)C#CC([O-])=O
CC1=CC(O)=CC(=C1)C#CC([O-])=O
CC1=C(O)C=CC=C1C#CC([O-])=O
CC#CC1=CC=C(C=C1O)C([O-])=O
CC#CC1=CC(=CC=C1O)C([O-])=O
CC#CC1=CC=CC(C([O-])=O)=C1O
CC#CC1=CC=CC(O)=C1C([O-])=O
CC#CC1=CC=C(C([O-])=O)C(O)=C1
CC#CC1=CC=C(O)C=C1C([O-])=O
CC#CC1=CC(O)=CC=C1C([O-])=O
CC#CC1=CC(O)=CC(=C1)C([O-])=O
CC#CC1=C(O)C=CC=C1C([O-])=O
OC1=CC=C(C=C1CC#C)C([O-])=O
OC1=CC(=CC=C1CC#C)C([O-])=O
OC1=C(C=CC=C1CC([O-])=O)C#C
OC1=CC=C(C=C1CC([O-])=O)C#C
OC1=CC(=CC=C1CC([O-])=O)C#C
OC1=C(CC#C)C=CC=C1C([O-])=O
OC1=C(CC#C)C(=CC=C1)C([O-])=O
OC1=CC=C(CC#C)C=C1C([O-])=O
OC1=CC=C(CC#C)C(=C1)C([O-])=O
OC1=CC(CC#C)=CC=C1C([O-])=O
OC1=CC(CC#C)=CC(=C1)C([O-])=O
OC1=CC=C(C#C)C(CC([O-])=O)=C1
OC1=CC(=CC(CC([O-])=O)=C1)C#C
OC1=C(C#C)C(CC([O-])=O)=CC=C1
OC1=CC=C(CC([O-])=O)C=C1C#C
OC1=CC=C(CC([O-])=O)C(=C1)C#C
OC1=CC(CC([O-])=O)=CC=C1C#C
OC1=CC=C(C([O-])=O)C(CC#C)=C1
OC1=C(CC([O-])=O)C(=CC=C1)C#C
OC1=C(C([O-])=O)C(CC#C)=CC=C1
OCC1=CC=C(C=C1C#C)C([O-])=O
OCC1=CC(=CC=C1C#C)C([O-])=O
OCC1=C(C=CC=C1C([O-])=O)C#C
OCC1=CC=C(C=C1C([O-])=O)C#C
OCC1=CC(=CC=C1C([O-])=O)C#C
OCC1=CC(=CC(=C1)C([O-])=O)C#C
OCC1=CC=C(C#C)C(=C1)C([O-])=O
OCC1=CC=CC(C#C)=C1C([O-])=O
OCC1=CC=CC(C([O-])=O)=C1C#C
OCC1=CC=C(C([O-])=O)C(=C1)C#C
CC1=CC(O)=CC=C1C#CC([O-])=O
CC#CC1=CC=C(O)C(=C1)C([O-])=O
CC=CC1=CC=C(C=C1O)C([O-])=O
CC=CC1=CC=CC(O)=C1C([O-])=O
CC=CC1=CC=C(O)C=C1C([O-])=O
CC=CC1=CC(O)=CC=C1C([O-])=O
CC=CC1=C(O)C=CC=C1C([O-])=O
CC1=CC=CC(C=CC([O-])=O)=C1O
CC1=CC=C(C=CC([O-])=O)C=C1O
CC1=CC=C(C=CC([O-])=O)C(O)=C1
CC1=CC(C=CC([O-])=O)=CC=C1O
CC1=CC=CC(O)=C1C=CC([O-])=O
CC1=CC=C(O)C=C1C=CC([O-])=O
CC1=CC=C(O)C(C=CC([O-])=O)=C1
CC1=CC(O)=CC=C1C=CC([O-])=O
CC1=CC(O)=CC(C=CC([O-])=O)=C1
CC1=C(O)C=CC=C1C=CC([O-])=O
CC=CC1=CC(=CC=C1O)C([O-])=O
CC=CC1=CC=CC(C([O-])=O)=C1O
CC=CC1=CC=C(C([O-])=O)C(O)=C1
CC=CC1=CC=C(O)C(=C1)C([O-])=O
CC=CC1=CC(O)=CC(=C1)C([O-])=O
COC1=CC=CC=C1OC
COC1=CC(OC)=CC=C1
COC1=CC=C(OC)C=C1
COC1=C(C)C=CC=C1C=C
COC1=CC=C(C)C=C1C=C
COC1=CC=CC(C)=C1C=C
COC1=CC(C)=CC=C1C=C
COC1=CC=C(C=C)C=C1C
COC1=CC=CC(C=C)=C1C
COC1=CC(C=C)=CC=C1C
COC1=CC=C(C=C)C(C)=C1
COC1=CC=C(C)C(C=C)=C1
COC1=CC(C)=CC(C=C)=C1
O=CC1=CC=CC=C1C=O
O=CC1=CC=C(C=O)C=C1
O=CC1=CC(C=O)=CC=C1
CC1=C(CC=C1C=O)C=O
CC1=CC=C(CC=O)C1=O
CC1=C(CC(C=O)=C1)C=O
CC1=CCC(C=O)=C1C=O
CC1C=CC(C=O)=C1C=O
CC1=CC(CC=O)=CC1=O
CC1=CC(C=O)=C(C1)C=O
CC1=CC(C=O)=CC1C=O
CC1=CC(C=O)C=C1C=O
CC1C=C(C=O)C=C1C=O
CC1=C(CC=O)C=CC1=O
CC1C=C(C=O)C(C=O)=C1
CC1=C(CC=O)C(=O)C=C1
CC1=CC(=O)C=C1CC=O
CC1=C(C=O)C=C(C1)C=O
CC1=C(C=O)C=CC1C=O
CC1C(C=O)=CC=C1C=O
CC1=CC(=O)C(CC=O)=C1
CC1=C(C=O)C(C=O)=CC1
CCC1=CC=C(C=O)C1=O
CCC1=CC(C=O)=CC1=O
CCC1=CC(=O)C=C1C=O
CCC1=C(C=O)C=CC1=O
CCC1=CC(=O)C(C=O)=C1
CCC1=C(C=O)C(=O)C=C1
OC1C=C(C=C1C=O)C#C
OC1C=CC(C#C)=C1C=O
OC1C=CC(C=O)=C1C#C
OC1C=C(C=O)C=C1C#C
OC1C=C(C=O)C(=C1)C#C
OC1C(C=O)=CC=C1C#C
OCC1=C(C=CC1=O)C#C
OCC1=CC(=CC1=O)C#C
OCC1=CC=C(C#C)C1=O
OCC1=C(C#C)C(=O)C=C1
OCC1=CC(=O)C=C1C#C
OCC1=CC(=O)C(=C1)C#C
CC(=O)C1=CC=CC(O)=C1
COC1=CC(C=C)=C(O)S1
COC1=C(C=C)C(O)=CS1
COC1=CC(O)=C(S1)C=C
COC1=C(O)C(C=C)=CS1
COC1=C(O)C=C(S1)C=C
COC1=C(O)SC=C1C=C
COC1=C(O)SC(C=C)=C1
COC1=C(SC=C1O)C=C
COC1=CSC(C=C)=C1O
COC1=C(O)C=C(O1)C=C
COC1C=C(C)C=C1CO
COC1C=CC(C)=C1CO
COC1C(C)=CC=C1CO
COC1C=C(C)C(CO)=C1
COC1C=CC(CO)=C1C
COC1C=C(CO)C=C1C
COCC1=C(C)C=CC1O
COCC1=CC=C(C)C1O
COCC1=CC(C)=CC1O
COCC1=C(C)C(O)C=C1
COCC1=CC(O)C=C1C
COCC1=CC(O)C(C)=C1
OC1C=CC(=C)C=C1C=O
OC1C(=C)C=CC=C1C=O
OC1C=CC(=C)C(C=O)=C1
OC1C=CC=C(C=O)C1=C
OC1C=CC(C=O)=CC1=C
OC1C=C(C=O)C=CC1=C
OCC1=CC=CC(=C)C1=O
OCC1=CC(=C)C=CC1=O
OCC1=CC=CC(=O)C1=C
OCC1=CC(=C)C(=O)C=C1
OCC1=CC(=O)C=CC1=C
OCC1=CC(=O)C(=C)C=C1
CC1=CC=C(CO)C(=O)O1
CC1=CC=C(CO)OC1=O
CC1=CC(CO)=CC(=O)O1
CC1=CC(CO)=COC1=O
CC1=C(CO)C=CC(=O)O1
CC1=C(CO)C(=O)OC=C1
CC1=CC(=O)OC=C1CO
CC1=C(CO)OC(=O)C=C1
CC1=COC(=O)C=C1CO
CC1=COC(=O)C(CO)=C1
CCC1=CC=C(O)C(=O)O1
CCC1=CC=C(O)OC1=O
CCC1=CC(O)=COC1=O
CCC1=CC(=O)OC=C1O
CCC1=CC(=O)OC(O)=C1
CCC1=C(O)C=CC(=O)O1
CCC1=C(O)C(=O)OC=C1
CCC1=C(O)OC(=O)C=C1
CC1=C(CO)C=COC1=O
CC1=CC(=O)OC(CO)=C1
CCC1=COC(=O)C(O)=C1
CCOC1C=CC(=C)C1O
CCOC1C(O)C=CC1=C
COC1C=C(CC1O)C=C
COC1C=CC(=C)C1CO
COC1C(=C)CC=C1CO
COC1CC(=C)C=C1CO
COC1C=CC(C=C)C1O
COC1CC=C(C=C)C1O
COC1CC(C=C)=CC1O
COC1CC(=C)C(CO)=C1
COC1C=CC(CO)C1=C
COC1CC=C(CO)C1=C
COC1C=CC(O)C1C=C
COC1C=C(CO)CC1=C
COC1CC(CO)=CC1=C
COC1CC(O)C=C1C=C
COC1C(CO)C=CC1=C
COC1CC(O)C(C=C)=C1
COC1C(O)C=CC1C=C
COC1C(O)CC=C1C=C
COCC1=CC(=C)CC1O
COCC1=CCC(=C)C1O
COCC1C=CC(=C)C1O
COCC1=CC(=C)C(O)C1
COCC1=CCC(O)C1=C
COCC1C=CC(O)C1=C
COCC1=CC(O)CC1=C
COCC1=CC(O)C(=C)C1
COCC1C(O)C=CC1=C
CCOC1C=CC(O)C1=C
CCOC1C=CC=CC1O
CCOC1C=CC(O)C=C1
COC1C=CC=CC1CO
COC1C=CCC=C1CO
COC1CC=CC=C1CO
COC1C=CCC(CO)=C1
COC1CC=CC(CO)=C1
COC1CC(CO)=CC=C1
COCC1=CC=CCC1O
COCC1=CCC=CC1O
COCC1C=CC=CC1O
COCC1=CC=CC(O)C1
COCC1=CCC(O)C=C1
COCC1C=CC(O)C=C1
COCC1=CC(O)C=CC1
COCC1=CC(O)CC=C1
COC1C=CC(CO)C=C1
COC1CC=C(CO)C=C1
CC1=CC(CCC1O)C=O
CC1=CCC(CC1O)C=O
CC1C=C(CCC1O)C=O
CC1C=CC(CC1O)C=O
CC1CC=C(CC1O)C=O
CC1=CCCC(C=O)C1O
CC1=CCCC(CO)C1=O
CC1C=CCC(C=O)C1O
CC1C=CCC(CO)C1=O
CC1CC=CC(C=O)C1O
CC1CC=CC(CO)C1=O
CC1CCC=C(C=O)C1O
CC1CCC=C(CO)C1=O
CC1=CC(CC(O)C1)C=O
CC1=CCCC(=O)C1CO
CC1=CCCC(O)C1C=O
CC1C=CCC(=O)C1CO
CC1C=CCC(O)C1C=O
CC1CC=CC(=O)C1CO
CC1CC=CC(O)C1C=O
CC1=CCC(CO)CC1=O
CC1C=CC(CO)CC1=O
CC1CC=C(CO)CC1=O
CC1CCC(C=O)=CC1O
CC1CCC(CO)=CC1=O
CC1=CCC(C=O)C(O)C1
CC1=CCC(CO)C(=O)C1
CC1=C(CC(O)CC1)C=O
CC1=CCC(=O)CC1CO
CC1=CCC(O)C(C1)C=O
CC1=CCC(O)CC1C=O
CC1C=CC(=O)CC1CO
CC1C=CC(O)CC1C=O
CC1CCC(=O)C=C1CO
CC1CCC(O)C=C1C=O
CC1C=C(CO)CCC1=O
CC1CC(C=O)=CCC1O
CC1CC(C=O)C=CC1O
CC1CC(CO)=CCC1=O
CC1CC(CO)C=CC1=O
CC1=CC(CO)CC(=O)C1
CC1=CCC(=O)C(CO)C1
CC1CCC(=O)C(CO)=C1
CC1CCC(O)C(C=O)=C1
CC1=CC(C=O)C(O)CC1
CC1=CC(CO)C(=O)CC1
CC1CC(C=O)C(O)C=C1
CC1CC(CO)C(=O)C=C1
CC1=CC(O)C(CC1)C=O
CC1=CC(O)CC(C1)C=O
CC1=CC(O)CCC1C=O
CC1CC(=O)C=CC1CO
CC1CC(=O)CC=C1CO
CC1CC(O)C=C(C1)C=O
CC1CC(O)C=CC1C=O
CC1CC(O)CC=C1C=O
CC1=C(CO)CCCC1=O
CC1C(CO)C=CCC1=O
CC1C(CO)CC=CC1=O
CC1=C(CO)CCC(=O)C1
CC1CC(=O)C=C(CO)C1
CC1CC(=O)CC(CO)=C1
CC1CC(O)CC(C=O)=C1
CC1=C(CO)CC(=O)CC1
CC1=CC(=O)C(CO)CC1
CC1CC(=O)C(CO)C=C1
CC1CC(O)C(C=O)C=C1
CC1=C(C=O)C(O)CCC1
CC1=C(CO)C(=O)CCC1
CC1C(=O)CCC=C1CO
CC1C(O)C=CCC1C=O
CC1C(O)CC=CC1C=O
CC1C(O)CCC=C1C=O
CCC1=CCCC(=O)C1O
CCC1=CCCC(O)C1=O
CCC1C=CCC(=O)C1O
CCC1C=CCC(O)C1=O
CCC1CC=CC(=O)C1O
CCC1CC=CC(O)C1=O
CCC1=CCC(=O)CC1O
CCC1=CCC(O)CC1=O
CCC1C=CC(=O)CC1O
CCC1C=CC(O)CC1=O
CCC1=CCC(=O)C(O)C1
CCC1=CCC(O)C(=O)C1
CCC1=CC(=O)CCC1O
CCC1=CC(O)CCC1=O
CCC1CC(=O)C=CC1O
CCC1CC(O)C=CC1=O
CCC1=CC(=O)CC(O)C1
CCC1=CC(O)CC(=O)C1
CCC1=CC(=O)C(O)CC1
CCC1=CC(O)C(=O)CC1
CCC1CC(=O)C(O)C=C1
CCC1CC(O)C(=O)C=C1
CCC1C(O)C=CCC1=O
CCC1C(O)CC=CC1=O
CC1=C(CCCC1O)C=O
CC1=C(CCC(O)C1)C=O
CC1CC=C(C=O)C(O)C1
CC1CC=C(CO)C(=O)C1
CC1=CC(CO)CCC1=O
CC1=CC(=O)CCC1CO
CC1=CC(=O)CC(CO)C1
COC1=C(C)C(=O)C=CO1
COC1=CC(=O)C(C)=CO1
COC1=COC=C(C)C1=O
COC1=CC(=O)C=C(C)O1
COC1=COC(C)=CC1=O
COC1=C(C)OC=CC1=O
OC1=CC(C=C)=CC(C=C)=C1
OC1=C(C=C)C=CC=C1C=C
OC1=CC=C(C=C)C=C1C=C
OC1=CC=CC(C=C)=C1C=C
OC1=CC(C=C)=CC=C1C=C
OC1=CC=C(C=C)C(C=C)=C1
CCC1=C(C)C=CC=C1CO
CCC1=CC(C)=CC(CO)=C1
CC1=CC=CC(C)=C1CCO
CC1=CC=C(C)C(CCO)=C1
CC1=CC=CC(CCO)=C1C
CC1=CC=C(CCO)C=C1C
CC1=CC=C(CCO)C(C)=C1
CCC1=CC=C(C)C=C1CO
CCC1=CC=CC(C)=C1CO
CCC1=CC(C)=CC=C1CO
CCC1=CC=C(C)C(CO)=C1
CCC1=CC=C(CC)C(O)=C1
CCC1=CC(CC)=CC(O)=C1
CCC1=CC=CC(CO)=C1C
CCC1=CC=CC(O)=C1CC
CCC1=CC=C(CO)C=C1C
CCC1=CC=C(CO)C(C)=C1
CCC1=CC=C(O)C=C1CC
CCC1=CC(CO)=CC=C1C
CCC1=CC=C(O)C(CC)=C1
CCCC1=C(C)C=CC=C1O
CCCC1=CC=C(C)C=C1O
CCCC1=CC=CC(C)=C1O
CCCC1=CC(C)=CC=C1O
CCCC1=CC=C(C)C(O)=C1
CCCC1=CC(C)=CC(O)=C1
CCCC1=CC=CC(O)=C1C
CCCC1=CC=C(O)C=C1C
CCCC1=CC=C(O)C(C)=C1
CCCC1=CC(O)=CC=C1C
CC1=CC(CCO)=CC(C)=C1
CCC1=CC=CC(CC)=C1O
CC1=C(CC=CC1CO)C=C
CC1=C(CCC=C1CO)C=C
CC1=CC=C(CC1CO)C=C
CC1=CC(CC=C1CO)C=C
CC1C=C(CC=C1CO)C=C
CC1=CC=CC(=C)C1CCO
CC1=CC(=C)C=CC1CCO
CC1=CC(=C)CC=C1CCO
CC1=CCC(=C)C=C1CCO
CC1C=CC(=C)C=C1CCO
CC1C(=C)C=CC=C1CCO
CC1=C(C=C)C=CCC1CO
CC1=CC=CC(C=C)C1CO
CC1=CC(C=C)=CCC1CO
CC1=CC(C=C)C=CC1CO
CC1=CCC=C(C=C)C1CO
CC1=CCC(C=C)=CC1CO
CC1=CCC(C=C)C=C1CO
CC1=CCCC(C=C)=C1CO
CC1C=C(C=C)C=CC1CO
CC1C=CC=C(C=C)C1CO
CC1C=CC(C=C)=CC1CO
CC1C=CC(C=C)C=C1CO
CC1C=CCC(C=C)=C1CO
CC1C(C=C)C=CC=C1CO
CC1CC=C(C=C)C=C1CO
CC1CC=CC(C=C)=C1CO
CC1CC(C=C)=CC=C1CO
CC1=C(CC=C)C=CCC1O
CC1=C(CC=C)CC=CC1O
CC1=CC=C(CC=C)CC1O
CC1=CC=CC(CC=C)C1O
CC1=CC(CC=C)=CCC1O
CC1=CC(CC=C)C=CC1O
CC1=CCC=C(CC=C)C1O
CC1=CCC(CC=C)=CC1O
CC1C=C(CC=C)C=CC1O
CC1C=CC=C(CC=C)C1O
CC1C=CC(CC=C)=CC1O
CC1=C(C=C)C=CC(CO)C1
CC1=C(CC=C)C=CC(O)C1
CC1=CC=C(C=C)C(CO)C1
CC1=CC=C(CC=C)C(O)C1
CC1=CC(=C)C=C(CCO)C1
CC1=CC(=C)CC(CCO)=C1
CC1=CC(C=C)=CC(CO)C1
CC1=CC(C=C)C=C(CO)C1
CC1=CC(CC=C)=CC(O)C1
CC1=CCC(=C)C(CCO)=C1
CC1=CCC(C=C)=C(CO)C1
CC1=CCC(C=C)C(CO)=C1
CC1C=CC(=C)C(CCO)=C1
CC1C=CC(C=C)C(CO)=C1
CC1CC=C(C=C)C(CO)=C1
CC1CC(C=C)=CC(CO)=C1
CC1=CC=CC(CCO)C1=C
CC1=CCC=C(CCO)C1=C
CC1C=CC=C(CCO)C1=C
CC1=C(C=C)C=C(CO)CC1
CC1=C(CC=C)CC(O)C=C1
CC1=CC(=C)C(CCO)=CC1
CC1=CC(=C)C(CCO)C=C1
CC1=CC(C=C)=C(CO)CC1
CC1=CC(C=C)C(CO)=CC1
CC1=CC(C=C)C(CO)C=C1
CC1=CC(CC=C)C(O)C=C1
CC1CC(C=C)=C(CO)C=C1
CC1=C(CC=C(CO)C1)C=C
CC1=C(CCC(CO)=C1)C=C
CC1=CC=CC(CO)C1C=C
CC1=CC(CC(CO)=C1)C=C
CC1=CCC=C(CO)C1C=C
CC1=CCCC(CO)=C1C=C
CC1C=CC=C(CO)C1C=C
CC1C=CCC(CO)=C1C=C
CC1CC=CC(CO)=C1C=C
CC1=CC=C(CCO)CC1=C
CC1=CCC(CCO)=CC1=C
CC1C=CC(CCO)=CC1=C
CC1=C(C=C)C(CO)=CCC1
CC1=C(C=C)C(CO)C=CC1
CC1=C(C=C)C(CO)CC=C1
CC1=C(CC=C)C(O)C=CC1
CC1=C(CC=C)C(O)CC=C1
CC1=CC=C(CCO)C(=C)C1
CC1=CC=CC(O)C1CC=C
CC1=C(CC(CO)=CC1)C=C
CC1=C(CC(CO)C=C1)C=C
CC1=CC=C(CO)C(C1)C=C
CC1=CC=C(CO)CC1C=C
CC1=CCC(CO)=C(C1)C=C
CC1=CCC(CO)=CC1C=C
CC1=CCC(CO)C=C1C=C
CC1C=CC(CO)=CC1C=C
CC1C=CC(CO)C=C1C=C
CC1CC=C(CO)C=C1C=C
CC1=CC(CCO)=CCC1=C
CC1=CC(CCO)C=CC1=C
CC1C=C(CCO)C=CC1=C
CC1=CC(CCO)=CC(=C)C1
CC1=CC(CCO)C(=C)C=C1
CC1=CCC(CO)C(C=C)=C1
CC1C=CC(CO)C(C=C)=C1
CC1CC=C(CO)C(C=C)=C1
CC1=CCC(O)C=C1CC=C
CC1C=CC(O)C=C1CC=C
CC1=CC(CO)=C(CC1)C=C
CC1=CC(CO)=CC(C1)C=C
CC1=CC(CO)=CCC1C=C
CC1=CC(CO)C=C(C1)C=C
CC1=CC(CO)C=CC1C=C
CC1=CC(CO)CC=C1C=C
CC1C=C(CO)C=CC1C=C
CC1C=C(CO)CC=C1C=C
CC1CC(CO)=CC=C1C=C
CC1=C(CCO)C=CCC1=C
CC1=C(CCO)CC=CC1=C
CC1=C(CCO)C=CC(=C)C1
CC1=C(CCO)C(=C)C=CC1
CC1=C(CCO)C(=C)CC=C1
CC1=C(CCO)CC(=C)C=C1
CC1=CC(CO)C(C=C)=CC1
CC1=CC(CO)C(C=C)C=C1
CC1=CC(CO)CC(C=C)=C1
CC1=CCC(O)C(CC=C)=C1
CC1C=C(CO)CC(C=C)=C1
CC1C=CC(O)C(CC=C)=C1
CC1CC(CO)=C(C=C)C=C1
CC1CC(CO)=CC(C=C)=C1
CC1=CC(O)C=CC1CC=C
CC1=CC(O)CC=C1CC=C
CC1=C(CO)C=C(CC1)C=C
CC1=C(CO)C=CC(C1)C=C
CC1=C(CO)C=CCC1C=C
CC1=C(CO)C(CC=C1)C=C
CC1=C(CO)CC=C(C1)C=C
CC1=C(CO)CC=CC1C=C
CC1=C(CO)CCC=C1C=C
CC1C(CO)=CCC=C1C=C
CC1C(CO)C=CC=C1C=C
CC1=C(CO)C(C=C)=CCC1
CC1=C(CO)C(C=C)C=CC1
CC1=C(CO)CC(C=C)=CC1
CC1=C(CO)CC(C=C)C=C1
CC1=C(CO)CCC(C=C)=C1
CC1=CC(O)C=C(CC=C)C1
CC1=CC(O)C(CC=C)=CC1
CC1=CC(O)C(CC=C)C=C1
CC1=CC(O)CC(CC=C)=C1
CC1C(O)C=CC=C1CC=C
CCC1=C(CC=CC1O)C=C
CCC1=CC=C(CC1O)C=C
CCC1=CC=CC(=C)C1CO
CCC1=CC(=C)C=CC1CO
CCC1=CC(=C)CC=C1CO
CCC1=CCC(=C)C=C1CO
CCC1C=CC(=C)C=C1CO
CCC1C(=C)C=CC=C1CO
CCC1=C(C=C)C=CCC1O
CCC1=CC=CC(C=C)C1O
CCC1=CC(C=C)=CCC1O
CCC1=CC(C=C)C=CC1O
CCC1=CCC=C(C=C)C1O
CCC1=CCC(C=C)=CC1O
CCC1C=C(C=C)C=CC1O
CCC1C=CC=C(C=C)C1O
CCC1C=CC(C=C)=CC1O
CCC1=C(C=C)C=CC(O)C1
CCC1=CC=C(C=C)C(O)C1
CCC1=CC(=C)C=C(CO)C1
CCC1=CC(=C)CC(CO)=C1
CCC1=CC(C=C)=CC(O)C1
CCC1=CCC(=C)C(CO)=C1
CCC1C=CC(=C)C(CO)=C1
CCC1=CC=CC(CO)C1=C
CCC1=CCC=C(CO)C1=C
CCC1C=CC=C(CO)C1=C
CCC1=CC(=C)C(CO)=CC1
CCC1=CC(=C)C(CO)C=C1
CCC1=CC(C=C)C(O)C=C1
CCC1=CC=CC(O)C1C=C
CCC1=CC=C(CO)CC1=C
CCC1=CCC(CO)=CC1=C
CCC1C=CC(CO)=CC1=C
CCC1=C(C=C)C(O)C=CC1
CCC1=C(C=C)C(O)CC=C1
CCC1=CC=C(CO)C(=C)C1
CCC1=C(CC(O)C=C1)C=C
CCC1=CCC(O)C=C1C=C
CCC1C=CC(O)C=C1C=C
CCC1=CC(CO)=CCC1=C
CCC1=CC(CO)C=CC1=C
CCC1C=C(CO)C=CC1=C
CCC1=CC(CO)=CC(=C)C1
CCC1=CC(CO)C(=C)C=C1
CCC1=CCC(O)C(C=C)=C1
CCC1C=CC(O)C(C=C)=C1
CCC1=CC(O)C=C(C1)C=C
CCC1=CC(O)C=CC1C=C
CCC1=CC(O)CC=C1C=C
CCC1=C(CO)C=CCC1=C
CCC1=C(CO)CC=CC1=C
CCC1=C(CO)C=CC(=C)C1
CCC1=C(CO)C(=C)C=CC1
CCC1=C(CO)C(=C)CC=C1
CCC1=C(CO)CC(=C)C=C1
CCC1=CC(O)C(C=C)=CC1
CCC1=CC(O)C(C=C)C=C1
CCC1=CC(O)CC(C=C)=C1
CCC1C(O)C=CC=C1C=C
CCCC1=CC=CC(=C)C1O
CCCC1=CC(=C)C=CC1O
CCCC1=CC=CC(O)C1=C
CCCC1=CC(=C)C(O)C=C1
CCCC1=CC(O)C=CC1=C
CCCC1=CC(O)C(=C)C=C1
COC1=CC=C(C#C)C(=O)O1
COC1=C(C=CC(=O)O1)C#C
COC1=CC(=CC(=O)O1)C#C
COC1=C(C#C)C(=O)OC=C1
COC1=C(C=COC1=O)C#C
COC1=CC=C(OC1=O)C#C
COC1=CC(=COC1=O)C#C
COC1=CC(=O)OC=C1C#C
COC1=CC(=O)OC(=C1)C#C
COC1=C(OC(=O)C=C1)C#C
COC1=COC(=O)C=C1C#C
COC1=COC(=O)C(=C1)C#C
COC1C=CC(C)=CC1OC
COC1C=CC(OC)C(C)=C1
COC1C=CC=C(C)C1OC
COC1C=CCC(=C)C1OC
COC1CC=CC(=C)C1OC
COC1CC(=C)C=CC1OC
COC1CC=CC(OC)C1=C
COC1CC(=C)C(OC)C=C1
COC1CC(OC)C(=C)C=C1
OC1C=CC=C1COC=O
OC1C=CC(COC=O)=C1
OCC1=CC=CC1OC=O
OCC1=CC(OC=O)C=C1
OC1C=CC=C1CCC=O
OC1C=CC(CCC=O)=C1
OCC1=CC=CC1CC=O
OCC1=CCC=C1CC=O
OCC1C=CC=C1CC=O
OCC1=CC=C(CC=O)C1
OCC1=CCC(CC=O)=C1
OCC1C=CC(CC=O)=C1
OCC1=CC(CC=O)=CC1
OCC1=CC(CC=O)C=C1
OCC1=C(CC=O)C=CC1
OCC1=C(CC=O)CC=C1
OCCC1=C(CC=C1)C=O
OCCC1=CC=C(C1)C=O
OCCC1=CC=CC1C=O
OCCC1=CCC=C1C=O
OCCC1C=CC=C1C=O
OCCC1=CCC(C=O)=C1
OCCC1C=CC(C=O)=C1
OCCC1=CC(C=O)=CC1
OCCC1=CC(C=O)C=C1
OCCC1=C(C=O)C=CC1
OCCCC1=CC=CC1=O
OCCCC1=CC(=O)C=C1
OC1=CC(CC=C)=C([O-])S1
OC1=C(CC=C)SC([O-])=C1
OC1=CSC(CC=C)=C1[O-]
OC1=CSC([O-])=C1CC=C
OCC1=C(C=C)C=C([O-])S1
OCC1=CC(C=C)=C([O-])S1
OCC1=C([O-])SC=C1C=C
OCC1=C(SC([O-])=C1)C=C
OCC1=CSC([O-])=C1C=C
OC1=C(CC=C)OC([O-])=C1
OC1=COC(CC=C)=C1[O-]
OC1=C([O-])OC=C1CC=C
OC1=C([O-])OC(CC=C)=C1
OCC1=C(C=C)C=C([O-])O1
OCC1=CC(C=C)=C([O-])O1
OCC1=C(C=C)C([O-])=CO1
OCC1=CC([O-])=C(O1)C=C
OCC1=C([O-])C(C=C)=CO1
OCC1=C(OC([O-])=C1)C=C
OCC1=COC([O-])=C1C=C
OCC1=C([O-])OC=C1C=C
OCC1=C([O-])OC(C=C)=C1
OC1=CC(CC=C)=C([O-])O1
OC1=COC([O-])=C1CC=C
CC1=C[C-](C=C1)C(=O)CO
CC(=O)[C-]1C=CC=C1CO
OC1=C(C=C)C(=O)C=CO1
OC1=CC(=O)C(C=C)=CO1
OC1=CC(=O)C=C(O1)C=C
OC1=COC=C(C=C)C1=O
OC1=COC(C=C)=CC1=O
OC1=C(OC=CC1=O)C=C
COC1C=CC(O)C1OC
COC1C=CC(OC)C1O
CC1=CC(CO)OCC1=O
CC1=C(COCC1O)C=O
CC1=CC(OCC1O)C=O
CC1=CCOC(C=O)C1O
CC1=CCOC(CO)C1=O
CC1=CC(=O)C(CO)OC1
CC1=CC(=O)COC1CO
CC1=CC(O)C(OC1)C=O
CC1=CC(O)COC1C=O
CC1=C(CO)COCC1=O
CC1=C(C=O)C(O)COC1
CC1=C(CO)C(=O)COC1
CC1OCC=C(C=O)C1O
CC1OCC=C(CO)C1=O
CC1OCC(C=O)=CC1O
CC1OCC(CO)=CC1=O
CC1OCC(=O)C=C1CO
CC1OCC(O)C=C1C=O
CC1OC(C=O)C=CC1O
CC1OC(CO)C=CC1=O
CC1OCC(=O)C(CO)=C1
CC1OCC(O)C(C=O)=C1
CC1OC(C=O)C(O)C=C1
CC1OC(CO)C(=O)C=C1
COC1CCC(=O)CC1O
COC1CCC(O)CC1=O
COC1CCC(=O)C(O)C1
COC1CCC(O)C(=O)C1
COC1CC(=O)CCC1O
COC1CC(O)CCC1=O
COC1CC(O)CC(=O)C1
COC1CCCC(O)C1=O
COC1CCCC(=O)C1O
COC1C(O)CCCC1=O
CC1=CC=CC=C1C(=O)C=O
CC1=CC=CC(=C1)C(=O)C=O
CC(=O)C1=CC=CC(C=O)=C1
CC(=O)C1=CC=CC=C1C=O
CC1=CC=C(C=C1)C(=O)C=O
CC(=O)C1=CC=C(C=O)C=C1
COC(=O)C1=C(C)C=CC1=O
COC(=O)C1=CC=C(C)C1=O
COC(=O)C1=CC(C)=CC1=O
COC(=O)C1=C(C)C(=O)C=C1
COC(=O)C1=CC(=O)C=C1C
COC(=O)C1=CC(=O)C(C)=C1
CC1=CC=CC=C1OCC=O
CC1=CC=CC(OCC=O)=C1
CC1=CC=C(OCC=O)C=C1
CCOC1=CC=CC=C1C=O
COC1=CC=CC=C1CC=O
COC1=CC=CC(CC=O)=C1
COCC1=CC=CC=C1C=O
COCC1=CC=CC(C=O)=C1
CCOC1=CC=CC(C=O)=C1
COC1=CC=C(CC=O)C=C1
COCC1=CC=C(C=O)C=C1
CCOC1=CC=C(C=O)C=C1
COC1C=CC=C1C(=O)OC
COC1C=CC(=C1)C(=O)OC
C=CC1=CC=C(C=O)C(=O)O1
C=CC1=CC=C(OC1=O)C=O
C=CC1=CC(C=O)=CC(=O)O1
C=CC1=CC(C=O)=COC1=O
C=CC1=C(C=O)C=CC(=O)O1
C=CC1=C(C=O)C=COC1=O
C=CC1=C(C=O)C(=O)OC=C1
C=CC1=CC(=O)OC=C1C=O
C=CC1=CC(=O)OC(C=O)=C1
C=CC1=C(OC(=O)C=C1)C=O
C=CC1=COC(=O)C=C1C=O
C=CC1=COC(=O)C(C=O)=C1
C=C1C=C(CC=C1C=O)C=O
C=C1C=CC=C(CC=O)C1=O
C=C1C=C(CC(C=O)=C1)C=O
C=C1C=CC=C(C=O)C1C=O
C=C1C=CCC(C=O)=C1C=O
C=C1CC=CC(C=O)=C1C=O
C=C1C=CC(CC=O)=CC1=O
C=C1C=CC(C=O)=CC1C=O
C=C1C=CC(C=O)C=C1C=O
C=C1CC=C(C=O)C=C1C=O
C=C1C=C(CC=O)C=CC1=O
C=C1C=CC(C=O)C(C=O)=C1
C=C1CC=C(C=O)C(C=O)=C1
C=C1C=CC(=O)C=C1CC=O
C=C1C=C(C=O)C=CC1C=O
C=C1CC(C=O)=CC=C1C=O
C=C1C=CC(=O)C(CC=O)=C1
C=C1CC(C=O)=CC(C=O)=C1
C=C1CC(C=O)=C(C=O)C=C1
C=C1C(C=O)=CCC=C1C=O
C=C1C(C=O)C=CC=C1C=O
C=C1C(=O)C=CC=C1CC=O
C=CCC1=CC=CC(=O)C1=O
C=CCC1=CC(=O)C=CC1=O
C=CCC1=CC(=O)C(=O)C=C1
CC1(OC=O)C=CC=CC1=O
CC1(OC=O)C=CC(=O)C=C1
COC1C=CC=CC1OC=O
COC1C=CC(OC=O)C=C1
C=C1C=CC(CC1=O)OC=O
C=C1C(CC=CC1=O)OC=O
C=C1C=CCC(=O)C1OC=O
C=C1CC=CC(=O)C1OC=O
C=C1C=CCC(OC=O)C1=O
C=C1CC=CC(OC=O)C1=O
C=C1C=CC(=O)CC1OC=O
C=C1CC(=O)C=CC1OC=O
C=C1CC(OC=O)C=CC1=O
C=C1CC(=O)C(OC=O)C=C1
C=C1CC(OC=O)C(=O)C=C1
C=C1C(OC=O)C=CCC1=O
CC1CC=C(CC=O)C(=O)O1
CC1=CCC(CC=O)OC1=O
CC1C=CC(CC=O)OC1=O
CC1CC(CC=O)=CC(=O)O1
CC1=CC(CC=O)COC1=O
CC1C=C(CC=O)COC1=O
CC1=CC(CC=O)C(=O)OC1
CC1=CC(CC=O)OC(=O)C1
CC1=C(CC=O)CCOC1=O
CC1=C(CC=O)CC(=O)OC1
CC1=C(CC=O)COC(=O)C1
CC1=C(CC=O)C(=O)OCC1
CC1=CCC(=O)OC1CC=O
CC1C=CC(=O)OC1CC=O
CC1=CCOC(=O)C1CC=O
CC1=CC(=O)OCC1CC=O
CC1=CC(=O)OC(CC=O)C1
CC1COC(=O)C=C1CC=O
CC1COC(=O)C(CC=O)=C1
CC1C(=O)OCC=C1CC=O
CC1OC(=O)C=CC1CC=O
CC1OC(=O)CC=C1CC=O
CC1OC(=O)CC(CC=O)=C1
CC1OC(=O)C(CC=O)C=C1
CCC1CC=C(C=O)C(=O)O1
CCC1=C(CCOC1=O)C=O
CCC1=CC(COC1=O)C=O
CCC1=CCC(OC1=O)C=O
CCC1C=C(COC1=O)C=O
CCC1C=CC(OC1=O)C=O
CCC1CC(C=O)=CC(=O)O1
CCC1=CC(C=O)C(=O)OC1
CCC1=C(CC(=O)OC1)C=O
CCC1=CCC(=O)OC1C=O
CCC1C=CC(=O)OC1C=O
CCC1=C(COC(=O)C1)C=O
CCC1=CC(OC(=O)C1)C=O
CCC1=CCOC(=O)C1C=O
CCC1=C(C=O)C(=O)OCC1
CCC1=CC(=O)OC(C1)C=O
CCC1=CC(=O)OCC1C=O
CCC1COC(=O)C=C1C=O
CCC1COC(=O)C(C=O)=C1
CCC1C(=O)OCC=C1C=O
CCC1OC(=O)C=CC1C=O
CCC1OC(=O)CC=C1C=O
CCC1OC(=O)CC(C=O)=C1
CCC1OC(=O)C(C=O)C=C1
CC1=C(CC(CC1)C=O)C=O
CC1=C(CCC(C1)C=O)C=O
CC1=C(CCCC1C=O)C=O
CC1=CC(CC(C1)C=O)C=O
CC1=CC(CCC1C=O)C=O
CC1=CCC(CC1C=O)C=O
CC1C=C(CCC1C=O)C=O
CC1C=CC(CC1C=O)C=O
CC1C(CC=CC1C=O)C=O
CC1C(CCC=C1C=O)C=O
CC1CC=C(CC1C=O)C=O
CC1CC(CC=C1C=O)C=O
CC1=CCCC(CC=O)C1=O
CC1C=CCC(CC=O)C1=O
CC1CC=CC(CC=O)C1=O
CC1CCC=C(CC=O)C1=O
CC1=CCCC(C=O)C1C=O
CC1C=CCC(C=O)C1C=O
CC1CC=CC(C=O)C1C=O
CC1CC(CC(C=O)=C1)C=O
CC1CCC=C(C=O)C1C=O
CC1CCCC(C=O)=C1C=O
CC1=CCC(CC=O)CC1=O
CC1C=CC(CC=O)CC1=O
CC1CC=C(CC=O)CC1=O
CC1CCC(CC=O)=CC1=O
CC1=CCC(CC=O)C(=O)C1
CC1CC=C(CC=O)C(=O)C1
CC1=CCCC(=O)C1CC=O
CC1C=CCC(=O)C1CC=O
CC1CC=CC(=O)C1CC=O
CC1=CCC(C=O)C(C1)C=O
CC1CC=C(C=O)C(C1)C=O
CC1CCC(C=O)=C(C1)C=O
CC1CCC(C=O)=CC1C=O
CC1CCC(C=O)C=C1C=O
CC1=CC(CC=O)CCC1=O
CC1C=C(CC=O)CCC1=O
CC1CC(CC=O)=CCC1=O
CC1CC(CC=O)C=CC1=O
CC1=CC(CC=O)CC(=O)C1
CC1CCC(C=O)C(C=O)=C1
CC1=CC(CC=O)C(=O)CC1
CC1CC(CC=O)C(=O)C=C1
CC1=CCC(=O)CC1CC=O
CC1C=CC(=O)CC1CC=O
CC1CCC(=O)C=C1CC=O
CC1=CC(C=O)C(CC1)C=O
CC1CC(C=O)=CCC1C=O
CC1CC(C=O)C=C(C1)C=O
CC1CC(C=O)C=CC1C=O
CC1=C(CC=O)CCCC1=O
CC1C(CC=O)C=CCC1=O
CC1C(CC=O)CC=CC1=O
CC1=C(CC=O)CCC(=O)C1
CC1=CCC(=O)C(CC=O)C1
CC1CCC(=O)C(CC=O)=C1
CC1=C(CC=O)CC(=O)CC1
CC1CC(C=O)C(C=O)C=C1
CC1=C(CC=O)C(=O)CCC1
CC1=CC(=O)CCC1CC=O
CC1CC(=O)C=CC1CC=O
CC1CC(=O)CC=C1CC=O
CC1=C(C=O)C(CCC1)C=O
CC1=CC(=O)CC(CC=O)C1
CC1CC(=O)C=C(CC=O)C1
CC1CC(=O)CC(CC=O)=C1
CC1=CC(=O)C(CC=O)CC1
CC1CC(=O)C(CC=O)C=C1
CC1C(=O)CCC=C1CC=O
CCC1=CC(CCC1=O)C=O
CCC1=CCC(CC1=O)C=O
CCC1C=C(CCC1=O)C=O
CCC1C=CC(CC1=O)C=O
CCC1C(CC=CC1=O)C=O
CCC1CC=C(CC1=O)C=O
CCC1=CCCC(C=O)C1=O
CCC1C=CCC(C=O)C1=O
CCC1CC=CC(C=O)C1=O
CCC1CCC=C(C=O)C1=O
CCC1=C(CCC(=O)C1)C=O
CCC1=CC(CC(=O)C1)C=O
CCC1=CCCC(=O)C1C=O
CCC1C=CCC(=O)C1C=O
CCC1CC=CC(=O)C1C=O
CCC1CCC(C=O)=CC1=O
CCC1=CCC(C=O)C(=O)C1
CCC1CC=C(C=O)C(=O)C1
CCC1=C(CC(=O)CC1)C=O
CCC1=CCC(=O)C(C1)C=O
CCC1=CCC(=O)CC1C=O
CCC1C=CC(=O)CC1C=O
CCC1CCC(=O)C=C1C=O
CCC1CC(C=O)=CCC1=O
CCC1CC(C=O)C=CC1=O
CCC1CCC(=O)C(C=O)=C1
CCC1=CC(C=O)C(=O)CC1
CCC1CC(C=O)C(=O)C=C1
CCC1=CC(=O)C(CC1)C=O
CCC1=CC(=O)CC(C1)C=O
CCC1=CC(=O)CCC1C=O
CCC1CC(=O)C=C(C1)C=O
CCC1CC(=O)C=CC1C=O
CCC1CC(=O)CC=C1C=O
CCC1C(C=O)C=CCC1=O
CCC1CC(=O)CC(C=O)=C1
CCC1CC(=O)C(C=O)C=C1
CCC1=C(C=O)C(=O)CCC1
CCC1C(=O)CCC=C1C=O
CCC1=C(CCCC1=O)C=O
CC1C(CCCC1=O)OC=O
CC1CC(CCC1=O)OC=O
CC1CCC(CC1=O)OC=O
CC1CC(CC(=O)C1)OC=O
CC1CCCC(=O)C1OC=O
CC1CCCC(OC=O)C1=O
CC1CCC(=O)C(C1)OC=O
CC1CCC(=O)CC1OC=O
CC1CCC(OC=O)C(=O)C1
CC1CC(=O)CCC1OC=O
CC1=CC=C(C=C1C)C([O-])=O
CC1=CC=C(C)C(=C1)C([O-])=O
CC1=CC=CC(C([O-])=O)=C1C
CC1=CC=C(C([O-])=O)C(C)=C1
CC1=CC=CC(C)=C1C([O-])=O
CC1=CC(C)=CC(=C1)C([O-])=O
CC#CC1=CC([O-])=CC(=O)O1
CC#CC1=C([O-])C=COC1=O
CC#CC1=COC(=O)C=C1[O-]
[O-]C1=C(CC#C)C(=O)OC=C1
[O-]C1=CC(=O)OC=C1CC#C
[O-]C1=CC(=O)OC(CC#C)=C1
CC=CC1=CC([O-])=CC(=O)O1
OC1=CC=CC(=C1)C(=O)C#C
OC1=CC=CC=C1OCC#C
OC1=CC=C(OCC#C)C=C1
OC1=CC=CC(OCC#C)=C1
COC1=CC(C=CC)=C(O)S1
COC1=C(C=CC)C(O)=CS1
COC1=CC(O)=C(S1)C=CC
COC1=C(O)C(C=CC)=CS1
COC1=C(O)C=C(S1)C=CC
COC1=C(O)SC=C1C=CC
COC1=C(O)SC(C=CC)=C1
COC1=C(SC=C1O)C=CC
COC1=CSC(C=CC)=C1O
COC1=C(O)C=C(O1)C=CC
COC(C)C1=CC=CC(O)=C1
CC(C)OC1=CC=CC=C1O
CC(C)OC1=CC=CC(O)=C1
COC1=CC=CC=C1C(C)O
COC(C)C1=CC=CC=C1O
COC(C)C1=CC=C(O)C=C1
COC1=CC=C(C=C1)C(C)O
COC1=CC=CC(=C1)C(C)O
CC(C)OC1=CC=C(O)C=C1
CC1=CC=CC=C(C=O)C1O
CC1=CC=CC=C(CO)C1=O
CC1=CC=CC(C=O)=CC1O
CC1=CC=CC(CO)=CC1=O
CC1=CC=CC(=O)C=C1CO
CC1=CC=CC(O)C=C1C=O
CC1=CC=C(C=O)C=CC1O
CC1=CC=C(CO)C=CC1=O
CC1=CC=CC(=O)C(CO)=C1
CC1=CC=CC(O)C(C=O)=C1
CC1=CC=C(C=O)C(O)C=C1
CC1=CC=C(CO)C(=O)C=C1
CC1=CC(C=O)=CC=CC1O
CC1=CC(CO)=CC=CC1=O
CC1=CC(C=O)=CC(O)C=C1
CC1=CC(CO)=CC(=O)C=C1
CC1=CC(=O)C=CC=C1CO
CC1=CC(O)C=CC=C1C=O
CC1=C(C=O)C=CC=CC1O
CC1=C(CO)C=CC=CC1=O
CC1=CC(=O)C=CC(CO)=C1
CC1=CC(O)C=CC(C=O)=C1
CC1=C(C=O)C=CC(O)C=C1
CC1=C(CO)C=CC(=O)C=C1
CC1=CC(=O)C=C(CO)C=C1
CC1=CC(O)C=C(C=O)C=C1
CC1=CC(=O)C(CO)=CC=C1
CC1=CC(O)C(C=O)=CC=C1
CC1=C(C=O)C(O)C=CC=C1
CC1=C(CO)C(=O)C=CC=C1
CCC1=CC=CC=C(O)C1=O
CCC1=CC=CC(=O)C=C1O
CCC1=CC=C(O)C(=O)C=C1
CCC1=CC(=O)C=CC=C1O
CCC1=CC(=O)C=CC(O)=C1
CCC1=CC(O)=CC(=O)C=C1
CCC1=C(O)C=CC=CC1=O
CCC1=C(O)C=CC(=O)C=C1
CCC1=C(O)C(=O)C=CC=C1
CCC1=CC(=O)C(O)=CC=C1
CCC1=CC=CC(=O)C(O)=C1
CC1=C(C)C=C(CO)C(=O)O1
CC1=CC(C)=C(CO)C(=O)O1
CC1=CC(C)=C(CO)OC1=O
CC1=C(C)C(CO)=CC(=O)O1
CC1=C(C)C(CO)=COC1=O
CC1=CC(CO)=C(C)C(=O)O1
CC1=C(C)C(=O)OC(CO)=C1
CC1=CC(CO)=C(C)OC1=O
CC1=CC(=O)OC(C)=C1CO
CC1=CC(=O)OC(CO)=C1C
CC1=COC(=O)C(C)=C1CO
CC1=COC(=O)C(CO)=C1C
CCC1=C(C)C=C(O)C(=O)O1
CCC1=CC(C)=C(O)C(=O)O1
CCC1=C(C)C=C(O)OC1=O
CCC1=CC(C)=C(O)OC1=O
CCC1=C(C)C(O)=COC1=O
CCC1=C(C)C(=O)OC=C1O
CCC1=C(C)C(=O)OC(O)=C1
CCC1=CC(O)=C(C)OC1=O
CCC1=C(C)OC(=O)C(O)=C1
CCC1=CC(=O)OC(C)=C1O
CCC1=CC(=O)OC(O)=C1C
CCC1=C(O)C=C(C)C(=O)O1
CCC1=C(O)C(C)=CC(=O)O1
CCC1=COC(=O)C(O)=C1C
CCC1=C(O)C(=O)OC=C1C
CCC1=C(O)C(=O)OC(C)=C1
CCC1=C(O)OC(=O)C=C1C
CCC1=C(O)OC(=O)C(C)=C1
CC1=CC(C)=C(CC1O)C=O
CC1=CC=C(C)C(C=O)C1O
CC1C=C(C)C=C(C=O)C1O
CC1C=CC(C)=C(C=O)C1O
CC1C=C(C)C(C=O)=CC1O
CC1=C(C)C=C(C=O)C(O)C1
CC1=CC(C)=C(C=O)C(O)C1
CC1C=C(C)C(O)C=C1C=O
CC1C(C)=CC(O)C=C1C=O
CC1=C(C)C(C=O)=CCC1O
CC1=C(C)C(C=O)C=CC1O
CC1=CCC(C=O)=C(C)C1O
CC1C=CC(C=O)=C(C)C1O
CC1=C(C)C(C=O)=CC(O)C1
CC1C=C(C)C(O)C(C=O)=C1
CC1=C(C)C(C=O)C(O)C=C1
CC1=C(C)C(O)C=C(C1)C=O
CC1=CCC(O)C(C)=C1C=O
CC1C=CC(O)C(C)=C1C=O
CC1=CC(C=O)C=C(C)C1O
CC1=CC(C=O)C(C)=CC1O
CC1C=C(C=O)C=C(C)C1O
CC1C=C(C=O)C(C)=CC1O
CC1=C(C)C(O)CC(C=O)=C1
CC1=CC(C=O)=C(C)C(O)C1
CC1=CCC(O)C(C=O)=C1C
CC1C=CC(O)C(C=O)=C1C
CC1=C(C)C(O)C(C=O)=CC1
CC1=C(C)C(O)C(C=O)C=C1
CC1C=C(C=O)C(O)C=C1C
CC1=CC(C=O)C(O)C(C)=C1
CC1=CC(O)C=C(C)C1C=O
CC1=CC(O)C(C)=C(C1)C=O
CC1=CC(C=O)=C(C)CC1O
CC1=CC(O)CC(C)=C1C=O
CC1=CC(O)CC(C=O)=C1C
CC1=CC(O)C(C=O)C=C1C
CC1=CC(O)C(C=O)=C(C)C1
CC1=CC(O)C(C=O)C(C)=C1
CC1=CCC(C)=C(C=O)C1O
CC1C(O)C=C(C)C=C1C=O
CC1C(O)C=CC(C)=C1C=O
CC1C(O)C(C)=CC=C1C=O
CC1C(O)C=CC(C=O)=C1C
CC1C(O)C=C(C=O)C=C1C
CC1C(O)C(C=O)=CC=C1C
CC(C)C1=CC=C(O)C(=O)O1
CC(C)C1=CC=C(O)OC1=O
CC(C)C1=CC(O)=COC1=O
CC(C)C1=CC(=O)OC=C1O
CC(C)C1=CC(=O)OC(O)=C1
CC(C)C1=C(O)C=CC(=O)O1
CC(C)C1=COC(=O)C(O)=C1
CC(C)C1=C(O)C(=O)OC=C1
CC(C)C1=C(O)OC(=O)C=C1
CC(O)C1=C(C)C=CC(=O)O1
CC(O)C1=CC=C(C)C(=O)O1
CC(O)C1=CC(C)=CC(=O)O1
CC(O)C1=C(C)C=COC1=O
CC(O)C1=CC=C(C)OC1=O
CC(O)C1=CC(C)=COC1=O
CC(O)C1=C(C)C(=O)OC=C1
CC(O)C1=C(C)OC(=O)C=C1
CC(O)C1=CC(=O)OC=C1C
CC(O)C1=CC(=O)OC(C)=C1
CC(O)C1=COC(=O)C=C1C
CC(O)C1=COC(=O)C(C)=C1
CC(C)C1=CC(O)=CC(=O)O1
CC1C=C(C=CC1O)C(C)=O
CC1C=CC=C(C1O)C(C)=O
CC1C=CC(=CC1O)C(C)=O
CC1C=CC(O)C=C1C(C)=O
CC1C=CC(O)C(=C1)C(C)=O
CC1C(O)C=CC=C1C(C)=O
CC(=O)C1=C(C)C=CCC1O
CC(=O)C1=C(C)CC=CC1O
CC(=O)C1=CC=C(C)CC1O
CC(=O)C1=CC(C)=CCC1O
CC(=O)C1=CCC=C(C)C1O
CC(=O)C1=CCC(C)=CC1O
CC(=O)C1C=C(C)C=CC1O
CC(=O)C1C=CC=C(C)C1O
CC(=O)C1C=CC(C)=CC1O
CC(=O)C1=C(C)C=CC(O)C1
CC(=O)C1=CC=C(C)C(O)C1
CC(=O)C1=CC(C)=CC(O)C1
CC(=O)C1=C(C)CC(O)C=C1
CC(=O)C1=CCC(O)C=C1C
CC(=O)C1C=CC(O)C=C1C
CC(=O)C1=C(C)C(O)C=CC1
CC(=O)C1=C(C)C(O)CC=C1
CC(=O)C1=CCC(O)C(C)=C1
CC(=O)C1C=CC(O)C(C)=C1
CC(=O)C1=CC(O)CC=C1C
CC(=O)C1=CC(O)C=C(C)C1
CC(=O)C1=CC(O)C(C)=CC1
CC(=O)C1=CC(O)CC(C)=C1
CC(=O)C1C(O)C=CC=C1C
CC1=C(CC=CC1(C)O)C=O
CC1=CC=C(CC1(C)O)C=O
CC1=CCC=C(C)C1(O)C=O
CC1C=C(C)C=CC1(O)C=O
CC1C=CC=C(C)C1(O)C=O
CC1C=CC(C)=CC1(O)C=O
CC1C(C)=CC=CC1(O)C=O
CC1=CC=CC(C)(C=O)C1O
CC1=CC=CC(C)(CO)C1=O
CC1(C)C=CC=C(C=O)C1O
CC1(C)C=CC=C(CO)C1=O
CC1=C(C)C=CC(O)(C1)C=O
CC1=CC=C(C)C(O)(C1)C=O
CC1=CC=CC(C=O)C1(C)O
CC1=CC=CC(C)(O)C1C=O
CC1=CC(C)=CC(O)(C1)C=O
CC1=CCC=C(C=O)C1(C)O
CC1C=CC=C(C=O)C1(C)O
CC1(C)C=CC(C=O)=CC1O
CC1(C)C=CC(CO)=CC1=O
CC1=CC=CC(=O)C1(C)CO
CC1=CC=CC(O)C1(C)C=O
CC1=C(CC(C)(O)C=C1)C=O
CC1=CCC(C=O)=CC1(C)O
CC1=CCC(C)(O)C=C1C=O
CC1(C)C=CC(=O)C=C1CO
CC1(C)C=CC(O)C=C1C=O
CC1C=CC(C=O)=CC1(C)O
CC1C=CC(C)(O)C=C1C=O
CC1=CC(C)(C=O)C=CC1O
CC1(C)C=C(C=O)C=CC1O
CC1(C)C=C(CO)C=CC1=O
CC1=CC=C(C=O)C(C)(O)C1
CC1=CCC(C)(O)C(C=O)=C1
CC1(C)C=CC(=O)C(CO)=C1
CC1(C)C=CC(O)C(C=O)=C1
CC1C=CC(C)(O)C(C=O)=C1
CC1=CC(C)(C=O)C(O)C=C1
CC1=CC(C)(CO)C(=O)C=C1
CC1=C(C)C(O)(CC=C1)C=O
CC1=CC(C=O)=CCC1(C)O
CC1=CC(C=O)C=CC1(C)O
CC1=CC(C)(O)C=C(C1)C=O
CC1=CC(C)(O)C=CC1C=O
CC1=CC(C)(O)CC=C1C=O
CC1C=C(C=O)C=CC1(C)O
CC1=CC(C=O)=CC(C)(O)C1
CC1=CC(C)(O)CC(C=O)=C1
CC1=CC(C=O)C(C)(O)C=C1
CC1=CC(C)(O)C(C=O)=CC1
CC1=CC(C)(O)C(C=O)C=C1
CC1=CCC(O)(C=O)C=C1C
CC1C=CC(O)(C=O)C=C1C
CC1=C(C)C(O)(C=O)C=CC1
CC1=CCC(O)(C=O)C(C)=C1
CC1C=CC(O)(C=O)C(C)=C1
CC1=CC(=O)C=CC1(C)CO
CC1=CC(O)C=CC1(C)C=O
CC1=C(C=O)C=CCC1(C)O
CC1(C)C(=O)C=CC=C1CO
CC1(C)C(O)C=CC=C1C=O
CC1C(C=O)=CC=CC1(C)O
CC1=C(C=O)C=CC(C)(O)C1
CC1=CC(=O)C(C)(CO)C=C1
CC1=CC(O)C(C)(C=O)C=C1
CC1=C(C=O)C(C)(O)C=CC1
CC1=C(C=O)C(C)(O)CC=C1
CC1=CC(O)(C=O)C=C(C)C1
CC1=CC(O)(C=O)C(C)=CC1
CCC1=CC=CC(C)(O)C1=O
CCC1=CC=CC(=O)C1(C)O
CCC1=CC(C)(O)C=CC1=O
CCC1=CC(C)(O)C(=O)C=C1
CCC1=CC(=O)C=CC1(C)O
CCC1=CC(=O)C(C)(O)C=C1
CCC1(O)C=C(C)C=CC1=O
CCC1(O)C=CC=C(C)C1=O
CCC1(O)C=CC(C)=CC1=O
CCC1(O)C(=O)C=CC=C1C
CCC1(O)C=CC(=O)C=C1C
CCC1(O)C=CC(=O)C(C)=C1
CC1=CC(C)(CO)C=CC1=O
COC1C=CC=CC1(O)C=C
COC1(C=C)C=CC=CC1O
COC1(C=C)C=CC(O)C=C1
COC1C=CC(O)(C=C)C=C1
COC1(CO)C=CC=CC1=C
COC1(CO)C=CC(=C)C=C1
COCC1(O)C=CC=CC1=C
COCC1(O)C=CC(=C)C=C1
COC1C=CC=CC1=CCO
COC1C=CC(=CCO)C=C1
COCC=C1C=CC=CC1O
COCC=C1C=CC(O)C=C1
CC#CC1=CC(O)COC1=O
CC#CC1=CCOC(=O)C1O
CC#CC1=CC(O)C(=O)OC1
CC#CC1=CC(=O)OCC1O
CC#CC1OC(=O)C=CC1O
CC#CC1OC(=O)C(O)C=C1
OC1C=C(CC#C)COC1=O
OC1C=CC(CC#C)OC1=O
OC1C=CC(=O)OC1CC#C
OC1COC(=O)C=C1CC#C
OC1COC(=O)C(CC#C)=C1
OC1C(=O)OCC=C1CC#C
OCC1CC=C(C#C)C(=O)O1
OCC1=CC(C#C)C(=O)OC1
OCC1CC(=CC(=O)O1)C#C
OCC1=C(C#C)C(=O)OCC1
OCC1=C(CCOC1=O)C#C
OCC1=CC(COC1=O)C#C
OCC1=CCC(OC1=O)C#C
OCC1C=C(COC1=O)C#C
OCC1C=CC(OC1=O)C#C
OCC1=C(CC(=O)OC1)C#C
OCC1=CCC(=O)OC1C#C
OCC1C=CC(=O)OC1C#C
OCC1=C(COC(=O)C1)C#C
OCC1=CC(OC(=O)C1)C#C
OCC1=CCOC(=O)C1C#C
OCC1=CC(=O)OC(C1)C#C
OCC1=CC(=O)OCC1C#C
OCC1COC(=O)C=C1C#C
OCC1COC(=O)C(=C1)C#C
OCC1C(=O)OCC=C1C#C
OCC1OC(=O)C=CC1C#C
OCC1OC(=O)C(C=C1)C#C
OCC1OC(=O)CC=C1C#C
OCC1OC(=O)CC(=C1)C#C
CC1=CC(=CCO)C(=O)OC1
CC1=CC(COC1=O)=CCO
CC1=CCOC(=O)C1=CCO
CC1=CC(=O)OCC1=CCO
CC1OC(=O)C=CC1=CCO
CC1OC(=O)C(=CCO)C=C1
CC=C1C=CC(CO)OC1=O
CC=C1C=C(CO)COC1=O
CC=C1C=CC(=O)OC1CO
CC=C1COC(=O)C=C1CO
CC=C1COC(=O)C(CO)=C1
CC=C1C(=O)OCC=C1CO
CC=CC1=CC(O)COC1=O
CC=CC1=CCOC(=O)C1O
CC=CC1=CC(O)C(=O)OC1
CC=CC1=CC(=O)OCC1O
CC=CC1OC(=O)C(O)C=C1
CC=CC1OC(=O)C=CC1O
CC#CC1=CCCC(=O)C1O
CC#CC1=CCCC(O)C1=O
CC#CC1C=CCC(=O)C1O
CC#CC1C=CCC(O)C1=O
CC#CC1CC=CC(=O)C1O
CC#CC1CC=CC(O)C1=O
CC#CC1=CCC(=O)CC1O
CC#CC1=CCC(O)CC1=O
CC#CC1C=CC(=O)CC1O
CC#CC1C=CC(O)CC1=O
CC#CC1=CCC(=O)C(O)C1
CC#CC1=CCC(O)C(=O)C1
CC#CC1=CC(=O)CCC1O
CC#CC1=CC(O)CCC1=O
CC#CC1CC(=O)C=CC1O
CC#CC1CC(O)C=CC1=O
CC#CC1=CC(=O)CC(O)C1
CC#CC1=CC(O)CC(=O)C1
CC#CC1=CC(=O)C(O)CC1
CC#CC1=CC(O)C(=O)CC1
CC#CC1CC(=O)C(O)C=C1
CC#CC1CC(O)C(=O)C=C1
CC#CC1C(O)C=CCC1=O
CC#CC1C(O)CC=CC1=O
OC1C=C(CCC1C#C)C=O
OC1C=CC(CC1C#C)C=O
OC1C(CC=CC1C#C)C=O
OC1C(CCC=C1C#C)C=O
OC1CC=C(CC1C#C)C=O
OC1CC(CC=C1C#C)C=O
OC1CC(CC(=C1)C#C)C=O
OC1C=C(CCC1C=O)C#C
OC1C=CC(CC1C=O)C#C
OC1C(CCC=C1C=O)C#C
OC1CC=C(CC1C=O)C#C
OC1CC(=CCC1C=O)C#C
OC1CC(C=C(C1)C=O)C#C
OC1CC(C=CC1C=O)C#C
OC1CC(CC=C1C=O)C#C
OC1CCC(=CC1C=O)C#C
OC1CCC(C=C1C=O)C#C
OC1C=CCC(C#C)C1C=O
OC1CC=C(C#C)C(C1)C=O
OC1CC=CC(C#C)C1C=O
OC1CCC=C(C#C)C1C=O
OC1CCC(C#C)=C(C1)C=O
OC1CCCC(C#C)=C1C=O
OC1C=C(CC#C)CCC1=O
OC1C=CC(CC#C)CC1=O
OC1C=CCC(CC#C)C1=O
OC1C(CC#C)C=CCC1=O
OC1C(CC#C)CC=CC1=O
OC1CC=C(CC#C)CC1=O
OC1CC=CC(CC#C)C1=O
OC1CC(CC#C)=CCC1=O
OC1CC(CC#C)C=CC1=O
OC1CCC(CC#C)=CC1=O
OC1CCC(C#C)C(C=O)=C1
OC1CC(C#C)C(C=O)C=C1
OC1CC(CC#C)C(=O)C=C1
OC1CCC=C(CC#C)C1=O
OC1C=CCC(C=O)C1C#C
OC1CC=CC(C=O)C1C#C
OC1CC(CC(C=O)=C1)C#C
OC1CCC=C(C=O)C1C#C
OC1CCCC(C=O)=C1C#C
OC1CC=C(CC#C)C(=O)C1
OC1C=CCC(=O)C1CC#C
OC1CC=CC(=O)C1CC#C
OC1CC=C(C=O)C(C1)C#C
OC1CCC(C=O)=C(C1)C#C
OC1CCC(C=O)=CC1C#C
OC1CCC(C=O)C=C1C#C
OC1CCC(C=O)C(=C1)C#C
OC1C=CC(=O)CC1CC#C
OC1CCC(=O)C=C1CC#C
OC1CC(C=O)=CCC1C#C
OC1CC(C=O)C=C(C1)C#C
OC1CC(C=O)C=CC1C#C
OC1CC(C=O)C(C=C1)C#C
OC1CCC(=O)C(CC#C)=C1
OC1CC(=O)C=CC1CC#C
OC1CC(=O)CC=C1CC#C
OC1C(CC=CC1C=O)C#C
OC1CC(=O)C=C(CC#C)C1
OC1CC(=O)C(CC#C)C=C1
OC1CC(=O)CC(CC#C)=C1
OC1C(=O)CCC=C1CC#C
OCC1=C(CCCC1=O)C#C
OCC1=CC(CCC1=O)C#C
OCC1=CCC(CC1=O)C#C
OCC1C=C(CCC1=O)C#C
OCC1C=CC(CC1=O)C#C
OCC1C(C=CCC1=O)C#C
OCC1C(CC=CC1=O)C#C
OCC1CC=C(CC1=O)C#C
OCC1CC(=CCC1=O)C#C
OCC1CC(C=CC1=O)C#C
OCC1CCC(=CC1=O)C#C
OCC1=CCCC(C#C)C1=O
OCC1C=CCC(C#C)C1=O
OCC1CC=CC(C#C)C1=O
OCC1CCC=C(C#C)C1=O
OCC1=CCC(C#C)C(=O)C1
OCC1CC=C(C#C)C(=O)C1
OCC1=CC(C#C)C(=O)CC1
OCC1CC(C#C)C(=O)C=C1
OCC1=C(CCC(=O)C1)C#C
OCC1=CC(CC(=O)C1)C#C
OCC1=CCCC(=O)C1C#C
OCC1C=CCC(=O)C1C#C
OCC1CC=CC(=O)C1C#C
OCC1=C(C#C)C(=O)CCC1
OCC1=C(CC(=O)CC1)C#C
OCC1=CCC(=O)C(C1)C#C
OCC1=CCC(=O)CC1C#C
OCC1C=CC(=O)CC1C#C
OCC1CCC(=O)C=C1C#C
OCC1CCC(=O)C(=C1)C#C
OCC1=CC(=O)C(CC1)C#C
OCC1=CC(=O)CC(C1)C#C
OCC1=CC(=O)CCC1C#C
OCC1CC(=O)C=C(C1)C#C
OCC1CC(=O)C=CC1C#C
OCC1CC(=O)C(C=C1)C#C
OCC1CC(=O)CC=C1C#C
OCC1CC(=O)CC(=C1)C#C
OCC1C(=O)CCC=C1C#C
CC1=CC(CCC1=O)=CCO
CC1=CC(CCC1O)=CC=O
CC1=CCC(CC1=O)=CCO
CC1=CCC(CC1O)=CC=O
CC1C=CC(CC1=O)=CCO
CC1C=CC(CC1O)=CC=O
CC1=CCCC(=CC=O)C1O
CC1=CCCC(=CCO)C1=O
CC1C=CCC(=CC=O)C1O
CC1C=CCC(=CCO)C1=O
CC1CC=CC(=CC=O)C1O
CC1CC=CC(=CCO)C1=O
CC1=CCC(=CC=O)C(O)C1
CC1=CCC(=CCO)C(=O)C1
CC1=CC(CC(=O)C1)=CCO
CC1=CC(CC(O)C1)=CC=O
CC1=CCCC(=O)C1=CCO
CC1=CCCC(O)C1=CC=O
CC1C=CCC(=O)C1=CCO
CC1C=CCC(O)C1=CC=O
CC1CC=CC(=O)C1=CCO
CC1CC=CC(O)C1=CC=O
CC1CC(=CC=O)C=CC1O
CC1CC(=CCO)C=CC1=O
CC1=CC(=CC=O)C(O)CC1
CC1=CC(=CCO)C(=O)CC1
CC1CC(=CC=O)C(O)C=C1
CC1CC(=CCO)C(=O)C=C1
CC1=CCC(=O)C(C1)=CCO
CC1=CCC(=O)CC1=CCO
CC1=CCC(O)C(C1)=CC=O
CC1=CCC(O)CC1=CC=O
CC1C=CC(=O)CC1=CCO
CC1C=CC(O)CC1=CC=O
CC1=CC(=O)C(CC1)=CCO
CC1=CC(=O)CC(C1)=CCO
CC1=CC(=O)CCC1=CCO
CC1=CC(O)C(CC1)=CC=O
CC1=CC(O)CC(C1)=CC=O
CC1=CC(O)CCC1=CC=O
CC1CC(=O)C=CC1=CCO
CC1CC(O)C=CC1=CC=O
CC1CC(=O)C(=CCO)C=C1
CC1CC(O)C(=CC=O)C=C1
CC1C(=O)C=CCC1=CCO
CC1C(=O)CC=CC1=CCO
CC1C(O)C=CCC1=CC=O
CC1C(O)CC=CC1=CC=O
CC=C1C=C(CCC1O)C=O
CC=C1C=CC(CC1O)C=O
CC=C1CC=C(CC1O)C=O
CC=C1C=CCC(C=O)C1O
CC=C1C=CCC(CO)C1=O
CC=C1CC=CC(C=O)C1O
CC=C1CC=CC(CO)C1=O
CC=C1CCC=C(C=O)C1O
CC=C1CCC=C(CO)C1=O
CC=C1C=CCC(=O)C1CO
CC=C1C=CCC(O)C1C=O
CC=C1CC=CC(=O)C1CO
CC=C1CC=CC(O)C1C=O
CC=C1C=CC(CO)CC1=O
CC=C1CC=C(CO)CC1=O
CC=C1CCC(C=O)=CC1O
CC=C1CCC(CO)=CC1=O
CC=C1CC=C(C=O)C(O)C1
CC=C1CC=C(CO)C(=O)C1
CC=C1C=CC(=O)CC1CO
CC=C1C=CC(O)CC1C=O
CC=C1CCC(=O)C=C1CO
CC=C1CCC(O)C=C1C=O
CC=C1C=C(CO)CCC1=O
CC=C1CC(C=O)=CCC1O
CC=C1CC(C=O)C=CC1O
CC=C1CC(CO)=CCC1=O
CC=C1CC(CO)C=CC1=O
CC=C1CCC(=O)C(CO)=C1
CC=C1CCC(O)C(C=O)=C1
CC=C1CC(C=O)C(O)C=C1
CC=C1CC(CO)C(=O)C=C1
CC=C1CC(=O)C=CC1CO
CC=C1CC(=O)CC=C1CO
CC=C1CC(O)C=C(C1)C=O
CC=C1CC(O)C=CC1C=O
CC=C1CC(O)CC=C1C=O
CC=C1C(CO)C=CCC1=O
CC=C1C(CO)CC=CC1=O
CC=C1CC(=O)C=C(CO)C1
CC=C1CC(=O)CC(CO)=C1
CC=C1CC(O)CC(C=O)=C1
CC=C1CC(=O)C(CO)C=C1
CC=C1CC(O)C(C=O)C=C1
CC=C1C(=O)CCC=C1CO
CC=C1C(O)C=CCC1C=O
CC=C1C(O)CC=CC1C=O
CC=C1C(O)CCC=C1C=O
CC=CC1=CCCC(=O)C1O
CC=CC1=CCCC(O)C1=O
CC=CC1C=CCC(=O)C1O
CC=CC1C=CCC(O)C1=O
CC=CC1CC=CC(=O)C1O
CC=CC1CC=CC(O)C1=O
CCC=C1C=CCC(=O)C1O
CCC=C1C=CCC(O)C1=O
CCC=C1CC=CC(=O)C1O
CCC=C1CC=CC(O)C1=O
CC=CC1=CCC(=O)CC1O
CC=CC1=CCC(O)CC1=O
CC=CC1C=CC(=O)CC1O
CC=CC1C=CC(O)CC1=O
CCC=C1C=CC(=O)CC1O
CCC=C1C=CC(O)CC1=O
CC=CC1=CCC(=O)C(O)C1
CC=CC1=CCC(O)C(=O)C1
CC=CC1=CC(=O)CCC1O
CC=CC1=CC(O)CCC1=O
CC=CC1CC(=O)C=CC1O
CC=CC1CC(O)C=CC1=O
CCC=C1CC(=O)C=CC1O
CCC=C1CC(O)C=CC1=O
CC=CC1=CC(=O)CC(O)C1
CC=CC1=CC(O)CC(=O)C1
CC=CC1=CC(=O)C(O)CC1
CC=CC1=CC(O)C(=O)CC1
CC=CC1CC(=O)C(O)C=C1
CC=CC1CC(O)C(=O)C=C1
CCC=C1CC(=O)C(O)C=C1
CCC=C1CC(O)C(=O)C=C1
CC=CC1C(O)C=CCC1=O
CC=CC1C(O)CC=CC1=O
CCC=C1C(O)C=CCC1=O
CCC=C1C(O)CC=CC1=O
CC1CC=C(C=C)C(CO)O1
CC1CC(C=C)=CC(CO)O1
CC1CC(C=C)=C(CO)CO1
CC1=CC(=C)C(CCO)OC1
CC1=CC(C=C)C(CO)OC1
CC1=C(CC=C)COCC1O
CC1=CC(CC=C)OCC1O
CC1=C(C=C)C(CO)COC1
CC1=C(CC=C)C(O)COC1
CC1=C(C=C)C(CO)OCC1
CC1=CC(=C)COC1CCO
CC1CC=C(CO)C(O1)C=C
CC1=C(CC(CO)OC1)C=C
CC1=CCC(CO)OC1C=C
CC1C=CC(CO)OC1C=C
CC1=CC(CCO)OCC1=C
CC1=C(CCOC1CO)C=C
CC1=CC(COC1CO)C=C
CC1=CCC(OC1CO)C=C
CC1C=C(COC1CO)C=C
CC1C=CC(OC1CO)C=C
CC1=C(CCO)C(=C)COC1
CC1CC(CO)=C(CO1)C=C
CC1CC(CO)=CC(O1)C=C
CC1=CC(CO)C(OC1)C=C
CC1=CC(CO)COC1C=C
CC1C=C(CO)COC1C=C
CC1=C(CCO)COCC1=C
CC1=CC(CO)OC(C1)C=C
CC1=CC(CO)OCC1C=C
CC1=C(COCC1CO)C=C
CC1=CC(OCC1CO)C=C
CC1=CCOC(C=C)C1CO
CC1=CCOC(CC=C)C1O
CC1=CC(O)C(CC=C)OC1
CC1=CCOC(CCO)C1=C
CC1=C(CO)C(COC1)C=C
CC1=C(CO)CC(OC1)C=C
CC1=C(CO)CCOC1C=C
CC1=C(COC(CO)C1)C=C
CC1=CC(OC(CO)C1)C=C
CC1=CCOC(CO)C1C=C
CC1=CC(O)COC1CC=C
CC1=C(CO)C(OCC1)C=C
CC1=C(CO)COC(C1)C=C
CC1=C(CO)COCC1C=C
CC1C(CO)OCC=C1C=C
CC1C(OCC=C1CO)C=C
CC1COC(C=C)C=C1CO
CC1COCC(C=C)=C1CO
CC1COC(C=C)C(CO)=C1
CC1COCC(CO)=C1C=C
CC1COC(CO)C=C1C=C
CC1COC(CO)C(C=C)=C1
CC1OC(CC=C1CO)C=C
CC1OCC(=C)C=C1CCO
CC1OC(C=C)C=CC1CO
CC1OCC=C(C=C)C1CO
CC1OCC(C=C)=CC1CO
CC1OCC(C=C)C=C1CO
CC1OCCC(C=C)=C1CO
CC1OCC=C(CC=C)C1O
CC1OCC(CC=C)=CC1O
CC1OCC(=C)C(CCO)=C1
CC1OCC(C=C)C(CO)=C1
CC1OCC=C(CCO)C1=C
CC1OC(C=C)C(CO)C=C1
CC1OC(CC=C)C(O)C=C1
CC1OC(CC(CO)=C1)C=C
CC1OCC=C(CO)C1C=C
CC1OCCC(CO)=C1C=C
CC1OCC(CCO)=CC1=C
CC1OCC(CO)=CC1C=C
CC1OCC(CO)C=C1C=C
CC1OC(CCO)C=CC1=C
CC1OC(CCO)C(=C)C=C1
CC1OCC(CO)C(C=C)=C1
CC1OCC(O)C=C1CC=C
CC1OC(CO)C=CC1C=C
CC1OC(CO)CC=C1C=C
CC1OC(CO)C(C=C)C=C1
CC1OC(CO)CC(C=C)=C1
CC1OCC(O)C(CC=C)=C1
CCC1=CC(=C)C(CO)OC1
CCC1=CC(=C)COC1CO
CCC1=C(C=C)C(O)COC1
CCC1=CC(CO)OCC1=C
CCC1=C(COCC1O)C=C
CCC1=CC(OCC1O)C=C
CCC1=CCOC(C=C)C1O
CCC1=C(CO)C(=C)COC1
CCC1=CCOC(CO)C1=C
CCC1=CC(O)C(OC1)C=C
CCC1=CC(O)COC1C=C
CCC1=C(CO)COCC1=C
CCC1OCC(=C)C=C1CO
CCC1OC(C=C)C=CC1O
CCC1OCC=C(C=C)C1O
CCC1OCC(C=C)=CC1O
CCC1OCC(=C)C(CO)=C1
CCC1OCC=C(CO)C1=C
CCC1OC(C=C)C(O)C=C1
CCC1OCC(CO)=CC1=C
CCC1OCC(O)C=C1C=C
CCC1OC(CO)C=CC1=C
CCC1OC(CO)C(=C)C=C1
CCC1OCC(O)C(C=C)=C1
CC1OC(CC=C)C=CC1O
CCC1=CC(CCC1O)OC
CCC1=CCC(CC1O)OC
CCC1C=CC(CC1O)OC
CCC1=CC(CC(O)C1)OC
CCC1=CCCC(O)C1OC
CCC1C=CCC(O)C1OC
CCC1CC=CC(O)C1OC
CCC1=CCCC(OC)C1O
CCC1C=CCC(OC)C1O
CCC1CC=CC(OC)C1O
CCC1=CCC(O)CC1OC
CCC1=CCC(O)C(C1)OC
CCC1C=CC(O)CC1OC
CCC1=CCC(OC)C(O)C1
CCC1=CC(O)CCC1OC
CCC1=CC(O)C(CC1)OC
CCC1=CC(O)CC(C1)OC
CCC1CC(O)C=CC1OC
CCC1CC(OC)C=CC1O
CCC1=CC(OC)C(O)CC1
CCC1CC(OC)C(O)C=C1
CCC1CC(O)C(OC)C=C1
CCC1C(O)C=CCC1OC
CCC1C(O)CC=CC1OC
CCOC1C=C(C)CCC1O
CCOC1C=CC(C)CC1O
CCOC1C=CCC(C)C1O
CCOC1C(O)CC=CC1C
CCOC1C(C)CC=CC1O
CCOC1CC=C(C)CC1O
CCOC1CC=CC(C)C1O
CCOC1CC(C)=CCC1O
CCOC1CC(C)C=CC1O
CCOC1CCC=C(C)C1O
CCOC1CCC(C)=CC1O
CCOC1CC=C(C)C(O)C1
CCOC1C=CCC(O)C1C
CCOC1CC=CC(O)C1C
CCOC1CC(C)C(O)C=C1
CCOC1C=CC(O)CC1C
CCOC1CCC(O)C=C1C
CCOC1CCC(O)C(C)=C1
CCOC1CC(O)C=CC1C
CCOC1CC(O)CC=C1C
CCOC1CC(O)C=C(C)C1
CCOC1CC(O)C(C)C=C1
CCOC1CC(O)CC(C)=C1
CCOC1C(O)CCC=C1C
COC1C=C(C)CCC1CO
COC1C=CC(C)CC1CO
COC1C=CCC(C)C1CO
COC1C(CO)CC=CC1C
COC1C(C)CC=CC1CO
COC1C(C)CCC=C1CO
COC1CC=C(C)CC1CO
COC1CC=CC(C)C1CO
COC1CC(C)=CCC1CO
COC1CC(C)C=CC1CO
COC1CC(C)CC=C1CO
COC1CCC=C(C)C1CO
COC1CCC(C)=CC1CO
COC1CCC(C)C=C1CO
COC1CCCC(C)=C1CO
COC1CC=C(C)C(CO)C1
COC1CC(C)C=C(CO)C1
COC1CC(C)CC(CO)=C1
COC1CCC(C)=C(CO)C1
COC1CCC(C)C(CO)=C1
COC1C=CCC(CO)C1C
COC1CC=CC(CO)C1C
COC1CCC=C(CO)C1C
COC1CCCC(CO)=C1C
COC1CC(C)C(CO)C=C1
COC1C=CC(CO)CC1C
COC1CC=C(CO)CC1C
COC1CCC(CO)=CC1C
COC1CCC(CO)C=C1C
COC1CC=C(CO)C(C)C1
COC1CCC(CO)=C(C)C1
COC1CCC(CO)C(C)=C1
COC1C=C(CO)CCC1C
COC1CC(CO)=CCC1C
COC1CC(CO)C=CC1C
COC1CC(CO)CC=C1C
COC1CC(CO)C=C(C)C1
COC1CC(CO)C(C)C=C1
COC1CC(CO)CC(C)=C1
COC1C(CO)CCC=C1C
COCC1=C(C)CCCC1O
COCC1=CC(C)CCC1O
COCC1=CCC(C)CC1O
COCC1=CCCC(C)C1O
COCC1C=C(C)CCC1O
COCC1C=CC(C)CC1O
COCC1C=CCC(C)C1O
COCC1C(O)CC=CC1C
COCC1C(C)CC=CC1O
COCC1CC=C(C)CC1O
COCC1CC=CC(C)C1O
COCC1CC(C)=CCC1O
COCC1CC(C)C=CC1O
COCC1CCC=C(C)C1O
COCC1CCC(C)=CC1O
COCC1=C(C)CCC(O)C1
COCC1=CC(C)CC(O)C1
COCC1=CCC(C)C(O)C1
COCC1CC=C(C)C(O)C1
COCC1=CCCC(O)C1C
COCC1C=CCC(O)C1C
COCC1CC=CC(O)C1C
COCC1=C(C)CC(O)CC1
COCC1=CC(C)C(O)CC1
COCC1CC(C)C(O)C=C1
COCC1=CCC(O)CC1C
COCC1C=CC(O)CC1C
COCC1CCC(O)C=C1C
COCC1=C(C)C(O)CCC1
COCC1=CCC(O)C(C)C1
COCC1CCC(O)C(C)=C1
COCC1=CC(O)CCC1C
COCC1CC(O)C=CC1C
COCC1CC(O)CC=C1C
COCC1=CC(O)C(C)CC1
COCC1=CC(O)CC(C)C1
COCC1CC(O)C=C(C)C1
COCC1CC(O)C(C)C=C1
COCC1CC(O)CC(C)=C1
COCC1C(O)CCC=C1C
CCOC1CC(=C)CCC1O
CCOC1CCC(=C)CC1O
CCOC1CCCC(=C)C1O
CCOC1CCC(=C)C(O)C1
CCOC1CCCC(O)C1=C
CCOC1CCC(O)CC1=C
CCOC1CCC(O)C(=C)C1
CCOC1CC(O)CCC1=C
CCOC1CC(O)CC(=C)C1
CCOC1C(O)CCCC1=C
COC1CC(CCC1O)C=C
COC1CCC(CC1O)C=C
COC1CC(=C)CCC1CO
COC1CCC(=C)CC1CO
COC1CCCC(=C)C1CO
COC1CCCC(C=C)C1O
COC1CCC(=C)C(CO)C1
COC1CCC(C=C)C(O)C1
COC1CCCC(CO)C1=C
COC1CCCC(O)C1C=C
COC1CCC(CO)CC1=C
COC1CCC(CO)C(=C)C1
COC1CCC(O)C(C1)C=C
COC1CCC(O)CC1C=C
COC1CC(CO)CCC1=C
COC1CC(CO)CC(=C)C1
COC1CC(O)CC(C1)C=C
COC1CC(O)CCC1C=C
COC1C(CO)CCCC1=C
COC1C(O)CCCC1C=C
COCC1CC(=C)CCC1O
COCC1CCC(=C)CC1O
COCC1CCCC(=C)C1O
COCC1CCC(=C)C(O)C1
COCC1CCCC(O)C1=C
COCC1CCC(O)CC1=C
COCC1CCC(O)C(=C)C1
COCC1CC(O)CCC1=C
COCC1CC(O)CC(=C)C1
COCC1C(O)CCCC1=C
COC1=C(C)C(=O)C=C(C)O1
COC1=C(C)C(=O)C(C)=CO1
COC1=C(C)OC=C(C)C1=O
COC1=C(C)OC(C)=CC1=O
COC1=CC(=O)C(C)=C(C)O1
COC1=COC(C)=C(C)C1=O
COC1OC(C=CC1=O)C#C
COC1OCC(=CC1=O)C#C
COC1OCC=C(C#C)C1=O
COC1OC(C#C)C(=O)C=C1
COC1OCC(=O)C=C1C#C
COC1OCC(=O)C(=C1)C#C
COC1OCC(OC)C(C)=C1
COC1COC(OC)C(C)=C1
COC1OC(C)C=CC1OC
COC1OCC=C(C)C1OC
COC1OCC(C)=CC1OC
COC1OC(C)C(OC)C=C1
COC1CC(=C)C(CO1)OC
COC1CC(=C)COC1OC
COC1CC(OC)C(=C)CO1
COC1CCOC(OC)C1=C
COC1COCC(=C)C1OC
COC1COCC(OC)C1=C
COC1COC(OC)C(=C)C1
COC1OCCC(=C)C1OC
OC1C=CC=C1C(=O)C=O
OC1C=CC(=C1)C(=O)C=O
OC(C=O)C1=CC=CC1=O
OCC(=O)C1=CC=CC1=O
OC(C=O)C1=CC(=O)C=C1
OCC(=O)C1=CC(=O)C=C1
OC1(C=O)C=CC=C1C=O
OC1(C=O)C=CC(C=O)=C1
OC1C=C(CC1C=O)C=O
OC1C(CC=C1C=O)C=O
OC1C=CC(CC=O)C1=O
OC1CC=C(CC=O)C1=O
OC1C=CC(C=O)C1C=O
OC1CC=C(C=O)C1C=O
OC1CCC(C=O)=C1C=O
OC1C=C(CC=O)CC1=O
OC1CC(CC=O)=CC1=O
OC1C=CC(=O)C1CC=O
OC1CC(C=O)=C(C1)C=O
OC1CC(C=O)=CC1C=O
OC1CC(C=O)C=C1C=O
OC1C(CC=O)C=CC1=O
OC1CC(C=O)C(C=O)=C1
OC1CC(=O)C=C1CC=O
OC1C(C=O)C=CC1C=O
OC1CC(=O)C(CC=O)=C1
OC1C(=O)CC=C1CC=O
OCC1=C(CCC1=O)C=O
OCC1=CC(CC1=O)C=O
OCC1C=C(CC1=O)C=O
OCC1=CCC(C=O)C1=O
OCC1C=CC(C=O)C1=O
OCC1CC=C(C=O)C1=O
OCC1=C(CC(=O)C1)C=O
OCC1=CCC(=O)C1C=O
OCC1C=CC(=O)C1C=O
OCC1CC(C=O)=CC1=O
OCC1=CC(C=O)C(=O)C1
OCC1=CC(=O)C(C1)C=O
OCC1=CC(=O)CC1C=O
OCC1CC(=O)C=C1C=O
OCC1C(C=O)C=CC1=O
OCC1CC(=O)C(C=O)=C1
OCC1=C(C=O)C(=O)CC1
OCC1C(=O)CC=C1C=O
OCCC1=CCC(=O)C1=O
OCCC1C=CC(=O)C1=O
OCCC1=CC(=O)CC1=O
OCCC1=CC(=O)C(=O)C1
OCCC1C(=O)C=CC1=O
OC1C=CCC1OCC=O
OC1CC=CC1OCC=O
OC1CC(OCC=O)C=C1
OCCOC1C=CCC1=O
OCCOC1CC=CC1=O
OCCOC1CC(=O)C=C1
OC1=CC=CC=C1C([O-])=O
OC1=CC(=CC=C1)C([O-])=O
OC1=CC=C(C=C1)C([O-])=O
OC1=C(CC=O)SC=C1C=C
OC1=C(CC=O)SC(C=C)=C1
OC1=C(SC=C1CC=O)C=C
OC1=CSC(C=C)=C1CC=O
OC1=C(SC(CC=O)=C1)C=C
OC1=CSC(CC=O)=C1C=C
OCC1=C(C=C)C(C=O)=CS1
OCC1=C(C=C)C=C(S1)C=O
OCC1=CC(C=C)=C(S1)C=O
OCC1=CC(C=O)=C(S1)C=C
OCC1=C(C=O)C(C=C)=CS1
OCC1=C(C=O)C=C(S1)C=C
OCC1=C(SC=C1C=C)C=O
OCC1=C(SC=C1C=O)C=C
OCC1=C(SC(C=C)=C1)C=O
OCC1=CSC(C=C)=C1C=O
OCC1=C(SC(C=O)=C1)C=C
OCC1=CSC(C=O)=C1C=C
OCC1=C(C=C)C=C(O1)C=O
OCC1=CC(C=C)=C(O1)C=O
OCC1=C(C=C)C(C=O)=CO1
OCC1=CC(C=O)=C(O1)C=C
OCC1=C(C=O)C(C=C)=CO1
OCC1=C(C=O)C=C(O1)C=C
OCC1=C(OC=C1C=C)C=O
OCC1=C(OC=C1C=O)C=C
OCC1=C(OC(C=C)=C1)C=O
OCC1=COC(C=C)=C1C=O
OCC1=C(OC(C=O)=C1)C=C
OCC1=COC(C=O)=C1C=C
OC1C=C(C=C)C=C1CC=O
OC1C=CC(C=C)=C1CC=O
OC1C=C(CC=C)C=C1C=O
OC1C=CC(CC=C)=C1C=O
OC1C(CC=C)=CC=C1C=O
OC1C=C(CC=C)C(C=O)=C1
OC1C=CC(CC=O)=C1C=C
OC1C=CC(C=O)=C1CC=C
OC1C=C(CC=O)C=C1C=C
OC1C=C(CC=O)C(C=C)=C1
OC1C=C(C=O)C=C1CC=C
OC1C(CC=O)=CC=C1C=C
OCC1=C(CC=C1C=C)C=O
OCC1=C(CC=C1C=O)C=C
OCC1=CC(=C)C=C1CC=O
OCC1=C(C=C)C=C(C1)C=O
OCC1=C(C=C)C=CC1C=O
OCC1=C(CC(C=C)=C1)C=O
OCC1=CC=C(C=C)C1C=O
OCC1=CC(C=C)=C(C1)C=O
OCC1=CC(C=C)=CC1C=O
OCC1=CC(C=C)C=C1C=O
OCC1=CCC(C=C)=C1C=O
OCC1C=C(C=C)C=C1C=O
OCC1C=CC(C=C)=C1C=O
OCC1C(C=C)=CC=C1C=O
OCC1=C(CC=C)C=CC1=O
OCC1=CC=C(CC=C)C1=O
OCC1=CC(CC=C)=CC1=O
OCC1=CC(=C)C(CC=O)=C1
OCC1=CC(C=C)C(C=O)=C1
OCC1C=C(C=C)C(C=O)=C1
OCC1=CC=C(CC=O)C1=C
OCC1=C(C=C)C(C=O)=CC1
OCC1=C(C=C)C(C=O)C=C1
OCC1=C(CC=C)C(=O)C=C1
OCC1=C(CC(C=O)=C1)C=C
OCC1=CC=C(C=O)C1C=C
OCC1=CCC(C=O)=C1C=C
OCC1C=CC(C=O)=C1C=C
OCC1=CC(CC=O)=CC1=C
OCC1=CC(C=O)=C(C1)C=C
OCC1=CC(C=O)=CC1C=C
OCC1=CC(C=O)C=C1C=C
OCC1C=C(C=O)C=C1C=C
OCC1=C(CC=O)C=CC1=C
OCC1=C(CC=O)C(=C)C=C1
OCC1=CC(C=O)C(C=C)=C1
OCC1=CC(=O)C=C1CC=C
OCC1=C(C=O)C=C(C1)C=C
OCC1=C(C=O)C=CC1C=C
OCC1=C(C=O)C(C=C)=CC1
OCC1=C(C=O)C(C=C)C=C1
OCC1=CC(=O)C(CC=C)=C1
OCCC1=CC(=C)C=C1C=O
OCCC1=C(C=C)C=CC1=O
OCCC1=CC=C(C=C)C1=O
OCCC1=CC(C=C)=CC1=O
OCCC1=CC(=C)C(C=O)=C1
OCCC1=CC=C(C=O)C1=C
OCCC1=C(C=C)C(=O)C=C1
OCCC1=CC(C=O)=CC1=C
OCCC1=CC(=O)C=C1C=C
OCCC1=C(C=O)C=CC1=C
OCCC1=C(C=O)C(=C)C=C1
OCCC1=CC(=O)C(C=C)=C1
OC1=C(CC(=C)C=O)SC=C1
OC1=C(CC(=O)C=C)SC=C1
OC1=C(SC=C1)C(=C)CC=O
OC1=C(SC=C1)C(C=C)C=O
OC1=CSC=C1C(=C)CC=O
OC1=CSC=C1C(C=C)C=O
OC1=CSC=C1CC(=C)C=O
OC1=CSC(=C1)C(=C)CC=O
OC1=CSC(=C1)C(C=C)C=O
OC1=CSC=C1CC(=O)C=C
OC1=CSC=C1C(=O)CC=C
OC1=CSC(=C1)C(=O)CC=C
OC1=CSC(CC(=C)C=O)=C1
OC1=CSC(CC(=O)C=C)=C1
OCC1=C(C=CS1)C(=C)C=O
OCC1=CC=C(S1)C(=C)C=O
OCC1=CC(=CS1)C(=C)C=O
OCC1=C(C=CS1)C(=O)C=C
OCC1=CC=C(S1)C(=O)C=C
OCC1=C(SC=C1)C(=C)C=O
OCC1=CSC=C1C(=C)C=O
OCC1=CSC(=C1)C(=C)C=O
OCC1=C(SC=C1)C(=O)C=C
OCC1=CSC=C1C(=O)C=C
OCC1=CSC(=C1)C(=O)C=C
OC(C=C)C1=CC(C=O)=CS1
OCC(=C)C1=CC(C=O)=CS1
OC(C=C)C1=CC=C(S1)C=O
OCC(=C)C1=CC=C(S1)C=O
OC(C=C)C1=C(C=O)C=CS1
OCC(=C)C1=C(C=O)C=CS1
OC(C=C)C1=C(SC=C1)C=O
OC(C=C)C1=CSC=C1C=O
OCC(=C)C1=C(SC=C1)C=O
OCC(=C)C1=CSC=C1C=O
OC(C=C)C1=CSC(C=O)=C1
OCC(=C)C1=CSC(C=O)=C1
OC(C=O)C1=C(C=C)C=CS1
OC(C=O)C1=CC(C=C)=CS1
OCC(=O)C1=C(C=C)C=CS1
OCC(=O)C1=CC(C=C)=CS1
OC(C=O)C1=CC=C(S1)C=C
OCC(=O)C1=CC=C(S1)C=C
OC(C=O)C1=C(SC=C1)C=C
OC(C=O)C1=CSC=C1C=C
OCC(=O)C1=C(SC=C1)C=C
OCC(=O)C1=CSC=C1C=C
OC(C=O)C1=CSC(C=C)=C1
OCC(=O)C1=CSC(C=C)=C1
OCC1=CC(=CS1)C(=O)C=C
OC1=COC=C1C(=O)CC=C
OCC1=C(C=CO1)C(=C)C=O
OCC1=CC=C(O1)C(=C)C=O
OCC1=CC(=CO1)C(=C)C=O
OCC1=C(C=CO1)C(=O)C=C
OCC1=CC=C(O1)C(=O)C=C
OCC1=CC(=CO1)C(=O)C=C
OCC1=C(OC=C1)C(=C)C=O
OCC1=COC=C1C(=C)C=O
OCC1=COC(=C1)C(=C)C=O
OCC1=C(OC=C1)C(=O)C=C
OCC1=COC=C1C(=O)C=C
OCC1=COC(=C1)C(=O)C=C
OC(C=C)C1=CC=C(O1)C=O
OCC(=C)C1=CC=C(O1)C=O
OC(C=C)C1=CC(C=O)=CO1
OCC(=C)C1=CC(C=O)=CO1
OC(C=C)C1=C(C=O)C=CO1
OCC(=C)C1=C(C=O)C=CO1
OC(C=C)C1=C(OC=C1)C=O
OC(C=C)C1=COC=C1C=O
OCC(=C)C1=C(OC=C1)C=O
OCC(=C)C1=COC=C1C=O
OC(C=C)C1=COC(C=O)=C1
OCC(=C)C1=COC(C=O)=C1
OC(C=O)C1=C(C=C)C=CO1
OC(C=O)C1=CC(C=C)=CO1
OCC(=O)C1=C(C=C)C=CO1
OCC(=O)C1=CC(C=C)=CO1
OC(C=O)C1=CC=C(O1)C=C
OCC(=O)C1=CC=C(O1)C=C
OC(C=O)C1=C(OC=C1)C=C
OC(C=O)C1=COC=C1C=C
OCC(=O)C1=C(OC=C1)C=C
OCC(=O)C1=COC=C1C=C
OC(C=O)C1=COC(C=C)=C1
OCC(=O)C1=COC(C=C)=C1
OC1C=CC=C1C(=C)CC=O
OC1C=CC=C1C(C=C)C=O
OC1C=CC=C1CC(=C)C=O
OC1C=CC(=C1)C(=C)CC=O
OC1C=CC(=C1)C(C=C)C=O
OC1C=CC=C1CC(=O)C=C
OC1C=CC=C1C(=O)CC=C
OC1C=CC(=C1)C(=O)CC=C
OC1C=CC(CC(=C)C=O)=C1
OC1C=CC(CC(=O)C=C)=C1
OCC1=C(C=CC1)C(=C)C=O
OCC1=C(CC=C1)C(=C)C=O
OCC1=CC=C(C1)C(=C)C=O
OCC1=CC=CC1C(=C)C=O
OCC1=CC(=CC1)C(=C)C=O
OCC1=CC(C=C1)C(=C)C=O
OCC1=CCC=C1C(=C)C=O
OCC1=CCC(=C1)C(=C)C=O
OCC1C=CC=C1C(=C)C=O
OCC1C=CC(=C1)C(=C)C=O
OCC1=C(C=CC1)C(=O)C=C
OCC1=C(CC=C1)C(=O)C=C
OCC1=CC=C(C1)C(=O)C=C
OCC1=CC=CC1C(=O)C=C
OCC1=CC(=CC1)C(=O)C=C
OCC1=CC(C=C1)C(=O)C=C
OCC1=CCC=C1C(=O)C=C
OCC1=CCC(=C1)C(=O)C=C
OCC1C=CC=C1C(=O)C=C
OCC1C=CC(=C1)C(=O)C=C
OC(CC1=CC=CC1=C)C=O
OC(CC1=CC=CC1=O)C=C
OC(CC1=CC(=C)C=C1)C=O
OC(CC1=CC(=O)C=C1)C=C
OC(C=C)C1=C(CC=C1)C=O
OC(C=C)C1=CC=C(C1)C=O
OC(C=C)C1=CC=CC1C=O
OC(C=C)C1=CCC=C1C=O
OC(C=C)C1C=CC=C1C=O
OCC(=C)C1=C(CC=C1)C=O
OCC(=C)C1=CC=C(C1)C=O
OCC(=C)C1=CC=CC1C=O
OCC(=C)C1=CCC=C1C=O
OCC(=C)C1C=CC=C1C=O
OC(C=C)C1=CCC(C=O)=C1
OC(C=C)C1C=CC(C=O)=C1
OCC(=C)C1=CCC(C=O)=C1
OCC(=C)C1C=CC(C=O)=C1
OC(C=C)C1=CC(C=O)=CC1
OC(C=C)C1=CC(C=O)C=C1
OCC(=C)C1=CC(C=O)=CC1
OCC(=C)C1=CC(C=O)C=C1
OC(C=C)C1=C(C=O)C=CC1
OCC(=C)C1=C(C=O)C=CC1
OC(CC=C)C1=CC=CC1=O
OCC(=C)CC1=CC=CC1=O
OCC(C=C)C1=CC=CC1=O
OCCC(=C)C1=CC=CC1=O
OC(CC=C)C1=CC(=O)C=C1
OCC(=C)CC1=CC(=O)C=C1
OCC(C=C)C1=CC(=O)C=C1
OCCC(=C)C1=CC(=O)C=C1
OC(CC=O)C1=CC=CC1=C
OCC(C=O)C1=CC=CC1=C
OCCC(=O)C1=CC=CC1=C
OC(CC=O)C1=CC(=C)C=C1
OCC(C=O)C1=CC(=C)C=C1
OCCC(=O)C1=CC(=C)C=C1
OC(C=O)C1=C(CC=C1)C=C
OC(C=O)C1=CC=C(C1)C=C
OC(C=O)C1=CC=CC1C=C
OC(C=O)C1=CCC=C1C=C
OC(C=O)C1C=CC=C1C=C
OCC(=O)C1=C(CC=C1)C=C
OCC(=O)C1=CC=C(C1)C=C
OCC(=O)C1=CC=CC1C=C
OCC(=O)C1=CCC=C1C=C
OCC(=O)C1C=CC=C1C=C
OC(C=O)C1=C(C=C)C=CC1
OC(C=O)C1=CC(C=C)=CC1
OC(C=O)C1=CC(C=C)C=C1
OC(C=O)C1=CCC(C=C)=C1
OC(C=O)C1C=CC(C=C)=C1
OCC(=O)C1=C(C=C)C=CC1
OCC(=O)C1=CC(C=C)=CC1
OCC(=O)C1=CC(C=C)C=C1
OCC(=O)C1=CCC(C=C)=C1
OCC(=O)CC1=CC=CC1=C
OCC(=O)CC1=CC(=C)C=C1
OC(CC1=CC=CC=C1)C=O
OC(CC=O)C1=CC=CC=C1
OCC(=O)CC1=CC=CC=C1
OCC(C=O)C1=CC=CC=C1
OCCC(=O)C1=CC=CC=C1
CC1=C(CCC=O)C=C(O)S1
CC1=CC(CC=O)=C(CO)S1
CC1=C(CCC=O)C(O)=CS1
CC1=CC(CCO)=C(S1)C=O
CC1=C(CCC=O)SC=C1O
CC1=C(CC=O)C=C(CO)S1
CC1=CC(C=O)=C(CCO)S1
CC1=CC(CO)=C(CC=O)S1
CC1=C(CC=O)C(CO)=CS1
CC1=C(CCO)C(C=O)=CS1
CC1=C(CCO)C=C(S1)C=O
CC1=C(CC=O)SC=C1CO
CC1=C(CC=O)SC(CO)=C1
CC1=C(CCO)SC(C=O)=C1
CC1=C(C=O)C=C(CCO)S1
CC1=C(CO)C=C(CC=O)S1
CC1=CC(O)=C(CCC=O)S1
CC1=C(C=O)C(CCO)=CS1
CC1=C(CO)C(CC=O)=CS1
CC1=C(CO)SC=C1CC=O
CC1=C(CO)SC(CC=O)=C1
CC1=C(O)C=C(CCC=O)S1
CC1=C(O)C(CCC=O)=CS1
CC1=C(O)SC=C1CCC=O
CC1=C(O)SC(CCC=O)=C1
CC1=C(SC=C1CCO)C=O
CC1=CSC(CCC=O)=C1O
CC1=C(SC(CCO)=C1)C=O
CC1=CSC(CC=O)=C1CO
CC1=CSC(CCO)=C1C=O
CC1=CSC(CO)=C1CC=O
CCC1=CC(C=O)=C(CO)S1
CCC1=C(CC=O)C(O)=CS1
CCC1=CC(CO)=C(S1)C=O
CCC1=C(CC=O)SC=C1O
CCC1=C(C=O)C=C(CO)S1
CCC1=CC(O)=C(CC=O)S1
CCC1=C(C=O)C(CO)=CS1
CCC1=C(CO)C(C=O)=CS1
CCC1=C(CO)C=C(S1)C=O
CCC1=C(CO)SC=C1C=O
CCC1=C(CO)SC(C=O)=C1
CCC1=C(O)C=C(CC=O)S1
CCC1=C(O)C(CC=O)=CS1
CCC1=C(O)SC=C1CC=O
CCC1=C(O)SC(CC=O)=C1
CCC1=C(SC=C1CO)C=O
CCC1=CSC(CC=O)=C1O
CCC1=C(SC(CO)=C1)C=O
CCC1=CSC(C=O)=C1CO
CCC1=CSC(CO)=C1C=O
CCCC1=C(C=O)C(O)=CS1
CCCC1=C(O)C(C=O)=CS1
CCCC1=C(O)C=C(S1)C=O
CCCC1=C(SC=C1O)C=O
CC1=C(CCO)SC=C1C=O
CC1=CSC(C=O)=C1CCO
CC1=CC(CC=O)=C(CO)O1
CC1=CC(CCO)=C(O1)C=O
CC1=C(CC=O)C=C(CO)O1
CC1=CC(C=O)=C(CCO)O1
CC1=CC(CO)=C(CC=O)O1
CC1=C(CCO)C=C(O1)C=O
CC1=C(CC=O)C(CO)=CO1
CC1=C(CCO)C(C=O)=CO1
CC1=C(CC=O)OC=C1CO
CC1=C(CCO)OC=C1C=O
CC1=C(CC=O)OC(CO)=C1
CC1=C(CCO)OC(C=O)=C1
CC1=C(C=O)C=C(CCO)O1
CC1=C(CO)C=C(CC=O)O1
CC1=C(C=O)C(CCO)=CO1
CC1=C(CO)C(CC=O)=CO1
CC1=C(CO)OC=C1CC=O
CC1=C(CO)OC(CC=O)=C1
CC1=C(OC=C1CCO)C=O
CC1=C(O)C=C(CCC=O)O1
CC1=C(O)C(CCC=O)=CO1
CC1=C(OC(CCO)=C1)C=O
CC1=COC(CC=O)=C1CO
CC1=COC(CCO)=C1C=O
CC1=COC(C=O)=C1CCO
CC1=COC(CO)=C1CC=O
CCC1=CC(C=O)=C(CO)O1
CCC1=CC(CO)=C(O1)C=O
CCC1=C(C=O)C=C(CO)O1
CCC1=C(CO)C=C(O1)C=O
CCC1=C(C=O)C(CO)=CO1
CCC1=C(CO)C(C=O)=CO1
CCC1=C(CO)OC=C1C=O
CCC1=C(CO)OC(C=O)=C1
CCC1=C(OC=C1CO)C=O
CCC1=C(O)C=C(CC=O)O1
CCC1=C(O)C(CC=O)=CO1
CCC1=C(OC(CO)=C1)C=O
CCC1=COC(C=O)=C1CO
CCC1=COC(CO)=C1C=O
CC1=C(CC=C1CCO)C=O
CC1=CC=C(CCC=O)C1O
CC1=CC=C(CCCO)C1=O
CC1=C(CC(CCO)=C1)C=O
CC1=CC=C(CC=O)C1CO
CC1=CC=C(CCO)C1C=O
CC1=CCC(CC=O)=C1CO
CC1=CCC(CCO)=C1C=O
CC1C=CC(CC=O)=C1CO
CC1C=CC(CCO)=C1C=O
CC1=CC(CCC=O)=CC1O
CC1=CC(CCCO)=CC1=O
CC1=CC=C(C=O)C1CCO
CC1=CC=C(CO)C1CC=O
CC1=CCC(C=O)=C1CCO
CC1=CCC(CO)=C1CC=O
CC1C=CC(C=O)=C1CCO
CC1C=CC(CO)=C1CC=O
CC1=CC(CC=O)=CC1CO
CC1=CC(CC=O)C=C1CO
CC1=CC(CCO)=C(C1)C=O
CC1=CC(CCO)=CC1C=O
CC1=CC(CCO)C=C1C=O
CC1C=C(CC=O)C=C1CO
CC1C=C(CCO)C=C1C=O
CC1=C(CCC=O)C=CC1O
CC1=C(CCCO)C=CC1=O
CC1=CC(CC=O)=C(CO)C1
CC1=CC(CC=O)C(CO)=C1
CC1=CC(CCO)C(C=O)=C1
CC1C=C(CCO)C(C=O)=C1
CC1=C(CCC=O)C(O)C=C1
CC1=C(CCCO)C(=O)C=C1
CC1=CC(C=O)=CC1CCO
CC1=CC(C=O)C=C1CCO
CC1=CC(CO)=CC1CC=O
CC1=CC(CO)C=C1CC=O
CC1C=C(C=O)C=C1CCO
CC1C=C(CO)C=C1CC=O
CC1=C(CC=O)C=CC1CO
CC1=C(CC=O)CC=C1CO
CC1=C(CCO)C=C(C1)C=O
CC1=C(CCO)C=CC1C=O
CC1=C(CCO)CC=C1C=O
CC1C(CCO)=CC=C1C=O
CC1=C(CC=O)C=C(CO)C1
CC1=C(CC=O)CC(CO)=C1
CC1=C(CCO)CC(C=O)=C1
CC1=CC(C=O)=C(CCO)C1
CC1=CC(C=O)C(CCO)=C1
CC1=CC(CO)=C(CC=O)C1
CC1=CC(CO)C(CC=O)=C1
CC1C=C(CO)C(CC=O)=C1
CC1=C(CC=O)C(CO)=CC1
CC1=C(CC=O)C(CO)C=C1
CC1=C(CCO)C(C=O)=CC1
CC1=C(CCO)C(C=O)C=C1
CC1=CC(=O)C=C1CCCO
CC1=CC(O)C=C1CCC=O
CC1=C(C=O)C=CC1CCO
CC1=C(CO)C=CC1CC=O
CC1=C(CO)CC=C1CC=O
CC1C(CO)=CC=C1CC=O
CC1=C(C=O)C=C(CCO)C1
CC1=C(CO)C=C(CC=O)C1
CC1=C(CO)CC(CC=O)=C1
CC1=CC(=O)C(CCCO)=C1
CC1=CC(O)C(CCC=O)=C1
CC1=C(C=O)C(CCO)=CC1
CC1=C(C=O)C(CCO)C=C1
CC1=C(CO)C(CC=O)=CC1
CC1=C(CO)C(CC=O)C=C1
CCC1=C(CC=C1CO)C=O
CCC1=CC=C(CC=O)C1O
CCC1=CC=C(CCO)C1=O
CCC1=C(CC(CO)=C1)C=O
CCC1=CC=C(C=O)C1CO
CCC1=CC=C(CO)C1C=O
CCC1=CCC(C=O)=C1CO
CCC1=CCC(CO)=C1C=O
CCC1C=CC(C=O)=C1CO
CCC1C=CC(CO)=C1C=O
CCC1=CC(CC=O)=CC1O
CCC1=CC(CCO)=CC1=O
CCC1=CC(C=O)=CC1CO
CCC1=CC(C=O)C=C1CO
CCC1=CC(CO)=C(C1)C=O
CCC1=CC(CO)=CC1C=O
CCC1=CC(CO)C=C1C=O
CCC1C=C(C=O)C=C1CO
CCC1C=C(CO)C=C1C=O
CCC1=C(CC=O)C=CC1O
CCC1=C(CCO)C=CC1=O
CCC1=CC(C=O)=C(CO)C1
CCC1=CC(C=O)C(CO)=C1
CCC1=CC(CO)C(C=O)=C1
CCC1C=C(CO)C(C=O)=C1
CCC1=C(CC=O)C(O)C=C1
CCC1=C(CCO)C(=O)C=C1
CCC1=CC(=O)C=C1CCO
CCC1=CC(O)C=C1CC=O
CCC1=C(C=O)C=CC1CO
CCC1=C(CO)C=C(C1)C=O
CCC1=C(CO)C=CC1C=O
CCC1=C(CO)CC=C1C=O
CCC1C(CO)=CC=C1C=O
CCC1=C(C=O)C=C(CO)C1
CCC1=C(CO)CC(C=O)=C1
CCC1=CC(=O)C(CCO)=C1
CCC1=CC(O)C(CC=O)=C1
CCC1=C(C=O)C(CO)=CC1
CCC1=C(C=O)C(CO)C=C1
CCC1=C(CO)C(C=O)=CC1
CCC1=C(CO)C(C=O)C=C1
CCCC1=CC=C(C=O)C1O
CCCC1=CC=C(CO)C1=O
CCCC1=CC(C=O)=CC1O
CCCC1=CC(CO)=CC1=O
CCCC1=CC(=O)C=C1CO
CCCC1=CC(O)C=C1C=O
CCCC1=C(C=O)C=CC1O
CCCC1=C(CO)C=CC1=O
CCCC1=CC(=O)C(CO)=C1
CCCC1=CC(O)C(C=O)=C1
CCCC1=C(C=O)C(O)C=C1
CCCC1=C(CO)C(=O)C=C1
CC1=CC=C(CC(=O)CO)S1
CC1=CC=C(CC(O)C=O)S1
CC1=CC(CC(=O)CO)=CS1
CC1=CC(CC(O)C=O)=CS1
CC1=C(CC(=O)CO)C=CS1
CC1=C(CC(O)C=O)C=CS1
CC1=C(CC(=O)CO)SC=C1
CC1=C(CC(O)C=O)SC=C1
CC1=C(C=CS1)C(CO)C=O
CC1=CC=C(S1)C(CO)C=O
CC1=CC(=CS1)C(CO)C=O
CC1=C(C=CS1)C(=O)CCO
CC1=C(C=CS1)C(O)CC=O
CC1=CC=C(S1)C(=O)CCO
CC1=CC=C(S1)C(O)CC=O
CC1=CC(=CS1)C(O)CC=O
CC1=C(SC=C1)C(CO)C=O
CC1=CSC=C1C(CO)C=O
CC1=CSC=C1CC(=O)CO
CC1=CSC=C1CC(O)C=O
CC1=CSC(=C1)C(CO)C=O
CC1=C(SC=C1)C(=O)CCO
CC1=C(SC=C1)C(O)CC=O
CC1=CSC=C1C(=O)CCO
CC1=CSC=C1C(O)CC=O
CC1=CSC(=C1)C(=O)CCO
CC1=CSC(=C1)C(O)CC=O
CC1=CSC(CC(=O)CO)=C1
CC1=CSC(CC(O)C=O)=C1
CCC1=C(C=CS1)C(=O)CO
CCC1=C(C=CS1)C(O)C=O
CCC1=CC=C(S1)C(O)C=O
CCC1=CC(=CS1)C(=O)CO
CCC1=CC(=CS1)C(O)C=O
CCC1=C(SC=C1)C(=O)CO
CCC1=C(SC=C1)C(O)C=O
CCC1=CSC=C1C(=O)CO
CCC1=CSC=C1C(O)C=O
CCC1=CSC(=C1)C(=O)CO
CCC1=CSC(=C1)C(O)C=O
CC(CC1=CC(O)=CS1)C=O
CC(CC1=C(O)C=CS1)C=O
CC(CC1=CSC=C1O)C=O
CC(CC=O)C1=CC(O)=CS1
CCC(C=O)C1=CC(O)=CS1
CCCC(=O)C1=CC(O)=CS1
CC(CC=O)C1=C(O)C=CS1
CCC(C=O)C1=C(O)C=CS1
CC(CC=O)C1=CSC=C1O
CCC(C=O)C1=CSC=C1O
CCCC(=O)C1=CSC=C1O
CC(C=O)C1=CC=C(CO)S1
CCC(=O)C1=CC=C(CO)S1
CC(C=O)C1=CC(CO)=CS1
CC(CO)C1=CC(C=O)=CS1
CCC(=O)C1=CC(CO)=CS1
CCC(O)C1=CC(C=O)=CS1
CC(CO)C1=CC=C(S1)C=O
CC(C=O)C1=C(CO)C=CS1
CC(CO)C1=C(C=O)C=CS1
CC(C=O)C1=C(CO)SC=C1
CC(C=O)C1=CSC=C1CO
CC(CO)C1=C(SC=C1)C=O
CC(CO)C1=CSC=C1C=O
CCC(O)C1=C(SC=C1)C=O
CCC(O)C1=CSC=C1C=O
CC(C=O)C1=CSC(CO)=C1
CC(CO)C1=CSC(C=O)=C1
CCC(=O)C1=CSC(CO)=C1
CCC(O)C1=CSC(C=O)=C1
CCC(=O)CC1=CC(O)=CS1
CCC(=O)CC1=C(O)C=CS1
CCC(=O)CC1=CSC=C1O
CC(O)C1=CC=C(CC=O)S1
CC(=O)C1=CC(CCO)=CS1
CC(O)C1=CC(CC=O)=CS1
CC(=O)C1=C(CCO)C=CS1
CC(O)C1=C(CC=O)C=CS1
CC(=O)C1=C(CCO)SC=C1
CC(O)C1=C(CC=O)SC=C1
CC(=O)C1=CSC=C1CCO
CC(O)C1=CSC=C1CC=O
CC(=O)C1=CSC(CCO)=C1
CC(O)C1=CSC(CC=O)=C1
CC(=O)CC1=CC=C(CO)S1
CC(=O)CC1=CC(CO)=CS1
CC(O)CC1=CC(C=O)=CS1
CC(O)CC1=CC=C(S1)C=O
CC(=O)CC1=C(CO)C=CS1
CC(O)CC1=C(C=O)C=CS1
CC(=O)CC1=C(CO)SC=C1
CC(=O)CC1=CSC=C1CO
CC(O)CC1=C(SC=C1)C=O
CC(O)CC1=CSC=C1C=O
CC(=O)CC1=CSC(CO)=C1
CC(O)CC1=CSC(C=O)=C1
CC(=O)CCC1=CC(O)=CS1
CC(=O)CCC1=C(O)C=CS1
CC(=O)CCC1=CSC=C1O
CC1=CC(=CS1)C(=O)CCO
CCC1=CC=C(S1)C(=O)CO
CCC(O)C1=CC=C(S1)C=O
CCC(=O)C1=C(CO)C=CS1
CCC(O)C1=C(C=O)C=CS1
CCC(=O)C1=C(CO)SC=C1
CCC(=O)C1=CSC=C1CO
CC(=O)C1=CC=C(CCO)S1
CC1=CC=C(CC(=O)CO)O1
CC1=CC=C(CC(O)C=O)O1
CC1=CC(CC(=O)CO)=CO1
CC1=CC(CC(O)C=O)=CO1
CC1=C(C=CO1)C(CO)C=O
CC1=CC=C(O1)C(CO)C=O
CC1=CC(=CO1)C(CO)C=O
CC1=C(C=CO1)C(=O)CCO
CC1=C(C=CO1)C(O)CC=O
CC1=CC=C(O1)C(=O)CCO
CC1=CC=C(O1)C(O)CC=O
CC1=CC(=CO1)C(=O)CCO
CC1=CC(=CO1)C(O)CC=O
CC1=C(CC(=O)CO)C=CO1
CC1=C(CC(O)C=O)C=CO1
CC1=C(CC(=O)CO)OC=C1
CC1=C(CC(O)C=O)OC=C1
CC1=C(OC=C1)C(CO)C=O
CC1=COC=C1C(CO)C=O
CC1=COC=C1CC(=O)CO
CC1=COC=C1CC(O)C=O
CC1=COC(=C1)C(CO)C=O
CC1=C(OC=C1)C(=O)CCO
CC1=C(OC=C1)C(O)CC=O
CC1=COC=C1C(=O)CCO
CC1=COC=C1C(O)CC=O
CC1=COC(=C1)C(=O)CCO
CC1=COC(=C1)C(O)CC=O
CC1=COC(CC(=O)CO)=C1
CC1=COC(CC(O)C=O)=C1
CCC1=C(C=CO1)C(=O)CO
CCC1=C(C=CO1)C(O)C=O
CCC1=CC=C(O1)C(=O)CO
CCC1=CC=C(O1)C(O)C=O
CCC1=CC(=CO1)C(=O)CO
CCC1=CC(=CO1)C(O)C=O
CCC1=C(OC=C1)C(=O)CO
CCC1=C(OC=C1)C(O)C=O
CCC1=COC=C1C(=O)CO
CCC1=COC=C1C(O)C=O
CCC1=COC(=C1)C(=O)CO
CCC1=COC(=C1)C(O)C=O
CCCC(=O)C1=COC=C1O
CC(C=O)C1=CC=C(CO)O1
CCC(=O)C1=CC=C(CO)O1
CC(CO)C1=CC=C(O1)C=O
CC(C=O)C1=CC(CO)=CO1
CC(CO)C1=CC(C=O)=CO1
CCC(=O)C1=CC(CO)=CO1
CCC(O)C1=CC(C=O)=CO1
CC(C=O)C1=C(CO)C=CO1
CC(CO)C1=C(C=O)C=CO1
CCC(=O)C1=C(CO)C=CO1
CCC(O)C1=C(C=O)C=CO1
CC(C=O)C1=C(CO)OC=C1
CCC(=O)C1=C(CO)OC=C1
CC(C=O)C1=COC=C1CO
CC(CO)C1=C(OC=C1)C=O
CC(CO)C1=COC=C1C=O
CCC(=O)C1=COC=C1CO
CCC(O)C1=C(OC=C1)C=O
CCC(O)C1=COC=C1C=O
CC(C=O)C1=COC(CO)=C1
CC(CO)C1=COC(C=O)=C1
CCC(=O)C1=COC(CO)=C1
CCC(O)C1=COC(C=O)=C1
CC(=O)C1=CC=C(CCO)O1
CC(O)C1=CC=C(CC=O)O1
CC(=O)C1=CC(CCO)=CO1
CC(O)C1=CC(CC=O)=CO1
CC(=O)C1=C(CCO)C=CO1
CC(O)C1=C(CC=O)C=CO1
CC(=O)C1=C(CCO)OC=C1
CC(O)C1=C(CC=O)OC=C1
CC(=O)C1=COC=C1CCO
CC(O)C1=COC=C1CC=O
CC(=O)C1=COC(CCO)=C1
CC(O)C1=COC(CC=O)=C1
CC(O)CC1=CC=C(O1)C=O
CC(=O)CC1=CC(CO)=CO1
CC(O)CC1=CC(C=O)=CO1
CC(=O)CC1=C(CO)OC=C1
CC(=O)CC1=COC=C1CO
CC(O)CC1=C(OC=C1)C=O
CC(O)CC1=COC=C1C=O
CC(=O)CC1=COC(CO)=C1
CC(O)CC1=COC(C=O)=C1
CCC(O)C1=CC=C(O1)C=O
CC(=O)CC1=CC=C(CO)O1
CC(=O)CC1=C(CO)C=CO1
CC(O)CC1=C(C=O)C=CO1
CC1=C(C=CC1)C(CO)C=O
CC1=C(CC=C1)C(CO)C=O
CC1=CC=C(C1)C(CO)C=O
CC1=CC=CC1C(CO)C=O
CC1=CC=CC1CC(=O)CO
CC1=CC=CC1CC(O)C=O
CC1=CC(=CC1)C(CO)C=O
CC1=CC(C=C1)C(CO)C=O
CC1=CCC=C1C(CO)C=O
CC1=CCC=C1CC(=O)CO
CC1=CCC=C1CC(O)C=O
CC1=CCC(=C1)C(CO)C=O
CC1C=CC=C1C(CO)C=O
CC1C=CC=C1CC(=O)CO
CC1C=CC=C1CC(O)C=O
CC1C=CC(=C1)C(CO)C=O
CC1=C(C=CC1)C(=O)CCO
CC1=C(C=CC1)C(O)CC=O
CC1=C(CC=C1)C(=O)CCO
CC1=C(CC=C1)C(O)CC=O
CC1=CC=C(C1)C(=O)CCO
CC1=CC=C(C1)C(O)CC=O
CC1=CC=CC1C(=O)CCO
CC1=CC=CC1C(O)CC=O
CC1=CC(=CC1)C(=O)CCO
CC1=CC(=CC1)C(O)CC=O
CC1=CC(C=C1)C(=O)CCO
CC1=CC(C=C1)C(O)CC=O
CC1=CCC=C1C(=O)CCO
CC1=CCC=C1C(O)CC=O
CC1=CCC(=C1)C(=O)CCO
CC1=CCC(=C1)C(O)CC=O
CC1C=CC=C1C(=O)CCO
CC1C=CC=C1C(O)CC=O
CC1C=CC(=C1)C(=O)CCO
CC1C=CC(=C1)C(O)CC=O
CC1=CC=C(CC(=O)CO)C1
CC1=CC=C(CC(O)C=O)C1
CC1=CCC(CC(=O)CO)=C1
CC1=CCC(CC(O)C=O)=C1
CC1C=CC(CC(=O)CO)=C1
CC1C=CC(CC(O)C=O)=C1
CC1=CC(CC(=O)CO)=CC1
CC1=CC(CC(=O)CO)C=C1
CC1=CC(CC(O)C=O)=CC1
CC1=CC(CC(O)C=O)C=C1
CC1=C(CC(=O)CO)C=CC1
CC1=C(CC(=O)CO)CC=C1
CC1=C(CC(O)C=O)C=CC1
CC1=C(CC(O)C=O)CC=C1
CCC1=C(C=CC1)C(=O)CO
CCC1=C(C=CC1)C(O)C=O
CCC1=C(CC=C1)C(=O)CO
CCC1=C(CC=C1)C(O)C=O
CCC1=CC=C(C1)C(=O)CO
CCC1=CC=C(C1)C(O)C=O
CCC1=CC=CC1C(=O)CO
CCC1=CC=CC1C(O)C=O
CCC1=CC(=CC1)C(=O)CO
CCC1=CC(=CC1)C(O)C=O
CCC1=CC(C=C1)C(O)C=O
CCC1=CCC=C1C(=O)CO
CCC1=CCC=C1C(O)C=O
CCC1=CCC(=C1)C(=O)CO
CCC1=CCC(=C1)C(O)C=O
CCC1C=CC=C1C(=O)CO
CCC1C=CC=C1C(O)C=O
CCC1C=CC(=C1)C(=O)CO
CCC1C=CC(=C1)C(O)C=O
CC(CC1=CC=CC1O)C=O
CC(CC1=CC(O)C=C1)C=O
CC(CC=O)C1=CC=CC1O
CC(CCO)C1=CC=CC1=O
CCC(C=O)C1=CC=CC1O
CCC(CO)C1=CC=CC1=O
CCCC(=O)C1=CC=CC1O
CCCC(O)C1=CC=CC1=O
CC(CC=O)C1=CC(O)C=C1
CC(CCO)C1=CC(=O)C=C1
CCC(C=O)C1=CC(O)C=C1
CCC(CO)C1=CC(=O)C=C1
CCCC(=O)C1=CC(O)C=C1
CCCC(O)C1=CC(=O)C=C1
CC(C=O)C1=CC=CC1CO
CC(C=O)C1=CCC=C1CO
CC(C=O)C1C=CC=C1CO
CC(CO)C1=C(CC=C1)C=O
CC(CO)C1=CC=C(C1)C=O
CC(CO)C1=CC=CC1C=O
CC(CO)C1=CCC=C1C=O
CC(CO)C1C=CC=C1C=O
CCC(=O)C1=CC=CC1CO
CCC(=O)C1=CCC=C1CO
CCC(O)C1=C(CC=C1)C=O
CCC(O)C1=CC=C(C1)C=O
CCC(O)C1=CC=CC1C=O
CCC(O)C1=CCC=C1C=O
CCC(O)C1C=CC=C1C=O
CC(C=O)C1=CC=C(CO)C1
CC(C=O)C1=CCC(CO)=C1
CC(C=O)C1C=CC(CO)=C1
CC(CO)C1=CCC(C=O)=C1
CC(CO)C1C=CC(C=O)=C1
CCC(=O)C1=CC=C(CO)C1
CCC(=O)C1=CCC(CO)=C1
CCC(=O)C1C=CC(CO)=C1
CCC(O)C1=CCC(C=O)=C1
CCC(O)C1C=CC(C=O)=C1
CC(C=O)C1=CC(CO)=CC1
CC(C=O)C1=CC(CO)C=C1
CC(CO)C1=CC(C=O)=CC1
CC(CO)C1=CC(C=O)C=C1
CCC(=O)C1=CC(CO)=CC1
CCC(=O)C1=CC(CO)C=C1
CCC(O)C1=CC(C=O)=CC1
CCC(O)C1=CC(C=O)C=C1
CC(C=O)C1=C(CO)C=CC1
CC(C=O)C1=C(CO)CC=C1
CC(CO)C1=C(C=O)C=CC1
CCC(=O)C1=C(CO)C=CC1
CCC(=O)C1=C(CO)CC=C1
CCC(O)C1=C(C=O)C=CC1
CC(CO)CC1=CC=CC1=O
CCC(=O)CC1=CC=CC1O
CCC(O)CC1=CC=CC1=O
CC(CO)CC1=CC(=O)C=C1
CCC(=O)CC1=CC(O)C=C1
CCC(O)CC1=CC(=O)C=C1
CC(=O)C1=CC=CC1CCO
CC(=O)C1=CCC=C1CCO
CC(=O)C1C=CC=C1CCO
CC(O)C1=CC=CC1CC=O
CC(O)C1=CCC=C1CC=O
CC(O)C1C=CC=C1CC=O
CC(=O)C1=CC=C(CCO)C1
CC(=O)C1=CCC(CCO)=C1
CC(=O)C1C=CC(CCO)=C1
CC(O)C1=CC=C(CC=O)C1
CC(O)C1=CCC(CC=O)=C1
CC(O)C1C=CC(CC=O)=C1
CC(=O)C1=CC(CCO)=CC1
CC(=O)C1=CC(CCO)C=C1
CC(O)C1=CC(CC=O)=CC1
CC(O)C1=CC(CC=O)C=C1
CC(=O)C1=C(CCO)C=CC1
CC(=O)C1=C(CCO)CC=C1
CC(O)C1=C(CC=O)C=CC1
CC(O)C1=C(CC=O)CC=C1
CC(=O)CC1=CC=CC1CO
CC(=O)CC1=CCC=C1CO
CC(=O)CC1C=CC=C1CO
CC(O)CC1=C(CC=C1)C=O
CC(O)CC1=CC=C(C1)C=O
CC(O)CC1=CC=CC1C=O
CC(O)CC1=CCC=C1C=O
CC(O)CC1C=CC=C1C=O
CC(=O)CC1=CC=C(CO)C1
CC(=O)CC1=CCC(CO)=C1
CC(=O)CC1C=CC(CO)=C1
CC(O)CC1=CCC(C=O)=C1
CC(O)CC1C=CC(C=O)=C1
CC(=O)CC1=CC(CO)=CC1
CC(=O)CC1=CC(CO)C=C1
CC(O)CC1=CC(C=O)=CC1
CC(O)CC1=CC(C=O)C=C1
CC(=O)CC1=C(CO)C=CC1
CC(=O)CC1=C(CO)CC=C1
CC(O)CC1=C(C=O)C=CC1
CC(=O)CCC1=CC=CC1O
CC(O)CCC1=CC=CC1=O
CC(=O)CCC1=CC(O)C=C1
CC(O)CCC1=CC(=O)C=C1
CC1=CC=CC1(CO)OC=O
CC1=CC=CC1(O)COC=O
CC1=CC(CO)(OC=O)C=C1
CC1=CC(O)(COC=O)C=C1
CC1(O)C=CC=C1COC=O
CC1(O)C=CC(COC=O)=C1
CC1(OC=O)C=CC=C1CO
CC1(OC=O)C=CC(CO)=C1
OC1C(CC=C1C=C)OC=O
OC1C=C(CC1OC=O)C=C
OC1C=CC(=C)C1COC=O
OC1C(=C)CC=C1COC=O
OC1CC(=C)C=C1COC=O
OC1C=CC(C=C)C1OC=O
OC1CC=C(C=C)C1OC=O
OC1CC(C=C)=CC1OC=O
OC1CC(=C)C(COC=O)=C1
OC1C=CC(COC=O)C1=C
OC1CC=C(COC=O)C1=C
OC1C=CC(OC=O)C1C=C
OC1C=C(COC=O)CC1=C
OC1CC(COC=O)=CC1=C
OC1CC(OC=O)C=C1C=C
OC1C(COC=O)C=CC1=C
OC1CC(OC=O)C(C=C)=C1
OC1C(OC=O)C=CC1C=C
OCC1=CC(CC1=C)OC=O
OCC1=CC(=C)C(C1)OC=O
OCC1=CC(=C)CC1OC=O
OCC1=CCC(=C)C1OC=O
OCC1C=CC(=C)C1OC=O
OCC1=CCC(OC=O)C1=C
OCC1C=CC(OC=O)C1=C
OCC1=CC(OC=O)C(=C)C1
OCC1C(OC=O)C=CC1=C
OC1C=CCC1OC(=O)C=C
OC1CC=CC1OC(=O)C=C
OC1CC(OC(=O)C=C)C=C1
OCC(=O)OC1C=CCC1=C
OCC(=O)OC1CC=CC1=C
OCC(=O)OC1CC(=C)C=C1
OCCCC1=CC=CC(=O)O1
OCCCC1=CC=COC1=O
OCCCC1=CC(=O)OC=C1
OCCCC1=COC(=O)C=C1
OC1C=CC=CC1CCC=O
OC1C=CCC=C1CCC=O
OC1CC=CC=C1CCC=O
OC1C=CCC(CCC=O)=C1
OC1CC=CC(CCC=O)=C1
OC1C=CC(CCC=O)C=C1
OC1CC=C(CCC=O)C=C1
OC1CC(CCC=O)=CC=C1
OCC1=CC=CCC1CC=O
OCC1=CCC=CC1CC=O
OCC1=CCCC=C1CC=O
OCC1C=CC=CC1CC=O
OCC1C=CCC=C1CC=O
OCC1CC=CC=C1CC=O
OCC1=CC=CC(CC=O)C1
OCC1=CCC=C(CC=O)C1
OCC1=CCCC(CC=O)=C1
OCC1C=CCC(CC=O)=C1
OCC1CC=CC(CC=O)=C1
OCC1=CC=C(CC=O)CC1
OCC1=CCC(CC=O)=CC1
OCC1=CCC(CC=O)C=C1
OCC1C=CC(CC=O)C=C1
OCC1CC=C(CC=O)C=C1
OCC1=CC(CC=O)=CCC1
OCC1=CC(CC=O)C=CC1
OCC1=CC(CC=O)CC=C1
OCC1CC(CC=O)=CC=C1
OCC1=C(CC=O)C=CCC1
OCC1=C(CC=O)CC=CC1
OCC1=C(CC=O)CCC=C1
OCCC1=C(CC=CC1)C=O
OCCC1=C(CCC=C1)C=O
OCCC1=CC=C(CC1)C=O
OCCC1=CC=CC(C1)C=O
OCCC1=CC=CCC1C=O
OCCC1=CC(CC=C1)C=O
OCCC1=CCC=C(C1)C=O
OCCC1=CCC=CC1C=O
OCCC1=CCCC=C1C=O
OCCC1C=CC=CC1C=O
OCCC1C=CCC=C1C=O
OCCC1CC=CC=C1C=O
OCCC1=CCCC(C=O)=C1
OCCC1C=CCC(C=O)=C1
OCCC1CC=CC(C=O)=C1
OCCC1=CCC(C=O)=CC1
OCCC1=CCC(C=O)C=C1
OCCC1C=CC(C=O)C=C1
OCCC1CC=C(C=O)C=C1
OCCC1=CC(C=O)=CCC1
OCCC1=CC(C=O)C=CC1
OCCC1CC(C=O)=CC=C1
OCCC1=C(C=O)C=CCC1
OCC(=O)OC1C=CCC=C1
OCC(=O)OC1CC=CC=C1
CC1=CC(CC1CO)OC=O
CC1C(CC=C1CO)OC=O
CC1=CCC(CO)C1OC=O
CC1C=CC(CO)C1OC=O
CC1CC=C(CO)C1OC=O
CC1=CCC(COC=O)C1O
CC1C=CC(COC=O)C1O
CC1CC=C(COC=O)C1O
CC1=CCC(O)C1COC=O
CC1C=CC(O)C1COC=O
CC1=CC(CO)C(C1)OC=O
CC1=CC(CO)CC1OC=O
CC1C=C(CO)CC1OC=O
CC1CC(CO)=CC1OC=O
CC1=CCC(OC=O)C1CO
CC1C=CC(OC=O)C1CO
CC1=CC(COC=O)CC1O
CC1C=C(COC=O)CC1O
CC1CC(COC=O)=CC1O
CC1=CC(COC=O)C(O)C1
CC1=CC(O)CC1COC=O
CC1CC(O)C=C1COC=O
CC1=C(CO)C(CC1)OC=O
CC1=C(CO)CC(C1)OC=O
CC1=C(CO)CCC1OC=O
CC1C(CO)C=CC1OC=O
CC1=CC(O)C(COC=O)C1
CC1CC(O)C(COC=O)=C1
CC1CC(OC=O)C=C1CO
CC1=C(COC=O)CCC1O
CC1=C(COC=O)CC(O)C1
CC1=CC(OC=O)C(CO)C1
CC1CC(OC=O)C(CO)=C1
CC1=C(COC=O)C(O)CC1
CC1C(O)C=CC1COC=O
CC1C(O)CC=C1COC=O
CCC1=CC(CC1O)OC=O
CCC1=CCC(O)C1OC=O
CCC1C=CC(O)C1OC=O
CCC1=CCC(OC=O)C1O
CCC1C=CC(OC=O)C1O
CCC1=CC(O)C(C1)OC=O
CCC1=CC(O)CC1OC=O
CCC1=CC(OC=O)C(O)C1
CCC1C(O)C=CC1OC=O
CC1=CC(CC1)OC(=O)CO
CC1=CCC(C1)OC(=O)CO
CC1=CCCC1OC(=O)CO
CC1C=CCC1OC(=O)CO
CC1CC=CC1OC(=O)CO
CC1CC(OC(=O)CO)C=C1
CCC(=O)OC1C=CCC1O
CC(O)C1=CC(CC1)OC=O
CC(O)C1=CCC(C1)OC=O
CC(O)C1=CCCC1OC=O
CC(O)C1C=CCC1OC=O
CC(O)C1CC=CC1OC=O
CC(O)C1CC(OC=O)C=C1
CC(OC=O)C1=CCCC1O
CC(OC=O)C1C=CCC1O
CC(OC=O)C1CC=CC1O
CCOC(=O)C1C=CCC1O
CCOC(=O)C1CC=CC1O
CC(OC=O)C1=CCC(O)C1
CCOC(=O)C1=CCC(O)C1
CC(OC=O)C1=CC(O)CC1
CC(OC=O)C1CC(O)C=C1
CCOC(=O)C1=CC(O)CC1
CCOC(=O)C1CC(O)C=C1
CC(=O)OC1CC=CC1CO
CC(=O)OC1CCC=C1CO
CC(=O)OC1CC=C(CO)C1
CC(=O)OC1CCC(CO)=C1
CC(=O)OC1CC(CO)C=C1
CC(=O)OCC1=CCCC1O
CC(=O)OCC1C=CCC1O
CC(=O)OCC1=CCC(O)C1
CC(=O)OCC1=CC(O)CC1
CC(=O)OCC1CC(O)C=C1
COC(=O)C1CC=CC1CO
COC(=O)C1CCC=C1CO
COC(=O)C1=CCC(CO)C1
COC(=O)C1CC=C(CO)C1
COC(=O)C1CCC(CO)=C1
COC(=O)C1=CC(CO)CC1
COC(=O)CC1=CCCC1O
COC(=O)CC1=CCC(O)C1
CCC(=O)OC1CC=CC1O
CCC(=O)OC1CC(O)C=C1
CCOC(=O)C1=CCCC1O
CC(=O)OC1C=CCC1CO
CC(=O)OCC1CC=CC1O
COC(=O)C1=CCCC1CO
COC(=O)C1C=CCC1CO
COC(=O)C1=C(CO)CCC1
COC(=O)CC1C=CCC1O
COC(=O)CC1CC=CC1O
COC(=O)CC1=CC(O)CC1
COC(=O)C1CC(CO)C=C1
COC(=O)CC1CC(O)C=C1
OC1C=CCCC1COC=O
OC1CC=CCC1COC=O
OC1CCC=CC1COC=O
OC1CCCC=C1COC=O
OC1CC=CC(COC=O)C1
OC1CCC=C(COC=O)C1
OC1CCCC(COC=O)=C1
OC1CCC(COC=O)=CC1
OC1CCC(COC=O)C=C1
OC1CC(COC=O)CC=C1
OCC1=CC(CCC1)OC=O
OCC1=CCC(CC1)OC=O
OCC1=CCCC(C1)OC=O
OCC1=CCCCC1OC=O
OCC1C=CCCC1OC=O
OCC1CC=CC(C1)OC=O
OCC1CC=CCC1OC=O
OCC1CC(CC=C1)OC=O
OCC1CCC=CC1OC=O
OCC1CCC(OC=O)C=C1
OC1=C(C=C([O-])S1)C#CC=C
OC1=CSC(C#CC=C)=C1[O-]
OC1=C(SC([O-])=C1)C#CC=C
OC1=CSC([O-])=C1C#CC=C
OC1=C(C=C([O-])O1)C#CC=C
OC1=COC(C#CC=C)=C1[O-]
OC1=C(OC([O-])=C1)C#CC=C
OC1=C([O-])OC=C1C#CC=C
OC1=C([O-])OC(=C1)C#CC=C
OC1=C(SC([O-])=C1)C=CC=C
OC1=CSC([O-])=C1C=CC=C
OC1=C(C=CC=C)C=C([O-])O1
OC1=C(OC=C1[O-])C=CC=C
OC1=C(OC([O-])=C1)C=CC=C
OC1=COC([O-])=C1C=CC=C
OC1=C([O-])OC=C1C=CC=C
OC1=C([O-])OC(C=CC=C)=C1
OCC1=CC=C[C-]1C(=O)C#C
OCC(=O)[C-]1C=CC=C1C#C
CC1=C(C=CCO)C=C([O-])S1
CC1=C(SC([O-])=C1)C=CCO
CC1=CSC([O-])=C1C=CCO
CC=CC1=C(CO)C=C([O-])S1
CC=CC1=C(CO)SC([O-])=C1
CC=CC1=C([O-])SC=C1CO
CC=CC1=C([O-])SC(CO)=C1
CC=CC1=CSC([O-])=C1CO
CC=CCC1=C(O)C=C([O-])S1
CCC=CC1=C(O)C=C([O-])S1
CC=CCC1=C([O-])C(O)=CS1
CC=CCC1=C([O-])SC=C1O
CCC=CC1=C([O-])SC=C1O
CC=CCC1=C([O-])SC(O)=C1
CC1=CC(C=CCO)=C([O-])O1
CC1=C(C=CCO)C=C([O-])O1
CC1=C(C=CCO)C([O-])=CO1
CC1=C(OC=C1[O-])C=CCO
CC1=COC(C=CCO)=C1[O-]
CC1=C([O-])C(C=CCO)=CO1
CC1=C(OC([O-])=C1)C=CCO
CC1=COC([O-])=C1C=CCO
CC1=C([O-])OC=C1C=CCO
CC1=C([O-])OC(C=CCO)=C1
CC=CC1=CC(CO)=C([O-])O1
CC=CC1=C(CO)C=C([O-])O1
CC=CC1=C(CO)OC=C1[O-]
CC=CC1=C(CO)OC([O-])=C1
CC=CC1=C([O-])C=C(CO)O1
CC=CC1=COC(CO)=C1[O-]
CC=CC1=COC([O-])=C1CO
CC=CC1=C([O-])OC=C1CO
CC=CC1=C([O-])OC(CO)=C1
CC=CCC1=CC(O)=C([O-])O1
CCC=CC1=CC(O)=C([O-])O1
CC=CCC1=C(O)C=C([O-])O1
CCC=CC1=C(O)C=C([O-])O1
CC=CCC1=COC([O-])=C1O
CCC=CC1=COC([O-])=C1O
CC=CCC1=C([O-])C(O)=CO1
CCC=CC1=C(O)C([O-])=CO1
CC=CCC1=C([O-])OC=C1O
CCC=CC1=C([O-])OC=C1O
CC=CCC1=C([O-])OC(O)=C1
CCC=CC1=C(O)OC([O-])=C1
CC=C(CO)C1=CC=C([O-])S1
CC=CC(O)C1=CC=C([O-])S1
CC(=CCO)C1=CC=C([O-])S1
CC=C(CO)C1=C([O-])SC=C1
CC=CC(O)C1=C([O-])SC=C1
CC(=CCO)C1=C([O-])SC=C1
CC=C(CO)C1=CSC([O-])=C1
CC=CC(O)C1=CSC([O-])=C1
CC(=CCO)C1=CSC([O-])=C1
CC(CO)=CC1=CC=C([O-])S1
CC(CO)=CC1=C([O-])SC=C1
CC(CO)=CC1=CSC([O-])=C1
CC(O)C=CC1=CC=C([O-])S1
CC(O)C=CC1=C([O-])SC=C1
CC(O)C=CC1=CSC([O-])=C1
CC=C(CO)C1=CC=C([O-])O1
CC=CC(O)C1=CC=C([O-])O1
CC(=CCO)C1=CC=C([O-])O1
CC=C(CO)C1=CC([O-])=CO1
CC=CC(O)C1=CC([O-])=CO1
CC(=CCO)C1=CC([O-])=CO1
CC=C(CO)C1=COC=C1[O-]
CC(=CCO)C1=COC=C1[O-]
CC=C(CO)C1=C([O-])C=CO1
CC(=CCO)C1=C([O-])C=CO1
CC=C(CO)C1=COC([O-])=C1
CC=CC(O)C1=COC([O-])=C1
CC(=CCO)C1=COC([O-])=C1
CC=C(CO)C1=C([O-])OC=C1
CC=CC(O)C1=C([O-])OC=C1
CC(=CCO)C1=C([O-])OC=C1
CC(CO)=CC1=CC=C([O-])O1
CC(CO)=CC1=CC([O-])=CO1
CC(CO)=CC1=COC=C1[O-]
CC(CO)=CC1=C([O-])C=CO1
CC(CO)=CC1=COC([O-])=C1
CC(CO)=CC1=C([O-])OC=C1
CC(O)C=CC1=CC=C([O-])O1
CC(O)C=CC1=CC([O-])=CO1
CC(O)C=CC1=COC=C1[O-]
CC(O)C=CC1=C([O-])C=CO1
CC(O)C=CC1=COC([O-])=C1
CC(O)C=CC1=C([O-])OC=C1
COC1(OC)C=CC=C1C=O
COC1(OC)C=CC(C=O)=C1
C=CC1=CC(=O)C=C(O1)C=O
C=CC1=CC(=O)C(C=O)=CO1
C=CC1=C(C=O)C(=O)C=CO1
C=CC1=C(OC=CC1=O)C=O
C=CC1=COC=C(C=O)C1=O
C=CC1=COC(C=O)=CC1=O
COC1(C=O)C=CC=CC1=O
COC1(C=O)C=CC(=O)C=C1
COCOC1C=CC(=C)C1=O
COCOC1C(=C)C=CC1=O
COCOC1C=CC(=O)C1=C
CCCOC1=CC(=O)C=CO1
CCCOC1=COC=CC1=O
CCOCC1=CC(=O)C=CO1
CCOCC1=COC=CC1=O
COCCC1=CC(=O)C=CO1
COCCC1=COC=CC1=O
CCOC1C=CC(=O)C1OC
CCOC1C=CC(OC)C1=O
CCOC1C(OC)C=CC1=O
COC1C=CC(C=O)C1OC
COC1CC=C(C=O)C1OC
COC1C=CC(OC)C1C=O
COC1CC(C=O)=CC1OC
COC1CC(OC)C(C=O)=C1
COCC1=CC(CC1=O)OC
COCC1=CCC(=O)C1OC
COCC1C=CC(=O)C1OC
COCC1=CCC(OC)C1=O
COCC1C=CC(OC)C1=O
COCC1=CC(=O)CC1OC
COCC1=CC(=O)C(C1)OC
COCC1=CC(OC)C(=O)C1
COCC1C(OC)C=CC1=O
COCOC1C=C(C)CC1=O
COCOC1C=CC(C)C1=O
COCOC1C(=O)CC=C1C
COCOC1C(C)C=CC1=O
COCOC1CC=C(C)C1=O
COCOC1CC(C)=CC1=O
COCOC1C=CC(=O)C1C
COCOC1CC(=O)C=C1C
COCOC1CC(=O)C(C)=C1
COC(C)OC1C=CCC1=O
COC(C)OC1CC=CC1=O
COC(C)OC1CC(=O)C=C1
COC(OC)C1=CCCC1=O
COC(OC)C1C=CCC1=O
COC(OC)C1CC=CC1=O
COC(OC)C1=CCC(=O)C1
COC(OC)C1=CC(=O)CC1
COC(OC)C1CC(=O)C=C1
CC1CC=C(C=O)C(O1)C=O
CC1=CC(CC=O)OCC1=O
CC1=C(CC(OC1)C=O)C=O
CC1=C(CCOC1C=O)C=O
CC1=CC(COC1C=O)C=O
CC1=CCC(OC1C=O)C=O
CC1C=C(COC1C=O)C=O
CC1C=CC(OC1C=O)C=O
CC1CC(C=O)=C(CO1)C=O
CC1CC(C=O)=CC(O1)C=O
CC1=CC(C=O)C(OC1)C=O
CC1=C(CC=O)COCC1=O
CC1=C(CC=O)C(=O)COC1
CC1=C(COC(C1)C=O)C=O
CC1=C(COCC1C=O)C=O
CC1=CC(OC(C1)C=O)C=O
CC1=CC(OCC1C=O)C=O
CC1=CCOC(CC=O)C1=O
CC1=CC(=O)C(CC=O)OC1
CC1=C(C=O)C(COC1)C=O
CC1=CCOC(C=O)C1C=O
CC1=CC(=O)COC1CC=O
CC1=C(C=O)C(OCC1)C=O
CC1C(OCC=C1C=O)C=O
CC1COCC(C=O)=C1C=O
CC1COC(C=O)C=C1C=O
CC1COC(C=O)C(C=O)=C1
CC1OC(CC=C1C=O)C=O
CC1OCC=C(CC=O)C1=O
CC1OC(CC(C=O)=C1)C=O
CC1OCC=C(C=O)C1C=O
CC1OCCC(C=O)=C1C=O
CC1OCC(CC=O)=CC1=O
CC1OCC(C=O)=CC1C=O
CC1OCC(C=O)C=C1C=O
CC1OC(CC=O)C=CC1=O
CC1OCC(C=O)C(C=O)=C1
CC1OC(CC=O)C(=O)C=C1
CC1OCC(=O)C=C1CC=O
CC1OC(C=O)C=CC1C=O
CC1OCC(=O)C(CC=O)=C1
CC1OC(C=O)C(C=O)C=C1
CCC1=C(COCC1=O)C=O
CCC1=CC(OCC1=O)C=O
CCC1=CC(=O)COC1C=O
CCC1=C(C=O)C(=O)COC1
CCC1OCC=C(C=O)C1=O
CCC1OCC(C=O)=CC1=O
CCC1OCC(=O)C=C1C=O
CCC1OC(C=O)C=CC1=O
CCC1OCC(=O)C(C=O)=C1
COCOC1C=CCCC1=O
COCOC1CC=CCC1=O
COCOC1CCC=CC1=O
COCOC1CC(=O)CC=C1
COCOC1CC=CC(=O)C1
COCOC1CCC(=O)C=C1
CCOC1CCCC(=O)C1=O
CCOC1CCC(=O)CC1=O
CCOC1CCC(=O)C(=O)C1
CCOC1CC(=O)CCC1=O
CCOC1CC(=O)CC(=O)C1
COC1C(CCCC1=O)C=O
COC1CC(CCC1=O)C=O
COC1CC(CC(=O)C1)C=O
COC1CCCC(=O)C1C=O
COC1CCC(C=O)C(=O)C1
COC1CCC(=O)C(C1)C=O
COC1CCC(=O)CC1C=O
COC1CC(=O)CCC1C=O
COCC1CCCC(=O)C1=O
COCC1CCC(=O)CC1=O
COCC1CCC(=O)C(=O)C1
COCC1CC(=O)CCC1=O
COCC1C(=O)CCCC1=O
CCOC1C(=O)CCCC1=O
COC1CCC(CC1=O)C=O
COC1CCCC(C=O)C1=O
COCC1CC(=O)CC(=O)C1
CC1=C(C=C)C(=O)C=C(O)O1
CC1=C(C=C)C(=O)C(O)=CO1
CC1=CC(=O)C(C=C)=C(O)O1
CC1=COC(C=C)=C(O)C1=O
CC1=C(OC=C(O)C1=O)C=C
CC1=C(OC(O)=CC1=O)C=C
CC1=COC(O)=C(C=C)C1=O
CC1=C(O)C(=O)C(C=C)=CO1
CC1=C(O)C(=O)C=C(O1)C=C
CC1=C(O)OC=C(C=C)C1=O
CC1=C(O)OC(C=C)=CC1=O
CC1=CC(=O)C(O)=C(O1)C=C
CC(=C)C1=CC(=O)C=C(O)O1
CC(=C)C1=CC(=O)C(O)=CO1
CC(=C)C1=COC=C(O)C1=O
CC(=C)C1=COC(O)=CC1=O
CC(=C)C1=C(O)C(=O)C=CO1
CC(=C)C1=C(O)OC=CC1=O
OC(C#C)C1=CC(=O)C=CO1
OC(C#C)C1=COC=CC1=O
COC1C=C(C#C)C(=O)C1O
COC1C=C(C#C)C(O)C1=O
COC1C(O)C(=CC1=O)C#C
COC1C(O)C=C(C#C)C1=O
COC1C(=O)C(O)C=C1C#C
COC1C(O)C(=O)C=C1C#C
COC1(C=CC(=O)C1O)C#C
COC1(C=CC(O)C1=O)C#C
COC1C=CC(=O)C1(O)C#C
COC1(C#C)C(O)C=CC1=O
COC1C=CC(O)(C#C)C1=O
COC1C(=O)C=CC1(O)C#C
CC(C)(O)C1=CC(=O)C=CO1
CC(C)(O)C1=COC=CC1=O
COC1(OC)C=CC(=C)C1O
COC1(OC)C=CC(O)C1=C
COC1(OC)C(O)C=CC1=C
COC1C=CC(=C)C(=O)C1O
COC1C=CC(=C)C(O)C1=O
COC1C(=C)C=CC(O)C1=O
COC1C=CC(=O)C(=C)C1O
COC1C=CC(O)C(=C)C1=O
COC1C(=C)C(O)C=CC1=O
COC1C=CC(=O)C(O)C1=C
COC1C=CC(O)C(=O)C1=C
COC1C(O)C=CC(=C)C1=O
COC1C(O)C(=C)C=CC1=O
COC1C(O)C=CC(=O)C1=C
COC1C(O)C(=O)C=CC1=C
CC1=C(C)C(OCC1O)C=O
CC1=C(C)C(=O)C(CO)OC1
CC1=C(C)C(=O)COC1CO
CC1=C(C)C(O)C(OC1)C=O
CC1OCC(C)=C(C=O)C1O
CC1OCC(C)=C(CO)C1=O
CC1OC(C)C(C=O)=CC1O
CC1OC(C)C(CO)=CC1=O
CC1OCC(C=O)=C(C)C1O
CC1OCC(CO)=C(C)C1=O
CC1OC(C)C(=O)C(CO)=C1
CC1OC(C)C(O)C(C=O)=C1
CC1OCC(=O)C(C)=C1CO
CC1OCC(O)C(C)=C1C=O
CC1OC(C=O)C=C(C)C1O
CC1OC(C=O)C(C)=CC1O
CC1OC(CO)C=C(C)C1=O
CC1OC(CO)C(C)=CC1=O
CC1OCC(=O)C(CO)=C1C
CC1OCC(O)C(C=O)=C1C
CC1OC(C=O)C(O)C=C1C
CC1OC(CO)C(=O)C=C1C
CC1OC(C=O)C(O)C(C)=C1
CC1OC(CO)C(=O)C(C)=C1
CC1OC(C=CC1O)C(C)=O
CC1OCC=C(C1O)C(C)=O
CC1OCC(=CC1O)C(C)=O
CC1OC(C(O)C=C1)C(C)=O
CC1OCC(O)C=C1C(C)=O
CC1OCC(O)C(=C1)C(C)=O
CC(=O)C1=C(C)COCC1O
CC(O)C1=C(C)COCC1=O
CC(O)C1=CC(C)OCC1=O
CC(=O)C1=C(C)C(O)COC1
CC(O)C1=C(C)C(=O)COC1
CC(O)C1=CCOC(C)C1=O
CC(O)C1=CC(=O)C(C)OC1
CC(O)C1=CC(=O)COC1C
CC(=O)C1OCC=C(C)C1O
CC(=O)C1OCC(C)=CC1O
CC(O)C1OC(C)C=CC1=O
CC(O)C1OCC=C(C)C1=O
CC(O)C1OCC(C)=CC1=O
CC(O)C1OC(C)C(=O)C=C1
CC(=O)C1OCC(O)C=C1C
CC(O)C1OCC(=O)C=C1C
CC(=O)C1OCC(O)C(C)=C1
CC(O)C1OCC(=O)C(C)=C1
CC1=CC(C)(CO)OCC1=O
CC1=CC(C)(OCC1O)C=O
CC1=C(C)C(O)(COC1)C=O
CC1=CC(C)(O)C(OC1)C=O
CC1=CC(C)(O)COC1C=O
CC1=C(COCC1(C)O)C=O
CC1=CC(OCC1(C)O)C=O
CC1=CCOC(C)(C=O)C1O
CC1=CCOC(C)(CO)C1=O
CC1=CC(=O)C(C)(CO)OC1
CC1=CC(O)C(C)(OC1)C=O
CC1=CCOC(C=O)C1(C)O
CC1=C(C=O)C(C)(O)COC1
CC1=CC(=O)COC1(C)CO
CC1=CC(O)COC1(C)C=O
CC1(C)OCC=C(C=O)C1O
CC1(C)OCC=C(CO)C1=O
CC1(C)OCC(C=O)=CC1O
CC1(C)OCC(CO)=CC1=O
CC1(C)OCC(=O)C=C1CO
CC1(C)OCC(O)C=C1C=O
CC1(C)OC(C=O)C=CC1O
CC1(C)OC(CO)C=CC1=O
CC1(C)OCC(=O)C(CO)=C1
CC1(C)OCC(O)C(C=O)=C1
CC1(C)OC(C=O)C(O)C=C1
CC1(C)OC(CO)C(=O)C=C1
CC1OCC=C(C)C1(O)C=O
CC1OCC(C)=CC1(O)C=O
CC1OCC=C(C=O)C1(C)O
CC1OCC(C=O)=CC1(C)O
CC1OCC(C)(O)C=C1C=O
CC1OC(C)(C=O)C=CC1O
CC1OC(C)(CO)C=CC1=O
CC1OCC(C)(O)C(C=O)=C1
CC1OC(C)(C=O)C(O)C=C1
CC1OC(C)(CO)C(=O)C=C1
CC1OC(C)C(O)(C=O)C=C1
CC1OC(C=O)C=CC1(C)O
CC1OC(C=O)C(C)(O)C=C1
CC1OCC(O)(C=O)C=C1C
CC1OCC(O)(C=O)C(C)=C1
COC1(CO)OCC=CC1=C
COC1(CO)OCC(=C)C=C1
COC1(OCC=CC1O)C=C
COC1OCC=CC1(O)C=C
COC1(OCC(O)C=C1)C=C
COC1OCC(O)(C=C)C=C1
COC1OCC=CC1=CCO
COC1OCC(=CCO)C=C1
COC1(CC=CCC1O)OC
COC1(CCC=CC1O)OC
COC1(CC=CC(O)C1)OC
COC1(CCC(O)C=C1)OC
COC1(CC(O)CC=C1)OC
COC1(OC)C=CCCC1O
CC#CC1CC(=O)C(O)CO1
CC#CC1CC(O)C(=O)CO1
CC#CC1COCC(=O)C1O
CC#CC1COCC(O)C1=O
CC#CC1C(O)COCC1=O
CC#CC1OCCC(=O)C1O
CC#CC1OCCC(O)C1=O
CC#CC1OCC(=O)CC1O
CC#CC1OCC(O)CC1=O
OC1C(CC#C)COCC1=O
OC1CC(CC#C)OCC1=O
OC1C(CC#C)OCCC1=O
OC1C(CCOC1C#C)C=O
OC1CC(COC1C#C)C=O
OC1CCC(OC1C#C)C=O
OC1CC(COC1C=O)C#C
OC1CCC(OC1C=O)C#C
OC1C(COCC1C#C)C=O
OC1CC(OC(C1)C#C)C=O
OC1CC(OCC1C#C)C=O
OC1CC(OCC1C=O)C#C
OC1CCOC(C#C)C1C=O
OC1CCOC(CC#C)C1=O
OC1CCOC(C=O)C1C#C
OC1CC(=O)COC1CC#C
OC1C(CCOC1C=O)C#C
OC1COC(CC1C#C)C=O
OC1COC(CC1C=O)C#C
OC1COC(C#C)C(C1)C=O
OC1COCC(C#C)C1C=O
OC1COC(CC#C)CC1=O
OC1COCC(CC#C)C1=O
OC1COC(CC#C)C(=O)C1
OC1COCC(C=O)C1C#C
OC1COCC(=O)C1CC#C
OC1COC(C=O)C(C1)C#C
OCC1CC(C#C)C(=O)CO1
OCC1CCC(=O)C(O1)C#C
OCC1C(COCC1=O)C#C
OCC1CC(OCC1=O)C#C
OCC1CCOC(C#C)C1=O
OCC1CC(=O)C(CO1)C#C
OCC1CC(=O)CC(O1)C#C
OCC1CC(=O)COC1C#C
OCC1C(OCCC1=O)C#C
OCC1COC(CC1=O)C#C
OCC1COCC(C#C)C1=O
OCC1COC(C#C)C(=O)C1
OCC1COCC(=O)C1C#C
OCC1OC(CCC1=O)C#C
OCC1OCC(CC1=O)C#C
OCC1OCCC(C#C)C1=O
OCC1OCCC(=O)C1C#C
OCC1OCC(=O)CC1C#C
CC1CC(=CC=O)C(O)CO1
CC1CC(=CCO)C(=O)CO1
CC1CC(=O)C(CO1)=CCO
CC1CC(O)C(CO1)=CC=O
CC1COCC(=CC=O)C1O
CC1COCC(=CCO)C1=O
CC1COCC(=O)C1=CCO
CC1COCC(O)C1=CC=O
CC1C(=O)COCC1=CCO
CC1C(O)COCC1=CC=O
CC1OCC(CC1=O)=CCO
CC1OCC(CC1O)=CC=O
CC1OCCC(=CC=O)C1O
CC1OCCC(=CCO)C1=O
CC1OCCC(=O)C1=CCO
CC1OCCC(O)C1=CC=O
CC1OCC(=O)CC1=CCO
CC1OCC(O)CC1=CC=O
CC=C1CC(CO)OCC1=O
CC=C1CC(OCC1O)C=O
CC=C1CCOC(C=O)C1O
CC=C1CCOC(CO)C1=O
CC=C1CC(=O)COC1CO
CC=C1CC(O)COC1C=O
CC=C1C(CO)COCC1=O
CC=C1C(CO)OCCC1=O
CC=C1COC(CC1O)C=O
CC=C1COCC(C=O)C1O
CC=C1COCC(CO)C1=O
CC=C1C(O)CCOC1C=O
CC=C1COCC(=O)C1CO
CC=C1COCC(O)C1C=O
CC=C1COC(CO)CC1=O
CC=C1COC(C=O)C(O)C1
CC=C1COC(CO)C(=O)C1
CC=C1C(O)COCC1C=O
CC=CC1CC(=O)C(O)CO1
CC=CC1CC(O)C(=O)CO1
CC=CC1COCC(=O)C1O
CC=CC1COCC(O)C1=O
CCC=C1COCC(=O)C1O
CCC=C1COCC(O)C1=O
CC=CC1C(O)COCC1=O
CCC=C1C(O)COCC1=O
CC=CC1OCCC(=O)C1O
CC=CC1OCCC(O)C1=O
CC=CC1OCC(=O)CC1O
CC=CC1OCC(O)CC1=O
COC1C=CCCC(=O)C1O
COC1C=CCCC(O)C1=O
COC1CC=CCC(=O)C1O
COC1CC=CCC(O)C1=O
COC1CCC=CC(=O)C1O
COC1CCC=CC(O)C1=O
COC1C=CCC(=O)CC1O
COC1C=CCC(O)CC1=O
COC1CC=CC(=O)CC1O
COC1CC=CC(O)CC1=O
COC1CC=CC(=O)C(O)C1
COC1CC=CC(O)C(=O)C1
COC1C=CC(=O)CCC1O
COC1C=CC(O)CCC1=O
COC1CCC(O)C=CC1=O
COC1CCC(=O)C(O)C=C1
COC1CCC(O)C(=O)C=C1
COC1CC(=O)C=CCC1O
COC1CC(=O)CC=CC1O
COC1CC(O)C=CCC1=O
COC1CC(O)CC=CC1=O
COC1CC(O)C=CC(=O)C1
COC1CC(=O)CC(O)C=C1
COC1CC(O)CC(=O)C=C1
COC1CC(=O)C(O)CC=C1
COC1CC(O)C(=O)CC=C1
COC1C(O)C=CCCC1=O
COC1C(O)CC=CCC1=O
COC1C(O)CCC=CC1=O
COC1CCC(=O)C=CC1O
COC1C(C)CCC(=O)C1O
COC1C(C)CCC(O)C1=O
COC1CC(C)CC(=O)C1O
COC1CC(C)CC(O)C1=O
COC1CCC(C)C(=O)C1O
COC1CCC(C)C(O)C1=O
COC1C(C)CC(=O)CC1O
COC1C(C)CC(O)CC1=O
COC1CC(C)C(=O)CC1O
COC1CC(C)C(O)CC1=O
COC1CC(C)C(=O)C(O)C1
COC1CC(C)C(O)C(=O)C1
COC1C(C)C(O)CCC1=O
COC1CCC(=O)C(C)C1O
COC1CCC(O)C(C)C1=O
COC1CCC(=O)C(O)C1C
COC1CCC(O)C(=O)C1C
COC1CC(=O)C(C)CC1O
COC1CC(=O)CC(C)C1O
COC1CC(O)C(C)CC1=O
COC1CC(O)CC(C)C1=O
COC1CC(O)C(C)C(=O)C1
COC1CC(=O)CC(O)C1C
COC1CC(O)CC(=O)C1C
COC1CC(=O)C(O)CC1C
COC1CC(O)C(=O)CC1C
COC1C(O)C(C)CCC1=O
COC1C(O)CC(C)CC1=O
COC1C(O)CCC(C)C1=O
COC1C(O)CCC(=O)C1C
COC1(C)CCCC(=O)C1O
COC1(C)CCCC(O)C1=O
COC1CCCC(C)(O)C1=O
COC1CCCC(=O)C1(C)O
COC1(C)CCC(=O)CC1O
COC1(C)CCC(O)CC1=O
COC1CCC(C)(O)CC1=O
COC1(C)CCC(=O)C(O)C1
COC1(C)CCC(O)C(=O)C1
COC1CCC(C)(O)C(=O)C1
COC1CCC(=O)CC1(C)O
COC1(C)CC(=O)CCC1O
COC1(C)CC(O)CCC1=O
COC1CC(C)(O)CCC1=O
COC1(C)CC(O)CC(=O)C1
COC1CCC(=O)C(C)(O)C1
COC1CC(=O)CCC1(C)O
COC1(C)C(O)CCCC1=O
COC1CC(=O)CC(C)(O)C1
COC1C(=O)CCCC1(C)O
CC1CC(CO)OC(O1)C=C
CC1CC(OC(CO)O1)C=C
CC1C(CO)OCOC1C=C
CC1COC(C=C)C(CO)O1
CC1COC(CO)C(O1)C=C
CC1COC(CO)OC1C=C
CC1COC(OC1CO)C=C
CC1OCC(=C)C(CCO)O1
CC1OCC(C=C)C(CO)O1
CC1OC(CC=C)OCC1O
CC1OCC(CO)C(O1)C=C
CC1OCC(CO)OC1C=C
CC1OC(CCO)OCC1=C
CC1OC(COC1CO)C=C
CC1OCC(OC1CO)C=C
CC1OCC(O)C(CC=C)O1
CC1OC(CO)CC(O1)C=C
CC1OC(CO)COC1C=C
CC1OC(CO)OCC1C=C
CC1OC(OCC1CO)C=C
CC1OCOC(C=C)C1CO
CC1OCOC(CC=C)C1O
CC1OCOC(CCO)C1=C
CC1OCOC(CO)C1C=C
CCC1OCC(=C)C(CO)O1
CCC1OCC(O)C(O1)C=C
CCC1OC(CO)OCC1=C
CCC1OC(OCC1O)C=C
CCC1OCOC(C=C)C1O
CCC1OCOC(CO)C1=C
CCC1CCC(O)C(OC)O1
CCC1CC(O)C(CO1)OC
CCC1CC(OC)C(O)CO1
CCC1CC(O)COC1OC
CCC1CC(OC)OCC1O
CCC1CCOC(OC)C1O
CCC1COC(CC1O)OC
CCC1C(O)CCOC1OC
CCC1COCC(O)C1OC
CCC1COCC(OC)C1O
CCC1C(O)COCC1OC
CCC1COC(OC)C(O)C1
CCC1OC(CCC1O)OC
CCC1OCC(CC1O)OC
CCC1OCCC(O)C1OC
CCC1OCCC(OC)C1O
CCC1OCC(O)CC1OC
CCOC1CC(C)C(O)CO1
CCOC1C(C)COCC1O
CCOC1CC(C)OCC1O
CCOC1C(O)CCOC1C
CCOC1CCOC(C)C1O
CCOC1CC(O)C(C)CO1
CCOC1CC(O)COC1C
CCOC1COC(C)CC1O
CCOC1COCC(C)C1O
CCOC1COC(C)C(O)C1
CCOC1COCC(O)C1C
CCOC1OC(C)CCC1O
CCOC1OCC(C)CC1O
CCOC1OCCC(C)C1O
CCOC1OCCC(O)C1C
CCOC1OCC(O)CC1C
COC1CCC(C)C(CO)O1
COC1CC(C)C(CO)CO1
COC1C(C)CCOC1CO
COC1CC(C)COC1CO
COC1CCC(C)OC1CO
COC1CCC(CO)C(C)O1
COC1CCC(CO)OC1C
COC1C(C)COCC1CO
COC1CC(C)OCC1CO
COC1CC(CO)C(C)CO1
COC1CC(CO)CC(C)O1
COC1CC(CO)COC1C
COC1CC(CO)OCC1C
COC1C(CO)CCOC1C
COC1CCOC(C)C1CO
COC1COC(C)CC1CO
COC1COCC(C)C1CO
COC1COC(C)C(CO)C1
COC1COCC(CO)C1C
COC1COC(CO)CC1C
COC1COC(CO)C(C)C1
COC1OC(C)CCC1CO
COC1OCC(C)CC1CO
COC1OCCC(C)C1CO
COC1OCCC(CO)C1C
COC1OCC(CO)CC1C
COCC1CC(C)C(O)CO1
COCC1C(C)COCC1O
COCC1CC(C)OCC1O
COCC1CCC(O)C(C)O1
COCC1C(O)CCOC1C
COCC1CCOC(C)C1O
COCC1CC(O)C(C)CO1
COCC1CC(O)CC(C)O1
COCC1CC(O)COC1C
COCC1COC(C)CC1O
COCC1COCC(C)C1O
COCC1COC(C)C(O)C1
COCC1COCC(O)C1C
COCC1OC(C)CCC1O
COCC1OCC(C)CC1O
COCC1OCCC(C)C1O
COCC1OCCC(O)C1C
COCC1OCC(O)CC1C
CCC1CC(O)CC(OC)O1
CCOC1CCC(O)C(C)O1
CCOC1CC(O)CC(C)O1
COC1CC(C)CC(CO)O1
COC1CC(C)OC(CO)C1
COC1CCOC(CO)C1C
COC1OC(CO)CCC1C
O=CC1=CC=C(C=C1C=O)C#C
O=CC1=CC=CC(C#C)=C1C=O
O=CC1=CC=C(C#C)C(C=O)=C1
O=CC1=CC=CC(C=O)=C1C#C
O=CC1=CC=C(C=O)C(=C1)C#C
O=CC1=CC(C=O)=CC(=C1)C#C
CC1=CC(C)=C(C=O)C(C=O)=C1
CC1=C(C)C(C=O)=CC=C1C=O
CC1=CC=C(C=O)C(C)=C1C=O
CC1=CC(C=O)=CC(C=O)=C1C
CC1=CC=C(C)C(C=O)=C1C=O
CC1=CC(C)=C(C=O)C=C1C=O
CC1=CC=C(C=O)C(C=O)=C1C
CC1=CC(C=O)=CC(C)=C1C=O
CC1=CC(C=O)=C(C)C(C=O)=C1
CC1=CC(C=O)=C(C=O)C=C1C
CC1=CC(C=O)=C(C)C=C1C=O
CC1=CC=C(C)C(=C1)C(=O)C=O
CC(=O)C1=CC=CC(C)=C1C=O
CC(=O)C1=CC(C)=CC=C1C=O
CC(=O)C1=CC=C(C=O)C=C1C
CC1=CC=C(C=C1C)C(=O)C=O
CC1=CC=CC(C)=C1C(=O)C=O
CC1=CC(=CC(C)=C1)C(=O)C=O
CC1=CC=CC(C(=O)C=O)=C1C
CC1=CC=C(C(=O)C=O)C(C)=C1
CC(=O)C1=C(C)C=CC=C1C=O
CC(=O)C1=CC=C(C)C=C1C=O
CC(=O)C1=CC=C(C)C(C=O)=C1
CC(=O)C1=CC(C)=CC(C=O)=C1
CC(=O)C1=CC=CC(C=O)=C1C
CC(=O)C1=CC=C(C=O)C(C)=C1
CC(=O)C1=CC(C=O)=CC=C1C
COC1=C(C=C)C=CC=C1C=O
COC1=CC=CC(C=C)=C1C=O
COC1=CC(C=C)=CC=C1C=O
COC1=CC=C(C=O)C=C1C=C
COC1=CC(C=O)=CC=C1C=C
COC1=CC=C(C=C)C=C1C=O
COC1=CC=C(C=C)C(C=O)=C1
COC1=CC(C=C)=CC(C=O)=C1
COC1=CC=CC(C=O)=C1C=C
COC1=CC=C(C=O)C(C=C)=C1
CCC1=CC=CC(C=O)=C1OC
CCC1=CC=C(C=O)C=C1OC
CCC1=CC=C(OC)C=C1C=O
CCC1=CC(OC)=CC=C1C=O
CCC1=CC(OC)=CC(C=O)=C1
CCOC1=CC=CC(C)=C1C=O
CCOC1=CC=C(C)C(C=O)=C1
CCOC1=CC=CC(C=O)=C1C
COC1=C(C)C=CC=C1CC=O
COC1=CC(C)=CC=C1CC=O
COC1=CC=C(C)C(CC=O)=C1
COC1=CC(C)=CC(CC=O)=C1
COC1=CC=CC(CC=O)=C1C
COC1=CC(CC=O)=CC=C1C
COCC1=C(C)C=CC=C1C=O
COCC1=CC=C(C)C=C1C=O
COCC1=CC(C)=CC=C1C=O
COCC1=CC=C(C)C(C=O)=C1
COCC1=CC=CC(C=O)=C1C
COCC1=CC=C(C=O)C=C1C
COCC1=CC=C(C=O)C(C)=C1
COCC1=CC(C=O)=CC=C1C
CC1=CC=CC(C)=C1OCC=O
CC1=CC=C(C)C(OCC=O)=C1
CC1=CC=CC(OCC=O)=C1C
CC1=CC=C(OCC=O)C=C1C
CC1=CC=C(OCC=O)C(C)=C1
CC1=CC(C)=CC(OCC=O)=C1
CCC1=CC=CC(OC)=C1C=O
CCC1=CC=C(C=O)C(OC)=C1
CCC1=CC(C=O)=CC=C1OC
CCC1=CC=C(OC)C(C=O)=C1
CCC1=C(OC)C=CC=C1C=O
CCOC1=C(C)C=CC=C1C=O
CCOC1=CC=C(C)C=C1C=O
CCOC1=CC(C)=CC=C1C=O
CCOC1=CC(C)=CC(C=O)=C1
CCOC1=CC=C(C=O)C=C1C
CCOC1=CC=C(C=O)C(C)=C1
CCOC1=CC(C=O)=CC=C1C
COC1=CC=C(C)C=C1CC=O
COC1=CC=CC(C)=C1CC=O
COC1=CC=C(CC=O)C=C1C
COC1=CC=C(CC=O)C(C)=C1
COCC1=CC=CC(C)=C1C=O
COCC1=CC(C)=CC(C=O)=C1
COC1=CC=CC=C1OC(C)=O
COC(=O)C1=CC=CC=C1OC
COC1=CC=CC(OC(C)=O)=C1
COC(=O)C1=CC=CC(OC)=C1
COC1=CC=C(OC(C)=O)C=C1
COC(=O)C1=CC=C(OC)C=C1
CC1=CC=CC=C(OC=O)C1=O
CC1=CC=CC(=O)C=C1OC=O
CC1=CC=CC(OC=O)=CC1=O
CC1=CC=CC(=O)C(OC=O)=C1
CC1=CC=C(OC=O)C=CC1=O
CC1=CC=C(OC=O)C(=O)C=C1
CC1=CC(=O)C=CC=C1OC=O
CC1=CC(=O)C=CC(OC=O)=C1
CC1=CC(=O)C=C(OC=O)C=C1
CC1=CC(OC=O)=CC=CC1=O
CC1=CC(OC=O)=CC(=O)C=C1
CC1=CC(=O)C(OC=O)=CC=C1
CC1=C(OC=O)C=CC=CC1=O
CC1=C(OC=O)C=CC(=O)C=C1
CC1=C(OC=O)C(=O)C=CC=C1
CC1=CC=CC(C)(OC=O)C1=O
CC1=CC=CC(=O)C1(C)OC=O
CC1=CC(C)(OC=O)C=CC1=O
CC1=CC(C)(OC=O)C(=O)C=C1
CC1=CC(=O)C=CC1(C)OC=O
CC1=CC(=O)C(C)(OC=O)C=C1
COC1C=C(C)C=CC1OC=O
COC1C=CC=C(C)C1OC=O
COC1C=CC(C)=CC1OC=O
COC1C=CC(OC=O)C=C1C
COC1C=CC(OC=O)C(C)=C1
COC1C(OC=O)C=CC=C1C
CC1=CC(C#C)=C(C=O)C=C1O
CC1=CC(C#C)=C(O)C=C1C=O
CC1=CC=C(C=O)C(C#C)=C1O
CC1=CC=C(O)C(C#C)=C1C=O
CC1=CC(C=O)=CC(O)=C1C#C
CC1=CC(O)=C(C#C)C(C=O)=C1
CC1=CC(O)=CC(C=O)=C1C#C
CC1=C(C=O)C=C(O)C=C1C#C
CC1=C(O)C=C(C=C1C=O)C#C
CC1=C(O)C(=CC=C1C=O)C#C
CC1=C(O)C=CC(C#C)=C1C=O
CC1=C(O)C=C(C=O)C=C1C#C
CC1=CC=C(C=C1O)C(=O)C#C
CC1=CC=C(O)C=C1C(=O)C#C
CC1=CC(O)=CC(=C1)C(=O)C#C
CC1=C(O)C=CC=C1C(=O)C#C
CC(=O)C1=CC=C(C#C)C(O)=C1
CC(=O)C1=CC=CC(O)=C1C#C
CC(=O)C1=CC(O)=CC=C1C#C
CC(=O)C1=CC(O)=CC(=C1)C#C
COC1=C(C)C=C(C=C)C=C1O
COC1=C(C)C=CC(C=C)=C1O
COC1=C(C)C(C=C)=CC=C1O
COC1=CC=C(C=C)C(C)=C1O
COC1=CC=C(C)C(C=C)=C1O
COC1=CC(C=C)=C(C)C=C1O
COC1=CC(C=C)=CC(C)=C1O
COC1=CC(C)=C(C=C)C=C1O
COC1=CC(C)=C(C=C)C(O)=C1
COC1=CC=C(C=C)C(O)=C1C
COC1=CC(C=C)=CC(O)=C1C
COC1=C(C)C=CC(O)=C1C=C
COC1=CC=C(C)C(O)=C1C=C
COC1=CC(C)=CC(O)=C1C=C
COC1=CC(C=C)=C(O)C=C1C
COC1=C(C)C=C(O)C=C1C=C
COC1=CC(C)=C(O)C=C1C=C
COC1=CC(C)=C(O)C(C=C)=C1
COC1=C(C)C(O)=CC=C1C=C
COC1=CC=C(O)C(C)=C1C=C
COC1=CC=C(O)C(C=C)=C1C
COC1=CC(O)=C(C)C=C1C=C
COC1=CC(O)=CC(C)=C1C=C
COC1=CC(O)=C(C=C)C=C1C
COC1=CC(O)=CC(C=C)=C1C
COC1=CC(O)=C(C)C(C=C)=C1
COC1=C(O)C=C(C)C=C1C=C
COC1=C(O)C=CC(C)=C1C=C
COC1=C(O)C(C)=CC=C1C=C
COC1=CC(C)=CC(C=C)=C1O
COC1=CC=C(C(C)=C)C(O)=C1
COC1=CC=CC(O)=C1C(C)=C
COC1=CC=C(O)C=C1C(C)=C
COC1=CC(O)=CC(=C1)C(C)=C
COC1=CC=C(C=C1O)C(C)=C
COC1=CC(=CC=C1O)C(C)=C
COC1=CC=CC(C(C)=C)=C1O
COC1=CC=C(O)C(=C1)C(C)=C
COC1=CC(O)=CC=C1C(C)=C
COC1=C(O)C=CC=C1C(C)=C
CC1=CC=CC(O)=C1OCC#C
CC1=CC=CC(OCC#C)=C1O
CC1=CC=C(O)C=C1OCC#C
CC1=CC=C(OCC#C)C=C1O
CC1=CC=C(OCC#C)C(O)=C1
CC1=CC=C(O)C(OCC#C)=C1
CC1=CC(O)=CC=C1OCC#C
CC1=CC(OCC#C)=CC=C1O
CC1=CC(O)=CC(OCC#C)=C1
CCOC1=CC=C(C=C1O)C#C
CCOC1=CC(=CC=C1O)C#C
CCOC1=CC=CC(C#C)=C1O
CCOC1=CC=C(C#C)C(O)=C1
CCOC1=CC=CC(O)=C1C#C
CCOC1=CC=C(O)C=C1C#C
CCOC1=CC=C(O)C(=C1)C#C
CCOC1=CC(O)=CC=C1C#C
CCOC1=CC(O)=CC(=C1)C#C
CCOC1=C(O)C=CC=C1C#C
COC1=CC=C(C=C1CO)C#C
COC1=CC(=CC=C1CO)C#C
COC1=CC=C(C=C1O)C#CC
COC1=CC=CC(C#C)=C1CO
COC1=CC=C(CC#C)C=C1O
COC1=CC=CC(C#CC)=C1O
COC1=CC=CC(CC#C)=C1O
COC1=CC(CC#C)=CC=C1O
COC1=CC=C(C#CC)C(O)=C1
COC1=CC=C(CC#C)C(O)=C1
COC1=CC=CC(CO)=C1C#C
COC1=CC=CC(O)=C1C#CC
COC1=CC=CC(O)=C1CC#C
COC1=CC=C(CO)C=C1C#C
COC1=CC=C(CO)C(=C1)C#C
COC1=CC=C(O)C=C1C#CC
COC1=CC=C(O)C=C1CC#C
COC1=CC=C(O)C(=C1)C#CC
COC1=CC(CO)=CC=C1C#C
COC1=CC(CO)=CC(=C1)C#C
COC1=CC=C(O)C(CC#C)=C1
COC1=CC(O)=CC=C1C#CC
COC1=CC(O)=CC=C1CC#C
COC1=CC(O)=CC(=C1)C#CC
COC1=C(CO)C=CC=C1C#C
COC1=CC(O)=CC(CC#C)=C1
COCC1=CC=C(C=C1O)C#C
COCC1=CC(=CC=C1O)C#C
COCC1=CC=CC(C#C)=C1O
COCC1=CC=C(C#C)C(O)=C1
COCC1=CC=CC(O)=C1C#C
COCC1=CC=C(O)C=C1C#C
COCC1=CC=C(O)C(=C1)C#C
COCC1=CC(O)=CC=C1C#C
COCC1=CC(O)=CC(=C1)C#C
COCC1=C(O)C=CC=C1C#C
CC1=C(O)C=CC=C1OCC#C
COC1=CC(=CC=C1O)C#CC
COC1=CC=C(C#C)C(CO)=C1
COC1=C(O)C=CC=C1C#CC
COC1=C(O)C=CC=C1CC#C
COC1C=C(C)C=CC1=CCO
COC1C=CC=C(C)C1=CCO
COC1C=CC(C)=CC1=CCO
COC1C(C)=CC=CC1=CCO
COC1C=CC(=CC)C=C1CO
COC1C=CC=C(C=CC)C1O
COC1C=CC(C=CC)=CC1O
COC1C=CC(=CC)C(CO)=C1
COC1C=CC=C(CO)C1=CC
COC1C=CC(=CCO)C=C1C
COC1C=CC(=CCO)C(C)=C1
COC1C=CC(CO)=CC1=CC
COC1C=CC(O)C=C1C=CC
COC1C=C(CO)C=CC1=CC
COC1C=CC(O)C(C=CC)=C1
COC1C(CO)=CC=CC1=CC
COC1C(O)C=CC=C1C=CC
COCC1=CC=CC(=CC)C1O
COCC1=CC(=CC)C=CC1O
COCC1=CC(=CC)C(O)C=C1
COCC1=CC=CC(O)C1=CC
COCC1=CC(O)C=CC1=CC
COCC1=CC(O)C(=CC)C=C1
COCC=C1C=C(C)C=CC1O
COCC=C1C=CC=C(C)C1O
COCC=C1C=CC(C)=CC1O
COCC=C1C=CC(O)C=C1C
COCC=C1C=CC(O)C(C)=C1
COCC=C1C(O)C=CC=C1C
COC1C=C(C=CC)C=CC1O
[O-]C(=O)C1=CC=CC=C1C=O
[O-]C(=O)C1=CC=CC(C=O)=C1
[O-]C(=O)C1=CC=C(C=O)C=C1
[O-]C(=O)COC1=CC=CC=C1
CC1=CC=CC1OCC([O-])=O
CC1=CC(OCC([O-])=O)C=C1
CCOC1C=CC=C1C([O-])=O
CCOC1C=CC(=C1)C([O-])=O
COC1C=CC=C1CC([O-])=O
COC1C=CC(CC([O-])=O)=C1
COCC1=C(C=CC1)C([O-])=O
COCC1=C(CC=C1)C([O-])=O
COCC1=CC=C(C1)C([O-])=O
COCC1=CC=CC1C([O-])=O
COCC1=CC(=CC1)C([O-])=O
COCC1=CC(C=C1)C([O-])=O
COCC1=CCC=C1C([O-])=O
COCC1=CCC(=C1)C([O-])=O
COCC1C=CC=C1C([O-])=O
COCC1C=CC(=C1)C([O-])=O
CC(=O)C(=O)C1=CC=CC1O
CC(=O)C(O)C1=CC=CC1=O
CC(O)C(=O)C1=CC=CC1=O
CC(=O)C(=O)C1=CC(O)C=C1
CC(=O)C(O)C1=CC(=O)C=C1
CC(O)C(=O)C1=CC(=O)C=C1
CC1=CC=CC1(O)C(=O)C=O
CC1=CC(O)(C=C1)C(=O)C=O
CC1(O)C=CC=C1C(=O)C=O
CC1(O)C=CC(=C1)C(=O)C=O
CC(=O)C1=CC=CC1(O)C=O
CC(=O)C1=CC(O)(C=O)C=C1
CC(=O)C1(O)C=CC=C1C=O
CC(=O)C1(O)C=CC(C=O)=C1
COC1(C=CC=C1)C(=O)CO
COC1(C=CC=C1)C(O)C=O
COC(C=O)C1(O)C=CC=C1
COCC(=O)C1(O)C=CC=C1
OC1C=C(CC1=O)C#CC=O
OC1C(C=CC1=O)C#CC=O
OC1CC(=CC1=O)C#CC=O
OC1C=CC(C#CC=O)C1=O
OC1CC=C(C#CC=O)C1=O
OC1C=CC(=O)C1C#CC=O
OC1CC(=O)C=C1C#CC=O
OC1CC(=O)C(=C1)C#CC=O
OC1C(=O)CC=C1C#CC=O
OCC#CC1=CCC(=O)C1=O
OCC#CC1C=CC(=O)C1=O
OCC#CC1=CC(=O)CC1=O
OCC#CC1=CC(=O)C(=O)C1
OCC#CC1C(=O)C=CC1=O
OC1C=C(CC1=CC=O)C=O
OC1C(CC=C1C=O)=CC=O
OC1C=C(CC1=O)C=CC=O
OC1C=CC(=CCC=O)C1=O
OC1C=CC(C=CC=O)C1=O
OC1CC=C(C=CC=O)C1=O
OC1C=CC(=CC=O)C1C=O
OC1CC(C=CC=O)=CC1=O
OC1C=CC(C=O)C1=CC=O
OC1CC=C(C=O)C1=CC=O
OC1CC(=CC=O)C=C1C=O
OC1C(C=CC=O)C=CC1=O
OC1CC(=CC=O)C(C=O)=C1
OC1C=CC(=O)C1=CCC=O
OC1C=CC(=O)C1C=CC=O
OC1CC(C=O)=CC1=CC=O
OC1CC(=O)C=C1C=CC=O
OC1C(C=O)C=CC1=CC=O
OC1CC(=O)C(C=CC=O)=C1
OC1C(=O)C=CC1=CCC=O
OC1C(=O)CC=C1C=CC=O
OCC1=CC(CC1=O)=CC=O
OCC1=CCC(=CC=O)C1=O
OCC1C=CC(=CC=O)C1=O
OCC1=CC(=CC=O)C(=O)C1
OCC1=CCC(=O)C1=CC=O
OCC1C=CC(=O)C1=CC=O
OCC1=CC(=O)C(C1)=CC=O
OCC1=CC(=O)CC1=CC=O
OCC1C(=O)C=CC1=CC=O
OCC=C1C=C(CC1=O)C=O
OCC=C1C=CC(C=O)C1=O
OCC=C1CC=C(C=O)C1=O
OCC=C1C=CC(=O)C1C=O
OCC=C1CC(C=O)=CC1=O
OCC=C1CC(=O)C=C1C=O
OCC=C1C(C=O)C=CC1=O
OCC=C1CC(=O)C(C=O)=C1
OCC=C1C(=O)CC=C1C=O
OCC=CC1=CCC(=O)C1=O
OCC=CC1C=CC(=O)C1=O
OCCC=C1C=CC(=O)C1=O
OCC=CC1=CC(=O)CC1=O
OCC=CC1=CC(=O)C(=O)C1
OCC=CC1C(=O)C=CC1=O
OCCC=C1C(=O)C=CC1=O
OC1C=CCC1=C(C=O)C=O
OC1C=CCC1=CC(=O)C=O
OC1CC=CC1=C(C=O)C=O
OC1CC=CC1=CC(=O)C=O
OC1CC(C=C1)=C(C=O)C=O
OC1CC(=CC(=O)C=O)C=C1
OCC(C=O)=C1C=CCC1=O
OCC(C=O)=C1CC=CC1=O
OCC(C=O)=C1CC(=O)C=C1
OC(C=O)C=C1C=CCC1=O
OC(C=O)C=C1CC=CC1=O
OCC(=O)C=C1C=CCC1=O
OCC(=O)C=C1CC=CC1=O
OC(C=O)C=C1CC(=O)C=C1
OCC(=O)C=C1CC(=O)C=C1
CC1=C(CC(C=O)C1O)C=O
CC1=C(CC(CO)C1=O)C=O
CC1=CC(CC=O)C(=O)C1O
CC1=CC(CC=O)C(O)C1=O
CC1=CC(CCO)C(=O)C1=O
CC1C=C(CC=O)C(=O)C1O
CC1C=C(CC=O)C(O)C1=O
CC1C=C(CCO)C(=O)C1=O
CC1=C(CC(=O)C1CO)C=O
CC1=C(CC(O)C1C=O)C=O
CC1=C(CC=O)CC(=O)C1O
CC1=C(CC=O)CC(O)C1=O
CC1=C(CCO)CC(=O)C1=O
CC1=CC(C=O)C(C=O)C1O
CC1=CC(C=O)C(CO)C1=O
CC1=CC(CO)C(C=O)C1=O
CC1C=C(C=O)C(C=O)C1O
CC1C=C(C=O)C(CO)C1=O
CC1C=C(CO)C(C=O)C1=O
CC1C(=O)C(=O)C=C1CCO
CC1CC(C=O)=C(C=O)C1O
CC1CC(C=O)=C(CO)C1=O
CC1CC(CO)=C(C=O)C1=O
CC1=CC(C=O)C(=O)C1CO
CC1=CC(C=O)C(O)C1C=O
CC1=CC(CO)C(=O)C1C=O
CC1C=C(C=O)C(=O)C1CO
CC1C=C(C=O)C(O)C1C=O
CC1C=C(CO)C(=O)C1C=O
CC1=C(CC=O)C(=O)CC1O
CC1=C(CC=O)C(O)CC1=O
CC1=C(CCO)C(=O)CC1=O
CC1=C(CC=O)C(=O)C(O)C1
CC1=C(CC=O)C(O)C(=O)C1
CC1=C(CCO)C(=O)C(=O)C1
CC1=C(C=O)C(CC1O)C=O
CC1=C(CO)C(CC1=O)C=O
CC1=C(CO)CC(C=O)C1=O
CC1=CC(=O)C(CC=O)C1O
CC1=CC(=O)C(CCO)C1=O
CC1=CC(O)C(CC=O)C1=O
CC1C(C=O)C=C(CO)C1=O
CC1C(=O)C(C=O)C=C1CO
CC1C(CO)C=C(C=O)C1=O
CC1=C(CO)CC(=O)C1C=O
CC1=CC(=O)C(C=O)C1CO
CC1=CC(=O)C(CO)C1C=O
CC1=CC(O)C(C=O)C1C=O
CC1CC(=O)C(C=O)=C1CO
CC1CC(=O)C(CO)=C1C=O
CC1CC(O)C(C=O)=C1C=O
CC1=C(C=O)C(CO)CC1=O
CC1C(C=O)C(CO)=CC1=O
CC1C(CO)C(C=O)=CC1=O
CC1=C(C=O)C(C=O)C(O)C1
CC1=C(C=O)C(CO)C(=O)C1
CC1=C(CO)C(C=O)C(=O)C1
CC1=CC(=O)C(=O)C1CCO
CC1=CC(=O)C(O)C1CC=O
CC1=CC(O)C(=O)C1CC=O
CC1=C(C=O)C(=O)CC1CO
CC1=C(C=O)C(O)C(C1)C=O
CC1=C(C=O)C(O)CC1C=O
CC1=C(CO)C(=O)C(C1)C=O
CC1=C(CO)C(=O)CC1C=O
CC1C(C=O)C(=O)C=C1CO
CC1C(C=O)C(O)C=C1C=O
CC1C(CO)C(=O)C=C1C=O
CC1=C(C=O)C(=O)C(CO)C1
CC1C(=O)C=C(CCO)C1=O
CC1C(O)C=C(CC=O)C1=O
CC1C(=O)CC(C=O)=C1CO
CC1C(=O)CC(CO)=C1C=O
CC1C(O)C=C(C=O)C1C=O
CC1C(O)CC(C=O)=C1C=O
CC1C(O)C(CC=O)=CC1=O
CC1C(=O)C(CO)C=C1C=O
CC1C(C=O)C=C(C=O)C1O
CC1C(O)C(C=O)C=C1C=O
CC1C(=O)C(O)C=C1CC=O
CC1C(O)C(=O)C=C1CC=O
CCC1=C(CC(=O)C1O)C=O
CCC1=C(CC(O)C1=O)C=O
CCC1=CC(C=O)C(=O)C1O
CCC1=CC(C=O)C(O)C1=O
CCC1=CC(CO)C(=O)C1=O
CCC1C=C(C=O)C(=O)C1O
CCC1C=C(C=O)C(O)C1=O
CCC1C=C(CO)C(=O)C1=O
CCC1=C(CO)CC(=O)C1=O
CCC1=CC(=O)C(C=O)C1O
CCC1=CC(=O)C(CO)C1=O
CCC1=CC(O)C(C=O)C1=O
CCC1C(=O)C(=O)C=C1CO
CCC1=CC(=O)C(=O)C1CO
CCC1=CC(=O)C(O)C1C=O
CCC1=CC(O)C(=O)C1C=O
CCC1=C(C=O)C(=O)CC1O
CCC1=C(C=O)C(O)CC1=O
CCC1=C(CO)C(=O)CC1=O
CCC1=C(C=O)C(=O)C(O)C1
CCC1=C(C=O)C(O)C(=O)C1
CCC1=C(CO)C(=O)C(=O)C1
CCC1C(=O)C=C(CO)C1=O
CCC1C(O)C=C(C=O)C1=O
CCC1C(O)C(C=O)=CC1=O
CCC1C(=O)C(O)C=C1C=O
CCC1C(O)C(=O)C=C1C=O
CCCC1=CC(=O)C(=O)C1O
CCCC1=CC(=O)C(O)C1=O
CCCC1=CC(O)C(=O)C1=O
CC1=C(CCC1=O)C(=O)CO
CC1=C(CCC1=O)C(O)C=O
CC1=C(CCC1O)C(=O)C=O
CC1=CC(CC1=O)C(=O)CO
CC1=CC(CC1=O)C(O)C=O
CC1=CC(CC1O)C(=O)C=O
CC1=CCC(C1O)C(=O)C=O
CC1C=C(CC1=O)C(=O)CO
CC1C=C(CC1=O)C(O)C=O
CC1C=C(CC1O)C(=O)C=O
CC1C=CC(C1O)C(=O)C=O
CC1C(C=CC1=O)C(=O)CO
CC1C(C=CC1=O)C(O)C=O
CC1CC=C(C1O)C(=O)C=O
CC1CC(=CC1=O)C(=O)CO
CC1CC(=CC1=O)C(O)C=O
CC1CC(=CC1O)C(=O)C=O
CC1=CCC(C(=O)CO)C1=O
CC1=CCC(C(O)C=O)C1=O
CC1C=CC(C(=O)CO)C1=O
CC1C=CC(C(O)C=O)C1=O
CC1CC=C(C(=O)CO)C1=O
CC1CC=C(C(O)C=O)C1=O
CC1=C(CC(=O)C1)C(=O)CO
CC1=C(CC(=O)C1)C(O)C=O
CC1=C(CC(O)C1)C(=O)C=O
CC1=CC(C(O)C1)C(=O)C=O
CC1=CCC(=O)C1C(=O)CO
CC1=CCC(=O)C1C(O)C=O
CC1=CCC(O)C1C(=O)C=O
CC1C=CC(=O)C1C(=O)CO
CC1C=CC(=O)C1C(O)C=O
CC1C=CC(O)C1C(=O)C=O
CC1=CC(C(=O)CO)C(=O)C1
CC1=CC(C(O)C=O)C(=O)C1
CC1=C(C(O)CC1)C(=O)C=O
CC1=CC(=O)C(C1)C(=O)CO
CC1=CC(=O)C(C1)C(O)C=O
CC1=CC(=O)CC1C(=O)CO
CC1=CC(=O)CC1C(O)C=O
CC1=CC(O)C(C1)C(=O)C=O
CC1=CC(O)CC1C(=O)C=O
CC1CC(=O)C=C1C(=O)CO
CC1CC(=O)C=C1C(O)C=O
CC1CC(=O)C(=C1)C(=O)CO
CC1CC(=O)C(=C1)C(O)C=O
CC1CC(O)C=C1C(=O)C=O
CC1CC(O)C(=C1)C(=O)C=O
CC1=C(C(=O)CO)C(=O)CC1
CC1=C(C(O)C=O)C(=O)CC1
CC1C(=O)CC=C1C(=O)CO
CC1C(=O)CC=C1C(O)C=O
CC1C(O)C=CC1C(=O)C=O
CC1C(O)CC=C1C(=O)C=O
CC(C=O)C1=CCC(=O)C1O
CC(C=O)C1=CCC(O)C1=O
CC(C=O)C1C=CC(=O)C1O
CC(C=O)C1C=CC(O)C1=O
CC(CO)C1=CCC(=O)C1=O
CC(CO)C1C=CC(=O)C1=O
CCC(=O)C1=CCC(=O)C1O
CCC(=O)C1=CCC(O)C1=O
CCC(=O)C1C=CC(=O)C1O
CCC(=O)C1C=CC(O)C1=O
CCC(O)C1=CCC(=O)C1=O
CCC(O)C1C=CC(=O)C1=O
CC(C=O)C1=CC(=O)CC1O
CC(C=O)C1=CC(O)CC1=O
CC(CO)C1=CC(=O)CC1=O
CCC(=O)C1=CC(=O)CC1O
CCC(=O)C1=CC(O)CC1=O
CC(C=O)C1=CC(=O)C(O)C1
CC(C=O)C1=CC(O)C(=O)C1
CC(CO)C1=CC(=O)C(=O)C1
CCC(=O)C1=CC(=O)C(O)C1
CCC(=O)C1=CC(O)C(=O)C1
CCC(O)C1=CC(=O)C(=O)C1
CC(C=O)C1C(O)C=CC1=O
CC(CO)C1C(=O)C=CC1=O
CCC(=O)C1C(O)C=CC1=O
CCC(O)C1C(=O)C=CC1=O
CC(=O)C1=C(CCC1O)C=O
CC(=O)C1=CC(CC1O)C=O
CC(=O)C1C=C(CC1O)C=O
CC(O)C1=C(CCC1=O)C=O
CC(O)C1=CC(CC1=O)C=O
CC(O)C1C=C(CC1=O)C=O
CC(=O)C1=CCC(C=O)C1O
CC(=O)C1=CCC(CO)C1=O
CC(=O)C1C=CC(C=O)C1O
CC(=O)C1C=CC(CO)C1=O
CC(=O)C1CC=C(C=O)C1O
CC(=O)C1CC=C(CO)C1=O
CC(O)C1=CCC(C=O)C1=O
CC(O)C1C=CC(C=O)C1=O
CC(O)C1CC=C(C=O)C1=O
CC(=O)C1=C(CC(O)C1)C=O
CC(=O)C1=CCC(=O)C1CO
CC(=O)C1=CCC(O)C1C=O
CC(=O)C1C=CC(=O)C1CO
CC(=O)C1C=CC(O)C1C=O
CC(O)C1=C(CC(=O)C1)C=O
CC(O)C1=CCC(=O)C1C=O
CC(O)C1C=CC(=O)C1C=O
CC(=O)C1=CC(CO)CC1=O
CC(=O)C1C=C(CO)CC1=O
CC(=O)C1CC(C=O)=CC1O
CC(=O)C1CC(CO)=CC1=O
CC(O)C1CC(C=O)=CC1=O
CC(=O)C1=CC(C=O)C(O)C1
CC(=O)C1=CC(CO)C(=O)C1
CC(O)C1=CC(C=O)C(=O)C1
CC(=O)C1=CC(=O)CC1CO
CC(=O)C1=CC(O)C(C1)C=O
CC(=O)C1=CC(O)CC1C=O
CC(=O)C1CC(=O)C=C1CO
CC(=O)C1CC(O)C=C1C=O
CC(O)C1=CC(=O)C(C1)C=O
CC(O)C1=CC(=O)CC1C=O
CC(O)C1CC(=O)C=C1C=O
CC(=O)C1=C(CO)CCC1=O
CC(=O)C1C(CO)C=CC1=O
CC(O)C1C(C=O)C=CC1=O
CC(=O)C1=C(CO)CC(=O)C1
CC(=O)C1=CC(=O)C(CO)C1
CC(=O)C1CC(=O)C(CO)=C1
CC(=O)C1CC(O)C(C=O)=C1
CC(O)C1CC(=O)C(C=O)=C1
CC(=O)C1=C(C=O)C(O)CC1
CC(=O)C1=C(CO)C(=O)CC1
CC(O)C1=C(C=O)C(=O)CC1
CC(=O)C1C(=O)CC=C1CO
CC(=O)C1C(O)C=CC1C=O
CC(=O)C1C(O)CC=C1C=O
CC(O)C1C(=O)CC=C1C=O
CC(=O)CC1=CCC(=O)C1O
CC(=O)CC1=CCC(O)C1=O
CC(=O)CC1C=CC(=O)C1O
CC(=O)CC1C=CC(O)C1=O
CC(O)CC1=CCC(=O)C1=O
CC(O)CC1C=CC(=O)C1=O
CC(=O)CC1=CC(=O)CC1O
CC(=O)CC1=CC(O)CC1=O
CC(O)CC1=CC(=O)CC1=O
CC(=O)CC1=CC(=O)C(O)C1
CC(=O)CC1=CC(O)C(=O)C1
CC(O)CC1=CC(=O)C(=O)C1
CC(=O)CC1C(O)C=CC1=O
CC(O)CC1C(=O)C=CC1=O
CCC(O)C1=CC(=O)CC1=O
CC1=C(CCC1(O)C=O)C=O
CC1=CC(CC1(O)C=O)C=O
CC1=CC(CC1O)(C=O)C=O
CC1C=C(CC1(O)C=O)C=O
CC1=CCC(C=O)C1(O)C=O
CC1(CC=C(C=O)C1O)C=O
CC1(CC=C(CO)C1=O)C=O
CC1C=CC(C=O)C1(O)C=O
CC1CC=C(C=O)C1(O)C=O
CC1=CCC(C=O)(C=O)C1O
CC1=CCC(CO)(C=O)C1=O
CC1C=CC(C=O)(C=O)C1O
CC1C=CC(CO)(C=O)C1=O
CC1=C(CC(O)(C1)C=O)C=O
CC1=CCC(=O)C1(CO)C=O
CC1=CCC(O)C1(C=O)C=O
CC1C=CC(=O)C1(CO)C=O
CC1C=CC(O)C1(C=O)C=O
CC1=CCC(=O)C1(O)CC=O
CC1C=CC(=O)C1(O)CC=O
CC1=CC(CO)(CC1=O)C=O
CC1(CC(C=O)=CC1O)C=O
CC1(CC(CO)=CC1=O)C=O
CC1CC(C=O)=CC1(O)C=O
CC1=CCC(O)(CC=O)C1=O
CC1C=CC(O)(CC=O)C1=O
CC1=CC(C=O)C(O)(C1)C=O
CC1=CCC(O)(C=O)C1C=O
CC1C=CC(O)(C=O)C1C=O
CC1=CC(C=O)(C=O)C(O)C1
CC1=CC(CO)(C=O)C(=O)C1
CC1=CC(=O)CC1(CO)C=O
CC1=CC(O)(CC1C=O)C=O
CC1=CC(O)C(C1)(C=O)C=O
CC1=CC(O)CC1(C=O)C=O
CC1(CC(=O)C=C1CO)C=O
CC1(CC(O)C=C1C=O)C=O
CC1=CC(=O)CC1(O)CC=O
CC1C(C=O)=CCC1(O)C=O
CC1C(C=O)C=CC1(O)C=O
CC1(CC=O)C=CC(=O)C1O
CC1(CC=O)C=CC(O)C1=O
CC1(CCO)C=CC(=O)C1=O
CC1=CC(=O)C(CO)(C1)C=O
CC1(CC(=O)C(CO)=C1)C=O
CC1(CC(O)C(C=O)=C1)C=O
CC1=CC(O)(CC=O)CC1=O
CC1=CC(O)(CC=O)C(=O)C1
CC1=C(C=O)C(O)(CC1)C=O
CC1=CC(O)(C=O)C(C1)C=O
CC1CC(O)(C=O)C=C1C=O
CC1(CC=O)C(O)C=CC1=O
CC1(CCO)C(=O)C=CC1=O
CC1=CC(=O)C(O)(CC=O)C1
CC1CC(O)(C=O)C(C=O)=C1
CC1C(=O)C=CC1(CO)C=O
CC1C(O)C=CC1(C=O)C=O
CC1C(=O)C=CC1(O)CC=O
CC1(C=O)C=C(CC1O)C=O
CC1(CO)C=C(CC1=O)C=O
CC1(C=O)C=CC(C=O)C1O
CC1(C=O)C=CC(CO)C1=O
CC1(CO)C=CC(C=O)C1=O
CC1(CO)CC=C(C=O)C1=O
CC1(C=O)C=CC(=O)C1CO
CC1(C=O)C=CC(O)C1C=O
CC1(CO)C=CC(=O)C1C=O
CC1(C=O)C=C(CO)CC1=O
CC1(CO)CC(C=O)=CC1=O
CC1(CO)CC(=O)C=C1C=O
CC1(C=O)C(CO)C=CC1=O
CC1(CO)C(C=O)C=CC1=O
CC1(CO)CC(=O)C(C=O)=C1
CC1(C=O)C(=O)CC=C1CO
CC1(C=O)C(O)C=CC1C=O
CC1(C=O)C(O)CC=C1C=O
CC1(CO)C(=O)CC=C1C=O
CC1(O)C=C(CC1C=O)C=O
CC1(O)C(CC=C1C=O)C=O
CC1(O)C=CC(CC=O)C1=O
CC1(O)CC=C(CC=O)C1=O
CC1(O)C=CC(C=O)C1C=O
CC1(O)CC=C(C=O)C1C=O
CC1(O)CCC(C=O)=C1C=O
CC1(O)C=C(CC=O)CC1=O
CC1(O)CC(CC=O)=CC1=O
CC1(O)C=CC(=O)C1CC=O
CC1(O)CC(C=O)=C(C1)C=O
CC1(O)CC(C=O)=CC1C=O
CC1(O)CC(C=O)C=C1C=O
CC1(O)C(CC=O)C=CC1=O
CC1(O)CC(C=O)C(C=O)=C1
CC1(O)CC(=O)C=C1CC=O
CC1(O)C(C=O)C=CC1C=O
CC1(O)CC(=O)C(CC=O)=C1
CC1(O)C(=O)CC=C1CC=O
CCC1=CCC(=O)C1(O)C=O
CCC1C=CC(=O)C1(O)C=O
CCC1=CCC(O)(C=O)C1=O
CCC1C=CC(O)(C=O)C1=O
CCC1=CC(=O)CC1(O)C=O
CCC1=CC(O)(CC1=O)C=O
CCC1=CC(=O)C(O)(C1)C=O
CCC1=CC(O)(C=O)C(=O)C1
CCC1C(=O)C=CC1(O)C=O
CCC1(C=O)C=CC(=O)C1O
CCC1(C=O)C=CC(O)C1=O
CCC1(CO)C=CC(=O)C1=O
CCC1(C=O)C(O)C=CC1=O
CCC1(CO)C(=O)C=CC1=O
CCC1(O)C=C(CC1=O)C=O
CCC1(O)C=CC(C=O)C1=O
CCC1(O)CC=C(C=O)C1=O
CCC1(O)C=CC(=O)C1C=O
CCC1(O)CC(C=O)=CC1=O
CCC1(O)CC(=O)C=C1C=O
CCC1(O)C(C=O)C=CC1=O
CCC1(O)CC(=O)C(C=O)=C1
CCC1(O)C(=O)CC=C1C=O
CCCC1(O)C=CC(=O)C1=O
CCCC1(O)C(=O)C=CC1=O
OCC1=C(C=C)C(OC1)C=O
OCC1=C(COC1C=C)C=O
OCC1=CC(OC1C=C)C=O
OCC1=C(COC1C=O)C=C
OCC1=CC(OC1C=O)C=C
OCC1=C(C=O)C(OC1)C=C
OCC1OC(C=C)C=C1C=O
OCC1OCC(C=C)=C1C=O
OCC1OC(C=C)C(C=O)=C1
OCC1OCC(C=O)=C1C=C
OCC1OC(C=O)C=C1C=C
OCC1OC(C=O)C(C=C)=C1
CC(O)(C=O)C1=CCCC1=O
CC(O)(C=O)C1C=CCC1=O
CC(O)(C=O)C1CC=CC1=O
CC(O)(C=O)C1=CCC(=O)C1
CC(O)(C=O)C1=CC(=O)CC1
CC(O)(C=O)C1CC(=O)C=C1
OCC1=C(COC1)C(=C)C=O
OCC1=CC(OC1)C(=C)C=O
OCC1=CCOC1C(=C)C=O
OCC1=C(COC1)C(=O)C=C
OCC1=CC(OC1)C(=O)C=C
OCC1=CCOC1C(=O)C=C
OCC1OC(C=C1)C(=C)C=O
OCC1OCC=C1C(=C)C=O
OCC1OCC(=C1)C(=C)C=O
OCC1OC(C=C1)C(=O)C=C
OCC1OCC=C1C(=O)C=C
OCC1OCC(=C1)C(=O)C=C
OC(C=C)C1=C(COC1)C=O
OC(C=C)C1=CC(OC1)C=O
OC(C=C)C1=CCOC1C=O
OCC(=C)C1=C(COC1)C=O
OCC(=C)C1=CC(OC1)C=O
OCC(=C)C1=CCOC1C=O
OC(C=C)C1OCC=C1C=O
OCC(=C)C1OCC=C1C=O
OC(C=C)C1OCC(C=O)=C1
OCC(=C)C1OCC(C=O)=C1
OC(C=C)C1OC(C=O)C=C1
OCC(=C)C1OC(C=O)C=C1
OC(C=O)C1=C(COC1)C=C
OC(C=O)C1=CC(OC1)C=C
OC(C=O)C1=CCOC1C=C
OCC(=O)C1=C(COC1)C=C
OCC(=O)C1=CC(OC1)C=C
OCC(=O)C1=CCOC1C=C
OC(C=O)C1OCC=C1C=C
OCC(=O)C1OCC=C1C=C
OC(C=O)C1OC(C=C)C=C1
OC(C=O)C1OCC(C=C)=C1
OCC(=O)C1OC(C=C)C=C1
OCC(=O)C1OCC(C=C)=C1
CC1=CC(CC=O)OC1CO
CC1=CC(CCO)OC1C=O
CC1=C(CC=O)C(CO)OC1
CC1=C(CC=O)COC1CO
CC1=C(CCO)C(OC1)C=O
CC1=C(CCO)COC1C=O
CC1=CC(CO)OC1CC=O
CC1=C(COC1CCO)C=O
CC1=CC(OC1CCO)C=O
CC1=C(C=O)C(CCO)OC1
CC1=C(CO)C(CC=O)OC1
CC1=C(CO)COC1CC=O
CC1OCC(CC=O)=C1CO
CC1OCC(CCO)=C1C=O
CC1OCC(C=O)=C1CCO
CC1OCC(CO)=C1CC=O
CC1OC(CC=O)C=C1CO
CC1OC(CCO)C=C1C=O
CC1OC(CC=O)C(CO)=C1
CC1OC(CCO)C(C=O)=C1
CC1OC(C=O)C=C1CCO
CC1OC(CO)C=C1CC=O
CC1OC(C=O)C(CCO)=C1
CC1OC(CO)C(CC=O)=C1
CCC1=CC(CO)OC1C=O
CCC1=C(COC1CO)C=O
CCC1=CC(OC1CO)C=O
CCC1=C(C=O)C(CO)OC1
CCC1=C(CO)C(OC1)C=O
CCC1=C(CO)COC1C=O
CCC1OCC(C=O)=C1CO
CCC1OCC(CO)=C1C=O
CCC1OC(C=O)C=C1CO
CCC1OC(CO)C=C1C=O
CCC1OC(C=O)C(CO)=C1
CCC1OC(CO)C(C=O)=C1
CC1=CC(CC(=O)CO)OC1
CC1=CC(CC(O)C=O)OC1
CC1=C(CC(=O)CO)COC1
CC1=C(CC(O)C=O)COC1
CC1=C(COC1)C(CO)C=O
CC1=CC(OC1)C(CO)C=O
CC1=CCOC1C(CO)C=O
CC1=CCOC1CC(=O)CO
CC1=CCOC1CC(O)C=O
CC1=C(COC1)C(=O)CCO
CC1=C(COC1)C(O)CC=O
CC1=CC(OC1)C(=O)CCO
CC1=CC(OC1)C(O)CC=O
CC1=CCOC1C(=O)CCO
CC1=CCOC1C(O)CC=O
CC1OC(C=C1)C(CO)C=O
CC1OCC=C1C(CO)C=O
CC1OCC=C1CC(=O)CO
CC1OCC=C1CC(O)C=O
CC1OCC(=C1)C(CO)C=O
CC1OC(C=C1)C(=O)CCO
CC1OC(C=C1)C(O)CC=O
CC1OCC=C1C(=O)CCO
CC1OCC=C1C(O)CC=O
CC1OCC(=C1)C(=O)CCO
CC1OCC(=C1)C(O)CC=O
CC1OCC(CC(=O)CO)=C1
CC1OCC(CC(O)C=O)=C1
CC1OC(CC(=O)CO)C=C1
CC1OC(CC(O)C=O)C=C1
CCC1=C(COC1)C(=O)CO
CCC1=C(COC1)C(O)C=O
CCC1=CC(OC1)C(=O)CO
CCC1=CC(OC1)C(O)C=O
CCC1=CCOC1C(=O)CO
CCC1=CCOC1C(O)C=O
CCC1OC(C=C1)C(=O)CO
CCC1OC(C=C1)C(O)C=O
CCC1OCC=C1C(=O)CO
CCC1OCC=C1C(O)C=O
CCC1OCC(=C1)C(=O)CO
CCC1OCC(=C1)C(O)C=O
CC(C=O)C1=CC(CO)OC1
CCC(=O)C1=CC(CO)OC1
CC(C=O)C1=CCOC1CO
CC(CO)C1=C(COC1)C=O
CC(CO)C1=CC(OC1)C=O
CC(CO)C1=CCOC1C=O
CCC(=O)C1=CCOC1CO
CCC(O)C1=C(COC1)C=O
CCC(O)C1=CC(OC1)C=O
CCC(O)C1=CCOC1C=O
CC(C=O)C1=C(CO)COC1
CCC(=O)C1=C(CO)COC1
CC(C=O)C1OCC=C1CO
CC(CO)C1OCC=C1C=O
CCC(=O)C1OCC=C1CO
CCC(O)C1OCC=C1C=O
CC(C=O)C1OCC(CO)=C1
CC(CO)C1OCC(C=O)=C1
CCC(=O)C1OCC(CO)=C1
CCC(O)C1OCC(C=O)=C1
CC(C=O)C1OC(CO)C=C1
CC(CO)C1OC(C=O)C=C1
CCC(=O)C1OC(CO)C=C1
CCC(O)C1OC(C=O)C=C1
CC(=O)C1=CC(CCO)OC1
CC(O)C1=CC(CC=O)OC1
CC(=O)C1=C(CCO)COC1
CC(O)C1=C(CC=O)COC1
CC(=O)C1=CCOC1CCO
CC(O)C1=CCOC1CC=O
CC(=O)C1OCC=C1CCO
CC(O)C1OCC=C1CC=O
CC(=O)C1OCC(CCO)=C1
CC(O)C1OCC(CC=O)=C1
CC(=O)C1OC(CCO)C=C1
CC(O)C1OC(CC=O)C=C1
CC(=O)CC1=CC(CO)OC1
CC(=O)CC1=CCOC1CO
CC(O)CC1=C(COC1)C=O
CC(O)CC1=CC(OC1)C=O
CC(O)CC1=CCOC1C=O
CC(=O)CC1=C(CO)COC1
CC(=O)CC1OCC=C1CO
CC(O)CC1OCC=C1C=O
CC(=O)CC1OCC(CO)=C1
CC(O)CC1OCC(C=O)=C1
CC(=O)CC1OC(CO)C=C1
CC(O)CC1OC(C=O)C=C1
CC1(CC=CC1=O)OCCO
CC1(CC=CC1O)OCC=O
CC1(CC(=O)C=C1)OCCO
CC1(CC(O)C=C1)OCC=O
CC1(O)C=CCC1OCC=O
CC1(O)CC=CC1OCC=O
CC1(OCC=O)C=CCC1O
CC1(OCCO)C=CCC1=O
CC1(O)CC(OCC=O)C=C1
CCOC1(CC=CC1O)C=O
CCOC1C=CCC1(O)C=O
CCOC1CC=CC1(O)C=O
CCOC1(CC(O)C=C1)C=O
CCOC1CC(O)(C=O)C=C1
CCOC1(C=O)C=CCC1O
CCOC1(CO)C=CCC1=O
CCOC1(CO)CC=CC1=O
CCOC1(CO)CC(=O)C=C1
CCOCC1(O)C=CCC1=O
CCOCC1(O)CC=CC1=O
CCOCC1(O)CC(=O)C=C1
COC1(CC=CC1CO)C=O
COC1(CCC=C1CO)C=O
COC1C=CCC1(CO)C=O
COC1CC=CC1(CO)C=O
COC1C=CCC1(O)CC=O
COC1CC=CC1(O)CC=O
COC1(CC=C(CO)C1)C=O
COC1(CCC(CO)=C1)C=O
COC1(CC(CO)C=C1)C=O
COC1CC(CO)(C=O)C=C1
COC1(CC=O)C=CCC1O
COC1(CC=O)CC=CC1O
COC1(CCO)C=CCC1=O
COC1(CCO)CC=CC1=O
COC1(CC=O)CC(O)C=C1
COC1(CCO)CC(=O)C=C1
COC1CC(O)(CC=O)C=C1
COC1(C=O)C=CCC1CO
COC1(CO)C=CCC1C=O
COC1(CO)CC=C(C1)C=O
COC1(CO)CC=CC1C=O
COC1(CO)CCC=C1C=O
COC1(CO)CCC(C=O)=C1
COC1(CO)CC(C=O)C=C1
COCC1=CCCC1(O)C=O
COCC1(CC=CC1O)C=O
COCC1C=CCC1(O)C=O
COCC1CC=CC1(O)C=O
COCC1=CCC(O)(C1)C=O
COCC1=CC(O)(CC1)C=O
COCC1(CC(O)C=C1)C=O
COCC1CC(O)(C=O)C=C1
COCC1(C=O)C=CCC1O
COCC1(CO)C=CCC1=O
COCC1(CO)CC=CC1=O
COCC1(CO)CC(=O)C=C1
COCC1(O)C=CCC1C=O
COCC1(O)CC=C(C1)C=O
COCC1(O)CC=CC1C=O
COCC1(O)CCC=C1C=O
COCC1(O)CCC(C=O)=C1
COCC1(O)CC(C=O)C=C1
COCCC1(O)C=CCC1=O
COCCC1(O)CC=CC1=O
COCCC1(O)CC(=O)C=C1
OC1C=CCCC1C(=O)C=O
OC1CC=CC(C1)C(=O)C=O
OC1CC=CCC1C(=O)C=O
OC1CC(CC=C1)C(=O)C=O
OC1CCC=C(C1)C(=O)C=O
OC1CCC=CC1C(=O)C=O
OC1CCC(=CC1)C(=O)C=O
OC1CCC(C=C1)C(=O)C=O
OC1CCCC=C1C(=O)C=O
OC1CCCC(=C1)C(=O)C=O
OC(C=O)C1=CCCCC1=O
OC(C=O)C1C=CCCC1=O
OC(C=O)C1CC=CCC1=O
OC(C=O)C1CCC=CC1=O
OCC(=O)C1=CCCCC1=O
OCC(=O)C1C=CCCC1=O
OCC(=O)C1CC=CCC1=O
OCC(=O)C1CCC=CC1=O
OC(C=O)C1=CCCC(=O)C1
OC(C=O)C1CC=CC(=O)C1
OCC(=O)C1=CCCC(=O)C1
OCC(=O)C1CC=CC(=O)C1
OC(C=O)C1=CCC(=O)CC1
OC(C=O)C1CCC(=O)C=C1
OCC(=O)C1=CCC(=O)CC1
OCC(=O)C1CCC(=O)C=C1
OC(C=O)C1=CC(=O)CCC1
OC(C=O)C1CC(=O)CC=C1
OCC(=O)C1=CC(=O)CCC1
OCC(=O)C1CC(=O)CC=C1
OC1(CC=CC(C1)C=O)C=O
OC1(CC=CCC1C=O)C=O
OC1(CC(CC=C1)C=O)C=O
OC1(CCC=C(C1)C=O)C=O
OC1(CCC=CC1C=O)C=O
OC1(CCCC=C1C=O)C=O
OC1C=CCCC1(C=O)C=O
OC1CC=CC(C1)(C=O)C=O
OC1CC=CCC1(C=O)C=O
OC1CC(CC=C1)(C=O)C=O
OC1CCC=CC1(C=O)C=O
OC1(CCCC(C=O)=C1)C=O
OC1(CCC(C=O)=CC1)C=O
OC1(CCC(C=O)C=C1)C=O
OC1CCC(C=O)(C=O)C=C1
OC1(CC=O)C=CCCC1=O
OC1(CC=O)CC=CCC1=O
OC1(CC=O)CCC=CC1=O
OC1(CC=O)CC=CC(=O)C1
OC1(CC=O)CCC(=O)C=C1
OC1(CC=O)CC(=O)CC=C1
OC1(C=O)C=CCCC1C=O
OCC1(CC=CCC1=O)C=O
OCC1(CCC=CC1=O)C=O
OCC1(CC=CC(=O)C1)C=O
OCC1(CCC(=O)C=C1)C=O
OCC1(CC(=O)CC=C1)C=O
OCC1(C=O)C=CCCC1=O
OC1C(CCC1=C)OCC=O
OC1CC(CC1=C)OCC=O
OC1C(CCC1=O)OCC=C
OC1CC(CC1=O)OCC=C
OC1CC(=C)CC1OCC=O
OC1CCC(=C)C1OCC=O
OC1CCC(=O)C1OCC=C
OC1CCC(OCC=C)C1=O
OC1CCC(OCC=O)C1=C
OC1CC(=O)CC1OCC=C
OC1CC(OCC=C)C(=O)C1
OC1CC(OCC=O)C(=C)C1
OCCOC1C(=C)CCC1=O
OCCOC1CC(=C)CC1=O
OCCOC1CCC(=C)C1=O
OCCOC1CC(=C)C(=O)C1
OCCOC1CCC(=O)C1=C
OCCOC1CC(=O)CC1=C
OC1C=CCOC1CCC=O
OC1COCC=C1CCC=O
OC1COCC(CCC=O)=C1
OC1COC(CCC=O)C=C1
OCC1CC=CC(CC=O)O1
OCC1CC=C(CC=O)CO1
OCC1=CCC(CC=O)OC1
OCC1CC(CC=O)=CCO1
OCC1=CC(CC=O)COC1
OCC1=CC(CC=O)OCC1
OCC1=CCCOC1CC=O
OCC1C=CCOC1CC=O
OCC1=C(CC=O)CCOC1
OCC1=C(CC=O)COCC1
OCC1=CCOCC1CC=O
OCC1=CCOC(CC=O)C1
OCC1COCC=C1CC=O
OCC1COCC(CC=O)=C1
OCC1COC(CC=O)C=C1
OCC1OCC=CC1CC=O
OCC1OCCC=C1CC=O
OCC1OCCC(CC=O)=C1
OCC1OCC(CC=O)C=C1
OCC1OC(CC=O)CC=C1
OCCC1CC=C(CO1)C=O
OCCC1CC=CC(O1)C=O
OCCC1=C(CCOC1)C=O
OCCC1=CC(COC1)C=O
OCCC1=CCC(OC1)C=O
OCCC1=CCCOC1C=O
OCCC1C=CCOC1C=O
OCCC1CC(C=O)=CCO1
OCCC1=C(COCC1)C=O
OCCC1=CC(OCC1)C=O
OCCC1=CCOC(C1)C=O
OCCC1=CCOCC1C=O
OCCC1COCC=C1C=O
OCCC1COCC(C=O)=C1
OCCC1COC(C=O)C=C1
OCCC1OC(CC=C1)C=O
OCCC1OCC=CC1C=O
OCCC1OCCC=C1C=O
OCCC1OCCC(C=O)=C1
OCCC1OCC(C=O)C=C1
OCCCC1=CCOCC1=O
OCCCC1=CC(=O)COC1
OCCCC1OCC=CC1=O
OCCCC1OCC(=O)C=C1
CC1C(CCC1=O)OCCO
CC1CC(CC1=O)OCCO
CC1CC(CC1O)OCC=O
CC1CCC(=O)C1OCCO
CC1CCC(O)C1OCC=O
CC1CCC(OCC=O)C1O
CC1CCC(OCCO)C1=O
CC1CC(=O)CC1OCCO
CC1CC(O)C(C1)OCC=O
CC1CC(O)CC1OCC=O
CC1CC(OCCO)C(=O)C1
CC1C(O)CCC1OCC=O
CCCOC1CCC(=O)C1O
CCCOC1CCC(O)C1=O
CCCOC1CC(=O)CC1O
CCCOC1CC(O)CC1=O
CCCOC1CC(O)C(=O)C1
CCCOC1C(O)CCC1=O
CCOC1CC(CC1O)C=O
CCOC1CCC(C=O)C1O
CCOC1CCC(CO)C1=O
CCOC1CCC(=O)C1CO
CCOC1CCC(O)C1C=O
CCOC1CC(CO)CC1=O
CCOC1CC(CO)C(=O)C1
CCOC1CC(=O)CC1CO
CCOC1CC(O)C(C1)C=O
CCOC1CC(O)CC1C=O
CCOC1C(CO)CCC1=O
CCOC1C(O)CCC1C=O
CCOCC1CCC(=O)C1O
CCOCC1CCC(O)C1=O
CCOCC1CC(=O)CC1O
CCOCC1CC(O)CC1=O
CCOCC1CC(O)C(=O)C1
CCOCC1C(O)CCC1=O
COC1CC(CC1CO)C=O
COC1CCC(CC=O)C1O
COC1CCC(CCO)C1=O
COC1CCC(C=O)C1CO
COC1CCC(CO)C1C=O
COC1CC(CC=O)CC1O
COC1CC(CCO)CC1=O
COC1CC(CCO)C(=O)C1
COC1CCC(=O)C1CCO
COC1CCC(O)C1CC=O
COC1CC(CO)C(C1)C=O
COC1CC(CO)CC1C=O
COC1C(CCO)CCC1=O
COC1CC(=O)CC1CCO
COC1CC(O)CC1CC=O
COC1C(CO)CCC1C=O
COC1CC(O)C(CC=O)C1
COC1C(O)CCC1CC=O
COCC1CC(CC1O)C=O
COCC1CCC(C=O)C1O
COCC1CCC(CO)C1=O
COCC1CCC(=O)C1CO
COCC1CCC(O)C1C=O
COCC1CC(CO)CC1=O
COCC1CC(CO)C(=O)C1
COCC1CC(=O)CC1CO
COCC1CC(O)C(C1)C=O
COCC1CC(O)CC1C=O
COCC1C(CO)CCC1=O
COCC1C(O)CCC1C=O
COCCC1CCC(=O)C1O
COCCC1CCC(O)C1=O
COCCC1CC(=O)CC1O
COCCC1CC(O)CC1=O
COCCC1CC(O)C(=O)C1
COCCC1C(O)CCC1=O
CC(CO)OC1CCCC1=O
CC(CO)OC1CCC(=O)C1
CC(OC1CCCC1O)C=O
CC(OC1CCC(O)C1)C=O
CC(=O)COC1CCCC1O
CC(O)COC1CCCC1=O
CC(=O)COC1CCC(O)C1
CC(O)COC1CCC(=O)C1
COC1CCC(C1)C(=O)CO
COC1CCC(C1)C(O)C=O
COC1CCCC1C(=O)CO
COC1CCCC1C(O)C=O
COC(C=O)C1CCCC1O
COC(CO)C1CCCC1=O
COCC(=O)C1CCCC1O
COCC(O)C1CCCC1=O
COC(C=O)C1CCC(O)C1
COC(CO)C1CCC(=O)C1
COCC(=O)C1CCC(O)C1
COCC(O)C1CCC(=O)C1
OC1CCC(CC1)OCC=O
OC1CCCC(C1)OCC=O
OC1CCCCC1OCC=O
OCCOC1CCCCC1=O
OCCOC1CCCC(=O)C1
OCCOC1CCC(=O)CC1
OC1C=C(C=C1C#C)C([O-])=O
OC1C=C(C=C1C([O-])=O)C#C
OC1C(=CC=C1C([O-])=O)C#C
OC1C=C(C#C)C(=C1)C([O-])=O
OC1C=CC(C#C)=C1C([O-])=O
OC1C=CC(C([O-])=O)=C1C#C
OC1C=C(C=CC1=C)C([O-])=O
OC1C=CC(=CC1=C)C([O-])=O
OC1C=CC(=C)C=C1C([O-])=O
OC1C=CC(=C)C(=C1)C([O-])=O
OC1C=CC=C(C([O-])=O)C1=C
OC1C(=C)C=CC=C1C([O-])=O
OC1C=CC=CC1=CC([O-])=O
OC1C=CC(=CC([O-])=O)C=C1
CC1=C(CCCC1O)C([O-])=O
CC1=CC(CCC1O)C([O-])=O
CC1=CCC(CC1O)C([O-])=O
CC1=CCCC(C1O)C([O-])=O
CC1C=C(CCC1O)C([O-])=O
CC1C=CC(CC1O)C([O-])=O
CC1C=CCC(C1O)C([O-])=O
CC1CC=C(CC1O)C([O-])=O
CC1CC=CC(C1O)C([O-])=O
CC1CC(=CCC1O)C([O-])=O
CC1CC(C=CC1O)C([O-])=O
CC1CCC=C(C1O)C([O-])=O
CC1CCC(=CC1O)C([O-])=O
CC1=C(CCC(O)C1)C([O-])=O
CC1=CC(CC(O)C1)C([O-])=O
CC1=CCC(C(O)C1)C([O-])=O
CC1=CCCC(O)C1C([O-])=O
CC1=C(CC(O)CC1)C([O-])=O
CC1=CC(C(O)CC1)C([O-])=O
CC1=CCC(O)C(C1)C([O-])=O
CC1CC(C(O)C=C1)C([O-])=O
CC1CCC(O)C=C1C([O-])=O
CC1CCC(O)C(=C1)C([O-])=O
CC1=C(C(O)CCC1)C([O-])=O
CC1=CC(O)CC(C1)C([O-])=O
CC1=CC(O)CCC1C([O-])=O
CC1CC(O)C=C(C1)C([O-])=O
CC1CC(O)C=CC1C([O-])=O
CC1CC(O)C(C=C1)C([O-])=O
CC1CC(O)CC=C1C([O-])=O
CC1CC(O)CC(=C1)C([O-])=O
CC1C(O)C=CCC1C([O-])=O
CC1C(O)CC=CC1C([O-])=O
CC1C(O)CCC=C1C([O-])=O
CC1C=CCC(O)C1C([O-])=O
CC1CC=C(C(O)C1)C([O-])=O
CC1CC=CC(O)C1C([O-])=O
CC1=CCC(O)CC1C([O-])=O
CC1C=CC(O)CC1C([O-])=O
CC1=CC(O)C(CC1)C([O-])=O
OC1=CC=C(C=C1)C(=C)CC=O
OC1=CC=C(C=C1)C(C=C)C=O
OC1=CC=CC=C1C(=C)CC=O
OC1=CC=CC=C1C(C=C)C=O
OC1=CC=CC=C1CC(=C)C=O
OC1=CC=CC(=C1)C(=C)CC=O
OC1=CC=CC(=C1)C(C=C)C=O
OC1=CC=CC(CC(=C)C=O)=C1
OC1=CC=C(CC(=C)C=O)C=C1
OC1=CC=CC(CC(=O)C=C)=C1
OCC1=CC=C(C=C1)C(=C)C=O
OCC1=CC=CC=C1C(=C)C=O
OCC1=CC=CC(=C1)C(=C)C=O
OCC1=CC=C(C=C1)C(=O)C=C
OCC1=CC=CC=C1C(=O)C=C
OCC1=CC=CC(=C1)C(=O)C=C
OC(C=C)C1=CC=CC=C1C=O
OCC(=C)C1=CC=CC=C1C=O
OCC(=C)C1=CC=CC(C=O)=C1
OC(C=C)C1=CC=C(C=O)C=C1
OCC(=C)C1=CC=C(C=O)C=C1
OC(C=O)C1=CC=CC=C1C=C
OC(C=O)C1=CC=C(C=C)C=C1
OC(C=O)C1=CC=CC(C=C)=C1
OCC(=O)C1=CC=CC(C=C)=C1
OC1=CC=CC=C1CC(=O)C=C
OC1=CC=CC(=C1)C(=O)CC=C
OC1=CC=C(CC(=O)C=C)C=C1
OC(C=C)C1=CC=CC(C=O)=C1
OCC(=O)C1=CC=CC=C1C=C
OCC(=O)C1=CC=C(C=C)C=C1
CC1=CC=C(C=C1)C(CO)C=O
CC1=CC=CC=C1C(CO)C=O
CC1=CC=CC(=C1)C(CO)C=O
CC1=CC=C(C=C1)C(O)CC=O
CC1=CC=CC=C1C(=O)CCO
CC1=CC=CC(=C1)C(=O)CCO
CC1=CC=CC(=C1)C(O)CC=O
CC1=CC=CC(CC(=O)CO)=C1
CC1=CC=C(CC(=O)CO)C=C1
CCC1=CC=CC=C1C(O)C=O
CCC1=CC=CC(=C1)C(O)C=O
CC(CC1=CC=CC(O)=C1)C=O
CC(CC=O)C1=CC=CC=C1O
CCC(C=O)C1=CC=CC=C1O
CC(CC=O)C1=CC=CC(O)=C1
CCC(C=O)C1=CC=CC(O)=C1
CC(CC=O)C1=CC=C(O)C=C1
CCC(C=O)C1=CC=C(O)C=C1
CC(C=O)C1=CC=CC=C1CO
CC(C=O)C1=CC=CC(CO)=C1
CC(CO)C1=CC=CC(C=O)=C1
CCC(O)C1=CC=CC(C=O)=C1
CC(C=O)C1=CC=C(CO)C=C1
CC(CO)C1=CC=C(C=O)C=C1
CCC(O)C1=CC=C(C=O)C=C1
CC(=O)C1=CC=CC=C1CCO
CC(O)C1=CC=CC=C1CC=O
CC(O)C1=CC=CC(CC=O)=C1
CC(O)C1=CC=C(CC=O)C=C1
CC(O)CC1=CC=CC=C1C=O
CC(O)CC1=CC=CC(C=O)=C1
CC1=CC=CC=C1CC(=O)CO
CC1=CC=CC=C1CC(O)C=O
CC1=CC=C(C=C1)C(=O)CCO
CC1=CC=CC=C1C(O)CC=O
CC1=CC=CC(CC(O)C=O)=C1
CC1=CC=C(CC(O)C=O)C=C1
CCC1=CC=C(C=C1)C(=O)CO
CCC1=CC=C(C=C1)C(O)C=O
CCC1=CC=CC=C1C(=O)CO
CCC1=CC=CC(=C1)C(=O)CO
CC(CC1=CC=CC=C1O)C=O
CC(CC1=CC=C(O)C=C1)C=O
CCCC(=O)C1=CC=CC(O)=C1
CC(CO)C1=CC=CC=C1C=O
CCC(=O)C1=CC=CC=C1CO
CCC(O)C1=CC=CC=C1C=O
CCC(=O)C1=CC=CC(CO)=C1
CCC(=O)C1=CC=C(CO)C=C1
CCC(=O)CC1=CC=CC=C1O
CCC(=O)CC1=CC=CC(O)=C1
CC(=O)C1=CC=CC(CCO)=C1
CC(=O)C1=CC=C(CCO)C=C1
CC(=O)CC1=CC=CC=C1CO
CC(=O)CC1=CC=CC(CO)=C1
CC(=O)CC1=CC=C(CO)C=C1
CC(O)CC1=CC=C(C=O)C=C1
CC(=O)CCC1=CC=CC=C1O
CC(=O)CCC1=CC=CC(O)=C1
CC(=O)CCC1=CC=C(O)C=C1
CCC(=O)CC1=CC=C(O)C=C1
OC1=C(CCC=C)C=CC(=O)O1
OC1=CC=C(CCC=C)C(=O)O1
OC1=CC(CCC=C)=CC(=O)O1
OC1=C(CCC=C)C=COC1=O
OC1=CC=C(CCC=C)OC1=O
OC1=CC(CCC=C)=COC1=O
OC1=C(CCC=C)C(=O)OC=C1
OC1=C(CCC=C)OC(=O)C=C1
OC1=CC(=O)OC=C1CCC=C
OC1=COC(=O)C=C1CCC=C
OC1=COC(=O)C(CCC=C)=C1
OCC1=C(CC=C)C=CC(=O)O1
OCC1=CC=C(CC=C)C(=O)O1
OCC1=CC(CC=C)=CC(=O)O1
OCC1=C(CC=C)C=COC1=O
OCC1=CC=C(CC=C)OC1=O
OCC1=CC(CC=C)=COC1=O
OCC1=C(CC=C)C(=O)OC=C1
OCC1=C(CC=C)OC(=O)C=C1
OCC1=CC(=O)OC=C1CC=C
OCC1=CC(=O)OC(CC=C)=C1
OCC1=COC(=O)C=C1CC=C
OCC1=COC(=O)C(CC=C)=C1
OCCC1=C(C=C)C=CC(=O)O1
OCCC1=CC=C(C=C)C(=O)O1
OCCC1=CC(C=C)=CC(=O)O1
OCCC1=C(C=C)C=COC1=O
OCCC1=CC(C=C)=COC1=O
OCCC1=C(C=C)C(=O)OC=C1
OCCC1=CC=C(OC1=O)C=C
OCCC1=CC(=O)OC=C1C=C
OCCC1=CC(=O)OC(C=C)=C1
OCCC1=C(OC(=O)C=C1)C=C
OCCC1=COC(=O)C=C1C=C
OCCC1=COC(=O)C(C=C)=C1
OC1=CC(=O)OC(CCC=C)=C1
OC1C=C(CC=C1CC=C)C=O
OC1C=C(CC=C1CC=O)C=C
OC1C=CC(=C)C=C1CCC=O
OC1C(=C)C=CC=C1CCC=O
OC1C=C(C=C)C=CC1CC=O
OC1C=CC=C(C=C)C1CC=O
OC1C=CC(C=C)=CC1CC=O
OC1C=CC(C=C)C=C1CC=O
OC1C=CCC(C=C)=C1CC=O
OC1C(C=C)C=CC=C1CC=O
OC1CC=C(C=C)C=C1CC=O
OC1CC=CC(C=C)=C1CC=O
OC1CC(C=C)=CC=C1CC=O
OC1C=C(CC=C)C=CC1C=O
OC1C=C(CC=C)CC=C1C=O
OC1C=CC=C(CC=C)C1C=O
OC1C=CC(CC=C)=CC1C=O
OC1C=CC(CC=C)C=C1C=O
OC1C=CCC(CC=C)=C1C=O
OC1C(CC=C)=CCC=C1C=O
OC1C(CC=C)C=CC=C1C=O
OC1CC=C(CC=C)C=C1C=O
OC1CC=CC(CC=C)=C1C=O
OC1CC(CC=C)=CC=C1C=O
OC1C=C(CC=C)CC(C=O)=C1
OC1C=CC(=C)C(CCC=O)=C1
OC1C=CC(C=C)C(CC=O)=C1
OC1C=CC(CC=C)C(C=O)=C1
OC1CC=C(C=C)C(CC=O)=C1
OC1CC=C(CC=C)C(C=O)=C1
OC1CC(C=C)=CC(CC=O)=C1
OC1CC(CC=C)=CC(C=O)=C1
OC1C=CC=C(CCC=O)C1=C
OC1CC(C=C)=C(CC=O)C=C1
OC1CC(CC=C)=C(C=O)C=C1
OC1C=CC=C(CC=O)C1C=C
OC1C=CCC(CC=O)=C1C=C
OC1CC=CC(CC=O)=C1C=C
OC1C=CC(CCC=O)=CC1=C
OC1C=CC=C(C=O)C1CC=C
OC1C=CCC(C=O)=C1CC=C
OC1CC=CC(C=O)=C1CC=C
OC1C=CC(CC=O)=CC1C=C
OC1C=CC(CC=O)C=C1C=C
OC1CC=C(CC=O)C=C1C=C
OC1C=C(CCC=O)C=CC1=C
OC1C=CC(CC=O)C(C=C)=C1
OC1CC=C(CC=O)C(C=C)=C1
OC1C=CC(C=O)=CC1CC=C
OC1C=CC(C=O)C=C1CC=C
OC1CC=C(C=O)C=C1CC=C
OC1C=C(CC=O)C=CC1C=C
OC1C=C(CC=O)CC=C1C=C
OC1CC(CC=O)=CC=C1C=C
OC1C=C(CC=O)CC(C=C)=C1
OC1C=CC(C=O)C(CC=C)=C1
OC1CC=C(C=O)C(CC=C)=C1
OC1CC(CC=O)=C(C=C)C=C1
OC1CC(CC=O)=CC(C=C)=C1
OC1C=C(C=O)C=CC1CC=C
OC1CC(C=O)=CC=C1CC=C
OC1C(CC=O)=CCC=C1C=C
OC1C(CC=O)C=CC=C1C=C
OC1CC(C=O)=C(CC=C)C=C1
OC1CC(C=O)=CC(CC=C)=C1
OC1C(C=O)C=CC=C1CC=C
OCC1=C(CC=C(C1)C=C)C=O
OCC1=C(CC=CC1C=C)C=O
OCC1=C(CCC=C1C=C)C=O
OCC1=CC=C(CC1C=C)C=O
OCC1=CC(CC=C1C=C)C=O
OCC1C=C(CC=C1C=C)C=O
OCC1=C(CC=C(C1)C=O)C=C
OCC1=C(CC=CC1C=O)C=C
OCC1=C(CCC=C1C=O)C=C
OCC1=CC=C(CC1C=O)C=C
OCC1=CC(CC=C1C=O)C=C
OCC1C=C(CC=C1C=O)C=C
OCC1=CC=CC(=C)C1CC=O
OCC1=CC(=C)C=CC1CC=O
OCC1=CC(=C)CC=C1CC=O
OCC1=CCC(=C)C=C1CC=O
OCC1C=CC(=C)C=C1CC=O
OCC1C(=C)C=CC=C1CC=O
OCC1=C(C=C)C=C(CC1)C=O
OCC1=C(C=C)C=CC(C1)C=O
OCC1=C(C=C)C=CCC1C=O
OCC1=C(C=C)C(CC=C1)C=O
OCC1=C(CC(C=C)=CC1)C=O
OCC1=C(CC(C=C)C=C1)C=O
OCC1=C(CCC(C=C)=C1)C=O
OCC1=CC=C(C=C)C(C1)C=O
OCC1=CC=CC(C=C)C1C=O
OCC1=CC(C=C)=C(CC1)C=O
OCC1=CC(C=C)=CC(C1)C=O
OCC1=CC(C=C)=CCC1C=O
OCC1=CC(C=C)C=C(C1)C=O
OCC1=CC(C=C)C=CC1C=O
OCC1=CC(CC(C=C)=C1)C=O
OCC1=CCC=C(C=C)C1C=O
OCC1=CCC(C=C)=C(C1)C=O
OCC1=CCC(C=C)=CC1C=O
OCC1=CCC(C=C)C=C1C=O
OCC1=CCCC(C=C)=C1C=O
OCC1C=C(C=C)C=CC1C=O
OCC1C=CC=C(C=C)C1C=O
OCC1C=CC(C=C)=CC1C=O
OCC1C=CC(C=C)C=C1C=O
OCC1C=CCC(C=C)=C1C=O
OCC1C(C=C)=CCC=C1C=O
OCC1C(C=C)C=CC=C1C=O
OCC1CC=C(C=C)C=C1C=O
OCC1CC=CC(C=C)=C1C=O
OCC1CC(C=C)=CC=C1C=O
OCC1=CC(=C)C=C(CC=O)C1
OCC1=CC(=C)CC(CC=O)=C1
OCC1=CCC(=C)C(CC=O)=C1
OCC1=CCC(C=C)C(C=O)=C1
OCC1C=CC(=C)C(CC=O)=C1
OCC1C=CC(C=C)C(C=O)=C1
OCC1CC=C(C=C)C(C=O)=C1
OCC1CC(C=C)=CC(C=O)=C1
OCC1=CC=CC(CC=O)C1=C
OCC1=CCC=C(CC=O)C1=C
OCC1C=CC=C(CC=O)C1=C
OCC1=CC(=C)C(CC=O)=CC1
OCC1=CC(=C)C(CC=O)C=C1
OCC1=CC(C=C)C(C=O)=CC1
OCC1=CC(C=C)C(C=O)C=C1
OCC1CC(C=C)=C(C=O)C=C1
OCC1=C(CCC(C=O)=C1)C=C
OCC1=CC=CC(C=O)C1C=C
OCC1=CC(CC(C=O)=C1)C=C
OCC1=CCC=C(C=O)C1C=C
OCC1=CCCC(C=O)=C1C=C
OCC1C=C(CC(C=O)=C1)C=C
OCC1C=CC=C(C=O)C1C=C
OCC1C=CCC(C=O)=C1C=C
OCC1CC=CC(C=O)=C1C=C
OCC1=CC=C(CC=O)CC1=C
OCC1=CCC(CC=O)=CC1=C
OCC1C=CC(CC=O)=CC1=C
OCC1=C(C=C)C(C=O)=CCC1
OCC1=C(C=C)C(C=O)C=CC1
OCC1=CC=C(CC=O)C(=C)C1
OCC1=C(CC(C=O)=CC1)C=C
OCC1=C(CC(C=O)C=C1)C=C
OCC1=CC=C(C=O)C(C1)C=C
OCC1=CCC(C=O)=C(C1)C=C
OCC1=CCC(C=O)=CC1C=C
OCC1=CCC(C=O)C=C1C=C
OCC1C=CC(C=O)=CC1C=C
OCC1C=CC(C=O)C=C1C=C
OCC1CC=C(C=O)C=C1C=C
OCC1=CC(CC=O)=CCC1=C
OCC1=CC(CC=O)C=CC1=C
OCC1C=C(CC=O)C=CC1=C
OCC1=CC(CC=O)=CC(=C)C1
OCC1=CC(CC=O)C(=C)C=C1
OCC1=CCC(C=O)C(C=C)=C1
OCC1C=CC(C=O)C(C=C)=C1
OCC1CC=C(C=O)C(C=C)=C1
OCC1=CC(C=O)=C(CC1)C=C
OCC1=CC(C=O)=CC(C1)C=C
OCC1=CC(C=O)=CCC1C=C
OCC1=CC(C=O)C=C(C1)C=C
OCC1=CC(C=O)C=CC1C=C
OCC1C=C(C=O)C=CC1C=C
OCC1CC(C=O)=CC=C1C=C
OCC1=C(CC=O)C=CCC1=C
OCC1=C(CC=O)CC=CC1=C
OCC1=C(CC=O)C=CC(=C)C1
OCC1=C(CC=O)C(=C)C=CC1
OCC1=C(CC=O)C(=C)CC=C1
OCC1=C(CC=O)CC(=C)C=C1
OCC1=CC(C=O)C(C=C)=CC1
OCC1=CC(C=O)C(C=C)C=C1
OCC1CC(C=O)=C(C=C)C=C1
OCC1CC(C=O)=CC(C=C)=C1
OCC1=C(C=O)C=C(CC1)C=C
OCC1=C(C=O)C=CC(C1)C=C
OCC1=C(C=O)C=CCC1C=C
OCC1=C(C=O)C(CC=C1)C=C
OCC1C(C=O)C=CC=C1C=C
OCC1=C(C=O)C(C=C)=CCC1
OCC1=C(C=O)C(C=C)C=CC1
OCCC1=C(CC=CC1=C)C=O
OCCC1=CC=C(CC1=C)C=O
OCCC1=C(CC(=C)C=C1)C=O
OCCC1=CC=CC(=C)C1C=O
OCCC1=CC(=C)C=C(C1)C=O
OCCC1=CC(=C)C=CC1C=O
OCCC1=CC(=C)CC=C1C=O
OCCC1=CCC(=C)C=C1C=O
OCCC1C=CC(=C)C=C1C=O
OCCC1C(=C)C=CC=C1C=O
OCCC1=CC(=C)CC(C=O)=C1
OCCC1=CCC(=C)C(C=O)=C1
OCCC1C=CC(=C)C(C=O)=C1
OCCC1=CC=CC(C=O)C1=C
OCCC1=CCC=C(C=O)C1=C
OCCC1C=CC=C(C=O)C1=C
OCCC1=CC(=C)C(C=O)=CC1
OCCC1=CC(=C)C(C=O)C=C1
OCCC1=CCC(C=O)=CC1=C
OCCC1C=CC(C=O)=CC1=C
OCCC1=CC=C(C=O)C(=C)C1
OCCC1=CC(C=O)=CCC1=C
OCCC1=CC(C=O)C=CC1=C
OCCC1C=C(C=O)C=CC1=C
OCCC1=CC(C=O)=CC(=C)C1
OCCC1=CC(C=O)C(=C)C=C1
OCCC1=C(C=O)C=CCC1=C
OCCC1=C(C=O)C=CC(=C)C1
OCCC1=C(C=O)C(=C)C=CC1
OCCC1=C(C=O)C(=C)CC=C1
OCCCC1=CC=CC(=C)C1=O
OCCCC1=CC(=C)C=CC1=O
OCCCC1=CC=CC(=O)C1=C
OCCCC1=CC(=C)C(=O)C=C1
OCCCC1=CC(=O)C=CC1=C
OCCCC1=CC(=O)C(=C)C=C1
OC1C=CC=CC1OC(=O)C=C
OC1C=CC(OC(=O)C=C)C=C1
OCC(=O)OC1C=CC=CC1=C
OCC(=O)OC1C=CC(=C)C=C1
CC1=CC=C(CCCO)C(=O)O1
CC1=CC=C(CCCO)OC1=O
CC1=CC(CCCO)=CC(=O)O1
CC1=CC(CCCO)=COC1=O
CC1=C(CCCO)C=CC(=O)O1
CC1=C(CCCO)C=COC1=O
CC1=C(CCCO)C(=O)OC=C1
CC1=C(CCCO)OC(=O)C=C1
CC1=CC(=O)OC=C1CCCO
CC1=CC(=O)OC(CCCO)=C1
CC1=COC(=O)C=C1CCCO
CC1=COC(=O)C(CCCO)=C1
CCC1=CC=C(CCO)C(=O)O1
CCC1=CC=C(CCO)OC1=O
CCC1=CC(CCO)=CC(=O)O1
CCC1=CC(CCO)=COC1=O
CCC1=C(CCO)C=CC(=O)O1
CCC1=C(CCO)C=COC1=O
CCC1=C(CCO)C(=O)OC=C1
CCC1=C(CCO)OC(=O)C=C1
CCC1=CC(=O)OC=C1CCO
CCC1=CC(=O)OC(CCO)=C1
CCC1=COC(=O)C=C1CCO
CCC1=COC(=O)C(CCO)=C1
CCCC1=CC=C(CO)C(=O)O1
CCCC1=CC=C(CO)OC1=O
CCCC1=CC(CO)=CC(=O)O1
CCCC1=CC(CO)=COC1=O
CCCC1=C(CO)C=CC(=O)O1
CCCC1=C(CO)C=COC1=O
CCCC1=C(CO)C(=O)OC=C1
CCCC1=CC(=O)OC=C1CO
CCCC1=CC(=O)OC(CO)=C1
CCCC1=C(CO)OC(=O)C=C1
CCCC1=COC(=O)C=C1CO
CCCC1=COC(=O)C(CO)=C1
CCCCC1=CC=C(O)C(=O)O1
CCCCC1=CC=C(O)OC1=O
CCCCC1=CC(O)=COC1=O
CCCCC1=CC(=O)OC=C1O
CCCCC1=CC(=O)OC(O)=C1
CCCCC1=C(O)C=CC(=O)O1
CCCCC1=C(O)C=COC1=O
CCCCC1=COC(=O)C=C1O
CCCCC1=COC(=O)C(O)=C1
CCCCC1=C(O)C(=O)OC=C1
CCCCC1=C(O)OC(=O)C=C1
CCCCC1=CC(O)=CC(=O)O1
CC1=C(CC=CC1CCO)C=O
CC1=C(CCC=C1CCO)C=O
CC1=CC=C(CC1CCO)C=O
CC1=CC(CC=C1CCO)C=O
CC1C=C(CC=C1CCO)C=O
CC1=CC=CC(CCC=O)C1O
CC1=CCC=C(CCC=O)C1O
CC1C=CC=C(CCC=O)C1O
CC1=C(CC=C(CCO)C1)C=O
CC1=C(CCC(CCO)=C1)C=O
CC1=CC=CC(CC=O)C1CO
CC1=CC=CC(CCO)C1C=O
CC1=CC(CC(CCO)=C1)C=O
CC1=CCC=C(CC=O)C1CO
CC1=CCC=C(CCO)C1C=O
CC1=CCCC(CC=O)=C1CO
CC1=CCCC(CCO)=C1C=O
CC1C=CC=C(CC=O)C1CO
CC1C=CC=C(CCO)C1C=O
CC1C=CCC(CC=O)=C1CO
CC1C=CCC(CCO)=C1C=O
CC1CC=CC(CC=O)=C1CO
CC1CC=CC(CCO)=C1C=O
CC1=CC=C(CCC=O)CC1O
CC1=CCC(CCC=O)=CC1O
CC1C=CC(CCC=O)=CC1O
CC1=CC=C(CCC=O)C(O)C1
CC1=CC=CC(C=O)C1CCO
CC1=CC=CC(CO)C1CC=O
CC1=CCC=C(C=O)C1CCO
CC1=CCC=C(CO)C1CC=O
CC1=CCCC(C=O)=C1CCO
CC1=CCCC(CO)=C1CC=O
CC1C=CC=C(C=O)C1CCO
CC1C=CC=C(CO)C1CC=O
CC1C=CCC(C=O)=C1CCO
CC1C=CCC(CO)=C1CC=O
CC1CC=CC(C=O)=C1CCO
CC1CC=CC(CO)=C1CC=O
CC1=C(CC(CCO)=CC1)C=O
CC1=C(CC(CCO)C=C1)C=O
CC1=CC=C(CC=O)CC1CO
CC1=CC=C(CCO)C(C1)C=O
CC1=CC=C(CCO)CC1C=O
CC1=CCC(CC=O)=CC1CO
CC1=CCC(CC=O)C=C1CO
CC1=CCC(CCO)=C(C1)C=O
CC1=CCC(CCO)=CC1C=O
CC1=CCC(CCO)C=C1C=O
CC1C=CC(CC=O)=CC1CO
CC1C=CC(CC=O)C=C1CO
CC1C=CC(CCO)=CC1C=O
CC1C=CC(CCO)C=C1C=O
CC1CC=C(CC=O)C=C1CO
CC1CC=C(CCO)C=C1C=O
CC1=CC(CCC=O)=CCC1O
CC1=CC(CCC=O)C=CC1O
CC1C=C(CCC=O)C=CC1O
CC1=CC=C(CC=O)C(CO)C1
CC1=CC(CCC=O)=CC(O)C1
CC1=CCC(CC=O)=C(CO)C1
CC1=CCC(CC=O)C(CO)=C1
CC1=CCC(CCO)C(C=O)=C1
CC1C=CC(CC=O)C(CO)=C1
CC1C=CC(CCO)C(C=O)=C1
CC1CC=C(CC=O)C(CO)=C1
CC1CC=C(CCO)C(C=O)=C1
CC1=CC(CCC=O)C(O)C=C1
CC1=CC=CC(O)C1CCC=O
CC1=CC=C(CO)CC1CC=O
CC1=CCC(C=O)=CC1CCO
CC1=CCC(C=O)C=C1CCO
CC1=CCC(CO)=CC1CC=O
CC1=CCC(CO)C=C1CC=O
CC1C=CC(C=O)=CC1CCO
CC1C=CC(C=O)C=C1CCO
CC1C=CC(CO)=CC1CC=O
CC1C=CC(CO)C=C1CC=O
CC1CC=C(C=O)C=C1CCO
CC1CC=C(CO)C=C1CC=O
CC1=CC(CC=O)=CCC1CO
CC1=CC(CC=O)C=CC1CO
CC1=CC(CC=O)CC=C1CO
CC1=CC(CCO)=C(CC1)C=O
CC1=CC(CCO)=CC(C1)C=O
CC1=CC(CCO)=CCC1C=O
CC1=CC(CCO)C=C(C1)C=O
CC1=CC(CCO)C=CC1C=O
CC1=CC(CCO)CC=C1C=O
CC1C=C(CC=O)C=CC1CO
CC1C=C(CC=O)CC=C1CO
CC1C=C(CCO)C=CC1C=O
CC1C=C(CCO)CC=C1C=O
CC1CC(CC=O)=CC=C1CO
CC1CC(CCO)=CC=C1C=O
CC1=C(CCC=O)C=CCC1O
CC1=C(CCC=O)CC=CC1O
CC1=C(CCC=O)C=CC(O)C1
CC1=CC=C(C=O)C(CCO)C1
CC1=CC=C(CO)C(CC=O)C1
CC1=CC(CC=O)=CC(CO)C1
CC1=CC(CC=O)C=C(CO)C1
CC1=CC(CC=O)CC(CO)=C1
CC1=CC(CCO)CC(C=O)=C1
CC1=CCC(C=O)=C(CCO)C1
CC1=CCC(C=O)C(CCO)=C1
CC1=CCC(CO)=C(CC=O)C1
CC1=CCC(CO)C(CC=O)=C1
CC1C=C(CCO)CC(C=O)=C1
CC1C=CC(C=O)C(CCO)=C1
CC1C=CC(CO)C(CC=O)=C1
CC1CC=C(C=O)C(CCO)=C1
CC1CC=C(CO)C(CC=O)=C1
CC1CC(CC=O)=CC(CO)=C1
CC1CC(CCO)=CC(C=O)=C1
CC1=C(CCC=O)CC(O)C=C1
CC1=CC(CC=O)=C(CO)CC1
CC1=CC(CC=O)C(CO)=CC1
CC1=CC(CC=O)C(CO)C=C1
CC1=CC(CCO)C(C=O)=CC1
CC1=CC(CCO)C(C=O)C=C1
CC1CC(CC=O)=C(CO)C=C1
CC1CC(CCO)=C(C=O)C=C1
CC1=C(CCC=O)C(O)C=CC1
CC1=C(CCC=O)C(O)CC=C1
CC1=CCC(O)C=C1CCC=O
CC1C=CC(O)C=C1CCC=O
CC1=CC(C=O)=CCC1CCO
CC1=CC(C=O)C=CC1CCO
CC1=CC(CO)=CCC1CC=O
CC1=CC(CO)C=CC1CC=O
CC1=CC(CO)CC=C1CC=O
CC1C=C(C=O)C=CC1CCO
CC1C=C(CO)C=CC1CC=O
CC1C=C(CO)CC=C1CC=O
CC1CC(C=O)=CC=C1CCO
CC1CC(CO)=CC=C1CC=O
CC1=C(CC=O)C=CCC1CO
CC1=C(CC=O)CC=CC1CO
CC1=C(CC=O)CCC=C1CO
CC1=C(CCO)C=C(CC1)C=O
CC1=C(CCO)C=CC(C1)C=O
CC1=C(CCO)C=CCC1C=O
CC1=C(CCO)C(CC=C1)C=O
CC1=C(CCO)CC=C(C1)C=O
CC1=C(CCO)CC=CC1C=O
CC1=C(CCO)CCC=C1C=O
CC1C(CC=O)C=CC=C1CO
CC1C(CCO)=CCC=C1C=O
CC1C(CCO)C=CC=C1C=O
CC1=C(CC=O)C=CC(CO)C1
CC1=C(CC=O)CC=C(CO)C1
CC1=C(CC=O)CCC(CO)=C1
CC1=C(CCO)CCC(C=O)=C1
CC1=CC(C=O)=CC(CCO)C1
CC1=CC(C=O)C=C(CCO)C1
CC1=CC(CO)=CC(CC=O)C1
CC1=CC(CO)C=C(CC=O)C1
CC1=CC(CO)CC(CC=O)=C1
CC1=CCC(O)C(CCC=O)=C1
CC1C=C(CO)CC(CC=O)=C1
CC1C=CC(O)C(CCC=O)=C1
CC1CC(C=O)=CC(CCO)=C1
CC1CC(CO)=CC(CC=O)=C1
CC1=C(CC=O)C=C(CO)CC1
CC1=C(CC=O)CC(CO)=CC1
CC1=C(CC=O)CC(CO)C=C1
CC1=C(CCO)CC(C=O)=CC1
CC1=C(CCO)CC(C=O)C=C1
CC1=CC(C=O)=C(CCO)CC1
CC1=CC(C=O)C(CCO)=CC1
CC1=CC(C=O)C(CCO)C=C1
CC1=CC(CO)=C(CC=O)CC1
CC1=CC(CO)C(CC=O)=CC1
CC1=CC(CO)C(CC=O)C=C1
CC1CC(C=O)=C(CCO)C=C1
CC1CC(CO)=C(CC=O)C=C1
CC1=C(CC=O)C(CO)=CCC1
CC1=C(CC=O)C(CO)C=CC1
CC1=C(CC=O)C(CO)CC=C1
CC1=C(CCO)C(C=O)=CCC1
CC1=C(CCO)C(C=O)C=CC1
CC1=CC(O)C=CC1CCC=O
CC1=CC(O)CC=C1CCC=O
CC1=C(C=O)C=CCC1CCO
CC1=C(CO)C=CCC1CC=O
CC1=C(CO)CC=CC1CC=O
CC1=C(CO)CCC=C1CC=O
CC1C(C=O)C=CC=C1CCO
CC1C(CO)=CCC=C1CC=O
CC1C(CO)C=CC=C1CC=O
CC1=C(C=O)C=CC(CCO)C1
CC1=C(CO)C=CC(CC=O)C1
CC1=C(CO)CC=C(CC=O)C1
CC1=C(CO)CCC(CC=O)=C1
CC1=CC(O)C=C(CCC=O)C1
CC1=CC(O)CC(CCC=O)=C1
CC1=C(C=O)C=C(CCO)CC1
CC1=C(CO)C=C(CC=O)CC1
CC1=C(CO)CC(CC=O)=CC1
CC1=C(CO)CC(CC=O)C=C1
CC1=CC(O)C(CCC=O)=CC1
CC1=CC(O)C(CCC=O)C=C1
CC1=C(C=O)C(CCO)=CCC1
CC1=C(C=O)C(CCO)C=CC1
CC1=C(C=O)C(CCO)CC=C1
CC1=C(CO)C(CC=O)=CCC1
CC1=C(CO)C(CC=O)C=CC1
CC1=C(CO)C(CC=O)CC=C1
CC1C(O)C=CC=C1CCC=O
CCC1=C(CC=CC1CO)C=O
CCC1=C(CCC=C1CO)C=O
CCC1=CC=C(CC1CO)C=O
CCC1=CC(CC=C1CO)C=O
CCC1C=C(CC=C1CO)C=O
CCC1=CC=CC(CC=O)C1O
CCC1=CCC=C(CC=O)C1O
CCC1C=CC=C(CC=O)C1O
CCC1=C(CC=C(CO)C1)C=O
CCC1=C(CCC(CO)=C1)C=O
CCC1=CC=CC(C=O)C1CO
CCC1=CC=CC(CO)C1C=O
CCC1=CC(CC(CO)=C1)C=O
CCC1=CCC=C(C=O)C1CO
CCC1=CCC=C(CO)C1C=O
CCC1=CCCC(C=O)=C1CO
CCC1=CCCC(CO)=C1C=O
CCC1C=CC=C(C=O)C1CO
CCC1C=CC=C(CO)C1C=O
CCC1C=CCC(C=O)=C1CO
CCC1C=CCC(CO)=C1C=O
CCC1CC=CC(C=O)=C1CO
CCC1CC=CC(CO)=C1C=O
CCC1=CC=C(CC=O)CC1O
CCC1=CCC(CC=O)=CC1O
CCC1C=CC(CC=O)=CC1O
CCC1=CC=C(CC=O)C(O)C1
CCC1=CC=CC(O)C1CC=O
CCC1=C(CC(CO)=CC1)C=O
CCC1=C(CC(CO)C=C1)C=O
CCC1=CC=C(CO)C(C1)C=O
CCC1=CC=C(CO)CC1C=O
CCC1=CCC(C=O)=CC1CO
CCC1=CCC(C=O)C=C1CO
CCC1=CCC(CO)=C(C1)C=O
CCC1=CCC(CO)=CC1C=O
CCC1=CCC(CO)C=C1C=O
CCC1C=CC(C=O)=CC1CO
CCC1C=CC(C=O)C=C1CO
CCC1C=CC(CO)=CC1C=O
CCC1C=CC(CO)C=C1C=O
CCC1CC=C(C=O)C=C1CO
CCC1CC=C(CO)C=C1C=O
CCC1=CC(CC=O)=CCC1O
CCC1=CC(CC=O)C=CC1O
CCC1C=C(CC=O)C=CC1O
CCC1=CC=C(C=O)C(CO)C1
CCC1=CC(CC=O)=CC(O)C1
CCC1=CCC(C=O)=C(CO)C1
CCC1=CCC(C=O)C(CO)=C1
CCC1=CCC(CO)C(C=O)=C1
CCC1C=CC(C=O)C(CO)=C1
CCC1C=CC(CO)C(C=O)=C1
CCC1CC=C(C=O)C(CO)=C1
CCC1CC=C(CO)C(C=O)=C1
CCC1=CC(CC=O)C(O)C=C1
CCC1=CCC(O)C=C1CC=O
CCC1C=CC(O)C=C1CC=O
CCC1=CC(C=O)=CCC1CO
CCC1=CC(C=O)C=CC1CO
CCC1=CC(CO)=C(CC1)C=O
CCC1=CC(CO)=CC(C1)C=O
CCC1=CC(CO)=CCC1C=O
CCC1=CC(CO)C=C(C1)C=O
CCC1=CC(CO)C=CC1C=O
CCC1=CC(CO)CC=C1C=O
CCC1C=C(C=O)C=CC1CO
CCC1C=C(CO)C=CC1C=O
CCC1C=C(CO)CC=C1C=O
CCC1CC(C=O)=CC=C1CO
CCC1CC(CO)=CC=C1C=O
CCC1=C(CC=O)C=CCC1O
CCC1=C(CC=O)CC=CC1O
CCC1=C(CC=O)C=CC(O)C1
CCC1=CC(C=O)=CC(CO)C1
CCC1=CC(C=O)C=C(CO)C1
CCC1=CC(CO)CC(C=O)=C1
CCC1=CCC(O)C(CC=O)=C1
CCC1C=C(CO)CC(C=O)=C1
CCC1C=CC(O)C(CC=O)=C1
CCC1CC(C=O)=CC(CO)=C1
CCC1CC(CO)=CC(C=O)=C1
CCC1=C(CC=O)CC(O)C=C1
CCC1=CC(C=O)=C(CO)CC1
CCC1=CC(C=O)C(CO)=CC1
CCC1=CC(C=O)C(CO)C=C1
CCC1=CC(CO)C(C=O)=CC1
CCC1=CC(CO)C(C=O)C=C1
CCC1CC(C=O)=C(CO)C=C1
CCC1CC(CO)=C(C=O)C=C1
CCC1=C(CC=O)C(O)C=CC1
CCC1=C(CC=O)C(O)CC=C1
CCC1=CC(O)C=CC1CC=O
CCC1=CC(O)CC=C1CC=O
CCC1=C(C=O)C=CCC1CO
CCC1=C(CO)C=C(CC1)C=O
CCC1=C(CO)C=CC(C1)C=O
CCC1=C(CO)C=CCC1C=O
CCC1=C(CO)C(CC=C1)C=O
CCC1=C(CO)CC=C(C1)C=O
CCC1=C(CO)CC=CC1C=O
CCC1=C(CO)CCC=C1C=O
CCC1C(C=O)C=CC=C1CO
CCC1C(CO)=CCC=C1C=O
CCC1C(CO)C=CC=C1C=O
CCC1=C(C=O)C=CC(CO)C1
CCC1=C(CO)CCC(C=O)=C1
CCC1=CC(O)C=C(CC=O)C1
CCC1=CC(O)CC(CC=O)=C1
CCC1=C(C=O)C=C(CO)CC1
CCC1=C(CO)CC(C=O)=CC1
CCC1=C(CO)CC(C=O)C=C1
CCC1=CC(O)C(CC=O)=CC1
CCC1=CC(O)C(CC=O)C=C1
CCC1=C(C=O)C(CO)=CCC1
CCC1=C(C=O)C(CO)C=CC1
CCC1=C(C=O)C(CO)CC=C1
CCC1=C(CO)C(C=O)=CCC1
CCC1=C(CO)C(C=O)C=CC1
CCC1C(O)C=CC=C1CC=O
CCCC1=C(CC=CC1O)C=O
CCCC1=CC=C(CC1O)C=O
CCCC1=CC=CC(C=O)C1O
CCCC1=CCC=C(C=O)C1O
CCCC1C=CC=C(C=O)C1O
CCCC1=CC=CC(O)C1C=O
CCCC1=CCC(C=O)=CC1O
CCCC1C=CC(C=O)=CC1O
CCCC1=CC=C(C=O)C(O)C1
CCCC1=C(CC(O)C=C1)C=O
CCCC1=CCC(O)C=C1C=O
CCCC1C=CC(O)C=C1C=O
CCCC1=CC(C=O)=CCC1O
CCCC1=CC(C=O)C=CC1O
CCCC1C=C(C=O)C=CC1O
CCCC1=CC(C=O)=CC(O)C1
CCCC1=CCC(O)C(C=O)=C1
CCCC1C=CC(O)C(C=O)=C1
CCCC1=CC(C=O)C(O)C=C1
CCCC1=CC(O)C=C(C1)C=O
CCCC1=CC(O)C=CC1C=O
CCCC1=CC(O)CC=C1C=O
CCCC1=C(C=O)C=CCC1O
CCCC1=C(C=O)C=CC(O)C1
CCCC1=CC(O)CC(C=O)=C1
CCCC1=CC(O)C(C=O)=CC1
CCCC1=CC(O)C(C=O)C=C1
CCCC1=C(C=O)C(O)C=CC1
CCCC1=C(C=O)C(O)CC=C1
CCCC1C(O)C=CC=C1C=O
CC1=CC=CC(C1)OC(=O)CO
CC1=CC=CCC1OC(=O)CO
CC1=CC(CC=C1)OC(=O)CO
CC1=CCC=CC1OC(=O)CO
CC1C=CC=CC1OC(=O)CO
CC1=CCC(OC(=O)CO)C=C1
CC1C=CC(OC(=O)CO)C=C1
CC1=CC(OC(=O)CO)C=CC1
CCC(=O)OC1C=CC=CC1O
CCC(=O)OC1C=CC(O)C=C1
CC(O)C1=CC=CC(C1)OC=O
CC(O)C1=CC=CCC1OC=O
CC(O)C1=CC(CC=C1)OC=O
CC(O)C1=CCC=CC1OC=O
CC(O)C1C=CC=CC1OC=O
CC(O)C1=CCC(OC=O)C=C1
CC(O)C1C=CC(OC=O)C=C1
CC(O)C1=CC(OC=O)C=CC1
CC(OC=O)C1=CC=CCC1O
CC(OC=O)C1=CCC=CC1O
CC(OC=O)C1C=CC=CC1O
CCOC(=O)C1=CC=CCC1O
CCOC(=O)C1=CCC=CC1O
CCOC(=O)C1C=CC=CC1O
CC(OC=O)C1=CC=CC(O)C1
CC(OC=O)C1=CCC(O)C=C1
CC(OC=O)C1C=CC(O)C=C1
CCOC(=O)C1=CCC(O)C=C1
CCOC(=O)C1C=CC(O)C=C1
CC(OC=O)C1=CC(O)C=CC1
CC(OC=O)C1=CC(O)CC=C1
CCOC(=O)C1=CC(O)C=CC1
CCOC(=O)C1=CC(O)CC=C1
CC(=O)OC1C=CC=CC1CO
CC(=O)OC1C=CCC=C1CO
CC(=O)OC1CC=CC=C1CO
CC(=O)OC1C=CCC(CO)=C1
CC(=O)OC1CC=CC(CO)=C1
CC(=O)OC1C=CC(CO)C=C1
CC(=O)OC1CC=C(CO)C=C1
CC(=O)OC1CC(CO)=CC=C1
CC(=O)OCC1=CC=CCC1O
CC(=O)OCC1=CCC=CC1O
CC(=O)OCC1C=CC=CC1O
CC(=O)OCC1=CC=CC(O)C1
CC(=O)OCC1=CCC(O)C=C1
CC(=O)OCC1C=CC(O)C=C1
CC(=O)OCC1=CC(O)C=CC1
CC(=O)OCC1=CC(O)CC=C1
COC(=O)C1=CC=CCC1CO
COC(=O)C1=CCC=CC1CO
COC(=O)C1=CCCC=C1CO
COC(=O)C1C=CC=CC1CO
COC(=O)C1C=CCC=C1CO
COC(=O)C1CC=CC=C1CO
COC(=O)C1=CC=CC(CO)C1
COC(=O)C1=CCC=C(CO)C1
COC(=O)C1=CCCC(CO)=C1
COC(=O)C1C=CCC(CO)=C1
COC(=O)C1CC=CC(CO)=C1
COC(=O)C1=CC=C(CO)CC1
COC(=O)C1=CCC(CO)=CC1
COC(=O)C1=CCC(CO)C=C1
COC(=O)C1C=CC(CO)C=C1
COC(=O)C1CC=C(CO)C=C1
COC(=O)C1=CC(CO)=CCC1
COC(=O)C1=CC(CO)C=CC1
COC(=O)C1=CC(CO)CC=C1
COC(=O)C1CC(CO)=CC=C1
COC(=O)C1=C(CO)C=CCC1
COC(=O)C1=C(CO)CC=CC1
COC(=O)C1=C(CO)CCC=C1
COC(=O)CC1=CC=CCC1O
COC(=O)CC1=CCC=CC1O
COC(=O)CC1C=CC=CC1O
COC(=O)CC1=CC=CC(O)C1
COC(=O)CC1=CCC(O)C=C1
COC(=O)CC1C=CC(O)C=C1
COC(=O)CC1=CC(O)C=CC1
COC(=O)CC1=CC(O)CC=C1
CCOC(=O)C1=CC=CC(O)C1
OC1C=CC(CC1C=C)OC=O
OC1C(CC=CC1C=C)OC=O
OC1C(CCC=C1C=C)OC=O
OC1CC(CC=C1C=C)OC=O
OC1C=C(CCC1OC=O)C=C
OC1C=CC(CC1OC=O)C=C
OC1C(CC=CC1OC=O)C=C
OC1CC=C(CC1OC=O)C=C
OC1C=CC(=C)CC1COC=O
OC1C=CCC(=C)C1COC=O
OC1C(=C)CCC=C1COC=O
OC1CC=CC(=C)C1COC=O
OC1CC(=C)C=CC1COC=O
OC1CC(=C)CC=C1COC=O
OC1CCC(=C)C=C1COC=O
OC1C=CCC(C=C)C1OC=O
OC1CC=C(C=C)C(C1)OC=O
OC1CC=CC(C=C)C1OC=O
OC1CC(C=C)=CCC1OC=O
OC1CC(C=C)C=CC1OC=O
OC1CC(CC(C=C)=C1)OC=O
OC1CCC=C(C=C)C1OC=O
OC1CCC(C=C)=CC1OC=O
OC1CC(=C)C=C(COC=O)C1
OC1CC(=C)CC(COC=O)=C1
OC1CCC(=C)C(COC=O)=C1
OC1C=CCC(COC=O)C1=C
OC1CC=CC(COC=O)C1=C
OC1CCC=C(COC=O)C1=C
OC1CC(=C)C(COC=O)C=C1
OC1CC(C=C)C(OC=O)C=C1
OC1C=CCC(OC=O)C1C=C
OC1CC=CC(OC=O)C1C=C
OC1C=CC(COC=O)CC1=C
OC1CC=C(COC=O)CC1=C
OC1CCC(COC=O)=CC1=C
OC1CC=C(COC=O)C(=C)C1
OC1CCC(OC=O)C=C1C=C
OC1C=C(COC=O)CCC1=C
OC1CC(COC=O)=CCC1=C
OC1CC(COC=O)C=CC1=C
OC1CC(COC=O)C(=C)C=C1
OC1CCC(OC=O)C(C=C)=C1
OC1CC(OC=O)C=C(C1)C=C
OC1CC(OC=O)C=CC1C=C
OC1C(COC=O)C=CCC1=C
OC1C(COC=O)CC=CC1=C
OC1CC(OC=O)C(C=C)C=C1
OCC1=CC(CCC1=C)OC=O
OCC1=CCC(CC1=C)OC=O
OCC1C=CC(CC1=C)OC=O
OCC1C(CC=CC1=C)OC=O
OCC1=CC(=C)C(CC1)OC=O
OCC1=CC(=C)CC(C1)OC=O
OCC1=CC(=C)CCC1OC=O
OCC1=CC(CC(=C)C1)OC=O
OCC1=CCC(=C)C(C1)OC=O
OCC1=CCC(=C)CC1OC=O
OCC1=CCCC(=C)C1OC=O
OCC1C=CC(=C)CC1OC=O
OCC1C=CCC(=C)C1OC=O
OCC1CC=CC(=C)C1OC=O
OCC1CC(=C)C=CC1OC=O
OCC1=CCCC(OC=O)C1=C
OCC1C=CCC(OC=O)C1=C
OCC1CC=CC(OC=O)C1=C
OCC1CC(=C)C(OC=O)C=C1
OCC1=CCC(OC=O)C(=C)C1
OCC1CC(OC=O)C=CC1=C
OCC1=CC(OC=O)C(=C)CC1
OCC1CC(OC=O)C(=C)C=C1
OCC1C(OC=O)C=CCC1=C
CC1=CC(CCC1CO)OC=O
CC1=CCC(CC1CO)OC=O
CC1C=CC(CC1CO)OC=O
CC1C(CC=CC1CO)OC=O
CC1C(CCC=C1CO)OC=O
CC1CC(CC=C1CO)OC=O
CC1=CC(CC(CO)C1)OC=O
CC1=CCCC(CO)C1OC=O
CC1C=CCC(CO)C1OC=O
CC1CC=CC(CO)C1OC=O
CC1CC(CC(CO)=C1)OC=O
CC1CCC=C(CO)C1OC=O
CC1=CCCC(COC=O)C1O
CC1C=CCC(COC=O)C1O
CC1CC=CC(COC=O)C1O
CC1CCC=C(COC=O)C1O
CC1=CCCC(O)C1COC=O
CC1C=CCC(O)C1COC=O
CC1CC=CC(O)C1COC=O
CC1=CCC(CO)C(C1)OC=O
CC1=CCC(CO)CC1OC=O
CC1C=CC(CO)CC1OC=O
CC1CC=C(CO)C(C1)OC=O
CC1CC=C(CO)CC1OC=O
CC1CCC(CO)=CC1OC=O
CC1=CCCC(OC=O)C1CO
CC1C=CCC(OC=O)C1CO
CC1CC=CC(OC=O)C1CO
CC1=CCC(COC=O)CC1O
CC1C=CC(COC=O)CC1O
CC1CC=C(COC=O)CC1O
CC1CCC(COC=O)=CC1O
CC1=CCC(COC=O)C(O)C1
CC1CC=C(COC=O)C(O)C1
CC1=CCC(O)CC1COC=O
CC1C=CC(O)CC1COC=O
CC1CCC(O)C=C1COC=O
CC1=CC(CO)C(CC1)OC=O
CC1=CC(CO)CC(C1)OC=O
CC1=CC(CO)CCC1OC=O
CC1C=C(CO)CCC1OC=O
CC1CC(CO)=CCC1OC=O
CC1CC(CO)C=CC1OC=O
CC1=CCC(O)C(COC=O)C1
CC1CCC(O)C(COC=O)=C1
CC1CCC(OC=O)C=C1CO
CC1=CC(COC=O)CCC1O
CC1C=C(COC=O)CCC1O
CC1CC(COC=O)=CCC1O
CC1CC(COC=O)C=CC1O
CC1=CC(COC=O)CC(O)C1
CC1=CCC(OC=O)C(CO)C1
CC1CCC(OC=O)C(CO)=C1
CC1=CC(COC=O)C(O)CC1
CC1CC(CO)C(OC=O)C=C1
CC1CC(COC=O)C(O)C=C1
CC1=CC(O)CCC1COC=O
CC1CC(O)C=CC1COC=O
CC1CC(O)CC=C1COC=O
CC1=C(CO)C(CCC1)OC=O
CC1=C(CO)CC(CC1)OC=O
CC1=C(CO)CCC(C1)OC=O
CC1=C(CO)CCCC1OC=O
CC1C(CO)CC=CC1OC=O
CC1=CC(O)CC(COC=O)C1
CC1CC(O)C=C(COC=O)C1
CC1CC(O)CC(COC=O)=C1
CC1=CC(O)C(COC=O)CC1
CC1CC(O)C(COC=O)C=C1
CC1CC(OC=O)C=CC1CO
CC1=C(COC=O)CCCC1O
CC1C(COC=O)CC=CC1O
CC1=C(COC=O)CCC(O)C1
CC1CC(OC=O)C=C(CO)C1
CC1=C(COC=O)CC(O)CC1
CC1=CC(OC=O)C(CO)CC1
CC1CC(OC=O)C(CO)C=C1
CC1=C(COC=O)C(O)CCC1
CC1C(O)CC=CC1COC=O
CC1C(O)CCC=C1COC=O
CCC1=CC(CCC1O)OC=O
CCC1=CCC(CC1O)OC=O
CCC1C=CC(CC1O)OC=O
CCC1=CC(CC(O)C1)OC=O
CCC1=CCCC(O)C1OC=O
CCC1C=CCC(O)C1OC=O
CCC1CC=CC(O)C1OC=O
CCC1=CCCC(OC=O)C1O
CCC1C=CCC(OC=O)C1O
CCC1CC=CC(OC=O)C1O
CCC1=CCC(O)C(C1)OC=O
CCC1=CCC(O)CC1OC=O
CCC1C=CC(O)CC1OC=O
CCC1=CCC(OC=O)C(O)C1
CCC1=CC(O)C(CC1)OC=O
CCC1=CC(O)CC(C1)OC=O
CCC1=CC(O)CCC1OC=O
CCC1CC(O)C=CC1OC=O
CCC1CC(OC=O)C=CC1O
CCC1=CC(OC=O)C(O)CC1
CCC1CC(O)C(OC=O)C=C1
CCC1CC(OC=O)C(O)C=C1
CCC1C(O)C=CCC1OC=O
CCC1C(O)CC=CC1OC=O
COC1=CC=CC=C(C=O)C1=O
COC1=CC=CC(C=O)=CC1=O
COC1=CC=CC(=O)C=C1C=O
COC1=CC=C(C=O)C=CC1=O
COC1=CC=CC(=O)C(C=O)=C1
COC1=CC=C(C=O)C(=O)C=C1
COC1=CC(C=O)=CC(=O)C=C1
COC1=CC(=O)C=CC=C1C=O
COC1=C(C=O)C=CC=CC1=O
COC1=CC(=O)C=CC(C=O)=C1
COC1=C(C=O)C=CC(=O)C=C1
COC1=CC(=O)C=C(C=O)C=C1
COC1=CC(=O)C(C=O)=CC=C1
COC1=C(C=O)C(=O)C=CC=C1
COC1=CC(C=O)=CC=CC1=O
COCC1=C(C)C=CC(=O)C1=O
COCC1=CC=C(C)C(=O)C1=O
COCC1=CC(C)=CC(=O)C1=O
COCC1=C(C)C(=O)C=CC1=O
COCC1=C(C)C(=O)C(=O)C=C1
COCC1=CC(=O)C=C(C)C1=O
COCC1=CC(=O)C(C)=CC1=O
COCC1=CC(=O)C(=O)C=C1C
COCC1=CC(=O)C(=O)C(C)=C1
COC1(C)C=CC=C(C=O)C1=O
COC1(C)C=CC(C=O)=CC1=O
COC1(C)C=CC(=O)C=C1C=O
COC1(C)C=C(C=O)C=CC1=O
COC1(C)C=CC(=O)C(C=O)=C1
COC1(C)C(=O)C=CC=C1C=O
COC1(C=O)C=C(C)C=CC1=O
COC1(C=O)C=CC=C(C)C1=O
COC1(C=O)C=CC(C)=CC1=O
COC1(C=O)C(=O)C=CC=C1C
COC1(C=O)C=CC(=O)C=C1C
COC1(C=O)C=CC(=O)C(C)=C1
CC1=CC(=O)C=C(OCC=C)O1
CC1=CC(=O)C(OCC=C)=CO1
CC1=C(OCC=C)C(=O)C=CO1
CC1=C(OCC=C)OC=CC1=O
CC1=COC=C(OCC=C)C1=O
CC1=COC(OCC=C)=CC1=O
CCOC1=C(C=C)C(=O)C=CO1
CCOC1=CC(=O)C(C=C)=CO1
CCOC1=CC(=O)C=C(O1)C=C
CCOC1=C(OC=CC1=O)C=C
CCOC1=COC=C(C=C)C1=O
CCOC1=COC(C=C)=CC1=O
COC1=C(CC=C)C(=O)C=CO1
COC1=C(CC=C)OC=CC1=O
COC1=CC(=O)C=C(CC=C)O1
COC1=CC(=O)C(CC=C)=CO1
COC1=COC=C(CC=C)C1=O
COC1=COC(CC=C)=CC1=O
COCC1=C(C=C)C(=O)C=CO1
COCC1=CC(=O)C(C=C)=CO1
COCC1=CC(=O)C=C(O1)C=C
COCC1=C(OC=CC1=O)C=C
COCC1=COC=C(C=C)C1=O
COCC1=COC(C=C)=CC1=O
CCC1=CC(=O)C=C(COC)O1
CCC1=C(COC)C(=O)C=CO1
CCC1=CC(=O)C(COC)=CO1
CCC1=C(COC)OC=CC1=O
CCC1=COC=C(COC)C1=O
CCC1=COC(COC)=CC1=O
CCCC1=CC(=O)C=C(OC)O1
CCCC1=CC(=O)C(OC)=CO1
CCCC1=COC=C(OC)C1=O
CCCC1=C(OC)C(=O)C=CO1
CCCC1=C(OC)OC=CC1=O
CCCC1=COC(OC)=CC1=O
CCCOC1=C(C)C(=O)C=CO1
CCCOC1=C(C)OC=CC1=O
CCCOC1=CC(=O)C=C(C)O1
CCCOC1=CC(=O)C(C)=CO1
CCCOC1=COC=C(C)C1=O
CCCOC1=COC(C)=CC1=O
CCOC1=C(CC)C(=O)C=CO1
CCOC1=C(CC)OC=CC1=O
CCOC1=CC(=O)C=C(CC)O1
CCOC1=CC(=O)C(CC)=CO1
CCOC1=COC=C(CC)C1=O
CCOC1=COC(CC)=CC1=O
CCOCC1=C(C)C(=O)C=CO1
CCOCC1=C(C)OC=CC1=O
CCOCC1=CC(=O)C=C(C)O1
CCOCC1=CC(=O)C(C)=CO1
CCOCC1=COC=C(C)C1=O
CCOCC1=COC(C)=CC1=O
COCCC1=C(C)C(=O)C=CO1
COCCC1=C(C)OC=CC1=O
COCCC1=CC(=O)C=C(C)O1
COCCC1=CC(=O)C(C)=CO1
COCCC1=COC=C(C)C1=O
COCCC1=COC(C)=CC1=O
COCOC1C=CC(=C)CC1=O
COCOC1C=CCC(=C)C1=O
COCOC1C(=C)CC=CC1=O
COCOC1CC=CC(=C)C1=O
COCOC1CC(=C)C=CC1=O
COCOC1C=CCC(=O)C1=C
COCOC1CC=CC(=O)C1=C
COCOC1CC(=C)C(=O)C=C1
COCOC1C=CC(=O)CC1=C
COCOC1CC(=O)C=CC1=C
COCOC1CC(=O)C(=C)C=C1
COCOC1C(=O)CC=CC1=C
CCOC1C=CC(CC1=O)OC
CCOC1C(CC=CC1=O)OC
CCOC1C=CCC(=O)C1OC
CCOC1CC=CC(=O)C1OC
CCOC1C=CCC(OC)C1=O
CCOC1CC=CC(OC)C1=O
CCOC1C=CC(=O)CC1OC
CCOC1CC(=O)C=CC1OC
CCOC1CC(OC)C=CC1=O
CCOC1CC(OC)C(=O)C=C1
CCOC1CC(=O)C(OC)C=C1
CCOC1C(OC)C=CCC1=O
COC1CC=C(CC1OC)C=O
COC1C=CCC(C=O)C1OC
COC1CC=CC(C=O)C1OC
COC1CCC=C(C=O)C1OC
COC1CC=CC(OC)C1C=O
COC1CC=C(C=O)C(C1)OC
COC1CCC(C=O)=CC1OC
COC1CC(C=O)C=CC1OC
COC1CCC(OC)C(C=O)=C1
COC1CC(C=O)C(OC)C=C1
COC1CC(OC)C=C(C1)C=O
COC1CC(OC)C(C=O)C=C1
COCC1=CC(CCC1=O)OC
COCC1=CCC(CC1=O)OC
COCC1C=CC(CC1=O)OC
COCC1C(CC=CC1=O)OC
COCC1=CC(CC(=O)C1)OC
COCC1=CCCC(=O)C1OC
COCC1C=CCC(=O)C1OC
COCC1CC=CC(=O)C1OC
COCC1=CCCC(OC)C1=O
COCC1C=CCC(OC)C1=O
COCC1CC=CC(OC)C1=O
COCC1=CCC(=O)CC1OC
COCC1=CCC(=O)C(C1)OC
COCC1C=CC(=O)CC1OC
COCC1=CCC(OC)C(=O)C1
COCC1=CC(=O)CCC1OC
COCC1=CC(=O)C(CC1)OC
COCC1=CC(=O)CC(C1)OC
COCC1CC(=O)C=CC1OC
COCC1CC(OC)C=CC1=O
COCC1=CC(OC)C(=O)CC1
COCC1CC(OC)C(=O)C=C1
COCC1CC(=O)C(OC)C=C1
COCC1C(OC)C=CCC1=O
COCOC1C=C(C)CCC1=O
COCOC1C=CC(C)CC1=O
COCOC1C=CCC(C)C1=O
COCOC1C(=O)CCC=C1C
COCOC1C(C)C=CCC1=O
COCOC1C(C)CC=CC1=O
COCOC1CC=C(C)CC1=O
COCOC1CC=CC(C)C1=O
COCOC1CC(C)=CCC1=O
COCOC1CC(C)C=CC1=O
COCOC1CCC=C(C)C1=O
COCOC1CCC(C)=CC1=O
COCOC1CC=C(C)C(=O)C1
COCOC1CC(=O)C=C(C)C1
COCOC1C=CCC(=O)C1C
COCOC1CC(C)C(=O)C=C1
COCOC1C=CC(=O)CC1C
COCOC1CCC(=O)C=C1C
COCOC1CCC(=O)C(C)=C1
COCOC1CC(=O)C=CC1C
COCOC1CC(=O)CC=C1C
COCOC1CC(=O)C(C)C=C1
COCOC1CC(=O)CC(C)=C1
COCOC1CC=CC(=O)C1C
OC1=COC(=CC1=O)C#CC#C
OC1=C(C=CC#C)C(=O)C=CO1
OC1=CC(=O)C(C=CC#C)=CO1
OC1=CC(=O)C=C(O1)C=CC#C
OC1=C(OC=CC1=O)C=CC#C
OC1=COC=C(C=CC#C)C1=O
OC1=COC(C=CC#C)=CC1=O
CC1=C(C#C)C(=O)C=C(CO)O1
CC1=C(C#C)C(=O)C(CO)=CO1
CC1=C(CC#C)C(=O)C=C(O)O1
CC1=C(CC#C)C(=O)C(O)=CO1
CC1=C(CC#C)OC=C(O)C1=O
CC1=C(CC#C)OC(O)=CC1=O
CC1=CC(=O)C(C#C)=C(CO)O1
CC1=CC(=O)C(CC#C)=C(O)O1
CC1=CC(=O)C(CO)=C(O1)C#C
CC1=CC(=O)C(O)=C(CC#C)O1
CC1=C(CO)C(=O)C=C(O1)C#C
CC1=C(CO)C(=O)C(=CO1)C#C
CC1=C(CO)OC(=CC1=O)C#C
CC1=C(CO)OC=C(C#C)C1=O
CC1=COC(C#C)=C(CO)C1=O
CC1=C(OC=C(CO)C1=O)C#C
CC1=COC(CC#C)=C(O)C1=O
CC1=C(OC(CO)=CC1=O)C#C
CC1=COC(CO)=C(C#C)C1=O
CC1=C(O)C(=O)C=C(CC#C)O1
CC1=COC(O)=C(CC#C)C1=O
CC1=C(O)C(=O)C(CC#C)=CO1
CC1=C(O)OC(CC#C)=CC1=O
CC1=C(O)OC=C(CC#C)C1=O
CCC1=C(C#C)C(=O)C=C(O)O1
CCC1=C(C#C)C(=O)C(O)=CO1
CCC1=CC(=O)C(C#C)=C(O)O1
CCC1=CC(=O)C(O)=C(O1)C#C
CCC1=COC(C#C)=C(O)C1=O
CCC1=C(OC=C(O)C1=O)C#C
CCC1=C(OC(O)=CC1=O)C#C
CCC1=COC(O)=C(C#C)C1=O
CCC1=C(O)C(=O)C=C(O1)C#C
CCC1=C(O)C(=O)C(=CO1)C#C
CCC1=C(O)OC(=CC1=O)C#C
CCC1=C(O)OC=C(C#C)C1=O
CC#CC1=C(C)C(=O)C=C(O)O1
CC#CC1=C(C)C(=O)C(O)=CO1
CC#CC1=CC(=O)C(C)=C(O)O1
CC#CC1=C(C)OC=C(O)C1=O
CC#CC1=C(C)OC(O)=CC1=O
CC#CC1=CC(=O)C(O)=C(C)O1
CC#CC1=COC(C)=C(O)C1=O
CC#CC1=COC(O)=C(C)C1=O
CC#CC1=C(O)C(=O)C=C(C)O1
CC#CC1=C(O)C(=O)C(C)=CO1
CC#CC1=C(O)OC=C(C)C1=O
CC#CC1=C(O)OC(C)=CC1=O
CC=CC1=C(C)C(=O)C=C(O)O1
CC=CC1=C(C)C(=O)C(O)=CO1
CC=CC1=CC(=O)C(C)=C(O)O1
CC=CC1=C(C)OC=C(O)C1=O
CC=CC1=C(C)OC(O)=CC1=O
CC=CC1=CC(=O)C(O)=C(C)O1
CC=CC1=COC(C)=C(O)C1=O
CC=CC1=COC(O)=C(C)C1=O
CC=CC1=C(O)C(=O)C=C(C)O1
CC=CC1=C(O)C(=O)C(C)=CO1
CC=CC1=C(O)OC=C(C)C1=O
CC=CC1=C(O)OC(C)=CC1=O
CC1=C(C(O)C#C)C(=O)C=CO1
CC1=CC(=O)C=C(O1)C(O)C#C
CC1=CC(=O)C(=CO1)C(O)C#C
CC1=C(OC=CC1=O)C(O)C#C
CC1=COC(=CC1=O)C(O)C#C
CC1=COC=C(C(O)C#C)C1=O
CC(C#C)C1=CC(=O)C=C(O)O1
CC(C#C)C1=CC(=O)C(O)=CO1
CC(C#C)C1=COC=C(O)C1=O
CC(C#C)C1=COC(O)=CC1=O
CC(C#C)C1=C(O)C(=O)C=CO1
CC(C#C)C1=C(O)OC=CC1=O
CC(O)C1=C(C#C)C(=O)C=CO1
CC(O)C1=CC(=O)C=C(O1)C#C
CC(O)C1=CC(=O)C(=CO1)C#C
CC(O)C1=C(OC=CC1=O)C#C
CC(O)C1=COC(=CC1=O)C#C
CC(O)C1=COC=C(C#C)C1=O
CC=C(C)C1=CC(=O)C=C(O)O1
CC(C)=CC1=CC(=O)C=C(O)O1
CC=C(C)C1=CC(=O)C(O)=CO1
CC(C)=CC1=CC(=O)C(O)=CO1
CC=C(C)C1=COC=C(O)C1=O
CC(C)=CC1=COC=C(O)C1=O
CC=C(C)C1=COC(O)=CC1=O
CC(C)=CC1=COC(O)=CC1=O
CC=C(C)C1=C(O)C(=O)C=CO1
CC(C)=CC1=C(O)C(=O)C=CO1
CC=C(C)C1=C(O)OC=CC1=O
CC(C)=CC1=C(O)OC=CC1=O
COC1(OC)C=C(C)C=CC1O
COC1(OC)C=CC=C(C)C1O
COC1(OC)C=CC(C)=CC1O
COC1(OC)C=CC(O)C=C1C
COC1(OC)C=CC(O)C(C)=C1
COC1(OC)C(O)C=CC=C1C
COC1C=CC(C#C)C(=O)C1O
COC1C=CC(C#C)C(O)C1=O
COC1CC=C(C#C)C(=O)C1O
COC1CC=C(C#C)C(O)C1=O
COC1C=C(C#C)C(=O)CC1O
COC1C=C(C#C)C(O)CC1=O
COC1C=C(CC(=O)C1O)C#C
COC1C=C(CC(O)C1=O)C#C
COC1C(C=CC(O)C1=O)C#C
COC1CC(=CC(=O)C1O)C#C
COC1CC(=CC(O)C1=O)C#C
COC1C(C#C)C(O)C=CC1=O
COC1C=CC(=O)C(C#C)C1O
COC1C=CC(O)C(C#C)C1=O
COC1C=CC(=O)C(O)C1C#C
COC1C=CC(O)C(=O)C1C#C
COC1CC(=O)C(=CC1O)C#C
COC1CC(O)C(=CC1=O)C#C
COC1CC(=O)C=C(C#C)C1O
COC1CC(O)C=C(C#C)C1=O
COC1CC(=O)C(O)C=C1C#C
COC1CC(=O)C(O)C(=C1)C#C
COC1CC(O)C(=O)C=C1C#C
COC1CC(O)C(=O)C(=C1)C#C
COC1C(O)C=C(CC1=O)C#C
COC1C(O)C(=CCC1=O)C#C
COC1C(O)C(C=CC1=O)C#C
COC1C(O)CC(=CC1=O)C#C
COC1C(O)C=CC(C#C)C1=O
COC1C(O)CC=C(C#C)C1=O
COC1C(O)C=CC(=O)C1C#C
COC1C(=O)CC(O)C=C1C#C
COC1C(O)CC(=O)C=C1C#C
COC1C(=O)C(O)CC=C1C#C
COC1C(O)C(=O)C=CC1C#C
COC1C(O)C(=O)CC=C1C#C
COC1C=CC(=CC)C(=O)C1O
COC1C=CC(=CC)C(O)C1=O
COC1C=CC(=O)C(=CC)C1O
COC1C=CC(O)C(=CC)C1=O
COC1C=CC(=O)C(O)C1=CC
COC1C=CC(O)C(=O)C1=CC
COC1C(O)C=CC(=CC)C1=O
COC1C(O)C(=CC)C=CC1=O
COC1C(=O)C=CC(O)C1=CC
COC1C(O)C=CC(=O)C1=CC
COC1C(=O)C(O)C=CC1=CC
COC1C(O)C(=O)C=CC1=CC
COC1C=C(C)C=CC(=O)C1O
COC1C=C(C)C=CC(O)C1=O
COC1C=CC=C(C)C(=O)C1O
COC1C=CC=C(C)C(O)C1=O
COC1C=CC(C)=CC(=O)C1O
COC1C=CC(C)=CC(O)C1=O
COC1C(=O)C(O)C=CC=C1C
COC1C=C(C)C(=O)C=CC1O
COC1C=C(C)C(O)C=CC1=O
COC1C(=O)C=CC(O)C=C1C
COC1C=CC(=O)C=C(C)C1O
COC1C=CC(=O)C(C)=CC1O
COC1C=CC(O)C=C(C)C1=O
COC1C=CC(O)C(C)=CC1=O
COC1C=CC(=O)C(O)C=C1C
COC1C=CC(O)C(=O)C=C1C
COC1C=CC(=O)C(O)C(C)=C1
COC1C=CC(O)C(=O)C(C)=C1
COC1C(O)C=C(C)C=CC1=O
COC1C(O)C=CC=C(C)C1=O
COC1C(O)C=CC(C)=CC1=O
COC1C(O)C(C)=CC=CC1=O
COC1C(O)C=CC(=O)C=C1C
COC1C(O)C(=O)C=CC=C1C
COC1(C=CCC(=O)C1O)C#C
COC1(C=CCC(O)C1=O)C#C
COC1(CC=CC(=O)C1O)C#C
COC1(CC=CC(O)C1=O)C#C
COC1C=CCC(=O)C1(O)C#C
COC1CC=CC(=O)C1(O)C#C
COC1C=CCC(O)(C#C)C1=O
COC1CC=CC(O)(C#C)C1=O
COC1(C=CC(=O)CC1O)C#C
COC1(C=CC(O)CC1=O)C#C
COC1C=CC(=O)CC1(O)C#C
COC1C=CC(O)(CC1=O)C#C
COC1(C#C)C(O)C=CCC1=O
COC1(C#C)C(O)CC=CC1=O
COC1(CC(=O)C=CC1O)C#C
COC1(CC(O)C=CC1=O)C#C
COC1CC(=O)C=CC1(O)C#C
COC1CC(O)(C=CC1=O)C#C
COC1CC(O)(C#C)C(=O)C=C1
COC1(CC(=O)C(O)C=C1)C#C
COC1(CC(O)C(=O)C=C1)C#C
COC1CC(=O)C(O)(C=C1)C#C
COC1C(=O)C=CCC1(O)C#C
COC1C(=O)CC=CC1(O)C#C
COC1C=CC(=C)C(O)C1OC
COC1C=CC(=C)C(OC)C1O
COC1C=CC(O)C(=C)C1OC
COC1C=CC(OC)C(=C)C1O
COC1C=CC(O)C(OC)C1=C
COC1C(O)C=CC(=C)C1OC
COC1(CC=CC(=C)C1O)OC
COC1(CC(=C)C=CC1O)OC
COC1(CC=CC(O)C1=C)OC
COC1(CC(=C)C(O)C=C1)OC
COC1(CC(O)C=CC1=C)OC
COC1(CC(O)C(=C)C=C1)OC
COC1(OC)C=CC(=C)CC1O
COC1(OC)C=CCC(=C)C1O
COC1(OC)C=CCC(O)C1=C
COC1(OC)C=CC(O)CC1=C
COC1(OC)C(O)C=CCC1=C
COC1(OC)C(O)CC=CC1=C
COC1OC(C)C=CC1=CCO
COC1OCC=C(C)C1=CCO
COC1OCC(C)=CC1=CCO
COC1OCC(=CC)C=C1CO
COC1OC(C=CC)C=CC1O
COC1OCC=C(C=CC)C1O
COC1OCC(C=CC)=CC1O
COC1OCC(=CC)C(CO)=C1
COC1OC(C=CC)C(O)C=C1
COC1OC(C)C(=CCO)C=C1
COC1OCC=C(CO)C1=CC
COC1OCC(=CCO)C=C1C
COC1OCC(=CCO)C(C)=C1
COC1OCC(CO)=CC1=CC
COC1OCC(O)C=C1C=CC
COC1OC(CO)C=CC1=CC
COC1OC(CO)C(=CC)C=C1
COC1OCC(O)C(C=CC)=C1
COC1C=CC=CC(O)C1OC
COC1C=CC=CC(OC)C1O
COC1C=CC(O)C=CC1OC
COC1C=CC(O)C(OC)C=C1
OC1C=CCC1CCC([O-])=O
OC1CC=CC1CCC([O-])=O
OC1CCC=C1CCC([O-])=O
OC1CC=C(CCC([O-])=O)C1
OC1CCC(CCC([O-])=O)=C1
OC1CC(CCC([O-])=O)C=C1
OCC1=CCCC1CC([O-])=O
OCC1CCC=C1CC([O-])=O
OCC1=CCC(CC([O-])=O)C1
OCC1CC=C(CC([O-])=O)C1
OCC1CCC(CC([O-])=O)=C1
OCC1=CC(CC([O-])=O)CC1
OCC1CC(CC([O-])=O)C=C1
OCC1=C(CC([O-])=O)CCC1
OCCC1=C(CCC1)C([O-])=O
OCCC1=CC(CC1)C([O-])=O
OCCC1=CCC(C1)C([O-])=O
OCCC1=CCCC1C([O-])=O
OCCC1C=CCC1C([O-])=O
OCCC1CC=C(C1)C([O-])=O
OCCC1CC=CC1C([O-])=O
OCCC1CC(C=C1)C([O-])=O
OCCC1CCC(=C1)C([O-])=O
OCC1C=CCC1CC([O-])=O
OCC1CC=CC1CC([O-])=O
OCCC1CCC=C1C([O-])=O
O=CC1=CC=CC(C=O)=C1C=O
O=CC1=CC=C(C=O)C(C=O)=C1
O=CC1=CC(C=O)=CC(C=O)=C1
CC1=CC=C(C=O)C=C1C([O-])=O
CC1=CC=C(C=O)C(=C1)C([O-])=O
CC1=CC=C(C=C1C=O)C([O-])=O
CC1=CC(=CC=C1C=O)C([O-])=O
CC1=CC=CC(C=O)=C1C([O-])=O
CC1=CC=CC(C([O-])=O)=C1C=O
CC1=CC=C(C([O-])=O)C(C=O)=C1
CC1=CC(C=O)=CC=C1C([O-])=O
CC1=CC(C=O)=CC(=C1)C([O-])=O
CC1=C(C=O)C=CC=C1C([O-])=O
CC1=CC=CC=C1OCC([O-])=O
CC1=CC=CC(OCC([O-])=O)=C1
CCOC1=CC=CC=C1C([O-])=O
COC1=CC=CC=C1CC([O-])=O
COCC1=CC=CC=C1C([O-])=O
COCC1=CC=CC(=C1)C([O-])=O
CCOC1=CC=CC(=C1)C([O-])=O
COC1=CC=CC(CC([O-])=O)=C1
CC1=CC=C(OCC([O-])=O)C=C1
COCC1=CC=C(C=C1)C([O-])=O
CCOC1=CC=C(C=C1)C([O-])=O
COC1=CC=C(CC([O-])=O)C=C1
OC1C=C(C=C1C#C)C(=O)C=O
OC1C=C(C=C1C=O)C(=O)C#C
OC1C=C(C=C1C(=O)C=O)C#C
OC1C(=CC=C1C(=O)C=O)C#C
OC1C=C(C#C)C(=C1)C(=O)C=O
OC1C=CC(C#C)=C1C(=O)C=O
OC1C=CC(C=O)=C1C(=O)C#C
OC1C=CC(C(=O)C#C)=C1C=O
OC1C=CC(C(=O)C=O)=C1C#C
OC1C=C(C=O)C=C1C(=O)C#C
OC1C=C(C=O)C(=C1)C(=O)C#C
OC1C(C=O)=CC=C1C(=O)C#C
OCC1=C(C=CC1=O)C(=O)C#C
OCC1=CC(=CC1=O)C(=O)C#C
OCC1=CC=C(C(=O)C#C)C1=O
OCC1=CC(=O)C=C1C(=O)C#C
OCC1=CC(=O)C(=C1)C(=O)C#C
OCC1=C(C(=O)C#C)C(=O)C=C1
OC(C#C)C1=CC=C(C=O)C1=O
OC(C#C)C1=CC(C=O)=CC1=O
OC(C#C)C1=CC(=O)C=C1C=O
OC(C#C)C1=C(C=O)C=CC1=O
OC(C#C)C1=CC(=O)C(C=O)=C1
OC(C#C)C1=C(C=O)C(=O)C=C1
OC(C=O)C1=C(C=CC1=O)C#C
OC(C=O)C1=CC(=CC1=O)C#C
OCC(=O)C1=C(C=CC1=O)C#C
OCC(=O)C1=CC(=CC1=O)C#C
OC(C=O)C1=CC=C(C#C)C1=O
OCC(=O)C1=CC=C(C#C)C1=O
OC(C=O)C1=C(C#C)C(=O)C=C1
OCC(=O)C1=C(C#C)C(=O)C=C1
OC(C=O)C1=CC(=O)C=C1C#C
OC(C=O)C1=CC(=O)C(=C1)C#C
OCC(=O)C1=CC(=O)C=C1C#C
OCC(=O)C1=CC(=O)C(=C1)C#C
OC(C=O)(C#C)C1=CC=CC1=O
OC(C=O)(C#C)C1=CC(=O)C=C1
CC(=O)C(=O)C1=CC=CC(O)=C1
COC1C=C(C=C1C)C(=O)CO
COC1C=C(C=C1C)C(O)C=O
COC1C=C(C=C1C=O)C(C)O
COC1C=C(C=C1CO)C(C)=O
COC1C=C(C)C=C1C(=O)CO
COC1C=C(C)C=C1C(O)C=O
COC1C=C(C)C(=C1)C(=O)CO
COC1C=C(C)C(=C1)C(O)C=O
COC1C=CC(C)=C1C(=O)CO
COC1C=CC(C)=C1C(O)C=O
COC1C(C)=CC=C1C(=O)CO
COC1C(C)=CC=C1C(O)C=O
COC1C=CC(C(C)=O)=C1CO
COC1C=CC(C(C)O)=C1C=O
COC1C=CC(C=O)=C1C(C)O
COC1C=CC(CO)=C1C(C)=O
COC1C=CC(C(=O)CO)=C1C
COC1C=CC(C(O)C=O)=C1C
COC1C=C(C=O)C=C1C(C)O
COC1C=C(C=O)C(=C1)C(C)O
COC1C=C(CO)C=C1C(C)=O
COC1C=C(CO)C(=C1)C(C)=O
COC1C(C=O)=CC=C1C(C)O
COC1C(CO)=CC=C1C(C)=O
COCC1=C(C=CC1=O)C(C)O
COCC1=C(C=CC1O)C(C)=O
COCC1=CC=C(C1O)C(C)=O
COCC1=CC(=CC1=O)C(C)O
COCC1=CC(=CC1O)C(C)=O
COCC1=CC=C(C(C)O)C1=O
COCC1=C(C(C)O)C(=O)C=C1
COCC1=C(C(O)C=C1)C(C)=O
COCC1=CC(=O)C=C1C(C)O
COCC1=CC(=O)C(=C1)C(C)O
COCC1=CC(O)C=C1C(C)=O
COCC1=CC(O)C(=C1)C(C)=O
COC(C)C1=CC=C(C=O)C1O
COC(C)C1=CC=C(CO)C1=O
COC(C)C1=CC(C=O)=CC1O
COC(C)C1=CC(CO)=CC1=O
COC(C)C1=CC(=O)C=C1CO
COC(C)C1=CC(O)C=C1C=O
COC(C)C1=C(C=O)C=CC1O
COC(C)C1=C(CO)C=CC1=O
COC(C)C1=CC(=O)C(CO)=C1
COC(C)C1=CC(O)C(C=O)=C1
COC(C)C1=C(C=O)C(O)C=C1
COC(C)C1=C(CO)C(=O)C=C1
COC(C=O)C1=C(C)C=CC1O
COC(C=O)C1=CC=C(C)C1O
COC(C=O)C1=CC(C)=CC1O
COC(CO)C1=C(C)C=CC1=O
COC(CO)C1=CC=C(C)C1=O
COC(CO)C1=CC(C)=CC1=O
COCC(=O)C1=C(C)C=CC1O
COCC(=O)C1=CC=C(C)C1O
COCC(=O)C1=CC(C)=CC1O
COCC(O)C1=C(C)C=CC1=O
COCC(O)C1=CC=C(C)C1=O
COCC(O)C1=CC(C)=CC1=O
COC(C=O)C1=C(C)C(O)C=C1
COC(CO)C1=C(C)C(=O)C=C1
COCC(=O)C1=C(C)C(O)C=C1
COCC(O)C1=C(C)C(=O)C=C1
COC(C=O)C1=CC(O)C=C1C
COC(CO)C1=CC(=O)C=C1C
COCC(=O)C1=CC(O)C=C1C
COCC(O)C1=CC(=O)C=C1C
COC(C=O)C1=CC(O)C(C)=C1
COC(CO)C1=CC(=O)C(C)=C1
COCC(=O)C1=CC(O)C(C)=C1
COCC(O)C1=CC(=O)C(C)=C1
COC1C=CC=C1C(C)(O)C=O
COC1C=CC(=C1)C(C)(O)C=O
COC(C)(C=O)C1=CC=CC1O
COC(C)(CO)C1=CC=CC1=O
COCC(C)(O)C1=CC=CC1=O
COC(C)(C=O)C1=CC(O)C=C1
COC(C)(CO)C1=CC(=O)C=C1
COCC(C)(O)C1=CC(=O)C=C1
OC1C=CC(=C)C(C=O)=C1C=O
OC1C(=C)C=CC(C=O)=C1C=O
OC1C(=C)C=C(C=O)C=C1C=O
OC1C(=C)C(C=O)=CC=C1C=O
OC1C=CC(C=O)=C(C=O)C1=C
OC1C=C(C=O)C(=C)C=C1C=O
OC1C=C(C=O)C(=C)C(C=O)=C1
OC1C=C(C=O)C=C(C=O)C1=C
OC1C=C(C=O)C(C=O)=CC1=C
OC1C(C=O)=CC(=C)C=C1C=O
OCC1=C(C=C)C=CC(=O)C1=O
OCC1=CC=C(C=C)C(=O)C1=O
OCC1=CC(=C)C=C(C=O)C1=O
OCC1=CC(C=C)=CC(=O)C1=O
OCC1=CC(=C)C(C=O)=CC1=O
OCC1=CC(=C)C(=O)C=C1C=O
OCC1=C(C=C)C(=O)C=CC1=O
OCC1=CC=C(C=O)C(=C)C1=O
OCC1=CC(=C)C(=O)C(C=O)=C1
OCC1=CC=C(C=O)C(=O)C1=C
OCC1=C(C=C)C(=O)C(=O)C=C1
OCC1=CC(C=O)=CC(=C)C1=O
OCC1=CC(C=O)=CC(=O)C1=C
OCC1=CC(=O)C(=C)C=C1C=O
OCC1=C(C=O)C=CC(=C)C1=O
OCC1=C(C=O)C(=C)C=CC1=O
OCC1=CC(=O)C=C(C=C)C1=O
OCC1=CC(=O)C(C=C)=CC1=O
OCC1=CC(=O)C(=C)C(C=O)=C1
OCC1=C(C=O)C=CC(=O)C1=C
OCC1=CC(=O)C=C(C=O)C1=C
OCC1=C(C=O)C(=C)C(=O)C=C1
OCC1=CC(=O)C(C=O)=CC1=C
OCC1=CC(=O)C(=O)C=C1C=C
OCC1=C(C=O)C(=O)C=CC1=C
OCC1=C(C=O)C(=O)C(=C)C=C1
OCC1=CC(=O)C(=O)C(C=C)=C1
OC1C=C(C=CC1=C)C(=O)C=O
OC1C=CC(=CC1=C)C(=O)C=O
OC1C=CC(=C)C=C1C(=O)C=O
OC1C=CC(=C)C(=C1)C(=O)C=O
OC1C(=C)C=CC=C1C(=O)C=O
OC1C=CC=C(C(=O)C=O)C1=C
OC(C=C)C1=CC=CC(=O)C1=O
OCC(=C)C1=CC=CC(=O)C1=O
OC(C=C)C1=CC(=O)C=CC1=O
OCC(=C)C1=CC(=O)C=CC1=O
OC(C=C)C1=CC(=O)C(=O)C=C1
OCC(=C)C1=CC(=O)C(=O)C=C1
OC(C=O)C1=CC=CC(=C)C1=O
OC(C=O)C1=CC(=C)C=CC1=O
OCC(=O)C1=CC=CC(=C)C1=O
OCC(=O)C1=CC(=C)C=CC1=O
OC(C=O)C1=CC=CC(=O)C1=C
OCC(=O)C1=CC=CC(=O)C1=C
OC(C=O)C1=CC(=C)C(=O)C=C1
OCC(=O)C1=CC(=C)C(=O)C=C1
OC(C=O)C1=CC(=O)C=CC1=C
OCC(=O)C1=CC(=O)C=CC1=C
OC(C=O)C1=CC(=O)C(=C)C=C1
OCC(=O)C1=CC(=O)C(=C)C=C1
OC1(C=C)C=CC=C(C=O)C1=O
OC1(C=C)C=CC(C=O)=CC1=O
OC1(C=C)C=CC(=O)C=C1C=O
OC1(C=C)C=C(C=O)C=CC1=O
OC1(C=C)C=CC(=O)C(C=O)=C1
OC1(C=C)C(=O)C=CC=C1C=O
OC1(C=O)C=CC(=C)C=C1C=O
OC1(C=O)C(=C)C=CC=C1C=O
OC1(C=O)C=C(C=C)C=CC1=O
OC1(C=O)C=CC=C(C=C)C1=O
OC1(C=O)C=CC(C=C)=CC1=O
OC1(C=O)C=CC(=C)C(C=O)=C1
OC1(C=O)C=CC=C(C=O)C1=C
OC1(C=O)C=CC(C=O)=CC1=C
OC1(C=O)C=CC(=O)C=C1C=C
OC1(C=O)C=C(C=O)C=CC1=C
OC1(C=O)C=CC(=O)C(C=C)=C1
OC1(C=O)C(=O)C=CC=C1C=C
OCC(=O)C=C1C=CC=CC1=O
OCC(=O)C=C1C=CC(=O)C=C1
OC(CC1=CC(=O)C=CO1)C=C
OC(CC1=COC=CC1=O)C=C
OC(CC=C)C1=CC(=O)C=CO1
OCC(=C)CC1=CC(=O)C=CO1
OCC(C=C)C1=CC(=O)C=CO1
OCCC(=C)C1=CC(=O)C=CO1
OC(CC=C)C1=COC=CC1=O
OCC(=C)CC1=COC=CC1=O
OCC(C=C)C1=COC=CC1=O
OCCC(=C)C1=COC=CC1=O
OCCOC1=CC=CC=CC1=O
OCCOC1=CC=CC(=O)C=C1
OCCOC1=CC(=O)C=CC=C1
CC(CCO)C1=CC(=O)C=CO1
CCC(CO)C1=CC(=O)C=CO1
CCCC(O)C1=CC(=O)C=CO1
CC(CCO)C1=COC=CC1=O
CCC(CO)C1=COC=CC1=O
CCCC(O)C1=COC=CC1=O
CC(CO)CC1=CC(=O)C=CO1
CCC(O)CC1=CC(=O)C=CO1
CC(CO)CC1=COC=CC1=O
CCC(O)CC1=COC=CC1=O
CC(O)CCC1=CC(=O)C=CO1
CC(O)CCC1=COC=CC1=O
CC1(O)C=CC=CC1OCC=O
CC1(O)C=CC(OCC=O)C=C1
CC1(OCC=O)C=CC=CC1O
CC1(OCCO)C=CC=CC1=O
CC1(OCC=O)C=CC(O)C=C1
CCOC1C=CC=CC1(O)C=O
CCOC1C=CC(O)(C=O)C=C1
CCOC1(C=O)C=CC=CC1O
CCOC1(CO)C=CC=CC1=O
CCOC1(C=O)C=CC(O)C=C1
CCOC1(CO)C=CC(=O)C=C1
CCOCC1(O)C=CC=CC1=O
CCOCC1(O)C=CC(=O)C=C1
COC1(CC=CC=C1CO)C=O
COC1C=CC=CC1(CO)C=O
COC1C=CC=CC1(O)CC=O
COC1(CC=CC(CO)=C1)C=O
COC1(CC=C(CO)C=C1)C=O
COC1C=CC(CO)(C=O)C=C1
COC1(CC(CO)=CC=C1)C=O
COC1C=CC(O)(CC=O)C=C1
COC1(CC=O)C=CC=CC1O
COC1(CCO)C=CC=CC1=O
COC1(CC=O)C=CC(O)C=C1
COC1(CCO)C=CC(=O)C=C1
COC1(C=O)C=CC=CC1CO
COC1(C=O)C=CCC=C1CO
COC1(CO)C=CC=CC1C=O
COC1(CO)C=CCC=C1C=O
COC1(CO)CC=CC=C1C=O
COC1(C=O)C=CCC(CO)=C1
COC1(CO)C=CCC(C=O)=C1
COC1(CO)CC=CC(C=O)=C1
COC1(C=O)C=CC(CO)C=C1
COC1(CO)C=CC(C=O)C=C1
COC1(CO)CC=C(C=O)C=C1
COC1(CO)CC(C=O)=CC=C1
COCC1=CC=CCC1(O)C=O
COCC1=CCC=CC1(O)C=O
COCC1C=CC=CC1(O)C=O
COCC1=CC=CC(O)(C1)C=O
COCC1=CCC(O)(C=O)C=C1
COCC1C=CC(O)(C=O)C=C1
COCC1=CC(O)(CC=C1)C=O
COCC1=CC(O)(C=O)C=CC1
COCC1(C=O)C=CC=CC1O
COCC1(CO)C=CC=CC1=O
COCC1(C=O)C=CC(O)C=C1
COCC1(CO)C=CC(=O)C=C1
COCC1(O)C=CC=CC1C=O
COCC1(O)C=CCC=C1C=O
COCC1(O)CC=CC=C1C=O
COCC1(O)C=CCC(C=O)=C1
COCC1(O)CC=CC(C=O)=C1
COCC1(O)C=CC(C=O)C=C1
COCC1(O)CC=C(C=O)C=C1
COCC1(O)CC(C=O)=CC=C1
COCCC1(O)C=CC=CC1=O
COCCC1(O)C=CC(=O)C=C1
CC1(OCCO)C=CC(=O)C=C1
OC1C(C=CCC1=O)C#CC=O
OC1C(CC=CC1=O)C#CC=O
OC1C=C(CCC1=O)C#CC=O
OC1C=CC(CC1=O)C#CC=O
OC1CC=C(CC1=O)C#CC=O
OC1CC(=CCC1=O)C#CC=O
OC1CC(C=CC1=O)C#CC=O
OC1CCC(=CC1=O)C#CC=O
OC1C=CCC(C#CC=O)C1=O
OC1CC=CC(C#CC=O)C1=O
OC1CCC=C(C#CC=O)C1=O
OC1CC=C(C#CC=O)C(=O)C1
OC1CC(C#CC=O)C(=O)C=C1
OC1C=CCC(=O)C1C#CC=O
OC1CC=CC(=O)C1C#CC=O
OC1C=CC(=O)CC1C#CC=O
OC1CCC(=O)C=C1C#CC=O
OC1CCC(=O)C(=C1)C#CC=O
OC1CC(=O)C=C(C1)C#CC=O
OC1CC(=O)C=CC1C#CC=O
OC1CC(=O)C(C=C1)C#CC=O
OC1CC(=O)CC=C1C#CC=O
OC1CC(=O)CC(=C1)C#CC=O
OC1C(=O)CCC=C1C#CC=O
OC1C=C(CCC1=CC=O)C=O
OC1C=CC(CC1=CC=O)C=O
OC1C(CC=CC1=CC=O)C=O
OC1CC=C(CC1=CC=O)C=O
OC1C=CC(CC1C=O)=CC=O
OC1C(CCC=C1C=O)=CC=O
OC1CC(CC=C1C=O)=CC=O
OC1C=C(CCC1=O)C=CC=O
OC1C=CC(CC1=O)=CCC=O
OC1C=CC(CC1=O)C=CC=O
OC1C(CC=CC1=O)C=CC=O
OC1CC=C(CC1=O)C=CC=O
OC1C=CCC(=CCC=O)C1=O
OC1C=CCC(C=CC=O)C1=O
OC1CC=CC(=CCC=O)C1=O
OC1CC=CC(C=CC=O)C1=O
OC1CCC=C(C=CC=O)C1=O
OC1C=CCC(=CC=O)C1C=O
OC1CC=CC(=CC=O)C1C=O
OC1CCC(C=CC=O)=CC1=O
OC1CC=C(C=CC=O)C(=O)C1
OC1C=CCC(C=O)C1=CC=O
OC1CC=CC(C=O)C1=CC=O
OC1CC(CC(C=O)=C1)=CC=O
OC1CCC=C(C=O)C1=CC=O
OC1CCC(=CC=O)C=C1C=O
OC1CC(=CCC=O)C=CC1=O
OC1CC(C=CC=O)=CCC1=O
OC1CC(C=CC=O)C=CC1=O
OC1CCC(=CC=O)C(C=O)=C1
OC1CC(=CCC=O)C(=O)C=C1
OC1CC(C=CC=O)C(=O)C=C1
OC1C=CCC(=O)C1=CCC=O
OC1C=CCC(=O)C1C=CC=O
OC1CC=CC(=O)C1=CCC=O
OC1CC=CC(=O)C1C=CC=O
OC1CC=C(C=O)C(C1)=CC=O
OC1CCC(C=O)=CC1=CC=O
OC1CC(=CC=O)C=C(C1)C=O
OC1CC(=CC=O)C=CC1C=O
OC1C(C=CC=O)C=CCC1=O
OC1CC(=CC=O)C(C=O)C=C1
OC1C=CC(=O)CC1=CCC=O
OC1C=CC(=O)CC1C=CC=O
OC1CCC(=O)C=C1C=CC=O
OC1CC(C=O)=CCC1=CC=O
OC1CC(C=O)C=CC1=CC=O
OC1CCC(=O)C(C=CC=O)=C1
OC1CC(C=O)C(=CC=O)C=C1
OC1CC(=O)C=C(C1)C=CC=O
OC1CC(=O)C=CC1=CCC=O
OC1CC(=O)C=CC1C=CC=O
OC1CC(=O)CC=C1C=CC=O
OC1C(C=O)C=CCC1=CC=O
OC1CC(=O)CC(C=CC=O)=C1
OC1CC(=O)C(=CCC=O)C=C1
OC1CC(=O)C(C=CC=O)C=C1
OC1C(=O)C=CCC1=CCC=O
OC1C(=O)CC=CC1=CCC=O
OC1C(=O)CCC=C1C=CC=O
OCC=C1C=C(CCC1=O)C=O
OCC=C1C=CC(CC1=O)C=O
OCC=C1C(CC=CC1=O)C=O
OCC=C1CC=C(CC1=O)C=O
OCC=C1C=CCC(C=O)C1=O
OCC=C1CC=CC(C=O)C1=O
OCC=C1CCC=C(C=O)C1=O
OCC=C1C=CCC(=O)C1C=O
OCC=C1CC=CC(=O)C1C=O
OCC=C1CCC(C=O)=CC1=O
OCC=C1CC=C(C=O)C(=O)C1
OCC=C1C=CC(=O)CC1C=O
OCC=C1CCC(=O)C=C1C=O
OCC=C1CC(C=O)C=CC1=O
OCC=C1CCC(=O)C(C=O)=C1
OCC=C1CC(C=O)C(=O)C=C1
OCC=C1CC(=O)C=C(C1)C=O
OCC=C1CC(=O)C=CC1C=O
OCC=C1CC(=O)CC=C1C=O
OCC=C1C(C=O)C=CCC1=O
OCC=C1CC(=O)CC(C=O)=C1
OCC=C1CC(=O)C(C=O)C=C1
OCC=C1CC(C=O)=CCC1=O
OCC=C1C(=O)CCC=C1C=O
OC1C=C(CC=CC1C=O)C=O
OC1C=C(CCC=C1C=O)C=O
OC1C=CC=C(CC1C=O)C=O
OC1C=CC(CC=C1C=O)C=O
OC1C(CC=CC=C1C=O)C=O
OC1CC=C(CC=C1C=O)C=O
OC1C=CC=CC(CC=O)C1=O
OC1C=CCC=C(CC=O)C1=O
OC1CC=CC=C(CC=O)C1=O
OC1C=C(CCC(C=O)=C1)C=O
OC1C=CC=CC(C=O)C1C=O
OC1C=CC(CC(C=O)=C1)C=O
OC1C=CCC=C(C=O)C1C=O
OC1C=CCCC(C=O)=C1C=O
OC1CC=CC=C(C=O)C1C=O
OC1CC=CCC(C=O)=C1C=O
OC1CCC=CC(C=O)=C1C=O
OC1C=CC=C(CC=O)CC1=O
OC1C=CCC(CC=O)=CC1=O
OC1CC=CC(CC=O)=CC1=O
OC1C=CC=CC(=O)C1CC=O
OC1C=CCC(C=O)=CC1C=O
OC1C=CCC(C=O)C=C1C=O
OC1CC=CC(C=O)=C(C1)C=O
OC1CC=CC(C=O)=CC1C=O
OC1CC=CC(C=O)C=C1C=O
OC1CCC=C(C=O)C=C1C=O
OC1C=CC(CC=O)=CCC1=O
OC1C=CC(CC=O)C=CC1=O
OC1CC=C(CC=O)C=CC1=O
OC1C=CCC(C=O)C(C=O)=C1
OC1CC=CC(C=O)C(C=O)=C1
OC1CCC=C(C=O)C(C=O)=C1
OC1C=CC(CC=O)C(=O)C=C1
OC1CC=C(CC=O)C(=O)C=C1
OC1CC=C(CC(C=O)=C1)C=O
OC1C=CCC(=O)C=C1CC=O
OC1CC=CC(=O)C=C1CC=O
OC1C=CC(C=O)=CCC1C=O
OC1C=CC(C=O)C=CC1C=O
OC1CC=C(C=O)C=C(C1)C=O
OC1CC=C(C=O)C=CC1C=O
OC1CCC(C=O)=CC=C1C=O
OC1C=C(CC=O)C=CCC1=O
OC1C=C(CC=O)CC=CC1=O
OC1CC(CC=O)=CC=CC1=O
OC1C=CCC(=O)C(CC=O)=C1
OC1CC=CC(=O)C(CC=O)=C1
OC1CCC(C=O)=CC(C=O)=C1
OC1C=CC(C=O)C(C=O)C=C1
OC1CC=C(C=O)C(C=O)=CC1
OC1CC=C(C=O)C(C=O)C=C1
OC1CC(CC=O)=CC(=O)C=C1
OC1CCC(C=O)=C(C=O)C=C1
OC1C=CC(=O)C=CC1CC=O
OC1C=CC(=O)CC=C1CC=O
OC1C=C(C=O)C=CCC1C=O
OC1CC(C=O)=C(CC=C1)C=O
OC1CC(C=O)=CC=C(C1)C=O
OC1CC(C=O)=CC=CC1C=O
OC1CC(C=O)=CCC=C1C=O
OC1CC(C=O)C=CC=C1C=O
OC1C(CC=O)C=CC=CC1=O
OC1C=CC(=O)CC(CC=O)=C1
OC1CC(C=O)=CCC(C=O)=C1
OC1CC(C=O)C=CC(C=O)=C1
OC1CC(C=O)=CC(C=O)C=C1
OC1CC(C=O)C=C(C=O)C=C1
OC1CC(C=O)C(C=O)=CC=C1
OC1CC(=O)C=CC=C1CC=O
OC1C(C=O)=CCCC=C1C=O
OC1C(C=O)C=CC=CC1C=O
OC1C(C=O)C=CCC=C1C=O
OC1CC(=O)C=CC(CC=O)=C1
OC1CC(=O)C=C(CC=O)C=C1
OC1CC(=O)C(CC=O)=CC=C1
OC1C(=O)C=CCC=C1CC=O
OC1C(=O)CC=CC=C1CC=O
OCC1=C(CC=CCC1=O)C=O
OCC1=C(CCC=CC1=O)C=O
OCC1=CC=C(CCC1=O)C=O
OCC1=CC=CC(CC1=O)C=O
OCC1=CC(CC=CC1=O)C=O
OCC1=CCC=C(CC1=O)C=O
OCC1C=C(CC=CC1=O)C=O
OCC1C=CC=C(CC1=O)C=O
OCC1=CCCC=C(C=O)C1=O
OCC1C=CCC=C(C=O)C1=O
OCC1CC=CC=C(C=O)C1=O
OCC1=C(CC=CC(=O)C1)C=O
OCC1=CC=C(CC(=O)C1)C=O
OCC1=CCCC(C=O)=CC1=O
OCC1C=CCC(C=O)=CC1=O
OCC1CC=CC(C=O)=CC1=O
OCC1=CCC=C(C=O)C(=O)C1
OCC1=C(CCC(=O)C=C1)C=O
OCC1=CC=CC(=O)CC1C=O
OCC1=CC(CC(=O)C=C1)C=O
OCC1=CCCC(=O)C=C1C=O
OCC1C=CCC(=O)C=C1C=O
OCC1CC=CC(=O)C=C1C=O
OCC1=CCC(C=O)=CCC1=O
OCC1=CCC(C=O)C=CC1=O
OCC1C=CC(C=O)=CCC1=O
OCC1C=CC(C=O)C=CC1=O
OCC1CC=C(C=O)C=CC1=O
OCC1=CCC(C=O)=CC(=O)C1
OCC1=CCCC(=O)C(C=O)=C1
OCC1C=CCC(=O)C(C=O)=C1
OCC1CC=CC(=O)C(C=O)=C1
OCC1=CC=C(C=O)C(=O)CC1
OCC1CC=C(C=O)C(=O)C=C1
OCC1=C(CC(=O)C=CC1)C=O
OCC1=C(CC(=O)CC=C1)C=O
OCC1=CCC(=O)C=C(C1)C=O
OCC1=CCC(=O)C=CC1C=O
OCC1=CCC(=O)CC=C1C=O
OCC1C=CC(=O)C=CC1C=O
OCC1C=CC(=O)CC=C1C=O
OCC1=CC(C=O)=CCCC1=O
OCC1=CC(C=O)C=CCC1=O
OCC1C=C(C=O)C=CCC1=O
OCC1CC(C=O)=CC=CC1=O
OCC1=CC(C=O)=CCC(=O)C1
OCC1=CC(C=O)C=CC(=O)C1
OCC1=CCC(=O)CC(C=O)=C1
OCC1C=CC(=O)CC(C=O)=C1
OCC1=CC(C=O)=CC(=O)CC1
OCC1=CCC(=O)C(C=O)=CC1
OCC1CC(C=O)=CC(=O)C=C1
OCC1=CC(=O)C=C(CC1)C=O
OCC1=CC(=O)C=CC(C1)C=O
OCC1=CC(=O)C=CCC1C=O
OCC1=CC(=O)CC=C(C1)C=O
OCC1=CC(=O)CC=CC1C=O
OCC1=CC(=O)CCC=C1C=O
OCC1CC(=O)C=CC=C1C=O
OCC1=C(C=O)C=CCCC1=O
OCC1C(C=O)C=CC=CC1=O
OCC1=C(C=O)C=CCC(=O)C1
OCC1=CC(=O)CCC(C=O)=C1
OCC1CC(=O)C=CC(C=O)=C1
OCC1=C(C=O)C=CC(=O)CC1
OCC1=CC(=O)CC(C=O)=CC1
OCC1=CC(=O)CC(C=O)C=C1
OCC1CC(=O)C=C(C=O)C=C1
OCC1=CC(=O)C(C=O)=CCC1
OCC1CC(=O)C(C=O)=CC=C1
OCC1=C(C=O)C(=O)C=CCC1
OCC1=C(C=O)C(=O)CC=CC1
OCC1=C(C=O)C(=O)CCC=C1
OCC1C(=O)C=CCC=C1C=O
OCC1C(=O)CC=CC=C1C=O
CC1=C(CC(CC1O)C=O)C=O
CC1=C(CCC(C=O)C1O)C=O
CC1=C(CCC(CO)C1=O)C=O
CC1=CC(CC(C=O)C1O)C=O
CC1=CC(CC(CO)C1=O)C=O
CC1C=C(CC(C=O)C1O)C=O
CC1C=C(CC(CO)C1=O)C=O
CC1C(CC=C(C=O)C1O)C=O
CC1C(CC=C(CO)C1=O)C=O
CC1=CCC(CC=O)C(=O)C1O
CC1=CCC(CC=O)C(O)C1=O
CC1C=CC(CC=O)C(=O)C1O
CC1C=CC(CC=O)C(O)C1=O
CC1CC=C(CC=O)C(=O)C1O
CC1CC=C(CC=O)C(O)C1=O
CC1=C(CCC(=O)C1CO)C=O
CC1=C(CCC(O)C1C=O)C=O
CC1=CC(CC(=O)C1CO)C=O
CC1=CC(CC(O)C1C=O)C=O
CC1C=C(CC(=O)C1CO)C=O
CC1C=C(CC(O)C1C=O)C=O
CC1=C(CC(CO)CC1=O)C=O
CC1C(CC(CO)=CC1=O)C=O
CC1=CC(CC=O)CC(=O)C1O
CC1=CC(CC=O)CC(O)C1=O
CC1=CCC(C=O)C(C=O)C1O
CC1=CCC(C=O)C(CO)C1=O
CC1=CCC(CO)C(C=O)C1=O
CC1C=C(CC=O)CC(=O)C1O
CC1C=C(CC=O)CC(O)C1=O
CC1C=CC(C=O)C(C=O)C1O
CC1C=CC(C=O)C(CO)C1=O
CC1C=CC(CO)C(C=O)C1=O
CC1CC=C(C=O)C(C=O)C1O
CC1CC=C(C=O)C(CO)C1=O
CC1CC=C(CO)C(C=O)C1=O
CC1CC(CC=O)=CC(=O)C1O
CC1CC(CC=O)=CC(O)C1=O
CC1CCC(C=O)=C(C=O)C1O
CC1CCC(C=O)=C(CO)C1=O
CC1CCC(CO)=C(C=O)C1=O
CC1=C(CC(C=O)C(O)C1)C=O
CC1=C(CC(CO)C(=O)C1)C=O
CC1=CCC(C=O)C(=O)C1CO
CC1=CCC(C=O)C(O)C1C=O
CC1=CCC(CO)C(=O)C1C=O
CC1C=CC(C=O)C(=O)C1CO
CC1C=CC(C=O)C(O)C1C=O
CC1C=CC(CO)C(=O)C1C=O
CC1CC=C(C=O)C(=O)C1CO
CC1CC=C(C=O)C(O)C1C=O
CC1CC=C(CO)C(=O)C1C=O
CC1=CC(CC=O)C(=O)CC1O
CC1=CC(CC=O)C(O)CC1=O
CC1C=C(CC=O)C(=O)CC1O
CC1C=C(CC=O)C(O)CC1=O
CC1=CC(CC=O)C(=O)C(O)C1
CC1=CC(CC=O)C(O)C(=O)C1
CC1=C(CC(=O)CC1CO)C=O
CC1=C(CC(O)C(C1)C=O)C=O
CC1=C(CC(O)CC1C=O)C=O
CC1C(CC(=O)C=C1CO)C=O
CC1C(CC(O)C=C1C=O)C=O
CC1=CC(C=O)C(CC1O)C=O
CC1=CC(CO)C(CC1=O)C=O
CC1C=C(C=O)C(CC1O)C=O
CC1C=C(CO)C(CC1=O)C=O
CC1CC(C=O)=C(CC1O)C=O
CC1CC(CO)=C(CC1=O)C=O
CC1=C(CC=O)CCC(=O)C1O
CC1=C(CC=O)CCC(O)C1=O
CC1=CC(CO)CC(C=O)C1=O
CC1=CCC(=O)C(CC=O)C1O
CC1=CCC(O)C(CC=O)C1=O
CC1C=C(CO)CC(C=O)C1=O
CC1C=CC(=O)C(CC=O)C1O
CC1C=CC(O)C(CC=O)C1=O
CC1C(CC=O)C=CC(=O)C1O
CC1C(CC=O)C=CC(O)C1=O
CC1CC(C=O)=CC(C=O)C1O
CC1CC(C=O)=CC(CO)C1=O
CC1CC(C=O)C=C(C=O)C1O
CC1CC(C=O)C=C(CO)C1=O
CC1CC(CO)=CC(C=O)C1=O
CC1CC(CO)C=C(C=O)C1=O
CC1=C(CC(=O)C(CO)C1)C=O
CC1=CC(CO)CC(=O)C1C=O
CC1=CCC(=O)C(C=O)C1CO
CC1=CCC(=O)C(CO)C1C=O
CC1=CCC(O)C(C=O)C1C=O
CC1C=C(CO)CC(=O)C1C=O
CC1C=CC(=O)C(C=O)C1CO
CC1C=CC(=O)C(CO)C1C=O
CC1C=CC(O)C(C=O)C1C=O
CC1CC(C=O)=CC(=O)C1CO
CC1CC(C=O)=CC(O)C1C=O
CC1CC(CO)=CC(=O)C1C=O
CC1CCC(=O)C(C=O)=C1CO
CC1CCC(=O)C(CO)=C1C=O
CC1CCC(O)C(C=O)=C1C=O
CC1=C(CC=O)CC(=O)CC1O
CC1=C(CC=O)CC(O)CC1=O
CC1=CC(C=O)C(CO)CC1=O
CC1C=C(C=O)C(CO)CC1=O
CC1CC(C=O)=C(CO)CC1=O
CC1CC(C=O)C(C=O)=CC1O
CC1CC(C=O)C(CO)=CC1=O
CC1CC(CO)C(C=O)=CC1=O
CC1=C(CC=O)CC(=O)C(O)C1
CC1=C(CC=O)CC(O)C(=O)C1
CC1=CC(C=O)C(C=O)C(O)C1
CC1=CC(C=O)C(CO)C(=O)C1
CC1=CC(CO)C(C=O)C(=O)C1
CC1=CCC(=O)C(O)C1CC=O
CC1=CCC(O)C(=O)C1CC=O
CC1C=CC(=O)C(O)C1CC=O
CC1C=CC(O)C(=O)C1CC=O
CC1=CC(C=O)C(=O)CC1CO
CC1=CC(C=O)C(O)C(C1)C=O
CC1=CC(C=O)C(O)CC1C=O
CC1=CC(CO)C(=O)C(C1)C=O
CC1=CC(CO)C(=O)CC1C=O
CC1C=C(C=O)C(=O)CC1CO
CC1C=C(C=O)C(O)CC1C=O
CC1C=C(CO)C(=O)CC1C=O
CC1CC(C=O)C(=O)C=C1CO
CC1CC(C=O)C(O)C=C1C=O
CC1CC(CO)C(=O)C=C1C=O
CC1=C(CC=O)C(=O)CCC1O
CC1=C(CC=O)C(O)CCC1=O
CC1C(CC=O)C(O)C=CC1=O
CC1=C(CC=O)C(=O)CC(O)C1
CC1=C(CC=O)C(O)CC(=O)C1
CC1=CC(C=O)C(=O)C(CO)C1
CC1CC(C=O)C(=O)C(CO)=C1
CC1CC(C=O)C(O)C(C=O)=C1
CC1CC(CO)C(=O)C(C=O)=C1
CC1=C(CC=O)C(=O)C(O)CC1
CC1=C(CC=O)C(O)C(=O)CC1
CC1=CC(=O)C(CC1CO)C=O
CC1=CC(O)C(CC1C=O)C=O
CC1=C(C=O)C(CCC1O)C=O
CC1=C(CO)C(CCC1=O)C=O
CC1=C(CO)CC(CC1=O)C=O
CC1C(CO)C=C(CC1=O)C=O
CC1=C(CO)CCC(C=O)C1=O
CC1=CC(=O)CC(CC=O)C1O
CC1=CC(O)CC(CC=O)C1=O
CC1C(C=O)C=CC(CO)C1=O
CC1C(CO)C=CC(C=O)C1=O
CC1C(CO)CC=C(C=O)C1=O
CC1CC(=O)C=C(CC=O)C1O
CC1CC(O)C=C(CC=O)C1=O
CC1=C(C=O)C(CC(O)C1)C=O
CC1=C(CO)C(CC(=O)C1)C=O
CC1=C(CO)CCC(=O)C1C=O
CC1=CC(=O)CC(C=O)C1CO
CC1=CC(=O)CC(CO)C1C=O
CC1=CC(O)CC(C=O)C1C=O
CC1C(C=O)C=CC(=O)C1CO
CC1C(C=O)C=CC(O)C1C=O
CC1C(CO)C=CC(=O)C1C=O
CC1CC(=O)C=C(C=O)C1CO
CC1CC(=O)C=C(CO)C1C=O
CC1CC(=O)CC(C=O)=C1CO
CC1CC(=O)CC(CO)=C1C=O
CC1CC(O)C=C(C=O)C1C=O
CC1CC(O)CC(C=O)=C1C=O
CC1=CC(=O)C(CC=O)CC1O
CC1=CC(O)C(CC=O)CC1=O
CC1C(C=O)C=C(CO)CC1=O
CC1C(CO)CC(C=O)=CC1=O
CC1CC(=O)C(CC=O)=CC1O
CC1CC(O)C(CC=O)=CC1=O
CC1=C(CO)CC(C=O)C(=O)C1
CC1=CC(=O)C(CC=O)C(O)C1
CC1=CC(O)C(CC=O)C(=O)C1
CC1=CC(=O)CC(O)C1CC=O
CC1=CC(O)CC(=O)C1CC=O
CC1=C(CO)CC(=O)C(C1)C=O
CC1=C(CO)CC(=O)CC1C=O
CC1=CC(=O)C(CO)C(C1)C=O
CC1=CC(=O)C(CO)CC1C=O
CC1=CC(O)C(C=O)C(C1)C=O
CC1C(CO)CC(=O)C=C1C=O
CC1CC(=O)C(C=O)=CC1CO
CC1CC(=O)C(C=O)C=C1CO
CC1CC(=O)C(CO)=C(C1)C=O
CC1CC(=O)C(CO)=CC1C=O
CC1CC(=O)C(CO)C=C1C=O
CC1CC(O)C(C=O)=C(C1)C=O
CC1CC(O)C(C=O)=CC1C=O
CC1CC(O)C(C=O)C=C1C=O
CC1=C(C=O)C(CO)CCC1=O
CC1C(C=O)C(CO)=CCC1=O
CC1C(C=O)C(CO)C=CC1=O
CC1C(CO)C(C=O)=CCC1=O
CC1C(CO)C(C=O)C=CC1=O
CC1=C(C=O)C(CO)CC(=O)C1
CC1=CC(=O)C(C=O)C(CO)C1
CC1CC(=O)C(C=O)=C(CO)C1
CC1CC(=O)C(C=O)C(CO)=C1
CC1CC(=O)C(CO)C(C=O)=C1
CC1CC(O)C(C=O)C(C=O)=C1
CC1=C(C=O)C(CO)C(=O)CC1
CC1=C(CO)C(C=O)C(=O)CC1
CC1=CC(=O)C(O)CC1CC=O
CC1=CC(O)C(=O)CC1CC=O
CC1CC(=O)C(O)C=C1CC=O
CC1CC(O)C(=O)C=C1CC=O
CC1=C(C=O)C(=O)CCC1CO
CC1=C(C=O)C(O)C(CC1)C=O
CC1=C(C=O)C(O)CC(C1)C=O
CC1=C(C=O)C(O)CCC1C=O
CC1=C(CO)C(=O)C(CC1)C=O
CC1=C(CO)C(=O)CC(C1)C=O
CC1=C(CO)C(=O)CCC1C=O
CC1C(C=O)C(=O)CC=C1CO
CC1C(C=O)C(O)CC=C1C=O
CC1C(CO)C(=O)CC=C1C=O
CC1=C(C=O)C(=O)CC(CO)C1
CC1=CC(=O)C(O)C(CC=O)C1
CC1=CC(O)C(=O)C(CC=O)C1
CC1CC(=O)C(O)C(CC=O)=C1
CC1CC(O)C(=O)C(CC=O)=C1
CC1=C(C=O)C(=O)C(CO)CC1
CC1C(=O)C(CC=C1CO)C=O
CC1C(O)C=C(CC1C=O)C=O
CC1C(O)C(CC=C1C=O)C=O
CC1C(O)C=CC(CC=O)C1=O
CC1C(O)CC=C(CC=O)C1=O
CC1C(=O)CCC(C=O)=C1CO
CC1C(=O)CCC(CO)=C1C=O
CC1C(O)C=CC(C=O)C1C=O
CC1C(O)CC=C(C=O)C1C=O
CC1C(O)CCC(C=O)=C1C=O
CC1C(O)C=C(CC=O)CC1=O
CC1C(O)CC(CC=O)=CC1=O
CC1C(O)C=CC(=O)C1CC=O
CC1C(=O)CC(C=O)C=C1CO
CC1C(=O)CC(CO)C=C1C=O
CC1C(O)CC(C=O)=CC1C=O
CC1C(O)CC(C=O)C=C1C=O
CC1C(O)C(CC=O)=CCC1=O
CC1C(O)C(CC=O)C=CC1=O
CC1C(=O)CC(O)C=C1CC=O
CC1C(O)CC(=O)C=C1CC=O
CC1C(=O)C(CO)CC=C1C=O
CC1C(O)C(C=O)C=CC1C=O
CC1C(=O)C(O)CC=C1CC=O
CC1C(O)C(=O)CC=C1CC=O
CCC1=C(CCC(=O)C1O)C=O
CCC1=C(CCC(O)C1=O)C=O
CCC1=CC(CC(=O)C1O)C=O
CCC1=CC(CC(O)C1=O)C=O
CCC1C=C(CC(=O)C1O)C=O
CCC1C=C(CC(O)C1=O)C=O
CCC1=CCC(C=O)C(=O)C1O
CCC1=CCC(C=O)C(O)C1=O
CCC1C=CC(C=O)C(=O)C1O
CCC1C=CC(C=O)C(O)C1=O
CCC1CC=C(C=O)C(=O)C1O
CCC1CC=C(C=O)C(O)C1=O
CCC1=C(CC(=O)CC1O)C=O
CCC1=C(CC(O)CC1=O)C=O
CCC1=CCC(=O)C(C=O)C1O
CCC1=CCC(O)C(C=O)C1=O
CCC1C=CC(=O)C(C=O)C1O
CCC1C=CC(O)C(C=O)C1=O
CCC1CC(C=O)=CC(=O)C1O
CCC1CC(C=O)=CC(O)C1=O
CCC1=C(CC(=O)C(O)C1)C=O
CCC1=C(CC(O)C(=O)C1)C=O
CCC1=CCC(=O)C(O)C1C=O
CCC1=CCC(O)C(=O)C1C=O
CCC1C=CC(=O)C(O)C1C=O
CCC1C=CC(O)C(=O)C1C=O
CCC1=CC(C=O)C(=O)CC1O
CCC1=CC(C=O)C(O)CC1=O
CCC1C=C(C=O)C(=O)CC1O
CCC1C=C(C=O)C(O)CC1=O
CCC1=CC(C=O)C(=O)C(O)C1
CCC1=CC(C=O)C(O)C(=O)C1
CCC1=CC(=O)C(CC1O)C=O
CCC1=CC(O)C(CC1=O)C=O
CCC1=CC(=O)CC(C=O)C1O
CCC1=CC(O)CC(C=O)C1=O
CCC1C(C=O)C=CC(O)C1=O
CCC1CC(=O)C=C(C=O)C1O
CCC1CC(O)C=C(C=O)C1=O
CCC1=CC(=O)CC(O)C1C=O
CCC1=CC(O)CC(=O)C1C=O
CCC1CC(=O)C(C=O)=CC1O
CCC1CC(O)C(C=O)=CC1=O
CCC1=CC(=O)C(C=O)C(O)C1
CCC1=CC(O)C(C=O)C(=O)C1
CCC1=CC(=O)C(O)C(C1)C=O
CCC1=CC(=O)C(O)CC1C=O
CCC1=CC(O)C(=O)C(C1)C=O
CCC1=CC(O)C(=O)CC1C=O
CCC1CC(=O)C(O)C=C1C=O
CCC1CC(O)C(=O)C=C1C=O
CCC1=C(C=O)C(=O)CCC1O
CCC1=C(C=O)C(O)CCC1=O
CCC1C(C=O)C(O)C=CC1=O
CCC1=C(C=O)C(=O)CC(O)C1
CCC1=C(C=O)C(O)CC(=O)C1
CCC1CC(=O)C(O)C(C=O)=C1
CCC1CC(O)C(=O)C(C=O)=C1
CCC1=C(C=O)C(=O)C(O)CC1
CCC1=C(C=O)C(O)C(=O)CC1
CCC1C(O)C=C(CC1=O)C=O
CCC1C(O)C=CC(C=O)C1=O
CCC1C(O)CC=C(C=O)C1=O
CCC1C(O)C=CC(=O)C1C=O
CCC1C(O)CC(C=O)=CC1=O
CCC1C(=O)CC(O)C=C1C=O
CCC1C(O)CC(=O)C=C1C=O
CCC1C(O)C(C=O)=CCC1=O
CCC1C(O)C(C=O)C=CC1=O
CCC1C(=O)C(O)CC=C1C=O
CCC1C(O)C(=O)C=CC1C=O
CCC1C(O)C(=O)CC=C1C=O
CC1=C(C=O)C(C=O)C(O)CC1
CC1=C(CCCC1=O)C(=O)CO
CC1=C(CCCC1=O)C(O)C=O
CC1=C(CCCC1O)C(=O)C=O
CC1=CC(CCC1=O)C(=O)CO
CC1=CC(CCC1=O)C(O)C=O
CC1=CC(CCC1O)C(=O)C=O
CC1=CCC(CC1=O)C(=O)CO
CC1=CCC(CC1=O)C(O)C=O
CC1=CCC(CC1O)C(=O)C=O
CC1=CCCC(C1O)C(=O)C=O
CC1C=C(CCC1=O)C(=O)CO
CC1C=C(CCC1=O)C(O)C=O
CC1C=C(CCC1O)C(=O)C=O
CC1C=CC(CC1=O)C(=O)CO
CC1C=CC(CC1=O)C(O)C=O
CC1C=CC(CC1O)C(=O)C=O
CC1C=CCC(C1O)C(=O)C=O
CC1C(C=CCC1=O)C(=O)CO
CC1C(C=CCC1=O)C(O)C=O
CC1C(CC=CC1=O)C(=O)CO
CC1C(CC=CC1=O)C(O)C=O
CC1CC=C(CC1=O)C(=O)CO
CC1CC=C(CC1=O)C(O)C=O
CC1CC=C(CC1O)C(=O)C=O
CC1CC=CC(C1O)C(=O)C=O
CC1CC(=CCC1=O)C(=O)CO
CC1CC(=CCC1=O)C(O)C=O
CC1CC(=CCC1O)C(=O)C=O
CC1CC(C=CC1=O)C(=O)CO
CC1CC(C=CC1=O)C(O)C=O
CC1CC(C=CC1O)C(=O)C=O
CC1CCC=C(C1O)C(=O)C=O
CC1CCC(=CC1=O)C(=O)CO
CC1CCC(=CC1=O)C(O)C=O
CC1CCC(=CC1O)C(=O)C=O
CC1=CCCC(C(=O)CO)C1=O
CC1=CCCC(C(O)C=O)C1=O
CC1C=CCC(C(=O)CO)C1=O
CC1C=CCC(C(O)C=O)C1=O
CC1CC=CC(C(=O)CO)C1=O
CC1CC=CC(C(O)C=O)C1=O
CC1CCC=C(C(=O)CO)C1=O
CC1CCC=C(C(O)C=O)C1=O
CC1=C(CCC(=O)C1)C(=O)CO
CC1=C(CCC(=O)C1)C(O)C=O
CC1=C(CCC(O)C1)C(=O)C=O
CC1=CC(CC(=O)C1)C(=O)CO
CC1=CC(CC(=O)C1)C(O)C=O
CC1=CC(CC(O)C1)C(=O)C=O
CC1=CCC(C(O)C1)C(=O)C=O
CC1=CCCC(=O)C1C(=O)CO
CC1=CCCC(=O)C1C(O)C=O
CC1=CCCC(O)C1C(=O)C=O
CC1C=CCC(=O)C1C(=O)CO
CC1C=CCC(=O)C1C(O)C=O
CC1C=CCC(O)C1C(=O)C=O
CC1CC=C(C(O)C1)C(=O)C=O
CC1CC=CC(=O)C1C(=O)CO
CC1CC=CC(=O)C1C(O)C=O
CC1CC=CC(O)C1C(=O)C=O
CC1=CCC(C(=O)CO)C(=O)C1
CC1=CCC(C(O)C=O)C(=O)C1
CC1CC=C(C(=O)CO)C(=O)C1
CC1CC=C(C(O)C=O)C(=O)C1
CC1=C(CC(=O)CC1)C(=O)CO
CC1=C(CC(=O)CC1)C(O)C=O
CC1=C(CC(O)CC1)C(=O)C=O
CC1=CC(C(O)CC1)C(=O)C=O
CC1=CCC(=O)C(C1)C(=O)CO
CC1=CCC(=O)C(C1)C(O)C=O
CC1=CCC(=O)CC1C(=O)CO
CC1=CCC(=O)CC1C(O)C=O
CC1=CCC(O)C(C1)C(=O)C=O
CC1=CCC(O)CC1C(=O)C=O
CC1C=CC(=O)CC1C(=O)CO
CC1C=CC(=O)CC1C(O)C=O
CC1C=CC(O)CC1C(=O)C=O
CC1CC(C(O)C=C1)C(=O)C=O
CC1CCC(=O)C=C1C(=O)CO
CC1CCC(=O)C=C1C(O)C=O
CC1CCC(=O)C(=C1)C(=O)CO
CC1CCC(=O)C(=C1)C(O)C=O
CC1CCC(O)C=C1C(=O)C=O
CC1CCC(O)C(=C1)C(=O)C=O
CC1=CC(C(=O)CO)C(=O)CC1
CC1=CC(C(O)C=O)C(=O)CC1
CC1CC(C(=O)CO)C(=O)C=C1
CC1CC(C(O)C=O)C(=O)C=C1
CC1=C(C(O)CCC1)C(=O)C=O
CC1=CC(=O)C(CC1)C(=O)CO
CC1=CC(=O)C(CC1)C(O)C=O
CC1=CC(=O)CC(C1)C(=O)CO
CC1=CC(=O)CC(C1)C(O)C=O
CC1=CC(=O)CCC1C(=O)CO
CC1=CC(=O)CCC1C(O)C=O
CC1=CC(O)C(CC1)C(=O)C=O
CC1=CC(O)CC(C1)C(=O)C=O
CC1=CC(O)CCC1C(=O)C=O
CC1CC(=O)C=C(C1)C(=O)CO
CC1CC(=O)C=C(C1)C(O)C=O
CC1CC(=O)C=CC1C(=O)CO
CC1CC(=O)C=CC1C(O)C=O
CC1CC(=O)C(C=C1)C(=O)CO
CC1CC(=O)C(C=C1)C(O)C=O
CC1CC(=O)CC=C1C(=O)CO
CC1CC(=O)CC=C1C(O)C=O
CC1CC(=O)CC(=C1)C(=O)CO
CC1CC(=O)CC(=C1)C(O)C=O
CC1CC(O)C=C(C1)C(=O)C=O
CC1CC(O)C=CC1C(=O)C=O
CC1CC(O)C(C=C1)C(=O)C=O
CC1CC(O)CC=C1C(=O)C=O
CC1CC(O)CC(=C1)C(=O)C=O
CC1=C(C(=O)CO)C(=O)CCC1
CC1=C(C(O)C=O)C(=O)CCC1
CC1C(=O)CCC=C1C(=O)CO
CC1C(=O)CCC=C1C(O)C=O
CC1C(O)C=CCC1C(=O)C=O
CC1C(O)CC=CC1C(=O)C=O
CC1C(O)CCC=C1C(=O)C=O
CC(C=O)C1=CCCC(=O)C1O
CC(C=O)C1=CCCC(O)C1=O
CC(C=O)C1C=CCC(=O)C1O
CC(C=O)C1C=CCC(O)C1=O
CC(C=O)C1CC=CC(=O)C1O
CC(C=O)C1CC=CC(O)C1=O
CCC(=O)C1=CCCC(=O)C1O
CCC(=O)C1=CCCC(O)C1=O
CCC(=O)C1C=CCC(=O)C1O
CCC(=O)C1C=CCC(O)C1=O
CCC(=O)C1CC=CC(=O)C1O
CCC(=O)C1CC=CC(O)C1=O
CC(C=O)C1=CCC(=O)CC1O
CC(C=O)C1=CCC(O)CC1=O
CC(C=O)C1C=CC(=O)CC1O
CC(C=O)C1C=CC(O)CC1=O
CCC(=O)C1=CCC(=O)CC1O
CCC(=O)C1=CCC(O)CC1=O
CCC(=O)C1C=CC(=O)CC1O
CCC(=O)C1C=CC(O)CC1=O
CC(C=O)C1=CCC(=O)C(O)C1
CC(C=O)C1=CCC(O)C(=O)C1
CCC(=O)C1=CCC(=O)C(O)C1
CCC(=O)C1=CCC(O)C(=O)C1
CC(C=O)C1=CC(=O)CCC1O
CC(C=O)C1=CC(O)CCC1=O
CC(C=O)C1CC(=O)C=CC1O
CC(C=O)C1CC(O)C=CC1=O
CCC(=O)C1=CC(=O)CCC1O
CCC(=O)C1=CC(O)CCC1=O
CCC(=O)C1CC(=O)C=CC1O
CCC(=O)C1CC(O)C=CC1=O
CC(C=O)C1=CC(=O)CC(O)C1
CC(C=O)C1=CC(O)CC(=O)C1
CCC(=O)C1=CC(=O)CC(O)C1
CCC(=O)C1=CC(O)CC(=O)C1
CC(C=O)C1=CC(=O)C(O)CC1
CC(C=O)C1=CC(O)C(=O)CC1
CC(C=O)C1CC(=O)C(O)C=C1
CC(C=O)C1CC(O)C(=O)C=C1
CCC(=O)C1=CC(=O)C(O)CC1
CCC(=O)C1=CC(O)C(=O)CC1
CCC(=O)C1CC(=O)C(O)C=C1
CCC(=O)C1CC(O)C(=O)C=C1
CC(C=O)C1C(O)C=CCC1=O
CC(C=O)C1C(O)CC=CC1=O
CCC(=O)C1C(O)C=CCC1=O
CCC(=O)C1C(O)CC=CC1=O
CC(=O)C1=C(CCCC1O)C=O
CC(=O)C1=CC(CCC1O)C=O
CC(=O)C1=CCC(CC1O)C=O
CC(=O)C1C=C(CCC1O)C=O
CC(=O)C1C=CC(CC1O)C=O
CC(=O)C1CC=C(CC1O)C=O
CC(O)C1=C(CCCC1=O)C=O
CC(O)C1=CC(CCC1=O)C=O
CC(O)C1=CCC(CC1=O)C=O
CC(O)C1C=C(CCC1=O)C=O
CC(O)C1C=CC(CC1=O)C=O
CC(O)C1C(CC=CC1=O)C=O
CC(O)C1CC=C(CC1=O)C=O
CC(=O)C1=CCCC(C=O)C1O
CC(=O)C1=CCCC(CO)C1=O
CC(=O)C1C=CCC(C=O)C1O
CC(=O)C1C=CCC(CO)C1=O
CC(=O)C1CC=CC(C=O)C1O
CC(=O)C1CC=CC(CO)C1=O
CC(=O)C1CCC=C(C=O)C1O
CC(=O)C1CCC=C(CO)C1=O
CC(O)C1=CCCC(C=O)C1=O
CC(O)C1C=CCC(C=O)C1=O
CC(O)C1CC=CC(C=O)C1=O
CC(O)C1CCC=C(C=O)C1=O
CC(=O)C1=C(CCC(O)C1)C=O
CC(=O)C1=CC(CC(O)C1)C=O
CC(=O)C1=CCCC(=O)C1CO
CC(=O)C1=CCCC(O)C1C=O
CC(=O)C1C=CCC(=O)C1CO
CC(=O)C1C=CCC(O)C1C=O
CC(=O)C1CC=CC(=O)C1CO
CC(=O)C1CC=CC(O)C1C=O
CC(O)C1=C(CCC(=O)C1)C=O
CC(O)C1=CC(CC(=O)C1)C=O
CC(O)C1=CCCC(=O)C1C=O
CC(O)C1C=CCC(=O)C1C=O
CC(O)C1CC=CC(=O)C1C=O
CC(=O)C1=CCC(CO)CC1=O
CC(=O)C1C=CC(CO)CC1=O
CC(=O)C1CC=C(CO)CC1=O
CC(=O)C1CCC(C=O)=CC1O
CC(=O)C1CCC(CO)=CC1=O
CC(O)C1CCC(C=O)=CC1=O
CC(=O)C1=CCC(C=O)C(O)C1
CC(=O)C1=CCC(CO)C(=O)C1
CC(=O)C1CC=C(C=O)C(O)C1
CC(=O)C1CC=C(CO)C(=O)C1
CC(O)C1=CCC(C=O)C(=O)C1
CC(O)C1CC=C(C=O)C(=O)C1
CC(=O)C1=C(CC(O)CC1)C=O
CC(=O)C1=CCC(=O)CC1CO
CC(=O)C1=CCC(O)C(C1)C=O
CC(=O)C1=CCC(O)CC1C=O
CC(=O)C1C=CC(=O)CC1CO
CC(=O)C1C=CC(O)CC1C=O
CC(=O)C1CCC(=O)C=C1CO
CC(=O)C1CCC(O)C=C1C=O
CC(O)C1=C(CC(=O)CC1)C=O
CC(O)C1=CCC(=O)C(C1)C=O
CC(O)C1=CCC(=O)CC1C=O
CC(O)C1C=CC(=O)CC1C=O
CC(O)C1CCC(=O)C=C1C=O
CC(=O)C1=CC(CO)CCC1=O
CC(=O)C1C=C(CO)CCC1=O
CC(=O)C1CC(C=O)=CCC1O
CC(=O)C1CC(C=O)C=CC1O
CC(=O)C1CC(CO)=CCC1=O
CC(=O)C1CC(CO)C=CC1=O
CC(O)C1CC(C=O)=CCC1=O
CC(O)C1CC(C=O)C=CC1=O
CC(=O)C1=CC(CO)CC(=O)C1
CC(=O)C1=CCC(=O)C(CO)C1
CC(=O)C1CCC(=O)C(CO)=C1
CC(=O)C1CCC(O)C(C=O)=C1
CC(O)C1CCC(=O)C(C=O)=C1
CC(=O)C1=CC(C=O)C(O)CC1
CC(=O)C1=CC(CO)C(=O)CC1
CC(=O)C1CC(C=O)C(O)C=C1
CC(=O)C1CC(CO)C(=O)C=C1
CC(O)C1=CC(C=O)C(=O)CC1
CC(O)C1CC(C=O)C(=O)C=C1
CC(=O)C1=CC(=O)CCC1CO
CC(=O)C1=CC(O)C(CC1)C=O
CC(=O)C1=CC(O)CC(C1)C=O
CC(=O)C1=CC(O)CCC1C=O
CC(=O)C1CC(=O)C=CC1CO
CC(=O)C1CC(=O)CC=C1CO
CC(=O)C1CC(O)C=C(C1)C=O
CC(=O)C1CC(O)C=CC1C=O
CC(=O)C1CC(O)CC=C1C=O
CC(O)C1=CC(=O)C(CC1)C=O
CC(O)C1=CC(=O)CC(C1)C=O
CC(O)C1=CC(=O)CCC1C=O
CC(O)C1CC(=O)C=C(C1)C=O
CC(O)C1CC(=O)C=CC1C=O
CC(O)C1CC(=O)CC=C1C=O
CC(=O)C1=C(CO)CCCC1=O
CC(=O)C1C(CO)C=CCC1=O
CC(=O)C1C(CO)CC=CC1=O
CC(O)C1C(C=O)C=CCC1=O
CC(=O)C1=C(CO)CCC(=O)C1
CC(=O)C1=CC(=O)CC(CO)C1
CC(=O)C1CC(=O)C=C(CO)C1
CC(=O)C1CC(=O)CC(CO)=C1
CC(=O)C1CC(O)CC(C=O)=C1
CC(O)C1CC(=O)CC(C=O)=C1
CC(=O)C1=C(CO)CC(=O)CC1
CC(=O)C1=CC(=O)C(CO)CC1
CC(=O)C1CC(=O)C(CO)C=C1
CC(=O)C1CC(O)C(C=O)C=C1
CC(O)C1CC(=O)C(C=O)C=C1
CC(=O)C1=C(C=O)C(O)CCC1
CC(=O)C1=C(CO)C(=O)CCC1
CC(O)C1=C(C=O)C(=O)CCC1
CC(=O)C1C(=O)CCC=C1CO
CC(=O)C1C(O)C=CCC1C=O
CC(=O)C1C(O)CC=CC1C=O
CC(=O)C1C(O)CCC=C1C=O
CC(O)C1C(=O)CCC=C1C=O
CC(=O)CC1=CCCC(=O)C1O
CC(=O)CC1=CCCC(O)C1=O
CC(=O)CC1C=CCC(=O)C1O
CC(=O)CC1C=CCC(O)C1=O
CC(=O)CC1CC=CC(=O)C1O
CC(=O)CC1CC=CC(O)C1=O
CC(=O)CC1=CCC(=O)CC1O
CC(=O)CC1=CCC(O)CC1=O
CC(=O)CC1C=CC(=O)CC1O
CC(=O)CC1C=CC(O)CC1=O
CC(=O)CC1=CCC(=O)C(O)C1
CC(=O)CC1=CCC(O)C(=O)C1
CC(=O)CC1=CC(=O)CCC1O
CC(=O)CC1=CC(O)CCC1=O
CC(=O)CC1CC(=O)C=CC1O
CC(=O)CC1CC(O)C=CC1=O
CC(=O)CC1=CC(=O)CC(O)C1
CC(=O)CC1=CC(O)CC(=O)C1
CC(=O)CC1=CC(=O)C(O)CC1
CC(=O)CC1=CC(O)C(=O)CC1
CC(=O)CC1CC(=O)C(O)C=C1
CC(=O)CC1CC(O)C(=O)C=C1
CC(=O)CC1C(O)C=CCC1=O
CC(=O)CC1C(O)CC=CC1=O
CC1=C(CCCC1(O)C=O)C=O
CC1=CC(CCC1(O)C=O)C=O
CC1=CC(CCC1O)(C=O)C=O
CC1=CCC(CC1(O)C=O)C=O
CC1=CCC(CC1O)(C=O)C=O
CC1(CC=C(CC1O)C=O)C=O
CC1C=C(CCC1(O)C=O)C=O
CC1C=CC(CC1(O)C=O)C=O
CC1C=CC(CC1O)(C=O)C=O
CC1C(CC=CC1(O)C=O)C=O
CC1CC=C(CC1(O)C=O)C=O
CC1=CCCC(C=O)C1(O)C=O
CC1(CC=CC(C=O)C1O)C=O
CC1(CC=CC(CO)C1=O)C=O
CC1(CCC=C(C=O)C1O)C=O
CC1(CCC=C(CO)C1=O)C=O
CC1C=CCC(C=O)C1(O)C=O
CC1CC=CC(C=O)C1(O)C=O
CC1CCC=C(C=O)C1(O)C=O
CC1=CCCC(C=O)(C=O)C1O
CC1=CCCC(CO)(C=O)C1=O
CC1C=CCC(C=O)(C=O)C1O
CC1C=CCC(CO)(C=O)C1=O
CC1CC=CC(C=O)(C=O)C1O
CC1CC=CC(CO)(C=O)C1=O
CC1=C(CCC(O)(C1)C=O)C=O
[truncated: 510,225 more chars]
