# Supplementary material for: Expanding the fragrance chemical space for virtual screening
Source: J Cheminform. 2014 May 22;6:27. doi: 10.1186/1758-2946-6-27 (PMC4037718; doi:10.1186/1758-2946-6-27)
Supplement: Additional file 4 — SMILES for the MQN-browser search examples in Table 3. [file 1758-2946-6-27-S4.zip › Vanillin.ZincIso.smi]

COC1=C(O)C(C=O)=CC=C1
COC1=C(O)C=CC=C1C=O
COC1=CC(C=O)=C(O)C=C1
COC1=C(C=O)C=C(O)C=C1
COC1=CC(O)=C(C=O)C=C1
COC1=C(C=O)C(O)=CC=C1
COC1=C(O)C=C(C=O)C=C1
COC1=C(O)C=CC(C=O)=C1
CC(=O)OC1=CC=C(O)C=C1
COC(=O)C1=CC=C(O)C=C1
CC(=O)OC1=CC(O)=CC=C1
CC(=O)OC1=C(O)C=CC=C1
COC(=O)C1=C(O)C=CC=C1
COC(=O)C1=CC(O)=CC=C1
COC1=C(O)C=CC=CC1=O
CC1=C(CC=O)C(=O)C=CO1
CCOC(=O)C1=CC=CC1=O
COC(=O)OC1=CC=CC=C1
