# Supplementary material for: Expanding the fragrance chemical space for virtual screening
Source: J Cheminform. 2014 May 22;6:27. doi: 10.1186/1758-2946-6-27 (PMC4037718; doi:10.1186/1758-2946-6-27)
Supplement: Additional file 4 — SMILES for the MQN-browser search examples in Table 3. [file 1758-2946-6-27-S4.zip › Vanillin.Zinc.smi]

COC1=C(O)C(C=O)=CC=C1
COC1=C(O)C=CC=C1C=O
COC1=CC(C=O)=C(O)C=C1
COC1=C(C=O)C=C(O)C=C1
COC1=CC(O)=C(C=O)C=C1
COC1=C(C=O)C(O)=CC=C1
COC1=C(O)C=C(C=O)C=C1
COC1=C(O)C=CC(C=O)=C1
COC1=CC(OC)=CC(O)=C1
COC1=CC=CC(OC)=C1O
COC1=CC(OC)=C(O)C=C1
COC1=CC(O)=C(OC)C=C1
COC1=C(OC)C=C(O)C=C1
COC1=C(OC)C(O)=CC=C1
OC1=C(C=O)C(C=O)=CC=C1
CSC1=CC(C=O)=C(O)C=C1
CCC1=CC(C=O)=C(O)C=C1
CCC1=C(C=O)C(O)=CC=C1
COC1=C(C=O)C=CC([O-])=C1
COC1=C(O)C=CC(C=C)=C1
CCOC1=CC(C=O)=C(O)C=C1
CCOC1=C(C=O)C=C(O)C=C1
CCOC1=CC(O)=C(C=O)C=C1
CCOC1=C(O)C=C(C=O)C=C1
CCOC1=C(O)C(C=O)=CC=C1
COC1=C(CO)C=C(C=O)C=C1
COC1=C(O)C=CC(CC=O)=C1
CCOC1=C(O)C=CC(C=O)=C1
COC1=C(C)C=CC=C1C=O
COC1=CC=CC(C)=C1C=O
COC1=C(C)C=CC(C=O)=C1
COC1=C(C)C=C(C=O)C=C1
COC1=CC(C)=C(C=O)C=C1
COC1=C(C)C(C=O)=CC=C1
COC1=CC(C=O)=C(C)C=C1
COC1=CC(C=O)=CC(C)=C1
COC1=C(C=O)C=C(C)C=C1
COC1=C(C=O)C=CC(C)=C1
CC(=O)OC1=CC=C(O)C=C1
COC(=O)C1=CC=C(O)C=C1
CC(=O)OC1=CC(O)=CC=C1
CC(=O)OC1=C(O)C=CC=C1
COC(=O)C1=C(O)C=CC=C1
COC(=O)C1=CC(O)=CC=C1
CCCC1=CC(O)=CC(=O)O1
OCC1=CC=C(C=C1)C([O-])=O
OCC1=CC=CC(=C1)C([O-])=O
OC1=CC=C(CC([O-])=O)C=C1
OC1=CC(CC([O-])=O)=CC=C1
OC1=C(CC([O-])=O)C=CC=C1
OCC1=C(C=CC=C1)C([O-])=O
COC1=CC(C)=C(C=O)C(O)=C1
COC1=CC(C)=C(O)C(C=O)=C1
COC1=CC(C=O)=C(C)C=C1O
COC1=CC(C=O)=CC(C)=C1O
COC1=C(C)C=C(O)C(C=O)=C1
COC1=C(C=O)C(O)=CC(C)=C1
COC1=C(O)C(C=O)=CC(C)=C1
COC1=CC=CC(C(C)=O)=C1O
COC1=C(C=CC(O)=C1)C(C)=O
COC1=CC(C(C)=O)=C(O)C=C1
COC1=C(C=C(O)C=C1)C(C)=O
COC1=C(C(C)=O)C(O)=CC=C1
COC1=CC(O)=C(C=C1)C(C)=O
COC1=C(O)C=C(C=C1)C(C)=O
COC1=C(O)C=CC(=C1)C(C)=O
CC1=CC(O)=CC(C=O)=C1
CC1=C(O)C=CC=C1C=O
CC1=CC(C=O)=C(O)C=C1
CC1=C(C=O)C=CC(O)=C1
CC1=C(C=O)C(O)=CC=C1
CC1=C(O)C=CC(C=O)=C1
CC1=C(O)C=C(C=O)C=C1
CC1=C(O)C(C=O)=CC=C1
CC1=CC(O)=C(C=O)C=C1
CC1=C(C=O)C(C=O)=CC=C1
COC1=C([S-])C=CC(C=O)=C1
CCC1=CC(O)=C(OC)C=C1
CCOC1=C(O)C=CC(C)=C1
COC1=C(C)C=CC(CO)=C1
COC1=C(C)C=C(CO)C=C1
COC1=CC(C)=C(CO)C=C1
COC1=C(C)C(CO)=CC=C1
COC1=CC(CO)=CC(C)=C1
COC1=C(CO)C=CC(C)=C1
CCC1=CC(OC)=C(O)C=C1
COC1=C(O)C=CC=CC1=O
[O-]C1=CC=C(C=O)C=C1C=O
[O-]C1=C(C=O)C=CC=C1C=O
OC1=CC=C(C=C1)C(=O)C=O
OC1=C(C=CC=C1)C(=O)C=O
CC1=C(O)C=CC=C1C([O-])=O
CC1=CC(O)=CC(=C1)C([O-])=O
CC1=C(C=CC(O)=C1)C([O-])=O
CC1=C(C=C(O)C=C1)C([O-])=O
CC1=CC(C([O-])=O)=C(O)C=C1
CC1=CC(O)=C(C=C1)C([O-])=O
CC1=C(C([O-])=O)C(O)=CC=C1
CC1=C(O)C=C(C=C1)C([O-])=O
CC1=C(O)C=CC(=C1)C([O-])=O
CC1=C(O)C(=CC=C1)C([O-])=O
COC1=CC=CC(OC)=C1C=O
COC1=CC(C=O)=CC(OC)=C1
COC1=CC(C=O)=C(OC)C=C1
COC1=CC(OC)=C(C=O)C=C1
COC1=C(OC)C(C=O)=CC=C1
COC1=C(OC)C=C(C=O)C=C1
CC1=CC(C=O)=C(O)C(C=O)=C1
COCC(=O)C1=CC=C(O)C=C1
COC1=CC=C(C=C1)C(=O)CO
COC1=C(C=CC=C1)C(=O)CO
COC1=C(C)C=CC=C1O
COC1=CC=CC(C)=C1O
COC1=C(C)C=CC(O)=C1
COC1=C(C)C=C(O)C=C1
COC1=CC(C)=C(O)C=C1
COC1=C(C)C(O)=CC=C1
COC1=CC(O)=CC(C)=C1
COC1=C(O)C=C(C)C=C1
COC1=C(O)C=CC(C)=C1
OC1=C(OC=O)C=CC=C1
OC1=CC=C(CC=O)C=C1
OCC1=CC=C(C=O)C=C1
OC1=C(CC=O)C=CC=C1
CCC1=CC(OC)=CC(=O)O1
CS(=O)C1=CC=C(CO)C=C1
CCC(=O)C1=CC=C(O)C=C1
CC(=O)CC1=CC=C(O)C=C1
CCC(=O)C1=CC(O)=CC=C1
CCC(=O)C1=C(O)C=CC=C1
CCCC1CC(=O)C=C(O)C1
[O-]C(=O)C1=CC=C(CS)C=C1
[O-]C(=O)C1=CC(CS)=CC=C1
COC1=CC=C(C=C1)C([O-])=O
COC1=C(C=CC=C1)C([O-])=O
COC1=CC(=CC=C1)C([O-])=O
COCOC1=CC(O)=CC=C1
COC(=O)C1=C(C)C=CC=C1O
COC(=O)C1=CC=CC(C)=C1O
COC(=O)C1=C(C)C=CC(O)=C1
COC(=O)C1=CC(C)=C(O)C=C1
COC(=O)C1=CC(O)=C(C)C=C1
COC(=O)C1=C(O)C=C(C)C=C1
COC(=O)C1=C(O)C=CC(C)=C1
COC1=CC(C=O)=CC(C=O)=C1
COC1=C(C=O)C=C(C=O)C=C1
COC1=CC=CC(OC)=C1CO
COC1=CC(CO)=CC(OC)=C1
CCOC1=C(OC)C=CC(O)=C1
CCOC1=C(OC)C=C(O)C=C1
COC1=CC(CO)=C(OC)C=C1
COC1=CC(OC)=C(CO)C=C1
COC1=C(OC)C=C(CO)C=C1
COC1=C(OC)C(CO)=CC=C1
OC1=C(C=CC=C1)C(=O)CC=O
OC1=CC(C=CC([O-])=O)=CC=C1
OC1=CC=C(C=CC([O-])=O)C=C1
OC1=C(C=CC([O-])=O)C=CC=C1
CC1=C(C=CC=C1CO)C([O-])=O
CC1=CC(CC([O-])=O)=C(O)C=C1
CC1=C(O)C=CC(CC([O-])=O)=C1
CC1=C(O)C=C(CC([O-])=O)C=C1
CCC1=CC(C([O-])=O)=C(O)C=C1
CCC1=CC(O)=C(C=C1)C([O-])=O
CCC1=C(C([O-])=O)C(O)=CC=C1
CCC1=C(O)C=C(C=C1)C([O-])=O
CCC1=C(O)C=CC(=C1)C([O-])=O
CCC1=C(O)C(=CC=C1)C([O-])=O
COCC1=CC=C(O)C=C1
CCOC1=CC=C(O)C=C1
COC1=CC=C(CO)C=C1
CCOC1=CC(O)=CC=C1
CCOC1=C(O)C=CC=C1
COC1=CC(CO)=CC=C1
COC1=C(CO)C=CC=C1
COCC1=CC(O)=CC=C1
CC1=CC(CC=C)=C(O)C=C1
CC1=C(O)C(CC=C)=CC=C1
COC1=CC=CC(OC)=C1C
COC1=CC=CC(C)=C1OC
COC1=CC(OC)=CC(C)=C1
COC1=CC(C)=C(OC)C=C1
COC1=CC(OC)=C(C)C=C1
COC1=C(OC)C=C(C)C=C1
CCC1=C(O)C(=O)C=CO1
CC1=CC(C=O)=CC(C)=C1O
CC1=CC(O)=CC(C)=C1C=O
CC1=C(C)C=C(C=O)C(O)=C1
CC1=C(C)C(O)=C(C=O)C=C1
CC1=CC(C=O)=C(O)C(C)=C1
CC1=CC(O)=C(C)C=C1C=O
CC1=CC(O)=C(C=O)C(C)=C1
CC1=C(O)C(C=O)=C(C)C=C1
CC(=O)C1=CC=CC(C)=C1O
CC(=O)C1=C(C)C=C(O)C=C1
CC(=O)C1=CC(C)=C(O)C=C1
CC(=O)C1=CC(O)=C(C)C=C1
CC(=O)C1=C(O)C=C(C)C=C1
CC(=O)C1=C(O)C=CC(C)=C1
OCCC1=CC=C(C=O)C=C1
OC1=C(CCC=O)C=CC=C1
CC1=C(CC=O)C(=O)C=CO1
COC1OC(CO)C=CC1C
COC1=C(O)C=C(C=CC)C=C1
COC1=C(O)C=CC(C=CC)=C1
OC1=C(CC=C)C=CC=C1C=O
OC1=C(CC=C)C(C=O)=CC=C1
OC1=C(C=O)C=CC(CC=C)=C1
OC1=C(C=CC=C1)C(=O)OC=C
CCCC1=C(O)C(C=O)=CC=C1
CC(=O)OC1=CC=C(CO)C=C1
COC(=O)C1=CC=C(CO)C=C1
COC(=O)CC1=CC=C(O)C=C1
CCOC(=O)C1=CC=C(O)C=C1
CCC(=O)OC1=CC(O)=CC=C1
CCOC(=O)C1=CC(O)=CC=C1
CCOC(=O)C1=C(O)C=CC=C1
CC(=O)OC1=CC(CO)=CC=C1
CC(=O)OC1=C(CO)C=CC=C1
COC(=O)C1=CC(CO)=CC=C1
COC(=O)C1=C(CO)C=CC=C1
COC(=O)CC1=CC(O)=CC=C1
COC(=O)CC1=C(O)C=CC=C1
COC1=CC(C)=CC(OC)=C1O
COC1=CC(C)=C(OC)C=C1O
COC1=C(O)C=CC=C(C)C1=O
OCC1=CC=C(CC([O-])=O)C=C1
OCCC1=CC=CC(=C1)C([O-])=O
OC1=CC=C(CCC([O-])=O)C=C1
OC1=CC(CCC([O-])=O)=CC=C1
OCCC1=CC=C(C=C1)C([O-])=O
OC1=C(CCC([O-])=O)C=CC=C1
COC1=CC(C=CC=O)=C(O)C=C1
COC1=C(O)C=CC(C=CC=O)=C1
CC(C)OC1=CC(O)=C(C=O)C=C1
CCC(=O)C1=CC(OC)=C(O)C=C1
CCC(=O)C1=CC(O)=C(OC)C=C1
CCC(=O)C1=C(O)C=CC(OC)=C1
CCC(=O)C1=C(O)C=C(OC)C=C1
CCOC1=CC(C(C)=O)=C(O)C=C1
CCOC1=C(C(C)=O)C(O)=CC=C1
CCOC1=CC(O)=C(C=C1)C(C)=O
COC1=C(CO)C=C(C=C1)C(C)=O
COC1=C(O)C=C(CC(C)=O)C=C1
COC1=C(O)C=CC(CC(C)=O)=C1
COC1=CC=C(C=O)C=C1
COC1=CC(C=O)=CC=C1
COC1=C(C=O)C=CC=C1
CC1=CC(CC=O)=CC(C)=C1
CC1=C(C)C=C(CC=O)C=C1
CC1=CC(C)=C(CC=O)C=C1
CC1=CC(CC=O)=C(C)C=C1
CCC1=CC(C=O)=CC(C)=C1
CCC1=C(C=O)C(C)=CC=C1
CCCC1CC=C(O)C1=O
COC1=C(C=CC=C1)S(C)=O
COC1=CC(=CC=C1)S(C)=O
COC1=CC=CC(=C1)C(C)=O
COC1=CC=C(C=C1)C(C)=O
COC1=C(C=CC=C1)C(C)=O
CCOC1=CC(=O)CC(C)C1
COC1=CC=CC(OC)=C1[S-]
COC1=CC(OC)=CC([S-])=C1
COC1=CC(OC)=C([S-])C=C1
COC1=CC([S-])=C(OC)C=C1
COC1=C(OC)C=C([S-])C=C1
CCOC(=O)C1=CC=CC1=O
CSC1=CC=C(C=C1)C([O-])=O
CSC1=C(C=CC=C1)C([O-])=O
CSC1=CC(=CC=C1)C([O-])=O
CCC1=CC=C(C=C1)S([O-])=O
CC1=CC=C(CC([O-])=O)C=C1
CCC1=CC=C(C=C1)C([O-])=O
CC1=CC(CC([O-])=O)=CC=C1
CC1=C(CC([O-])=O)C=CC=C1
CCC1=C(C=CC=C1)C([O-])=O
CCC1=CC(=CC=C1)C([O-])=O
OC1=C(C=CC=C1)C(=O)C=C
OC1=CC=C(C=CC=O)C=C1
OC1=C(C=CC=O)C=CC=C1
OC1=CC=C(OCC=C)C=C1
OC1=C(OCC=C)C=CC=C1
CC(O)(C=O)C1=CC=CC=C1
CC(CO)C1=CC=CC(=O)C1
COC1=C(C=O)C=C(C=C1)C#C
CC(=O)OC1=CC=C(C=O)C=C1
COC(=O)C1=CC=C(C=O)C=C1
CC(=O)OC1=CC(C=O)=CC=C1
CC(=O)OC1=C(C=O)C=CC=C1
COC(=O)C1=CC(C=O)=CC=C1
COC(=O)C1=C(C=O)C=CC=C1
CC(=O)C=CC1=CC=C(O)C=C1
CC(=O)C=CC1=CC(O)=CC=C1
CC(=O)C=CC1=C(O)C=CC=C1
CCC1=CC(C(C)=O)=C(O)C=C1
CCC1=C(O)C=C(C=C1)C(C)=O
CC(C)C1=CC(C=O)=C(O)C=C1
CC(C)C1=C(O)C=CC(C=O)=C1
CC(C)C1=C(O)C(C=O)=CC=C1
CCC(=O)C1=CC(C)=C(O)C=C1
CCC(=O)C1=C(O)C=CC=C1C
CCC(=O)C1=C(O)C=C(C)C=C1
CCC(=O)C1=C(O)C=CC(C)=C1
CCC(=O)C1=C(O)C(C)=CC=C1
COC1=CC(CC=C)=C(O)C=C1
COC1=C(O)C=C(CC=C)C=C1
COC1=C(O)C(CC=C)=CC=C1
COC1=C(O)C=CC(CC=C)=C1
COC1=CC=CC(OC)=C1OC
COC1=CC(OC)=CC(OC)=C1
COC1=CC(OC)=C(OC)C=C1
OC(C([O-])=O)C1=CC=CC=C1
COC1=CC=C(C=C1)C(=O)C=O
COC1=C(C=CC=C1)C(=O)C=O
COC1=CC(=CC=C1)C(=O)C=O
COC1=C(C)C=CC=C1C([O-])=O
COC1=CC=CC(C)=C1C([O-])=O
COC1=C(C=C(C)C=C1)C([O-])=O
COC1=C(C=CC(C)=C1)C([O-])=O
COC1=C(C)C=C(C=C1)C([O-])=O
COC1=C(C)C=CC(=C1)C([O-])=O
COC1=C(C)C(=CC=C1)C([O-])=O
COC1=CC(=CC(C)=C1)C([O-])=O
COC1=CC(C)=C(C=C1)C([O-])=O
COC1=CC(C([O-])=O)=C(C)C=C1
OCCOC1=CC=C(C=O)C=C1
OCCOC1=CC(C=O)=CC=C1
OCCOC1=C(C=O)C=CC=C1
CCOC1=C(O)C=CC(C)=CC1=O
CC1=CC(C(=O)CC=O)=C(O)C=C1
CCCOC1=CC(O)=C(C=O)C=C1
CCOC1=C(CO)C=C(C=O)C=C1
CC1=CC(C=CC([O-])=O)=C(O)C=C1
CC=CC1=C(O)C=CC(=C1)C([O-])=O
COC1=CC(OC)=CC=C1
COC1=CC=C(OC)C=C1
COC1=C(OC)C=CC=C1
COC1=CC(C)=C(C=S)C=C1
O=CC1=CC=C(C=O)C=C1
O=CC1=CC(C=O)=CC=C1
O=CC1=C(C=O)C=CC=C1
CC(=O)C1=CC=C(O)C=C1
CC(=O)C1=CC(O)=CC=C1
CC(=O)C1=C(O)C=CC=C1
CCC1CC=C(O)C(=O)C1
COC1=CC([S-])=C(O)C=C1
COC1=C(C)OC=CC1=O
COC(=S)C1=C(O)C=CC=C1
CCC1=C(SC)C=CC(O)=C1
COC1=C(CS)C=C(C)C=C1
CC1=CC(CCO)=CC(C)=C1
CCC1=CC=CC(CC)=C1O
CC1=CC(C)=C(CCO)C=C1
CC1=CC(CCO)=C(C)C=C1
CCC1=CC(CC)=C(O)C=C1
CCCC1=C(O)C=CC(C)=C1
CCCC1=C(O)C(C)=CC=C1
CCC1OC(O)C=CC1=O
CS(=O)C1=CC=C(C=O)C=C1
CC1=CC=C(C=C1)C(=O)C=O
CC(=O)C1=CC=C(C=O)C=C1
CC1=CC(=CC=C1)C(=O)C=O
CC(=O)C1=CC(C=O)=CC=C1
CC(=O)C1=C(C=O)C=CC=C1
COC1=CC=C(CC=O)C=C1
COCC1=CC=C(C=O)C=C1
CCOC1=CC=C(C=O)C=C1
CCOC1=CC(C=O)=CC=C1
CCOC1=C(C=O)C=CC=C1
COC1=CC(CC=O)=CC=C1
COC1=C(CC=O)C=CC=C1
COCC1=CC(C=O)=CC=C1
COCC1=C(C=O)C=CC=C1
COC(=O)OC1=CC=CC=C1
CC1=CC=CC(C)=C1C([O-])=O
CC1=CC(C)=CC(=C1)C([O-])=O
CC1=C(C)C=C(C=C1)C([O-])=O
CC1=C(C)C(=CC=C1)C([O-])=O
CC1=CC(C)=C(C=C1)C([O-])=O
CC1=CC(C([O-])=O)=C(C)C=C1
COC1=CC=C(C=C1)C([S-])=O
OC1=CC=CC(OCC#C)=C1
OC1=C(OCC#C)C=CC=C1
COC1=CC=C(C=C1)C(C)O
COC1=CC=CC(=C1)C(C)O
CC(C)OC1=CC=C(O)C=C1
CC(C)OC1=CC(O)=CC=C1
CC(C)OC1=C(O)C=CC=C1
COC1=C(C=CC=C1)C(C)O
CC(C)C1=CC(O)=CC(=O)O1
OC1=CC(=CC=C1)C([O-])=O
OC1=CC=C(C=C1)C([O-])=O
OC1=C(C=CC=C1)C([O-])=O
[O-]C(=O)OCC1=CC=CC=C1
[O-]C(=O)CC1=CC=CC([S-])=C1
[O-]C(=O)CC1=CC=C([S-])C=C1
[O-]C(=O)CC1=C([S-])C=CC=C1
OCSC(=O)C1=CC=CC=C1
OCC(C=O)C1=CC=CC=C1
OCCC(=O)C1=CC=CC=C1
COC(=O)C1CC(CO)C=C1
COC(=O)CC1CC(O)C=C1
CC1=CC(C=O)=C(C)C=C1C=O
CC1=CC(C)=C(C=C1)C(=O)C=O
COC1=C(SC)C=CC(C=O)=C1
COC1=C(SC)C=C(C=O)C=C1
CCC1=CC(C=O)=C(OC)C=C1
CCC1=C(OC)C=CC(C=O)=C1
CCOC1=C(C)C=C(C=O)C=C1
CCOC1=CC(C)=C(C=O)C=C1
CCOC1=C(C=O)C=C(C)C=C1
COC1=C(C)C=C(CC=O)C=C1
COC1=C(CC=O)C=C(C)C=C1
COC1=CC=CC(OC(C)=O)=C1
COC(=O)C1=CC=CC(OC)=C1
COC1=CC=C(OC(C)=O)C=C1
COC(=O)C1=CC=C(OC)C=C1
COC1=C(OC(C)=O)C=CC=C1
COC(=O)C1=C(OC)C=CC=C1
COC1=C(O)C(C=C)=CC(C)=C1
COC1=C(O)C=CC(=C1)C(C)=C
[O-]C(=O)C1=CC=C(C=O)C=C1
[O-]C(=O)C1=CC(C=O)=CC=C1
[O-]C(=O)C1=C(C=O)C=CC=C1
[O-]C(=O)COC1=CC=CC=C1
[O-]C1=C(CC=C)C=C(C=O)C=C1
COC1=CC=C(C=C1)C(=O)CS
CCSC(=O)C1=C(O)C=CC=C1
COC1=CC(=CC=C1)C(=O)CS
CS(=O)C1=CC=C(CCO)C=C1
CCCC(=O)C1=CC=C(O)C=C1
CCC(=O)CC1=CC=C(O)C=C1
CCCC(=O)C1=C(O)C=CC=C1
CC(=O)CCC1=C(O)C=CC=C1
O=CC1=CC(C=O)=CC(C=O)=C1
CC1=C([O-])C(C=O)=CC(C=O)=C1
CC1=CC=C(OCC([O-])=O)C=C1
COCC1=CC=C(C=C1)C([O-])=O
CCOC1=CC=C(C=C1)C([O-])=O
COC1=CC=C(CC([O-])=O)C=C1
CC1=CC(OCC([O-])=O)=CC=C1
CC1=C(OCC([O-])=O)C=CC=C1
CCOC1=C(C=CC=C1)C([O-])=O
CCOC1=CC(=CC=C1)C([O-])=O
COC1=CC(CC([O-])=O)=CC=C1
COC1=C(CC([O-])=O)C=CC=C1
COCC1=C(C=CC=C1)C([O-])=O
COCC1=CC(=CC=C1)C([O-])=O
CC(=O)CC1=C(O)CCCC1=O
CC=C1C(O)C([O-])=CC=C1C=O
CC(=O)OC1=CC(O)=CC(C=C)=C1
CCOC(=O)C1=CC(C)=C(O)C=C1
CCOC(=O)C1=C(O)C=CC=C1C
CCOC(=O)C1=C(O)C=CC(C)=C1
COC(=O)CC1=CC(C)=C(O)C=C1
COC1=CC=CC(C(C)=O)=C1OC
COC1=CC=CC(OC)=C1C(C)=O
COC1=CC(=CC(OC)=C1)C(C)=O
COC1=CC(C(C)=O)=C(OC)C=C1
COC1=CC(OC)=C(C=C1)C(C)=O
COC1=C(OC)C=C(C=C1)C(C)=O
CCC1=CC(OC)=C(O)C(C=O)=C1
OC1=C(CC=C)C=CC=C1C([O-])=O
CCC1=CC(CC([O-])=O)=C(O)C=C1
CCCC1=C(O)C=CC(=C1)C([O-])=O
CSC1=C(C)C=CC=C1O
CSC1=C(C)C=C(O)C=C1
CSC1=CC(C)=C(O)C=C1
CSC1=C(O)C=C(C)C=C1
CC1=CC(C)=CC(CO)=C1
CC1=CC=CC(C)=C1CO
CC1=C(C)C=C(CO)C=C1
CC1=CC(C)=C(CO)C=C1
CC1=C(C)C(CO)=CC=C1
CC1=CC(CO)=C(C)C=C1
CCC1=CC(O)=CC(C)=C1
CCC1=C(O)C(C)=CC=C1
SCC1=CC=C(C=O)C=C1
CCOC1=CCC(C)C1=O
CCOC1=C(C)C(=O)CC1
COC(=O)C1=CC=CC(C)=C1
CC(=O)OC1=CC=C(C)C=C1
CC(=O)OC1=CC=CC(C)=C1
COC(=O)C1=CC=C(C)C=C1
CC(=O)OC1=C(C)C=CC=C1
COC(=O)C1=C(C)C=CC=C1
OCC(=O)C1=CC=CC=C1
CC(=O)C1=CC(CO)=CS1
CC(=O)C1=CC=C(CO)O1
CC(=O)OC1CC(O)C=C1
COC1=C(OC=C)C=CC=C1
COCC1C(C)CCCC1=O
COC1=C(C)C=C(O)C=C1C
COC1=CC(C)=C(O)C(C)=C1
COC1=C(C)C(C)=C(O)C=C1
O=CC(=O)OC1=CC=CC=C1
CC1=CC=C(S1)C(=O)CC=O
[O-]S(=O)C1=CC=C(C=C)C=C1
[O-]C(=O)C1=CC=C(C=C)C=C1
[O-]C(=O)C1=CC=CC(C=C)=C1
[O-]C(=O)C1=C(C=C)C=CC=C1
CC1=CC=C(S1)C=CC([O-])=O
CC1=C(SC=C1)C=CC([O-])=O
CC1=CC=C(O1)C=CC([O-])=O
CC(=O)C(O)C1=CC=CC=C1
CC1=CC=C(OCCO)C=C1
CCOCC1=CC=C(O)C=C1
CCCOC1=CC=C(O)C=C1
CCOC1=CC=C(CO)C=C1
COC1=CC=C(CCO)C=C1
COCCC1=CC=C(O)C=C1
CC1=CC(OCCO)=CC=C1
CC1=C(OCCO)C=CC=C1
CCCOC1=CC(O)=CC=C1
CCCOC1=C(O)C=CC=C1
CCOC1=CC(CO)=CC=C1
CCOC1=C(CO)C=CC=C1
CCOCC1=C(O)C=CC=C1
COC1=CC(CCO)=CC=C1
COC1=C(CCO)C=CC=C1
COCCC1=CC(O)=CC=C1
COCCC1=C(O)C=CC=C1
CCC(=O)C1=C(O)CCCC1
CC(=O)OC1CCCCC1O
CC(=O)OC1CCC(O)CC1
COC(=O)C1CCCCC1O
COC(=O)C1CCCC(O)C1
COC(=O)C1CCC(O)CC1
CC(C)OC1OCC(=O)C=C1
OC1CC(CC([O-])=O)C=C1
COC1=CC=C(C=C1)C(=O)C#C
COC1=C(C)C=C(C=O)C=C1C
COC1=CC(C)=C(C=O)C(C)=C1
COC1=C(C)C(C)=C(C=O)C=C1
COC1=C(C)C=C(C=O)C(C)=C1
COC1=C(C=O)C=C(C)C=C1C
COC1=C(C)C=CC=C1C(C)=O
COC1=C(C=C(C)C=C1)C(C)=O
COC1=C(C=CC(C)=C1)C(C)=O
COC1=C(C)C=C(C=C1)C(C)=O
COC1=CC(=CC(C)=C1)C(C)=O
COC1=CC(C)=C(C=C1)C(C)=O
COC1=CC(C=C)=CC(OC)=C1
COC1=CC(C=C)=C(OC)C=C1
COC1=C(OC)C=C(C=C)C=C1
COC1=C(OC)C(C=C)=CC=C1
[O-]C(=O)C(S)C1=CC=CC=C1
CC(=O)SC1=CC=C(C=O)C=C1
CSC1=CC=C(C=C1)C(=O)C=O
CC1=CC=C(C=C1)C(C=O)C=O
CCC1=CC=C(C=C1)C(=O)C=O
CC1=CC=C(C=C1)C(=O)CC=O
CC1=CC(=CC=C1)C(C=O)C=O
CC1=CC=C(C=C1)C#CC([O-])=O
CC1=C(C=CC=C1)C#CC([O-])=O
CC1=CC(=CC=C1)C#CC([O-])=O
CC1=CC=C(C=CC([O-])=O)C=C1
CC1=CC(C=CC([O-])=O)=CC=C1
CC1=C(C=CC([O-])=O)C=CC=C1
CC=CC1=C(C=CC=C1)C([O-])=O
CSC1=C(C=CC(C)=C1)C([O-])=O
CSC1=CC(C([O-])=O)=C(C)C=C1
CC1=CC=CC(C)=C1CC([O-])=O
CC1=CC(CC([O-])=O)=CC(C)=C1
CC1=C(C)C=C(CC([O-])=O)C=C1
CC1=CC(C)=C(CC([O-])=O)C=C1
CC1=C(C)C(CC([O-])=O)=CC=C1
CC1=CC(CC([O-])=O)=C(C)C=C1
CCC1=C(C)C(=CC=C1)C([O-])=O
CCC1=CC(=CC(C)=C1)C([O-])=O
CCC1=C(C([O-])=O)C(C)=CC=C1
CC(=C)COC1=C(O)C=CC=C1
COC1=C(OC)C=C(CS)C=C1
CC1=CC=CC(C)=C1OCCO
CC1=CC(C)=CC(OCCO)=C1
CC1=CC(OCCO)=C(C)C=C1
CCCC1=CC(O)=C(OC)C=C1
CCCC1=CC(OC)=C(O)C=C1
OC1CCCCC1CC([O-])=O
OC1CCC(CC([O-])=O)CC1
OCC1CCC(CC1)C([O-])=O
COC1=CC=C(OCC=O)C=C1
COCOC1=CC=C(C=O)C=C1
COC1=C(OCC=O)C=CC=C1
COCOC1=CC(C=O)=CC=C1
COCOC1=C(C=O)C=CC=C1
CC1=CC=C(C=C1)C(O)C([O-])=O
CC(C([O-])=O)C1=CC=C(O)C=C1
CC(O)C1=CC=C(C=C1)C([O-])=O
CC1=C(C=CC=C1)C(O)C([O-])=O
CC1=CC(=CC=C1)C(O)C([O-])=O
CC(O)C1=C(C=CC=C1)C([O-])=O
CC(O)C1=CC(=CC=C1)C([O-])=O
COC1=C(C=O)C=C(C=C1)C(C)=O
CCOC1=CC(OC)=CC(C=O)=C1
CCOC1=C(OC)C=CC=C1C=O
CCOC1=C(C=O)C=CC(OC)=C1
CCOC1=C(C=O)C=C(OC)C=C1
CCOC1=C(OC)C=CC(C=O)=C1
CCOC1=C(OC)C=C(C=O)C=C1
CCOC1=C(OC)C(C=O)=CC=C1
COCC1=CC(C=O)=C(OC)C=C1
COCC1=C(C=O)C=CC(OC)=C1
COCC1=C(OC)C=CC(C=O)=C1
COC1=C(C)C=C(O)C(C=O)=C1C
COC1=C(O)C(C=O)=CC(C)=C1C
COC1=CC(C)=C(C=C1O)C(C)=O
COC1=C(C)C=C(O)C(=C1)C(C)=O
COC1=CC(C=C)=CC(OC)=C1O
COC1=CC(C(C)O)=C(OC)C=C1
COC1=CC(OC)=C(C=C1)C(C)O
COC1=C(OC)C=C(C=C1)C(C)O
CCC1=CC(C=O)=C(O)C(C=O)=C1
CC(=O)C1=CC=C(OCCO)C=C1
